# Supplementary material for: Bias caused by sampling error in meta-analysis with small sample sizes
Source: PLoS One. 2018 Sep 13;13(9):e0204056. doi: 10.1371/journal.pone.0204056 (PMC6136825; doi:10.1371/journal.pone.0204056)
Supplement: S4 File — (ZIP) [file pone.0204056.s004.zip › results N = 10 theta = 0.5 tau = 0.2 sz = 100-500.txt]

"cohen.dl.theta" "hedges.dl.theta" "cohen.dl.cp" "hedges.dl.cp"
0.392616901166796 0.391644419041405 1 1
0.401388935480975 0.400306305262034 1 1
0.521772419018171 0.520553022768643 1 1
0.469536189828377 0.468166406104643 1 1
0.473308600737405 0.472130476640622 1 1
0.490026339993593 0.488915602830591 1 1
0.413256631057155 0.41198470940759 1 1
0.489488513847064 0.48737013908953 1 1
0.411309826434725 0.40978677828406 1 1
0.555962071413654 0.554221647659968 1 1
0.521832097742168 0.520414621884085 1 1
0.480543797063902 0.479552633875868 1 1
0.560877474670016 0.559212175051861 1 1
0.517157398447169 0.515879195409129 1 1
0.615211586861959 0.613691271913983 1 1
0.469080762202446 0.46770715788496 1 1
0.563401828578929 0.561817968012442 1 1
0.442436521823776 0.44142485019075 1 1
0.427361806349707 0.426222006774559 1 1
0.478703088002141 0.477303398864515 1 1
0.581343330872424 0.580102155294918 1 1
0.518173777865912 0.515757082100574 1 1
0.523742342533943 0.521912845980419 1 1
0.428313674248933 0.426883097592169 1 1
0.441256312983636 0.439834208637683 1 1
0.63230867936547 0.63059297538204 0 0
0.662580411581295 0.660570507055568 0 0
0.487036122543832 0.485890886741287 1 1
0.491361138701553 0.489801806872607 1 1
0.42728186232552 0.426336645854362 1 1
0.490491807610989 0.489408760961702 1 1
0.438885175966012 0.437901388446886 1 1
0.447609207172618 0.446272640005101 1 1
0.442351901192909 0.441276173101407 1 1
0.635010005898826 0.633456608203103 1 1
0.442606823862712 0.441430674844022 1 1
0.464285326464706 0.463050750201497 1 1
0.479673891312714 0.478401580665901 1 1
0.619348697808154 0.617351870556627 1 1
0.466856198341973 0.465877982447697 1 1
0.499159171313971 0.497807933431157 1 1
0.371995739409371 0.371054038039906 1 1
0.497348103198246 0.495783628835838 1 1
0.45618412604732 0.45532218789505 1 1
0.408821230884342 0.407739641909558 1 1
0.483310982483159 0.481950775483802 1 1
0.610531558271557 0.608858080446354 1 1
0.442052584818207 0.440881784930102 1 1
0.445600996874973 0.443895539994888 1 1
0.599969364087832 0.597520717816744 1 1
0.616390362943967 0.614901595253866 1 1
0.445770868332531 0.444281292723273 1 1
0.440524922693051 0.439606031578342 1 1
0.637428897412706 0.63575371618503 1 1
0.490913143569347 0.489368920481052 1 1
0.640292443578753 0.638280979043309 1 1
0.444039062688472 0.442584095365121 1 1
0.520657442416116 0.518978361914813 1 1
0.484593756447228 0.483446754706739 1 1
0.431077183701084 0.429966891850401 1 1
0.409500761446225 0.4081786450609 1 1
0.433331798930269 0.432199140624271 1 1
0.445270933352085 0.4439775772074 1 1
0.529392739167998 0.527121616748664 1 1
0.393398895282557 0.392275659197633 0 0
0.588400337760516 0.586756298447342 1 1
0.529811554143761 0.528211961557484 1 1
0.403893883590928 0.402607860515184 1 1
0.577650186169481 0.576052508933361 1 1
0.4039290377236 0.402791355571233 1 1
0.609870753995637 0.607494994682613 1 1
0.475271566421582 0.474252130692852 1 1
0.511011028223589 0.509485347585463 1 1
0.425923787200301 0.42475855554163 1 1
0.386379956737672 0.385439799974288 0 0
0.481348605461515 0.480076521917723 1 1
0.550356847612731 0.549020032578542 1 1
0.608411359632969 0.60712239035822 1 1
0.542235345793818 0.540739220367017 1 1
0.490002224101757 0.488645076520673 1 1
0.519407750441386 0.517861057000194 1 1
0.392505809405806 0.391316878102204 1 1
0.560103727125942 0.55817038020071 1 1
0.511980660747373 0.510074504882962 1 1
0.572676337454223 0.570734191550922 1 1
0.44957618639602 0.448393518075376 1 1
0.495440047981828 0.494439110203576 1 1
0.471082758293999 0.469865572222062 1 1
0.599065843019902 0.596917783691317 1 1
0.518223004937325 0.516954993804256 1 1
0.511048804590481 0.509627251114405 1 1
0.5324927860641 0.531301248333968 1 1
0.49249016420201 0.491147171478294 1 1
0.586251530682136 0.584792654866735 1 1
0.389745098082924 0.38874553955889 1 1
0.481920307189153 0.480527764827933 1 1
0.471554755309755 0.470263668154043 1 1
0.5149065901925 0.51364980588743 1 1
0.540611157988507 0.5389655967385 1 1
0.392916195956306 0.391379174969257 1 1
0.605489937497333 0.603796933304967 1 1
0.510320187291004 0.508954959340353 1 1
0.575960116552629 0.574227309837955 1 1
0.447208565480799 0.446017863587208 1 1
0.547345887968019 0.546044189525849 1 1
0.563526600871606 0.562257998062972 1 1
0.440331132591479 0.439101038909225 1 1
0.441834853371151 0.440772301848154 1 1
0.308293546121542 0.307622138681347 0 0
0.429947206661618 0.429020492405815 1 1
0.609204011949648 0.607010354737182 1 1
0.577950547707442 0.576167699671702 1 1
0.368657600918615 0.36765141172243 0 0
0.568442472884959 0.566933306798046 1 1
0.630019226166909 0.628404035260682 0 0
0.549365218934147 0.547831590356755 1 1
0.528336633590456 0.526831084071213 1 1
0.545165301498613 0.543801446474899 1 1
0.536452129945625 0.535032630122921 1 1
0.404884823318543 0.403629049677516 0 0
0.42274028090708 0.421552218671627 1 1
0.476146667683695 0.474605735927329 1 1
0.559104635870873 0.557270941184471 1 1
0.575862372043858 0.5744770604299 1 1
0.353050121482716 0.352136476111022 0 0
0.550386971695002 0.548640901066237 1 1
0.493259405751292 0.491757351554576 1 1
0.335012367773911 0.333829324165713 0 0
0.460329260263619 0.459275330508263 1 1
0.491159240190093 0.489868891518767 1 1
0.467464306651137 0.466252244306696 1 1
0.670760842822529 0.669264528156085 0 0
0.618602989027736 0.616674987783074 1 1
0.417176521124451 0.415314574252175 1 1
0.420167412386608 0.418983903869724 1 1
0.371691036149068 0.370709591683454 1 1
0.427155867077046 0.426065456410026 1 1
0.477617341515116 0.476585104778149 1 1
0.534695525735299 0.53313735915557 1 1
0.480849624778576 0.479390329953044 1 1
0.523588186213161 0.521996536044856 1 1
0.670078141106215 0.668611831858909 0 0
0.538765571250047 0.537395339775367 1 1
0.629586620605467 0.628057201312005 1 1
0.5776105775633 0.576365930665245 1 1
0.434550415335979 0.433651255612285 1 1
0.532691823003702 0.531373829698652 1 1
0.499181964726851 0.49779706428159 1 1
0.503061456437808 0.501620612063007 1 1
0.495763076896088 0.494251315839708 1 1
0.612728537719294 0.611141180993079 0 0
0.464377802853317 0.463156307230894 1 1
0.527570152362539 0.52614628531526 1 1
0.4705064420333 0.469450519698881 1 1
0.397699052579825 0.396237441883666 1 1
0.465407847557583 0.464512769912976 1 1
0.462444524572502 0.460994778204899 1 1
0.534338244701197 0.53251827097177 1 1
0.594890848476728 0.593136074606558 1 1
0.566872550084796 0.564432974647861 1 1
0.4684156498839 0.467229981466382 1 1
0.417274910207946 0.416489786077844 1 1
0.515385669295596 0.514012635660534 1 1
0.455348376516518 0.454099028755851 1 1
0.460142229148888 0.458904204960213 1 1
0.507140026779099 0.505256521828421 1 1
0.695259070017344 0.693652173442148 0 0
0.492483958523371 0.491124460490895 1 1
0.492959925392977 0.491688832111362 1 1
0.472585706696502 0.470989719554728 1 1
0.46124250985263 0.459991162478475 1 1
0.49209779009354 0.490503973351318 1 1
0.486207028553896 0.484459339316094 1 1
0.577731875862147 0.576492003829258 1 1
0.484093532644312 0.48298499582866 1 1
0.498394049245813 0.497064223794797 1 1
0.440565333864012 0.439181858956448 1 1
0.4983246335537 0.496664596135909 1 1
0.447778668822413 0.446784695058794 1 1
0.368135259333023 0.367201778637325 0 0
0.436864991946018 0.435490343630864 1 1
0.444726351146959 0.443662098948421 1 1
0.56027787680275 0.558430673599824 1 1
0.480929974400938 0.479973402834863 1 1
0.488014075510917 0.486809842442937 1 1
0.545313808964096 0.543785470002492 1 1
0.550042104330837 0.54862589984293 1 1
0.502454784527883 0.500865010630919 1 1
0.58413490041525 0.582709960183766 1 1
0.549470266887916 0.547895571096424 1 1
0.420024734064813 0.419164023602082 1 1
0.511765246719342 0.510480940386161 1 1
0.49865873210659 0.49738160111914 1 1
0.592409496310966 0.591158224566193 1 1
0.570566545813629 0.569062350591657 1 1
0.575032948864133 0.573375635112645 1 1
0.523174522131462 0.521545864877441 1 1
0.460069691035131 0.458803503582384 1 1
0.495141875020154 0.493560095036099 1 1
0.486522506548406 0.485615894319731 1 1
0.427344880311519 0.426237159697476 1 1
0.386830644116741 0.385432653897394 1 0
0.538467550835539 0.537184084875837 1 1
0.540447044023208 0.538250446650785 1 1
0.466229730105993 0.464845944362038 1 1
0.522667313748574 0.521359287863199 1 1
0.50826647426875 0.506870392270057 1 1
0.516300891639895 0.515212216994845 1 1
0.475528612461973 0.474309843087436 1 1
0.37576860452072 0.374916584093796 0 0
0.628794052002778 0.627177055509914 1 1
0.625466989981774 0.623834873097032 1 1
0.356807431951165 0.356063975390564 1 1
0.456627522767215 0.455497379313395 1 1
0.542557665159241 0.541056188801701 1 1
0.588589278219906 0.586871752436392 1 1
0.578294351917754 0.576507172011779 1 1
0.564554712037337 0.563100867676798 1 1
0.383710029831946 0.382672776553967 1 1
0.574665734370271 0.573558931775839 1 1
0.443235067270411 0.441922549704347 1 1
0.472984708930452 0.471831094737257 1 1
0.448371085216572 0.446859012167981 1 1
0.357497510731384 0.356406878378975 0 0
0.489872215381769 0.48847608765542 1 1
0.526308146071244 0.524959123953118 1 1
0.488375436644265 0.487199300689328 1 1
0.49364045095058 0.49221007770543 1 1
0.54337126024266 0.542233650407706 1 1
0.524012754533317 0.522281579616752 1 1
0.565397250926069 0.564253101068161 1 1
0.580283962717521 0.578692981000478 1 1
0.43465098977433 0.433714862661282 1 1
0.45035889915113 0.448997146443991 1 1
0.530125505182339 0.528666224144951 1 1
0.560698210586985 0.559257675971882 1 1
0.548597220212497 0.547408149133296 1 1
0.466021798460057 0.464735250038041 1 1
0.603074513415606 0.601595501871615 1 1
0.500253674113959 0.499201642855318 1 1
0.529510523679092 0.528048513932624 1 1
0.464566185851494 0.462785944912767 1 1
0.515078974306689 0.513680876764383 1 1
0.410159267773616 0.409210847062947 0 0
0.590423671540447 0.589021688455224 1 1
0.535745100141391 0.533902701132883 1 1
0.490762212761201 0.489626917092188 1 1
0.521631161934393 0.52052061945628 1 1
0.615784262938606 0.613352250122298 1 1
0.453365844840371 0.452091444145272 1 1
0.4946688157129 0.493197077772348 1 1
0.498866563461014 0.497115987507035 1 1
0.465624040655775 0.464468372159981 1 1
0.566643642607632 0.565258082616786 1 1
0.577075657422614 0.575321043966228 1 1
0.625552398015457 0.623220271042344 1 1
0.561687483659898 0.559713621715181 1 1
0.412752389089214 0.41037961177362 1 1
0.543134611376028 0.541615093548155 1 1
0.434803017018184 0.433576042831341 1 1
0.537628985057329 0.536249124291386 1 1
0.512061693160005 0.510967762116814 1 1
0.395497999473821 0.394264322855039 0 0
0.5802028983539 0.578723163953131 1 1
0.524327532843871 0.522919928912223 1 1
0.512824094322948 0.51138431184955 1 1
0.506194114673351 0.50480909177913 1 1
0.533130131468629 0.531193242261247 1 1
0.458777332468229 0.457155263431347 1 1
0.479672629945293 0.478419475777272 1 1
0.460954968271915 0.459615665502994 1 1
0.631642791806861 0.629663363268806 0 0
0.460313471859234 0.459198441032917 1 1
0.483135755379796 0.481694580655602 1 1
0.586327059507274 0.584327740192201 1 1
0.468674030881084 0.467261099959704 1 1
0.506880043280403 0.505561190343203 1 1
0.487072559211252 0.485595570593401 1 1
0.641786234549326 0.640272944912229 0 0
0.438220410398297 0.437354652123509 1 1
0.369903019884209 0.368819825117334 0 0
0.531899951026722 0.529977464997797 1 1
0.548538117527861 0.547203669775072 1 1
0.610868577273464 0.608963967930898 1 1
0.448165004853069 0.446822152567135 1 1
0.572283732510213 0.570851063715273 1 1
0.463146868044386 0.461764366355985 1 1
0.504675475708309 0.503270219730148 1 1
0.481039207503808 0.479705437557876 1 1
0.562189151132402 0.560743909956751 1 1
0.530617480339536 0.52884336251426 1 1
0.491932319594095 0.490769519925811 1 1
0.428520980067407 0.42699850200185 1 1
0.575624651598122 0.573809371299578 1 1
0.422908265388797 0.421869217540569 1 1
0.356126680780045 0.355355884970724 1 1
0.533726868690989 0.532361424929288 1 1
0.400615293287357 0.399364482289002 1 1
0.536780093591026 0.535029697278925 1 1
0.554581986092731 0.553084925525485 1 1
0.572098980308334 0.57056372933656 1 1
0.489500774574477 0.487757627350549 1 1
0.616312394578131 0.614422328977135 1 1
0.468956271379073 0.467631634384795 1 1
0.522447496215544 0.52082723343188 1 1
0.54275730550428 0.54168895068805 1 1
0.447632738608489 0.446083237311335 1 1
0.572855070920201 0.571186303329642 1 1
0.45781657743277 0.456415949338609 1 1
0.611552291724092 0.609628761967316 1 1
0.661791275558003 0.659785282611956 0 0
0.522019562503346 0.52067246500356 1 1
0.616125339121647 0.614742501807694 1 1
0.602442778032822 0.600350339222077 1 1
0.424388325793774 0.423293762339583 1 1
0.501574015979145 0.50033490048149 1 1
0.548346523080214 0.546763460231321 1 1
0.520087019480563 0.518084325813929 1 1
0.328059621581084 0.327297335323129 0 0
0.429448927439547 0.427918390748107 1 1
0.427080431472375 0.425872278774505 1 1
0.422030257756319 0.420958863505238 1 1
0.6122893019139 0.610818509735817 0 1
0.726192120846026 0.723676520868251 0 0
0.558961870678556 0.557872939944308 1 1
0.629280652369513 0.627667854336745 1 1
0.53447685244025 0.532670761045585 1 1
0.568451422291045 0.567054804180071 1 1
0.670624591028563 0.668318065145088 0 0
0.500417057741558 0.499232936106972 1 1
0.490537131098237 0.48927129277302 1 1
0.531565613717026 0.530221729290445 1 1
0.657106326586195 0.654911221113454 1 1
0.507590345089642 0.506205987253171 1 1
0.517166259644462 0.515644240181528 1 1
0.624888171532421 0.623216632356423 0 0
0.521791166400754 0.520664836370917 1 1
0.452979571464593 0.451937687558881 1 1
0.558138154163518 0.556749938765721 1 1
0.610921521734518 0.608797784251004 1 1
0.471184807481809 0.469841689884823 1 1
0.49844959875682 0.497142708520164 1 1
0.3605281764657 0.359593391263486 0 0
0.561122710923033 0.56008079794418 1 1
0.518663882994727 0.517127028475107 1 1
0.572917099403601 0.571374284369937 1 1
0.412871004002649 0.411954619762109 1 1
0.335988728425054 0.335067169419287 0 0
0.506752725651487 0.505323741483805 1 1
0.556844256023596 0.555301622436068 1 1
0.490535452259921 0.489469954642921 1 1
0.447345037040102 0.446011376031621 1 1
0.436470905846398 0.434955059243055 1 1
0.357315970045897 0.356362689971042 0 0
0.344087583134078 0.34301097218873 0 0
0.546558168686571 0.544828982552473 1 1
0.47344835701852 0.471943437298121 1 1
0.4999065520306 0.49805658507121 1 1
0.532907360933493 0.531644292090341 1 1
0.394453225715988 0.393445450657328 1 1
0.480985175381331 0.479880192973229 1 1
0.664041172831609 0.662214427140118 0 0
0.485082299977793 0.484032523818321 1 1
0.401415816858222 0.40049889812809 1 1
0.47127315942806 0.469958376956165 1 1
0.420015936396433 0.418745241411518 1 1
0.417170811503581 0.415777217152004 1 1
0.500731004512468 0.499472291443739 1 1
0.578209495272375 0.576647246653098 1 1
0.463810674517939 0.462682934412283 1 1
0.382762637215671 0.381473106961883 1 1
0.468376384147491 0.466975627059418 1 1
0.490894610050297 0.489850080359132 1 1
0.533273848190912 0.531511277739756 1 1
0.410087749786786 0.4090557306284 1 1
0.503746130714505 0.502400920847909 1 1
0.51640657794801 0.514847743514234 1 1
0.418167899934824 0.4172407252946 1 1
0.503172647052012 0.501746330603704 1 1
0.475170302564666 0.473931300285297 1 1
0.484555297234384 0.48340341508944 1 1
0.495428599894229 0.493883074783839 1 1
0.541276886244903 0.539962246356604 1 1
0.409509603400537 0.408703144854706 1 1
0.525899975895057 0.52441264079979 1 1
0.509440672616036 0.507687495545235 1 1
0.572609886781208 0.57052259604065 1 1
0.563813096151558 0.56197745587081 1 1
0.455921169214155 0.45443944636277 1 1
0.53731265188511 0.53568651402944 1 1
0.496387208945707 0.494944732317022 1 1
0.492147614658699 0.490692219663389 1 1
0.505169038824273 0.503905799023684 1 1
0.531521478531001 0.52974878323046 1 1
0.539841700458357 0.538052448750158 1 1
0.468298603149598 0.466763210496125 1 1
0.512964879679059 0.511272225084614 1 1
0.470644670064693 0.469561419339742 1 1
0.473337772440967 0.47229333201966 1 1
0.480031659330027 0.478444682003439 1 1
0.503896819188076 0.502389502608507 1 1
0.47948621467078 0.478053971233518 1 1
0.468289334891356 0.46715879879238 1 1
0.545892777166914 0.544473689445732 1 1
0.514027913718369 0.512114216790942 1 1
0.564555226094594 0.562635887644056 1 1
0.465295583149426 0.463561673819494 1 1
0.467149885510606 0.465935948710941 1 1
0.462502802683218 0.461210103120512 1 1
0.548742977132136 0.547438549760026 1 1
0.554576079353476 0.55304389118553 1 1
0.454816020556563 0.453880929979673 1 1
0.511317174934067 0.509887346649458 1 1
0.37858494973999 0.377477608857512 1 1
0.550806399736854 0.549360741192612 1 1
0.524756142103928 0.523197441380003 1 1
0.551043548382058 0.549860244550055 1 1
0.535646696045614 0.533525125468663 1 1
0.45098973072335 0.4495785740636 1 1
0.519549768694289 0.517701741409348 1 1
0.52047742542984 0.518852156995881 1 1
0.601341207698609 0.599689564027695 1 1
0.500218041665364 0.499311818243375 1 1
0.502047842676034 0.50083804609058 1 1
0.476354076888259 0.474606991485366 1 1
0.439283284179394 0.438005588663982 1 1
0.524532026607389 0.523198384095901 1 1
0.45843527803362 0.45730086527525 1 1
0.465192901097891 0.464171370599116 1 1
0.496157416607144 0.494784520644049 1 1
0.413852862932054 0.412622652526222 1 1
0.327807705403762 0.327056352112239 0 0
0.502781986562212 0.501055807970401 1 1
0.520479556039717 0.518902199323576 1 1
0.563201475049653 0.561531103291367 1 1
0.688002281595241 0.685813202189859 0 0
0.442317902977517 0.441018147896442 1 1
0.492305950444368 0.490857087149096 1 1
0.563361483760273 0.56149253412924 1 1
0.441151141686229 0.439923341984127 1 1
0.595095565939757 0.593539384064346 0 0
0.469399977709477 0.4682767644471 1 1
0.444026281926336 0.442724918108583 1 1
0.632130471137371 0.630235127864637 1 1
0.578230053358217 0.576657196059611 1 1
0.596952936499066 0.594510560299043 1 1
0.600827942445324 0.599072006672311 1 1
0.450436215048095 0.449110223613038 1 1
0.514164215332578 0.512630980077349 1 1
0.441562270600397 0.440452537528626 1 1
0.488616918102357 0.48738376028913 1 1
0.498650500243065 0.497092499148679 1 1
0.55650279162881 0.555132115428607 1 1
0.455094211268271 0.454046033337728 1 1
0.441209917737952 0.440145006816378 1 1
0.421393151790446 0.420400547053643 1 1
0.432546267878024 0.43133586438231 1 1
0.608939199567772 0.607267980900819 1 1
0.586825002757037 0.584642114864347 1 1
0.653204292761011 0.651717937573865 0 0
0.487920498575417 0.486661829920246 1 1
0.50856504809204 0.507068937071989 1 1
0.513932840443791 0.512590864105801 1 1
0.425725940033555 0.424940476821584 1 1
0.42417336660374 0.42260810267279 1 1
0.515898822635854 0.514506180574916 1 1
0.493360941833598 0.492070043481641 1 1
0.437808705607145 0.435811542565335 1 1
0.467785964536169 0.466411640360402 1 1
0.575602045836864 0.573795831436689 1 1
0.508624868218957 0.50675460333874 1 1
0.679703400392163 0.6771448955721 1 1
0.541265109268297 0.540060639769693 1 1
0.460154426847185 0.459139233974627 1 1
0.389691862113983 0.388426225327563 1 1
0.495407464578095 0.494067221230625 1 1
0.312047956056381 0.311212628108561 0 0
0.509888218598036 0.508239992610958 1 1
0.476823391739061 0.475575486435374 1 1
0.547228601228351 0.545761764690027 1 1
0.445287436740795 0.444060235976236 1 1
0.567952841530243 0.566217879734633 1 1
0.355071108578322 0.354100261493905 1 1
0.380742632646152 0.379636480980673 1 1
0.408876661369311 0.407354013016499 1 1
0.53247697122895 0.531083142411296 1 1
0.50990024093033 0.508844399508367 1 1
0.452343941167075 0.451149751647915 1 1
0.534756098542531 0.533350328020808 1 1
0.495519671095171 0.494193076797119 1 1
0.529980513896485 0.52889283822902 1 1
0.648900269048049 0.647004442084853 0 0
0.425463121085273 0.424174142669185 1 1
0.372933509557356 0.372033146272853 1 1
0.460408465954535 0.459220952814459 1 1
0.538932593375851 0.537640944505413 1 1
0.488239574966054 0.486890172915992 1 1
0.557944549335616 0.556409740639939 1 1
0.432612190368045 0.43155936849634 1 1
0.60440457169388 0.602277261366645 1 1
0.417700717393793 0.41661069300598 1 1
0.412661412101695 0.4107568813188 1 1
0.324265459325186 0.323204950451926 0 0
0.513643908508755 0.512155292434127 1 1
0.456497812365329 0.455060267340341 1 1
0.450253164030286 0.448894478357807 1 1
0.528695934268589 0.527140318303474 1 1
0.487770082702446 0.486445482937838 1 1
0.524527332078735 0.523402837730976 1 1
0.455795805434503 0.454767889783803 1 1
0.5223543732747 0.520034175765284 1 1
0.393192476505706 0.391814962440984 1 1
0.497950745013809 0.496578804517623 1 1
0.485379762690589 0.484150534579562 1 1
0.509830530941869 0.508296774107267 1 1
0.605693203925201 0.604179569836501 1 1
0.575261669775808 0.573874788057909 1 1
0.454140031326782 0.452989078934634 1 1
0.425409938490786 0.424248137734046 1 0
0.594259001887344 0.592718773825598 1 1
0.519966695897428 0.518722367303922 1 1
0.533930515135332 0.532709700562738 1 1
0.392807940363064 0.391558759872711 1 1
0.562419488242853 0.560318195718568 1 1
0.402969462922524 0.401530436120204 1 1
0.505630505350528 0.5041526736903 1 1
0.486043658478452 0.484525085967805 1 1
0.547950156453248 0.546577685607277 1 1
0.521600315441653 0.520337972082616 1 1
0.505144814193272 0.503790191411984 1 1
0.454698849882244 0.452705700230143 1 1
0.501248975704568 0.499764789436713 1 1
0.450393356218836 0.449040411783796 1 1
0.450316941415309 0.449113592072208 1 1
0.52059366296096 0.518749328103089 1 1
0.334287812455603 0.333391745157497 1 1
0.597312770907455 0.595874129069586 1 1
0.545401765219045 0.543461737939595 1 1
0.418775892729574 0.416884697808329 1 1
0.414079271587 0.412883386735147 1 1
0.458746451742071 0.457487427184685 1 1
0.558610947956906 0.5572316474701 1 1
0.555985152110041 0.554360507190748 1 1
0.430430636520192 0.42948710822754 1 1
0.518982598427014 0.517145264704113 1 1
0.502227038130526 0.500808663803571 1 1
0.391624691721772 0.390754104289404 1 1
0.497001376561915 0.49544986910672 1 1
0.514686083266622 0.513099715037682 1 1
0.364369486146371 0.363434623241012 0 0
0.497186199199686 0.495591105807164 1 1
0.547719628308593 0.546365138278446 1 1
0.464330275548112 0.462705687703419 1 1
0.603938804216772 0.602390875650211 0 0
0.415568745938654 0.414624755901488 1 1
0.374205055458667 0.37324380389885 1 1
0.542055333231071 0.541022748505051 1 1
0.340435261580168 0.339634624205865 0 0
0.541822805727248 0.539941901545555 1 1
0.497677761079496 0.496295830720507 1 1
0.637038953117549 0.635200276081829 0 0
0.528490926930664 0.526935211455069 1 1
0.537642200064256 0.536115595344813 1 1
0.493096206937233 0.491431934123332 1 1
0.551156224613649 0.549897566055335 1 1
0.591617798367735 0.589300255145597 1 1
0.530897882046308 0.529365112190702 1 1
0.573198168068119 0.571550284197136 1 1
0.431974846882802 0.430965499668999 1 1
0.385966429483639 0.384994244303192 1 1
0.559641078433027 0.55778800681292 1 1
0.39594225453743 0.394589867264978 1 1
0.412963030531192 0.411778213248328 1 1
0.408068913820437 0.406764633652877 1 1
0.55426676656394 0.552825396076438 1 1
0.506551028716 0.505124021863369 1 1
0.588771894681758 0.587149313814757 1 1
0.445248181349856 0.443585646810193 1 1
0.403033110148601 0.40208252103294 1 1
0.593184098609997 0.591352157995913 1 1
0.555647732139131 0.553695473246497 1 1
0.32927430598884 0.328127743013233 1 1
0.53941610654972 0.53746404220233 1 1
0.48710417518463 0.485936374116473 1 1
0.432192271413315 0.431140246992864 1 1
0.569425981476136 0.567392610868448 1 1
0.517753370536862 0.516196017058955 1 1
0.408443758495388 0.407224572776965 1 1
0.600519142412076 0.598905934219083 1 1
0.501728855092559 0.500344558281033 1 1
0.395485485764134 0.394395824691094 1 1
0.567686128196842 0.565565717036633 1 1
0.38560113624345 0.384427744353536 1 1
0.60350780801115 0.602009986423201 1 1
0.396487748884178 0.395312660202159 1 1
0.421595872870964 0.420548691523632 1 1
0.446852737413917 0.445440240257245 1 1
0.494656811244619 0.493451917519841 1 1
0.508597425296473 0.506930113022389 1 1
0.490175651857676 0.488719954633132 1 1
0.572985153145202 0.571698429482809 1 1
0.375580634804542 0.374223859526362 1 1
0.587857913819313 0.585980521722816 1 1
0.587770262030004 0.585860906964223 1 1
0.535106457022036 0.533584889551948 1 1
0.580182766206291 0.578210208746345 1 1
0.398103160535409 0.397053951187206 1 1
0.452515333633924 0.451204484257639 1 1
0.583072949589514 0.581401370372408 1 1
0.564376181888838 0.562707920828879 1 1
0.63435429765864 0.632458701909032 1 1
0.467042672459741 0.465833316327154 1 1
0.556550744068889 0.555277172895936 1 1
0.513662854866386 0.512166474037682 1 1
0.504816434932563 0.503418146150347 1 1
0.480583822847012 0.478724769436135 1 1
0.517390763560152 0.516032472947466 1 1
0.551423741350914 0.550217747211509 1 1
0.485956132117188 0.484433525874432 1 1
0.483012122772774 0.481838103353575 1 1
0.565713101562289 0.56396037534267 1 1
0.538193838518242 0.536872201406131 1 1
0.573598605750484 0.571984922272354 1 1
0.474613987552703 0.473460770927842 1 1
0.497833888055418 0.496773487462018 1 1
0.43819836900442 0.437019872903467 1 1
0.43962416020816 0.438285815267116 1 1
0.534530336034752 0.533124269414526 1 1
0.573937860820545 0.57263823414203 1 1
0.530756524651703 0.529285438697657 1 1
0.50496009062408 0.503572959430989 1 1
0.591589461874452 0.589947684261173 1 1
0.587321687052853 0.585505178976852 1 1
0.526213474844579 0.524974154654154 1 1
0.594150886948953 0.592338170270259 1 1
0.529974727237826 0.527994250173274 1 1
0.485405813895477 0.484253623560519 1 1
0.487716758831724 0.486504335292769 1 1
0.543289836832506 0.541853174370616 1 1
0.408438683328855 0.407180777186613 0 0
0.461763620025536 0.459993784587922 1 1
0.480913064305535 0.479534973502675 1 1
0.671648048513246 0.670202678259466 0 0
0.516505612151187 0.515324876610972 1 1
0.494247981970783 0.492842638369314 1 1
0.548381810986928 0.546888994177951 1 1
0.419800033575734 0.418711911605077 1 1
0.540119194225953 0.538684347048695 1 1
0.441715186244921 0.440495939433718 1 1
0.33608141875679 0.335400230393936 1 1
0.528852506160133 0.52751369620483 1 1
0.575301343630594 0.57384817820183 1 1
0.575811952307724 0.573841334917843 1 1
0.514898719227291 0.513474940529183 1 1
0.503568708388485 0.502057280319071 1 1
0.558615787680594 0.556910989461187 1 1
0.448164734287283 0.44670188321653 1 1
0.448116683257991 0.446837988653954 1 1
0.461864761844469 0.460807154494055 1 1
0.512062486986087 0.510873282122324 1 1
0.555157215727192 0.553602755330232 1 1
0.305970065424825 0.305309529802244 0 0
0.414502005915878 0.413106509770763 1 1
0.534966112692687 0.533352844932887 1 1
0.488663838131752 0.487130486393874 1 1
0.396825856390109 0.395345046260076 0 0
0.510303809467034 0.508886001341476 1 1
0.61333188161486 0.611527967723845 0 0
0.528838852856702 0.527658254169046 1 1
0.48359300719681 0.482246410206292 1 1
0.514638159603828 0.513243171591627 1 1
0.490094176888753 0.488833649771458 1 1
0.305764918972192 0.305035360635904 0 0
0.5974533084999 0.595751091654992 1 1
0.363644202788185 0.362463195441351 0 0
0.612139053886156 0.610182884073436 1 1
0.410493647605389 0.409431957043643 1 1
0.454267252191782 0.453271726540941 1 1
0.471542962832707 0.469692055507568 1 1
0.487946916441132 0.486461690535997 1 1
0.436736729024822 0.435847486351661 1 1
0.492395178204489 0.490639090678289 1 1
0.495113129125257 0.49369910089386 1 1
0.45946091695455 0.458058131472338 1 1
0.420169083264303 0.419245622635448 1 1
0.548684923840078 0.547104283329245 1 1
0.449479941356441 0.447868669408806 1 1
0.452955953375156 0.451634126704559 1 1
0.465157778019933 0.463608531645537 1 1
0.50119814239439 0.49995466282775 1 1
0.410935814245803 0.409825497577943 0 0
0.535902733831362 0.534431219513376 1 1
0.564619026129955 0.563230228163865 1 1
0.465173290934273 0.463953210393963 1 1
0.572472610555338 0.570853580567523 1 1
0.473809065047762 0.472427568320236 1 1
0.411150027052793 0.410177588097413 1 1
0.470951751832503 0.469808775037619 1 1
0.558222050195219 0.556829875632473 1 1
0.408756409019183 0.407539708947718 0 0
0.468310542603957 0.466828220182016 1 1
0.584579160614236 0.58312770384715 1 1
0.510927295893253 0.509725662149956 1 1
0.48985355502627 0.488331269818625 1 1
0.468265091911758 0.467226752468358 1 1
0.592585724646687 0.59105702911977 1 1
0.531922217028245 0.530885207332907 1 1
0.533382554572237 0.531924969917254 1 1
0.474807150186225 0.473415072306847 1 1
0.515687258096074 0.514527680943817 1 1
0.508417585961778 0.506787171162211 1 1
0.633955390161419 0.631647379091774 1 1
0.342976624724331 0.342007005491542 0 0
0.513866603864658 0.512307075278024 1 1
0.571931745555158 0.570060931258227 1 1
0.399476707804736 0.398453992346718 1 1
0.553014871035986 0.55125613089656 1 1
0.558739784878196 0.557379664797191 1 1
0.548731222002273 0.54699931175375 1 1
0.646716130119126 0.644439622331766 1 1
0.533408694161679 0.531941660176794 1 1
0.420183549562635 0.418762699576822 1 1
0.398589152658351 0.397289417172996 0 0
0.374781011131335 0.373732167060886 1 1
0.434518115792799 0.433597271382019 1 1
0.504850736248673 0.503723026870694 1 1
0.497833435842072 0.496290947874564 1 1
0.453217661170427 0.452090837666315 1 1
0.575990240109445 0.574440638838014 1 1
0.39320978780603 0.39209159816589 1 1
0.600578093274153 0.598334788367229 1 1
0.493304116748061 0.491935916240756 1 1
0.422095998398806 0.420720407287395 1 1
0.425078020470425 0.423879703430387 1 1
0.656785361104064 0.654833673382147 0 0
0.470946881658236 0.469526967305361 1 1
0.513103906545558 0.511729457187086 1 1
0.476170744450924 0.474820884198728 1 1
0.440567907281505 0.439257099249305 1 1
0.490106876251615 0.488807458152386 1 1
0.462868847269544 0.461655391527074 1 1
0.46622645407115 0.465206049669014 1 1
0.450620576389274 0.449349793679328 1 1
0.455193062932224 0.454251375236846 1 1
0.527752209794676 0.526130126248592 1 1
0.560357952645572 0.559051422122571 1 1
0.514035325815442 0.512776302210952 1 1
0.717119399622824 0.714396324757046 0 0
0.462815134701946 0.461596848703658 1 1
0.535114305834952 0.533713744020619 1 1
0.615722209182615 0.614024607538706 0 0
0.487708979128153 0.486350556219032 1 1
0.562954584664503 0.561481433529255 1 1
0.506535900539421 0.505477536888998 1 1
0.545916207861356 0.544766463031854 1 1
0.460224761853643 0.459008403283337 1 1
0.584378905538941 0.582733174876204 1 1
0.344621198304439 0.343346818347358 0 0
0.404171128576259 0.402884575223069 1 1
0.37323801879875 0.372189259338931 0 0
0.452469934015459 0.451405872037426 1 1
0.513031923116406 0.511617968507999 1 1
0.4497136788164 0.448720761687882 1 1
0.482197117815124 0.481001306937461 1 1
0.582286958732087 0.580297743747496 1 1
0.427266383209418 0.42595026402123 1 1
0.423697058291006 0.422350317820668 1 1
0.517517400342653 0.51619115368513 1 1
0.425131954088289 0.423922904507842 1 1
0.38922864898989 0.388235984412235 1 1
0.44844319689203 0.447073805396472 1 1
0.519119517272482 0.517219800148444 1 1
0.616425048266512 0.614674490097257 0 0
0.554799422952635 0.55316437662385 1 1
0.423469968562713 0.421849088768294 1 1
0.372437125591524 0.371401536336068 1 1
0.644880654078768 0.642431244907862 0 0
0.578090804171017 0.576293403309872 1 1
0.486182196322463 0.485041350973898 1 1
0.543696636598683 0.542051653670318 1 1
0.471187151813322 0.470039899801426 1 1
0.50627287698232 0.504921449840504 1 1
0.53500364273952 0.53378233710533 1 1
0.507859941616538 0.506361248853596 1 1
0.469540294369221 0.468575651387548 1 1
0.538611428679062 0.536664764241624 1 1
0.564587901243544 0.562997750506917 1 1
0.401775909816714 0.400937500747221 1 1
0.498796382564999 0.497328692332128 1 1
0.506225825637282 0.50495185541372 1 1
0.541874519510194 0.540232799922591 1 1
0.630101924868134 0.628563115352266 0 0
0.487190099593119 0.485656382218889 1 1
0.604174462977603 0.602881211854035 1 1
0.551543797569729 0.55051821268346 1 1
0.505705685574126 0.5043902223261 1 1
0.498072319505768 0.49657358855195 1 1
0.473577044238453 0.471744603474029 1 1
0.334350307570857 0.333040619679696 0 0
0.43770462842036 0.436429374868339 1 1
0.393213315422724 0.392169238271955 0 0
0.515880737312811 0.514571674029294 1 1
0.398243247799169 0.39722513971009 1 1
0.529176970226832 0.528023697411686 1 1
0.455171881042041 0.453827391797549 1 1
0.619979981295695 0.618407335806633 1 1
0.430569808193048 0.429377669293541 1 1
0.555253337008419 0.55366977529045 1 1
0.652085079543646 0.65038795936761 0 0
0.459692086240439 0.458689311138768 1 1
0.368684596198125 0.367714546090303 0 0
0.505702509618534 0.504666780502118 1 1
0.560798950951023 0.559614920449862 1 1
0.491581397070596 0.490045713191712 1 1
0.463304889346545 0.462105701914818 1 1
0.423124197022064 0.421908968681174 1 1
0.393357444149569 0.392208736183407 1 1
0.399369117491575 0.398345566587455 1 1
0.513690824005765 0.511880014554586 1 1
0.563579532972534 0.561883091829455 1 1
0.408084221319222 0.406769618587989 1 1
0.346527208982175 0.34576900446402 0 0
0.6102754547154 0.608611868673209 1 1
0.424988055048606 0.423879714707716 1 1
0.535676280302078 0.534322057891801 1 1
0.57137861337518 0.569829535655837 1 1
0.391239835351955 0.390098484300478 1 1
0.488984245556788 0.487313866486877 1 1
0.529430945117367 0.527804775912112 1 1
0.619329961229318 0.617753375240265 1 1
0.590979844762374 0.589065714794061 1 1
0.5233992165778 0.522056302752621 1 1
0.507782344787219 0.506221009218251 1 1
0.31778263883015 0.316415383878455 0 0
0.477938796261916 0.476649986161746 1 1
0.591604568339866 0.590299867151539 1 1
0.707423037325508 0.705429906251552 0 0
0.462295278781973 0.460935819928675 1 1
0.457210439739662 0.455795710555383 1 1
0.432189641733577 0.431066982727876 1 1
0.410054500145091 0.408935982279118 1 1
0.359555686064284 0.358370655627149 1 1
0.560880276707576 0.559492411632891 1 1
0.371784379522889 0.370445322336414 1 1
0.396177050213641 0.394751755211027 1 1
0.39671996198427 0.395590185371725 1 1
0.559396838852044 0.557152302952684 1 1
0.653909120809288 0.651856485122645 1 1
0.582629255108369 0.58109978242299 1 1
0.424408347516281 0.423535941448025 1 1
0.628680176738646 0.627163399224698 1 1
0.387153482766193 0.38579975106008 1 1
0.580447173721249 0.578687645853848 1 1
0.495211962756948 0.494182275332042 1 1
0.515801427226369 0.514579079137685 1 1
0.485628476483481 0.484132979011526 1 1
0.53150561394549 0.529840578802883 1 1
0.454128824229741 0.452823360195309 1 1
0.423254623828036 0.42229705577043 1 1
0.592101614989705 0.590658537905646 1 1
0.420538410143647 0.419271324498182 1 1
0.653088884193894 0.651601789954744 0 0
0.345000704275137 0.343857161746979 0 0
0.454945097551681 0.453721630287081 1 1
0.530927280576853 0.529346981786981 1 1
0.382434893474331 0.381410823521478 1 1
0.452060041080232 0.450743073353272 1 1
0.434508594856715 0.43341527250835 1 1
0.567721043772913 0.566390298037899 1 1
0.498298398078299 0.497080918426113 1 1
0.376108446838029 0.375189693907027 0 0
0.572000876203579 0.570700118484277 1 1
0.506298785963735 0.505182838975724 1 1
0.363216238289204 0.362188049938874 1 1
0.500672267238956 0.499101123313275 1 1
0.60512559565237 0.603344903281983 1 1
0.595460276510767 0.593899410213114 1 1
0.633017585191389 0.631196875782803 1 1
0.430374046135694 0.429411544743797 1 1
0.527877931488284 0.526837496479887 1 1
0.511909177503372 0.510386621810283 1 1
0.390115830063443 0.388652307231483 1 1
0.491310497062912 0.489279674269279 1 1
0.497711102668495 0.496214320045106 1 1
0.471013044573201 0.469811953067356 1 1
0.395363402926144 0.394336321249056 1 1
0.358208608284726 0.357408544203122 1 1
0.509170266710436 0.50788347662294 1 1
0.444310796589595 0.442669893902247 1 1
0.424931826627208 0.423518136052792 1 1
0.628193816540464 0.625407313478434 1 1
0.524551802373239 0.523117866854579 1 1
0.557827228402296 0.556195432123709 1 1
0.412447654626555 0.41143780298033 1 1
0.486433641600282 0.484776678445138 1 1
0.553721434483955 0.552334531073124 1 1
0.461007874737132 0.459646601346304 1 1
0.521283159100549 0.519967857445761 1 1
0.586337934700376 0.585146956062519 1 1
0.56530748762614 0.563473309295852 1 1
0.491872614494506 0.490496984761957 1 1
0.47162750366368 0.470145694151238 1 1
0.513892702475652 0.512432519512111 1 1
0.494361273118342 0.492720059936776 1 1
0.523090127562108 0.521833941569533 1 1
0.551020774700922 0.549328172804693 1 1
0.436634413759418 0.435197384353224 1 1
0.45506709600516 0.453852120024888 1 1
0.599700085840422 0.598127223535057 0 0
0.468197546139199 0.466780756559607 1 1
0.35705061089603 0.355734780348973 0 0
0.481282038228557 0.479886429184857 1 1
0.561010998616987 0.559755169755501 1 1
0.425452186385117 0.424342154349203 1 1
0.414258375789853 0.41291771820883 1 1
0.513785169700912 0.51252654733423 1 1
0.561704277231917 0.559910551168838 1 1
0.363585653693419 0.362578631548087 1 1
0.554003062174119 0.552101193691988 1 1
0.596643204907825 0.595064408516985 1 1
0.472270854105049 0.471197817268535 1 1
0.475466878064085 0.474235724479647 1 1
0.382574977383417 0.381744088874641 1 1
0.493067309647783 0.491432759249893 1 1
0.374600966121012 0.373661238341492 0 0
0.513844579646808 0.512016441454107 1 1
0.526732399779849 0.525131933966507 1 1
0.492798415379814 0.491199042544272 1 1
0.562385190204809 0.561046384396969 1 1
0.459427047711309 0.458078419498474 1 1
0.411408391881892 0.410011534058426 1 1
0.459624126503533 0.458250270131156 1 1
0.601699281600522 0.599704246137347 1 1
0.362487231121601 0.361077313273502 1 1
0.428661076881676 0.427547293329718 1 1
0.446596061679917 0.445257038089363 1 1
0.520219589888967 0.518700527479977 1 1
0.59257616981593 0.590936099951803 1 1
0.539829063482933 0.538124392176496 1 1
0.256172279136662 0.255316797303315 0 0
0.529044603021273 0.527582115267196 1 1
0.439156949281118 0.437934089729752 1 1
0.581471236874303 0.579704236977328 1 1
0.519106745932595 0.517625617025274 1 1
0.603034427856943 0.601160238853862 1 1
0.629437821662264 0.627529450698277 1 1
0.480511676156327 0.479066246637294 1 1
0.3913701036858 0.39046648571674 1 1
0.445388830135417 0.444315146006926 1 1
0.554439716212887 0.552814163644753 1 1
0.402184165994488 0.401105386079491 1 1
0.518804620002184 0.517774265893236 1 1
0.61462624865595 0.61294322564944 0 0
0.574989641929677 0.573779729508376 1 1
0.502123735200034 0.500736900085344 1 1
0.571624579331929 0.570191534966574 1 1
0.708438257033323 0.706269240123214 0 0
0.444245615706185 0.442490153575623 1 1
0.526753698871621 0.525151415488225 1 1
0.544924044363706 0.543332293276425 1 1
0.545473299018222 0.543812022373424 1 1
0.419453782566977 0.418204192395494 1 1
0.51703681633241 0.515738080138073 1 1
0.42681134005129 0.425828162730841 1 1
0.539617590336202 0.538413302716782 1 1
0.602728496341196 0.601468650795925 1 1
0.483586490170766 0.482213232749722 1 1
0.409374918941847 0.408255283191986 1 1
0.528871284020696 0.527381551009695 1 1
0.504138921602551 0.50283104937251 1 1
0.51360700996673 0.51214185547713 1 1
0.52187372706417 0.520308158860402 1 1
0.468384858683474 0.467166427191762 1 1
0.618590445500944 0.617018217823599 1 1
0.396480354655713 0.395290105660991 1 1
0.478397519396041 0.476998788134947 1 1
0.48182632279551 0.480518712606538 1 1
0.44368784902882 0.442434773364552 1 1
0.615924156474017 0.613951269183768 1 1
0.547897179836461 0.546176477223634 1 1
0.521503859530086 0.520405815916454 1 1
0.641666279713588 0.639825014926031 0 0
0.563093124758261 0.561697183417189 1 1
0.57228971937209 0.570687016558298 1 1
0.375972581506397 0.375083100510835 1 1
0.506811904412269 0.505400881596358 1 1
0.455334408840972 0.454230259815319 1 1
0.365689193483312 0.364593398799837 1 1
0.633046918347109 0.631254505771102 0 0
0.413914735893774 0.412751564698699 1 1
0.445628057395234 0.444625888605808 1 1
0.464158325640037 0.462775200361696 1 1
0.459519080874945 0.458379794280401 1 1
0.475554474173467 0.474219127273794 1 1
0.418806904418211 0.41777026841989 1 1
0.536240829533886 0.53456456324057 1 1
0.497497870871504 0.496259866257939 1 1
0.393945862413864 0.392409598920907 1 1
0.569033385553901 0.567548580442375 1 1
0.611114840410137 0.608966377045637 1 1
0.507346086287485 0.506000032596884 1 1
0.534320186654833 0.533009042631033 1 1
0.541385950839416 0.540074028835787 1 1
0.432138926098331 0.430489464864009 1 1
0.620285002547537 0.61844431031877 1 1
0.655361345265398 0.653156915059595 1 1
0.378607331844526 0.377362991542891 0 0
0.666168999423731 0.664135055628694 0 0
0.455729247004614 0.454621181710754 1 1
0.586740374831935 0.585133649997758 1 1
0.48614453865665 0.484776412231264 1 1
0.645600946338332 0.644009417090338 0 0
0.30900343100076 0.30816905197214 0 0
0.501764512241505 0.500537398910435 1 1
0.469141691780992 0.467811517676636 1 1
0.594957776567604 0.593308573049794 0 0
0.537093521148177 0.535670602733987 1 1
0.626005371529111 0.62421857670006 1 1
0.391509327938138 0.390540858055004 0 0
0.469275033444379 0.467830251338091 1 1
0.565608325252937 0.564454113458732 1 1
0.536083992904909 0.533917060315966 1 1
0.471137109367676 0.469492634490321 1 1
0.442880084916875 0.441586436102921 1 1
0.417531504651902 0.416356866043712 1 1
0.598597311576752 0.596911903791011 1 1
0.43397095476465 0.433093967949494 1 1
0.535408494524551 0.533763238349645 1 1
0.351868395020866 0.350926131011155 0 0
0.470236395871285 0.468791616834719 1 1
0.422131405286494 0.42091278306815 1 1
0.617711387950894 0.616160187940068 1 1
0.490133130900292 0.488845713325137 1 1
0.546190396085669 0.544602564671087 1 1
0.576791672272709 0.575433300777096 1 1
0.553325106991289 0.552162605144676 1 1
0.497119439451127 0.495974089358922 1 1
0.473568023004556 0.472227652422841 1 1
0.432180186808149 0.430952025171299 1 1
0.538397458949154 0.536685736349038 1 1
0.550778965888847 0.549199575716396 1 1
0.431362952326562 0.430307987648222 1 1
0.616461489641267 0.614086700331512 1 1
0.505338722226307 0.50336985441892 1 1
0.496790992087433 0.495416170584943 1 1
0.57743722497622 0.575565034393737 1 1
0.436171022861161 0.434459855227097 1 1
0.422649177578901 0.421391162831188 1 1
0.389899072215868 0.388718773238471 1 1
0.600019042408164 0.598212988320821 1 1
0.53571792011948 0.534250828044188 1 1
0.611067962308013 0.610015393129119 1 1
0.400563432871519 0.399400711724301 1 1
0.464672007620892 0.463491792614139 1 1
0.548531349236685 0.546610355710248 1 1
0.652595930410037 0.650451416498445 1 1
0.603089287523348 0.601530441851553 1 1
0.430446462958764 0.429195985962954 1 1
0.547073600865086 0.545751055222143 1 1
0.511097376607356 0.509660345048792 1 1
0.512034764307946 0.510789421524725 1 1
0.549264909053832 0.547629146387308 1 1
0.49261705586116 0.491446150618448 1 1
0.39150677538053 0.390451601492433 0 0
0.412676694894443 0.410718647474079 1 1
0.521014174260351 0.519545360602353 1 1
0.490887709117082 0.489668338641058 1 1
0.400388201567378 0.399439775553513 1 1
0.511470404959125 0.510171146751883 1 1
0.490941222392703 0.489466206868161 1 1
0.519464415563672 0.518086668214338 1 1
0.482423628437678 0.480971203397841 1 1
0.600342509933089 0.598568155401704 1 1
0.339852051142818 0.339060696319258 0 0
0.681947251404005 0.679733548591796 0 0
0.412979236950807 0.411578927988617 1 1
0.523049934310643 0.521696826461939 1 1
0.393759796561571 0.392760236955313 0 0
0.498284265630689 0.497019483409212 1 1
0.506841743557829 0.505716080228918 1 1
0.561051643641945 0.559802674684441 1 1
0.520985999985607 0.518904819339296 1 1
0.526137371382821 0.524636394837751 1 1
0.532280875416877 0.530459626482837 1 1
0.638789241311319 0.636884327651255 0 0
0.487233007920526 0.485924143862796 1 1
0.485185181183183 0.484035224511992 1 1
0.514600207168539 0.512980344894824 1 1
0.432382169624194 0.43110999932731 1 1
0.475578628841156 0.474392081470139 1 1
0.525137936608423 0.523523091125368 1 1
0.476029199065534 0.474659078956652 1 1
0.52245323438571 0.521229958361947 1 1
0.570444989194958 0.568442511491895 1 1
0.473009463718397 0.471745110762276 1 1
0.550760198013319 0.549296121605932 1 1
0.547272450329352 0.546028250501253 1 1
0.46614606435545 0.464986238905879 1 1
0.564675038392008 0.562995961985618 1 1
0.500918738305694 0.499451296220067 1 1
0.514327256620284 0.51307636659071 1 1
0.392608826709156 0.39152369269031 1 1
0.588964791945643 0.587708546066204 1 1
0.514712794361871 0.513491802253322 1 1
0.392208331952505 0.390933935542289 1 1
0.501656171688002 0.500263979162854 1 1
0.441185208191381 0.439877563589382 1 1
0.512951358341093 0.510859685795403 1 1
0.57225817670484 0.57078651324747 1 1
0.556690765314563 0.55529600545349 1 1
0.560529275272968 0.558314602169191 1 1
0.484627849909882 0.48340209227662 1 1
0.317481007230504 0.316674134030462 0 0
0.604525466525752 0.602792757357515 1 1
0.532233743001499 0.530976192780057 1 1
0.536170239032414 0.534846417447561 1 1
0.437666052205884 0.436353314676792 1 1
0.436543156876052 0.435429280013625 1 1
0.472493827658057 0.470858997745971 1 1
0.460497166980476 0.459397027675326 1 1
0.524559211620923 0.522927937492602 1 1
0.407021283143625 0.40580207291335 1 1
0.577474270618613 0.57619212044606 0 0
0.497566526826237 0.496419343884505 1 1
0.440632277606597 0.439603294447049 1 1
0.655305906048303 0.652967479769711 1 1
0.370510210079699 0.369365994835171 1 1
0.489312287936301 0.487986521754388 1 1
0.507168321621523 0.505713416400961 1 1
0.556656953004278 0.555315457748308 1 1
0.428964889297242 0.427744081636976 1 1
0.519088893459533 0.517531011861429 1 1
0.548921958073163 0.547183612956339 1 1
0.335625147190178 0.334308616533852 1 1
0.511411876725902 0.509915242640671 1 1
0.449296898636143 0.448141127100215 1 1
0.466855619890976 0.46511639294635 1 1
0.452068056447411 0.451052381933945 1 1
0.603190486997372 0.60149827889409 0 0
0.457530338221591 0.456196107795403 1 1
0.534164540218773 0.532633452886478 1 1
0.582851233268969 0.581214334465772 1 1
0.533472849926106 0.532101710345946 1 1
0.530369711606014 0.529009953599255 1 1
0.490406357906197 0.489106604506951 1 1
0.488285347366594 0.486984403700201 1 1
0.558012443236283 0.556041369315741 1 1
0.608372412680563 0.606629582562697 1 1
0.471388102377651 0.469968488482508 1 1
0.474037843452611 0.472512055749548 1 1
0.591234051580113 0.58956881190051 1 1
0.39716736533998 0.396247701098889 0 0
0.580734182868231 0.579104670866013 1 1
0.524672618760607 0.523612085755909 1 1
0.465927776060464 0.464754083104201 1 1
0.407061885395958 0.406142325496146 1 1
0.423925245761177 0.422580285759439 1 1
0.36250756370094 0.361394257440343 0 0
0.651421909516624 0.649456903574175 1 1
0.471026461719994 0.46938976742854 1 1
0.469254001830181 0.468062919098711 1 1
0.472740883403559 0.471345021280798 1 1
0.432933963849562 0.431928645238142 1 1
0.459715438941814 0.458489167407983 1 1
0.498870984770325 0.497341025288085 1 1
0.458047920945794 0.457131858703273 1 1
0.499362584033309 0.498207783877399 1 1
0.372809846089367 0.371868870166743 1 1
0.465881274282489 0.464296223240411 1 1
0.576488103316503 0.575079299272101 1 1
0.557018137797759 0.555271725610654 1 1
0.479143340224025 0.477756434480212 1 1
0.477959946741492 0.476366843871992 1 1
0.695313374417066 0.692991281291615 0 0
0.45199676668932 0.450264089178008 1 1
0.45106156196282 0.449056611136459 1 1
0.389257646007356 0.38818753412786 1 1
0.465324970377015 0.463963202470547 1 1
0.467568333080446 0.465755716243411 1 1
0.495021465831786 0.493861702135029 1 1
0.496883235199825 0.495509440033588 1 1
0.538212664719231 0.536477531527801 1 1
0.439523429734435 0.438180259733892 1 1
0.464191163788987 0.462732635064095 1 1
0.580971559878148 0.579660053395588 1 1
0.488717988868067 0.487472219617261 1 1
0.392701798122245 0.391842364374215 1 1
0.60155813641455 0.60021682116276 1 1
0.479692947335605 0.477830869660051 1 1
0.387687778239417 0.386347959952825 1 1
0.492643511544782 0.491368647129888 1 1
0.473169548993151 0.471586664940187 1 1
0.536157667395452 0.534973346229338 1 1
0.634846521579048 0.633185489880795 1 1
0.454161646384699 0.453273863799646 1 1
0.607562479366675 0.605599704218398 1 1
0.464551348952703 0.463153348252475 1 1
0.534507437656684 0.533170930202692 1 1
0.536587180942856 0.535154165135036 1 1
0.479875189083087 0.478516404222545 1 1
0.490271090065483 0.488905220211942 1 1
0.28373852470071 0.282565943014114 0 0
0.533760365300335 0.532282466079031 1 1
0.566786408021408 0.565314224759963 1 1
0.430395827386765 0.429315282743047 1 1
0.433378328456249 0.432242262648149 1 1
0.46870021214491 0.467587900332971 1 1
0.443103737648277 0.441994009075441 1 1
0.437393147518924 0.436443296480468 1 1
0.559100557861562 0.557326962083043 1 1
0.437364155084283 0.43631583230681 1 1
0.428173586303902 0.426901032063068 1 1
0.602871693752035 0.601489754082603 1 1
0.424563024358282 0.423590506009177 1 1
0.510693185400111 0.508740971850368 1 1
0.461262592697789 0.460336186265459 1 1
0.371005272965524 0.369916140123147 1 1
0.485694124375415 0.484406892949397 1 1
0.517644379240498 0.516080499366079 1 1
0.460351925426413 0.458939595695505 1 1
0.674616310895917 0.672437125067181 0 0
0.521317554941255 0.519770297037983 1 1
0.446267924865173 0.444824178759333 1 1
0.59020037048213 0.588736974135706 1 1
0.483537122572772 0.482556671915253 1 1
0.481384971530902 0.480152286880812 1 1
0.490303608537197 0.489191830612701 1 1
0.634731314833671 0.632889064806512 0 0
0.458203511227455 0.456943611088458 1 1
0.531752522996716 0.529726442978696 1 1
0.597619177680111 0.59578121823725 1 1
0.630030176890359 0.62829417311147 1 1
0.394336339033466 0.393429899849587 0 0
0.39562160347402 0.394426040787913 1 1
0.364558031933932 0.363295091113952 0 0
0.511522912790576 0.51021673830068 1 1
0.403705563137655 0.402458708120642 1 1
0.48497087658816 0.483918413466255 1 1
0.574747908360215 0.573046763027575 1 1
0.511217166107277 0.509564192277995 1 1
0.433448733136683 0.432110991149762 1 1
0.556926493514754 0.555640608258797 1 1
0.503327403775966 0.501995359710726 1 1
0.532249541542332 0.531058083748882 1 1
0.419411626594737 0.41832813177472 1 1
0.449568495747276 0.447934494960445 1 1
0.451820512822772 0.450296385190607 1 1
0.602329903399348 0.60076170151078 1 1
0.387557076823347 0.386224683647305 1 1
0.459061156800009 0.457828468539395 1 1
0.553951963217737 0.551981120784664 1 1
0.410737833539321 0.409615487493493 1 1
0.533583349991598 0.532084663108836 1 1
0.529238683347413 0.527792544692175 1 1
0.596329673100038 0.594023388946365 1 1
0.597571271845551 0.595399383425579 1 1
0.578334060862606 0.576215839835439 1 1
0.448170730173806 0.446583433006383 1 1
0.487801251964599 0.486328718673801 1 1
0.410737994818997 0.409654315133165 1 1
0.380800149861005 0.379863914886101 0 0
0.53565532250913 0.534206625287281 1 1
0.622140824782696 0.620584201596995 1 1
0.449686828272067 0.448740578276945 1 1
0.524336424278147 0.523165878779539 1 1
0.440804426721899 0.43979048435378 1 1
0.547670591842541 0.545621574457432 1 1
0.592864846807381 0.591313343592885 1 1
0.509551325557158 0.508185863391889 1 1
0.569081685824573 0.567603510603745 1 1
0.586779718962086 0.585520004229462 0 0
0.488767976314432 0.487855896780333 1 1
0.495352077711789 0.493851104937067 1 1
0.610655824675496 0.60875108662429 1 1
0.456134011655706 0.454672155447219 1 1
0.526177185395509 0.524323553694863 1 1
0.443169048977387 0.442077326238084 1 1
0.580648411439259 0.578937631106555 1 1
0.455571317678879 0.453635573754012 1 1
0.353274782349149 0.352303209142029 1 1
0.497379696149975 0.495978620795609 1 1
0.299548347575806 0.298096044803686 0 0
0.65366220341621 0.652054396945632 0 0
0.552987579809346 0.551122259109365 1 1
0.472690624849545 0.471429032489276 1 1
0.602790294560346 0.601599341617035 0 0
0.561135959906247 0.559622987164283 1 1
0.453845792126722 0.452420750712727 1 1
0.445505935761948 0.443878890180886 1 1
0.511598269758285 0.510397930941559 1 1
0.365525299142471 0.364550083503116 0 0
0.483403774580212 0.481867556114438 1 1
0.532893507736313 0.531315167030183 1 1
0.496058861539065 0.494560100963675 1 1
0.518352790179854 0.517256764479867 1 1
0.458915962973774 0.457628621205429 1 1
0.467399332660255 0.466134772015201 1 1
0.494654255127352 0.493437980288756 1 1
0.536202439101021 0.534968215488136 1 1
0.516719691141984 0.515165390767361 1 1
0.438783149027206 0.437889611159023 1 1
0.615863696937787 0.6139429089237 1 1
0.579940302639548 0.578090709139125 1 1
0.456145204059387 0.45502871239085 1 1
0.469830326078012 0.468612747740341 1 1
0.572062319725233 0.570566391019717 1 1
0.538889474404455 0.537622415092004 1 1
0.520450544675028 0.519026206088912 1 1
0.475513245874744 0.474020612814378 1 1
0.442004183633431 0.440946237787234 1 1
0.529059406858298 0.527430195318578 1 1
0.544678228391164 0.5433574708888 1 1
0.60906688752783 0.607639472015728 1 1
0.572752903510046 0.570936980741272 1 1
0.593311238354464 0.591305329276366 1 1
0.60361954835106 0.601700562633753 0 0
0.605871877945461 0.603679586253306 1 1
0.440467486825328 0.439170008527897 1 1
0.636214386215294 0.63430188480217 1 1
0.462164537239903 0.461163178740834 1 1
0.440476113795967 0.439370679582666 1 1
0.565393623073912 0.563806934166682 1 1
0.38683889877456 0.385764263735099 1 1
0.502724739401734 0.500706611375699 1 1
0.506646688324544 0.505415152757866 1 1
0.552493185776124 0.550770698872102 1 1
0.442189884166603 0.441071698949991 1 1
0.575204232129117 0.573625135281609 1 1
0.470519340335589 0.469137064480129 1 1
0.420127934622881 0.418881515896074 1 1
0.368826176072682 0.367835907128384 1 1
0.49842050060858 0.49714556041475 1 1
0.537686637940707 0.536439654666032 1 1
0.56414870914367 0.562617032371674 1 1
0.245077183359198 0.244345906276305 0 0
0.394993207497038 0.393821340263765 1 1
0.472044612221844 0.470458021556233 1 1
0.41249900083712 0.411158073963505 1 1
0.523887425408299 0.52232630776266 1 1
0.455762621157587 0.454754995733594 1 1
0.423855904747762 0.422901462164212 1 1
0.489273548631427 0.487799190634383 1 1
0.650494346902621 0.649098419933714 1 1
0.302505500553409 0.30158680594086 0 0
0.399392566748161 0.398084176665972 1 1
0.551404303069627 0.548965396170318 1 1
0.606195613787943 0.604611086817459 0 0
0.571867013435541 0.570256291179561 1 1
0.509215438457747 0.507535312386546 1 1
0.478646423769847 0.477168566493375 1 1
0.50443576867454 0.503268332608984 1 1
0.552622540867416 0.551332140424375 1 1
0.543274415940012 0.541867085171299 1 1
0.440598927753923 0.438993499099793 1 1
0.616193269217525 0.614782611930027 0 0
0.458292904051055 0.457048657405858 1 1
0.505655357587191 0.503921003187923 1 1
0.334243332212319 0.333471618628099 1 1
0.467370208774811 0.46587538592521 1 1
0.495998446280047 0.49441561739413 1 1
0.506413747696875 0.504876915700233 1 1
0.571540921181263 0.569480545408029 1 1
0.427264602116132 0.426205536145933 0 0
0.512266363636215 0.510827845227701 1 1
0.557927394972534 0.556512297140468 1 1
0.426160530511403 0.425001841788805 1 1
0.484283532951784 0.483006563882044 1 1
0.429458854002444 0.427949371311582 1 1
0.506245193662175 0.504747043203524 1 1
0.414954093139627 0.413852323147781 1 1
0.631031316241926 0.629043748799766 1 1
0.687664266654014 0.685606168220649 0 0
0.42866522166824 0.427262802574668 1 1
0.451907934788122 0.450654514068192 1 1
0.552871447009194 0.551067647938615 1 1
0.452617345544764 0.451409609064304 1 1
0.523804089746029 0.522459611096859 1 1
0.450958546337409 0.449996941564089 1 1
0.549026240398788 0.546764929221425 1 1
0.493446542831496 0.491936901115749 1 1
0.517038155662354 0.515952613785205 1 1
0.518439484129155 0.516858977274896 1 1
0.672163415157922 0.670938141240158 1 1
0.586845014109183 0.585297421332526 0 0
0.417618070091155 0.416585097133649 1 1
0.588483760546196 0.58625177687111 1 1
0.585321552320955 0.583734502977667 1 1
0.45405596092137 0.452565485326039 1 1
0.413022432531773 0.411994991548423 1 1
0.515129781259461 0.513832004110986 1 1
0.627017229528928 0.625467705812215 1 1
0.615079906002908 0.612909520477211 1 1
0.471613525499399 0.470156485312765 1 1
0.498692920371103 0.497636149055252 1 1
0.413783869381355 0.412681209575077 1 1
0.476080368809912 0.474671227199905 1 1
0.437814044288894 0.436909233588792 1 1
0.452988548769821 0.45157175462252 1 1
0.377647997441732 0.376454228640756 1 1
0.517461455513519 0.515787154801593 1 1
0.56560144417389 0.56392339378422 1 1
0.48666757882878 0.485142887803048 1 1
0.562448695403044 0.56056159236371 1 1
0.467376513236336 0.466400791202287 1 1
0.467126836902934 0.46588727233011 1 1
0.488234326870564 0.486906184699151 1 1
0.5474240042475 0.545166019476007 1 1
0.46462459229421 0.463402126756197 1 1
0.531767022032993 0.530439229464727 1 1
0.59858921977231 0.59681279001931 1 1
0.473011396700664 0.471755423572823 1 1
0.39940269860221 0.397850781381327 1 1
0.590746519596959 0.589341415616883 1 1
0.573756735553391 0.572473193489678 1 1
0.426431605740027 0.424903470510303 1 1
0.575165904043206 0.573575647430097 1 1
0.520988897986527 0.519719572166935 1 1
0.538983396158525 0.537178753637813 1 1
0.516825271233324 0.515219661879398 1 1
0.510086719349567 0.508342221673695 1 1
0.529386615805309 0.527861674365557 1 1
0.593430291624371 0.592055465652024 1 1
0.489243782117306 0.487730297661485 1 1
0.495416934521726 0.49442304266876 1 1
0.396309735605489 0.395500508646579 0 0
0.55931266719721 0.557609170005716 1 1
0.4547850040755 0.453425740912209 1 1
0.383131350119638 0.38211176546576 1 1
0.539069298048453 0.537037782919163 1 1
0.552812018116696 0.551355893194683 1 1
0.4396813590461 0.438631668357892 1 1
0.460849575457694 0.459535823070476 1 1
0.456038322019357 0.454024881890315 1 1
0.452818628519796 0.450910184727772 1 1
0.517531460176166 0.516068449734499 1 1
0.359207875799909 0.358145755809119 1 1
0.456805381345498 0.455895036397723 1 1
0.450443286332296 0.449192802232022 1 1
0.547226206518514 0.545642227506069 1 1
0.580057301519288 0.578659879638103 1 1
0.44153108960589 0.440374817121328 1 1
0.435790200478063 0.435036867043705 1 1
0.530292982651284 0.528821354946527 1 1
0.40901942514907 0.407710095579234 1 1
0.482607149113085 0.480864069394587 1 1
0.442500500334142 0.441042421049032 1 1
0.478647591762813 0.477135971518005 1 1
0.607811015635517 0.606346737657916 1 1
0.589034877307532 0.587077919449928 1 1
0.583595128160393 0.582080458465285 1 1
0.507129249620163 0.50548853767144 1 1
0.583130889445546 0.581492686963792 1 1
0.426061589816854 0.42459909393006 1 1
0.682169182679185 0.680575335995746 0 0
0.366510380463802 0.365563531823858 1 1
0.441942729371354 0.440850389535478 1 1
0.612334330337311 0.610605252888194 1 1
0.636503336543859 0.634797565489341 0 0
0.521186927714996 0.51972429513493 1 1
0.424055416379686 0.423051950891647 1 1
0.533486305897564 0.531629413147794 1 1
0.525119409912832 0.523410492951646 1 1
0.559379158562857 0.557899929338697 1 1
0.47456088507869 0.472966096598213 1 1
0.38934873901524 0.388173721762396 0 0
0.571367603257004 0.569769056500046 1 1
0.519041337966445 0.517660001424997 1 1
0.510677007204662 0.509541355012431 1 1
0.526576996368709 0.524888677620135 1 1
0.601368322740531 0.599640706684413 1 1
0.502746611011422 0.501452792504263 1 1
0.51025589625209 0.508606927384325 1 1
0.509730749230632 0.508575655762386 1 1
0.533025931568898 0.531438047704486 1 1
0.438480456733212 0.437346821594972 1 1
0.337867517318355 0.337018263276218 0 0
0.443995893474897 0.442869648944406 1 1
0.572712311860807 0.571090079870737 1 1
0.500104086461313 0.498781985975439 1 1
0.551237249212858 0.549568383075264 1 1
0.500506358137097 0.499232228026445 1 1
0.614168366685475 0.612562668414101 1 1
0.487758235536546 0.486396853773411 1 1
0.572759169456618 0.570939142488835 1 1
0.571830903268645 0.569800055774867 1 1
0.517196635083035 0.515651172502184 1 1
0.422473004613627 0.421202165170916 1 1
0.561328586337141 0.559561576562951 1 1
0.516205813747698 0.514688612474906 1 1
0.548322316009285 0.547105518619446 1 1
0.545066551263202 0.543742134459311 1 1
0.523274712471821 0.522062586286309 1 1
0.40438406308616 0.403364549221601 1 1
0.506484803264959 0.505084819561881 1 1
0.64809415332224 0.646421589414389 1 1
0.482510791288168 0.481134320045719 1 1
0.431510121917931 0.42963437394668 1 1
0.411937712065168 0.410443534900904 1 1
0.517160662632009 0.51547394601657 1 1
0.555607310843881 0.554114500779619 1 1
0.580877297729624 0.57923758104681 1 1
0.579407044938833 0.577838883836286 1 1
0.483207446956711 0.481672010222562 1 1
0.620721900921234 0.619087055705213 1 1
0.445062841728373 0.443632054951103 1 1
0.540822993161749 0.539343834758133 1 1
0.418749834792936 0.417533444749536 1 1
0.486588331281606 0.485066673636871 1 1
0.414892874995697 0.413728404249437 1 1
0.54995369710846 0.548443595630823 1 1
0.402841384852004 0.401782719028638 1 1
0.498344617799592 0.497023990234542 1 1
0.491347520213404 0.489719847903032 1 1
0.476137870532974 0.475081718089181 1 1
0.599118651239169 0.597290342925929 1 1
0.445738868264174 0.44464954551048 1 1
0.557165649543085 0.55548829084622 1 1
0.417291872959287 0.416234101460361 1 1
0.504153610230915 0.502697507069365 1 1
0.42163563473467 0.42038865680043 1 1
0.47122160052338 0.469704532105557 1 1
0.551952939772153 0.550226959185286 1 1
0.58372299849389 0.582074383625368 1 1
0.591214688616715 0.589625447922716 1 1
0.513750240329704 0.512494553539978 1 1
0.324158834933806 0.323307048118987 1 1
0.616892231901895 0.615128468056781 1 1
0.55639632019536 0.555014173887653 1 1
0.514954756176153 0.513436037412364 1 1
0.443996017361298 0.443118552027889 1 1
0.543236182174966 0.541876278260179 1 1
0.464597829020325 0.462987042148215 1 1
0.481825040697775 0.480172490183089 1 1
0.524910726965923 0.523110841955394 1 1
0.547854228225429 0.546639681938659 1 1
0.48188063929473 0.479930708808369 1 1
0.499364074371111 0.498148653054404 1 1
0.581877363162183 0.580482535500585 1 1
0.518052385334755 0.516530752789845 1 1
0.464133141612572 0.462836423011144 1 1
0.377356973094878 0.376174771711273 1 1
0.280544048383804 0.279647677922042 0 0
0.441747016867085 0.440355437070611 1 1
0.548446702726438 0.547166140158447 1 1
0.462259301115288 0.461233673580437 1 1
0.463920486177709 0.462547398545979 1 1
0.429930481818099 0.428463007221553 1 1
0.491182739680515 0.489204399350785 1 1
0.451952164164803 0.45068482526405 1 1
0.531734490156934 0.530487804250949 1 1
0.737898694450947 0.736286978013522 0 0
0.61520524835135 0.613952687300527 1 1
0.452121814291053 0.45078343708011 1 1
0.524979493611427 0.522911476621616 1 1
0.557599696854582 0.55606148318928 1 1
0.536908346078708 0.535251380821247 1 1
0.55986675697103 0.558370554769894 1 1
0.54462449143739 0.542696690645555 1 1
0.577007540426504 0.575488365332055 1 1
0.53286393462006 0.531629204383539 1 1
0.497681079984698 0.496511469345309 1 1
0.527474881789266 0.526176280842298 1 1
0.482473028611648 0.481258641120002 1 1
0.52214518716954 0.520786939979611 1 1
0.451995874378196 0.450824892813859 1 1
0.547375896955143 0.546206096963018 1 1
0.405329370084559 0.404275263198583 1 1
0.489795552306422 0.488266956702101 1 1
0.494824867675592 0.493406635242965 1 1
0.463319196205107 0.462127278805357 1 1
0.508764068638493 0.50754113123612 1 1
0.529191342569828 0.527635540826211 1 1
0.527098266433649 0.52553520604253 1 1
0.481818777324464 0.480563911767811 1 1
0.58374126363268 0.582110772338067 1 1
0.603534177040143 0.601761236246619 1 1
0.429499382869463 0.428326842675877 1 1
0.453099201850185 0.452012395835453 1 1
0.465079267448628 0.46362304261924 1 1
0.431608810125534 0.430523889840573 1 1
0.508459245389881 0.506890670027548 1 1
0.65977071299381 0.657695977933739 0 0
0.429329532134436 0.428306609671037 1 1
0.386536975576117 0.385539346551063 1 1
0.4539565965391 0.452397046666575 1 1
0.502448830244091 0.501133021033773 1 1
0.519359180586787 0.517501995081921 1 1
0.492683319916809 0.491403400989763 1 1
0.542252929495112 0.540545115883414 1 1
0.50717615918592 0.505988932792256 1 1
0.492801364700801 0.491353963644262 1 1
0.535496526161307 0.533926324416522 1 1
0.520635911850063 0.519344269570448 1 1
0.497802401043687 0.496527241014119 1 1
0.416627998101087 0.414889775302792 1 1
0.402137553687916 0.400621653679501 1 1
0.52838370082156 0.527157732048691 1 1
0.469768955053071 0.468444383596514 1 1
0.375542762558227 0.374093095662718 1 1
0.49384398716772 0.492508486436318 1 1
0.550790436145579 0.548927935033801 1 1
0.460693640788364 0.459229366389665 1 1
0.597914891941687 0.596524590353141 1 1
0.670321946924347 0.668228918537612 0 0
0.462305947320729 0.460602632492392 1 1
0.414592765176623 0.413468804643001 1 1
0.412536900912455 0.411634571125153 1 1
0.657003399652859 0.655083269537359 0 0
0.532233003032364 0.530974698243664 1 1
0.490847328724219 0.489184215524175 1 1
0.596384208823064 0.594558053813452 1 1
0.43899075659357 0.437817465666508 1 1
0.451003831917476 0.449698282082253 1 1
0.549876752252238 0.548450720067801 1 1
0.498645637551367 0.497370027097113 1 1
0.535877321052373 0.534262782854543 1 1
0.522607116194255 0.521412295145811 1 1
0.342804101024327 0.341923190603541 1 1
0.498577354544932 0.497408337543627 1 1
0.371199385398558 0.37025610771885 0 0
0.541730622226406 0.540321571409419 1 1
0.510177461265974 0.508552446874821 1 1
0.456329052754427 0.454965705809602 1 1
0.629909559717917 0.627280101018754 1 1
0.52589373656187 0.524716939972235 1 1
0.515281277398207 0.513743728383911 1 1
0.451636207326468 0.449401388542293 1 1
0.557731428286093 0.556010434814624 1 1
0.370337742703093 0.369589709175827 1 1
0.487042402016332 0.485624407877573 1 1
0.406992025774012 0.406079224226399 1 1
0.577781405740652 0.576029140526877 1 1
0.497064491083098 0.494493542985665 1 1
0.556206284300571 0.554382889565492 1 1
0.657527897099073 0.655406901939716 1 1
0.368830508422229 0.368196950299519 0 0
0.58654484068316 0.585036397365928 1 1
0.38440478951644 0.383031780527229 1 1
0.4943812530542 0.492989646162984 1 1
0.423930331245238 0.422617276019382 1 1
0.527309995957451 0.525983553336075 1 1
0.482214250432991 0.480586660664028 1 1
0.519183183881543 0.517963956966093 1 1
0.593252314373518 0.591659997650015 1 1
0.531944336370981 0.530448547893644 1 1
0.497607461351205 0.49561056153636 1 1
0.611243378328986 0.609114888473306 1 1
0.498154659390721 0.497103176147211 1 1
0.548743262044708 0.547063897008605 1 1
0.55399157274146 0.552600679151983 1 1
0.535883493652659 0.534617038551406 1 1
0.446242958428646 0.445180481554837 1 1
0.540379385367233 0.538735536576872 1 1
0.545247302351334 0.543897230274122 1 1
0.477433513657547 0.47640890993195 1 1
0.527383882817817 0.526020449839127 1 1
0.499418109958415 0.498052346015036 1 1
0.56865883140519 0.566858341682962 1 1
0.312529037256225 0.311568505105564 0 0
0.450706451687526 0.449298272960529 1 1
0.366840912380982 0.366014005081885 1 1
0.444418872178809 0.443272142489417 1 1
0.514551246983285 0.513251461605624 1 1
0.553043382000207 0.550568631891616 1 1
0.547694928569699 0.546322116933521 1 1
0.412541753871807 0.411500477022406 1 1
0.519001257182204 0.517492722416653 1 1
0.595303927696489 0.594006427567207 1 1
0.526303102437547 0.52450932709085 1 1
0.517536732022338 0.515455779065957 1 1
0.444235816116969 0.44289521993236 1 1
0.490456370522203 0.489234644789019 1 1
0.406855730021138 0.405645705298531 1 1
0.621086758108819 0.619284193797576 1 1
0.575421269928709 0.574036565278768 1 1
0.576679627512651 0.575052425181323 1 1
0.452422053812987 0.451566336171806 1 1
0.562315833386798 0.561048144775054 1 1
0.635627105030179 0.63403398222905 1 1
0.597237649838368 0.595468147310358 1 1
0.512937129193725 0.511439206438281 1 1
0.466633755999595 0.465467828790611 1 1
0.555624846646065 0.553894367270424 1 1
0.52433960410841 0.523230018573681 1 1
0.58247651935377 0.5807837343015 1 1
0.528530804149151 0.526948576117277 1 1
0.671323927676265 0.668848988964529 0 0
0.504864872819315 0.50332603991146 1 1
0.420876400158469 0.419733844525465 1 1
0.410454211512257 0.409290344934797 1 1
0.5676264643919 0.566253721146937 1 1
0.576343730361998 0.575086842451743 1 1
0.510064936238843 0.508974551771317 1 1
0.474321640239422 0.47340134895107 1 1
0.570510572372305 0.569109831498632 1 1
0.459282732243044 0.458053967330173 1 1
0.579995274560223 0.578484594429397 1 1
0.528048926651115 0.526187862683962 1 1
0.462894512746883 0.461641032612914 1 1
0.450423787580549 0.448474723356182 1 1
0.613358709311884 0.611833090522583 1 1
0.523330256833044 0.52184766880269 1 1
0.455391435337716 0.454450832302983 1 1
0.463287287117084 0.462165237973562 1 1
0.389710514454685 0.388834593035669 1 1
0.470991976999951 0.469642569484689 1 1
0.614683127048703 0.6131750530603 1 1
0.326557722071189 0.325783074710435 0 0
0.480963845218888 0.479313038163833 1 1
0.447461518680491 0.446332358653295 1 1
0.385763585357681 0.384642801010267 1 1
0.571580220133815 0.569300359695559 1 1
0.48343458636449 0.482222341514916 1 1
0.499330878960071 0.498042361299924 1 1
0.364686054092214 0.363484248526392 0 0
0.610141377364296 0.608600681554624 1 1
0.483315222562324 0.482188705514973 1 1
0.385679434516124 0.384830806643203 0 0
0.489669144665926 0.487978967456654 1 1
0.468138972667634 0.467171267477298 1 1
0.53890763473582 0.536927876404097 1 1
0.468611298770012 0.467207952758009 1 1
0.634167136187715 0.632239276615157 0 0
0.474684922238431 0.473303569165515 1 1
0.590249398954068 0.588376569160769 1 1
0.565284486870774 0.563187868121644 1 1
0.590400186901219 0.588659137992671 1 1
0.42346584175101 0.422573451448208 1 1
0.59837314048127 0.596622451343377 1 1
0.505521826929599 0.504202323388152 1 1
0.564411202463058 0.56312078534935 1 1
0.479916702875192 0.477883610300698 1 1
0.585558324414206 0.583754760425782 1 1
0.530698422794967 0.529554684463676 1 1
0.532338964149395 0.530984984713615 1 1
0.518965011240974 0.517728707406535 1 1
0.461310977887283 0.459912501831657 1 1
0.544403135886893 0.542917816508468 1 1
0.633850077848871 0.63210189461962 0 1
0.565713256536752 0.564186063211098 1 1
0.649249723351374 0.647516971059725 0 0
0.331557203867397 0.330052594250326 0 0
0.410303038520458 0.409401983372185 1 1
0.546508769347795 0.544363824676738 1 1
0.428959146851499 0.427502052561233 1 1
0.595445199445835 0.593703562930562 1 1
0.58843485740539 0.586714132844818 1 1
0.525504445320745 0.523657992650583 1 1
0.436463877459494 0.435587496882846 1 1
0.459582153403151 0.458257066451575 1 1
0.531380335140494 0.529945160590041 1 1
0.594441549882782 0.592462821417706 1 1
0.510516172283529 0.50915408766364 1 1
0.7305755080083 0.729009510576285 0 0
0.442096318073762 0.440796699764036 1 1
0.544601730472505 0.542805555554678 1 1
0.464096239698637 0.462702368095131 1 1
0.428022020111233 0.426801133272191 1 1
0.560894461458739 0.559200989234081 1 1
0.537917512739984 0.536334445236845 1 1
0.62215453441625 0.620340406645318 1 1
0.449945892060734 0.448440241557755 1 1
0.498317598334086 0.497203289522001 1 1
0.452045610996444 0.451042164829055 1 1
0.558132570503874 0.556900808980482 1 1
0.47748962598567 0.475782872978802 1 1
0.37857294841157 0.377735313617901 1 1
0.582595928275138 0.581199100801359 1 1
0.539152898347023 0.537463580033691 1 1
0.484792073371587 0.483058604993372 1 1
0.417471577610868 0.415849181492208 1 1
0.55542696292426 0.554103041782598 1 1
0.54798722451808 0.546596221516372 1 1
0.408694706852548 0.406957200312237 1 1
0.458303348904141 0.457083464108008 1 1
0.547311838248218 0.54618569248471 1 1
0.402049614439882 0.40073224941405 1 1
0.542212474570142 0.54085908638617 1 1
0.43872934712098 0.437766885475092 1 1
0.497831795056488 0.496285613920075 1 1
0.636606593478293 0.634784778602238 1 1
0.535203487000855 0.533855205920631 1 1
0.488376097859966 0.487055690003978 1 1
0.464679778609229 0.463440249032049 1 1
0.474134585378492 0.47270083097073 1 1
0.555597831722843 0.55423324185668 1 1
0.493003093128638 0.491662084842388 1 1
0.537806189444102 0.536759033356408 1 1
0.394520870772789 0.393493439452453 1 1
0.368043582966951 0.367034746643921 1 1
0.509984490007732 0.508472526725 1 1
0.625244095550871 0.623812570339148 1 1
0.464524229047107 0.463495049601942 1 1
0.447764380354429 0.446475654494112 1 1
0.382359912699793 0.381441154372214 1 1
0.569185567738639 0.568013643412587 1 1
0.450836852059548 0.449125726188591 1 1
0.558229263249675 0.556826074338358 1 1
0.47273850816266 0.471820436273004 1 1
0.639814855226298 0.637578897657116 0 0
0.54366635183273 0.542214380893503 1 1
0.518414799902623 0.517073771479184 1 1
0.529710628434463 0.528266186010995 1 1
0.630257927710242 0.628517234920557 1 1
0.391078487656732 0.389968147452383 1 1
0.45351477857093 0.452502984515848 1 1
0.343980246978074 0.342727909893955 0 0
0.390426606788959 0.389549799549463 1 1
0.413804803864896 0.412717733126019 1 1
0.367403232908173 0.365973031918982 1 1
0.408141260951612 0.406393324251976 1 1
0.574795681594438 0.573520664167044 1 1
0.431948082525225 0.430747047386165 1 1
0.576258230811165 0.574612601818774 1 1
0.546058095430684 0.544905769777611 1 1
0.454683324867869 0.453554894251931 1 1
0.407509370142027 0.405904079749991 1 1
0.527054106146363 0.524890108789753 1 1
0.36098935922639 0.360014724682499 0 0
0.441044910267686 0.439787643908268 1 1
0.514623726459647 0.513328759967132 1 1
0.43581464898937 0.434506682831071 1 1
0.561892849235353 0.560635757148693 1 1
0.500638655035723 0.499401554112808 1 1
0.581256817505334 0.578852639016907 1 1
0.402494077180565 0.401687518357525 1 1
0.456814129355571 0.455597444702484 1 1
0.550191851501401 0.548364956431031 1 1
0.539519424056886 0.538323943140912 1 1
0.498985607546787 0.496970745090816 1 1
0.510342120529732 0.508730600252847 1 1
0.321505128075023 0.320358702432703 0 0
0.437777623921139 0.436123713700567 1 1
0.55524605496217 0.553835107997799 1 1
0.566917066454627 0.565689873188787 1 1
0.436523605646899 0.435492061211912 1 1
0.523762699755851 0.522040870894765 1 1
0.404443766643326 0.403096550575284 1 1
0.499011203816636 0.497382937429096 1 1
0.553597416261436 0.551766396090954 1 1
0.447407835279563 0.446039874644725 1 1
0.491713998071868 0.489982014416001 1 1
0.512663619236907 0.511342447833761 1 1
0.573989268874469 0.572487342093395 1 1
0.48862665128701 0.487411798503847 1 1
0.422887611092881 0.421720271442315 1 1
0.66468926309555 0.663026904991906 0 0
0.52517892505526 0.523659984369076 1 1
0.512229403556114 0.511099611798588 1 1
0.554343680753458 0.553045427919427 1 1
0.495470604834491 0.494522739534717 1 1
0.4840235280779 0.482939769236574 1 1
0.542595958709754 0.540991016529728 1 1
0.621922893512381 0.61976945001181 1 1
0.548466122726031 0.547175652109721 1 1
0.509043922896985 0.507770574531715 1 1
0.530663302339856 0.529121635655049 1 1
0.555841856424555 0.554200595187177 1 1
0.558546510918645 0.557397139088122 1 1
0.421199745919061 0.419978437456201 1 1
0.572208857761274 0.570777697150662 1 1
0.511818849248853 0.510343237188038 1 1
0.356061186474567 0.354751544365248 1 1
0.405492636469256 0.404068372404107 1 1
0.472940427643819 0.471465907123129 1 1
0.392462507977769 0.390987596618851 1 1
0.462473951149577 0.460946080356028 1 1
0.436400853366174 0.435434546224345 1 1
0.545335483685372 0.543748128610571 1 1
0.530706097029855 0.529255858190018 1 1
0.442991574232858 0.44162159094392 1 1
0.534014833132264 0.532581400705611 1 1
0.408697110323212 0.407794125153674 1 1
0.503722650723276 0.502044434355682 1 1
0.52655640822233 0.524798407387836 1 1
0.457238475791623 0.456250867225592 1 1
0.550193448689376 0.548503533934291 1 1
0.476085956007285 0.475050587218665 1 1
0.539297037191183 0.537064051594445 1 1
0.33880211179576 0.337288580870363 1 1
0.499695742824351 0.498501853153791 1 1
0.581472454835831 0.579549049979577 1 1
0.572718196079427 0.571257392767477 1 1
0.383589554156003 0.382234720114447 1 1
0.437127801688235 0.435652976377969 1 1
0.383782436585017 0.382558836158509 0 0
0.316053191480679 0.315228397085719 0 0
0.533420877794804 0.532101459766033 1 1
0.430956000558765 0.429636922866922 1 1
0.602885071306934 0.600991555102372 1 1
0.444899665103361 0.443684000285203 1 1
0.354539608928258 0.353598011168077 0 0
0.42741795141813 0.426346941074157 1 1
0.467675986583216 0.466478038270979 1 1
0.591860144395325 0.589818078141552 1 1
0.581506196977391 0.58006402691183 1 1
0.501816709860695 0.500014306662191 1 1
0.363690937824659 0.362615219057198 1 1
0.366960846955608 0.366182569870494 1 1
0.500681322629361 0.499311709401276 1 1
0.483123524215789 0.48196090301126 1 1
0.555866122624003 0.554442639539223 1 1
0.434845844708854 0.433163698080053 1 1
0.453395095494942 0.4519048293734 1 1
0.553739161874568 0.552057845578143 1 1
0.49950387102484 0.497991106476623 1 1
0.427674101213694 0.425602090100424 1 1
0.545713906910172 0.544222900124263 1 1
0.557779944383954 0.556351134950427 1 1
0.389326540349578 0.388043579111284 1 1
0.512294231441219 0.511129287501942 1 1
0.529605870370539 0.528182340695657 1 1
0.509093215233792 0.507718216457446 1 1
0.527082625068894 0.525868257513555 1 1
0.508708694901735 0.507152668595421 1 1
0.609552115775873 0.608056889530075 1 1
0.388402128545147 0.387054232887604 1 1
0.48739551406491 0.486478357699567 1 1
0.392740400110211 0.391104459946836 1 1
0.552728114692215 0.550678375113338 1 1
0.389935844800803 0.388761518087642 1 1
0.583948888909833 0.582471431609023 1 1
0.462003439647504 0.46087819053552 1 1
0.461820386715902 0.460884043744594 1 1
0.626809452894136 0.624774921182178 1 1
0.538742708911299 0.53753728453206 1 1
0.601745633318368 0.599838510886392 1 1
0.429470727749054 0.428374270116356 1 1
0.355598337404763 0.354370766166829 0 0
0.494751663780762 0.493546131147646 1 1
0.460515543138272 0.459493631229156 1 1
0.545071980636408 0.543132460590627 1 1
0.528842848243493 0.527373826215035 1 1
0.376334814683742 0.375354526936785 0 0
0.543131833140986 0.541365745008224 1 1
0.425756877763659 0.424479995340352 1 1
0.663321732484624 0.660855822247373 1 1
0.43120564402539 0.43017626601172 1 1
0.430188873813117 0.429173964066629 1 1
0.462234780932798 0.461037920608815 1 1
0.486659650876456 0.485457257598041 1 1
0.427078074598789 0.426010997714895 1 1
0.533423553943714 0.532217017504247 1 1
0.441746925558312 0.440483614681583 1 1
0.451305429579571 0.45048391181769 1 1
0.469124089245034 0.468088566751519 1 1
0.447558578290883 0.446165669274393 1 1
0.4810216949768 0.480009937213617 1 1
0.437838333914338 0.436602172818356 1 1
0.455694991964445 0.453998450982401 1 1
0.582111439513454 0.580439794075304 1 1
0.54834011168482 0.547046906810757 1 1
0.446940431576184 0.445478463885335 1 1
0.708143478896656 0.70547038784451 0 0
0.348965545931946 0.347959568270758 1 1
0.624477536436637 0.622947793881358 0 0
0.471521125085414 0.470636178592083 1 1
0.507457763418963 0.505906404145852 1 1
0.454559851598028 0.453048596608106 1 1
0.453199103515859 0.45167924930348 1 1
0.495229821463817 0.49368777177017 1 1
0.457385202146827 0.456138814008705 1 1
0.455205098745431 0.453177484633317 1 1
0.432070338308185 0.430356830137535 1 1
0.348556548211112 0.347333669833805 1 1
0.446501686084459 0.445076744170802 1 1
0.471484364345724 0.47001114158843 1 1
0.501005270702392 0.499802314647684 1 1
0.612105867882263 0.610338232844536 1 1
0.416268158603711 0.415164794562411 1 1
0.496123152727241 0.49497248081047 1 1
0.609088954787572 0.607630897670002 1 1
0.478035556550789 0.477025164996088 1 1
0.532602501896127 0.53131953491029 1 1
0.43827560436691 0.437489506141727 1 1
0.440153687864957 0.439078816782601 1 1
0.545856396447572 0.544609177219792 1 1
0.489400724401458 0.487846143651593 1 1
0.508682185906673 0.507340275478042 1 1
0.435009521565784 0.433995363310956 1 1
0.461883898998099 0.460588263994605 1 1
0.314080882075995 0.313296505293394 1 1
0.478420869026244 0.477347133494423 1 1
0.472088451459371 0.470769864890403 1 1
0.61271518110196 0.61102299523132 1 1
0.384229182294787 0.382801480633163 1 1
0.433920407090925 0.433108638340058 1 1
0.443343965432931 0.442022722798862 1 1
0.532159437484835 0.53086713086296 1 1
0.565900425123914 0.564361095166414 1 1
0.41078683147257 0.409477841365111 1 1
0.386634629505156 0.385668217785728 1 1
0.52717920376104 0.525474818603817 1 1
0.49183548768611 0.490098012700259 1 1
0.530790071612239 0.529365745045122 1 1
0.482221280504725 0.480933133880916 1 1
0.435978217486734 0.434444608175912 1 1
0.611784818402976 0.609867075530203 1 1
0.451746671772736 0.45056183283238 1 1
0.538855666419737 0.537368659764484 1 1
0.538855459558876 0.537689482725213 1 1
0.514985166052096 0.513605815338708 1 1
0.418435949235353 0.417185064088274 1 1
0.513367209910378 0.512150583345197 1 1
0.494866007537074 0.493392110528753 1 1
0.348838226549987 0.348087056039785 0 0
0.445037271333352 0.443979277622639 1 1
0.560408818519254 0.55897448147443 1 1
0.573103245149441 0.571728634132481 1 1
0.4715770599666 0.470246777517303 1 1
0.529822064692043 0.528266062003837 1 1
0.481122140696946 0.479800014726601 1 1
0.613330027226829 0.611633026352437 1 1
0.51897787455765 0.517387434010075 1 1
0.400390955612729 0.39894408885904 1 1
0.3886101006074 0.387597898545094 1 1
0.678449586363809 0.676784866114536 0 0
0.552224627384559 0.55105806304482 1 1
0.568958012950634 0.567419858961576 1 1
0.650798899910034 0.64884707105989 0 0
0.465121381425798 0.463696229102396 1 1
0.441385958611731 0.43999577427056 1 1
0.735072274419991 0.733020793761477 0 0
0.400873643066498 0.399574457992018 0 0
0.449405802460737 0.447919656512968 1 1
0.657204416986664 0.655467345398913 0 0
0.445303113983311 0.444157477606913 1 1
0.524172693629198 0.52226946758877 1 1
0.525053672820411 0.523545918078511 1 1
0.544660419774272 0.543058346850458 1 1
0.559567309163321 0.557738188487082 1 1
0.492849588606256 0.491096307176543 1 1
0.632309733789569 0.630713269091663 1 1
0.554232085056025 0.552922862562004 1 1
0.467382274546102 0.46625142818007 1 1
0.552735502683287 0.550965041838924 1 1
0.604907489876498 0.603410882773447 0 0
0.55724435193083 0.555767180370553 1 1
0.598713146054784 0.597118961126616 1 1
0.426419610568991 0.425442794553766 1 1
0.585929317322975 0.584360383511207 1 1
0.592045665571234 0.590545761353378 1 1
0.425109550480949 0.42399376472146 1 1
0.526899316363585 0.525362826406464 1 1
0.519738500784699 0.5184322983225 1 1
0.444798481037316 0.443524747059229 1 1
0.528741062934268 0.527036790628769 1 1
0.495458962029215 0.494088894402461 1 1
0.585764007953123 0.584311988323472 1 1
0.335683224336585 0.3343291507738 0 0
0.395840171292374 0.394393291719058 1 1
0.506180749792257 0.504739597991454 1 1
0.522747567948873 0.521008993177907 1 1
0.57659480538713 0.575054065071533 1 1
0.361073186880931 0.359698762238741 0 0
0.414611049109534 0.413402957131307 1 1
0.551975166260398 0.550017440009648 1 1
0.39204613524234 0.390692329674098 1 1
0.626078660419729 0.624310389463562 1 1
0.524868663041579 0.523473380173272 1 1
0.502613974566132 0.501383032662721 1 1
0.58511209243148 0.583709677213479 0 0
0.48609039115248 0.483947978432163 1 1
0.444709134341117 0.443723281908222 1 1
0.623954354262642 0.622054052412435 1 1
0.526461716792252 0.525071987139623 1 1
0.542045330197241 0.540999036490563 1 1
0.568095142819565 0.566778226359116 1 1
0.356684457854751 0.35579655511982 0 0
0.519953745009254 0.518844393818461 1 1
0.520289894981197 0.518907312158769 1 1
0.462197061987119 0.460403311217334 1 1
0.503412624337908 0.501249488730308 1 1
0.469989964113894 0.468785716645302 1 1
0.408825714308646 0.407823927705847 1 1
0.636056442471218 0.634501415826435 0 0
0.469088327695086 0.467645383972024 1 1
0.521223666453306 0.51998269594613 1 1
0.496948338075017 0.495596820173783 1 1
0.561033100472094 0.559479138494092 1 1
0.338362943900999 0.337314350710627 0 0
0.498344401713541 0.497176855229787 1 1
0.415318912707737 0.414007092744756 1 1
0.507001277461136 0.505617221272111 1 1
0.633504077996897 0.631999740025516 0 0
0.361066090184294 0.360023627190994 0 0
0.430421055506125 0.429014409443231 1 1
0.576244367633979 0.574685167601165 1 1
0.51927688345237 0.518147220584629 1 1
0.349766246026348 0.348921470533011 0 0
0.531897739091981 0.53022767112807 1 1
0.501104656873818 0.499980675873013 1 1
0.554978684422592 0.55286172653702 1 1
0.471180315438725 0.469790110719125 1 1
0.561825596592977 0.560134381981327 1 1
0.564019307709186 0.562194664471976 1 1
0.377019502119532 0.37602506489064 1 1
0.505811578778032 0.504457503153959 1 1
0.436491305679621 0.43542931188205 1 1
0.591606241217318 0.590300033769293 1 1
0.492728909981189 0.491342933144638 1 1
0.493696762495674 0.492320437855462 1 1
0.450991992180796 0.449569342035855 1 1
0.448120583801152 0.447219408672461 1 1
0.527013533554094 0.525728577938909 1 1
0.511337550002996 0.510189975081875 1 1
0.572204695266554 0.57072351815665 1 1
0.493518334929866 0.492228105744529 1 1
0.57329008370384 0.571352427505604 1 1
0.469969278527378 0.468880016323725 1 1
0.51743276978471 0.515477880169702 1 1
0.477969967974848 0.47632956844644 1 1
0.447984289397662 0.446978110296438 1 1
0.38599032962702 0.384289110140793 1 0
0.631317937272092 0.629979739931593 0 0
0.533346926700853 0.531998235277983 1 1
0.500692109911001 0.499358626727124 1 1
0.51529469201275 0.513720896227837 1 1
0.545341721502996 0.544059653325597 1 1
0.426735539063606 0.425719093362935 1 1
0.529421082752028 0.527925688583231 1 1
0.267121310688493 0.266446623286147 0 0
0.566814791805687 0.565490426255684 1 1
0.481103915721753 0.479652306959477 1 1
0.373274880258517 0.372145304430157 0 0
0.523755581007939 0.5224239186833 1 1
0.584422480328472 0.583068908700797 1 1
0.520632984978325 0.519012904180472 1 1
0.404859193026146 0.403487526601184 1 1
0.410716467319529 0.409586432240023 1 1
0.477235355349493 0.475581552131565 1 1
0.54732003959371 0.545838045864883 1 1
0.434933469189326 0.433133175458802 1 1
0.580693562177307 0.578979631455765 1 1
0.485215253066129 0.483773300463977 1 1
0.568804700395714 0.567394987197666 1 1
0.517187557131991 0.515796864556773 1 1
0.605875102089616 0.604665485736101 1 1
0.654246579746943 0.652433776802952 0 0
0.392586124021435 0.391804778189216 1 1
0.534818808937775 0.533328735842183 1 1
0.523849654370545 0.522452193011824 1 1
0.530688140660086 0.529320215725774 1 1
0.5401393213109 0.538674610269824 1 1
0.484776755594115 0.483739743095619 1 1
0.51817984999553 0.516882409020764 1 1
0.560826598713512 0.559337223176618 1 1
0.554205378391268 0.552779032699711 1 1
0.608276765625884 0.6068258624702 1 1
0.425794780366615 0.42438655014954 1 1
0.449504962511473 0.447898935845741 1 1
0.477377568160835 0.476103435074838 1 1
0.536165442887523 0.534722788965934 1 1
0.484880237608322 0.483285634228585 1 1
0.534191119053695 0.532637867553053 1 1
0.323733912024817 0.322493297780461 0 0
0.610731229240051 0.60871629925483 1 1
0.536325478443663 0.534987468356333 1 1
0.547941728072971 0.545991437220043 1 1
0.629531049175353 0.627831323859839 1 1
0.444408468728429 0.443107213979086 1 1
0.690911781434859 0.689297876010328 0 0
0.542219947210327 0.540815160710393 1 1
0.636575527189483 0.634511195094697 0 0
0.650288518998934 0.648887423031881 1 1
0.558909409927339 0.557269549031879 1 1
0.510720883870962 0.509519756495211 1 1
0.53214598673084 0.530581712797061 1 1
0.541678867997323 0.540354536399666 1 1
0.65651692491706 0.654953600805634 0 0
0.589469722719932 0.588012388440849 1 1
0.475420404861829 0.474151260965945 1 1
0.332989975517651 0.33243419633634 1 1
0.301090383758175 0.300420952550063 0 0
0.534696334396974 0.532828790159152 1 1
0.617997426225363 0.616204236322955 1 1
0.540673447790455 0.538837994896555 1 1
0.474329432189935 0.472979800507728 1 1
0.447358589313916 0.446123111052311 1 1
0.510264774351195 0.508964782476332 1 1
0.515317939380432 0.513643502808569 1 1
0.487632757945748 0.486490302136313 1 1
0.566318467228949 0.564461860419479 1 1
0.427064913279625 0.426161577013413 1 1
0.416646434708908 0.415104322803184 1 1
0.52269173012033 0.521401351594779 1 1
0.439320580391656 0.438356917512657 1 1
0.547124323233286 0.545428448673578 1 1
0.437718143263186 0.436627606290461 1 1
0.401654986358568 0.400664574684596 1 1
0.45676578670415 0.455258584301573 1 1
0.438600378505939 0.43753039770266 1 1
0.368640981437036 0.367356134172842 1 1
0.490334864478316 0.488550186555591 1 1
0.59853661424918 0.596659151898925 1 1
0.525991413138089 0.52475091460941 1 1
0.466385866882713 0.464812662594875 1 1
0.53927935020977 0.537765181691701 1 1
0.475741550993622 0.474654324960015 1 1
0.53793236914134 0.536503619151335 1 1
0.478721524843219 0.477192203352109 1 1
0.523855241200436 0.522352065609507 1 1
0.482491509597019 0.480768956921334 1 1
0.53434629059436 0.532828650384071 1 1
0.549594564891609 0.547702718711229 1 1
0.520709555670237 0.519232917793789 1 1
0.437917045710809 0.436665259717966 1 1
0.481234207411076 0.47947219344961 1 1
0.574288514618314 0.572890616851354 1 1
0.503161611200952 0.501955443042103 1 1
0.48759748029563 0.486020005085412 1 1
0.592039820829213 0.590449690084467 1 1
0.462572827438722 0.461213399748567 1 1
0.401587188010868 0.400593471126284 1 1
0.628064631057936 0.626347394461172 1 1
0.344312493833169 0.343534582921894 1 1
0.491089520988259 0.489644390248915 1 1
0.508768759081016 0.507045815419556 1 1
0.4166303675376 0.415213756344251 1 1
0.577961859964143 0.576586638138906 1 1
0.532145828984933 0.530796998484035 1 1
0.610965682848722 0.609386230545563 1 1
0.476024849619992 0.474666543611037 1 1
0.503085483154212 0.501474212348189 1 1
0.431107798844031 0.429852378327516 1 1
0.628197551122514 0.626800039046009 1 1
0.533650187179195 0.53223044666167 1 1
0.532395301665464 0.531142320736983 1 1
0.533889213922932 0.53289629752109 1 1
0.495119191073114 0.493483431533062 1 1
0.503513635383611 0.502035406259639 1 1
0.531235390763781 0.52951404545894 1 1
0.377697194934008 0.376617618957001 1 1
0.486183340419061 0.484814306353536 1 1
0.448295165608598 0.44718878081868 1 1
0.549291188741355 0.547655040876495 1 1
0.574176202106957 0.572389536048251 1 1
0.482849972163458 0.481525326815542 1 1
0.39845634865484 0.397304341880068 1 1
0.509299490104702 0.508035040379101 1 1
0.574815935130921 0.573176886723164 1 1
0.512910300413576 0.51127959756114 1 1
0.459267785049873 0.458045142784095 1 1
0.522607968828052 0.520886629693193 1 1
0.377332569167104 0.376188829022051 1 1
0.469665801354669 0.468184622376208 1 1
0.47478086830778 0.473363955107274 1 1
0.564511643444115 0.562469969063553 1 1
0.482882380653646 0.481702810426391 1 1
0.475471916844963 0.474140535763232 1 1
0.506811065541594 0.505486030842153 1 1
0.509052473430608 0.507543344870591 1 1
0.529892006365117 0.528338284310316 1 1
0.594170711733953 0.592767086502744 1 1
0.495445412948577 0.494286410321587 1 1
0.539374002690233 0.53766222399062 1 1
0.407174636159604 0.406026747850249 1 1
0.487090396752437 0.485939733734942 1 1
0.608121519945813 0.606120365756676 1 1
0.516407062169639 0.515114768322518 1 1
0.499734082896368 0.49868189014926 1 1
0.470224384205326 0.468939356222877 1 1
0.534733544415124 0.532927710936117 1 1
0.594862658609479 0.593379696842062 1 1
0.36168302867112 0.360493699751677 1 1
0.50749535926502 0.505688056157949 1 1
0.435307792660252 0.434145865278175 1 1
0.520754482476531 0.518830880510501 1 1
0.533978346627393 0.532345081728893 1 1
0.535845725824981 0.534267748860884 1 1
0.53800540403632 0.536797937508089 1 1
0.516538828730782 0.515213425371564 1 1
0.516367670536311 0.514916939466646 1 1
0.509906830259706 0.508390584089204 1 1
0.635172404382821 0.632938000002871 0 0
0.46981382197792 0.468679909550131 1 1
0.556998991829899 0.555672635955292 1 1
0.517691068794948 0.515853472968189 1 1
0.483722960522009 0.482663290800549 1 1
0.547088980174556 0.545544664697929 1 1
0.529805118935538 0.528118829160335 1 1
0.43319437420876 0.431768826556678 1 1
0.501628069096044 0.50058675130463 1 1
0.575017794513628 0.573387211258443 1 1
0.521991396608937 0.520638817957002 1 1
0.531360987777038 0.530365194748655 1 1
0.464934590036 0.463859362556129 1 1
0.483095671730921 0.481708065224965 1 1
0.525595514434221 0.524428073824242 1 1
0.49227603885681 0.490947374219531 1 1
0.449642159139986 0.448247824967375 1 1
0.353935420604768 0.352607301005222 1 0
0.495605254531762 0.494318939250138 1 1
0.438352774489846 0.437122056094649 1 1
0.605953884759171 0.60413025073344 1 1
0.522875644880884 0.521223556025765 1 1
0.506806647508705 0.50518402738807 1 1
0.485945513009192 0.484445083542927 1 1
0.518305953126395 0.516606827955827 1 1
0.471151794562649 0.469449091174251 1 1
0.596319965784266 0.594871257978675 1 1
0.505800698515279 0.504660005822993 1 1
0.613040711688669 0.610731926935267 0 0
0.612843548385742 0.610906638195856 1 1
0.576183283569061 0.574737632503391 1 1
0.466192600045017 0.464863178636743 1 1
0.536264122651599 0.534887108942379 1 1
0.556399283739061 0.555009292966699 1 1
0.464193283715848 0.462983555441644 1 1
0.577643138013258 0.57632454807115 1 1
0.425181773229637 0.423859705954398 1 1
0.542307412892188 0.540886600372276 1 1
0.549719728858019 0.548396972237137 1 1
0.389262522496967 0.387758350989172 1 1
0.531042785533135 0.529770402285226 1 1
0.430567503180057 0.429269014614092 1 1
0.406766495510466 0.40571108335371 1 1
0.478084201412159 0.476687657192551 1 1
0.393157307144189 0.392400011625438 1 1
0.501473391336914 0.500335962420033 1 1
0.588208534228993 0.586690194830858 1 1
0.435446275087927 0.434042338720695 1 1
0.560757682763857 0.55910528498071 1 1
0.398262701539723 0.397419669462086 1 1
0.489852595098315 0.488675751467095 1 1
0.482277310135768 0.481025056575512 1 1
0.448059773921713 0.447005462094172 1 1
0.564042943326527 0.562477462021533 1 1
0.449241416092754 0.447408515946107 1 1
0.478614635172288 0.477337271295617 1 1
0.580754650131767 0.579204001063142 1 1
0.436583641158553 0.434870990669984 1 1
0.40890677981815 0.407795016973468 1 1
0.590580017362711 0.589039412163027 1 1
0.412558103492781 0.411162427401954 1 1
0.520273986269377 0.518563367671241 1 1
0.514984613294984 0.513387766638202 1 1
0.51771617673694 0.516517197278303 1 1
0.498315580936849 0.496968486418802 1 1
0.577448721044412 0.576122887878612 1 1
0.408099695703692 0.40670208711941 1 1
0.49361299382023 0.492440182719586 1 1
0.378318826361804 0.377424191811703 1 1
0.642912721944941 0.641301984363588 0 0
0.481999859282248 0.480811831401543 1 1
0.328603294556328 0.327370816106837 0 0
0.617503534797331 0.61567401058951 0 0
0.528400695816013 0.527037032646348 1 1
0.482870725989296 0.481591275594819 1 1
0.442585807551483 0.441415714606169 1 1
0.41842901687711 0.416953443365214 1 1
0.493859590247609 0.492645599244236 1 1
0.452067036326412 0.451097424351797 1 1
0.509291907670397 0.508136981326489 1 1
0.578701958125768 0.577435059325461 1 1
0.516047373714243 0.514736144650182 1 1
0.495204439673075 0.493874830746716 1 1
0.440596068796975 0.439389092699833 1 1
0.482155729624786 0.481074131947567 1 1
0.609938909642319 0.608380445139541 1 1
0.504602729588576 0.503160617091778 1 1
0.60549358494095 0.603841611883146 1 1
0.498409823900802 0.497124605282654 1 1
0.479320632937841 0.478259689910818 1 1
0.534253660585953 0.532614206446437 1 1
0.519071515405071 0.517639749367907 1 1
0.48240560133368 0.480916529955673 1 1
0.58974775045228 0.588270928440068 1 1
0.506168313841831 0.504351714678485 1 1
0.481360988540488 0.480272902307977 1 1
0.4201039632663 0.419052527771878 1 1
0.55910762235954 0.55735895442628 1 1
0.444078543285667 0.443098267955758 1 1
0.45528068921166 0.454077695744771 1 1
0.393647716324021 0.391942873613093 1 1
0.520814354359738 0.519743240751837 1 1
0.595431411177262 0.593583390592686 1 1
0.524019113375308 0.522429788554825 1 1
0.488551236208073 0.487347833466209 1 1
0.397377921657876 0.396259714547128 0 0
0.692547447628504 0.690933892744902 0 0
0.457014335709444 0.455140838215715 1 1
0.544791089269881 0.543486331894356 1 1
0.445280012027787 0.443839315816043 1 1
0.477293999373606 0.476076025127059 1 1
0.419153119468962 0.41807521581053 1 1
0.556569431001919 0.555263338431833 1 1
0.387065634305167 0.385914821202573 1 1
0.529809525147707 0.527778386592598 1 1
0.471859063852092 0.470717769877844 1 1
0.537929906918022 0.5363951033639 1 1
0.547042765763407 0.545166049755005 1 1
0.428530995732778 0.427249975551067 1 1
0.494335518135932 0.493156839904866 1 1
0.459987259969007 0.45863750721929 1 1
0.473031624819012 0.471623352897348 1 1
0.58835294952701 0.587185901705549 1 1
0.37678593722821 0.375613177865568 0 0
0.551337846596511 0.550079890650661 1 1
0.507609579295596 0.506016278385164 1 1
0.421924871662454 0.420354208328089 1 1
0.537198968757533 0.535705680827241 1 1
0.558506327335576 0.557002032180091 1 1
0.421167781649303 0.420084261898973 1 1
0.341494169380932 0.340692858015791 0 0
0.568204375410106 0.566673794977374 1 1
0.603723304588782 0.60196811823769 1 1
0.554113180152523 0.55279148496445 1 1
0.473487374783413 0.471340939068117 1 1
0.512114345638648 0.510704680322263 1 1
0.534409968056035 0.533303193357778 1 1
0.565627958451597 0.563962714138387 1 1
0.473424688288468 0.472282636396149 1 1
0.547381535364616 0.545663996758904 1 1
0.604120123793125 0.602465318648746 1 1
0.469161422764282 0.467725810763032 1 1
0.487692950588553 0.486433746343544 1 1
0.493105607330024 0.491831986486777 1 1
0.541471154510954 0.540042897703035 1 1
0.533230753987746 0.53189638973011 1 1
0.450149451685345 0.448636691050968 1 1
0.506266065161169 0.504895525917608 1 1
0.409144890425641 0.407849736380749 1 1
0.569540827658827 0.568299368820868 1 1
0.485474131833915 0.484047950201336 1 1
0.505618764335714 0.503964349988067 1 1
0.403720994169075 0.402596819120418 1 1
0.474650621168971 0.472785993442758 1 1
0.394288892931685 0.393236292905405 1 1
0.492603438721161 0.491311246869996 1 1
0.434516919341734 0.433487405466105 1 1
0.593664519299756 0.591663240834907 1 1
0.345384741173227 0.344329842685661 0 0
0.498266677140223 0.49698697587075 1 1
0.477509820790744 0.476345451704809 1 1
0.503464881160071 0.501802601751124 1 1
0.516519936756172 0.514656444781895 1 1
0.513867237951996 0.512567633622413 1 1
0.479831546148471 0.478034177262522 1 1
0.569837496261147 0.568496447445562 1 1
0.51330569343648 0.512208663012464 1 1
0.558405239394368 0.556817228489465 1 1
0.518794170373248 0.517178690089946 1 1
0.531982460992735 0.530523477372496 1 1
0.598761313726107 0.597015403178421 1 1
0.413843905939452 0.41285883455668 1 1
0.468114150364772 0.466882502275243 1 1
0.580629679011966 0.578750072848128 1 1
0.534692824384119 0.533462266934306 1 1
0.694798621156527 0.692828471309206 0 0
0.584225458657571 0.582667346407748 1 1
0.52087367780091 0.519128303367954 1 1
0.529091883392964 0.527729020164972 1 1
0.428476539422558 0.427332577526535 1 1
0.512102291633086 0.510827658964848 1 1
0.446275589186023 0.445342533766122 1 1
0.477304137620451 0.476092430987999 1 1
0.298425237094193 0.297301376461546 0 0
0.524722112661283 0.523286580053873 1 1
0.553741530523426 0.552403458216353 1 1
0.384266217097318 0.382770371436584 0 0
0.490736211665776 0.489446037418633 1 1
0.510675487933044 0.509079365794653 1 1
0.403056446965749 0.401889439609298 1 1
0.575748135093054 0.573633229758988 1 1
0.501889816000334 0.500024441378018 1 1
0.499526123227283 0.498167947086055 1 1
0.464814300093609 0.463702836364517 1 1
0.488184103581338 0.486848899074472 1 1
0.556038818557248 0.554295684749396 1 1
0.44445247780239 0.443365706814633 1 1
0.64390213137182 0.642028966231303 0 0
0.48698087473989 0.485504231090513 1 1
0.604093563170264 0.602781528346549 1 1
0.461107751044468 0.460238570887455 1 1
0.65433503834719 0.652680471545811 0 0
0.384495400395625 0.38316540052741 1 1
0.583919276885558 0.582277874719212 1 1
0.454941028615246 0.453776456742892 1 1
0.473174933638862 0.472007045316356 1 1
0.473288860516087 0.47178738719253 1 1
0.555118087041438 0.553745029983145 1 1
0.569043743164877 0.566989667872084 1 1
0.530428507362891 0.529158626628363 1 1
0.40211404618879 0.40089168166787 1 1
0.517664734828422 0.516150394971686 1 1
0.506574609090045 0.504761398015209 1 1
0.54673884652616 0.545038015334918 1 1
0.421403145353346 0.420413145062324 1 1
0.566397133907513 0.564123746065396 1 1
0.58027171045278 0.578397178958491 1 1
0.516125276603775 0.514642520489959 1 1
0.467119119445765 0.465818067943769 1 1
0.474734626596888 0.47280456735351 1 1
0.541141277070509 0.539770831919728 1 1
0.648200809408396 0.646384383397836 1 1
0.502193720356263 0.500866671953362 1 1
0.479589429204881 0.477923587718152 1 1
0.394677471209368 0.393603556823542 1 1
0.504741820934044 0.50342603170578 1 1
0.611134585315403 0.609445145926234 1 1
0.531389752008485 0.529768271529686 1 1
0.583082718572463 0.581720601174116 1 1
0.355510532710398 0.354568647844396 0 0
0.461330375294234 0.4596145994633 1 1
0.568487036600116 0.567013599204547 1 1
0.547385824518231 0.54611023706695 1 1
0.566064783457802 0.564656124948882 1 1
0.366914548080649 0.365786013787057 0 0
0.54797206959618 0.545690792962088 1 1
0.511740853443598 0.510360596542418 1 1
0.513526861951666 0.512427686623554 1 1
0.491714621184162 0.490359502275065 1 1
0.618091909682719 0.616387577795339 1 1
0.488003596701121 0.486821131394972 1 1
0.397891292568888 0.396303506744312 1 1
0.533414104698084 0.531627829790968 1 1
0.464714258652033 0.463647641099778 1 1
0.580858063193103 0.579431211878621 1 1
0.371006940163491 0.369822287043217 1 1
0.481056668548143 0.478956396152212 1 1
0.425590698716014 0.424526145711961 1 1
0.44562407226943 0.444005410817739 1 1
0.62394343695901 0.621804578755441 1 1
0.532319067652962 0.530923885063284 1 1
0.531531065013432 0.530082754001768 1 1
0.405123091190677 0.403778685996775 1 1
0.528075298330279 0.526587070338073 1 1
0.496568810928921 0.495027327911279 1 1
0.59182036249955 0.59038095965925 1 1
0.50251325458053 0.501180270082379 1 1
0.489368288080171 0.487586848001542 1 1
0.450065957009075 0.448669539454207 1 1
0.60888249468263 0.607398503206198 1 1
0.492018220357341 0.490782660364785 1 1
0.453099730329646 0.45181324922747 1 1
0.541198299074139 0.539758776018679 1 1
0.488727382765192 0.487399060753181 1 1
0.508027152638629 0.506463296941228 1 1
0.55078261014686 0.549285119605776 1 1
0.358310325952373 0.357046372306125 0 0
0.509483154229703 0.508070200033451 1 1
0.480626902482651 0.479003567272196 1 1
0.588926605467016 0.587363313755515 1 1
0.459985590848457 0.458844702785407 1 1
0.486601461250605 0.485175025261252 1 1
0.498935421698951 0.49793956683125 1 1
0.435350890227289 0.43403601607202 1 1
0.464837238920933 0.463281358682424 1 1
0.5800829006167 0.578285267161095 1 1
0.470845715751206 0.469490234825847 1 1
0.432766601256678 0.43168045000108 1 1
0.491500333851114 0.490271404181007 1 1
0.448358118579812 0.447160639548305 1 1
0.458334020961651 0.457314409562028 1 1
0.548113590128931 0.546523253432613 1 1
0.563637396342993 0.562226208000072 1 1
0.669038199348231 0.666697558798131 0 0
0.55727313745387 0.555703217250407 1 1
0.481424072605802 0.479766968902041 1 1
0.565301277076749 0.56326584672547 1 1
0.57497874721237 0.573042871289885 1 1
0.47631583419458 0.475073454406736 1 1
0.436093988371634 0.434931786744886 1 1
0.565610765165302 0.563930518100208 1 1
0.572672636464246 0.571298105081902 1 1
0.427862163445976 0.426926764247289 1 1
0.606354678132294 0.6040111011778 1 1
0.541361981329548 0.53974116900736 1 1
0.317631777997157 0.316855917575316 0 0
0.424984293917806 0.42337223112152 1 1
0.575744086339455 0.573488261068871 1 1
0.478696968138858 0.477574366563067 1 1
0.380530604257904 0.379364521676974 1 0
0.545106257997788 0.543563775690285 1 1
0.532222120478836 0.530958699521656 1 1
0.65585396643349 0.654185456823851 1 1
0.580882243220778 0.578919739129961 1 1
0.484648539768658 0.483495842027912 1 1
0.454046671918379 0.452864685833256 1 1
0.450713930315659 0.449380806913894 1 1
0.374992667905128 0.373970853104216 1 1
0.406878660060711 0.40581604859908 1 1
0.488562261806305 0.486812397426792 1 1
0.487131454250769 0.485911287004276 1 1
0.543506055355336 0.542122578097603 1 1
0.46279390570851 0.461382017056595 1 1
0.532451315510884 0.531064810495717 1 1
0.500563752346681 0.499159507625244 1 1
0.575999918127984 0.573751187307493 1 1
0.551727422595186 0.550380473676833 1 1
0.644397957730644 0.642251056518377 0 0
0.497230468205164 0.496114495795962 1 1
0.476155433872776 0.475017798158995 1 1
0.39112781881997 0.38928787087244 1 1
0.518850112138476 0.517022033767057 1 1
0.533133310275182 0.531692416232461 1 1
0.468268319515718 0.467005185229307 1 1
0.470791238953304 0.469791712271569 1 1
0.440891413313838 0.439673932367302 1 1
0.591901627179758 0.590516983417023 1 1
0.608211324336818 0.605993677250706 1 1
0.494857256730449 0.49359613438946 1 1
0.44643025686112 0.445454632915731 1 1
0.533128299506879 0.53141958284267 1 1
0.54015426024947 0.538602755306765 1 1
0.474420193203944 0.473007643511254 1 1
0.475733027230573 0.474530974017844 1 1
0.520016715660332 0.51875491109158 1 1
0.474609190429797 0.473329187033491 1 1
0.48129878245024 0.479920685626672 1 1
0.406264243871895 0.405094348942648 1 1
0.412828689188655 0.411506768057591 1 1
0.524503276884417 0.523218646106421 1 1
0.550353870640322 0.548943959528566 1 1
0.546599204959895 0.545465703504972 1 1
0.576380918380633 0.574828644033181 1 1
0.53362292319984 0.53153216170819 1 1
0.494152415479125 0.492928021812241 1 1
0.500079163603412 0.49862392206331 1 1
0.548065785233127 0.54652649531006 1 1
0.584620699403198 0.58309850170303 1 1
0.613536433687747 0.612157337735157 1 1
0.551078210331602 0.549148963189659 1 1
0.651918321178518 0.650242665018123 1 1
0.502018425982466 0.500889469660482 1 1
0.446075553144417 0.444609546903216 1 1
0.376000058746099 0.374792793611053 1 1
0.517366771141704 0.516065291820622 1 1
0.49363757533499 0.492369027464492 1 1
0.423049596383906 0.422014353125653 1 1
0.497035508736151 0.495936874514533 1 1
0.440273304855486 0.438616118240453 1 1
0.376597648545377 0.375450219698012 1 1
0.451449456722454 0.45010844988538 1 1
0.5346178443559 0.533393277194125 1 1
0.387154725813611 0.385681963508189 0 0
0.413268839530492 0.411979956695966 1 1
0.500897399861138 0.499543924968819 1 1
0.613899695947742 0.611826082875551 1 1
0.470536542770717 0.469277761948751 1 1
0.426121264512518 0.424851330119184 1 1
0.603200922420549 0.60180305154506 0 0
0.602405972140787 0.600682902778651 1 1
0.601738503102376 0.600499612861949 1 1
0.352110563965513 0.351003049721227 0 0
0.546425559249485 0.545051673754089 1 1
0.416115319084058 0.414941515585384 1 1
0.444856365793305 0.443690307542375 1 1
0.450662174832732 0.449210290527585 1 1
0.444162464005084 0.443032025839124 1 1
0.517340923825837 0.516073853563689 1 1
0.476248448134276 0.474994092032241 1 1
0.492218505795068 0.490668950029363 1 1
0.503951718054026 0.502320786600727 1 1
0.413066086044948 0.411907822199569 1 1
0.545260107682572 0.543381330098394 1 1
0.585743743910546 0.584111613420101 1 1
0.412923692546426 0.411994390372027 1 1
0.559677976683805 0.558034309773795 1 1
0.471268235556297 0.470357962106649 1 1
0.51231868034378 0.511009421255916 1 1
0.483948582566857 0.482691583986016 1 1
0.482370961415054 0.480443134369681 1 1
0.541672696511622 0.539991625757282 1 1
0.437476889646954 0.436403599761359 1 1
0.450424162458095 0.449033697512216 1 1
0.479597258703376 0.477991369251498 1 1
0.70068981433627 0.699107861451767 0 0
0.543344790581357 0.541640366431276 1 1
0.582258030170796 0.580514310161982 1 1
0.493890621354716 0.492671344980876 1 1
0.505726656685257 0.504284810564034 1 1
0.427523819412702 0.426595822092713 1 1
0.489390721936242 0.487964880006554 1 1
0.411953025303747 0.411175725224234 1 1
0.541468373252519 0.539549849330791 1 1
0.453713701559237 0.451989672058065 1 1
0.568064340172925 0.5666523626805 1 1
0.486076987366144 0.48487470174851 1 1
0.576804932962651 0.574965962582516 1 1
0.508129105692159 0.507079005115548 1 1
0.452028171900742 0.450933332175145 1 1
0.565660110542707 0.564111815856373 1 1
0.518622467677799 0.517254799777754 1 1
0.452501331916649 0.451419293007091 1 1
0.494398348631326 0.492676535462559 1 1
0.616258153438929 0.614906321761492 0 0
0.493959570475578 0.492572129919091 1 1
0.431742505428335 0.430660579727611 1 1
0.675669362685057 0.673726212619775 0 0
0.58705786575106 0.585780711699796 0 0
0.548413895769241 0.546457932313341 1 1
0.657059377619358 0.655050687235107 1 1
0.461327859450189 0.460149292623151 1 1
0.542537335900989 0.541324139217056 1 1
0.43844235434315 0.43750902124449 1 1
0.691990707569531 0.68972832851853 0 0
0.423910118240236 0.422525591879073 1 1
0.485913305724362 0.484373464779773 1 1
0.505049603765416 0.503648461877747 1 1
0.463563783326137 0.462095303323255 1 1
0.540661311431183 0.538979151300081 1 1
0.546925832420287 0.545250213903606 1 1
0.554641760929982 0.55295017102575 1 1
0.357750922206864 0.356958371091452 0 0
0.562317150571881 0.560495069507774 1 1
0.500197171163064 0.498849415594103 1 1
0.469943968742226 0.468049950027336 1 1
0.493194363785066 0.491767736579011 1 1
0.626239797749012 0.624613383720245 1 1
0.602263468033848 0.600445598635626 1 1
0.56624539106707 0.564404269529246 1 1
0.529972564100325 0.528595326500201 1 1
0.429254476523313 0.428108254229984 1 1
0.403039869968484 0.401799560944014 1 1
0.51373613830522 0.512357442875623 1 1
0.548161014658101 0.546540611930395 1 1
0.523468569386919 0.522291917600373 1 1
0.415995833844431 0.414544086553266 1 1
0.442439727815329 0.441093916793808 1 1
0.420461196340157 0.418886855907723 1 1
0.453141680249054 0.451599785941436 1 1
0.554040413579569 0.552330141425926 1 1
0.559170105347559 0.557397366822353 1 1
0.398492391445228 0.397376493266833 1 1
0.543208205812893 0.541054672615336 1 1
0.626689485959442 0.624848155349737 1 1
0.590247065620533 0.588717025842388 1 1
0.508440137581638 0.50710543772307 1 1
0.366937540378964 0.365416513348703 1 1
0.448369852136395 0.447306396663914 1 1
0.566819632103724 0.565318040284155 1 1
0.593960104256701 0.592469315101049 1 1
0.496885889544024 0.495528272606003 1 1
0.384687245652367 0.383158331467089 1 1
0.588084828391593 0.586548208873293 1 1
0.467195053804519 0.465847792824697 1 1
0.643708692947268 0.641954877731144 0 0
0.358234997225951 0.357190254017708 1 1
0.524623190892829 0.522882243726629 1 1
0.574353945896948 0.572841260313572 1 1
0.356088154979614 0.355194929158294 0 0
0.499521187716186 0.497900666651444 1 1
0.547120137905331 0.545688596472304 1 1
0.404518278627253 0.403286051989801 0 0
0.572974804776543 0.571548925808019 1 1
0.515346645176737 0.514014875647148 1 1
0.487058362894787 0.485372726932928 1 1
0.558612128409969 0.556855119068787 1 1
0.431613649707033 0.430485702848177 1 1
0.466859972612129 0.465040365296462 1 1
0.305491898910333 0.304526615502411 0 0
0.508721236140497 0.507316846554871 1 1
0.593354196979051 0.591271988068897 1 1
0.613157928841471 0.611220637796127 1 1
0.47735971871997 0.475608186061688 1 1
0.529070217486716 0.527504735094288 1 1
0.42830849670844 0.42724528057814 1 1
0.484882371020059 0.483560384532683 1 1
0.462256080327638 0.46061263919121 1 1
0.480142811586406 0.478597559513726 1 1
0.34802669380063 0.346875822654576 0 0
0.388216896923534 0.387006294625658 1 1
0.549808795899566 0.548329706921432 1 1
0.540568885900882 0.539213142998095 1 1
0.466469671690544 0.464576869668349 1 1
0.544474463334984 0.542956047328217 1 1
0.41933671711775 0.417820918360566 1 1
0.48095118456554 0.479427749826159 1 1
0.484017884594737 0.482871346868861 1 1
0.562147542914974 0.560692237083877 1 1
0.556056185386868 0.554670889610067 1 1
0.528695725058422 0.526665658551047 1 1
0.551771872366669 0.550479622195122 1 1
0.621210022344819 0.61970825515157 1 1
0.493211154258888 0.492025336507995 1 1
0.605721439302367 0.604140965273707 1 1
0.491534551993598 0.490211927870055 1 1
0.489671138411555 0.48823815625536 1 1
0.470663836725519 0.46915865304169 1 1
0.596178718485981 0.594608008069088 1 1
0.451942685098526 0.450771756846779 1 1
0.47482539507538 0.473091940875384 1 1
0.527877419171565 0.526124824618475 1 1
0.608021016492912 0.60644161578352 1 1
0.578455003047342 0.577171046252763 1 1
0.392759978039149 0.391819523643061 1 1
0.537826331540941 0.536328175372594 1 1
0.540771416074077 0.539014495285384 1 1
0.546441466613379 0.544161604023554 1 1
0.480743208025788 0.47987671907025 1 1
0.597480362704694 0.595671118338449 1 1
0.459068114632026 0.458052760263256 1 1
0.434248952718305 0.432668844183224 1 1
0.53267044317681 0.530619185230891 1 1
0.435821960409544 0.434463388636379 1 1
0.480368900823974 0.478713435210202 1 1
0.40442355499676 0.403149165900765 1 1
0.449836166799355 0.448067319664244 1 1
0.563079909491344 0.561807976165579 1 1
0.384409384952067 0.38218110617828 1 1
0.455382828289773 0.453849097118457 1 1
0.476186661586251 0.474858815746651 1 1
0.498016138789113 0.49682899184306 1 1
0.538441608308933 0.537158705140938 1 1
0.609412491171392 0.607987860234822 0 0
0.597755130967915 0.596295370975262 1 1
0.614742639742662 0.613082623065913 0 0
0.421269785194569 0.420423015480397 1 1
0.501253007178674 0.499921752073304 1 1
0.476259659326018 0.475067771228958 1 1
0.503478874544605 0.501836408095468 1 1
0.415732229811505 0.41468614892359 1 1
0.678546339853704 0.676468857446322 0 0
0.494774989536548 0.493632729083236 1 1
0.624622256334181 0.622760234596699 0 0
0.485137606246356 0.483184633810555 1 1
0.619922502274347 0.618460783668651 0 0
0.510663286146581 0.509284343832375 1 1
0.52930553781512 0.528121439921988 1 1
0.38977931883408 0.388908253125353 1 1
0.5194599996457 0.517897425817155 1 1
0.412877919092443 0.411756737198892 1 1
0.610824789085066 0.608958795222609 1 1
0.418250787407854 0.416878655735739 1 1
0.571328617560171 0.569694243094227 1 1
0.365900274604415 0.365077910314498 1 1
0.48138019629837 0.480086731853052 1 1
0.454632755821142 0.453721547455359 1 1
0.577190657536795 0.576061587345756 1 1
0.476380582741068 0.475363245786053 1 1
0.453458987291639 0.452206855699126 1 1
0.550598618250987 0.547879052628684 1 1
0.498652661341725 0.497321326320046 1 1
0.48923218989862 0.488169783043414 1 1
0.374319119486902 0.372826666078035 1 1
0.440479884553231 0.439277660237213 1 1
0.53886678747524 0.537603749369669 1 1
0.565629229351327 0.564092705765468 1 1
0.626712463327768 0.625044603636723 1 1
0.537105743530605 0.535748491793873 1 1
0.393640291316245 0.392793321719046 1 1
0.445755067473606 0.444648931350229 1 1
0.49254971647919 0.490953086302645 1 1
0.504242899508652 0.502846065158134 1 1
0.529232364052071 0.527776298979161 1 1
0.43026578889467 0.429174154463607 1 1
0.484563164331057 0.482692402174199 1 1
0.484795709171076 0.483215629816929 1 1
0.565183659967974 0.563921346087735 1 1
0.511360764725012 0.509768728076162 1 1
0.607715268390565 0.60607153022109 1 1
0.497293439585569 0.495981213793318 1 1
0.548263812146182 0.546252730456178 1 1
0.449373605940431 0.447927934018553 1 1
0.55455691239063 0.552679462662486 1 1
0.410085435387656 0.408698808753737 1 1
0.460542415636038 0.45940014995949 1 1
0.43889897351673 0.437895796029285 1 1
0.422985194646681 0.421851513093925 1 1
0.413970521304273 0.412650340550608 1 1
0.495926245100149 0.494974049478467 1 1
0.650267020488685 0.648440519807245 1 1
0.42839129398404 0.426367961390215 1 1
0.623222401922468 0.621714447563216 1 1
0.415412790860497 0.41422903452973 1 1
0.560147093891291 0.558727040157076 1 1
0.488103678486565 0.486935987371909 1 1
0.604676206585648 0.603002218796967 1 1
0.547426455212527 0.545900604224746 1 1
0.552783852634581 0.551078761790639 1 1
0.3991701166331 0.397944520525514 1 1
0.466104550489349 0.465095475130327 1 1
0.666178642359288 0.664366769446959 0 0
0.437063791563725 0.436075928589094 1 1
0.514860509368547 0.512877545502989 1 1
0.665841327418281 0.663480943273264 1 1
0.38648223420004 0.384960010727259 1 1
0.402021011141145 0.400804068252611 1 1
0.407364026901331 0.406255364770759 1 1
0.518854182522799 0.516811355063547 1 1
0.482322361888835 0.480752200992543 1 1
0.474726283975836 0.473386296833398 1 1
0.514265516707133 0.513292475366743 1 1
0.588779962994333 0.587364996349938 1 1
0.543732223749444 0.542141861730651 1 1
0.594439719664179 0.592463968031228 1 1
0.509752296180438 0.508538113761997 1 1
0.518250856802363 0.516634357876254 1 1
0.447197815292555 0.445804938340195 1 1
0.488698569161539 0.487344771089163 1 1
0.492407325596586 0.490902184256484 1 1
0.505183146526856 0.503947238030229 1 1
0.469698230327965 0.468543837080129 1 1
0.411729775182192 0.410945246567014 1 1
0.592966115106292 0.591487812950349 1 1
0.545971747801376 0.544538706684574 1 1
0.413940196876449 0.413004289447159 1 1
0.634180584751796 0.632338264878141 0 0
0.562034577484462 0.560405876087081 1 1
0.518616831999391 0.517365545657852 1 1
0.521202401329462 0.519872765582062 1 1
0.581758813272804 0.580296011686073 1 1
0.494173622993917 0.492924525869763 1 1
0.501083332393251 0.499696617227707 1 1
0.493085486824801 0.491112186945976 1 1
0.305326113408192 0.304075568844142 0 0
0.483302009891064 0.482417496625638 1 1
0.448278070224102 0.447227114401746 1 1
0.445471105640788 0.444138028886136 1 1
0.52813258638175 0.52682466519047 1 1
0.530180648634458 0.528966244681504 1 1
0.544201213115359 0.542860135603462 1 1
0.462261193176559 0.460664505949068 1 1
0.574320145110262 0.573143395561775 1 1
0.441288136718795 0.440083245691992 1 1
0.597180868653994 0.595761858136629 1 1
0.421389602039752 0.420433050507395 0 0
0.483499967706757 0.482572340490306 1 1
0.404851580583347 0.403651646446461 1 1
0.428175362023364 0.42690722765787 1 1
0.370583664779341 0.369718021570367 0 0
0.497027972902449 0.495558487059889 1 1
0.461426311288695 0.459912358647537 1 1
0.626887910183667 0.62514189479705 0 0
0.407656759542684 0.406563501768488 0 0
0.490255109488467 0.489013506664574 1 1
0.670535977120236 0.668293364771375 1 1
0.515762970075823 0.514371294729232 1 1
0.484993475657207 0.483310030137357 1 1
0.513080356681152 0.511575937793831 1 1
0.492884973820388 0.491435870025281 1 1
0.452486613028761 0.451532917251991 1 1
0.561725153226869 0.560179536374069 1 1
0.424086871333953 0.422929212186001 1 1
0.459950984637347 0.458660835489327 1 1
0.51582081573756 0.513843139674281 1 1
0.582546386309 0.580917935821682 1 1
0.51111597344263 0.509147709920618 1 1
0.432480832601415 0.430987538386064 1 1
0.547804559139358 0.545730419612516 1 1
0.54007362944654 0.538584712913226 1 1
0.435759263947485 0.434515024911943 1 1
0.474204992950223 0.472797920343991 1 1
0.521127745209398 0.520035794082067 1 1
0.640425821943461 0.638475302714398 1 1
0.460535585896946 0.459165203861906 1 1
0.622181893479532 0.620187643220645 1 1
0.524997220039843 0.523718643255606 1 1
0.402477814317747 0.401523085560345 1 1
0.449322919109026 0.447900311000468 1 1
0.523973390855315 0.522320343371531 1 1
0.45349717765763 0.452330274496319 1 1
0.50108624679444 0.49945962435718 1 1
0.498493116286384 0.497127662550084 1 1
0.558973099644934 0.557350294237173 1 1
0.487236206273574 0.485684951595758 1 1
0.538408627239131 0.536942015114062 1 1
0.560821152951343 0.559296895369187 1 1
0.460860918959233 0.459363239006175 1 1
0.430734847707231 0.429753646894426 1 1
0.438057956397542 0.437054167555945 1 1
0.420454107023729 0.419119296634449 1 1
0.668206692665613 0.666825129626465 0 0
0.445664292067022 0.444583653262352 1 1
0.491300988090023 0.48974494810827 1 1
0.489058357966944 0.487822373691724 1 1
0.469364987815486 0.468094254606944 1 1
0.483349876614778 0.48198817165117 1 1
0.459877013089487 0.458463541243536 1 1
0.633405220594987 0.631749736033833 1 1
0.515733702551628 0.514526280049234 1 1
0.542953777771556 0.541412322710693 1 1
0.525566796684605 0.524296638718951 1 1
0.582797595933937 0.580265678819748 1 1
0.45026765420529 0.449024763631722 1 1
0.607597433207594 0.605903301117263 1 1
0.461879741958589 0.460305502899237 1 1
0.496996032578466 0.495748988917942 1 1
0.514842126704278 0.513621689686008 1 1
0.480386597984669 0.479058109093687 1 1
0.53653954753328 0.534298061539652 1 1
0.341170136827215 0.340180747264372 1 1
0.431207411553765 0.429976105895032 1 1
0.573113893005521 0.571275787453886 1 1
0.576422814668323 0.574760733757392 1 1
0.425957766977501 0.424711793521298 1 1
0.642166168551497 0.64023752223253 1 1
0.523532734071178 0.522109703644434 1 1
0.459969161581423 0.458980943249774 1 1
0.523897809774029 0.522239737510864 1 1
0.587819412431919 0.58645547247651 1 1
0.442668709116363 0.44165620569638 1 1
0.493947776190018 0.492650265647263 1 1
0.484752204647176 0.483637000655799 1 1
0.411448184074386 0.410354604860128 1 1
0.420528444342368 0.419472342075396 1 1
0.558720828767177 0.556177953689306 1 1
0.478768859123099 0.477510230135041 1 1
0.455672617720934 0.4543824544721 1 1
0.48103864026121 0.479756656705971 1 1
0.4790820030375 0.478035609131295 1 1
0.482970892775715 0.480858365156477 1 1
0.477013820848621 0.47553179719731 1 1
0.367616837595809 0.366738227995411 0 0
0.55979252414071 0.558228189079889 1 1
0.509803380890037 0.50853788191209 1 1
0.564807188946518 0.562830704068947 1 1
0.490437389292067 0.489236548815826 1 1
0.430367490278361 0.429078579347165 1 1
0.571081152477891 0.569499775351696 1 1
0.588600576353317 0.586952738904656 1 1
0.520355384847683 0.519206566726452 1 1
0.34000785875499 0.339156952417303 0 0
0.558911953051176 0.556644756424446 1 1
0.37759299315218 0.376703182722751 1 1
0.536339866463934 0.535098814281532 1 1
0.528539299932715 0.527351125953369 1 1
0.402040898461405 0.400971867284527 1 1
0.499331505559771 0.497627531031944 1 1
0.572169716073063 0.570929718204526 1 1
0.566546010819769 0.564713831764075 1 1
0.360906020450071 0.359985281921304 0 0
0.650534975789213 0.648655781938103 0 0
0.518842000286035 0.516990598826838 1 1
0.567245696330693 0.565899152904294 1 1
0.459204204189012 0.457828058820254 1 1
0.414742590128828 0.413168886871895 1 1
0.463485081462828 0.462332055295275 1 1
0.534629957365035 0.533131682858808 1 1
0.600404650973502 0.598739882280732 1 1
0.534748329595899 0.533365077968874 1 1
0.466157571409297 0.465147336400081 1 1
0.446200810436762 0.444828817759022 1 1
0.574323596738242 0.572901221908967 1 1
0.548532610466735 0.54697404857373 1 1
0.455713147452381 0.454781991280291 1 1
0.623821979543151 0.621563958394235 1 1
0.380156894584106 0.37854060332774 1 1
0.483234057273157 0.481798520646582 1 1
0.41786568838497 0.416416502989355 1 1
0.631192987983183 0.629907033191379 1 1
0.595738252490574 0.593868676844897 1 1
0.544489470063705 0.54307185672483 1 1
0.400751040426447 0.399767873438257 1 1
0.475794655132183 0.474711640929615 1 1
0.460545897668421 0.459001740353514 1 1
0.460899391040024 0.459606180102284 1 1
0.457886577699612 0.456362835210788 1 1
0.568389301389768 0.567271389848179 1 1
0.47603934330991 0.474751991456369 1 1
0.424947872266519 0.423643327269707 1 1
0.385143425141818 0.384188863320734 0 0
0.433561249547535 0.432279556960582 1 1
0.488817866587749 0.487435318882667 1 1
0.425382720690487 0.424252715655791 1 1
0.446383177135081 0.445206090626799 1 1
0.532257700028007 0.530742685743991 1 1
0.532460048579664 0.530394570663194 1 1
0.458929548731838 0.457642953805891 1 1
0.407659640165603 0.406499678986283 1 1
0.591227237822831 0.589850080537768 1 1
0.458229533492446 0.456755988418464 1 1
0.545785087115413 0.544065783920889 1 1
0.508267543502632 0.507171781461812 1 1
0.595538507886937 0.593959628623731 1 1
0.535602233142851 0.533932165931754 1 1
0.42720424898052 0.425881995965381 1 1
0.619924592386421 0.6179486335821 1 1
0.592738378927484 0.591216365393592 1 1
0.439487044635644 0.438030183694585 1 1
0.427568519094597 0.426455306874333 1 1
0.444513656031531 0.44276537974612 1 1
0.509523682750436 0.508031617803384 1 1
0.409457860080614 0.40814312498106 1 1
0.49361755225473 0.491445747749268 1 1
0.300850601745728 0.300007321869877 0 0
0.489493014367284 0.488307481249241 1 1
0.468918353974442 0.467670109594022 1 1
0.406725453105164 0.40542136321152 1 1
0.500973045399556 0.499185337618925 1 1
0.584100322872892 0.582357847504472 1 1
0.515710214499266 0.513985797458222 1 1
0.592421823669511 0.590512823447298 1 1
0.258747466423389 0.258654305503166 0 0
0.568254250661807 0.566604123268071 1 1
0.496379710513519 0.494797190250259 1 1
0.516853314883187 0.515071329201436 1 1
0.514499431261005 0.513214471337726 1 1
0.4783107119853 0.477052541874239 1 1
0.521460247614214 0.520239762323065 1 1
0.529114438884113 0.527337144062565 1 1
0.447165901231088 0.446065288077163 1 1
0.526245128945514 0.524846068490505 1 1
0.423952260339881 0.422888289772877 1 1
0.53064911461683 0.52909991188372 1 1
0.614137663762025 0.612237562319185 1 1
0.421104295437091 0.419590122832912 1 1
0.363155027167277 0.362005078077256 0 0
0.372016660639184 0.37093453999112 1 1
0.402815064890973 0.400982727278285 1 1
0.547162906131592 0.545527876762819 1 1
0.448648235480363 0.447225379146471 1 1
0.607157296732484 0.605179279725227 1 1
0.601261487513446 0.598709694661309 1 1
0.383237008165075 0.382171941480977 1 1
0.459681104041476 0.458570784478272 1 1
0.391975230440036 0.390742920042765 1 1
0.54605189796312 0.544541520940867 1 1
0.549552149630377 0.548298704761683 1 1
0.49785816682572 0.496248790898126 1 1
0.596988127612971 0.595215366891122 1 1
0.31727940958159 0.316468453651052 0 0
0.426607902375403 0.425714668133503 1 1
0.574369378823609 0.572540653141767 1 1
0.502441585253944 0.500850977094357 1 1
0.415972687575446 0.414590851870379 1 1
0.397163503345164 0.396089359491233 1 1
0.552472478039059 0.551113112190721 1 1
0.607831765859018 0.606404772399767 0 0
0.479681458422795 0.47818323072431 1 1
0.516202490736449 0.5150059877523 1 1
0.351095578793803 0.349443373267868 1 1
0.477178749775328 0.475766031571229 1 1
0.436975497970082 0.435407108514005 1 1
0.348886391979784 0.347975506564956 0 0
0.577275178839207 0.576032398906377 1 1
0.540618381802682 0.538711527446919 1 1
0.533079599919983 0.531752180153859 1 1
0.432624174377366 0.43076851987846 1 1
0.587368196801186 0.585227003865758 1 1
0.511138931738687 0.509672822077053 1 1
0.590612736520636 0.588869723348718 1 1
0.545105252933359 0.543731547956825 1 1
0.610811587911709 0.608831626116067 1 1
0.317655975346917 0.316939819065254 0 0
0.516737951062768 0.515286156311145 1 1
0.60928834863389 0.607976820402986 0 0
0.571433408868905 0.569759370392495 1 1
0.646277936861343 0.644726020971449 0 0
0.450853086740037 0.449371620461491 1 1
0.562978802707689 0.561097322124905 1 1
0.4475857869591 0.446578211428029 1 1
0.502912592736816 0.501548051706299 1 1
0.375334399427476 0.373748385492918 1 1
0.468618330513849 0.467428551468753 1 1
0.515811076365624 0.51457424643491 1 1
0.473630670536684 0.472103818292643 1 1
0.721988364274599 0.719926534666531 0 0
0.581989677291372 0.580623064265873 0 0
0.512543244885729 0.511258963278719 1 1
0.387827134030792 0.386374685977136 1 1
0.53723075733989 0.535117377254762 1 1
0.560619580978965 0.558623916476344 1 1
0.484879539987717 0.483275619972233 1 1
0.4502992343632 0.44903475229934 1 1
0.524383217977326 0.523269167056967 1 1
0.495955429259608 0.494384060105482 1 1
0.742763207446207 0.739459692149664 0 0
0.462540203451229 0.461394694359914 1 1
0.457324022195594 0.456225453405477 1 1
0.500836226391954 0.49965495240165 1 1
0.5170308962734 0.515961311477209 1 1
0.398195364525053 0.397143680797709 1 1
0.580199085698018 0.578590524509981 1 1
0.511686710394819 0.510139615951133 1 1
0.495790906142681 0.493664703361546 1 1
0.521645388555972 0.519808423270273 1 1
0.485417242844398 0.483757401276009 1 1
0.56228778637236 0.5610620907212 1 1
0.517891815852222 0.516082479495894 1 1
0.574448031400955 0.572469769336594 1 1
0.481622210549547 0.480623525404969 1 1
0.432202177972531 0.431271167031794 1 1
0.455885353126518 0.453615517530242 1 1
0.5714163779512 0.569904287969727 1 1
0.533300429493216 0.532295815831772 1 1
0.566715281808528 0.56553473861424 1 1
0.497053022944325 0.495632900055842 1 1
0.589657019916475 0.588174067512052 1 1
0.486010550983173 0.48441155213004 1 1
0.520062260493592 0.518792944906062 1 1
0.56246291579616 0.560874676369604 1 1
0.555055076095661 0.55346821964482 1 1
0.543886932592824 0.542203911093151 1 1
0.462001519035332 0.460669095175639 1 1
0.416495349787319 0.41511296511853 1 1
0.476792490737688 0.474947064617407 1 1
0.504410412298731 0.502993157790652 1 1
0.465723763342855 0.464221923076657 1 1
0.551011979105169 0.549259732943376 1 1
0.542674422563798 0.541082195990041 1 1
0.361149570858741 0.360315841100321 1 1
0.437683972948792 0.43650224513008 1 1
0.577265628061191 0.575598907281324 1 1
0.493696782079056 0.492619309481424 1 1
0.542699265375592 0.541293577468044 1 1
0.638710722046372 0.636882563153645 1 1
0.540665869447774 0.539169261021719 1 1
0.486110157153489 0.484514172506032 1 1
0.540176241369394 0.538459008465894 1 1
0.495813153127143 0.494465977195547 1 1
0.559063894766684 0.557019167857087 1 1
0.498861807552119 0.497556513401262 1 1
0.399149568777787 0.398073903483901 0 0
0.494906875694421 0.493090364551927 1 1
0.520763276307849 0.519261946521841 1 1
0.504132614192509 0.50283055804137 1 1
0.430160546626647 0.428776279007691 1 1
0.446900130529525 0.445894258954114 1 1
0.4109558159053 0.409776008070345 1 1
0.563365719523324 0.561921493780493 1 1
0.518467757906164 0.516998098805219 1 1
0.568371031813867 0.566498738085191 1 1
0.555531134083659 0.55314833917136 1 1
0.415819198094221 0.414331682291876 1 1
0.425465184016194 0.424249478438745 1 1
0.412093279522705 0.411001318433888 1 1
0.549507312390285 0.547398276041738 1 1
0.483868120014616 0.482596648441823 1 1
0.247937303201555 0.247174967557059 0 0
0.583055906360073 0.5815161798143 1 1
0.408867199448398 0.407656821179838 1 1
0.490584486861117 0.489605723976313 1 1
0.410547012504457 0.409303263976933 1 1
0.54718841978943 0.545711945338547 1 1
0.508448760904959 0.506963110005224 1 1
0.56875878485522 0.56715367560717 1 1
0.470662571000941 0.46913109674384 1 1
0.415595469422413 0.414226439167214 1 1
0.393558314963702 0.392613469061545 1 1
0.585198181030679 0.583304302398515 1 1
0.499237128480187 0.497643863166348 1 1
0.46746793646992 0.465598753691633 1 1
0.58727881439827 0.585834790595842 1 1
0.48984470728109 0.487895541315346 1 1
0.511800424276105 0.510345630472633 1 1
0.389304292144804 0.387935596477131 0 0
0.46211024019658 0.460959303701947 1 1
0.489225398051079 0.487310630432433 1 1
0.407654941311202 0.406579572013471 1 1
0.610414347986144 0.608842696890239 1 1
0.426393964802426 0.425240303609239 1 1
0.431061446204602 0.429627105580255 1 1
0.565532703114128 0.563938682465502 1 1
0.538535432180766 0.537491072224095 1 1
0.570316972912882 0.568720052085069 1 1
0.511722020339663 0.510130579378841 1 1
0.526659741708612 0.524948478755286 1 1
0.481247717916743 0.479533676880207 1 1
0.342065686404052 0.341035843468775 0 0
0.468294717474761 0.467226940897229 1 1
0.426240626035404 0.424844137870213 1 1
0.431916053377913 0.430419184522425 1 1
0.450329219523888 0.448897259173719 1 1
0.637207211275266 0.635574246317708 0 0
0.51722330860058 0.515674533732841 1 1
0.553488831475441 0.552075413602828 1 1
0.602524954739212 0.600789005850023 1 1
0.523256117148793 0.522183451830935 1 1
0.566633717894039 0.565018227669573 1 1
0.556825359405999 0.554605369844864 1 1
0.462079132348347 0.460723986296378 1 1
0.591216043017093 0.589682296852709 1 1
0.659717567865362 0.65767228461397 1 1
0.478673574760195 0.477454747752298 1 1
0.466345357003889 0.465030408375373 1 1
0.376891090952218 0.375794391653352 1 1
0.468226365740126 0.466816183213957 1 1
0.503991916302036 0.502546240582992 1 1
0.455365732982864 0.453958075833666 1 1
0.476562569413191 0.475342911982828 1 1
0.417867410013029 0.416260327983174 1 1
0.505919120503079 0.504530869002223 1 1
0.432363709711797 0.431310286601281 1 1
0.534842382798612 0.533513303069004 1 1
0.487443106157554 0.486186211722214 1 1
0.432634973561431 0.431365256992902 1 1
0.455270673630674 0.45367670460985 1 1
0.610975590372973 0.609497450596205 1 1
0.495417410552378 0.493484138412238 1 1
0.458939203510582 0.457953655334276 1 1
0.528957238810637 0.527414756771874 1 1
0.439215783303961 0.437757560683683 1 1
0.656463315490652 0.654715257486413 0 0
0.464408017228499 0.462810266689483 1 1
0.449286852391416 0.448025349775996 1 1
0.43673920355975 0.435553932747858 1 1
0.523950318046176 0.522756400056992 1 1
0.625629018836044 0.624068170774547 0 0
0.521091754361646 0.519858450133326 1 1
0.574552778392948 0.572405239263827 1 1
0.390291675724333 0.389112603733176 0 0
0.443334135422276 0.442390085660863 1 1
0.503400209562774 0.501893821506883 1 1
0.417856416119594 0.416924324600806 1 1
0.564264649272322 0.56220995454305 1 1
0.69320043863407 0.69140922949176 0 0
0.572952479306885 0.57153018938597 1 1
0.608786259747232 0.607198728678307 1 1
0.490759106689648 0.489261816290396 1 1
0.504461079176671 0.502708087531661 1 1
0.620178381015212 0.618561152262004 0 0
0.578127409562016 0.576554941022805 1 1
0.5996041236298 0.598480493574439 1 1
0.574344444139504 0.572579323496957 1 1
0.659623771923154 0.657254712332288 0 0
0.620253950159813 0.618750406717846 0 0
0.584669477548534 0.582929303392481 1 1
0.423371307129946 0.422224058157092 1 1
0.466781358594432 0.464922843572674 1 1
0.495693807831845 0.493843274682954 1 1
0.542694847429975 0.540962228984288 1 1
0.564889313673278 0.563128807239346 1 1
0.487088414146782 0.485693641457814 1 1
0.416176848023303 0.415090346618729 1 1
0.530181799194525 0.528936559070823 1 1
0.466912258949206 0.465556284094079 1 1
0.490059303049116 0.488864159726172 1 1
0.572448824123082 0.571052151163085 1 1
0.500716029488559 0.499497218062796 1 1
0.463989703445375 0.462838217838255 1 1
0.37197985400054 0.370917502222682 0 0
0.580247196309334 0.57829594696167 1 1
0.625569429801432 0.623738581705014 1 1
0.591127367442421 0.589500117910156 1 1
0.565122795469162 0.563432183687471 1 1
0.526448992567224 0.524978194484388 1 1
0.477257391553477 0.475958873103392 1 1
0.502150846795326 0.501136549319058 1 1
0.302081076704606 0.301477358636568 0 0
0.524387404199552 0.522487571555447 1 1
0.42017972944425 0.419276721834149 1 1
0.42910283896326 0.427790101929578 1 1
0.678128627150398 0.676278389983293 0 0
0.55263093619905 0.551558003950112 1 1
0.487819011634506 0.486338747033196 1 1
0.472846538045496 0.471309444603363 1 1
0.567657450348144 0.565535399843248 1 1
0.50479318903665 0.502895870503588 1 1
0.660754706242327 0.659139266839781 0 0
0.529602289953681 0.527645698910925 1 1
0.512177353294469 0.510908708167199 1 1
0.487119776913879 0.485970982027484 1 1
0.349521372934092 0.348484587930173 0 0
0.484944527835989 0.483298489267441 1 1
0.541388676494014 0.54001512609004 1 1
0.580360166825344 0.578521165121853 1 1
0.374731810617764 0.373841032701702 0 0
0.630828749440707 0.628435294043915 0 0
0.520867201678308 0.519156404549461 1 1
0.490540234107875 0.489208121556495 1 1
0.481224820123937 0.48003569904882 1 1
0.446813030495219 0.445799544220848 1 1
0.370512515581139 0.369576811065001 0 0
0.676902711483583 0.674588498694089 0 0
0.464161237480695 0.462954810255808 1 1
0.595639690143341 0.593849083408853 1 1
0.561321231091486 0.5592574442529 1 1
0.582630347266854 0.580812603055229 1 1
0.560920493869115 0.559240414293154 1 1
0.573821337221362 0.572407596734327 1 1
0.444511010514481 0.44319583131214 1 1
0.432995170940954 0.431972551474022 1 1
0.526099330383673 0.525028109758993 1 1
0.563057697285846 0.56178161215783 1 1
0.459303526060036 0.458121808055544 1 1
0.428288793856277 0.427023342919804 1 1
0.497972338662556 0.496800826795619 1 1
0.558012416793032 0.556846680536245 1 1
0.488458922099728 0.487130200632719 1 1
0.519310777572645 0.517054957095794 1 1
0.535073981327299 0.533937860585374 1 1
0.395773470288427 0.394543208802422 1 1
0.430805564696075 0.42952462678384 1 1
0.504136976416809 0.502794485922372 1 1
0.369563338893496 0.368425921155419 1 1
0.55050877687402 0.549252163373293 1 1
0.569014004032156 0.566959498898075 1 1
0.491777455647424 0.490565782543999 1 1
0.527281498134298 0.525844923121644 1 1
0.480460257554748 0.47907803313003 1 1
0.392100688353012 0.390928622959992 1 1
0.55965962797114 0.558094786195415 1 1
0.411717099093361 0.410877911472617 1 1
0.585930231579215 0.584512511945409 1 1
0.488754917154933 0.48681796728246 1 1
0.517481436538049 0.516236802364 1 1
0.46137317986892 0.460129501173328 1 1
0.522416858540953 0.521298292270764 1 1
0.487472561823651 0.485706464863274 1 1
0.442646281010645 0.44147251165093 1 1
0.464045542812948 0.462964471967923 1 1
0.573264997262696 0.571302222016015 1 1
0.541856577754423 0.540583710036423 1 1
0.474838875646287 0.473737519457339 1 1
0.590982809796284 0.589269663084126 1 1
0.462226435640203 0.46096227204132 1 1
0.48947317431514 0.488241508237891 1 1
0.482182873872218 0.480498378940336 1 1
0.612837251328069 0.610924485590903 1 1
0.417711994328099 0.416471263074303 1 1
0.458841746618271 0.45740795700992 1 1
0.542927315386382 0.541327551390107 1 1
0.482139293593817 0.481024917244095 1 1
0.588992839394034 0.587691904814866 0 0
0.393774884688683 0.392622522620702 1 1
0.37296761070058 0.372114500404607 1 1
0.46728050160289 0.465568275496866 1 1
0.624868463936068 0.623182691738416 1 1
0.287358667780379 0.286267517530213 0 0
0.443692507199398 0.442435020305533 1 1
0.32685504761024 0.325689092702793 0 0
0.515121327870737 0.513516950781455 1 1
0.542535002310897 0.541324984890957 1 1
0.501218329044146 0.500060104853326 1 1
0.520962640916036 0.519482836200614 1 1
0.532611071077256 0.53079204670524 1 1
0.535470410018374 0.534178093676819 1 1
0.454172522057148 0.453157536192971 1 1
0.392937680854413 0.392105464613065 1 1
0.481095666652927 0.479155255951878 1 1
0.522018551670533 0.52088374205468 1 1
0.520377477295577 0.518753717046423 1 1
0.51155811084461 0.510231402564876 1 1
0.453831731842063 0.452841141628165 1 1
0.403061627074643 0.401595401709268 1 1
0.538227136136283 0.536759220006971 1 1
0.504376084181125 0.503108393071952 1 1
0.544860106487616 0.542704893478112 1 1
0.515141188102088 0.513460723420684 1 1
0.451961672261665 0.450434948986175 1 1
0.509816875490611 0.508156945986385 1 1
0.516860393170791 0.514970380477229 1 1
0.519069498914018 0.517156433998236 1 1
0.424912944694879 0.423974242769301 1 1
0.561676630753748 0.560074562780596 1 1
0.691937639474454 0.690419642715178 0 0
0.624918415820793 0.623040741039221 0 0
0.459665238271037 0.458598795791788 1 1
0.53873902153905 0.537349074284625 1 1
0.492936553800404 0.491837490123003 1 1
0.52806751274482 0.5264134006209 1 1
0.498137474645077 0.49663360166347 1 1
0.474842205012452 0.473416888444507 1 1
0.437786342242509 0.436801380205858 1 1
0.459813318084162 0.458788963504694 1 1
0.450959265035234 0.449673424953888 1 1
0.507635928383919 0.506339761077412 1 1
0.622254761454429 0.620186079242732 0 0
0.534051041425182 0.532759713611968 1 1
0.573310769050145 0.571842028693938 1 1
0.513063754802769 0.511709034150293 1 1
0.51371007316791 0.51258573759823 1 1
0.278793194232049 0.278253383874511 0 0
0.47432242188296 0.473041927120679 1 1
0.510665783589797 0.509419250133776 1 1
0.399789163053477 0.398678447296921 1 1
0.582470197377603 0.580775223799807 1 1
0.521848428908164 0.520445753940891 1 1
0.604526441996524 0.602312144339369 1 1
0.429460951709585 0.4277780468784 1 1
0.609306863479222 0.606708642405606 1 1
0.445559089935803 0.444082097047934 1 1
0.567177325212689 0.565922365752184 1 1
0.549177381319291 0.547662703769635 1 1
0.422443290830669 0.421275621156855 1 1
0.537689428167715 0.536019087408545 1 1
0.453103049397642 0.451835638090275 1 1
0.547729352661442 0.546056552177663 1 1
0.435067610020051 0.433774301917341 1 1
0.404198315929411 0.402960044212327 1 1
0.476523413627973 0.475469580194726 1 1
0.421815497736151 0.420194322011664 1 1
0.477163534023571 0.47553495060799 1 1
0.321545364221863 0.320643902290384 0 0
0.528861632098359 0.527103752321939 1 1
0.565077660329793 0.563849906909037 1 1
0.59103634037849 0.589651354986444 0 0
0.465089925766094 0.463685663327049 1 1
0.550016025565956 0.548734414735437 1 1
0.41337821769954 0.412165340179474 1 1
0.491594978309031 0.489951957000567 1 1
0.53415131740077 0.532604129092011 1 1
0.529911553262205 0.528264019878531 1 1
0.367587496270723 0.36620602216287 0 0
0.58585003248531 0.584357586543417 1 1
0.373135984790479 0.371917758843495 0 0
0.580142237034673 0.578455897712514 1 1
0.471670488897848 0.470318199603624 1 1
0.501333279912802 0.500099770654869 1 1
0.635742567899936 0.63396344280024 0 0
0.445054740861124 0.443925626320684 1 1
0.386911737251678 0.385740585166619 1 1
0.512597107861697 0.510886959037855 1 1
0.555145690458433 0.553231391521621 1 1
0.52135818864522 0.519805865657282 1 1
0.448383025093148 0.446799237686107 1 1
0.541179100709046 0.539531063474485 1 1
0.522539543174377 0.520841637665969 1 1
0.459745333847106 0.458220349462001 1 1
0.410031126173822 0.408854568154255 1 1
0.504015492408143 0.502305444202365 1 1
0.406403904020565 0.405299464424275 1 1
0.542731770600238 0.54111315690928 1 1
0.460394677701334 0.459140232746193 1 1
0.632768353011314 0.631058846257677 0 0
0.40319092896458 0.402092524792203 1 1
0.447089404746974 0.445857467197362 1 1
0.53147093748999 0.530351570151674 1 1
0.459899202353993 0.458502604572232 1 1
0.588992661501259 0.587321116724806 1 1
0.453526209726599 0.451922422274811 1 1
0.438476836265916 0.43743836820672 1 1
0.555819726398115 0.554198252747166 1 1
0.52355653103411 0.522440263263274 1 1
0.559967867864908 0.55875802253833 1 1
0.556915662469835 0.555293633234916 1 1
0.628107603272397 0.624914995393676 1 1
0.328081934570708 0.327137052146723 0 0
0.532137862832105 0.530439432752941 1 1
0.432823913411337 0.431684007760417 1 1
0.579339310490236 0.577665466455136 1 1
0.581009460145059 0.57928894109077 1 1
0.528965380498485 0.527787564900527 1 1
0.53007348977201 0.528721844580079 1 1
0.474710686228012 0.473522523918997 1 1
0.461869100358578 0.460467976685402 1 1
0.42581690258751 0.424583369762486 1 1
0.534844838805683 0.533418436584049 1 1
0.51555140587587 0.513910835417079 1 1
0.638376746724141 0.635996020414399 1 1
0.549011124059174 0.547161925645639 1 1
0.452096475501369 0.45065968682288 1 1
0.595832073729407 0.593574327849062 1 1
0.592494897330053 0.591106452726723 1 1
0.5253353512394 0.523742420034965 1 1
0.515479771076566 0.513885642734427 1 1
0.56598833303629 0.564439040819124 1 1
0.51101867786733 0.509781247600474 1 1
0.586025770916957 0.584104733799073 1 1
0.55542057250159 0.554182581933253 1 1
0.423931634482727 0.422909095252585 1 1
0.534767213499513 0.533043227669104 1 1
0.526961005073345 0.524756642009034 1 1
0.370756128927168 0.369570902760207 0 0
0.617071881192594 0.615150895024798 1 1
0.642742961507498 0.640990875863367 0 0
0.605640163383599 0.603746552934145 1 1
0.370070326116339 0.369131535881872 0 0
0.427389734728794 0.426237264930687 1 1
0.442753713051255 0.44129505885669 1 1
0.585390069122108 0.583904997686623 1 1
0.37714752476975 0.376265046954208 0 0
0.605702924733749 0.603967968425645 1 1
0.42945202544952 0.428663407052041 1 1
0.438528303597765 0.437093795889025 1 1
0.371332176129271 0.37050683651548 0 0
0.446084763937972 0.444974228538223 1 1
0.538851937795661 0.537520874555341 1 1
0.625242671055599 0.622629525467184 1 1
0.404914590890543 0.403229951052693 1 1
0.456680391645643 0.455434938356884 1 1
0.561980507812834 0.560228610695198 1 1
0.354008020675812 0.353209923644083 0 0
0.527719585061442 0.52650981169878 1 1
0.449899669126948 0.448826778449395 1 1
0.485376092023666 0.484117657855985 1 1
0.480912808910814 0.479732776945378 1 1
0.427756336866014 0.426486756349489 1 1
0.536918906963162 0.535859222745499 1 1
0.685774111336215 0.684073354729325 0 0
0.521582091107851 0.520156198771666 1 1
0.518798933675536 0.517354863618365 1 1
0.471363366952614 0.469764681911771 1 1
0.504242431027063 0.502793966680951 1 1
0.597685986360077 0.595931365972177 1 1
0.444008419190969 0.442718908264397 1 1
0.463999917937418 0.462629510630866 1 1
0.392865894311326 0.391872451146834 1 1
0.411214918752634 0.410151049434412 1 1
0.426499898207824 0.424899319138415 1 1
0.630628814802284 0.628887339897516 0 0
0.52521250322653 0.523984507613609 1 1
0.522620904556534 0.521290109511847 1 1
0.436676987607315 0.435551435356877 1 1
0.452917680635324 0.451813068208484 1 1
0.522439704884663 0.520978926796901 1 1
0.741416518105965 0.739489325584405 0 0
0.607860205318149 0.60644488640185 1 1
0.625492703251067 0.62348641115606 1 1
0.452234638068748 0.451068653621316 1 1
0.486670113188015 0.485450324085501 1 1
0.549142901526254 0.54762461886875 1 1
0.496057062086396 0.494621771766007 1 1
0.52488644637248 0.523756640145339 1 1
0.423914023918701 0.42218967812721 1 1
0.382121927923292 0.380911347466504 1 1
0.420852057856033 0.419942560226513 1 1
0.496772526185122 0.495876562840494 1 1
0.453382855195206 0.45177577589498 1 1
0.376786587352725 0.375754779091996 1 1
0.497352722841638 0.495856164766439 1 1
0.584385006823026 0.582901632629988 1 1
0.398865341278008 0.397685399473659 1 1
0.661108100413636 0.659280888079312 0 0
0.454606791305357 0.453664839945515 1 1
0.480698474415842 0.479569157430734 1 1
0.533943366011954 0.532203455235661 1 1
0.571450850219888 0.56944281628085 1 1
0.495345883334833 0.493415690059159 1 1
0.416439914944352 0.415065874387799 1 1
0.598871211369665 0.596724019638306 1 1
0.678382334356838 0.676100130356823 0 0
0.515665767108503 0.514526135922079 1 1
0.508930915437367 0.507583311663239 1 1
0.368934405680886 0.367976560347885 1 1
0.555945982405771 0.554543074266821 1 1
0.510634284683432 0.50939834407017 1 1
0.490740466497541 0.489123297232408 1 1
0.436116623380732 0.434554627709316 1 1
0.60399725575481 0.602151825841063 1 1
0.532310028789866 0.531085710006384 1 1
0.449422111891553 0.447663727134399 1 1
0.439008017239594 0.437973153905033 1 1
0.45864354998093 0.457052590840583 1 1
0.363384733147276 0.362248939450016 0 0
0.494788499255484 0.493626306948974 1 1
0.618958199026901 0.617274705374132 0 0
0.424523561679575 0.423527197799325 1 1
0.41797072835045 0.416950159286945 1 1
0.479437304183087 0.478202741128288 1 1
0.390507364457336 0.389635310565783 1 1
0.496976568224193 0.495681811347486 1 1
0.498826506897576 0.497290726499227 1 1
0.406489451417396 0.405479658039429 1 1
0.451028141699852 0.450084984285836 1 1
0.600455526674624 0.598953511064627 0 1
0.505019384753628 0.503713704954462 1 1
0.38433375498075 0.383475522471727 1 1
0.429343468641364 0.428176946697559 1 1
0.563954187793534 0.562398689682373 1 1
0.594390803648923 0.592666860641376 1 1
0.488433800886857 0.487241132518448 1 1
0.642451876977138 0.640686297496431 0 0
0.49913897121216 0.497789924205294 1 1
0.406514030199894 0.405189352324855 1 1
0.448212465486312 0.446979861599696 1 1
0.465097888969318 0.463926553891994 1 1
0.560577743207987 0.558544947964551 1 1
0.56424434197852 0.562251184803435 1 1
0.392381282736662 0.391044888733869 1 1
0.477591613159366 0.475776752457734 1 1
0.47119136520075 0.469912349777943 1 1
0.333761462655024 0.332529741981306 0 0
0.430458163788348 0.429353183461955 1 1
0.580407016080165 0.579197602686577 1 1
0.605658532772199 0.603363389834438 1 1
0.428001056648052 0.426662121280325 1 1
0.534307696479345 0.53276933122748 1 1
0.469579471933519 0.468330059530018 1 1
0.318633465932592 0.31787173545935 0 0
0.480272923169618 0.47891777886843 1 1
0.48574225886438 0.48427012489751 1 1
0.49528422308616 0.493940353609937 1 1
0.454736990713392 0.453762022684784 1 1
0.319334368053508 0.317740956007682 0 0
0.459675018952761 0.458612255479236 1 1
0.481037442693383 0.479879491833954 1 1
0.475720350788698 0.474462488617663 1 1
0.628868264314869 0.626878160180217 0 0
0.312976594690548 0.311356702496284 1 1
0.638412625078504 0.636451996279795 0 0
0.450470316303441 0.449199239442855 1 1
0.578796059601061 0.576827330048996 1 1
0.486394632250846 0.484625117184092 1 1
0.519110499593743 0.517642009755525 1 1
0.684015396222757 0.682040580773757 0 0
0.395152599971556 0.394209028629302 1 1
0.374220290712473 0.373011864216938 1 1
0.548668513323613 0.546648125055728 1 1
0.617272979213996 0.615799664735554 0 0
0.40748898487918 0.405836295382741 1 1
0.546399204298397 0.544591452403996 1 1
0.556963905840853 0.555619151655461 1 1
0.359749207104128 0.358636106227787 1 1
0.41880440220074 0.417422774374069 1 1
0.499081726044353 0.497543805937194 1 1
0.490531811828329 0.489362265561934 1 1
0.456154480444234 0.455089338751754 1 1
0.462133308187966 0.460888638453778 1 1
0.54006717521201 0.538405150032056 1 1
0.478020569063512 0.476667428488674 1 1
0.505463173087838 0.50412159989938 1 1
0.501422168957148 0.499891876510581 1 1
0.489395568235275 0.488029688081113 1 1
0.603131183243531 0.601856236185374 1 1
0.402817915863927 0.401779291065927 1 1
0.5622813240492 0.560932821750693 1 1
0.477244237933025 0.475964612102675 1 1
0.546032197380737 0.544130725020584 1 1
0.45178174677912 0.450605538386957 1 1
0.569438729926608 0.567645003438932 1 1
0.552156992827286 0.55101948861854 1 1
0.532354210793027 0.530837737738715 1 1
0.618200411193112 0.616789190984283 0 0
0.525380759417443 0.524146811067006 1 1
0.452298613646471 0.450958077001799 1 1
0.453841715733688 0.452198128149192 1 1
0.590106563469187 0.588484993631389 1 1
0.510540052353878 0.509153771601337 1 1
0.42957305640053 0.428225635906413 1 1
0.483812151659315 0.482193324829513 1 1
0.576848641738335 0.57442980048079 1 1
0.517726966065426 0.515656659079394 1 1
0.547126127162902 0.545047477595614 1 1
0.487336598496342 0.485576905438379 1 1
0.52987774736922 0.52787794092473 1 1
0.582097468207147 0.580071727960507 1 1
0.516766224668967 0.515500826121184 1 1
0.512549488849032 0.511218829234371 1 1
0.497088988647667 0.495958709786613 1 1
0.573960778079151 0.572595973501717 1 1
0.504642994620212 0.503558030053284 1 1
0.469603694725637 0.468403257770885 1 1
0.503945593893101 0.502345042911246 1 1
0.571179202719998 0.569701741731694 1 1
0.461314705907083 0.460425518442408 1 1
0.47620542539737 0.47479091499734 1 1
0.416638933050123 0.415554698212102 1 1
0.635621002267644 0.633864157702542 0 0
0.519364837380115 0.517701810720696 1 1
0.43100466460747 0.429862433602279 1 1
0.4690231630924 0.467717373681317 1 1
0.570856402198248 0.569034095802853 1 1
0.480763675296557 0.479574087503146 1 1
0.545907351963618 0.544562839035425 1 1
0.479453886458955 0.477880475296813 1 1
0.553945225737065 0.552175960020699 1 1
0.560251684194415 0.559061393048723 1 1
0.532798332311004 0.53167199617794 1 1
0.578976363978084 0.577288630049235 1 1
0.416823122860303 0.415509485133933 1 1
0.552167572491912 0.550646296037309 1 1
0.494883044071861 0.493716971620417 1 1
0.536885760440971 0.535298185495908 1 1
0.394987724429583 0.393670071764913 1 1
0.61564101392647 0.613498909113133 1 1
0.417962773293716 0.416751769747241 1 1
0.455942687723133 0.454954900413837 1 1
0.446082720910596 0.445073271147791 1 1
0.480086868509362 0.478379678325741 1 1
0.500947107889354 0.499599452896325 1 1
0.504223881150673 0.503162079735773 1 1
0.607476693480518 0.605465513494989 1 1
0.445744625145709 0.444047910885625 1 1
0.567568136509828 0.56628214533635 1 1
0.466835973517426 0.465671018358979 1 1
0.289547546202947 0.288202234794848 0 0
0.333971762476881 0.332969356261014 0 0
0.429802442865283 0.428749483810418 1 1
0.493191552615062 0.492068979385277 1 1
0.638534055195982 0.636988726326144 1 1
0.477738719680926 0.476501244660967 1 1
0.553827559421993 0.552294014302281 1 1
0.447120350886742 0.445829005056219 1 1
0.552818042095253 0.551417076736074 1 1
0.488327860950994 0.487261079052952 1 1
0.422198290070524 0.420793938384462 1 1
0.42881676015634 0.427493410046705 1 1
0.404572367885036 0.403259334254466 1 1
0.358626500397488 0.356943496751704 1 1
0.530456730201764 0.529194371331412 1 1
0.50777961136525 0.506426557145367 1 1
0.481973100594794 0.480041192102523 1 1
0.561752308190654 0.560291791498007 1 1
0.54853803672672 0.546661157396097 1 1
0.531019524534157 0.529416820705159 1 1
0.583455162286714 0.581798166045866 1 1
0.409793051097683 0.408184183472527 1 1
0.421686004419928 0.420633114400191 1 1
0.549108750463586 0.547617239759615 1 1
0.487161698346984 0.485224813956409 1 1
0.523906656406832 0.522572957943885 1 1
0.413406215230859 0.412208122180282 1 0
0.437208698840064 0.436031223344513 1 1
0.492822218358517 0.490930421839481 1 1
0.666188310267506 0.664497398306934 0 0
0.368149261599769 0.367329309275893 1 1
0.541594317218768 0.54028792249291 1 1
0.466650531803501 0.465678495284171 1 1
0.465897327848948 0.464510149809503 1 1
0.474376435584914 0.473312623614525 1 1
0.460689739947408 0.459023503582731 1 1
0.491658409330963 0.490305449814645 1 1
0.575024140235448 0.573712237667752 1 1
0.417420699541294 0.416516452313684 0 0
0.394526875844653 0.393342530906711 1 1
0.513584886797216 0.512126264698915 1 1
0.5684752082275 0.565974811778412 1 1
0.470417995915464 0.468951543360565 1 1
0.446678788025775 0.445611459001113 1 1
0.559950806162368 0.558502762614085 1 1
0.496839519123064 0.494852920794983 1 1
0.574349832400731 0.57280151027728 1 1
0.52810674603772 0.526251067478349 1 1
0.59757806248781 0.595998809955792 0 0
0.633940225965857 0.632151102154422 0 0
0.523315174490804 0.522309033272292 1 1
0.549070227108503 0.547622010665761 1 1
0.512181458473944 0.510791477542226 1 1
0.542466605013831 0.541003227779198 1 1
0.524015371646913 0.522816049400604 1 1
0.637970202400727 0.636332514447306 0 0
0.60927150675275 0.60747360830606 1 1
0.477604457972208 0.476442865114602 1 1
0.560058553517299 0.558224484952234 1 1
0.453272367772244 0.451981902618392 1 1
0.545796869880509 0.544366394870418 1 1
0.426507046243518 0.425425879057382 1 1
0.511637731364582 0.5103111581773 1 1
0.484226273009606 0.483009636748171 1 1
0.52880381992676 0.526864480259933 1 1
0.486198820219433 0.485025895641342 1 1
0.355163121679714 0.354223201098569 0 0
0.588747011771763 0.587159497776042 1 1
0.515921656060312 0.515066654385015 1 1
0.584335668576716 0.582504239188514 1 1
0.523216263101899 0.521449314596658 1 1
0.447046413058286 0.445949516221231 1 1
0.51784935195537 0.516744730634085 1 1
0.505951708765872 0.504170124027179 1 1
0.555107951702181 0.55360002473931 1 1
0.484202882382568 0.482424747555081 1 1
0.551687192674361 0.549740628342714 1 1
0.547796626143811 0.546218866961411 1 1
0.612015181135586 0.610814980774015 1 1
0.431917146360972 0.430761882821412 1 1
0.744613107019053 0.741515974470621 0 0
0.556793467126471 0.555334525300751 1 1
0.580265660953254 0.578678838645632 1 1
0.366987957460651 0.36574098640479 1 1
0.588179625651584 0.586441593764022 1 1
0.445171269070626 0.444023172426426 1 1
0.426074979098512 0.424951688090782 1 1
0.47868542800346 0.477307464062269 1 1
0.403946306079235 0.402887681739486 1 1
0.373050189949755 0.371681590924345 0 0
0.475149018522493 0.474002155521184 1 1
0.431919198793938 0.430581686904718 1 1
0.491433529265553 0.490175528527122 1 1
0.557330824290954 0.555714440892911 1 1
0.497183715484941 0.495368837178823 1 1
0.533691506036221 0.532455799409192 1 1
0.412579090176182 0.411441252066728 1 1
0.660025416876856 0.65795448691318 1 1
0.569600549347727 0.568019595954652 1 1
0.385849791445166 0.384719240892595 1 1
0.462779858705454 0.461210189335918 1 1
0.448369648329001 0.44740320246758 1 1
0.539593115514535 0.537725727097398 1 1
0.481184502241465 0.479886014459709 1 1
0.497222735365199 0.495690455756833 1 1
0.440779587905103 0.439329068461677 1 1
0.53475196742944 0.533436629067414 1 1
0.251204269072588 0.250590832086816 0 0
0.462496245807813 0.461563908207077 1 1
0.710345319296917 0.707690023120699 0 0
0.577287723172446 0.575228783753852 1 1
0.505984884033736 0.5044290410604 1 1
0.506223703036695 0.505052258164202 1 1
0.502097559123067 0.500783066892407 1 1
0.407881338000432 0.406677193124567 1 1
0.440948020726564 0.439404634704066 1 1
0.574280822721976 0.572816229933426 1 1
0.529153515898722 0.527539072778286 1 1
0.56030274894497 0.558438346574861 1 1
0.668354740023469 0.666438434731111 0 0
0.562421713861604 0.561191231103111 1 1
0.54169172537304 0.540158084333127 1 1
0.462385664871246 0.461107856951523 1 1
0.550824189838651 0.549106460699244 1 1
0.645695445365451 0.643885500576205 0 0
0.528670801107911 0.527435116420296 1 1
0.679944483465963 0.678483169328717 0 0
0.580375428437357 0.578740408355271 1 1
0.499774523474631 0.498456884174889 1 1
0.349623316812998 0.348592898597775 0 0
0.537665461076518 0.536072293853005 1 1
0.44150853032081 0.440461807769358 1 1
0.654189024635447 0.652292425811873 0 0
0.324196137758333 0.323221781587312 0 0
0.586009431475507 0.584319784215243 1 1
0.482115026123078 0.481035529770362 1 1
0.504056162913748 0.502797325223471 1 1
0.55552922962887 0.554086623201033 1 1
0.496668245514305 0.495217600933422 1 1
0.529230409003037 0.527794860266593 1 1
0.537357396166272 0.535840223438378 1 1
0.512215079516103 0.510648251620924 1 1
0.517892621338007 0.516498635268861 1 1
0.403234548300342 0.402381854593186 1 1
0.432620862120699 0.431462303928738 1 1
0.623851174651377 0.621718008569057 1 1
0.529081153898176 0.527417171464133 1 1
0.466840197322752 0.465472279204241 1 1
0.426739125471299 0.425697305699842 1 1
0.500088340686357 0.498471060026101 1 1
0.666866600357958 0.664937442492113 0 0
0.491846822325609 0.490616436531326 1 1
0.525895789249687 0.523943430994172 1 1
0.628764724781792 0.626625749262851 1 1
0.540235121829397 0.538723973148341 1 1
0.544065201792288 0.542488900183606 1 1
0.439775562768087 0.437967493058245 1 1
0.397658471481273 0.396632072773291 1 1
0.509569349742777 0.508201041948612 1 1
0.466338702562828 0.465227719796166 1 1
0.571657834921662 0.569845417861891 1 1
0.495418048492677 0.494278707247077 1 1
0.49451311169617 0.493627632623846 1 1
0.37764308997053 0.376539276710858 1 1
0.524307365445148 0.522736572365826 1 1
0.478807929190167 0.47725009956346 1 1
0.500297288711048 0.498938793464596 1 1
0.489407653367323 0.488288829616949 1 1
0.461533472938466 0.460090024912655 1 1
0.559961393357339 0.558317030015528 1 1
0.652144557406568 0.649951057799226 1 1
0.433997616554173 0.432811754283328 1 1
0.578906588507078 0.576930291996199 1 1
0.588928979448318 0.587091021993702 1 1
0.524912727982284 0.523588839656639 1 1
0.432078867394109 0.430710250773953 1 1
0.475342603684025 0.473581297724636 1 1
0.496166046295866 0.494976416355082 1 1
0.441490473174785 0.440401430551501 1 1
0.513802364547731 0.511933448059481 1 1
0.44903528035911 0.44747328252208 1 1
0.663597441951004 0.661994430113622 1 1
0.592265984685681 0.590833388885718 1 1
0.518726506116416 0.517652900191374 1 1
0.522272843679027 0.521293071077808 1 1
0.56657700407541 0.565270384613263 1 1
0.555654443516896 0.553926832601833 1 1
0.359769308612304 0.358802315380777 0 0
0.585553428961464 0.584153680474788 1 1
0.614532682770481 0.612836655542824 1 1
0.517833574469491 0.516417403693392 1 1
0.5232525502615 0.522200779586968 1 1
0.651960635768845 0.650386442299134 0 0
0.515948627760923 0.514491358899738 1 1
0.567707238508591 0.566094754926968 1 1
0.480849646722006 0.479371164544793 1 1
0.556357635235608 0.555005432376764 1 1
0.42750992073488 0.426114916643876 1 1
0.449560392904422 0.448140680863988 1 1
0.451445984064377 0.450161597461172 1 1
0.473126501260869 0.472231396321512 1 1
0.638454276838896 0.636679615886506 0 0
0.557487076340213 0.555618746303167 1 1
0.563026122324614 0.560970311421695 1 1
0.431353284594786 0.43014915942905 1 1
0.533793179214384 0.532129702853516 1 1
0.560146625597542 0.558908187788753 1 1
0.48866921614262 0.487114210687984 1 1
0.475724866810211 0.473825397111472 1 1
0.432585134689094 0.431283810851767 1 1
0.463424021775091 0.462342279880471 1 1
0.417467435696193 0.41638141233322 1 1
0.477946673436971 0.476740992821883 1 1
0.452130483198531 0.450522544511108 1 1
0.571995304468927 0.569968020608229 1 1
0.435912876453603 0.434781117529439 1 1
0.290010690369564 0.289565808839621 0 0
0.62977865364062 0.627974322107669 0 0
0.615734432065591 0.614058323334273 1 1
0.500649909267465 0.499242071571263 1 1
0.575087778775131 0.573367875259241 1 1
0.540911184181538 0.539143094438698 1 1
0.438149351131283 0.437206144465027 1 1
0.591772123460271 0.589869402599291 1 1
0.593702807486535 0.592222405262387 1 1
0.558121429834779 0.556658909960983 1 1
0.542316521854338 0.540742096805299 1 1
0.507476450825336 0.505779221705718 1 1
0.526022472715731 0.524521358805738 1 1
0.529035590795765 0.527481415557436 1 1
0.553113048085854 0.551428900246175 1 1
0.478898373891385 0.477465479531073 1 1
0.523830844525983 0.522260226648457 1 1
0.589472875861445 0.587429739194539 1 1
0.55998166793786 0.558014281515386 1 1
0.472109746740986 0.470692831424448 1 1
0.552337945874918 0.550396758019683 1 1
0.4515020383237 0.450350688214151 1 1
0.467499034858853 0.466375178486526 1 1
0.402043873207723 0.400773326334766 1 1
0.434151686552352 0.432858518660854 1 1
0.474001496334445 0.472927672567801 1 1
0.560911684775396 0.559165831599304 1 1
0.598528147762928 0.596808116071191 1 1
0.559281002298765 0.557435582581874 1 1
0.583352460920581 0.580889466257437 1 1
0.607610056446196 0.605640588515199 0 1
0.417006779189324 0.415584777939465 1 1
0.417819950573871 0.416510500695245 1 1
0.521591893718223 0.520206799322087 1 1
0.548108226577879 0.546793030595758 1 1
0.46470661784663 0.462947948211853 1 1
0.517236127975915 0.515181045176427 1 1
0.542608710184258 0.541197280791233 1 1
0.475754283821839 0.474743599098946 1 1
0.454242545303847 0.452855897501464 1 1
0.53649369404482 0.535453205658652 1 1
0.460545420016143 0.459433038259363 1 1
0.38448900081413 0.383386107289029 1 1
0.356889623850641 0.355658434832043 1 1
0.467437071863459 0.465779951835772 1 1
0.632944064934635 0.630703306786083 0 0
0.472676535298897 0.471574702510242 1 1
0.476538275403827 0.475152768240278 1 1
0.446923156778939 0.44549516887621 1 1
0.539608856751087 0.537646822215681 1 1
0.427454943002801 0.42632374308694 1 1
0.477333404053011 0.476103575913246 1 1
0.544531292536665 0.542769219396195 1 1
0.59900166204435 0.597582728744011 1 1
0.506391134508345 0.505177305944723 1 1
0.552017075063788 0.550114091512617 1 1
0.54647952597048 0.544986534945311 1 1
0.536573417512124 0.535154643317311 1 1
0.523278231188476 0.521381017038052 1 1
0.467744686490116 0.466715669998628 1 1
0.674599800800379 0.673190650468274 0 0
0.472924690048429 0.471527754483676 1 1
0.638495216673948 0.636996215761653 0 0
0.527225171672918 0.525780980684547 1 1
0.428399440607738 0.427243384070949 1 1
0.527426232207094 0.526044201412491 1 1
0.410976111685008 0.40954409929383 1 1
0.483818830659604 0.482482420278889 1 1
0.470237295856964 0.46892695535052 1 1
0.490262860259587 0.489095413986502 1 1
0.454378757041079 0.452864251149026 1 1
0.547716890586755 0.546291891651608 1 1
0.585273399894855 0.583955742340168 1 1
0.511259551165106 0.509520913303318 1 1
0.506809710337422 0.504981787179436 1 1
0.502552329331524 0.501223246936336 1 1
0.570509279144932 0.568895665457051 1 1
0.437376926990097 0.435996783381969 1 1
0.445853611821181 0.444731550642567 1 1
0.436725198667185 0.435808135600739 1 1
0.33612123802787 0.334762749975465 0 0
0.522593343802611 0.521098518968216 1 1
0.497005857727976 0.495860613446601 1 1
0.475461391726734 0.474316116015435 1 1
0.378032499391101 0.377135753411507 0 0
0.527026710391347 0.525818725000413 1 1
0.469251415588179 0.468100006666859 1 1
0.602960638056113 0.600989550860179 1 1
0.497678009139503 0.496160906452112 1 1
0.339688572172982 0.338382036537955 1 1
0.585629651095807 0.583866044813756 1 1
0.626698632969397 0.624908605216797 0 0
0.552739827065228 0.550523142693892 1 1
0.448133140001106 0.446879341543611 1 1
0.347841412682301 0.346921995383655 0 0
0.474787004906688 0.472928041849941 1 1
0.411553777005039 0.409950126330707 1 1
0.403486938829327 0.402593095638079 1 1
0.568206112359832 0.566986037173478 1 1
0.478776807826019 0.477475514409989 1 1
0.500914483431708 0.499180763931013 1 1
0.563996041487407 0.562733580069242 1 1
0.603008141614836 0.60134623200345 1 1
0.584725931745728 0.583130091184036 1 1
0.590582840249853 0.588902804304718 1 1
0.446715136397534 0.445425950054262 1 1
0.587195589024744 0.585835429475415 1 1
0.599205977503527 0.597655464454953 1 1
0.341581804415786 0.340863814044187 0 0
0.485980426760374 0.484732698443302 1 1
0.369372694017344 0.367898080144298 0 0
0.493900007065766 0.492732271986709 1 1
0.426870839947221 0.425499065916919 1 1
0.440425604997543 0.439033259059409 1 1
0.342157436823762 0.341149348230782 0 0
0.512347233939294 0.511065190040103 1 1
0.508515921244048 0.506930764419729 1 1
0.516289133227189 0.514202271962242 1 1
0.436864135317207 0.435506365843303 1 1
0.498991270022667 0.497666282240229 1 1
0.459516421088335 0.457947780363333 1 1
0.621949363387637 0.619533256717358 1 1
0.504924749008674 0.503316556916812 1 1
0.496506039091874 0.4952096747099 1 1
0.518419680376675 0.517143271370108 1 1
0.454052486979175 0.452910620019486 1 1
0.570589212248679 0.568777584463342 1 1
0.438490153149259 0.437556276045702 1 1
0.430484937807191 0.429290025088272 1 1
0.708168736856995 0.706309726278863 0 0
0.520257032423991 0.519108075790322 1 1
0.507548029812951 0.506034748035551 1 1
0.556847727682619 0.555044630393472 1 1
0.415869481206483 0.414986753202566 1 1
0.461642083576663 0.460305628981395 1 1
0.575825278311818 0.574415726949868 1 1
0.581899123888258 0.580274214604863 1 1
0.55017311444582 0.548433778856965 1 1
0.764727055063331 0.76288567305325 0 0
0.592705588743968 0.591194218906681 1 1
0.484556301148781 0.483109668446081 1 1
0.510398714846904 0.508953320190632 1 1
0.455546320405571 0.454453835168541 1 1
0.503465420541532 0.502182067394472 1 1
0.592863829504715 0.591014903047806 1 1
0.518952693425152 0.517494813902336 1 1
0.503172912589646 0.5017084089646 1 1
0.410060674349848 0.408804933109036 1 1
0.456999137313782 0.455826126211934 1 1
0.577266036133739 0.576098796186466 1 1
0.404692354187836 0.403813502828785 1 1
0.446931260227634 0.445899359037057 1 1
0.517204676508351 0.516070000153778 1 1
0.446212054870304 0.444965316901113 1 1
0.440754264844709 0.438670860330044 1 1
0.533757199420435 0.532271823393625 1 1
0.379011831255688 0.378083784711294 1 1
0.319856683861974 0.319039406543472 0 0
0.505222003591654 0.503682560391843 1 1
0.431980920067692 0.430644814413935 1 1
0.498521577570972 0.496468337791276 1 1
0.439831844952139 0.438383005640868 1 1
0.50543419290195 0.504227273299302 1 1
0.574162624647574 0.572830308255834 1 1
0.425321512420587 0.424080009828196 1 1
0.474155853912717 0.472715014022208 1 1
0.448984680758708 0.447684289501904 1 1
0.438154293043362 0.436933289674213 1 1
0.423203465141039 0.422157527688244 1 1
0.545031954773964 0.543642352196321 1 1
0.456049719891737 0.454163642462383 1 1
0.541649350240471 0.539949159208309 1 1
0.590800967462972 0.589235085328134 1 1
0.495039304850157 0.493631633389441 1 1
0.447587237968156 0.446390737766205 1 1
0.45955041647878 0.458478372303707 1 1
0.412038253305899 0.410834904664357 1 1
0.49241953459244 0.490843960332173 1 1
0.571724579161247 0.569436716312167 1 1
0.33182956146631 0.330460313262176 1 1
0.56951944361039 0.568004581455376 1 1
0.436768245383418 0.435719148433399 1 1
0.578207744600268 0.576443334549214 1 1
0.555158649432785 0.553683714757174 1 1
0.486652861542532 0.485378286466406 1 1
0.601738115337488 0.599632008636966 1 1
0.602504601000564 0.600826071878982 1 1
0.484676846560942 0.48347628322554 1 1
0.505740674762125 0.50423191203598 1 1
0.325062952835047 0.324257275633973 0 0
0.5847331754394 0.583517336680064 1 1
0.434960394429493 0.43389122948678 1 1
0.41150156521147 0.410512568203117 0 0
0.49668604482079 0.495135481245464 1 1
0.377430345713079 0.37655149775885 1 1
0.553188787143062 0.551736831794377 1 1
0.566332147505947 0.564911496448434 1 1
0.623100631043101 0.62136713958815 0 0
0.507172225160421 0.505468059768951 1 1
0.386909240753898 0.385562671312523 1 1
0.491650781685177 0.489423336712536 1 1
0.467862942683331 0.466381444639737 1 1
0.457448667122425 0.456080309012994 1 1
0.523466258718724 0.522320803506915 1 1
0.548855997102563 0.547604118549308 1 1
0.449691055932486 0.448744485688702 1 1
0.495755764756716 0.494448590007389 1 1
0.493987713232763 0.492827941518713 1 1
0.565075955591218 0.563359961053652 1 1
0.463106616964338 0.461623299178319 1 1
0.444679002754609 0.443432802039137 1 1
0.490428424332417 0.488862642303905 1 1
0.573245580321696 0.571802361465121 1 1
0.482532169725063 0.481272471643508 1 1
0.457401642309084 0.456304495600535 1 1
0.440045227397494 0.438965072142551 1 1
0.42559978969296 0.424304619285135 1 1
0.461815359097384 0.460578119547345 1 1
0.466001761487696 0.46487129588728 1 1
0.599058292903928 0.596809375477318 1 1
0.569047967398694 0.567340598267859 1 1
0.426244502316294 0.425067806765262 1 1
0.440711074598004 0.439271991405512 1 1
0.640150913420576 0.638121368879894 0 0
0.563865252604256 0.562051843341247 1 1
0.460749041125181 0.459523488489031 1 1
0.553518211541469 0.552120784961682 1 1
0.527964327361142 0.526718228959563 1 1
0.447374648340254 0.446291349280757 1 1
0.428350792625816 0.427159966642492 1 1
0.425689921012263 0.424782534201591 1 1
0.471379494283642 0.469943867306235 1 1
0.614777696509362 0.613195579938824 1 1
0.533358675275356 0.531928984525244 1 1
0.530594877970533 0.529133379896587 1 1
0.602021667122063 0.600139713258052 1 1
0.546055296458511 0.54461645027953 1 1
0.528029206484445 0.526514589254769 1 1
0.51078456693751 0.509650071363175 1 1
0.56348621531537 0.561791185773829 1 1
0.614254212495618 0.61251445475874 1 1
0.52236666479028 0.520794038480131 1 1
0.666815738872567 0.664797018384256 1 1
0.570379431537404 0.569086953186934 1 1
0.468685680726719 0.467831906038772 1 1
0.585418493949506 0.584108881897429 1 1
0.571079883834822 0.569656860965388 1 1
0.512457641077407 0.510534180551726 1 1
0.528453469474764 0.527352585140426 1 1
0.569989463265474 0.568769966089149 1 1
0.665656146272088 0.663699433332402 0 0
0.538140830277746 0.536747219048636 1 1
0.466308491633651 0.464730795042146 1 1
0.258358972295399 0.257726178853784 0 0
0.408295116577061 0.407432301252663 0 0
0.598628706547492 0.596929683950933 1 1
0.482267643364313 0.480494435997253 1 1
0.394101064177804 0.393037274028119 0 0
0.483418215759766 0.48197426607246 1 1
0.565679255838068 0.5639619046957 1 1
0.40163751989036 0.400587662760123 1 1
0.415020454426054 0.413967035526267 1 1
0.455343748378529 0.454245766456643 1 1
0.575840054617441 0.574377928179875 1 1
0.539454148010181 0.537563656281796 1 1
0.471854709139322 0.470810557262276 1 1
0.574315226013491 0.572559805101729 1 1
0.387131356284448 0.38532230487987 1 1
0.566507014664392 0.564942707248994 1 1
0.605693271401267 0.603959741725166 1 1
0.543862319282781 0.54247247625397 1 1
0.2870740718916 0.286235955234322 0 0
0.606886936459467 0.604476889251707 1 1
0.462443163316367 0.461203936672215 1 1
0.595562947420835 0.59421190438248 1 1
0.536085795162602 0.534764035930981 1 1
0.533908203133607 0.53226158305992 1 1
0.468122061633265 0.466686193840794 1 1
0.332083211188751 0.330227425736577 0 0
0.414843085229861 0.413805949931425 1 1
0.567112170158517 0.565646060115322 1 1
0.536848783208948 0.535437342266879 1 1
0.54000691730146 0.538465681482677 1 1
0.6971152285208 0.695397086572148 0 0
0.52370543078638 0.522333553256916 1 1
0.544706395407887 0.542985994137854 1 1
0.542954474436417 0.54128811010705 1 1
0.490817911354344 0.489601103882987 1 1
0.576159164850498 0.57425505289335 1 1
0.470693826502135 0.469671496799312 1 1
0.509069641598467 0.507738528961765 1 1
0.526861312611329 0.525348545671055 1 1
0.505601793104379 0.504071463212296 1 1
0.608540859656659 0.606909301932994 1 1
0.517767520908462 0.516042260589 1 1
0.317071048254978 0.316154135021347 0 0
0.571515133677727 0.569829591703783 1 1
0.523050656885554 0.521346825955523 1 1
0.355895621873328 0.355003055447199 1 1
0.379866443775709 0.378795309151302 1 1
0.499819992599733 0.498255605171376 1 1
0.426443989990549 0.425374741441863 1 1
0.484100070136921 0.482325894033129 1 1
0.429346793349874 0.428127587180278 1 1
0.441938427749377 0.440697584699289 1 1
0.560169268011285 0.558465277879466 1 1
0.568355609186962 0.566576515866667 1 1
0.490748557658262 0.489372956507765 1 1
0.660855452106303 0.659146750716046 0 0
0.49401406670537 0.492895796835006 1 1
0.486887416586397 0.485889399096226 1 1
0.645104573106063 0.643342023334483 1 1
0.532203649944421 0.530744279759045 1 1
0.5137366610348 0.512467011731392 1 1
0.529640925106941 0.528168464618648 1 1
0.337143071042875 0.336433180223942 0 0
0.461750773510479 0.460432116601975 1 1
0.564837542681296 0.563161419403569 1 1
0.469074075043441 0.468000032932029 1 1
0.610098441271908 0.60858841840311 0 0
0.539374765127722 0.537880132894781 1 1
0.55750519473424 0.55628121469332 1 1
0.542253169312557 0.541093018559639 1 1
0.487040690830895 0.485675887068021 1 1
0.509275537712801 0.507853184207668 1 1
0.450272819073419 0.449148368127616 1 1
0.429009649572516 0.428114044758436 1 1
0.540987580242884 0.539495949680109 1 1
0.434365106797961 0.433128561652267 1 1
0.349391160557652 0.348531598236826 0 0
0.440035648086846 0.438824948812595 1 1
0.452749860317912 0.451278800400578 1 1
0.411687322229956 0.410418019541223 1 1
0.431376914873158 0.430316243918777 1 1
0.447947666789479 0.44633586322266 1 1
0.4348759031544 0.433776616417788 1 1
0.443528800897518 0.442446350285147 1 1
0.403737451144069 0.40258790513025 1 1
0.47281903259242 0.471723867535572 1 1
0.625262233696459 0.623184541799479 1 1
0.496847823923844 0.49522925583192 1 1
0.406377932206135 0.405252069262361 1 1
0.569062606332173 0.567828659190025 1 1
0.542701803989336 0.541223340446455 1 1
0.618579941894048 0.61694370321253 1 1
0.415346270519854 0.414482241301241 1 1
0.50996253683861 0.508471389111477 1 1
0.519806947188452 0.518670171902242 1 1
0.498990329465952 0.497656117633111 1 1
0.272722455502233 0.271585395194774 0 0
0.412984551176194 0.411651906895522 1 1
0.414544446049336 0.413533997786632 0 0
0.537093754789939 0.535508870210361 1 1
0.496759029577402 0.495301824051261 1 1
0.498826442879214 0.497406952722556 1 1
0.642025255883575 0.640220816511099 1 1
0.553165901018136 0.551804115083609 1 1
0.471744857000933 0.470220675242691 1 1
0.47799581492239 0.476894165304992 1 1
0.459573761532177 0.458258555297349 1 1
0.345799212398746 0.344310373721493 0 0
0.427194819473073 0.425999789112343 1 1
0.474911329770522 0.473819347040532 1 1
0.440889329597856 0.43959870095118 1 1
0.534303192575434 0.532828715515177 1 1
0.565865509134886 0.564366253551593 1 1
0.508426097999023 0.506984368417039 1 1
0.433916449472485 0.432906556699329 1 1
0.500937256892133 0.499566862754252 1 1
0.570543605569065 0.568235183945731 1 1
0.685329843782679 0.682943081539046 0 0
0.520504036886035 0.518970476392523 1 1
0.37408375461864 0.372972225426308 1 1
0.504292968279964 0.502521835876346 1 1
0.463640242771281 0.462243088188498 1 1
0.549242484966112 0.547943691341965 1 1
0.548410430686326 0.546922867860221 1 1
0.551082347826191 0.549549335219362 1 1
0.479345632114044 0.4781491645941 1 1
0.425017774878837 0.424197517895771 1 1
0.412505702060658 0.411565150225478 1 1
0.51985462230579 0.518422070126588 1 1
0.580050009360333 0.578285935649686 1 1
0.596330072904835 0.594769257883146 1 1
0.491709329611139 0.490227122222519 1 1
0.574731754813252 0.572784860739911 1 1
0.407646334526324 0.406453400533166 1 1
0.579313284551361 0.578015947565219 1 1
0.533287193452251 0.531985585191946 1 1
0.628826333596447 0.62705816804091 0 0
0.472120105815315 0.4709766791081 1 1
0.5334807344842 0.53175212242689 1 1
0.503559073253984 0.502440809014355 1 1
0.478308511221839 0.476988675002892 1 1
0.48018726549352 0.478324365342622 1 1
0.473428779021416 0.471916102614485 1 1
0.468426695874876 0.467233883999971 1 1
0.355729773309673 0.354411824239786 1 1
0.560712357373426 0.559407336112535 1 1
0.468910631796348 0.467023083983985 1 1
0.552422618682971 0.550462203013334 1 1
0.549119732761109 0.547739687177058 1 1
0.531725983298272 0.530132632392034 1 1
0.345113421279241 0.344076277858232 0 0
0.396587497240043 0.395146256552364 1 1
0.573858366289736 0.572481310078824 1 1
0.564799679752726 0.562986378607988 1 1
0.646629829317466 0.645149927549973 0 0
0.586483299955048 0.585061744544997 1 1
0.443750053096945 0.442567910637773 1 1
0.371252323017187 0.370313002719009 1 1
0.3805939775791 0.379114546367456 1 1
0.438850867201467 0.437580616587063 1 1
0.559494929740456 0.557731672174814 1 1
0.435907501264632 0.434856521077702 1 1
0.554333873382837 0.553141128252167 1 1
0.489041783830159 0.487525373812334 1 1
0.533684816442158 0.532051597863158 1 1
0.431887841233229 0.430538032110215 1 1
0.383124329758986 0.381902454394246 1 1
0.448881029570189 0.447900833676902 1 1
0.457808960724944 0.456607194667698 1 1
0.485361794025769 0.484310769910452 1 1
0.501260599405815 0.500032431519918 1 1
0.549121287485015 0.547723464326086 1 1
0.574574626585015 0.572576544879779 1 1
0.427460665872013 0.426449440105823 1 1
0.569862204399826 0.567819659635841 1 1
0.629160983767604 0.627564773700494 0 0
0.632210942631074 0.630236303003832 1 1
0.593809798686852 0.592180210737086 1 1
0.479611772709611 0.478552540369969 1 1
0.479450790434815 0.478087891693513 1 1
0.411515782701281 0.410250909657999 1 1
0.494932057749683 0.493862378502231 1 1
0.614237915494412 0.6128445095451 0 0
0.650175703287625 0.648483520389629 0 0
0.536557918872488 0.534961660079875 1 1
0.499594728173019 0.498294349878343 1 1
0.643476008969659 0.641771540172015 1 1
0.335267708862247 0.334560016260172 0 0
0.38649911013582 0.385356080659064 1 1
0.499886368587944 0.498669385548971 1 1
0.495843558489725 0.494570530188013 1 1
0.414404657495147 0.41333873544968 1 1
0.615693932990781 0.613867761610282 1 1
0.625474613763793 0.623589163527146 1 1
0.5245880886352 0.523263046774571 1 1
0.393129092534817 0.39183149049846 1 1
0.479656347212191 0.478275142764728 1 1
0.604914068055201 0.603334528680013 1 1
0.429389580625941 0.428065161765795 1 1
0.555136643892593 0.553452825889849 1 1
0.523680325976956 0.521638148696721 1 1
0.499490208968885 0.498338131215373 1 1
0.402938848694729 0.401873458989378 1 1
0.524873018432044 0.523223350763681 1 1
0.482488518984918 0.481427867934917 1 1
0.331883197897392 0.330761129729907 0 0
0.364914577731924 0.36397698230269 0 0
0.551612858343633 0.549666908682431 1 1
0.523594491801 0.522164754366827 1 1
0.459049250102724 0.458045864792293 1 1
0.311328043959572 0.310592960044262 0 0
0.580756997597401 0.579125808005172 1 1
0.663429719444607 0.661793859584473 0 0
0.32875604518089 0.327941522253913 0 0
0.552957892372435 0.551350635382562 1 1
0.429396348559158 0.428450769476557 1 1
0.483710240537396 0.48258376963042 1 1
0.365905392552559 0.364837783955788 1 1
0.581066592211449 0.57966329020081 1 1
0.517262007870567 0.514967820926248 1 1
0.446951254483111 0.445863693072065 1 1
0.406557554057925 0.405751734466015 1 1
0.405045911596824 0.403452693164138 1 1
0.536731482949771 0.535277863392876 1 1
0.334487234899866 0.333686149760179 0 0
0.556492952001448 0.554624402587349 1 1
0.490580582301592 0.489483759168546 1 1
0.462040710434461 0.460455771710865 1 1
0.557394712502507 0.555462825939116 1 1
0.472236136878529 0.470458648032055 1 1
0.424570541098354 0.423469526346202 1 1
0.521191955738914 0.519728303226422 1 1
0.5009952184362 0.49904980269728 1 1
0.551994795465976 0.550590111510923 1 1
0.540446520606296 0.539179880563463 1 1
0.320702843272292 0.319757067695448 0 0
0.445795273598457 0.444553042334312 1 1
0.454225659461569 0.453092831012761 1 1
0.438188974607066 0.437018737259456 1 1
0.542070768585712 0.54088877799175 1 1
0.469041024326293 0.467806023738376 1 1
0.498171989280905 0.496476566203777 1 1
0.447864707041164 0.446589084630293 1 1
0.524299609929464 0.522647589009763 1 1
0.514277230637212 0.512978910502129 1 1
0.411355246374163 0.410200776436593 1 1
0.457451612010715 0.456031097542955 1 1
0.566034686539955 0.563841445797572 1 1
0.664797406127148 0.663110505092396 0 0
0.455124519168119 0.453646025083816 1 1
0.421750803365037 0.420256525011099 1 1
0.368462464932021 0.367476739881719 0 0
0.518404624360108 0.516213325316316 1 1
0.4957778947408 0.494408102894729 1 1
0.569950584695213 0.568714939739056 1 1
0.473827334824063 0.47283772463223 1 1
0.379497235401398 0.378297950305596 0 0
0.562978484253184 0.561417743984085 1 1
0.596685981995349 0.594786285402344 1 1
0.510994470249653 0.509339446084101 1 1
0.510568774019403 0.509364572449508 1 1
0.378215277875787 0.3771580643926 1 1
0.378540365556907 0.377587403782325 0 0
0.457711455727327 0.456198338151766 1 1
0.395820133947122 0.394737337343579 1 1
0.380307802921396 0.379498472759759 0 0
0.440369055164364 0.438962359304807 1 1
0.527623232051376 0.525955664413268 1 1
0.58790016915547 0.586057017056488 1 1
0.421731638197587 0.420196820442994 1 1
0.563319382241922 0.561853534499178 1 1
0.672066814993032 0.669650966929728 0 0
0.502043676716555 0.500762131868798 1 1
0.425508928413481 0.423923577280127 1 1
0.473303116564003 0.471973526115095 1 1
0.42150459772433 0.420183345313236 1 1
0.47778327958559 0.476387176123223 1 1
0.422136577951817 0.421086905567641 1 1
0.530437434566484 0.529071195078804 1 1
0.568531526754852 0.567160551214031 1 1
0.499688490354761 0.498135466149735 1 1
0.371287030071785 0.370208240659017 0 0
0.365640026794977 0.36482474344042 1 1
0.547439283192352 0.545866079577666 1 1
0.598930320927585 0.597303613936472 1 1
0.507625473931861 0.506119573148611 1 1
0.66782563286832 0.66580397660499 0 0
0.470311534483413 0.468936853247843 1 1
0.635560545287406 0.634030969239073 0 0
0.388356011349244 0.387257100562508 1 1
0.581543237537032 0.580020326480584 1 1
0.378551919173949 0.377640745089069 0 0
0.501287463690647 0.499682616692543 1 1
0.546620631540277 0.545098566526086 1 1
0.359140780592858 0.358177388844186 1 1
0.37914139318775 0.378047852359381 1 1
0.516179201990389 0.514535425903125 1 1
0.554272787344715 0.552633778767453 1 1
0.43916085437781 0.438174076945724 1 1
0.625679885230901 0.623483510842112 1 1
0.44675905171417 0.44526643975876 1 1
0.571733215014869 0.56981086499098 1 1
0.544806025283003 0.543612561202927 1 1
0.346750053716873 0.345564704781623 1 0
0.413550922229041 0.412532931920021 1 1
0.512454930312769 0.511014205614197 1 1
0.447646436417277 0.446672446037 1 1
0.458771174296486 0.457477772083627 1 1
0.483337207304059 0.482222459668963 1 1
0.552696221821565 0.551016121167232 1 1
0.530485646145231 0.528780100998494 1 1
0.588236543327114 0.586855984037984 1 1
0.525605172573554 0.523809830214927 1 1
0.407685127037245 0.406966478134985 1 1
0.431310712079518 0.430042881397385 1 1
0.631091905080888 0.629069117723729 0 0
0.464309539319854 0.462795456446955 1 1
0.495334872873395 0.494156981050763 1 1
0.347446965323272 0.346472210611673 1 1
0.496674627936069 0.495488468689513 1 1
0.44521394242377 0.443751316349728 1 1
0.417307053076123 0.416245860242731 1 1
0.469354853773469 0.46810354694464 1 1
0.481580669442374 0.480284353381953 1 1
0.380302107115776 0.378870626378185 1 1
0.571020725736674 0.569505871843902 1 1
0.433770960408417 0.4327670249623 1 1
0.49740226921894 0.496187230588592 1 1
0.430353112782834 0.429011691723092 1 1
0.369076563869139 0.367816927644982 0 0
0.676826813183241 0.674928664193486 0 0
0.539624469240309 0.538162992302756 1 1
0.358662455192784 0.357332661514481 0 0
0.55966706790548 0.558268710333716 1 1
0.418164124398002 0.416914966280064 1 1
0.516998537471317 0.515599471356597 1 1
0.543417556661279 0.541774614662305 1 1
0.474975691465197 0.473631961435576 1 1
0.394724430759287 0.393328970540667 1 1
0.493035208543559 0.491667089596749 1 1
0.488427736097483 0.487458379501236 1 1
0.534644367315621 0.533161842572094 1 1
0.529961508897367 0.528009754634857 1 1
0.50566127842385 0.504297835949344 1 1
0.426100096600565 0.425115886218374 1 1
0.600247498649955 0.598749186249695 1 1
0.522454425181436 0.52068023099019 1 1
0.43580348294149 0.434727918519345 1 1
0.460396326350513 0.459047802441089 1 1
0.545751641212447 0.544498606802164 1 1
0.516953138648553 0.515531976797347 1 1
0.601995997310924 0.600546540990188 1 1
0.502586792436534 0.501304347692845 1 1
0.554699935421927 0.553331697117927 1 1
0.550453840313723 0.548968545467749 1 1
0.393157318637762 0.392082574347228 1 1
0.6980132952742 0.696041854160448 0 0
0.690899938078743 0.689126497961334 0 0
0.508134189623229 0.506255669608559 1 1
0.592878399992601 0.591352696427974 1 1
0.459569183204598 0.457936049487739 1 1
0.489802838367757 0.488559367046518 1 1
0.412916428110292 0.411895830950088 0 0
0.592786933992437 0.591184221142766 1 1
0.516916581341611 0.515339114824559 1 1
0.364597190225706 0.36344512615403 1 1
0.573797077893019 0.571903642265626 1 1
0.483742335040611 0.482436114310879 1 1
0.525919152499961 0.524095713570469 1 1
0.511089069572138 0.509610118700991 1 1
0.487395723542177 0.486194476754755 1 1
0.450848237903343 0.448925574072281 1 1
0.571880201949757 0.570341065092117 1 1
0.420300202405393 0.41940701708519 1 1
0.560781260336746 0.559112212896678 1 1
0.50871837495402 0.507281406703004 1 1
0.518886831399456 0.51778995596626 1 1
0.525813387891688 0.524314943211319 1 1
0.534467363817449 0.533196631234482 1 1
0.513779760608595 0.512359496878988 1 1
0.453332432848269 0.452393337672218 1 1
0.547782014445383 0.54616503972271 1 1
0.53643054416462 0.534496549279637 1 1
0.481171199442395 0.480104852733017 1 1
0.571106582029452 0.569313409523172 1 1
0.596323464802016 0.594793746872225 1 1
0.433666191133258 0.43259344964715 1 1
0.338978375815548 0.338329464294947 0 0
0.389537323212258 0.388628410064937 1 1
0.462745805498742 0.46122487009592 1 1
0.546225536570832 0.544237029668948 1 1
0.489009569636437 0.487871121101239 1 1
0.504475728250249 0.503093200962427 1 1
0.501062689939538 0.499419422538049 1 1
0.517593590268269 0.515940612084603 1 1
0.507307064713283 0.505535104763699 1 1
0.483148991141142 0.482071173941938 1 1
0.594634714336032 0.593217017276364 1 1
0.474676325559976 0.473580811947555 1 1
0.557459060913325 0.555767668677953 1 1
0.647258080963703 0.645399611767094 1 1
0.484087246913983 0.482394267798346 1 1
0.396470428818274 0.395626796971725 1 1
0.519028002017456 0.517508142027122 1 1
0.526958787278203 0.525474635378368 1 1
0.59119113723869 0.589373004088763 1 1
0.455248222586183 0.453657583973574 1 1
0.350488385986154 0.34925600924528 0 0
0.534038468371063 0.53243291930713 1 1
0.462245937217901 0.460743140272548 1 1
0.51423443583029 0.51268117331232 1 1
0.448538939426636 0.447422310562195 1 1
0.483958476030866 0.482569390456491 1 1
0.475567328248101 0.474329522930442 1 1
0.492299109300811 0.490798125993753 1 1
0.447524237133977 0.44617634977182 1 1
0.472564482995612 0.470956531782661 1 1
0.517224116415554 0.515986515884924 1 1
0.353981589645044 0.352887985917091 1 1
0.569698402590958 0.56790373653359 1 1
0.520488272150826 0.518750792436914 1 1
0.516935438628099 0.515628577750608 1 1
0.552759642054387 0.551402251819474 1 1
0.358185148898091 0.357295955089594 0 0
0.500132157009005 0.498779302296454 1 1
0.48715223935563 0.485627602238264 1 1
0.546815387252823 0.545494990165821 1 1
0.488566282511703 0.487103023926385 1 1
0.550170852519117 0.548369622134712 1 1
0.454524976774986 0.453034015770266 1 1
0.438980576836128 0.437790187249825 1 1
0.566297811271091 0.56485069227463 1 1
0.372209719406934 0.371406679358301 0 0
0.537894451508143 0.536256787432478 1 1
0.431757808339976 0.430576166440316 1 1
0.4730953121719 0.471733234884743 1 1
0.532445389927681 0.531007804366941 1 1
0.560952273070852 0.559670421084108 1 1
0.343001352869239 0.34210401866852 0 0
0.463445720990634 0.461819862266749 1 1
0.52046085947746 0.518759506795593 1 1
0.436953963064099 0.435510477821379 1 1
0.522349394939479 0.521231916022775 1 1
0.547592362824543 0.545924542335904 1 1
0.457430110566167 0.456191244499693 1 1
0.423633131602152 0.422290016458855 1 1
0.482534076151517 0.480555434198238 1 1
0.579755820659626 0.57806338604992 1 1
0.478589647906665 0.477442851047381 1 1
0.491958566271091 0.490796553572015 1 1
0.645381789378761 0.643464198803859 1 1
0.463494861293726 0.462174661631791 1 1
0.422223501771465 0.420917942630341 1 1
0.440340167369627 0.439141370330156 1 1
0.552554590395496 0.550924810850383 1 1
0.501971727882754 0.50075377144492 1 1
0.484895967806314 0.483423780559778 1 1
0.637787410466742 0.635550415393347 0 0
0.407497692949755 0.406294660349721 1 1
0.513629338143111 0.511951079781293 1 1
0.405641664053743 0.404342198356552 0 0
0.515303865001522 0.513995781569773 1 1
0.531635698177405 0.529989950849841 1 1
0.43983411636659 0.43812904911833 1 1
0.560603450556159 0.559245570779258 1 1
0.531216575001902 0.528920100678825 1 1
0.446166099475039 0.445022245969868 1 1
0.475896817253222 0.474328352330404 1 1
0.524882374949868 0.523492136237958 1 1
0.37464727244432 0.373813931567312 0 0
0.454360044320485 0.453150132744038 1 1
0.690021450788266 0.688043926734505 0 0
0.604787684784879 0.603205067599486 1 1
0.474149598725806 0.47272875235035 1 1
0.462245567179686 0.461036367953316 1 1
0.558605668291235 0.557184407786319 1 1
0.444929628486433 0.443795166183267 1 1
0.519774628032439 0.51860457763145 1 1
0.490410279116313 0.488896772790878 1 1
0.465970417784322 0.464826313394367 1 1
0.551188182896707 0.549480960677774 1 1
0.391839452335253 0.39051951286247 1 1
0.518253034138753 0.517067286485412 1 1
0.526641214834398 0.525073125932155 1 1
0.573634212060802 0.571786938007455 1 1
0.589839878548063 0.58839854610984 1 1
0.409211087723602 0.408177584860236 1 1
0.489638766698088 0.488377409000984 1 1
0.501487098179789 0.500116595796559 1 1
0.647664712772851 0.646014941075374 1 1
0.468838954450289 0.467763757899722 1 1
0.503492640940664 0.502107458939598 1 1
0.485335651901027 0.484004753160823 1 1
0.463122814024316 0.461767525707041 1 1
0.521839649584564 0.520192402192445 1 1
0.352640750357476 0.351276056752375 1 1
0.545297557750086 0.543797710461614 1 1
0.544166107599492 0.542544612895583 1 1
0.403005167872248 0.401809818215341 1 1
0.652584441125746 0.650195446619128 0 0
0.371667199894374 0.370618346444815 1 1
0.451845164169022 0.450606662193942 1 1
0.481781623097303 0.480199114637685 1 1
0.50012501683325 0.498559854431209 1 1
0.389152216725301 0.387784750342886 0 0
0.451536452472163 0.450041491681081 1 1
0.486063572373127 0.485024006710845 1 1
0.403476283592014 0.402339207101446 1 1
0.61423115487459 0.612454410662225 1 1
0.567031253699353 0.565824208293527 1 1
0.59898915958348 0.597275538877214 1 1
0.455810245953571 0.454088366677104 1 1
0.645719378386919 0.643925711511659 0 0
0.354918387488913 0.353907032315807 0 0
0.381388448644269 0.380363795909792 1 1
0.446605808667651 0.445416454294072 1 1
0.658930912277095 0.657172364396664 0 0
0.661727548246093 0.659776932891902 0 0
0.568610047163899 0.566895855155892 1 1
0.508503659129338 0.507164003038872 1 1
0.562174279267242 0.560957223960924 1 1
0.497912351511587 0.496441864174813 1 1
0.464912183749513 0.463699524790391 1 1
0.625328074575496 0.623641286413339 0 0
0.479507312998036 0.477867410180199 1 1
0.445975347237364 0.444795252229147 1 1
0.599669192849946 0.59798552387024 1 1
0.4253979067875 0.423473692257636 1 1
0.472025229143981 0.470818983755689 1 1
0.515008278467758 0.513465477968942 1 1
0.570596794942641 0.568960163071635 1 1
0.534180964893611 0.532845871863466 1 1
0.454090454188097 0.45306573493714 1 1
0.52795038928626 0.526826888977594 1 1
0.522891727792355 0.521491804893338 1 1
0.455460924220794 0.454264160372236 1 1
0.506480636957604 0.504950297915512 1 1
0.547546067136097 0.546310130104992 1 1
0.611027504801868 0.609265749088458 1 1
0.572066492898911 0.570421965708416 1 1
0.464987270122083 0.463942435465853 1 1
0.387249385455025 0.386433454540173 1 1
0.589311879223954 0.587703297660767 1 1
0.453589831762329 0.45205366760679 1 1
0.501030367126715 0.499561310199506 1 1
0.630822130480982 0.629282841398265 0 0
0.496915997060874 0.495663612574857 1 1
0.577577391807951 0.576292412391547 1 1
0.427139492404572 0.425883767435085 1 1
0.563351377267056 0.561529999420897 1 1
0.459573083119939 0.458227531483701 1 1
0.490394763520459 0.488932829516967 1 1
0.49950637664453 0.498528185875019 1 1
0.423618980744474 0.42286757465137 1 1
0.57111371284951 0.569096525306392 1 1
0.364102346236198 0.362863782694831 0 0
0.437459755605001 0.436558705314823 1 1
0.558358075944513 0.556605617023387 1 1
0.457319885631737 0.456073562914824 1 1
0.416885105143265 0.415720190186569 0 0
0.419829487435339 0.418919772761757 1 1
0.454572700089372 0.453171832275874 1 1
0.353318658654879 0.352145048650823 0 0
0.441140136673891 0.439761342290064 1 1
0.619543483073262 0.618032821436788 0 0
0.490578240222387 0.489276748522535 1 1
0.497413812346448 0.495639135907499 1 1
0.508470825256961 0.506506372129813 1 1
0.481535132100111 0.480389467929999 1 1
0.370541165235419 0.369816604881699 1 1
0.432109369002629 0.430944164934837 1 1
0.416540962037652 0.415564701446144 1 1
0.601856341004425 0.598738056930459 1 1
0.402664845220258 0.401502202442146 1 1
0.325885752203219 0.324706910705704 0 0
0.473565738814592 0.472207152093833 1 1
0.498299204805899 0.496662316618219 1 1
0.445445090944965 0.443873613029746 1 1
0.475934574590536 0.474769714256332 1 1
0.434311614750252 0.432895532194636 1 1
0.411755246318746 0.41085533914201 1 1
0.41968582489919 0.418551695998071 1 1
0.453454825215624 0.452369397374411 1 1
0.463466902978486 0.462360417846266 1 1
0.491761455422356 0.490273487912441 1 1
0.454054886496551 0.452802439489199 1 1
0.455150610271497 0.453857325716291 1 1
0.355015284566105 0.353872416527495 0 0
0.522908822763054 0.521523643504365 1 1
0.6015642414804 0.599833540038242 1 1
0.349640003609172 0.34838114565024 0 0
0.484737046186318 0.483177068662167 1 1
0.471155318726337 0.469914223265035 1 1
0.480214709185999 0.478815910265553 1 1
0.446246253389819 0.444993143596568 1 1
0.544270280110476 0.54283778848553 1 1
0.440467411067979 0.439174926221321 1 1
0.488496001136233 0.486854560849893 1 1
0.654510953042283 0.652630947302667 1 1
0.45415444894013 0.452650684688797 1 1
0.406701273624166 0.405599817851648 0 0
0.421194160498457 0.420054152279874 1 1
0.419023553490104 0.418106482277203 1 1
0.680292992956733 0.678414726877081 0 0
0.522076628403364 0.520218526702671 1 1
0.538986473335328 0.537504861732747 1 1
0.468499341935883 0.467205041470273 1 1
0.462605864547211 0.461433767802745 1 1
0.528316696593974 0.526963634311105 1 1
0.40470592918601 0.403677177009929 1 1
0.496871643930587 0.495587841430231 1 1
0.462348609961978 0.461239496635403 1 1
0.366505039602807 0.365574307386872 1 1
0.496414675617928 0.494890724890844 1 1
0.405587238310626 0.404204627749504 1 1
0.648085211742575 0.646357989152175 0 0
0.525802551920032 0.524541524534209 1 1
0.607921474380041 0.606305295147499 1 1
0.500634922085894 0.499246686722661 1 1
0.587227024610046 0.585834123709573 1 1
0.446474397960483 0.445103018466679 1 1
0.502139816765723 0.500449853182133 1 1
0.44814044825283 0.446985388688034 1 1
0.463577784897591 0.462485207409003 1 1
0.400295603036078 0.399348317490851 1 1
0.546724786998764 0.545386566244854 1 1
0.51271395392961 0.510908121912272 1 1
0.536148086594416 0.534639531643905 1 1
0.565897310726984 0.56310382178749 1 1
0.465921563838357 0.464122582073309 1 1
0.559157093150069 0.557411569221192 1 1
0.421272505329038 0.420100102597061 1 1
0.396682920964953 0.395427111002337 1 1
0.4552351285663 0.453845388956514 1 1
0.346010821246297 0.345073168894198 1 1
0.528129105641681 0.526411968758995 1 1
0.509132679687467 0.507998241707604 1 1
0.548817865681697 0.547274022781666 1 1
0.503494425455381 0.502238677465897 1 1
0.503679687682252 0.502505357662682 1 1
0.483090286027121 0.48129462327439 1 1
0.433373795081503 0.431787050797628 1 1
0.444628119315451 0.443148973490785 1 1
0.544829208614277 0.543353710392754 1 1
0.560085591053935 0.558422442061583 1 1
0.561846379556732 0.560238813462504 1 1
0.370947718059049 0.370036081070881 0 0
0.5888438701736 0.587349756267348 1 1
0.415480398344739 0.413960415222698 1 1
0.452638755235492 0.451601650323285 1 1
0.475299595590539 0.473835213349242 1 1
0.529774235199934 0.528406423127786 1 1
0.447734445253097 0.44623304435959 1 1
0.53006370265997 0.528632203783851 1 1
0.40481288232022 0.403963099197773 1 1
0.442719487832429 0.44166857207624 1 1
0.499332353997792 0.49757614369072 1 1
0.513340906832507 0.512195697330115 1 1
0.437234897072877 0.436203189435922 1 1
0.455645823910229 0.453922791366182 1 1
0.576094861734052 0.573875330679781 1 1
0.595711581991919 0.5936972859079 1 1
0.607082937859871 0.605535579089956 1 1
0.432882510126491 0.431831577066443 1 1
0.501080727275509 0.499486003386009 1 1
0.31836756892055 0.317533858280485 0 0
0.537509578711408 0.535937161685119 1 1
0.50527873940171 0.503926300325848 1 1
0.54375149759159 0.542405076578693 1 1
0.572650728092534 0.571375520620525 1 1
0.577552950218927 0.575263853238284 1 1
0.537316429702765 0.535807954058468 1 1
0.595370223001522 0.593871398515888 1 1
0.650608569601373 0.648753239144756 1 1
0.508518626884584 0.507142321472476 1 1
0.484838727169688 0.483697342043006 1 1
0.664992566707494 0.663082253655989 0 0
0.610403043061898 0.608189551480129 1 1
0.450282216863195 0.449305233625537 1 1
0.603518638495938 0.601802364755009 1 1
0.605078508784741 0.603486507232208 1 1
0.590161277166353 0.588268122152554 1 1
0.363696778594855 0.362663869175045 1 1
0.41854208326524 0.417183331594798 1 1
0.496777078847557 0.495293907405124 1 1
0.581700553697192 0.580371429365179 1 1
0.506315980610839 0.504373674596425 1 1
0.490310576929547 0.488859489659262 1 1
0.649913411707362 0.647807480991534 0 0
0.487889456867587 0.486469424938153 1 1
0.477208480899671 0.475491800294109 1 1
0.638938405850379 0.637685692208368 1 1
0.541246488085626 0.54009846236831 1 1
0.467661852716565 0.466528615686719 1 1
0.4081546056954 0.407100978966235 1 1
0.522092899388434 0.520824897518023 1 1
0.555365339268199 0.553552110843129 1 1
0.547802461969351 0.546125320662723 1 1
0.444737504875679 0.443269967827098 1 1
0.514738223204251 0.513500670257304 1 1
0.531974099220076 0.530627784052746 1 1
0.4200538814202 0.418706107729121 1 1
0.467819385525655 0.466000583197421 1 1
0.582500353624999 0.580923836892415 1 1
0.478965969318358 0.47728749438293 1 1
0.45277363003246 0.45089459262813 1 1
0.649160492988915 0.647370263176709 0 0
0.576467033414853 0.574580258013042 1 1
0.452150526181424 0.450674225972179 1 1
0.517567938897669 0.516037251329463 1 1
0.406954795138449 0.406038187384326 1 1
0.465889266621182 0.464454730798199 1 1
0.333699736780147 0.332632564587191 1 1
0.400459728612184 0.399161847134903 1 1
0.521938113651766 0.520639734515378 1 1
0.538183683726823 0.53656234175659 1 1
0.61979119242644 0.618273070324087 1 1
0.412018076671982 0.411054168203174 1 1
0.611884075430431 0.610039010922323 1 1
0.500339754390125 0.499146513468473 1 1
0.47756797894836 0.47655591768759 1 1
0.508280154880283 0.506892767284556 1 1
0.515716318342093 0.514411000238374 1 1
0.581338731750217 0.579975464736057 1 1
0.414359025059281 0.413262125670683 1 1
0.543670184630081 0.542667586753963 1 1
0.418632623745769 0.417406278880424 1 1
0.414456592683104 0.413401399725781 1 1
0.426417467131032 0.424865941001102 1 1
0.430288738967528 0.428956322919676 1 1
0.47882771582801 0.477618184725389 1 1
0.454687263274547 0.45291523753605 1 1
0.42920527211979 0.427903928623115 1 1
0.619257353905675 0.616920258825513 1 1
0.560485766409167 0.559231145692431 1 1
0.45889140307595 0.45783096491946 1 1
0.541977012953644 0.540215968756809 1 1
0.647717972263996 0.645917199956595 1 1
0.589446514286885 0.587713041837058 1 1
0.400035862448857 0.398738683424798 1 1
0.477266846781534 0.475854613816954 1 1
0.543503971773938 0.542187854238958 1 1
0.48333256846497 0.481834159314442 1 1
0.461807187659983 0.460126286642244 1 1
0.561957130831535 0.5603882460271 1 1
0.589163731949313 0.587502788475283 1 1
0.576062608921959 0.574453002318838 1 1
0.421244339202192 0.420227376635218 1 1
0.435662962415749 0.434633270012505 1 1
0.475012214378732 0.473970690166284 1 1
0.511810943990588 0.51063145953875 1 1
0.578187159423814 0.576793208355432 1 1
0.40632608085993 0.405234116088577 1 1
0.508819834656362 0.507764795026171 1 1
0.578098083872884 0.57581332683246 1 1
0.57871835488129 0.576900954926733 1 1
0.516493912649969 0.514965967010101 1 1
0.547655412477453 0.546309909783551 1 1
0.494825533227154 0.493480188698423 1 1
0.580673486752431 0.579195359177319 1 1
0.486250607604096 0.484991350700476 1 1
0.463729841703383 0.462261021136437 1 1
0.430956215884197 0.429602441825646 1 1
0.55401273081273 0.552739403537968 1 1
0.423167081666692 0.421930048551218 1 1
0.495597343505592 0.494368899246715 1 1
0.502441374625025 0.501218961710813 1 1
0.564342324447649 0.562832831053106 1 1
0.519200953245327 0.517733340041169 1 1
0.401897746329293 0.400564867813077 1 1
0.446756222677296 0.445540622741208 1 1
0.434136544503427 0.432169536099639 1 1
0.341961956066112 0.341154543289215 1 1
0.565154471983638 0.563767000430957 1 1
0.68207698427591 0.680109781866804 1 1
0.488263196050896 0.48679549181938 1 1
0.552829362119164 0.551361711892856 1 1
0.367338974377997 0.366480332379145 1 1
0.48577461074304 0.484240523272467 1 1
0.581059577429193 0.57939038075986 1 1
0.448906832891854 0.447504344656745 1 1
0.387840757633125 0.386678584564316 1 1
0.572840738351156 0.571336255046836 1 1
0.46717335132344 0.465803755429027 1 1
0.594610024583035 0.593105209220668 1 1
0.619605154068466 0.617854326488797 1 1
0.528779927535902 0.527149117840043 1 1
0.45455196736752 0.453042307596267 1 1
0.421786972046014 0.420616879596578 1 1
0.518625596653151 0.517247363172971 1 1
0.371080630034749 0.37014574585986 1 1
0.519924077178235 0.518184494448093 1 1
0.458867585799562 0.457181825390022 1 1
0.629765545842001 0.628091857287931 1 1
0.444702043648272 0.443067914884032 1 1
0.51272601490772 0.51148342507917 1 1
0.602024231285771 0.600264185589775 1 1
0.497379772893161 0.495998403266795 1 1
0.476005115980564 0.474533705823662 1 1
0.424672923554225 0.423314635819004 1 1
0.561828322242338 0.559753178802463 1 1
0.473700707385438 0.472424525074347 1 1
0.432551471752177 0.430565035294602 1 1
0.526895469884101 0.525598232604703 1 1
0.397966347056353 0.396944358396927 1 1
0.587823608256581 0.585979064614475 1 1
0.471089460832185 0.469832679984126 1 1
0.394761982484135 0.393838647737788 1 1
0.514779825634712 0.513109255171054 1 1
0.462623454741986 0.460606153175447 1 1
0.537087089132139 0.535895144037498 1 1
0.434027661023461 0.432674477146809 1 1
0.518495980422839 0.51715492400921 1 1
0.58177785085853 0.580259616419302 1 1
0.54183268171971 0.540353892245707 1 1
0.525400518108277 0.524305489870223 1 1
0.474297327379359 0.4729765138031 1 1
0.342698185630141 0.341482279725277 0 0
0.410005223590822 0.409102717824004 0 0
0.502956307982291 0.501183082774903 1 1
0.591532626926018 0.590058026821784 0 1
0.637734265423859 0.636036025555508 0 0
0.446627926073753 0.44546136116077 1 1
0.443375841829053 0.442332782682047 1 1
0.451938205933157 0.450895882235029 1 1
0.531702972406815 0.530458000349954 1 1
0.52874180685374 0.527237063768907 1 1
0.301178742046595 0.300277199311037 0 0
0.543774073449748 0.542178821335834 1 1
0.461723102402837 0.460635027223876 1 1
0.531379908848327 0.529896403301372 1 1
0.428254705272186 0.427208060479447 1 1
0.485847392931469 0.484231595348537 1 1
0.495296542322985 0.49394253397284 1 1
0.54568938900566 0.544024305802235 1 1
0.50318630517514 0.501697173309451 1 1
0.599797807943998 0.598220939914141 1 1
0.454132676531393 0.4529773326901 1 1
0.489164892702105 0.487628599963512 1 1
0.436111505165028 0.435103494269973 1 1
0.485164401411107 0.483937209795483 1 1
0.423264372744102 0.422072184920507 1 1
0.464581549359088 0.463095393153923 1 1
0.530644322358935 0.528530961025397 1 1
0.473846837737278 0.472269999806975 1 1
0.493044056202969 0.491778995019387 1 1
0.422042191723361 0.420897069077357 1 1
0.532204659815473 0.530494773157073 1 1
0.55617208884721 0.554296746434381 1 1
0.488779961268675 0.487447755276181 1 1
0.492073414282729 0.490750166046564 1 1
0.515728825169393 0.514130830442973 1 1
0.497413756820373 0.496198165347442 1 1
0.553364947678089 0.551785369878131 1 1
0.453467011378701 0.45192274213145 1 1
0.605722973736221 0.603672279835981 1 1
0.437695334779109 0.436482361118751 1 1
0.501279865579465 0.499990331033989 1 1
0.616618166223697 0.614851633443819 1 1
0.372632900608007 0.371598226377037 1 1
0.557642917100347 0.555968829036357 1 1
0.539796610684195 0.538623013984101 1 1
0.432947688028156 0.431408603772833 1 1
0.46572715300523 0.464465848892757 1 1
0.445515494884319 0.444293895318959 1 1
0.624895217610702 0.623309675306813 1 1
0.547533865143482 0.546195062792501 1 1
0.591962119961785 0.590188392300567 1 1
0.497455590279899 0.496175381252818 1 1
0.614936077063405 0.613278178901211 1 1
0.663064860813137 0.660557253747679 1 1
0.449070431396468 0.447838912156629 1 1
0.559023454660763 0.557570209506077 1 1
0.599035106457007 0.597238902546407 1 1
0.56136257240326 0.559659984787862 1 1
0.527856090959204 0.526291746070635 1 1
0.628802065127379 0.626668755006129 1 1
0.509451954709987 0.508100650420452 1 1
0.411935453039889 0.410734340913489 1 1
0.429255791146405 0.428109380098508 1 1
0.631154631910367 0.628995589919728 1 1
0.442969226818262 0.441751017374518 1 1
0.436395579174086 0.435298181077336 1 1
0.362057570630986 0.361204430836676 1 1
0.46327016987243 0.46197577982686 1 1
0.505415188858176 0.504193857608424 1 1
0.478213261596295 0.476793722771865 1 1
0.644247236879553 0.64275111965007 0 1
0.511172997282997 0.509237328201183 1 1
0.447263613557536 0.445751318483907 1 1
0.481825703523345 0.480513878941238 1 1
0.464717356582001 0.463560362574768 1 1
0.471242894667506 0.469790985359969 1 1
0.406131756397683 0.405008342614103 1 1
0.46066371273324 0.459456462176852 1 1
0.546248195552611 0.545044697114937 1 1
0.541503728441005 0.540031633266203 1 1
0.519921988483107 0.518474543275208 1 1
0.480412909835489 0.478939275891815 1 1
0.402834929582446 0.401680699650685 1 1
0.494499037226508 0.493116445986449 1 1
0.52052135663455 0.51880755052229 1 1
0.543291331009016 0.541620326338524 1 1
0.413728859433553 0.412465975716588 1 1
0.561647143793946 0.560407993588225 1 1
0.375206208561589 0.374273748034581 1 1
0.436757295439989 0.435609239920058 1 1
0.355881862752377 0.354788633160955 0 0
0.569740627709374 0.568264888802448 1 1
0.475078676362843 0.473982165928643 1 1
0.523180771080646 0.521394940842193 1 1
0.519094823428279 0.517274940771407 1 1
0.433340159340966 0.431753479073957 1 1
0.449427122700364 0.448132507421499 1 1
0.392801950866328 0.39196317849246 1 1
0.555781492371345 0.554215755837898 1 1
0.52385543352456 0.522330843303579 1 1
0.491843138617258 0.490595441575967 1 1
0.541824608010223 0.539825115232416 1 1
0.550462211611846 0.548452820937628 1 1
0.621049822493075 0.618946402402932 1 1
0.511742241897628 0.510363327187656 1 1
0.572161441596939 0.570672181578765 1 1
0.512416937467367 0.510550407675727 1 1
0.518963542211066 0.517395517970048 1 1
0.436526230498009 0.435699528025758 1 1
0.452535665554138 0.45116002541624 1 1
0.581158494210119 0.579118217853743 1 1
0.500746779053035 0.49904127456873 1 1
0.540103164169146 0.538794080209355 1 1
0.63724146081857 0.635119639247004 1 1
0.566367276992946 0.564625027923673 1 1
0.494866314428267 0.493594886371209 1 1
0.495297764329122 0.493842898178783 1 1
0.51809876947482 0.515927949699708 1 1
0.447467424764215 0.446226435962196 1 1
0.539186461294614 0.537581721588401 1 1
0.546217472899166 0.544522485732385 1 1
0.516118220847238 0.514752427103618 1 1
0.417608442300897 0.416203981828005 1 1
0.581084473897137 0.579823093343472 1 1
0.556408649978355 0.554583352111361 1 1
0.501355177419903 0.499590034550122 1 1
0.483501004804926 0.482392548591983 1 1
0.534235573911766 0.532790061063152 1 1
0.498395689333373 0.49680732824884 1 1
0.42521406586372 0.424125726345039 1 1
0.506945410586038 0.504951654572346 1 1
0.463990511333915 0.462630687110995 1 1
0.424736379897803 0.423549280284297 1 1
0.513294581799517 0.512256378225072 1 1
0.471727530800239 0.470353827124587 1 1
0.427185182376212 0.42632993747703 1 1
0.425646007858612 0.424139106811533 1 1
0.490920404228378 0.489564510969272 1 1
0.450688565020749 0.44898122579781 1 1
0.490828949260073 0.489725217462963 1 1
0.612006240867466 0.610020814678656 1 1
0.514329970607001 0.513182192879021 1 1
0.420440501421052 0.41922991089332 1 1
0.403088088601317 0.401732441703583 1 1
0.498644323639088 0.496936244761893 1 1
0.537541381994927 0.536267734028705 1 1
0.439899011484166 0.438672164580763 1 1
0.501442754636984 0.499745407876557 1 1
0.457375876919964 0.456216803727521 1 1
0.527370868730286 0.525894854317129 1 1
0.573915455831643 0.572066451460869 1 1
0.525226887349 0.523358829434781 1 1
0.516677483679034 0.515401651979088 1 1
0.503381266633682 0.501920853536509 1 1
0.622031130464056 0.6204913016637 1 1
0.584945088840425 0.583701680957313 1 1
0.513014481978138 0.511643998057797 1 1
0.501125570525255 0.499917937371953 1 1
0.342886907361473 0.342128347573662 0 0
0.461694012174406 0.460388657890289 1 1
0.404379446405029 0.403569641805647 1 1
0.524123703556565 0.5225266385065 1 1
0.588510644609428 0.587026563647356 1 1
0.606599391813038 0.604431979783043 1 1
0.558638182206296 0.55708958354703 1 1
0.479215002552132 0.478053847481065 1 1
0.48301945682071 0.481935254702263 1 1
0.51227116017082 0.510799601380476 1 1
0.525265731543399 0.523837515096964 1 1
0.543629094584818 0.542140243282318 1 1
0.476636687165667 0.474999515275766 1 1
0.491692717030325 0.490137492574898 1 1
0.522057434787679 0.520884987015484 1 1
0.573333815236989 0.571976449702761 1 1
0.419669364480508 0.418453305846252 1 1
0.511179026826412 0.509456674626403 1 1
0.464429053014758 0.463419556404143 1 1
0.503799646772458 0.502169794306938 1 1
0.495816187862893 0.494274281072985 1 1
0.505038079255943 0.503769176408214 1 1
0.477232932114232 0.475666549939899 1 1
0.529263371351454 0.527824086192048 1 1
0.557145604697681 0.555637840034194 1 1
0.621178717441001 0.619573125436244 1 1
0.444425476060356 0.443164738133959 1 1
0.376340380192141 0.3752447539835 1 1
0.6198120422283 0.61795308889671 1 1
0.443907525292995 0.442677464239376 1 1
0.541129703050907 0.539323581889478 1 1
0.441326991437803 0.440335001022235 1 1
0.427690350175487 0.426625062624246 1 1
0.497954863929926 0.496758742239443 1 1
0.564774662496176 0.563332735178927 1 1
0.696789122544896 0.695208962258999 0 0
0.465156356990388 0.463976352347583 1 1
0.553511864163099 0.551904783896212 1 1
0.425789199776776 0.424541451501793 1 1
0.475924244125894 0.474629647889836 1 1
0.496743111831693 0.495394285541945 1 1
0.599440931673392 0.597693584285412 1 1
0.578988642515713 0.577261887256177 1 1
0.565549197457894 0.563737413164015 1 1
0.443065303229343 0.441819654761582 1 1
0.67181614674763 0.669652790930547 0 0
0.633394313731534 0.631612363308236 1 1
0.533288732988352 0.53198831834541 1 1
0.595120574759015 0.593429229382562 1 1
0.49691735739826 0.495325572506389 1 1
0.54428385016265 0.542790645626174 1 1
0.530760283776897 0.529232629105394 1 1
0.565693857558034 0.563190290183494 1 1
0.359366283770589 0.358162807283897 0 0
0.541445242618353 0.539641911749262 1 1
0.507774288244487 0.506356434301273 1 1
0.520435235686829 0.51895415521777 1 1
0.625413106335659 0.623638587232944 1 1
0.526594242823514 0.524918237376078 1 1
0.44311870198568 0.442072752123374 1 1
0.525625832940613 0.524012184793774 1 1
0.567229074776287 0.565596644608945 1 1
0.548425957864939 0.546740094292162 1 1
0.391992612867316 0.390809296075684 0 0
0.476272072859983 0.475408368224391 1 1
0.603303687094496 0.601935068169487 1 1
0.438152965899386 0.436821076960707 1 1
0.489806752291918 0.488608534516903 1 1
0.524355684638549 0.522874872114984 1 1
0.522444889319546 0.520732937701166 1 1
0.432176754047118 0.430714100981694 1 1
0.455010267599863 0.453702725998167 1 1
0.562307428580402 0.560141001258696 1 1
0.413839667292297 0.412102917989092 1 1
0.512329521500742 0.510540624883595 1 1
0.596464743649266 0.593564784236047 1 1
0.479560452304934 0.478717090557206 1 1
0.492796579008113 0.491454535337674 1 1
0.461448598785188 0.459927789452313 1 1
0.461294578145168 0.460113333958203 1 1
0.619136335241058 0.617299175307606 1 1
0.436202642936747 0.435003667359544 1 1
0.553998879750365 0.552195414601579 1 1
0.392676850304313 0.391564831130275 0 0
0.495370113588824 0.493775214436037 1 1
0.444646738514521 0.443290687667152 1 1
0.467847723575944 0.466034942414274 1 1
0.56045161912768 0.559351487631456 1 1
0.497569049475882 0.496125499400916 1 1
0.537768329948171 0.535864216051868 1 1
0.426712419974377 0.425352471033135 1 1
0.421098772990122 0.419963576165494 1 1
0.447069326465402 0.446220331361831 1 1
0.499966321810576 0.498785551114945 1 1
0.524987303714001 0.52387772044266 1 1
0.612067702566945 0.610333341433796 1 1
0.336303814704567 0.335320272690186 0 0
0.564757577648825 0.562822785551282 1 1
0.408960077945879 0.408085337688999 1 1
0.49691725033722 0.494826747159867 1 1
0.505987422420274 0.50408744080193 1 1
0.409820200558479 0.408419901196465 1 1
0.521274701377878 0.519887212740205 1 1
0.57818827854922 0.576708032702588 0 0
0.551844959194107 0.550121217822818 1 1
0.645651005254016 0.643708867712043 1 1
0.498361100059755 0.496963345463087 1 1
0.513179141857344 0.511762968522807 1 1
0.57407582371897 0.572715719367056 1 1
0.455948447752936 0.454565908727469 1 1
0.453710576146003 0.452777692023979 1 1
0.558868044985667 0.556951234567489 1 1
0.516072681956209 0.514489413591527 1 1
0.520551856223868 0.518670893196312 1 1
0.462408281795632 0.46126810415049 1 1
0.642651196557948 0.641209083188804 1 1
0.535930684305723 0.534696211333085 1 1
0.536137854622954 0.534851454877331 1 1
0.489429922157653 0.488070840512095 1 1
0.418560247325546 0.417179465383085 1 1
0.527592271878232 0.526232847691022 1 1
0.43129708102817 0.430167074489909 1 1
0.416922234491099 0.415736906464158 1 1
0.566909466000972 0.565669171604279 1 1
0.357193362638297 0.356102983304751 0 0
0.461155587072842 0.459710194819415 1 1
0.522618258245343 0.521492699708611 1 1
0.39273944311817 0.391367634675831 1 1
0.50085792216995 0.499633713250851 1 1
0.512263630386686 0.51059937100269 1 1
0.438774355060481 0.437605118037807 1 1
0.578264264706159 0.576321188674933 1 1
0.420055113467259 0.418915365037983 1 1
0.533596338070779 0.53243930975232 1 1
0.452520970135399 0.451133077786421 1 1
0.532509672733824 0.530978557386955 1 1
0.484793324661737 0.483166440906827 1 1
0.530308915602398 0.528516256200567 1 1
0.440253479747569 0.438923509708973 1 1
0.516140841361022 0.515059625628929 1 1
0.518183869834866 0.516594086923369 1 1
0.576624416156796 0.574664327735197 1 1
0.438785184580162 0.437543339314911 1 1
0.574381630807471 0.572822679245593 1 1
0.582095084533128 0.579170947431153 1 1
0.470329611182408 0.468866976051236 1 1
0.546108974498422 0.544650482755067 1 1
0.388747740345445 0.387521330695471 1 1
0.586804197048838 0.585322237988851 1 1
0.408495965922012 0.407575036206132 1 1
0.558074459050305 0.556538278249581 1 1
0.531217902299233 0.529902794509173 1 1
0.492866954873341 0.49132222168899 1 1
0.475461850143991 0.473810659362913 1 1
0.503003673673294 0.501858262537895 1 1
0.532189654817962 0.530757063846485 1 1
0.499664887250931 0.49831357444834 1 1
0.691148715111864 0.689240517883657 0 0
0.518646896268545 0.517169860813871 1 1
0.312572563621198 0.311655355019348 0 0
0.448866710995226 0.447782166088022 1 1
0.527926586282261 0.52646215359089 1 1
0.505263517098526 0.503911956871641 1 1
0.422860890015612 0.42177451394099 1 1
0.418470181558614 0.417183959270682 1 1
0.544316447313203 0.542735270841475 1 1
0.60740803120293 0.605955266133276 1 1
0.493626119687818 0.492284589478927 1 1
0.403618696225247 0.402552921426049 0 0
0.459774084506334 0.458542454452112 1 1
0.439526312570813 0.438706127014162 1 1
0.522341555871306 0.521080105581153 1 1
0.481996986688551 0.480576003197614 1 1
0.482049590561039 0.480328347553453 1 1
0.455223339541858 0.45402702641195 1 1
0.483617548838058 0.482167922311377 1 1
0.450692541253748 0.448750794001112 1 1
0.488664945571261 0.487386689934898 1 1
0.430370380007547 0.429321391563128 1 1
0.363847738255672 0.362505409944123 0 0
0.561546559705913 0.559526895448636 1 1
0.56122846373678 0.559660927363817 1 1
0.50221721102012 0.500636792452226 1 1
0.478600399599671 0.477502730342202 1 1
0.452555410370675 0.451105513477301 1 1
0.50053963938158 0.499049635423725 1 1
0.572259510463075 0.570972325620897 1 1
0.530438731211852 0.529090955548964 1 1
0.507781515374002 0.506271779122093 1 1
0.428955442528838 0.427583600586387 1 1
0.480622724532952 0.479206153966697 1 1
0.472330370629123 0.471159729747785 1 1
0.530478674180798 0.528502560767169 1 1
0.45188087417139 0.450886686287662 1 1
0.473485452933318 0.472308374421104 1 1
0.483219899281528 0.4818804594868 1 1
0.454618342522152 0.453317318725359 1 1
0.480174856873543 0.47893620250087 1 1
0.51876389436283 0.517405251853748 1 1
0.455815998859955 0.454478916817278 1 1
0.504347402083914 0.503309423546731 1 1
0.438286781642596 0.437219840458404 1 1
0.414448313169631 0.412946120710436 1 1
0.527858818755493 0.526190106762472 1 1
0.525022883532839 0.523514234644568 1 1
0.519630685341425 0.518079786101449 1 1
0.496667849056233 0.495319168999639 1 1
0.402929281820152 0.401717967558186 1 1
0.451484274007761 0.450033666674305 1 1
0.558956428135632 0.557532023482997 1 1
0.570087058002068 0.568217358904612 1 1
0.646458936692809 0.644975778871892 0 0
0.493870754152838 0.492516486712343 1 1
0.673043989585919 0.670412248607772 0 0
0.548287016618499 0.546716847177527 1 1
0.475741495525806 0.474689672754099 1 1
0.51464296800078 0.51339357227573 1 1
0.348605341337243 0.347541586703795 0 0
0.534020776290541 0.532746673979493 1 1
0.580434776683135 0.578912785098194 1 1
0.50573192572326 0.504577818354354 1 1
0.597261218811601 0.59543698160491 1 1
0.424233603634272 0.423063230114647 1 1
0.537184524707727 0.535326279391068 1 1
0.584632954618007 0.58304550949706 1 1
0.493045182696706 0.491836540852665 1 1
0.500411490760585 0.498834172307226 1 1
0.458455653375339 0.457357309272561 1 1
0.628597477088892 0.626292703161867 1 1
0.386036254670979 0.385265116416052 1 1
0.508204842750676 0.50712593489544 1 1
0.521172617157383 0.519478447330463 1 1
0.418298823341561 0.41694337221119 1 1
0.426607393367454 0.425530981135933 1 1
0.49409948960813 0.492986860308941 1 1
0.497786594902309 0.496395281687471 1 1
0.62444405728206 0.622724644852197 1 1
0.536258666887057 0.534949335055028 1 1
0.494923214264624 0.493518849653933 1 1
0.613338021617479 0.611569753493815 0 0
0.582200507161931 0.580395331824204 1 1
0.292271030556867 0.291015191942529 0 0
0.529944493673834 0.528367891593008 1 1
0.455858772846038 0.454079482863723 1 1
0.599796751281938 0.598259382105498 1 1
0.516674547146095 0.51494968723766 1 1
0.559291988040182 0.557574185040183 1 1
0.66328952661303 0.661792095980112 0 0
0.307198734100935 0.306597738858442 0 0
0.332427641488381 0.331680071474762 0 0
0.405332208783929 0.403861801014572 1 1
0.494221212899215 0.493097999436758 1 1
0.437245227335941 0.435841961193708 1 1
0.502203101967786 0.500967854882692 1 1
0.511513020158982 0.510058035204358 1 1
0.423365249384284 0.4221365287515 1 1
0.518497175223268 0.517062796319188 1 1
0.516298569103936 0.515054482041605 1 1
0.504371735555528 0.503098325501558 1 1
0.505925648679242 0.50456824507754 1 1
0.530701421222311 0.528635895338746 1 1
0.468042969344541 0.466013668454481 1 1
0.400586194738861 0.399714623302552 1 1
0.518005378558028 0.516738333173738 1 1
0.42977487610309 0.428477710501032 1 1
0.544034587251868 0.54263502743495 1 1
0.50403890177058 0.502943909262961 1 1
0.558989943606347 0.557301420799514 1 1
0.458924912429314 0.457866874927697 1 1
0.516599195971685 0.515364957132491 1 1
0.475300082465267 0.474054931666784 1 1
0.419638654159704 0.418392595345215 1 1
0.613173581743934 0.611359830714089 1 1
0.627673983786958 0.62562517218036 0 0
0.525095745368431 0.523608454641515 1 1
0.479614713301122 0.478521682953666 1 1
0.446346776106034 0.44530566653674 1 1
0.582481675719306 0.580651939233445 1 1
0.575119100524655 0.57306092745027 1 1
0.473621223932748 0.471995410498373 1 1
0.565809572232506 0.564175485118402 1 1
0.474535472957118 0.473375806438571 1 1
0.550837554145532 0.549307203307271 1 1
0.425168050821094 0.423642706077404 1 1
0.464211457463241 0.463147363295336 1 1
0.533055962735077 0.531801323859032 1 1
0.627171776470365 0.625826129134885 1 1
0.397298392651058 0.396251305709427 1 1
0.451644592817711 0.450632158083639 1 1
0.588544608996266 0.586802821962125 1 1
0.467371549406706 0.465930035299139 1 1
0.457585695750338 0.456575051137667 1 1
0.409632512842469 0.408460846397428 1 1
0.53922258630587 0.538026279272843 1 1
0.433172830340168 0.431809386330622 1 1
0.545092958551833 0.543119110946955 1 1
0.392338495870217 0.390931312099332 1 1
0.470111853057188 0.468818449009842 1 1
0.497695447632924 0.495544966134163 1 1
0.498196448222471 0.496495773114666 1 1
0.522276889433954 0.520311146902551 1 1
0.516930250798469 0.515295192553524 1 1
0.536550179382191 0.535388267936929 1 1
0.483659406977709 0.481551417397466 1 1
0.484927984341395 0.483875288601361 1 1
0.403796425974804 0.402403567292389 1 1
0.57005106782174 0.568464348430155 1 1
0.42412485809383 0.422951295536894 1 1
0.616502118013819 0.614923552186043 1 1
0.448004221722293 0.446775520590797 1 1
0.520075601755396 0.518490314822553 1 1
0.579675808634687 0.577999887600084 1 1
0.516309216144452 0.514964015846585 1 1
0.585423962034407 0.583275093439458 1 1
0.530465018340603 0.528555436649312 1 1
0.545669693843833 0.544090899771877 1 1
0.462008880853924 0.460660855525304 1 1
0.599726221761104 0.598545442958584 1 1
0.441553034450144 0.440297432368654 1 1
0.614959918296424 0.613296874569497 1 1
0.557121937600868 0.555643876775557 1 1
0.597754336551573 0.596181610100112 1 1
0.435729513062853 0.434738900352001 1 1
0.491483501206633 0.490351574579506 1 1
0.516110459418633 0.513965507692891 1 1
0.43199022994914 0.431113078610337 1 1
0.637300957437853 0.634795988324234 1 1
0.446653523590971 0.444976928591965 1 1
0.490130263591701 0.489095898733972 1 1
0.4915096334254 0.490523097155246 1 1
0.579930037143011 0.578715098887142 1 1
0.498394273919329 0.497040060917381 1 1
0.512544365810342 0.511146813553839 1 1
0.404166347351043 0.402953584661498 1 1
0.435678613428214 0.434496421555771 1 1
0.535416288256086 0.53306276862943 1 1
0.549270529201921 0.547686797065878 1 1
0.507029358322557 0.505566618940628 1 1
0.462553704229328 0.461450588703425 1 1
0.646848256191663 0.645293446495835 0 0
0.502435833808891 0.50092811721671 1 1
0.615462427958808 0.613721265157236 1 1
0.459993455291809 0.45864544534028 1 1
0.484460692638255 0.483101171292284 1 1
0.575335875407603 0.573130133429106 1 1
0.381597985504793 0.380544467167075 0 0
0.386962662566673 0.385944352046521 1 1
0.560176375317941 0.55903277696382 1 1
0.497452913523896 0.496017617770662 1 1
0.686147394071717 0.684448540930758 0 0
0.598907629420558 0.597369384071792 1 1
0.453876564377147 0.452816364429412 1 1
0.489403546722224 0.48778592104705 1 1
0.589476793326269 0.587582349187245 1 1
0.47517899887952 0.473406508469053 1 1
0.451331452195306 0.450095799739482 1 1
0.488515621256429 0.486859911012526 1 1
0.55048616876412 0.548819713024984 1 1
0.453517398040313 0.451985095895019 1 1
0.619226322192666 0.617758730134375 1 1
0.548101096061632 0.546622769003979 1 1
0.357472382005864 0.356689614085138 0 0
0.483440972996061 0.482389880854798 1 1
0.549582179234845 0.547431528113932 1 1
0.48243275633186 0.481088089004169 1 1
0.486584583608054 0.485639423178804 1 1
0.534499702522125 0.532860281494669 1 1
0.432729031423575 0.431845542183297 1 1
0.486376550193854 0.484982796502106 1 1
0.552290136191535 0.550868119354811 1 1
0.312154377761249 0.311344851121781 0 0
0.619435531952128 0.61771607787866 1 1
0.617769752864049 0.616014499448129 1 1
0.429199019367145 0.4281599603059 1 1
0.476549485628881 0.475277797587964 1 1
0.454533604240928 0.453215545391821 1 1
0.473149754089955 0.471928188787621 1 1
0.427488618224705 0.426402880391934 1 1
0.481677180421112 0.48074035408798 1 1
0.546269738772186 0.544956854502293 1 1
0.460641284124558 0.459349168569949 1 1
0.475674669280162 0.474501953487213 1 1
0.413500824401676 0.412343656224663 1 1
0.701024324213851 0.698916587506654 0 0
0.418659540410819 0.417506905030076 1 1
0.533045390740315 0.531497512310762 1 1
0.50100681453164 0.499225890833887 1 1
0.407186092435403 0.405897474435225 1 1
0.412683380382746 0.411590315442986 1 1
0.365410309189869 0.364305267982303 1 1
0.528529744280925 0.52729181810868 1 1
0.504554552259838 0.503171494642726 1 1
0.717608666355856 0.715384653807947 0 0
0.589387557217888 0.588081155797369 1 1
0.602489908340436 0.600981507615757 1 1
0.547362992991006 0.546151305656037 1 1
0.523301737678392 0.521706542708798 1 1
0.365999324644318 0.364653498528489 1 1
0.614834200030552 0.613093306401277 1 1
0.56147155976858 0.559536012279727 1 1
0.449047843782677 0.447929571183529 1 1
0.432614838673157 0.431406598079473 1 1
0.447905581082682 0.446644875765392 1 1
0.508802478253849 0.507403031121446 1 1
0.550396816531615 0.548372446741935 1 1
0.601995898980587 0.600570327688022 1 1
0.571352087599994 0.570083318237912 1 1
0.483210396096883 0.482146769504831 1 1
0.473686306408226 0.472186603780185 1 1
0.469172688316387 0.468069169682209 1 1
0.504114607318644 0.502186119692718 1 1
0.546235091545201 0.545052220804852 1 1
0.46738128670507 0.466034814876022 1 1
0.425097621078914 0.424159456454108 1 1
0.529258570737363 0.528053201162289 1 1
0.445650907869126 0.444375395399632 1 1
0.530929999073944 0.528564310210051 1 1
0.374149646070698 0.373262188639815 1 1
0.568492114240961 0.567365641769333 1 1
0.541683408782156 0.540143094928736 1 1
0.48018333246524 0.478733667925601 1 1
0.533328094268906 0.531932898433111 1 1
0.465704200498493 0.464367557601707 1 1
0.508072187641395 0.50666655884378 1 1
0.460209373830262 0.459128623718551 1 1
0.538311519881432 0.536998275793763 1 1
0.443804697263877 0.442439767120774 1 1
0.440040027829642 0.438859863756116 1 1
0.531936373772709 0.530483132783149 1 1
0.484421213795431 0.483176144733736 1 1
0.45686848975557 0.455714288043855 1 1
0.476551750341157 0.475494847838474 1 1
0.494171295777699 0.4929622681405 1 1
0.450711868089308 0.449220726002795 1 1
0.501871630915104 0.500387261010633 1 1
0.505349667822311 0.50349426148711 1 1
0.489613914841558 0.487638560860825 1 1
0.497172184525504 0.495790117723339 1 1
0.510021228289671 0.508650821966208 1 1
0.497675692777975 0.496497928815229 1 1
0.384974551353433 0.383938923843522 1 1
0.442814937418129 0.441728341572288 1 1
0.559677222678482 0.557841177970453 1 1
0.434394852597679 0.432860528927501 1 1
0.582251254196509 0.580876856445412 1 1
0.453096522989931 0.451756091298357 1 1
0.510832648409034 0.509505826401759 1 1
0.47289577095516 0.471535876166952 1 1
0.490198774560997 0.489005130339638 1 1
0.498012202283675 0.49685085539349 1 1
0.40267211684007 0.401565926921178 1 1
0.501505819197484 0.500230247482514 1 1
0.464073123976261 0.463112311750093 1 1
0.488550013685197 0.487253090711368 1 1
0.457314984387803 0.456022503545442 1 1
0.534125924126063 0.532639095313462 1 1
0.494731105046928 0.493373793618608 1 1
0.507043899942594 0.505868386388538 1 1
0.438806869844213 0.437527722252161 1 1
0.511962676873044 0.510643715533895 1 1
0.477515265081956 0.476268408125455 1 1
0.458557984154173 0.457349887315861 1 1
0.461549872307538 0.460523413975065 1 1
0.396405486379434 0.395111318383887 1 1
0.402662071788181 0.401284019564915 1 1
0.449915884378384 0.44831088125432 1 1
0.594054062295031 0.592587698418406 1 1
0.501511525133112 0.500192665541756 1 1
0.603018283021475 0.600798683042809 1 1
0.585006299431316 0.583729282797393 1 1
0.497582217929671 0.495676608985403 1 1
0.506145176370267 0.504675567703961 1 1
0.461004384092689 0.459515195036529 1 1
0.475943550950294 0.474631875508835 1 1
0.520897484287855 0.519429846242107 1 1
0.450618611169152 0.449208643040373 1 1
0.549103208292719 0.547454823138351 1 1
0.558063239749247 0.556327002353354 1 1
0.406669853477391 0.405347255161093 1 1
0.462790780897473 0.4615547156861 1 1
0.483745776013615 0.482549914214448 1 1
0.466526384137588 0.465435579484947 1 1
0.626719244050371 0.625061227468008 0 0
0.50345862115879 0.502261553710871 1 1
0.664808593223025 0.662740486026596 1 1
0.643494116631534 0.641542114186344 1 1
0.423609205278799 0.422172444157869 1 1
0.379173551901126 0.378008729006809 1 1
0.421935639477682 0.420851949966032 1 1
0.558204878995413 0.556769598690763 1 1
0.507304445530142 0.506216375813373 1 1
0.44480950033704 0.443758935758614 1 1
0.456923924548492 0.455653050356087 1 1
0.658026442025392 0.655459669525347 0 0
0.421850256955807 0.420844439654919 1 1
0.392960360757334 0.392179043573866 1 1
0.533262852783944 0.532129092127014 1 1
0.400264553525965 0.399001833309013 1 1
0.462835152307661 0.461199901602667 1 1
0.451461197719015 0.450087051445845 1 1
0.642086799010805 0.64040971348601 1 1
0.426162323676964 0.424946328118186 1 1
0.421618319546541 0.420637428391315 1 1
0.559304937943398 0.557489664629984 1 1
0.649108225798679 0.646772486770827 1 1
0.38310418125562 0.381963567888363 1 1
0.530314143695527 0.5292216995771 1 1
0.519317859875101 0.517779292876283 1 1
0.529751036136929 0.528253332927807 1 1
0.376878103781874 0.37593270467682 1 1
0.577921355009929 0.575938688755683 1 1
0.572345678735204 0.570634182900927 1 1
0.547990316676276 0.546601014807151 1 1
0.346804315284652 0.34581268456438 1 1
0.443239093907238 0.441606330735332 1 1
0.508250020338523 0.506527953035309 1 1
0.576754218299676 0.575519937513214 1 1
0.659747692119578 0.658119760645174 0 0
0.58397271933588 0.582404688556648 1 1
0.576587375670733 0.575296728560833 1 1
0.478953183278909 0.477796714734935 1 1
0.52330103530129 0.522083417071462 1 1
0.466846475643614 0.465833652714883 1 1
0.588484452979532 0.586512100272321 1 1
0.463442852806074 0.46189475226901 1 1
0.500140542401208 0.498869890724028 1 1
0.527787422966347 0.526071304151023 1 1
0.43352977084822 0.432555151064544 1 1
0.58535985675708 0.583825133764029 1 1
0.628643186828353 0.626139739215687 1 1
0.580111758991822 0.578716714390282 1 1
0.51322609506522 0.511835049444496 1 1
0.535531489010487 0.533658318904034 1 1
0.411653997255329 0.410502004720363 1 1
0.536547097694171 0.535067002771445 1 1
0.54326457206991 0.541881195153984 1 1
0.506710385457715 0.50512892479634 1 1
0.381310039129221 0.380083004718409 1 1
0.606405011852809 0.604926715430717 1 1
0.491067918227224 0.489932877281622 1 1
0.608511039067394 0.606669974944003 0 0
0.508310835456031 0.507182331078502 1 1
0.501037560194163 0.499684605658704 1 1
0.52119333918998 0.519432124241281 1 1
0.469384016456735 0.46833852198434 1 1
0.592437207196855 0.590739240318415 1 1
0.47932528400061 0.477709782874501 1 1
0.482988937319965 0.481455178010793 1 1
0.414991300154081 0.413803422411056 1 1
0.459516143652866 0.458390567782648 1 1
0.580610320611211 0.579145526407832 1 1
0.448044666102161 0.446579510999112 1 1
0.445228423852169 0.443888925614887 1 1
0.645576659449284 0.643727775030216 0 0
0.520884909968111 0.519356029244405 1 1
0.434715869768092 0.433882490298923 1 1
0.44246479524167 0.43981415242408 1 1
0.435899620527673 0.434560611982254 1 1
0.55491814121036 0.553462880052414 1 1
0.499569683990046 0.497960299366179 1 1
0.550479945028283 0.549077317528486 1 1
0.512887811877677 0.511595595092868 1 1
0.5727331133258 0.569980996036326 1 1
0.549356423898528 0.547424379742505 1 1
0.611790887222824 0.610241796161391 0 0
0.560797978704988 0.558571200149859 1 1
0.601069102984958 0.598994505583268 1 1
0.478544280211752 0.477357609956282 1 1
0.506893197836331 0.505908471254134 1 1
0.406799498535244 0.405622107191319 1 1
0.542432810573935 0.540720367716809 1 1
0.420045086051952 0.418887926441075 1 1
0.548950463152223 0.547630530332342 1 1
0.446781523284225 0.445525272430815 1 1
0.471830957055004 0.470286989733963 1 1
0.497028089853494 0.495826641973414 1 1
0.495828754965527 0.494724212800155 1 1
0.463351789506954 0.461910308675654 1 1
0.499362765306007 0.497876675366482 1 1
0.446852275762143 0.445557535501158 1 1
0.493354919112608 0.492322265277181 1 1
0.506929707650702 0.50547234034978 1 1
0.700711912290059 0.698440652316385 0 0
0.37885352584227 0.377500475465471 1 1
0.59713969225406 0.595667632673874 1 1
0.441433789620675 0.440303325737708 1 1
0.504481032903222 0.503109270557747 1 1
0.502636913264366 0.500891751630305 1 1
0.317620387267597 0.31681317368476 0 0
0.416792324111127 0.415408996100926 1 1
0.537309710636292 0.535838425022155 1 1
0.399434315756814 0.398087050851623 1 1
0.458689079080096 0.457211276206263 1 1
0.484163151947618 0.482849681895162 1 1
0.438512960352649 0.437363532536591 1 1
0.409668969259754 0.408646608756661 1 1
0.440853159132451 0.439595096777686 1 1
0.479876856417809 0.478358675665848 1 1
0.376804251407495 0.375918311450677 0 0
0.502494882755925 0.501198580966309 1 1
0.581358668600645 0.579210830767516 1 1
0.463761633818661 0.462365225826444 1 1
0.446329892505038 0.444956350510411 1 1
0.500728893691904 0.499001979266283 1 1
0.447795821164479 0.446715940004199 1 1
0.446784317016427 0.445344900256451 1 1
0.486284081754791 0.484764059216388 1 1
0.519689006645528 0.518311931568373 1 1
0.489505351142902 0.488179324805259 1 1
0.471414933761806 0.469782440627834 1 1
0.567373673878387 0.565731226300992 1 1
0.469215911636896 0.467517668670934 1 1
0.504560557562977 0.503169749482205 1 1
0.494287188708724 0.492508656384438 1 1
0.495211290828127 0.494053730486242 1 1
0.489348984845289 0.48807702148589 1 1
0.482350678116866 0.480602578804298 1 1
0.362824149059051 0.361877071203319 0 0
0.420104735112423 0.418678067148991 1 1
0.493072325881288 0.492031602230922 1 1
0.498733053131974 0.497419119184614 1 1
0.52062588749128 0.518917521326144 1 1
0.546652898631619 0.54516984894524 1 1
0.522310309601011 0.521097136460293 1 1
0.595748003641861 0.594216312103978 1 1
0.414838190973803 0.41378510029248 1 1
0.576943924023171 0.575254085223776 1 1
0.42301904068296 0.421715798903008 1 1
0.55492858454482 0.553762147075716 1 1
0.477809579905763 0.476749909249667 1 1
0.546745049917441 0.545084479066978 1 1
0.432185415320762 0.431301385088136 1 1
0.520032165443502 0.518524754517614 1 1
0.459144339909945 0.457880204267005 1 1
0.61106954722836 0.609053696676767 1 1
0.588819759016594 0.587024239268775 1 1
0.51875701814078 0.516835632954351 1 1
0.539236116841521 0.537888288925963 1 1
0.45128561893855 0.450234300937674 1 1
0.625673395760947 0.62339560049695 1 1
0.467532382458137 0.466496195859918 1 1
0.441085928228919 0.440177898924321 1 1
0.393383323425515 0.392263919265542 1 1
0.393986432314791 0.392849675887258 1 1
0.435840556104569 0.434771548687367 1 1
0.699197963863959 0.697238343986575 0 0
0.563640888440568 0.562128939357968 1 1
0.618702593524884 0.616561739142179 1 1
0.480507784229119 0.479410434312024 1 1
0.448539662084524 0.447502687020936 1 1
0.484881272053289 0.483101301189678 1 1
0.506035910460317 0.504855808965636 1 1
0.441296324387816 0.440368134036439 1 1
0.538043165188572 0.536621261445045 1 1
0.556290739729804 0.554654773469256 1 1
0.549075847010235 0.547834213669575 1 1
0.525897915873309 0.524519726645432 1 1
0.570057199476811 0.568522720477482 1 1
0.485137731796086 0.483920357096984 1 1
0.390303491479951 0.389371415100361 1 1
0.458203316080102 0.456875878483796 1 1
0.453576966211277 0.452595744358799 1 1
0.462904684342393 0.461402772089157 1 1
0.509965698465537 0.508164183122231 1 1
0.391004602001042 0.389799443310874 1 1
0.562792801341107 0.560864665862924 1 1
0.417930663790147 0.416654507665486 1 1
0.356885832451108 0.356037716820901 0 0
0.504637712229707 0.503229619360604 1 1
0.385748509724937 0.384787817679735 1 1
0.522219056857961 0.520886516142158 1 1
0.432914324637436 0.431578987640975 1 1
0.480525778187266 0.479257504083849 1 1
0.54370274080888 0.541713502378125 1 1
0.444530393594355 0.443526373169889 1 1
0.431152005723315 0.429903940560463 1 1
0.504852243408368 0.503333306449872 1 1
0.571944063978026 0.57055635713622 1 1
0.602832147851723 0.601274560993941 0 0
0.4968887070508 0.495507830378451 1 1
0.497124984966767 0.495720878301199 1 1
0.602425262820179 0.600977902157812 1 1
0.485293964300534 0.483597596570327 1 1
0.573254045839019 0.571134445408668 1 1
0.479651183132306 0.478167134296246 1 1
0.475139989433614 0.473911568485351 1 1
0.466585376415719 0.465524610473941 1 1
0.469826336728525 0.468557533533298 1 1
0.370381532940975 0.369398077055888 1 1
0.541734989088882 0.540326873831655 1 1
0.420359049283771 0.419355016688853 1 1
0.562615792402319 0.560821282966131 1 1
0.491788104787308 0.490276827442603 1 1
0.474195957507312 0.473115276317211 1 1
0.446904090568773 0.445673427566819 1 1
0.557137476998951 0.555412862917311 1 1
0.447818080196723 0.446698597615728 1 1
0.369949434444875 0.369130815446584 1 1
0.441772234559254 0.440784132493843 1 1
0.402921260841942 0.401761246782203 0 0
0.525009730395122 0.523410021218172 1 1
0.58318369987222 0.581770075171697 1 1
0.573291197264147 0.571691641466781 1 1
0.427648868780497 0.425439897227521 1 1
0.479300192389073 0.478177741291109 1 1
0.692147854187475 0.690809420648678 0 0
0.54318205585105 0.541544153851101 1 1
0.514018702173223 0.512552220419239 1 1
0.515310306864319 0.514064265406838 1 1
0.437673265556885 0.436523979336305 1 1
0.428172996530236 0.427143378454213 1 1
0.659247252431215 0.657881415107166 0 0
0.543605485685184 0.541667728367106 1 1
0.517860097998562 0.516699857030896 1 1
0.603378127617127 0.60093703398796 1 1
0.508808657957773 0.50671001108795 1 1
0.550832035436609 0.549590227942347 1 1
0.439031601079397 0.438031576512506 1 1
0.548503035974465 0.546699093735727 1 1
0.578163717511208 0.576490123095378 1 1
0.59968429349743 0.597541333932096 1 1
0.366821899962496 0.36578210302855 0 0
0.553727722849966 0.552508628354438 1 1
0.524729893093065 0.522998988672641 1 1
0.365428650259602 0.364606099702247 0 0
0.454475931562093 0.453469677462074 1 1
0.379051359028558 0.378243072087429 1 1
0.411225042470681 0.409992098351728 1 1
0.622108995130347 0.62043995653234 1 1
0.458015567979117 0.456398759314168 1 1
0.492887017555891 0.491867571619773 1 1
0.473150577300992 0.472094780325036 1 1
0.424049907576743 0.422890340723306 1 1
0.464596817802746 0.463272187625035 1 1
0.527004546493441 0.525437891851576 1 1
0.548586718380949 0.547393206907526 1 1
0.42696101251257 0.425558458551651 1 1
0.450504987710786 0.448890356481109 1 1
0.460459731614965 0.459277264880177 1 1
0.605067845791946 0.603484319033695 1 1
0.440045929332072 0.438735156379661 1 1
0.554460316819799 0.553061627665306 1 1
0.572767283454072 0.570852288604002 1 1
0.501424317901963 0.499971775940083 1 1
0.491640110606787 0.490382516670359 1 1
0.459052525269948 0.457901863234177 1 1
0.480564685219005 0.478723802457844 1 1
0.488656797271613 0.487200489587695 1 1
0.386084791944286 0.384861957356851 1 1
0.585562751141686 0.583959002629481 1 1
0.573330914862892 0.571584027891157 1 1
0.503634879865653 0.502256085122376 1 1
0.504355865082681 0.502988285766574 1 1
0.519165044979584 0.517538725327075 1 1
0.485669599749543 0.484172426812831 1 1
0.528752518256971 0.527208323651075 1 1
0.407504714416509 0.406307034816739 1 0
0.484340871064187 0.483039346579892 1 1
0.537123582859328 0.535931333643093 1 1
0.485653547391945 0.484001814320731 1 1
0.51259351328255 0.511317143348603 1 1
0.45062726532954 0.449358956419175 1 1
0.479223886662425 0.477822732453649 1 1
0.524464934078187 0.522810173846458 1 1
0.51219521385346 0.511017708410847 1 1
0.477689540291259 0.476443865403647 1 1
0.607791547796034 0.606307630014453 1 1
0.466452185181852 0.46515760520444 1 1
0.498560702441737 0.497023327112889 1 1
0.421894678333124 0.420714052436211 1 1
0.475373407747947 0.473914736372549 1 1
0.416506789126725 0.415049434586583 1 1
0.598411058592704 0.597222226888262 1 1
0.546051144387219 0.543809720465578 1 1
0.564922562232134 0.563506078155583 1 1
0.511608662896666 0.510330846615313 1 1
0.511445758682873 0.510248165010252 1 1
0.466628346985745 0.465533486488173 1 1
0.257430756633679 0.256904699893715 0 0
0.425558959433861 0.424411168515377 1 1
0.548593700980513 0.54713056774282 1 1
0.514482054699462 0.512816269044361 1 1
0.55919415252848 0.557558420703875 1 1
0.578387257319867 0.57630953806733 1 1
0.50695680314724 0.505496622084948 1 1
0.53337140163265 0.531700657268807 1 1
0.465528859881701 0.46416934495617 1 1
0.482273459491168 0.480643668702894 1 1
0.620209084759241 0.618610417939064 1 1
0.559148126225959 0.557307345326414 1 1
0.421221233732505 0.420270601472928 1 1
0.451369517244972 0.450387881361673 1 1
0.503050987447319 0.501682569660598 1 1
0.556743830859468 0.555102920586196 1 1
0.607595301932947 0.606129230191592 1 1
0.597953545503152 0.596267185569672 1 1
0.373841671120488 0.373009731110786 0 0
0.481977985389463 0.480581736038799 1 1
0.488257242883365 0.486659176589239 1 1
0.492060359146111 0.489923173067992 1 1
0.429121965597731 0.427842216506365 1 1
0.436340516242432 0.435047913225036 1 1
0.582416220116504 0.581142455047412 1 1
0.512867809052054 0.511479700953568 1 1
0.540177079453817 0.538314808003044 1 1
0.502704616663045 0.501367347210516 1 1
0.609722263631925 0.608332361285684 1 1
0.491427461154427 0.490438677953412 1 1
0.503949260773705 0.502356014384456 1 1
0.524478638043033 0.523324148927739 1 1
0.387116135298308 0.38594082903136 1 1
0.380343181305608 0.379302141841469 1 1
0.566011692877029 0.564652538768357 1 1
0.570093357480608 0.568432368543619 1 1
0.655718552816305 0.653749307644238 1 1
0.462336720464404 0.460541446190107 1 1
0.572646087811638 0.571394669526972 1 1
0.531743727391491 0.530412857894582 1 1
0.467985175593408 0.466662362296159 1 1
0.507960835435643 0.506355311542623 1 1
0.524796527439609 0.522951279714108 1 1
0.590670668262845 0.588359422716829 1 1
0.443864119767274 0.44271641487004 1 1
0.472151173980164 0.471012835823205 1 1
0.568765037883168 0.566637699491775 1 1
0.461090845924942 0.459624625485759 1 1
0.555463639002913 0.553625531835254 1 1
0.531762743616224 0.530341625298302 1 1
0.392860443449531 0.391384707435823 1 1
0.382747012589432 0.381636993419987 1 1
0.461904717856149 0.460700302524703 1 1
0.581144086206646 0.579508935795879 1 1
0.520734946492439 0.519561938306388 1 1
0.463138402539723 0.46213853846385 1 1
0.60174069594256 0.599839826280363 1 1
0.468569078558636 0.466072276447646 1 1
0.597280902490592 0.595828558840183 1 1
0.452455371604553 0.450636797594458 1 1
0.489381606516169 0.487488015349964 1 1
0.559778866044264 0.558311206321347 1 1
0.44879383315742 0.44774861660138 1 1
0.515375645695618 0.513396856916927 1 1
0.495337176572775 0.493977671604847 1 1
0.352719853478957 0.3518126359827 0 0
0.628022875045045 0.626558597097916 0 0
0.503463180958091 0.502006133440308 1 1
0.462055977410226 0.46083922601966 1 1
0.485852977755038 0.484644693948725 1 1
0.474516080916547 0.473602908603205 1 1
0.405106960120018 0.404195908307574 1 1
0.389916414869923 0.389137035129377 1 1
0.414447864154961 0.413067787239878 1 1
0.427506204848049 0.426464142152664 1 1
0.575274100076932 0.57382939057687 1 1
0.395524368197868 0.394332419537034 1 1
0.54184239899396 0.540526361239519 1 1
0.534074391206631 0.531971012413464 1 1
0.512151592069541 0.510482038965213 1 1
0.573901317355486 0.57194423378238 1 1
0.603050886053358 0.601561071102552 1 1
0.565868893153186 0.564144912984064 1 1
0.388048528077279 0.38691918227682 1 1
0.430143928111973 0.429197966869521 1 1
0.591787714945627 0.589973584759666 1 1
0.647989797629769 0.645992205071506 1 1
0.475754094157326 0.474518777126569 1 1
0.54378371042239 0.542184092728258 1 1
0.60400604410147 0.601890742862879 1 1
0.354623121319421 0.353387401810251 1 1
0.524931793243276 0.523366679872034 1 1
0.577788078222741 0.576227225834295 1 1
0.494431927614119 0.492882672681857 1 1
0.421595789613238 0.420321923335886 1 1
0.58412164811609 0.582746494721413 0 1
0.632706929652652 0.631165934785574 0 0
0.647699272393728 0.646173790910386 1 1
0.590067064844303 0.588530752542061 1 1
0.583930497982979 0.581903158106286 1 1
0.54239849747592 0.541178988359601 1 1
0.52477340057134 0.523145670372749 1 1
0.535624857042446 0.533795727841626 1 1
0.519750065408813 0.518431248545367 1 1
0.551085848709276 0.54979376895037 1 1
0.462019292271536 0.460114160905815 1 1
0.511210542960523 0.509482429984409 1 1
0.508224599788846 0.506478107388596 1 1
0.597146637492618 0.59563053218725 0 0
0.520813338905487 0.519195614012065 1 1
0.415194054133886 0.413936721131059 1 1
0.638915044868116 0.63671463389527 0 0
0.468041044174082 0.466806628463605 1 1
0.500314207847554 0.498963063971781 1 1
0.385774308236984 0.384995471404189 1 0
0.604153759176909 0.602354324388056 1 1
0.519150592710097 0.517415255188415 1 1
0.569123444372649 0.567461116000717 1 1
0.523621759741432 0.521988102374854 1 1
0.559362938379992 0.557714946907693 1 1
0.480478855082429 0.479210287770361 1 1
0.522349159031903 0.520762375362574 1 1
0.580518986359741 0.578798452847553 1 1
0.477708356277211 0.475981793030426 1 1
0.371874158965305 0.370424458267494 1 1
0.551210984202655 0.549579942345171 1 1
0.596634933871071 0.594302885684696 1 1
0.680369943825661 0.677998950740568 0 0
0.591374176095626 0.589613554825248 1 1
0.47793382496045 0.476579785302972 1 1
0.573499072670107 0.572061835347361 1 1
0.583590518842225 0.582027921435572 1 1
0.515491870246552 0.51429661828964 1 1
0.489197841928302 0.487764177504196 1 1
0.378525527135568 0.377336290044497 1 1
0.498400710441682 0.497297663629241 1 1
0.474286887313633 0.472746537852652 1 1
0.495695766344891 0.494157300973778 1 1
0.493012807396487 0.491838214347156 1 1
0.536463882683806 0.534857225192488 1 1
0.361154066264773 0.359716755723249 1 1
0.608340992111264 0.606787379945538 0 0
0.488800325184193 0.487538631045201 1 1
0.511485431619541 0.509905182638012 1 1
0.513784171751367 0.512408040411891 1 1
0.495278937822561 0.493894053168985 1 1
0.608100052389848 0.606377721016242 1 1
0.564179529541809 0.562569711084005 1 1
0.517961030700076 0.516588914103619 1 1
0.516683610607616 0.515258137031178 1 1
0.498158375377584 0.496680145483513 1 1
0.519051797267967 0.517433302201616 1 1
0.478233901470758 0.476581126415061 1 1
0.44653560338233 0.445370349398669 1 1
0.515640297582938 0.514003719044978 1 1
0.594715883651057 0.593449832625888 1 1
0.488929114875445 0.487317660746171 1 1
0.486924850562795 0.48576834813617 1 1
0.398339045361239 0.397080267582849 1 1
0.663453434912909 0.661711103576328 0 0
0.576312346696596 0.57481120266863 1 1
0.495582189040829 0.494295036897813 1 1
0.393026527521569 0.391870166599989 1 1
0.439355592546878 0.437620940393422 1 1
0.481323018666823 0.47998112266836 1 1
0.465393053966189 0.463955852395275 1 1
0.421013474898888 0.419747016572491 1 1
0.615129751437248 0.613571903233735 1 1
0.553550658507786 0.552058707069906 1 1
0.578946222108552 0.577560423698042 1 1
0.488123210850684 0.487110999939335 1 1
0.644329402389994 0.641533933105913 1 1
0.319579161022025 0.318884524631849 0 0
0.437316076443999 0.436048588002286 1 1
0.418327611430829 0.417427943317832 1 1
0.430018576944126 0.428758719713303 1 1
0.54630356477067 0.544877794463704 1 1
0.538093155727706 0.536896944495786 1 1
0.505571309066383 0.504384324125422 1 1
0.576301808257164 0.574292010274915 1 1
0.519936241717505 0.518655803191198 1 1
0.341612208972662 0.340513510664028 0 0
0.475672305614644 0.474425861331892 1 1
0.586544148203222 0.585173296229473 1 1
0.523973823644195 0.522698656517346 1 1
0.464389241094584 0.462819256783103 1 1
0.472453454921311 0.471302600513224 1 1
0.568864086424029 0.567375415185279 1 1
0.486188621708694 0.484392190845215 1 1
0.542110755562076 0.540769489893822 1 1
0.488219347773545 0.486971316900873 1 1
0.424307747250364 0.42294955446766 1 1
0.582122731113461 0.580562391819365 1 1
0.432350675332357 0.430853194916906 1 1
0.513277952327806 0.511663581541284 1 1
0.484672161650318 0.483333475821024 1 1
0.643383884229906 0.641045200321852 1 1
0.480824633954386 0.479362376749108 1 1
0.450280759904391 0.449205207372598 1 1
0.401499577923751 0.400517953705472 1 1
0.616395263693427 0.614723960501437 0 0
0.571915548018002 0.570439155484027 1 1
0.566500992306868 0.564544374986386 1 1
0.509379077753119 0.507701204048756 1 1
0.510667758735621 0.509447189837707 1 1
0.510435938479419 0.508838900127578 1 1
0.513971770147752 0.512857059493815 1 1
0.521136930104455 0.51972418626564 1 1
0.547201456405442 0.545870213307597 1 1
0.382791905386464 0.381644574774522 0 0
0.520281968877238 0.519168819247048 1 1
0.601014347370977 0.599243259777199 0 0
0.4043844247896 0.403243191378131 1 1
0.498271308811614 0.496894228388893 1 1
0.51846522548513 0.517295771171882 1 1
0.64104453931563 0.63908217286348 1 1
0.463855460861048 0.462667910212874 1 1
0.568186914598528 0.566260061786783 1 1
0.459848337208295 0.458839197395928 1 1
0.582182216300115 0.580333958167851 1 1
0.281559146355385 0.280716951676035 0 0
0.499132298366168 0.497779375020798 1 1
0.449665144022402 0.448682203480734 1 1
0.450511496232539 0.449292849438362 1 1
0.49526619177689 0.49380599428904 1 1
0.499368886964189 0.498035952772707 1 1
0.511901142338854 0.510866826380978 1 1
0.487669451271377 0.486445171486197 1 1
0.487305824523665 0.486146897128449 1 1
0.423682771190975 0.422160908499295 1 1
0.455601672062691 0.454458683185836 1 1
0.519829650810002 0.518384092733077 1 1
0.515693702569903 0.514499942984826 1 1
0.606434132956915 0.604967982492084 1 1
0.504379788379431 0.503203466928809 1 1
0.539247096523752 0.537999518410397 1 1
0.354001720649987 0.353086538688551 1 1
0.685346600292149 0.683945422820132 0 0
0.501996268440166 0.500876102767645 1 1
0.589035025557736 0.587368294517217 1 1
0.557515768831643 0.555950700508184 1 1
0.509114942347386 0.507553460572077 1 1
0.42608022256464 0.424992027729614 1 1
0.454261419270825 0.453177127835372 1 1
0.438907059735037 0.437696270346462 1 1
0.410220312469473 0.409270864403164 1 1
0.501514323840676 0.500282768470429 1 1
0.580743637996519 0.57902701168941 1 1
0.429840407180895 0.428486690756856 1 1
0.469070004698255 0.467594302613434 1 1
0.513395215428545 0.512080173391434 1 1
0.604809660960955 0.602945287132179 1 1
0.542991322508918 0.54149981656067 1 1
0.402647430110924 0.401581529471073 1 1
0.566497048801395 0.564687959724452 1 1
0.535797598471035 0.533893977043235 1 1
0.545183151753514 0.543995293510755 1 1
0.502590885228122 0.501360628563834 1 1
0.507783174382298 0.506667660432004 1 1
0.485097054033532 0.483553205415536 1 1
0.461972595833154 0.460289461676876 1 1
0.440896136310264 0.439358691599623 1 1
0.644321790240567 0.642849549741832 1 1
0.598996153155433 0.596950672868493 0 0
0.539749956620409 0.538089002122132 1 1
0.486706669471171 0.485131118226174 1 1
0.54521620157162 0.542816045749206 1 1
0.530328652397408 0.529063525378209 1 1
0.480992546120002 0.479638862234564 1 1
0.307660138687767 0.306617602230037 0 0
0.476835540281801 0.475763439609799 1 1
0.490159096049381 0.488969655046468 1 1
0.469444218588738 0.468282604347104 1 1
0.332330486937504 0.331455789155742 0 0
0.34453588731148 0.343262255716634 0 0
0.512164318372038 0.510778008685925 1 1
0.641015428200058 0.639724104337759 0 0
0.458642641344285 0.457353438724782 1 1
0.555856590729416 0.554570877798357 1 1
0.412907570252362 0.411637804620718 1 1
0.471154638752986 0.469859277460268 1 1
0.468027469328266 0.466861816279346 1 1
0.513111307476232 0.511966747987982 1 1
0.365269357820824 0.364209461367916 1 1
0.491680820480696 0.490539618973005 1 1
0.479612045076667 0.478038491431061 1 1
0.459958602472037 0.458485237572381 1 1
0.504780679069555 0.503403467487814 1 1
0.441594737004193 0.440533835498543 1 1
0.548827183561977 0.54713051144736 1 1
0.621812651016665 0.620447415990796 1 1
0.506243210122084 0.504965191553276 1 1
0.497793169759033 0.496238009123677 1 1
0.521241139023365 0.519308146992232 1 1
0.481764486606734 0.480263833781867 1 1
0.497415752141252 0.495586621759523 1 1
0.452950686810983 0.451536485075179 1 1
0.576867170024039 0.575141532777218 1 1
0.447723992701381 0.446680169217958 1 1
0.531874198772685 0.530560767701572 1 1
0.511019367665093 0.509834473001631 1 1
0.380830397116451 0.379286095270361 1 1
0.607292989361178 0.605715284179559 1 1
0.552140547232064 0.550643678946034 1 1
0.42764949858899 0.426556125078469 1 1
0.481502284454902 0.480484846611611 1 1
0.373621696861035 0.372343710870067 0 0
0.397671613280192 0.396107730031408 1 1
0.580567797121478 0.579020131391945 1 1
0.550792034515155 0.548633385697586 1 1
0.481919588469332 0.480793752139192 1 1
0.567141526738695 0.565717682672822 1 1
0.59441090206364 0.592840909531003 1 1
0.66866951305369 0.666951054236065 0 0
0.601763525396827 0.600010781567072 1 1
0.533604252785885 0.532320904293282 1 1
0.403073650471455 0.401926558577579 1 1
0.443976792677221 0.442121703837196 1 1
0.636178146388312 0.634513858964152 0 0
0.436886317593256 0.435778334762784 1 1
0.564402143906119 0.562700318680157 1 1
0.474371806277699 0.472792090487147 1 1
0.450958493107357 0.449731243813586 1 1
0.471507700103888 0.469996416333713 1 1
0.47193275302439 0.470729970379916 1 1
0.540743357039389 0.539047368220476 1 1
0.463453239135152 0.46193961648219 1 1
0.498572814682563 0.496924571612266 1 1
0.418629569963643 0.417656465131856 1 1
0.454019562620446 0.452593244762049 1 1
0.561585166454625 0.559901953871153 1 1
0.58609131434697 0.58439067143723 1 1
0.509382905378242 0.50807453911062 1 1
0.589022835750903 0.587240513219353 1 1
0.602397972954458 0.600811375259755 1 1
0.449512684508538 0.448362750878426 1 1
0.447179423436314 0.445978144982168 1 1
0.488454345756987 0.486785606874547 1 1
0.5467263260728 0.545087563791065 1 1
0.388813065873015 0.387711326277594 1 1
0.427866188436937 0.426829118316156 1 1
0.593538928973586 0.591860365035341 1 1
0.494120616498883 0.492444968956029 1 1
0.439275247494997 0.43813262953638 1 1
0.480394628751783 0.479116968031551 1 1
0.544212826426289 0.54230577496084 1 1
0.515200440903664 0.513451573123529 1 1
0.510835624090623 0.50918738203526 1 1
0.473744165988073 0.472708085444669 1 1
0.481789748567813 0.480473408411438 1 1
0.683702209227706 0.681236043559266 1 1
0.57468755002316 0.573171245265261 1 1
0.501729293976094 0.500456147513202 1 1
0.660559103550356 0.658448222612715 0 0
0.417987334253612 0.416906417018856 1 1
0.398587879451414 0.397384216433713 1 1
0.503372281532359 0.501579642012596 1 1
0.571790590112943 0.570192847312309 1 1
0.595447197378577 0.593631280383502 1 1
0.467514352468613 0.465792093820428 1 1
0.453509370207927 0.452260393530357 1 1
0.479710938089311 0.478460964792145 1 1
0.451259730224161 0.450115887824249 1 1
0.385128022562361 0.384077712632617 1 1
0.35869698192282 0.357657411930819 0 0
0.456249320306699 0.454786775655186 1 1
0.330630906712678 0.32973037059075 0 0
0.573763432618201 0.571629266877902 1 1
0.582997079200247 0.581491902500833 1 1
0.56375972276797 0.562337674579054 1 1
0.365159548038859 0.363905901927387 0 0
0.603795046048198 0.602009826463028 1 1
0.505216979965412 0.503932980774606 1 1
0.516483206840328 0.515130416442766 1 1
0.489465297934233 0.488422157964095 1 1
0.525207889596367 0.52402983653817 1 1
0.475164701334105 0.473931194126796 1 1
0.557848305097539 0.556534586379905 1 1
0.555307272349018 0.553283767999513 1 1
0.667275556455986 0.665495342332563 0 0
0.518508463488667 0.516905905035981 1 1
0.448054366281221 0.446776484775351 1 1
0.471968604282763 0.470104599875521 1 1
0.43974833570111 0.438277319779825 1 1
0.426129839101303 0.425179215063429 1 1
0.618028918577287 0.616437276915214 0 0
0.499290868011192 0.497835837501029 1 1
0.307998967861783 0.306634051922205 0 0
0.447521223969263 0.446423396775471 1 1
0.604321436577682 0.602488889343463 1 1
0.381256473062802 0.380116419603855 1 1
0.540999939129682 0.539532134333551 1 1
0.512403911263579 0.511101590304939 1 1
0.515901594993076 0.514644960353035 1 1
0.448895484634339 0.447403469615326 1 1
0.477655595248722 0.476351382116289 1 1
0.505966578374091 0.50478002365986 1 1
0.578246311832564 0.576554607943129 1 1
0.528535334747233 0.527033260645421 1 1
0.459073079354935 0.457970694583692 1 1
0.456573922401931 0.455574496805894 1 1
0.545203427106456 0.543899371900572 1 1
0.423727496550162 0.422726075733456 1 1
0.406951764097616 0.40585477002324 0 0
0.486802970480407 0.484653648177544 1 1
0.476965180112309 0.475637804265333 1 1
0.427069484602931 0.426009692977613 1 1
0.480715136452815 0.479589381447182 1 1
0.414494657119419 0.413307440854568 1 1
0.513464775030287 0.511716951077925 1 1
0.335188308905929 0.333916208776572 0 0
0.312637902388196 0.311677478503317 1 1
0.487808354436352 0.48657525829902 1 1
0.352759916023355 0.351333983513093 0 0
0.462867597758652 0.461055865076158 1 1
0.39853856676474 0.397369726526283 1 1
0.526429043909231 0.524949380397191 1 1
0.554295974207009 0.552422292872349 1 1
0.403856052564569 0.402797936293876 1 1
0.518986775394483 0.517785520120513 1 1
0.477826762472051 0.476704792201591 1 1
0.554474035489808 0.553292387462882 1 1
0.592070466331833 0.590296728540925 1 1
0.518316107820786 0.517072259559736 1 1
0.411258799774962 0.409963672180493 1 1
0.435411437543593 0.433543923220489 1 1
0.500897438178528 0.499247916284677 1 1
0.571293910947195 0.56929672103547 1 1
0.418468257746892 0.417101512035772 1 1
0.523631638663829 0.522002049757333 1 1
0.412360787106146 0.411452788251986 1 1
0.576655559903752 0.574937099893704 1 1
0.41920147853141 0.417941972099169 1 1
0.439318478764453 0.438058436332087 1 1
0.4331061696661 0.43157166290807 1 1
0.494730003793859 0.493531822213145 1 1
0.475712166813268 0.474517133191782 1 1
0.447281958105708 0.446213608008298 1 1
0.445333628123896 0.444199971409741 1 1
0.597736803690712 0.59638728448998 1 1
0.480641160997414 0.479596437945318 1 1
0.521444063532165 0.520331950482901 1 1
0.344648141975225 0.343734682821094 0 0
0.455357313824396 0.45402702797602 1 1
0.458829496939404 0.457558389774311 1 1
0.555021217927442 0.553803170747972 1 1
0.475360956104856 0.474033908405563 1 1
0.493040440170855 0.491418328554786 1 1
0.463489917318375 0.462331111531408 1 1
0.476921199124323 0.475858056239738 1 1
0.637379693936107 0.635516396359294 1 1
0.568621864164243 0.567042550054385 1 1
0.430140523417843 0.428901892324628 1 1
0.382447308484959 0.381433069482516 1 1
0.573942729281401 0.572308704318601 1 1
0.520859190043114 0.519362440473107 1 1
0.546719324110495 0.545019274196644 1 1
0.509086233861683 0.507772541237143 1 1
0.569384651483024 0.567647991140429 1 1
0.531792928198431 0.530160032872155 1 1
0.493753248145355 0.492438435392118 1 1
0.534988288773191 0.532872826477845 1 1
0.554100585354377 0.552207738425094 1 1
0.412789357271814 0.411818201033871 1 1
0.491240171151542 0.490074626738327 1 1
0.401557403108304 0.400480066862879 1 1
0.646598826644487 0.644823942550258 0 0
0.588231094347113 0.586796458673965 1 1
0.623988043276877 0.622368775992731 0 0
0.667621819964229 0.66563867163998 0 0
0.510395690045591 0.509281027283421 1 1
0.537289746331702 0.535462905993029 1 1
0.513588571375889 0.512322253258684 1 1
0.58227702908232 0.580645081964405 1 1
0.425059216334099 0.423945359218739 1 1
0.546465731397505 0.544699965102182 1 1
0.463370409040488 0.462102657710614 1 1
0.459213148225058 0.457844202797039 1 1
0.364135517630749 0.363263306613926 0 0
0.448126186451863 0.447058785072606 1 1
0.392671267492487 0.39126873292575 1 1
0.616313578270754 0.614552308680396 1 1
0.461501145580559 0.46025117035739 1 1
0.59258870968344 0.591147143601782 1 1
0.527994646030259 0.526259120109525 1 1
0.512883865844004 0.511551913502524 1 1
0.51965530817135 0.517764921131613 1 1
0.551686924184102 0.550092169840508 1 1
0.467355421431359 0.465934193661271 1 1
0.573086170566345 0.57059326586629 1 1
0.34562564453038 0.3449286459941 0 0
0.422817189472015 0.421276087304866 1 1
0.453273222856181 0.451835552697886 1 1
0.506659918667769 0.505394321996083 1 1
0.473429722729435 0.472454015385583 1 1
0.515747807429888 0.514142702295392 1 1
0.430395611929458 0.428930273363184 1 1
0.498996480190723 0.497455513518772 1 1
0.448827434979252 0.447728074405914 1 1
0.463116908483905 0.461684272849542 1 1
0.454612789469815 0.453247876058799 1 1
0.503853148386857 0.502732185742718 1 1
0.472170673916948 0.470862265789008 1 1
0.616518435517148 0.614802300913235 1 1
0.498650302105413 0.49759074452392 1 1
0.53408000198244 0.532459833482982 1 1
0.447868901239456 0.445940983283591 1 1
0.500916880652246 0.499386066397379 1 1
0.36716065076817 0.366397409951251 1 1
0.550787637563448 0.549177524570439 1 1
0.629697153312207 0.627739401764759 0 0
0.447262605657169 0.445097240497867 1 1
0.462164003347892 0.460266295861735 1 1
0.417366552541895 0.416352080101906 1 1
0.542747916412336 0.541315360455203 1 1
0.489333874669717 0.487971694966902 1 1
0.483866664287519 0.482011111605647 1 1
0.495756077333534 0.494517041272126 1 1
0.497475557882593 0.495361282697751 1 1
0.474635965760694 0.473176823392915 1 1
0.36804406820433 0.367015815425229 0 0
0.585707457862734 0.584314271311711 1 1
0.493553435510831 0.491493817882374 1 1
0.457941008776871 0.45668426842034 1 1
0.483141996430928 0.482031086837777 1 1
0.559785781476361 0.558244482044371 1 1
0.529750661867988 0.528015392785873 1 1
0.75250638153233 0.750456341922106 0 0
0.599013043125022 0.597767631739408 0 1
0.396526984820581 0.39545558246756 1 1
0.445434258055483 0.444350022016429 1 1
0.412219385691125 0.411052007294956 1 1
0.570383161459063 0.568757181211993 1 1
0.484035051267155 0.482385548660392 1 1
0.492546116578059 0.491039229000186 1 1
0.371912714093633 0.370874077620028 1 1
0.54541690741025 0.543962079385639 1 1
0.565392831604987 0.564056551049251 1 1
0.521422692628701 0.520222021337711 1 1
0.389039825442933 0.387899128683076 1 1
0.553462750936335 0.552386618845486 1 1
0.449064689011038 0.447436895326173 1 1
0.503799828979818 0.502234306238459 1 1
0.520835837691803 0.519076445060347 1 1
0.506358685538751 0.50479110249681 1 1
0.501060070369873 0.500039451530688 1 1
0.454318318129705 0.453248451842271 1 1
0.529727775876748 0.528636574195223 1 1
0.35646071049744 0.355468125657291 0 0
0.501321857562781 0.500323391787752 1 1
0.501651915468402 0.50003637609727 1 1
0.471188956287073 0.469852943036391 1 1
0.580576241625073 0.579014393077702 1 1
0.552619597641494 0.551375275160414 1 1
0.583607310022352 0.582313123506558 1 1
0.630604788807738 0.628381887164128 1 1
0.418840511200669 0.417632377325233 1 1
0.542005781414524 0.540844465048363 1 1
0.59579805198909 0.594267311237517 1 1
0.56127813006389 0.559688683883369 1 1
0.309662260143315 0.308895554644454 0 0
0.586820570697725 0.585569735801091 0 0
0.553922412203951 0.552069837514627 1 1
0.494726032600135 0.493429042856023 1 1
0.411559086577308 0.410298106047304 1 1
0.528770036238957 0.527118776974123 1 1
0.513422400716519 0.512160698749096 1 1
0.503602295482401 0.502091014919643 1 1
0.584518245924946 0.583155937685705 1 1
0.617819789924149 0.616301579907261 0 0
0.450914429421363 0.450009444474989 1 1
0.54734758221899 0.545862504278228 1 1
0.407538240935668 0.406164818113656 1 1
0.473357537911765 0.471480883457508 1 1
0.442981775874027 0.441697328891029 1 1
0.517274940390091 0.515597396833562 1 1
0.599857290086213 0.598478426243103 1 1
0.428174100419417 0.426808979648649 1 1
0.558342166561838 0.557147277165637 1 1
0.580032898771681 0.578779414220499 1 1
0.577923304158535 0.576471725821488 0 0
0.314720909611409 0.314016105113428 0 0
0.52635310912321 0.525088538455594 1 1
0.45308830041798 0.451998902336018 1 1
0.543045201712118 0.541696422003657 1 1
0.400346531803918 0.39910736915261 1 1
0.507512240236132 0.506319428779742 1 1
0.423695478901041 0.421812579222067 1 1
0.507384176182101 0.505690722808082 1 1
0.497034512642935 0.495429875917362 1 1
0.56943309178973 0.567670109346638 1 1
0.478557625732926 0.476981328858136 1 1
0.498017876947585 0.496546350844318 1 1
0.558894291249591 0.557658122955598 1 1
0.537457374256966 0.535597861617324 1 1
0.402988314740201 0.401806095653919 1 1
0.528082193981856 0.526392962852321 1 1
0.475367714052638 0.474087667256049 1 1
0.484517662670314 0.482232967760876 1 1
0.469947579937839 0.468336796723557 1 1
0.418389977496649 0.41692822223755 1 1
0.499595327324089 0.498229297945033 1 1
0.55683162915206 0.555449739551368 1 1
0.464376276786987 0.463204369798529 1 1
0.380172838545886 0.37931618021657 1 1
0.328671388064521 0.327745261262796 0 0
0.427017619862449 0.425726870952099 1 1
0.551415000583276 0.549136756050132 1 1
0.624212014176648 0.622474713866537 1 1
0.430243026915604 0.429276946369208 1 1
0.459948243374123 0.458853262322381 1 1
0.37645034342893 0.375363209314333 1 1
0.450109478377919 0.448756001423091 1 1
0.484902714899562 0.483816786104957 1 1
0.560226765559876 0.55882242366861 1 1
0.541090032912545 0.539809794280547 1 1
0.543625893345031 0.542092774615162 1 1
0.431089595605924 0.42981512036336 1 1
0.575178788239042 0.573761596507692 1 1
0.558486292198209 0.55637639929655 1 1
0.557714430137702 0.556223625047241 1 1
0.600746812100992 0.598877943769974 1 1
0.349492578571058 0.3486081677621 0 0
0.602159018289703 0.600681867293179 1 1
0.526824009351359 0.525812576144217 1 1
0.506162465804459 0.504607264707146 1 1
0.593415271554088 0.591638946256524 1 1
0.617059417151326 0.614619258486294 1 1
0.388481281149153 0.387595911489587 1 1
0.472530657942198 0.471373469553111 1 1
0.626329207650267 0.624561772633555 0 0
0.427790069702342 0.426203163437021 1 1
0.539022672678808 0.537646927659655 1 1
0.442663090804998 0.440753082468126 1 1
0.62666627727788 0.624652919629204 0 0
0.440798680854745 0.4393577389111 1 1
0.473470099264617 0.471973318537412 1 1
0.373680362833494 0.372881689743761 0 0
0.564599224842619 0.563350545875264 1 1
0.419792311110723 0.418458321281821 1 1
0.536969628033929 0.535265799735609 1 1
0.516133793096002 0.514849051594618 1 1
0.470872837507839 0.469496732523019 1 1
0.608586787027563 0.606888504393038 1 1
0.435958154389049 0.434763067521139 1 1
0.435164023746593 0.433505018267516 1 1
0.524150624179609 0.523188005763363 1 1
0.529561384393368 0.527914336710191 1 1
0.526973883926166 0.525894555508561 1 1
0.544818722680675 0.54352693003408 1 1
0.450577289791642 0.449153722636349 1 1
0.60742180439302 0.605869471337098 0 0
0.486761760615327 0.484969647184668 1 1
0.482633557888533 0.481494797201303 1 1
0.417049225480818 0.416087963700164 1 1
0.44243367933179 0.441083541845187 1 1
0.525012255154873 0.522984224794311 1 1
0.454492043898887 0.453025635219222 1 1
0.538334647924384 0.536238750398847 1 1
0.412604897392525 0.41138546858222 1 1
0.509627606144885 0.508027213225016 1 1
0.411312156030048 0.410105477200194 1 1
0.505636383003534 0.504082016884968 1 1
0.467770814048996 0.46632534881311 1 1
0.491829546044938 0.490654797803493 1 1
0.454015658444814 0.452694616618402 1 1
0.534756199477391 0.532942398229172 1 1
0.441639378106641 0.44016180966761 1 1
0.594405866650166 0.592403314700373 1 1
0.361429149946013 0.36054563976712 1 1
0.441077447497745 0.43979003301551 1 1
0.537028197000173 0.535371223512956 1 1
0.565687424985387 0.56426385229086 1 1
0.427785511123774 0.426771254742504 1 1
0.60160305611313 0.600110175624685 1 1
0.386663654362189 0.385156904490063 0 0
0.401298422465034 0.400372498906068 1 1
0.513077981932579 0.511871081646695 1 1
0.442204941063545 0.440838611539505 1 1
0.467414743137859 0.466360240896468 1 1
0.448527227235744 0.446826703112732 1 1
0.484120519187849 0.482890464512806 1 1
0.541808352788878 0.53993434804715 1 1
0.476522929836689 0.475051761694186 1 1
0.58233973226824 0.581008454397169 0 0
0.592445763357582 0.590832566448412 1 1
0.533425961182051 0.531878122749884 1 1
0.451229681930594 0.450007215759041 1 1
0.455746929408484 0.454480713750999 1 1
0.610211900229126 0.608928824986843 1 1
0.467213247786931 0.466286659519673 1 1
0.446478091173897 0.44535494447418 1 1
0.421667795599085 0.420246186258342 1 1
0.486536461880039 0.485386941371682 1 1
0.665082320034635 0.663348661728774 0 0
0.495846040956913 0.494246543510049 1 1
0.498955991028027 0.497552423767663 1 1
0.414166851037671 0.413129563572994 1 1
0.612514197980206 0.610593032543374 1 1
0.367557005902202 0.366722849546594 1 1
0.429460848496759 0.428295734630931 1 1
0.438467427178727 0.436998786221794 1 1
0.433498780624757 0.432422745236711 1 1
0.411290541687305 0.410006418842567 1 1
0.629122174740757 0.627323288291003 0 0
0.512330666362881 0.511156700090121 1 1
0.623817403582392 0.622579155804513 0 0
0.459210569966889 0.458075312498171 1 1
0.619015720085297 0.617200832642594 1 1
0.494018807920399 0.492715206489941 1 1
0.494576557609167 0.493175717367642 1 1
0.57486762171975 0.573153515249858 1 1
0.509495301687969 0.508362289083594 1 1
0.409546633536757 0.408091205315498 1 1
0.498763237960198 0.49759241349522 1 1
0.565479846537798 0.564113575370683 1 1
0.574088779513334 0.572631664328686 1 1
0.476359358227615 0.474939977455327 1 1
0.506194216741587 0.504884201156742 1 1
0.545275975325422 0.54359900538475 1 1
0.445287028604829 0.443816922153521 1 1
0.560679635813177 0.559004787095064 1 1
0.426604773881068 0.425260424736833 1 1
0.476414193127831 0.475353831557901 1 1
0.475322396413121 0.473943389291506 1 1
0.593447997115306 0.591388146643805 1 1
0.513545319037641 0.512040889057557 1 1
0.416651029223486 0.415745257427761 1 1
0.582245616434161 0.580841490598018 1 1
0.585110737153574 0.583400192129936 1 1
0.450214533425052 0.448828297076639 1 1
0.613967971042566 0.611718039018933 1 1
0.515368749796565 0.513994910397361 1 1
0.449725791941677 0.448330489210978 1 1
0.437859843143465 0.436666555894033 1 1
0.473730342290986 0.472541855970092 1 1
0.491221843243716 0.490024183474788 1 1
0.496998098522317 0.495852590230497 1 1
0.586862093370652 0.58512672761507 1 1
0.403937962189133 0.402528744250415 1 1
0.498988303469383 0.497620629704817 1 1
0.476743512393769 0.475265115012965 1 1
0.387335212313313 0.386091844406694 1 1
0.325727601366317 0.324590841608825 0 0
0.595279309233366 0.593217126836315 1 1
0.4698079020739 0.468771149864924 1 1
0.368267364764901 0.367421412240161 0 0
0.441076619756886 0.439872504168759 1 1
0.493626460431975 0.492322396883401 1 1
0.504545932321951 0.503310388810256 1 1
0.314875970163169 0.313955858210974 0 0
0.387727969462214 0.386218601982177 1 1
0.492234858503375 0.490606771521818 1 1
0.536048633259708 0.534606341013786 1 1
0.482791966873046 0.481642533139621 1 1
0.522915643656562 0.521294754840225 1 1
0.426596372441087 0.425592045965631 1 1
0.594860806565477 0.593201052936158 1 1
0.589311599066586 0.587566932786288 1 1
0.428186484122839 0.427041943953669 1 1
0.495978991090386 0.494357905654549 1 1
0.597807260031496 0.596138795869834 1 1
0.409462193010233 0.408394006299099 1 1
0.503023659458671 0.501549991290234 1 1
0.547866613275861 0.546329884241788 1 1
0.646203848328376 0.644591524794893 0 0
0.574193086253422 0.571936615809715 1 1
0.534399418623177 0.532950795019876 1 1
0.542632252677769 0.541060648246203 1 1
0.559990161890297 0.558518766323324 1 1
0.486407548308408 0.485314015388197 1 1
0.398253635803828 0.39701016273287 1 1
0.442670510236304 0.441378363976265 1 1
0.592791965214275 0.591361978061451 1 1
0.541506442623119 0.539753088821602 1 1
0.458756360582364 0.457600054848146 1 1
0.536113454597698 0.534325385817609 1 1
0.544896874188178 0.543405403127473 1 1
0.546931165361698 0.545533722711818 1 1
0.382575840471198 0.381589172161042 1 1
0.420492251598821 0.41956654952036 1 1
0.554207259080355 0.552949620262362 1 1
0.571082898828 0.569742487118478 1 1
0.483405139906403 0.482419801890957 1 1
0.498214218315682 0.496678813300962 1 1
0.488470097453186 0.487288474782313 1 1
0.473983301832003 0.472742678461088 1 1
0.502784958074546 0.501172883007274 1 1
0.428900727342115 0.427503566744504 1 1
0.456754980577599 0.455217888815489 1 1
0.610373739039233 0.608560322899996 1 1
0.358402310483241 0.357559772993128 1 1
0.443668295966832 0.442618937470801 1 1
0.523874409191703 0.522276115572079 1 1
0.496732137815696 0.495345867159057 1 1
0.432831754885797 0.431755244671341 1 1
0.585406322405698 0.583894601069942 1 1
0.611768575844484 0.609551516862188 1 1
0.500893396380391 0.499624092707598 1 1
0.505903227125196 0.504609533825962 1 1
0.487770140841557 0.486536372759057 1 1
0.611438639474068 0.610147436798749 1 1
0.568178985610455 0.566854992272066 1 1
0.521322812572992 0.520149757052545 1 1
0.463652849494487 0.462542210056953 1 1
0.527696398410219 0.526099505324483 1 1
0.438375472266208 0.437324581295767 1 1
0.290473194064606 0.289698910063899 0 0
0.515753289626391 0.513955429012235 1 1
0.46723200320948 0.466067108404021 1 1
0.652791815412576 0.650645109272896 1 1
0.465056461235572 0.463725873959688 1 1
0.458542092650857 0.457287973978432 1 1
0.555498139464158 0.554217340931257 1 1
0.577352074469345 0.575737588044593 1 1
0.449213616778374 0.448061745421192 1 1
0.477479160085353 0.47601695409363 1 1
0.512223994153618 0.510704811564478 1 1
0.340245371882176 0.339212392181142 0 0
0.410200026685535 0.409396848629102 1 1
0.541351840209724 0.53969077453133 1 1
0.505667726396421 0.50407149122436 1 1
0.492825279100644 0.491020841755373 1 1
0.423083933610538 0.42202831874187 1 1
0.485461537606555 0.483957052252275 1 1
0.445692503178551 0.444198336676125 1 1
0.522223490108791 0.520704433434819 1 1
0.576038667333557 0.574743028114601 1 1
0.388306537982903 0.387137946637543 1 1
0.590438637422533 0.589073344840465 0 0
0.460567386525694 0.459037144945609 1 1
0.517109122238675 0.516073244597227 1 1
0.415196895313124 0.41404470213874 1 1
0.41327619074466 0.412230210619905 0 0
0.610656932648908 0.609156606660256 1 1
0.428366943600954 0.426532247442968 1 1
0.430851429574489 0.429689844682037 1 1
0.522107094766595 0.520388060486405 1 1
0.481116494440424 0.479468100222823 1 1
0.394290868609407 0.393379730357892 1 1
0.534156639874495 0.532648996682531 1 1
0.276484684647315 0.275648328919029 0 0
0.494286742718036 0.492898052993113 1 1
0.381470723263766 0.380674082880769 1 1
0.527695656323132 0.52610527223763 1 1
0.52155116734507 0.519967204483353 1 1
0.438187521200381 0.43714842036027 1 1
0.326185411479522 0.324932796336215 1 1
0.49337981392771 0.491479882213817 1 1
0.573394769472274 0.571373417749665 1 1
0.518781492935825 0.517302295864144 1 1
0.45527336597075 0.453904211202709 1 1
0.399348680202415 0.398177046180693 1 1
0.519246004011371 0.518090813067414 1 1
0.540955592478015 0.539395733270805 1 1
0.485558278559596 0.484116822488809 1 1
0.533356305215865 0.531725537134853 1 1
0.40654357892096 0.405157640747902 1 1
0.535154246401741 0.533524792081995 1 1
0.477347634138004 0.476174216811703 1 1
0.501871842888996 0.500331946004541 1 1
0.484170610061814 0.483029869810538 1 1
0.559755283356438 0.558145076740176 1 1
0.498849416921608 0.497556338082829 1 1
0.519533086879327 0.517619937939058 1 1
0.651014249967594 0.649557996250438 1 1
0.470418710773476 0.468706571540583 1 1
0.383573002570333 0.382582832242625 1 1
0.493865459684656 0.492112319673362 1 1
0.470897776149397 0.469340416321411 1 1
0.477118041257104 0.475592409956081 1 1
0.545629933255506 0.544231566655542 1 1
0.567218076679815 0.565788568085909 1 1
0.418450913799429 0.417231965538292 1 1
0.348706115443664 0.347845210297841 1 1
0.616150641674487 0.614797304979573 1 1
0.597038784091161 0.595536942324903 1 1
0.638079407579701 0.63590784751857 1 1
0.467617424397046 0.466132147887032 1 1
0.567608093013521 0.566346812761871 1 1
0.417415339421226 0.415706658641622 1 1
0.514270823857329 0.512763056073283 1 1
0.607267728682096 0.605468197282564 1 1
0.525178512703273 0.523810075601578 1 1
0.574682058130829 0.573039221762306 1 1
0.625439222358802 0.623265173287039 1 1
0.526873296607824 0.525711664252593 1 1
0.588255452134928 0.586707849111752 1 1
0.459027706057373 0.457975218551008 1 1
0.415513277330183 0.414636973775176 1 1
0.61607378147829 0.614560472523471 0 0
0.468940422620155 0.467806155900719 1 1
0.416980675618669 0.415705899514551 1 1
0.556174340453271 0.554790377200578 1 1
0.423643881128335 0.422091821327652 1 1
0.594803057311342 0.59287563541437 1 1
0.501262551235935 0.50016631980136 1 1
0.562860784614755 0.561458461420012 1 1
0.597824331453124 0.595217092705437 1 1
0.622356693491629 0.620413591169544 0 0
0.478995396026193 0.477443150061222 1 1
0.467057199232312 0.465872969092185 1 1
0.342786105794457 0.341752251933335 0 0
0.646356645796526 0.644686401319947 0 0
0.579995637282098 0.578403930305962 1 1
0.624424374115582 0.623015951301342 0 0
0.461481022448327 0.460136648472633 1 1
0.540298955728852 0.538925058739015 1 1
0.487410666000807 0.485939490582161 1 1
0.569271702635957 0.567136055287865 1 1
0.431901322385599 0.430423106135982 1 1
0.495141478279828 0.493904954224049 1 1
0.521488522084538 0.520009944474856 1 1
0.474939192479297 0.473558172265608 1 1
0.460309706883806 0.459286238223436 1 1
0.392211449813758 0.390937283366833 1 1
0.598438177253252 0.596505781061498 1 1
0.482586536252522 0.481236082916248 1 1
0.529172616283908 0.527825218396612 1 1
0.566464511208229 0.564990257580796 1 1
0.683043462927933 0.681178642102114 0 0
0.54961914307371 0.548504707175463 1 1
0.576389920443133 0.574814565075339 1 1
0.622564732687055 0.620908069061285 0 0
0.480233096888323 0.479298136041598 1 1
0.454310487963887 0.452472152666204 1 1
0.501894234840915 0.500751177598507 1 1
0.454286408952465 0.452183825498889 1 1
0.471132600822182 0.469931840521464 1 1
0.479270708035256 0.47798319574597 1 1
0.587754398465781 0.586195654565294 1 1
0.576687217335562 0.575238577455691 1 1
0.434213548767481 0.433085813098211 1 1
0.518736856567309 0.51737375142282 1 1
0.519967550305776 0.518466913769503 1 1
0.487840790648252 0.486546076333804 1 1
0.490063100450388 0.488950574837866 1 1
0.606186291262377 0.60394280076557 1 1
0.531626125970978 0.530333305389536 1 1
0.496643827427393 0.495027211485358 1 1
0.469174920572218 0.467696540254062 1 1
0.579846804407293 0.578216804456951 1 1
0.497328406351396 0.495908740693679 1 1
0.562602671947879 0.561123118969747 1 1
0.58480161832314 0.582848238489527 1 1
0.482558902220441 0.481350716175296 1 1
0.513540613308841 0.512085359981764 1 1
0.438720265515827 0.437664110474461 1 1
0.44486488165251 0.443677062283863 1 1
0.537471975800555 0.536106804675512 1 1
0.451830323146935 0.45044670700419 1 1
0.488389569587128 0.487165408571227 1 1
0.373218129137759 0.372109621740661 1 1
0.495141709139969 0.493870112080033 1 1
0.584137069192927 0.582639420826872 1 1
0.561312540523033 0.559327608054958 1 1
0.354930494310055 0.353173399480744 1 1
0.444402358268662 0.442926200477244 1 1
0.542227860217239 0.540498837831237 1 1
0.469862207726729 0.468657614568993 1 1
0.540785380081115 0.539529680361813 1 1
0.553778044606609 0.552336487069135 1 1
0.546973967450859 0.545248258359776 1 1
0.584769919175413 0.583351814311577 1 1
0.51342475391729 0.511726035212454 1 1
0.619853915008078 0.617932388620146 0 0
0.441479354766476 0.440444085746014 1 1
0.495514587195641 0.493986114773612 1 1
0.435939804524067 0.434991885684673 1 1
0.518745006184941 0.517234549442394 1 1
0.508225045358565 0.506743064414332 1 1
0.371659754902133 0.370735904323952 1 1
0.498401233657046 0.496923837058822 1 1
0.539729108560769 0.537470703021655 1 1
0.53013028975314 0.528567932711142 1 1
0.397989233066407 0.396551321055809 1 1
0.43440198676737 0.433388030730924 1 1
0.473109508003626 0.471550911281486 1 1
0.555506213528643 0.554211342490756 1 1
0.418643583031599 0.417610343202508 1 1
0.473360484695786 0.472038662710526 1 1
0.478941714801054 0.477483909909089 1 1
0.593152261822706 0.591372582795644 1 1
0.609865311075973 0.608352725899901 1 1
0.469695765395086 0.468176467758835 1 1
0.537686283656047 0.536433801612875 1 1
0.498927447730156 0.497255050747996 1 1
0.635555337553345 0.633902959698461 0 0
0.487120244359822 0.485918760136848 1 1
0.430647517839409 0.429611609355994 1 1
0.51042883143735 0.508565820521672 1 1
0.43821596423903 0.437006672732266 1 1
0.385402956450288 0.384276989048981 0 0
0.453816147814444 0.452120936684866 1 1
0.44970113827075 0.448402830898986 1 1
0.4979204523492 0.49641484997221 1 1
0.527191151144622 0.526053364241948 1 1
0.448052311565633 0.446342396968753 1 1
0.483673683088572 0.482384681831035 1 1
0.53652902687319 0.534890292043468 1 1
0.509549292997784 0.507886855174099 1 1
0.451263214357909 0.450045250285433 1 1
0.513485647992776 0.512097473417973 1 1
0.454374843830283 0.453181481086081 1 1
0.393835071112758 0.39290858482797 1 1
0.464794480053258 0.463525524280969 1 1
0.450967342966432 0.449777858098437 1 1
0.458115513901765 0.45651353880122 1 1
0.490731231749426 0.489189299658558 1 1
0.608101868979079 0.606250480540051 1 1
0.478224441665956 0.476975167977224 1 1
0.412214597904361 0.410783460703658 1 1
0.418708505376768 0.417469763172371 1 1
0.440015839528001 0.439020531450761 1 1
0.410846789387641 0.410068607205038 1 1
0.509831414365418 0.508576617733173 1 1
0.470477838628745 0.469005144762924 1 1
0.387021018414274 0.386039916192202 1 1
0.481082599840237 0.479250144492361 1 1
0.555364691991491 0.553364655457719 1 1
0.430093906233592 0.429044070641561 1 1
0.374238410264984 0.372948691453416 1 1
0.511168683153851 0.508658448076593 1 1
0.398999554680064 0.397918912431207 1 1
0.481445821924557 0.480095792269181 1 1
0.432943927900032 0.431636933749552 1 1
0.601685123195437 0.599975251790898 1 1
0.61833753695789 0.616992594101649 0 1
0.365481734854378 0.364606872733805 0 0
0.441638783871357 0.440400135970559 1 1
0.395221095397916 0.393809949248237 1 1
0.533214694388111 0.531364815610353 1 1
0.56149627570678 0.559989696673123 1 1
0.423247135726654 0.422437035478222 1 1
0.638062840475062 0.635350319482191 1 1
0.366810991659808 0.365760934694451 0 0
0.4663180377817 0.46526880275214 1 1
0.530495315381945 0.529290467591704 1 1
0.634868333027999 0.633210302964442 1 1
0.528810224673662 0.527664917377054 1 1
0.451363518614396 0.450132510662101 1 1
0.499244900337339 0.497269441249004 1 1
0.569708438907802 0.567998593118611 1 1
0.54331896251321 0.541572479405564 1 1
0.446264422761033 0.445154373446509 1 1
0.470069708416917 0.468690670901357 1 1
0.373759497318196 0.372544210592406 1 1
0.405413427885889 0.404000441897035 1 1
0.497150753226383 0.495989483356079 1 1
0.538036541115919 0.536786195608937 1 1
0.451395728774583 0.450185025608732 1 1
0.559425721897645 0.557839903709483 1 1
0.500122953339577 0.498809477521581 1 1
0.493383630866393 0.491885598663573 1 1
0.494694386664419 0.49352788527765 1 1
0.522333957826304 0.520938268596628 1 1
0.620798627635724 0.619155561845912 0 1
0.480679277464114 0.479105329660254 1 1
0.390236300061475 0.389359281173385 1 1
0.375063468967482 0.374120046375584 1 0
0.427221118813078 0.42599574463593 1 1
0.510623876156375 0.509020495069354 1 1
0.501651738384275 0.499888860979238 1 1
0.532818672798252 0.531557081260048 1 1
0.369283098171577 0.36793522171376 0 0
0.560059114645439 0.558537845435635 1 1
0.486173430968484 0.484526844770388 1 1
0.488668078282373 0.486730374803261 1 1
0.586104107748466 0.584509783617401 1 1
0.59699228364997 0.595100376773979 1 1
0.471448931379272 0.470194670746166 1 1
0.407203582657566 0.406043997663136 1 1
0.453957178792898 0.452718541520848 1 1
0.53540775288726 0.533750200652947 1 1
0.434228466142429 0.433226490863699 1 1
0.423806752170301 0.422183267090622 1 1
0.351870802223586 0.351165691194068 1 1
0.539328585316009 0.537884446394546 1 1
0.54857773136106 0.546564451582166 1 1
0.514366287033025 0.512957372328108 1 1
0.499172643944536 0.497405483585274 1 1
0.620330841827589 0.618863992542527 0 0
0.55522326809519 0.553645295205524 1 1
0.483076334965873 0.482172118207382 1 1
0.45071298354009 0.449439603654594 1 1
0.561194785019493 0.55954059423379 1 1
0.543295451761439 0.5413287646994 1 1
0.607002482331915 0.605656711896019 1 1
0.517190201368498 0.515607133655439 1 1
0.459471543857363 0.457744544108724 1 1
0.376900648878301 0.375519350130302 1 1
0.518447503502075 0.516729543853302 1 1
0.490373549793233 0.489345454924707 1 1
0.446137807173071 0.445089947050399 1 1
0.599880453527541 0.598164627110101 1 1
0.437015943946212 0.435794200483125 1 1
0.469837971658838 0.468865900557537 1 1
0.408352789253587 0.407377932992525 1 1
0.565059591905072 0.563620785654153 1 1
0.358436921125685 0.357446429000883 0 0
0.492287645532124 0.4909276144314 1 1
0.421737993496013 0.420447152572809 1 1
0.465514913902246 0.464262819649417 1 1
0.470200890511855 0.469239217984981 1 1
0.542618417639752 0.540628665840073 1 1
0.445929549439422 0.444438996986872 1 1
0.584536310113465 0.582742815240403 1 1
0.353896479320565 0.352926616361365 0 0
0.596275899486814 0.594153227634258 1 1
0.485790477120026 0.484326019648833 1 1
0.533135867013029 0.531961566004124 1 1
0.416611610046789 0.414798055553979 1 1
0.501914253922893 0.500728928686704 1 1
0.513915471225754 0.512141831908235 1 1
0.483188842164483 0.481878040232855 1 1
0.556523866223225 0.55517122400248 1 1
0.430783599516441 0.429532132053219 1 1
0.511783852950202 0.510376732052075 1 1
0.467726523568736 0.466486765697472 1 1
0.439430983617499 0.43807880151251 1 1
0.467614420560712 0.46643389239584 1 1
0.524835434349088 0.5233136195376 1 1
0.549035477745872 0.547728474335824 1 1
0.463645970604475 0.462652524348261 1 1
0.493464656531003 0.49253139220866 1 1
0.474029138664068 0.47243959148518 1 1
0.482474595362042 0.480638213000685 1 1
0.409916404440751 0.408782155463841 1 1
0.519888365456213 0.518821164235899 1 1
0.472516529828436 0.471029839248675 1 1
0.474170850974636 0.471958300645809 1 1
0.440558534949071 0.438678390930495 1 1
0.432534544589941 0.431362920743787 1 1
0.537371594938776 0.535890147563772 1 1
0.427474961124102 0.426322793245266 1 1
0.575689981455824 0.574277152788751 1 1
0.425073804152273 0.424042018061305 1 1
0.510083689086605 0.508814502818509 1 1
0.401479868610975 0.400474005869127 1 1
0.615641483441551 0.614203157675293 0 0
0.562688215281747 0.561450713412916 1 1
0.564825652743294 0.563511333076317 1 1
0.535499943265713 0.532913491194513 1 1
0.535151973992947 0.533445292641177 1 1
0.431529260048263 0.430326910687902 1 1
0.520719539303665 0.519153921173962 1 1
0.633614807559992 0.632229449074919 1 1
0.631019498173079 0.62931896660001 1 1
0.578216611242662 0.576516815123681 1 1
0.455578581611752 0.454222954675353 1 1
0.413504155462209 0.412340837359016 0 0
0.585566454206855 0.583846210629125 1 1
0.607975703111563 0.606121434788239 1 1
0.525116523943445 0.523653920193646 1 1
0.568862438580608 0.567322234446165 1 1
0.618493254747162 0.616804880601808 1 1
0.532828497346072 0.531414489005574 1 1
0.442519047202944 0.441305988766042 1 1
0.5119876788722 0.510651182524897 1 1
0.532884326196235 0.531224873258741 1 1
0.478128152029449 0.476729812969095 1 1
0.440178433631847 0.439277818152709 1 1
0.51599538550613 0.514002216546002 1 1
0.52998858445661 0.528384392577381 1 1
0.49646910777713 0.495292615898297 1 1
0.342227045981643 0.341276438689591 0 0
0.429030846297945 0.427909390827639 1 1
0.516326009278192 0.514938582595973 1 1
0.527757585960006 0.526229942263671 1 1
0.447641985661252 0.446651851356103 1 1
0.490156787517168 0.489112746902512 1 1
0.506150291463898 0.504902799235964 1 1
0.541850296585152 0.54055186149382 1 1
0.515640608905177 0.514119689838887 1 1
0.553331132264549 0.551890719503714 1 1
0.450480553968169 0.448342150779518 1 1
0.447210482101183 0.445899464918541 1 1
0.387778982744869 0.386126691839245 1 1
0.602915217385755 0.601437040447346 0 0
0.590542321435532 0.588990577868984 1 1
0.437596717274803 0.436289779619533 1 1
0.408005328296124 0.406214483211594 1 1
0.600962868877828 0.599349226036418 1 1
0.533168609822012 0.531630944671622 1 1
0.52727485166462 0.525409118680398 1 1
0.711417470550996 0.709183865677405 0 0
0.451889589967898 0.450700473822406 1 1
0.516792867697978 0.515249983025418 1 1
0.453962746811374 0.452211982473956 1 1
0.555586340797397 0.554210567572815 1 1
0.474838340634474 0.473458698035277 1 1
0.516930896377493 0.515406602596301 1 1
0.578934459035196 0.577213020383794 1 1
0.493629478431615 0.492197898083932 1 1
0.518002263110395 0.516434739727592 1 1
0.477778637817485 0.476220002511453 1 1
0.509117844577074 0.507917415811337 1 1
0.543578242460827 0.541973502036548 1 1
0.483130385371989 0.481670147655811 1 1
0.528865751555466 0.527134801145629 1 1
0.511231010600726 0.509771388403012 1 1
0.473739158057738 0.47238292009294 1 1
0.507534727966169 0.506164875704003 1 1
0.521476142368639 0.519570322902389 1 1
0.468799343858338 0.467731993698069 1 1
0.41645965374864 0.415160920164709 1 1
0.548631445549228 0.547008494898865 1 1
0.538695237385139 0.53746563474551 1 1
0.587486015894602 0.586107401779914 1 1
0.510796551292741 0.509107852080168 1 1
0.594958481695085 0.592900149526659 1 1
0.494111793681322 0.492214898144903 1 1
0.548666275953391 0.546823731775807 1 1
0.509373702532644 0.508031287348862 1 1
0.479270359250148 0.478263778048304 1 1
0.625394750104233 0.623833120494096 0 0
0.45199075300859 0.450979229273769 1 1
0.617284673479758 0.615540692641388 1 1
0.483480062197066 0.482077130897882 1 1
0.496849605086958 0.495381193772525 1 1
0.627140822872916 0.62551952387087 1 1
0.57526185931677 0.573717888871394 1 1
0.46432567243469 0.462725959975071 1 1
0.476681503706552 0.475731800800659 1 1
0.476815081174578 0.475409084452713 1 1
0.517708846987298 0.516517414728282 1 1
0.365208512801313 0.364349345705622 1 0
0.547317920142525 0.545695922378005 1 1
0.404100272016438 0.402994133034451 1 1
0.595532512033481 0.593754828405975 1 1
0.45090683975342 0.449454434035813 1 1
0.457074812762739 0.455999252014364 1 1
0.45878194315679 0.457647397992802 1 1
0.501406693338284 0.500183662599439 1 1
0.630050180744502 0.62778008480512 1 1
0.534133581997743 0.532838102983233 1 1
0.55707455164613 0.555346581655862 1 1
0.65054430002538 0.649186482762476 0 0
0.476049120006542 0.474778601649719 1 1
0.526567834046094 0.524689602649909 1 1
0.409116357951053 0.407972237054128 1 1
0.502362497458008 0.501138393455021 1 1
0.412773899357677 0.411565332175947 1 1
0.457063472041662 0.455973274966703 1 1
0.604228811769528 0.60274836541294 1 1
0.325900484730065 0.325045701936886 0 0
0.469430413875982 0.467807008811617 1 1
0.465056666014341 0.464044766451141 1 1
0.549806579773738 0.548288435862657 1 1
0.482312689854935 0.481080825982263 1 1
0.411100215667987 0.409919154802908 1 1
0.429279656704279 0.428087959931234 1 1
0.456055361406023 0.455057196848109 1 1
0.457187004228183 0.455969111184741 1 1
0.402874843725611 0.401534273786357 1 1
0.521166213216314 0.519835449577257 1 1
0.385473768468485 0.384306240950703 1 1
0.321607557760677 0.320687852683878 0 0
0.539725140684367 0.538225427696702 1 1
0.525267329273815 0.523338640287835 1 1
0.482708212022914 0.481669096622903 1 1
0.493226982508335 0.492108341821738 1 1
0.435135967006679 0.434040784916598 1 1
0.508541003280823 0.507056758154789 1 1
0.644995262233626 0.643360578169202 1 1
0.523622027290958 0.521552586086539 1 1
0.446126156295319 0.444657961489718 1 1
0.526385568621627 0.525275330178853 1 1
0.462751292852317 0.461317307206569 1 1
0.549606008996688 0.547710193987357 1 1
0.582601597038211 0.581021895986882 1 1
0.360378299661817 0.359536192499788 0 0
0.447368508376094 0.44609274739724 1 1
0.497902135933069 0.496439592959693 1 1
0.577399431720056 0.575709839132621 1 1
0.560264974965933 0.558796410139191 1 1
0.585732060593423 0.584129279310473 1 1
0.40368006807181 0.402500802218048 1 1
0.335626114317158 0.33486099052982 0 0
0.524841873573922 0.52320226271615 1 1
0.51739333069928 0.515683274264175 1 1
0.493968081697694 0.492907368036493 1 1
0.452028934642011 0.45102899840768 1 1
0.595324573906141 0.593838144196286 1 1
0.445104815941758 0.443628654381554 1 1
0.47540913243357 0.474292020333683 1 1
0.447755843998344 0.446056983307406 1 1
0.561411610514225 0.559976023942593 1 1
0.421749383715238 0.420581945051003 1 1
0.409539004468297 0.408445399885037 1 1
0.448560381174871 0.447412043302283 1 1
0.499448693778262 0.497877450979722 1 1
0.46093695037054 0.459866118195171 1 1
0.581310525999666 0.579841661151354 1 1
0.519237740312165 0.517622293052152 1 1
0.507552885629608 0.50625372383739 1 1
0.346669689930088 0.345523601629221 1 1
0.404695940307694 0.403573487772539 1 1
0.404380222606261 0.403527351242251 1 1
0.48843292083472 0.487092602143001 1 1
0.49297790264226 0.491806890947533 1 1
0.462874436748531 0.461298043566304 1 1
0.493258594359325 0.492020285448344 1 1
0.415472499151766 0.414238461974702 1 1
0.557035116279206 0.555620154603909 1 1
0.644639454536035 0.642707408067968 1 1
0.553356937707428 0.551761414053044 1 1
0.475003493360721 0.473836188302257 1 1
0.317071567516621 0.316046200462059 0 0
0.538642775597611 0.537199452464366 1 1
0.546636170594762 0.54509612398282 1 1
0.476736670483045 0.475443367840778 1 1
0.515614828003044 0.513703434573024 1 1
0.653820836221305 0.651705149137289 0 0
0.454094763217637 0.452729964604868 1 1
0.392631311552247 0.391656751678307 1 1
0.48320992456132 0.482007181804755 1 1
0.519169108394324 0.517847525302674 1 1
0.499461288400884 0.498278781502878 1 1
0.360019116194374 0.359052494299801 1 1
0.53146597689481 0.529942695378613 1 1
0.541913049875666 0.540470105381905 1 1
0.568109360978694 0.566622274769814 1 1
0.544928617811879 0.542761993492016 1 1
0.540705369461354 0.538694986679026 1 1
0.541044190346784 0.539456939204385 1 1
0.511491817833461 0.510151599626393 1 1
0.515004662528789 0.513875308507035 1 1
0.43519799339985 0.433840039743744 1 1
0.655046853864694 0.653693559310362 0 0
0.466523970446062 0.465327235278616 1 1
0.434970317133457 0.433442313145533 1 1
0.514010118013206 0.5126186196384 1 1
0.498975147891832 0.497146316873648 1 1
0.576754022592032 0.574795308594957 1 1
0.559089820649599 0.55792426894047 1 1
0.529278832907111 0.528077711725357 1 1
0.533320183128017 0.531963973562345 1 1
0.462353396816822 0.461578240015955 1 1
0.376115788331988 0.375032307755947 1 1
0.527490013235316 0.52552826606317 1 1
0.370386148120531 0.369395403440152 1 1
0.480820220676986 0.479354675561894 1 1
0.426429802731627 0.425020708275912 1 1
0.442900250086409 0.441425878079069 1 1
0.535951331338729 0.534729379322415 1 1
0.453138789648683 0.451332980887657 1 1
0.374876187580251 0.373835912923811 1 1
0.449630171737498 0.447798693282244 1 1
0.456245010049285 0.454890387769407 1 1
0.463365626634425 0.46191563104544 1 1
0.407424319944869 0.406133827216423 1 1
0.457537707607258 0.455904454266244 1 1
0.718355053346362 0.715337092086549 1 1
0.469125222971146 0.467360236179685 1 1
0.55118510401598 0.549687367958723 1 1
0.458277058366909 0.456793763064888 1 1
0.462066715761697 0.460680005578108 1 1
0.511100542163104 0.509968557710764 1 1
0.519620229544496 0.518485415030465 1 1
0.534135546566131 0.532614306493238 1 1
0.579799015323106 0.578316730080355 1 1
0.495140962798789 0.493533008801599 1 1
0.663697721005188 0.66193097813305 0 0
0.512414390209006 0.510972183826606 1 1
0.415956964522791 0.414877317517124 1 1
0.485876239632294 0.484628230357701 1 1
0.551662581769058 0.550228928106544 1 1
0.392640045037743 0.391613452420374 1 1
0.478096838610392 0.477053957053405 1 1
0.504221758733075 0.502255584816611 1 1
0.418611557083832 0.417713437356376 1 1
0.542400911628382 0.541109414825822 1 1
0.392439939658595 0.391411284524999 1 1
0.521842260590756 0.520547233998091 1 1
0.611670474908377 0.609432038918498 1 1
0.562561948384017 0.561112829217756 1 1
0.499123988758784 0.497365573476192 1 1
0.564682195076148 0.563045509724043 1 1
0.505832371872563 0.504517748279765 1 1
0.565624726327648 0.564300165140707 1 1
0.498275829340431 0.496922697667993 1 1
0.52176528576234 0.520478710528592 1 1
0.547536357649586 0.545619299501516 1 1
0.473101408146237 0.471775215065471 1 1
0.466379243520291 0.465182483484983 1 1
0.46216960573543 0.460690126246003 1 1
0.424726283220569 0.423556210377156 1 1
0.476488203056393 0.474956252906194 1 1
0.607432636189407 0.605561040848401 1 1
0.51659563473155 0.515121593689495 1 1
0.525900317591386 0.524212644277414 1 1
0.57491574144136 0.573411284098322 1 1
0.424530240559155 0.423190752243923 1 1
0.532933453052221 0.531373431448267 1 1
0.447614390577229 0.445825957905971 1 1
0.565799591473091 0.563860615536594 1 1
0.542446340806707 0.540671687680383 1 1
0.518919147544701 0.517568080034571 1 1
0.639681667575105 0.63788861187629 0 0
0.456349289690055 0.454921320026531 1 1
0.471751336882952 0.470561109911291 1 1
0.455914726038596 0.454349233408691 1 1
0.531394591649672 0.529405904607632 1 1
0.459752908251647 0.457964299094913 1 1
0.633292060003909 0.631037390459186 1 1
0.431142984120613 0.429740558772625 1 1
0.447328619409307 0.445638775705465 1 1
0.479797879685856 0.478268106286815 1 1
0.498838050984316 0.497055862471995 1 1
0.566671965147087 0.564963660718148 1 1
0.530385789081811 0.52906758247691 1 1
0.513610989913874 0.512505422051969 1 1
0.522060615649885 0.520446438820894 1 1
0.346952085733668 0.346180243236872 1 1
0.561324234581505 0.559634776841985 1 1
0.583894384848743 0.582168542339105 1 1
0.655887002861935 0.653737666897656 0 0
0.376612574291172 0.375537088173598 0 0
0.326193331904884 0.325178582450625 0 0
0.480234320721122 0.479126686531602 1 1
0.585394653554333 0.583866179130134 0 0
0.289139512684187 0.288129928742939 0 0
0.570553641846589 0.569063447052407 1 1
0.591370683780464 0.58990655999899 1 1
0.473265547849796 0.472135702479811 1 1
0.405222251708898 0.404130147780872 1 1
0.524580189632346 0.52341784523315 1 1
0.557480061505845 0.556119489842592 1 1
0.470247577128644 0.46902273180501 1 1
0.427142001565953 0.425924022402325 1 1
0.436836510309541 0.43561545046633 1 1
0.484347301486653 0.482476250968835 1 1
0.462678386647098 0.461823092454744 1 1
0.466870062419474 0.465411562245721 1 1
0.402352997090555 0.401333028181892 1 1
0.348566905724352 0.34747775170445 1 1
0.51872160205342 0.517408893357942 1 1
0.566768505555592 0.565177025101351 1 1
0.50951369710878 0.508140725700389 1 1
0.420781654066916 0.419915902548549 1 1
0.555252640758272 0.554008580575443 1 1
0.557957540929703 0.5559889737685 1 1
0.421711005417303 0.420451922424951 1 1
0.533637669637428 0.532392670243022 1 1
0.608813488736604 0.606689832452433 1 1
0.354855837560999 0.354058253952 1 1
0.535279426634366 0.533935690951603 1 1
0.718677627168139 0.716858796305133 0 0
0.609545437392425 0.607880559293489 1 1
0.611373640325422 0.609807476618952 1 1
0.494569453323149 0.493404092438912 1 1
0.550061388068837 0.548463788086019 1 1
0.438527439411532 0.437292676434362 1 1
0.564831122790113 0.563446295462139 1 1
0.567454491524745 0.566090859297552 1 1
0.426481295252819 0.425533271970873 1 1
0.505420282944071 0.503754622657952 1 1
0.476946640451852 0.47573641676452 1 1
0.551791897247462 0.550292748182833 1 1
0.587952601789272 0.58617209388916 1 1
0.420129076834896 0.418782189869735 1 1
0.608930884461971 0.607081778744439 0 0
0.598752098307842 0.597252716396849 1 1
0.51713068496292 0.51578420184953 1 1
0.449913039858709 0.448594523343682 1 1
0.486677390242479 0.485493103616077 1 1
0.501539425396063 0.500159086702839 1 1
0.431910220011313 0.430945302200155 1 1
0.241448522126085 0.240823957289258 0 0
0.433514999530332 0.432401191674619 1 1
0.494605601929509 0.492678761957974 1 1
0.55434802623877 0.553092561953528 1 1
0.313820246586698 0.312745891845867 1 1
0.483078601585188 0.481662994235028 1 1
0.483934296066086 0.482574229032771 1 1
0.490607337536682 0.48886625445572 1 1
0.390899361430084 0.390026524990127 1 1
0.547481876094828 0.545575362055245 1 1
0.485373709527525 0.484208268615037 1 1
0.55033748988582 0.548811069483251 1 1
0.418926583991485 0.417679630411826 1 1
0.416168913668915 0.414938702047267 1 1
0.489873273554747 0.488802622196669 1 1
0.535213702650956 0.534043805107692 1 1
0.517867534218484 0.516652110489942 1 1
0.493247503420192 0.492153217174054 1 1
0.472613357893566 0.47115464812116 1 1
0.404580425598749 0.403669748725799 1 1
0.466398874425399 0.465272268556679 1 1
0.493100601545324 0.491750467203271 1 1
0.501183992643145 0.499672752119189 1 1
0.542090679267149 0.540424212438655 1 1
0.517613721379611 0.51562102997446 1 1
0.557106497063408 0.555855352785209 1 1
0.387207273912295 0.386014229865189 1 1
0.581565217054739 0.579139112817463 1 1
0.51389357478728 0.512336980442389 1 1
0.529425404557627 0.527498455322371 1 1
0.544617590558956 0.543229148453521 1 1
0.631152007782121 0.629248092608018 1 1
0.516116110487206 0.514983419595976 1 1
0.495877752170321 0.494591665081789 1 1
0.400740670380796 0.399502164118481 1 1
0.487232970641921 0.486139603536639 1 1
0.641972410835417 0.640167833467542 0 0
0.514082986945423 0.512408368237422 1 1
0.598852422149091 0.596936303378747 1 1
0.279542626600276 0.278934576295839 0 0
0.4977378901996 0.495649884840843 1 1
0.63876084039766 0.637331993589038 0 1
0.492942788400093 0.491802023956283 1 1
0.486972079821814 0.485700240325487 1 1
0.466290018546594 0.465136736178717 1 1
0.412939889987211 0.411835194451202 1 1
0.545262310964317 0.54378941760862 1 1
0.489348519902562 0.488123130592069 1 1
0.481225034397231 0.479932251872751 1 1
0.371289887124128 0.370280978175551 0 0
0.347606012438373 0.346530802617141 1 1
0.542967654046461 0.541195363727183 1 1
0.515509039546155 0.51420347144991 1 1
0.351459567420186 0.35030158514487 1 1
0.565257847437367 0.563765323793874 1 1
0.534152355824818 0.532579776206298 1 1
0.395556393791071 0.394299091320548 0 0
0.409216564031078 0.408189261482887 1 1
0.454666678603995 0.4535281814183 1 1
0.424035490762751 0.422919293729476 1 1
0.523968707066625 0.522865536633623 1 1
0.62601781823228 0.624268164965213 1 1
0.555900680771402 0.554215720930208 1 1
0.558659777041447 0.556887028730317 1 1
0.456727609385198 0.455580340172168 1 1
0.470766267298887 0.469689888768512 1 1
0.48643659583688 0.485075370769348 1 1
0.452993378920594 0.450969045005841 1 1
0.587921352326689 0.586327751946541 1 1
0.463594412506656 0.462046798388004 1 1
0.514397418956369 0.512823143851846 1 1
0.56259255354322 0.561125282252987 1 1
0.552890291751822 0.551240141446761 1 1
0.512994482062136 0.511816194106073 1 1
0.395614194658073 0.394738812749051 1 1
0.59365105558543 0.591533165272961 1 1
0.495552043929916 0.49409615985777 1 1
0.623802175974964 0.622206898571538 1 1
0.555831228847758 0.554169815946 1 1
0.620765833126024 0.619036922942796 0 0
0.553953175021772 0.552436893679905 1 1
0.527872961850795 0.526625080037191 1 1
0.389435572964478 0.388445226169117 0 0
0.485301969314376 0.483980655038918 1 1
0.477394608402348 0.476141262844455 1 1
0.565877865687588 0.564166522850826 1 1
0.421107612960165 0.420012440459783 1 1
0.493541975821866 0.492182226693189 1 1
0.566808053072866 0.565115221632309 1 1
0.502267733202232 0.500500552658882 1 1
0.401621140807068 0.400737965805062 1 1
0.374335185150224 0.373305522139619 0 0
0.714266602345224 0.712177271193973 0 0
0.531807319668184 0.530619120776292 1 1
0.597129297135487 0.595705990028893 1 1
0.525382909382783 0.523988449700725 1 1
0.514341958115345 0.512863761901068 1 1
0.464321294297029 0.463255118079884 1 1
0.479663702878385 0.478192012793991 1 1
0.590266797962251 0.588180898985563 1 1
0.309481199739246 0.30824571580319 0 0
0.472655404001029 0.471389655850481 1 1
0.616386091284693 0.614805278673692 1 1
0.539330401869132 0.537334219937322 1 1
0.566672339266225 0.564703790396517 1 1
0.457896285818473 0.456850213211793 1 1
0.509002773700747 0.507690776190553 1 1
0.526410176043555 0.525142132498497 1 1
0.596484762840453 0.59466494455731 1 1
0.509435455871444 0.50825298059373 1 1
0.590975270308237 0.589307387232421 1 1
0.359219791909755 0.357526105097657 1 1
0.471693704407514 0.4706138947174 1 1
0.535480028270779 0.53429130165664 1 1
0.478589608199735 0.477554989046825 1 1
0.455593637199073 0.454473045351865 1 1
0.392110900932904 0.39094311936476 1 1
0.530413206147884 0.528912860770143 1 1
0.484335516999385 0.482911610509329 1 1
0.440455468657934 0.439234765414888 1 1
0.541571703063031 0.540385188672257 1 1
0.536394994689013 0.534673835923379 1 1
0.459004623739818 0.457723828358215 1 1
0.44564016843156 0.444079914016211 1 1
0.488527971794501 0.487370599686099 1 1
0.372508177460347 0.371418982032756 1 1
0.576036732608517 0.574374708577066 1 1
0.596719632758215 0.594967980598572 1 1
0.39430578320049 0.393044077910847 1 1
0.466179924936995 0.464457894451414 1 1
0.510810920577458 0.509698497100846 1 1
0.434765082052032 0.43375338520221 1 1
0.453451558406642 0.451788962068915 1 1
0.536762686471548 0.535207429644974 1 1
0.583440038940648 0.581570313166886 1 1
0.438220138926366 0.437055646301771 1 1
0.430784167887012 0.429655649716479 1 1
0.597413015428803 0.595985535971571 1 1
0.42607338993214 0.424753888394369 1 1
0.462300492155593 0.460914573437364 1 1
0.456946644653677 0.455537735482985 1 1
0.518638124655854 0.517283548313105 1 1
0.617966434807215 0.615569434840123 0 0
0.423537873396507 0.422500915693555 1 1
0.509411886690626 0.508269659076109 1 1
0.586286378922363 0.585064822691676 1 1
0.286649394149717 0.285960648413941 0 0
0.542786682683132 0.541255476617415 1 1
0.455076010298043 0.453990735097099 1 1
0.595866251510807 0.594761324973309 1 1
0.5127911977108 0.511113800710097 1 1
0.587090990938165 0.585374193810298 1 1
0.365987201580058 0.364940828174322 1 1
0.385917394032171 0.384809836482723 1 1
0.57924360276142 0.577722894851241 1 1
0.669732286042939 0.667682328831214 1 1
0.39780835652339 0.396870712385604 0 0
0.571466224466187 0.570010237491516 1 1
0.482244134747628 0.480742653181514 1 1
0.544561304968188 0.542651707294046 1 1
0.545605533999251 0.544292859885853 1 1
0.516375466960954 0.515164060260716 1 1
0.44773798338711 0.446649509180378 1 1
0.437992851733672 0.437057253827623 1 1
0.493447098598798 0.492336833927067 1 1
0.689359204392101 0.687559949178029 0 0
0.392055766774519 0.391181080786789 1 1
0.43063712420656 0.42920963293916 1 1
0.526640642817951 0.524948035483733 1 1
0.416073461172594 0.415163148576257 1 1
0.608666229510255 0.607030830808769 0 0
0.531061466908872 0.529279653094016 1 1
0.432269001527386 0.431066797073613 1 1
0.513929397615318 0.512315953094092 1 1
0.426579408946076 0.425226338301273 1 1
0.541218522875104 0.540073254755157 1 1
0.572311998907609 0.570496723999149 1 1
0.465784146152454 0.464315978069194 1 1
0.501282519658366 0.499422748466412 1 1
0.447271176816882 0.446249080781304 1 1
0.37791873275411 0.377067721329789 1 1
0.538812578865903 0.537097513596802 1 1
0.637214005754642 0.635639872839503 0 0
0.454935167384564 0.453841076019483 1 1
0.604574445270433 0.602981645274212 1 1
0.490579263413683 0.488884880489461 1 1
0.413949277368579 0.412965265187349 1 1
0.587662065385828 0.585737204422223 1 1
0.371558382822709 0.370372599820258 0 0
0.391870274513445 0.39085509464426 1 1
0.433370553457565 0.43241613547034 1 1
0.386763415547946 0.38564977152951 1 1
0.482107597879419 0.480624552990253 1 1
0.607453396088041 0.605549539612908 1 1
0.493676407161092 0.49210530044495 1 1
0.505836343904049 0.504370684545066 1 1
0.382596473542247 0.38140615520853 1 1
0.388203305979442 0.386811664204179 1 1
0.543043981029814 0.541215401574063 1 1
0.437349055803087 0.436373699897472 1 1
0.45007815230204 0.449066943355412 1 1
0.534092521196077 0.532295151142677 1 1
0.635063338080761 0.633182928357796 0 0
0.575215479354394 0.573601375887559 1 1
0.555000607994342 0.553570031746567 1 1
0.52468978712436 0.52285550415463 1 1
0.442723214391935 0.441281787846494 1 1
0.379667497643298 0.378637351055799 1 1
0.543415530953026 0.541860822434333 1 1
0.512213918681636 0.510710071294416 1 1
0.474309271315105 0.472871901616029 1 1
0.524386176752857 0.522337691451352 1 1
0.490791875571694 0.489447361024608 1 1
0.620002613574037 0.617947686956693 0 0
0.472465975363651 0.470537496323715 1 1
0.43787489898043 0.435931311992521 1 1
0.496275825058139 0.495217628423044 1 1
0.481002594993217 0.47906064780607 1 1
0.502462031233875 0.500288079826427 1 1
0.623297585106368 0.621595357737615 1 1
0.487712928199407 0.48615998970961 1 1
0.68996826958862 0.687409823719979 0 0
0.5360429239611 0.53445244379227 1 1
0.628151267568914 0.626952622562298 0 1
0.523970735552424 0.522974330300848 1 1
0.396538181571804 0.395557084316753 1 1
0.417894021704554 0.416824047639419 1 1
0.554656856467827 0.55296260476568 1 1
0.466405723527348 0.465127865699933 1 1
0.466182401120307 0.465017408146437 1 1
0.460270770000788 0.45844144110644 1 1
0.405738936610752 0.404597531622447 1 1
0.511403918448433 0.510165243467159 1 1
0.531601726002326 0.529933379681081 1 1
0.544000267111449 0.542125103419747 1 1
0.510659371523156 0.509206913518701 1 1
0.60782313864312 0.606165866943411 1 1
0.460771501542629 0.459473154236635 1 1
0.677298618631425 0.675055119804193 0 0
0.357911468719164 0.357058604903375 0 0
0.539052251944818 0.537340719410002 1 1
0.475397707710017 0.473972624309687 1 1
0.404442452309462 0.403305754129832 1 1
0.467445046997509 0.466374695460581 1 1
0.551516152746607 0.550170131728342 1 1
0.476779526262043 0.475582739338723 1 1
0.514621820785242 0.513290737106411 1 1
0.381131391823278 0.380172815195367 0 0
0.688614753458979 0.686869446331925 0 0
0.561320938950318 0.56002283958727 1 1
0.456944948360411 0.455846909470904 1 1
0.524246429839102 0.522858939261844 1 1
0.495347510504629 0.493891417705706 1 1
0.53293668692889 0.531449744026431 1 1
0.558011553940837 0.555914401230276 1 1
0.500523894717107 0.499313921788395 1 1
0.420243254125558 0.419228225236641 1 1
0.564692634973869 0.563098101153834 1 1
0.617285016628099 0.615298333253508 1 1
0.491324564346595 0.489811885170317 1 1
0.400851796082185 0.399909155864583 1 1
0.421975873953138 0.420332124565494 1 1
0.480269262578074 0.479131349077796 1 1
0.47103820077675 0.469737193843606 1 1
0.401802001380699 0.400566111974465 1 1
0.478342621130969 0.477051829714241 1 1
0.511108212253625 0.50954320870917 1 1
0.499823672214161 0.497851928683598 1 1
0.664136951507556 0.661782989118872 1 1
0.44383119554325 0.442597939262446 1 1
0.412621804917084 0.411595568576844 1 1
0.589526911290354 0.587673846014095 1 1
0.445135385717014 0.444077052125057 1 1
0.566370304822142 0.564817774500861 1 1
0.474497564232106 0.473144611241352 1 1
0.42831699900036 0.427110281545767 1 1
0.477311110216618 0.476297365448031 1 1
0.479988209630473 0.478583127038133 1 1
0.472688916210359 0.471187220745389 1 1
0.479644603026816 0.478498942726541 1 1
0.536296789577717 0.535151787564389 1 1
0.457368441927655 0.456193018580066 1 1
0.573362162224922 0.571655173701531 1 1
0.555299603748514 0.553923301335384 1 1
0.584405790984134 0.582661939816907 1 1
0.503836254223421 0.502392812864911 1 1
0.557906027059103 0.555508520526988 1 1
0.55055252257699 0.549039788009204 1 1
0.423671863057013 0.422476527734597 1 1
0.497361246351238 0.496091641982603 1 1
0.650523823968421 0.648584584152396 0 0
0.490532785109051 0.489365693168125 1 1
0.427599973044928 0.426462880100812 1 1
0.509063445900078 0.50760490216903 1 1
0.500229098469914 0.498650122322376 1 1
0.630436494657916 0.628519837827232 1 1
0.338989069381465 0.338256367058271 0 0
0.456570003076923 0.455141587563436 1 1
0.513143457779919 0.51134720092438 1 1
0.450613741248826 0.449433367634618 1 1
0.627223815878572 0.625527795651115 1 1
0.620563383709576 0.618575009075785 1 1
0.504496543559816 0.503281406889658 1 1
0.41667408196149 0.415705419444782 1 1
0.369725019493987 0.368870654411447 1 1
0.527118552557875 0.525705715228857 1 1
0.491355866002345 0.490346507742509 1 1
0.527357192045599 0.526164731488635 1 1
0.584649138657188 0.583292717041296 1 1
0.535788289066477 0.53439389380694 1 1
0.586137667750639 0.584247264800315 1 1
0.390710039636447 0.389104081672754 1 1
0.572131367793285 0.570498478848643 1 1
0.431884438241921 0.43056644925176 1 1
0.397892238828565 0.396967457004682 1 1
0.655749079696329 0.654118283201452 0 0
0.494881131432406 0.493794753933691 1 1
0.392364156909768 0.391138297525939 1 1
0.542617245673823 0.541162778254878 1 1
0.409531027054983 0.408432748365656 1 1
0.460474132377604 0.459423438080075 1 1
0.577306129102893 0.575665816370717 1 1
0.6086989414322 0.606953564418318 1 1
0.527786237342335 0.526475160724064 1 1
0.488952160721147 0.487518891972105 1 1
0.484375090035271 0.483371853253968 1 1
0.601821001683851 0.600513773598357 1 1
0.427839632526008 0.426309421125987 1 1
0.503500665260336 0.50218320683116 1 1
0.421331855051858 0.420037695875581 1 1
0.437125855912833 0.436215569453457 1 1
0.540024610173539 0.538791987077688 1 1
0.597431479136541 0.595738917000696 1 1
0.571214143875876 0.569981383534546 1 1
0.490036232808726 0.488686506606074 1 1
0.432666787390979 0.431658018212007 1 1
0.55176434101892 0.550289398387281 1 1
0.452031160781579 0.451211491213844 1 1
0.514547199210656 0.513401326451457 1 1
0.469765907049727 0.468237726269459 1 1
0.469839415562015 0.468613813528455 1 1
0.469048100240367 0.468128856209637 1 1
0.617445260930207 0.615217669975135 1 1
0.547732435497358 0.546323078239755 1 1
0.505329826790109 0.503775216854159 1 1
0.489253863001032 0.488032517998134 1 1
0.583938001987644 0.581790246421153 1 1
0.451234983582439 0.44988206116339 1 1
0.507997783105839 0.506496492900829 1 1
0.565985454528138 0.564258450104315 1 1
0.573256633389783 0.571617381936699 1 1
0.431284124660732 0.429791300014713 1 1
0.477325895428298 0.475542072303166 1 1
0.623458676678509 0.622027125413039 1 1
0.404690279885344 0.403332819315794 1 1
0.38249933266709 0.381102201215481 0 0
0.625630424608956 0.623978443448261 0 0
0.60874419997215 0.60705860129804 1 1
0.573738229552694 0.572266620759592 1 1
0.394192512133234 0.393081815354146 1 1
0.58255567619821 0.580943757763364 1 1
0.401592075803698 0.400411887339378 1 1
0.619838499345251 0.618325623091301 1 1
0.495539989790017 0.494212288843352 1 1
0.352529677148708 0.351565917799147 0 0
0.589679880311508 0.588163102445334 1 1
0.435996595639308 0.434565950713106 1 1
0.523078229013201 0.521568702204926 1 1
0.454464129380369 0.453207704813572 1 1
0.499013755188277 0.497060426788202 1 1
0.535633407254684 0.533779497361329 1 1
0.489225738186355 0.488008588462969 1 1
0.583926303358488 0.582023423989819 1 1
0.430945389277099 0.4300996240553 1 1
0.433789400822513 0.432685137934058 1 1
0.565251154883249 0.563705470111703 1 1
0.522762950689859 0.520971006394281 1 1
0.590590907924981 0.588650604160292 1 1
0.449613628625951 0.44832293579153 1 1
0.53390356849826 0.532524918234972 1 1
0.529998992297047 0.528783310380257 1 1
0.569669084428963 0.567861989359543 1 1
0.464691240882633 0.463634063592835 1 1
0.532294196552409 0.530964921069463 1 1
0.541698786301499 0.540421997063496 1 1
0.626989812147471 0.625408482846235 1 1
0.50154350550729 0.500308217771149 1 1
0.535681670426417 0.534283773604894 1 1
0.533969421046908 0.532548193912716 1 1
0.565212530096372 0.563665095158281 1 1
0.539310365304105 0.538154134705919 1 1
0.557525047929697 0.556124921790688 1 1
0.508688312749332 0.50741938137536 1 1
0.46070210276845 0.459539700873458 1 1
0.494423172533881 0.492289715133327 1 1
0.499530874318726 0.498072805297258 1 1
0.538614796357227 0.537397712309157 1 1
0.468669978278457 0.467351619459489 1 1
0.473605673754933 0.472701327142627 1 1
0.537200757384476 0.536161697224756 1 1
0.441839558328651 0.440804945405596 1 1
0.589006990952031 0.586667645257667 1 1
0.568511719183186 0.566623535524666 1 1
0.332373371238214 0.331613966568476 0 0
0.461730847989339 0.460401579353902 1 1
0.517131404861952 0.515554263220847 1 1
0.596387298329609 0.594845736099301 1 1
0.520726866765562 0.51928546059163 1 1
0.485542485610366 0.484185216554168 1 1
0.584614812639514 0.583313730613402 1 1
0.626983090257723 0.624799802008452 0 0
0.370415717896633 0.369581371445292 1 1
0.448969218019105 0.44773258326102 1 1
0.430049521936677 0.429110699507061 1 1
0.391877526556824 0.39101431554771 0 0
0.472465427806135 0.470970052539636 1 1
0.535664203032084 0.53402492830512 1 1
0.676963088301912 0.675055225036102 0 0
0.534125925295433 0.532078053374315 1 1
0.590327244058405 0.58865619627764 1 1
0.500838854706583 0.499443561815803 1 1
0.564411638123561 0.562702720830027 1 1
0.50414740974354 0.502899698525242 1 1
0.465480922606427 0.464441702004508 1 1
0.519825255729393 0.51859470352297 1 1
0.506080184043336 0.504469845582324 1 1
0.493046114488528 0.491939168525421 1 1
0.362964648693938 0.36203860054113 1 1
0.52025042330805 0.518348646182711 1 1
0.45003579822496 0.448533041923823 1 1
0.418669473932298 0.417253541008302 1 1
0.538631474064483 0.537274157639423 1 1
0.43657014059954 0.435708404187616 1 1
0.538506646765498 0.5371700648541 1 1
0.335003468973861 0.33420784153812 0 0
0.553686879876696 0.552450265604233 1 1
0.364007306984708 0.363107945646375 0 0
0.567610181458344 0.566444649808666 1 1
0.538340617879142 0.536463417408809 1 1
0.535363015351536 0.533599560208977 1 1
0.507814534509722 0.506036333073983 1 1
0.463773713396782 0.462526577162388 1 1
0.521473888975959 0.520288309428355 1 1
0.485965595030872 0.484478228489267 1 1
0.447215318351067 0.445809089863133 1 1
0.621656891930042 0.620055676354634 1 1
0.438067559718355 0.43690231013674 1 1
0.539973550472185 0.537661041829443 1 1
0.530940317229604 0.529281325673129 1 1
0.549322184789781 0.547947345568643 1 1
0.574707032514912 0.573073101223416 1 1
0.647837853543746 0.646227129315782 0 0
0.501835671275683 0.500178970099317 1 1
0.527038449855537 0.525322719746307 1 1
0.493494128888856 0.492308561674114 1 1
0.563587929679272 0.561960728046413 1 1
0.424921297180563 0.423674426303425 1 1
0.42217774643526 0.420939945517907 1 1
0.476368330128406 0.475090197051757 1 1
0.423109773264466 0.421987106555525 1 1
0.581591301606825 0.580026927490816 1 1
0.518384578061025 0.517100093079156 1 1
0.433142951709777 0.43186791774575 1 1
0.484652952207082 0.483048209788719 1 1
0.413723533241738 0.41196716390193 1 1
0.575707364524745 0.574309567932344 1 1
0.621970242147772 0.61992071051661 1 1
0.545789312607862 0.544177876018743 1 1
0.599295766639747 0.59742362075486 1 1
0.546105322360626 0.544568068877731 1 1
0.505711845515797 0.504183569712291 1 1
0.546240283766949 0.544223925444822 1 1
0.554085286721892 0.552884861458826 1 1
0.565603381722285 0.56424642072655 1 1
0.292860764107548 0.291948828213682 0 0
0.489188389768706 0.487456790204122 1 1
0.588215027815948 0.586730728331406 1 1
0.54440416231584 0.54285949477742 1 1
0.391207535383359 0.390095412996258 1 1
0.49084759516453 0.489274287175559 1 1
0.472955314800382 0.471538382449683 1 1
0.455138463732138 0.454111818899834 1 1
0.590090593998693 0.588489842899453 1 1
0.389487936575372 0.388468025361046 0 0
0.407960257947232 0.406767051885988 1 1
0.449362532034826 0.448000233960428 1 1
0.455873498955513 0.454383135664856 1 1
0.47148510683893 0.46996827608829 1 1
0.494237190320896 0.493081058784219 1 1
0.423962091373327 0.423039703551449 1 1
0.638462087339536 0.636751927454719 1 1
0.524850772694388 0.523387990532471 1 1
0.548186244924766 0.546824263895144 1 1
0.271943966894908 0.270893899280513 0 0
0.533061437697588 0.531530061452065 1 1
0.574736002335785 0.572979894976128 1 1
0.45232576526845 0.450798717443415 1 1
0.515273202742718 0.513403331139212 1 1
0.467126757949373 0.465776574060085 1 1
0.467451151942587 0.46612268823455 1 1
0.47856863659881 0.477467573709088 1 1
0.497703430402353 0.496389115653974 1 1
0.626003669978231 0.62440197984454 1 1
0.550622194925368 0.549085742608785 1 1
0.586749552423922 0.585020064492201 1 1
0.482353653437708 0.481188820356547 1 1
0.535526002763096 0.533712357248637 1 1
0.409792698432724 0.408843440413584 1 1
0.520057550796314 0.51854389820501 1 1
0.558655149191565 0.557261231102975 1 1
0.519993471281953 0.518500526896216 1 1
0.610287434048143 0.608884663796119 1 1
0.35102235355308 0.349970353307751 1 1
0.621409694809814 0.619990605782451 1 1
0.540344955844768 0.538669296666533 1 1
0.365829034033247 0.365047948302125 0 0
0.529060717380738 0.527635747772403 1 1
0.505546759291948 0.503754498362097 1 1
0.473018471679657 0.471294897030553 1 1
0.449330428616677 0.44812711229713 1 1
0.535270445113254 0.533743109880677 1 1
0.42618096254274 0.424755622088906 1 1
0.568487027486555 0.56690603303233 1 1
0.488539482570636 0.487129412766113 1 1
0.473392444985426 0.472353477926844 1 1
0.614662917226428 0.613488963622446 1 1
0.470683853878699 0.469651924324076 1 1
0.515482346097697 0.513737636568312 1 1
0.56687754273518 0.56504780222101 1 1
0.603711079820986 0.601828672918926 1 1
0.473305822799503 0.47212887684071 1 1
0.539670504509967 0.537687041615736 1 1
0.298220243682398 0.297447234624283 0 0
0.615926010692453 0.614555708976883 0 0
0.378620354523185 0.377571438705327 0 0
0.404686682438489 0.403707084707407 1 1
0.473211737234129 0.471780885589697 1 1
0.437820872767754 0.435982640689101 1 1
0.515720962725352 0.514477270414876 1 1
0.510763690788256 0.509066286338165 1 1
0.531956675563512 0.530154195923165 1 1
0.506118196203682 0.504924284711218 1 1
0.48859705936933 0.486819650508522 1 1
0.300384862692359 0.299546744860303 0 0
0.531228353053664 0.529730972879821 1 1
0.518782030350015 0.517556364408323 1 1
0.435552821652011 0.433774940939428 1 1
0.34169757693953 0.340678395621032 0 0
0.474268691483774 0.473088602220338 1 1
0.545823721005798 0.544506338507385 1 1
0.622442778808235 0.620856132425283 0 0
0.435961329055627 0.434904710003966 1 1
0.830291977807535 0.828091524100994 0 0
0.450960200431329 0.449882101937082 1 1
0.633688726736765 0.632108388168387 0 0
0.459100262706271 0.457872330822728 1 1
0.550014284313465 0.548699011952876 1 1
0.475032711453346 0.473799412997995 1 1
0.51030099658837 0.508499540079326 1 1
0.385671773190713 0.384557638409104 1 1
0.561577936243322 0.559704575118973 1 1
0.465262474853504 0.463750335764419 1 1
0.472274295947227 0.470753371969998 1 1
0.572089788511054 0.570463542070031 1 1
0.546021251597204 0.544864126314674 1 1
0.457199233565313 0.456124002995692 1 1
0.523770341515891 0.52200194085049 1 1
0.422279207412994 0.420827621596371 1 1
0.312389466592129 0.311136610689005 0 0
0.535641113535345 0.534432268984953 1 1
0.245691860130039 0.245040374664046 0 0
0.491711969157538 0.490356262390816 1 1
0.478049169690908 0.476850223777408 1 1
0.421854614124221 0.420804043292614 1 1
0.493783556639961 0.491853500079122 1 1
0.479934933982435 0.479040054190604 1 1
0.564198529630663 0.562868196354484 1 1
0.57413781906767 0.572639749859722 1 1
0.364002117567429 0.362903182042721 1 0
0.652098636864398 0.650081296484446 1 1
0.535812313317225 0.534168817353192 1 1
0.457229646232694 0.456149847170286 1 1
0.573459381713554 0.571791009687984 1 1
0.45133053172394 0.449707961936051 1 1
0.360519824633231 0.359581246337824 0 0
0.679880880250383 0.678160019054966 0 0
0.473909747008547 0.472913176830888 1 1
0.552321595895427 0.550622173548599 1 1
0.43194132137331 0.430533174616959 1 1
0.456609638554492 0.455010057951165 1 1
0.651047862129014 0.649377929780886 1 1
0.577916794815234 0.576041397761243 1 1
0.519262290501464 0.517120517979381 1 1
0.598375461706533 0.596944368022164 1 1
0.456387094164028 0.454841465157481 1 1
0.585230148602352 0.582711321093121 1 1
0.344407124740476 0.343501915569981 0 0
0.594513216200789 0.593151616429672 0 0
0.341727085851374 0.34089920969729 0 0
0.508400079662655 0.506675017730456 1 1
0.450720952934296 0.449365742961152 1 1
0.538372306746477 0.537180559081241 1 1
0.582051547524369 0.58044779224394 1 1
0.493090393852372 0.491480701783364 1 1
0.678158136302734 0.6760375248903 0 0
0.595189799276447 0.593709784035336 1 1
0.515744876093806 0.514487001643912 1 1
0.519111088188808 0.5175852843637 1 1
0.466848380183004 0.465500960824472 1 1
0.493658873915725 0.492577602854652 1 1
0.384998092915869 0.384009246919184 1 1
0.497461198778117 0.496071963550266 1 1
0.54142376298744 0.540336739041193 1 1
0.554177597707896 0.552815325963881 1 1
0.406786363145916 0.405405075946885 1 1
0.583081666047224 0.581378299816384 1 1
0.37319245011317 0.372232650542878 0 0
0.430995560590401 0.429599137768055 1 1
0.479443287847352 0.478040750184887 1 1
0.512579777906804 0.511038202885412 1 1
0.475176559092406 0.474014696422056 1 1
0.450578804621168 0.449215667794067 1 1
0.549983234507901 0.548559627946882 1 1
0.64006781416154 0.637577217573395 1 1
0.527408893869785 0.526084463819758 1 1
0.513894799154964 0.512324121284615 1 1
0.541166767772853 0.539487437631361 1 1
0.584391602682541 0.582699492140313 1 1
0.525860575821629 0.524493701176515 1 1
0.488021571173483 0.486739372803167 1 1
0.328701443549733 0.327658200679348 1 1
0.312652638118152 0.311804201485002 1 1
0.566390564739098 0.564849313730172 1 1
0.540612039264913 0.538962670372578 1 1
0.478102395543921 0.476877382242694 1 1
0.48440313297476 0.482314004685998 1 1
0.540353426762498 0.539154834991019 1 1
0.52327303525435 0.521838740672377 1 1
0.502675464397759 0.501341140966834 1 1
0.45751725577478 0.45638587612632 1 1
0.403132504924752 0.402290101518703 1 1
0.587023480222357 0.584564608232977 1 1
0.662546086645745 0.660840328105121 0 0
0.474857388338437 0.473555613789932 1 1
0.524349254847268 0.5230177758462 1 1
0.49841835525383 0.496946959175831 1 1
0.589712141079367 0.588082218352854 1 1
0.460533776726723 0.458947713366607 1 1
0.525790268526052 0.524356570859384 1 1
0.508520484593991 0.507290655489662 1 1
0.406287364936936 0.405362188053385 1 1
0.461353842624779 0.460238926358085 1 1
0.52529647341172 0.524117315334409 1 1
0.484851937805382 0.483587711128395 1 1
0.428495990755214 0.427375929933121 1 1
0.431775740883359 0.430940860658907 1 1
0.715006267775274 0.712962055523891 0 0
0.431823269527344 0.430709098619766 1 1
0.558027694277801 0.556163111864113 1 1
0.513419177012929 0.511633654891254 1 1
0.533638341662181 0.532042824867985 1 1
0.470968944203053 0.469754979757634 1 1
0.465773804171271 0.464636124469299 1 1
0.537722964697841 0.536161556791881 1 1
0.473851080962818 0.472648700480175 1 1
0.536430267158806 0.534937050666909 1 1
0.619288815472121 0.61746583513987 1 1
0.614703519266009 0.612914271688706 1 1
0.497918068107489 0.496608602120412 1 1
0.522694455523642 0.521179874210976 1 1
0.465019902042089 0.463645661127001 1 1
0.335751575973915 0.33489811320965 0 0
0.512440673031597 0.51132954969342 1 1
0.541685260716357 0.539456265506875 1 1
0.590252205444581 0.58851253518976 1 1
0.448252106571103 0.446981095031798 1 1
0.555481872599013 0.553561504890283 1 1
0.59041262167444 0.589064310309879 1 1
0.360788652148185 0.359676390362004 0 0
0.473211230407839 0.471993016885516 1 1
0.484413420809068 0.482540047660226 1 1
0.469957621727354 0.468358396669052 1 1
0.458694533224216 0.457515819705238 1 1
0.336727685172085 0.335830753397911 0 0
0.489090485273061 0.487395471747542 1 1
0.552316791820641 0.551098837545983 1 1
0.464017501077482 0.462696452272729 1 1
0.393050066248319 0.391711092884068 1 1
0.538553026931814 0.537041679780135 1 1
0.43673042430334 0.43531692372474 1 1
0.472182552886676 0.471345064362198 1 1
0.433828990798855 0.432506957766184 1 1
0.446134277217615 0.444865761972825 1 1
0.319370253065313 0.318401546757333 0 0
0.524975470365312 0.52334114157433 1 1
0.37887932206621 0.377815235746462 1 1
0.534239907669303 0.532133385917696 1 1
0.585510800626799 0.583731193677066 1 1
0.606479861344726 0.604743991485512 1 1
0.413138307959095 0.411884573832968 1 1
0.574201255763008 0.572471384398038 1 1
0.327764253010037 0.326982620966809 0 0
0.551791783486772 0.550534707962355 1 1
0.490669880270085 0.488993743809951 1 1
0.346436151252577 0.345303511228471 0 0
0.469398848569208 0.468081360963472 1 1
0.504960229773398 0.503539843016753 1 1
0.58011524809385 0.578668384338285 1 1
0.463798925269107 0.462782914611501 1 1
0.403835997325541 0.40257413418641 1 1
0.4324157655534 0.43113825321472 1 1
0.537597693121545 0.536325255170086 1 1
0.481138454302038 0.479222994626438 1 1
0.569269365019815 0.568017842932387 1 1
0.384866838649393 0.38384718224782 1 1
0.650681514461206 0.64882665858122 0 0
0.415487683816575 0.414066064278081 1 1
0.35088895914989 0.349984193757554 1 1
0.66332009692993 0.661349805346606 1 1
0.435642777012741 0.43418694027818 1 1
0.585682887151079 0.583386885947407 1 1
0.372501339788709 0.371457174365892 1 1
0.406072374516122 0.405009061028642 1 1
0.461536717465491 0.460246213341754 1 1
0.493831106320352 0.49286635589351 1 1
0.556968845789735 0.555537971123293 1 1
0.584882921500639 0.583035554725833 1 1
0.529415746849242 0.52775360994537 1 1
0.543137490682149 0.541994728585504 1 1
0.578548478709846 0.577078432036655 1 1
0.420093118290494 0.419026103738914 0 0
0.704174190508106 0.701817198656752 0 0
0.360853060930551 0.359856100396502 1 1
0.453055426311492 0.451943198505089 1 1
0.455781716040034 0.454307912662107 1 1
0.607797337926277 0.606131322882669 1 1
0.521823982327235 0.520371220269045 1 1
0.608457811601884 0.606622386153476 1 1
0.485796412004034 0.484747458275707 1 1
0.465974896316751 0.464771971351872 1 1
0.265319817853528 0.264701689751415 0 0
0.457384186532827 0.456080396154032 1 1
0.555474202085302 0.553896308966057 1 1
0.474571679318139 0.47352340650513 1 1
0.551897586181816 0.550547196505394 1 1
0.52478741806504 0.523499412134355 1 1
0.432484026851 0.431149859860833 1 1
0.641123307584237 0.639430472623281 1 1
0.458668748368529 0.457419103157427 1 1
0.507268013784893 0.505723763782346 1 1
0.514116447090068 0.513040843421621 1 1
0.5301528257726 0.52863393810865 1 1
0.592110398124565 0.590678912331986 1 1
0.481484592202881 0.480218343277403 1 1
0.437636048117736 0.436349244375277 1 1
0.567835889553158 0.566636010039198 1 1
0.50142590605555 0.500101503791764 1 1
0.451259900954603 0.450044475029986 1 1
0.484785417200403 0.483421805924214 1 1
0.579819338665686 0.578276254929129 1 1
0.623273383093236 0.621624255143648 1 1
0.567478803732648 0.565612415134828 1 1
0.606822393396238 0.605011859925469 0 0
0.473788490077716 0.471421023707563 1 1
0.361125029284699 0.360362375967298 0 0
0.595020358906296 0.593334442982586 1 1
0.538651842311295 0.53763310120935 1 1
0.48278329858573 0.481460760340186 1 1
0.509645169177459 0.508248838800153 1 1
0.609184759094185 0.606769964663513 1 1
0.404730155799985 0.403358239236057 1 1
0.484499497278524 0.483081017856903 1 1
0.487181958387546 0.485781184385998 1 1
0.599791843395935 0.59760379115225 1 1
0.473583247155297 0.472399236491542 1 1
0.553933990169019 0.552622691155202 1 1
0.473730111645507 0.472462996357145 1 1
0.657274153804977 0.655038469003834 0 0
0.527528815624305 0.525696092484113 1 1
0.561693893151953 0.560147091427054 1 1
0.492628113708603 0.490984130201664 1 1
0.34639220294055 0.345590655478896 0 0
0.495217575739912 0.493840422400931 1 1
0.478213105131023 0.476763847996784 1 1
0.604631214119147 0.603277471395759 1 1
0.466418255934055 0.465343631770158 1 1
0.569812219929405 0.568436200763692 1 1
0.50100279846355 0.499577476817319 1 1
0.401496817101679 0.400706920723927 1 1
0.460832317503463 0.459062133593991 1 1
0.448393436184991 0.446912762924094 1 1
0.561509345833906 0.560095485075315 1 1
0.373015922036592 0.371674222823701 1 1
0.44091516724924 0.439938311575102 1 1
0.484887599494714 0.483432196237353 1 1
0.630137274351563 0.628515924828921 1 1
0.409572868313818 0.408579818809937 1 1
0.437911197771012 0.436478239274497 1 1
0.578403858459384 0.57714508921776 1 1
0.480813821912857 0.478606212232539 1 1
0.55196590766161 0.550598137105689 1 1
0.570642520929702 0.568818965114892 1 1
0.392760101705544 0.391704464076149 1 1
0.55413667118974 0.552671277736667 1 1
0.48742009595301 0.48610814667626 1 1
0.415704468890375 0.414682176319119 1 1
0.478766425707326 0.47699202231746 1 1
0.531421822252039 0.529947539451292 1 1
0.557514116676794 0.555946532855132 1 1
0.515246621627534 0.514054656833118 1 1
0.549041366469417 0.547708939556424 1 1
0.547177170798079 0.545815909170462 1 1
0.642951491703295 0.641243943267026 0 0
0.556312074897619 0.554839286421814 1 1
0.46352196664411 0.462006753637156 1 1
0.37029008055763 0.369414456608094 1 1
0.485339842285279 0.483791888888139 1 1
0.535860717587836 0.534251133117466 1 1
0.447609454041295 0.446234010908077 1 1
0.503248490675863 0.502136216184918 1 1
0.554065086126184 0.552448927363324 1 1
0.52036513729941 0.519071274504378 1 1
0.572823898949517 0.571016048241576 1 1
0.562645830547154 0.560874456062996 1 1
0.532883143402156 0.53168286019723 1 1
0.487752809164285 0.486322502464202 1 1
0.581377702517199 0.579347834484197 1 1
0.386385474819037 0.385352968440892 1 1
0.434932328721116 0.433323376735744 1 1
0.580722404459895 0.579236736363043 1 1
0.545876689618436 0.544418320541783 1 1
0.436935147356102 0.435497599012815 1 1
0.410775692817951 0.409454492063513 1 1
0.46227784521081 0.461167347871495 1 1
0.547321696925301 0.545745971521532 1 1
0.564986079312327 0.563535840827697 1 1
0.565133951697824 0.563813034260457 1 1
0.384845219673461 0.38369442700231 0 0
0.413848331004752 0.413004251771945 0 0
0.449759259057371 0.448793818332425 1 1
0.480687920434237 0.479481555484825 1 1
0.504093789019007 0.502866370509232 1 1
0.552221057046127 0.550106355337735 1 1
0.653415038692676 0.651331943407263 1 1
0.535846954161843 0.534263081038128 1 1
0.453793546979208 0.452799207381296 1 1
0.588226747310201 0.586665294147113 1 1
0.493474392127548 0.492042834123042 1 1
0.439839175278108 0.438349517742589 1 1
0.401746649775394 0.400465868949109 1 1
0.537977735836275 0.536345225372077 1 1
0.605551699594453 0.603218126817972 1 1
0.535323000085748 0.533650495591316 1 1
0.57477857174811 0.572763712194652 1 1
0.464604452662982 0.463599233100447 1 1
0.506271996586074 0.505099400738794 1 1
0.535442099680462 0.534373463632032 1 1
0.485577092351101 0.484277432824763 1 1
0.547416616451279 0.54575276796372 1 1
0.46417459033609 0.462802003578131 1 1
0.734056781975799 0.732152179836652 0 0
0.633987744109564 0.632434213485814 1 1
0.415298382615799 0.41436815639068 1 1
0.627651193164548 0.625982044985897 1 1
0.538772542064589 0.53751461940048 1 1
0.561446899618929 0.560098587609101 1 1
0.425259308063523 0.42424328808981 1 1
0.443215795020186 0.44208390545622 1 1
0.49949209840946 0.498288134935384 1 1
0.525865708373731 0.524312673731965 1 1
0.440010142083097 0.439050234359287 1 1
0.485448456910297 0.484162792582347 1 1
0.522919193449693 0.52173885933835 1 1
0.472215590926051 0.471129261251323 1 1
0.500423232642006 0.499283222920818 1 1
0.505741909693636 0.504220989140693 1 1
0.449941040924442 0.448695750378952 1 1
0.66582712477999 0.664536008624621 0 0
0.357770772617902 0.356718289370136 0 0
0.599913569916046 0.598225243825984 1 1
0.478510520406938 0.477179515211493 1 1
0.532516930025805 0.531027313955159 1 1
0.610040007270729 0.608155330444778 1 1
0.546177749002146 0.544158220837595 1 1
0.578813165577936 0.577386024974459 1 1
0.592510409738948 0.591071451707452 0 0
0.551278106529447 0.549953602326137 1 1
0.570807238716489 0.569039182853264 1 1
0.561968763142755 0.559935356872533 1 1
0.488344535765932 0.48699364324417 1 1
0.473781899516956 0.472689629450283 1 1
0.540191363721158 0.538544589126277 1 1
0.498472421245641 0.497226905018953 1 1
0.478719073923692 0.477520961878499 1 1
0.442413355519378 0.440920558665809 1 1
0.45328069588713 0.452014450967186 1 1
0.498664788562581 0.497309064947785 1 1
0.530269058707694 0.528924897188782 1 1
0.535077543280435 0.533697193242385 1 1
0.558536376879585 0.55668962086965 1 1
0.515037089406578 0.513549651419792 1 1
0.448156985806268 0.447012599427341 1 1
0.555352960447967 0.553816004627693 1 1
0.362299215271565 0.361248398802319 1 1
0.706417146294327 0.704430596666712 0 0
0.430082067551407 0.428871362595255 1 1
0.522184298485485 0.520163103230553 1 1
0.626267735751459 0.624399303317549 1 1
0.626287487230419 0.624776374163723 0 0
0.491622386136 0.490374490169846 1 1
0.54692162544693 0.545674877463191 1 1
0.603591533881592 0.602227670445678 1 1
0.499871450206933 0.498686397670256 1 1
0.538706847508842 0.537522207296548 1 1
0.49481549032824 0.493341440228717 1 1
0.437201688419318 0.436155187938713 1 1
0.449062137689978 0.447493328619486 1 1
0.643991803126891 0.642410859225548 0 0
0.446070334717932 0.444918394979226 1 1
0.394463815697263 0.393674162313271 0 0
0.50451685600921 0.50326844104257 1 1
0.456611979884068 0.455317036399936 1 1
0.488381354419919 0.48684875767458 1 1
0.534777919039068 0.532746947405729 1 1
0.407031136590242 0.405866821315991 1 1
0.555179882000752 0.553538166424358 1 1
0.634077914512496 0.632226443059133 0 0
0.374533050146356 0.373827180206792 1 1
0.458435190879427 0.457290484714584 1 1
0.51855346623527 0.517018845734103 1 1
0.564796905596653 0.56298250307135 1 1
0.582575702728464 0.580937261288749 1 1
0.411794019445839 0.410732028554988 1 1
0.441404518223008 0.440138497103911 1 1
0.423373423049775 0.422247835054792 1 1
0.385696769970785 0.384683615999509 1 1
0.539072574821057 0.537012365272242 1 1
0.505390974919096 0.503955861167035 1 1
0.527596619625606 0.526023648150288 1 1
0.478622422813416 0.477537471387664 1 1
0.522554366235168 0.521199998740607 1 1
0.471832152377774 0.470650441757272 1 1
0.500113209228344 0.498923225946671 1 1
0.557316978595035 0.555919302601021 1 1
0.563194765509855 0.561808715170277 1 1
0.466133833736764 0.464656190234815 1 1
0.441073083548371 0.439900100434362 1 1
0.552827753216553 0.551600747300759 1 1
0.463592370505004 0.461454127441703 1 1
0.584392819657088 0.582505043154531 1 1
0.398044293057258 0.396689666875179 1 1
0.56312735076333 0.561839911260595 1 1
0.515215887860718 0.513593144984506 1 1
0.557384531795485 0.55583974462591 1 1
0.576042274339593 0.573782967183445 1 1
0.452015395046955 0.450683834218687 1 1
0.558069858082794 0.556625801997335 1 1
0.492756778039042 0.491437067210776 1 1
0.512581578384283 0.51083367071108 1 1
0.441807823667851 0.440170643133994 1 1
0.405388584433754 0.404521628782894 1 1
0.351166240945174 0.3499034367239 1 1
0.587166391195307 0.585765505553681 1 1
0.493242337538215 0.491777172909269 1 1
0.541096193855073 0.539573127657924 1 1
0.492266749857127 0.490947835775084 1 1
0.505630367518801 0.504439184054592 1 1
0.51616338929384 0.515166990028062 1 1
0.475988286044587 0.474224359337443 1 1
0.426080566756626 0.424978887502566 1 1
0.513386232054696 0.512126251508556 1 1
0.298623521323062 0.297864543474048 0 0
0.651456061507255 0.649957031021818 1 1
0.550237358694076 0.549081238176564 1 1
0.557142112109712 0.555743910409017 1 1
0.577251477797503 0.575834529369795 1 1
0.561955142469569 0.560383681362683 1 1
0.439285394187414 0.438115474226265 1 1
0.600471864950374 0.598736439177905 1 1
0.410766943790208 0.409685145107099 1 1
0.533427800225367 0.532062363955038 1 1
0.540492335619895 0.539156925028084 1 1
0.588689460891669 0.587532913866231 1 1
0.444581805506722 0.443349158244196 1 1
0.544027290391304 0.542413421683344 1 1
0.513710508211955 0.511984085208932 1 1
0.514080803999544 0.512560803269154 1 1
0.548912901819414 0.547244813497257 1 1
0.569070069345158 0.567447300441395 1 1
0.463167681727754 0.462083007067953 1 1
0.608337800283231 0.606814621521593 1 1
0.453791637580074 0.452614954580681 1 1
0.506642660319443 0.505397393198423 1 1
0.463162131420271 0.461729829287095 1 1
0.551597152852866 0.550008543835451 1 1
0.483139184558706 0.481818928110301 1 1
0.426867449085238 0.425689361144285 1 1
0.47838636533124 0.476581883890747 1 1
0.505427121822567 0.504132212917041 1 1
0.589486183898312 0.58797341758063 1 1
0.487569143203017 0.485823084414498 1 1
0.505739466507782 0.503181549719168 1 1
0.543177584922563 0.541927676314853 1 1
0.394021008644029 0.393124917854522 1 1
0.474308760438632 0.473323499344876 1 1
0.574312809478541 0.572632779455742 1 1
0.507752532120912 0.506492633632264 1 1
0.442702045428485 0.441465002761477 1 1
0.548026169316465 0.546436573299182 1 1
0.589979184261194 0.588036802694983 1 1
0.485463106859163 0.484397853052068 1 1
0.553377909445099 0.551727162508577 1 1
0.473700535251705 0.472247428016102 1 1
0.564025145674859 0.562180660440075 1 1
0.631489866965417 0.629621820623155 1 1
0.656329788967046 0.653917394313231 1 1
0.471647492826928 0.47032595174282 1 1
0.620026323995469 0.617856769497874 0 0
0.485038021294834 0.48341117855246 1 1
0.5762839107394 0.574946539950626 1 1
0.574587007190794 0.572952926186856 1 1
0.406407993421674 0.405408819996251 1 1
0.545148999654536 0.543169780673362 1 1
0.508787326216002 0.50761471070242 1 1
0.557414988475137 0.555880503437146 1 1
0.55975205243795 0.558307697724559 1 1
0.46834995993254 0.466956003417239 1 1
0.460409464258034 0.45924049767539 1 1
0.53818976656897 0.53659048777723 1 1
0.471233598487751 0.470228576550471 1 1
0.598017562084755 0.596513693867002 1 1
0.498818903092337 0.497447245861552 1 1
0.388881810192972 0.387546950613917 1 1
0.424150177517907 0.422978043884829 1 1
0.580656858860739 0.578945753523638 1 1
0.458776130810997 0.457649643634226 1 1
0.342333277528425 0.341562310145031 1 1
0.406965026918568 0.405741602539076 1 1
0.460350117742186 0.4591698394013 1 1
0.418638951493915 0.417433701392777 1 1
0.467948037551826 0.466678025835126 1 1
0.567599224150183 0.56633197281841 1 1
0.443133852405743 0.442252079248116 1 1
0.35695665928495 0.355766135535046 1 1
0.475396605737187 0.474020629735947 1 1
0.468648988953634 0.466675884198762 1 1
0.533712744393459 0.532121815746066 1 1
0.547304242487849 0.545932895138278 1 1
0.52209758822529 0.520930090793099 1 1
0.539376124203961 0.537621026447223 1 1
0.477115567802302 0.475573847975641 1 1
0.506020323310147 0.50487536946186 1 1
0.497209189557936 0.495967067738635 1 1
0.636326192299615 0.634599295374912 0 0
0.491075143092154 0.489376843491267 1 1
0.470812159247945 0.469594770138038 1 1
0.466390608877041 0.464922893116383 1 1
0.274436176001382 0.273892710834781 0 0
0.495805162755496 0.494203109452715 1 1
0.430160920625839 0.428944137375457 1 1
0.486591697163012 0.485595036803996 1 1
0.529874017545199 0.528452591735718 1 1
0.451947855412678 0.450380085747879 1 1
0.560474933469553 0.558454618488983 1 1
0.443946400821028 0.442614900268729 1 1
0.451366484668661 0.450064270301746 1 1
0.418545880806395 0.417147493050029 1 1
0.546729624556845 0.544834736945205 1 1
0.614825948884079 0.613011502021269 1 1
0.451954125196343 0.450951303674703 1 1
0.379338770732905 0.378460434948259 0 0
0.571487194908685 0.569652070575586 1 1
0.576330854435902 0.574554046821159 1 1
0.4878468690594 0.48586865303642 1 1
0.427315490341922 0.426457172619133 1 1
0.510988470703353 0.509488065506667 1 1
0.594412344511747 0.592670881910129 1 1
0.604482967914937 0.602696557025106 1 1
0.413338996913621 0.411864646169546 1 1
0.457905761742647 0.456666464332314 1 1
0.595477119043018 0.5937886269568 1 1
0.564556012408994 0.563056309944907 1 1
0.473636029499287 0.472261214990155 1 1
0.341918795514305 0.341269185631585 0 0
0.387339939730272 0.386335256212583 1 1
0.520684404216569 0.519245853466764 1 1
0.505241132260532 0.503614978658713 1 1
0.498342561221616 0.497018887966966 1 1
0.616492944042047 0.614826421170579 0 0
0.568252572766247 0.566640428911972 1 1
0.558022517990662 0.556811770934034 1 1
0.544772037225579 0.543319091248735 1 1
0.314904239274871 0.314055960395333 0 0
0.508170946009925 0.507103778408571 1 1
0.401142839441497 0.399912773940776 1 1
0.604938441744105 0.603091364745458 1 1
0.553910936280609 0.55270406372983 1 1
0.449187707554866 0.448143253896343 1 1
0.541854224190653 0.540398910348644 1 1
0.473274535722204 0.472112483214575 1 1
0.470735733770105 0.469423627850866 1 1
0.396631044227923 0.395494543854728 1 1
0.59401430873018 0.59260765343866 1 1
0.556729565001402 0.555206952273165 1 1
0.447230289290007 0.445736471471642 1 1
0.472144011341354 0.47090436259528 1 1
0.3797279508621 0.37887557154543 0 0
0.620385990408663 0.618565939119852 1 1
0.443518558260832 0.442222996273094 1 1
0.38719393669894 0.386137594183568 1 1
0.411357949579479 0.41022332627558 1 1
0.512756400510999 0.511377473356206 1 1
0.476235786036783 0.475132804252617 1 1
0.589032810260796 0.587376920039886 1 1
0.53604677199297 0.534190285057924 1 1
0.552184246178046 0.550094876431058 1 1
0.557778370741141 0.556416478063105 1 1
0.527515285532711 0.526050393144012 1 1
0.599114687781925 0.597127495082392 1 1
0.448233482733969 0.447281389317899 1 1
0.553003610665354 0.551760594718749 1 1
0.478891840298033 0.477374444943686 1 1
0.346872492627975 0.345973315473193 1 1
0.442281984168308 0.440998392290137 1 1
0.424792896839742 0.423424296530847 1 1
0.545796996364361 0.544364952573426 1 1
0.413524337612362 0.411731244262035 1 1
0.553827572606955 0.552403478561064 1 1
0.394667526820142 0.393682801594188 1 1
0.51057811190344 0.508874979439764 1 1
0.550465519591184 0.548864402900267 1 1
0.506993746845395 0.505714631715514 1 1
0.464803335911935 0.46360296970014 1 1
0.468450929138751 0.46707327120176 1 1
0.405523513810694 0.403928639302284 1 1
0.519105883884617 0.517523135044105 1 1
0.480995277900268 0.480005375028141 1 1
0.570412243382055 0.568779896102105 1 1
0.451495357175015 0.449925397388806 1 1
0.490671841440919 0.489445927904072 1 1
0.492849869192507 0.491779244572173 1 1
0.467918518986807 0.466510864622448 1 1
0.543630854496415 0.542364639849734 1 1
0.575744346833002 0.574446930854676 1 1
0.415802618686646 0.414388371860487 1 1
0.402150276762379 0.40127276662484 0 0
0.540921777429538 0.539647568674151 1 1
0.626405607871394 0.624367326837421 1 1
0.641987299349634 0.640480343234306 1 1
0.550134771547854 0.548238902446821 1 1
0.438936736547045 0.437491085255538 1 1
0.378336350707975 0.377401375671734 1 1
0.514160237776608 0.512871692830802 1 1
0.51856316565372 0.517277556986761 1 1
0.572541381620985 0.571185749549452 1 1
0.405968997636892 0.404903752314845 1 1
0.496012024027146 0.494344229856347 1 1
0.479446503320634 0.478113882204244 1 1
0.557391306898236 0.555620448236504 1 1
0.518891325581106 0.517323748303961 1 1
0.511203607519183 0.51011204412675 1 1
0.536410307756113 0.534760999405996 1 1
0.47210558882436 0.471120874653712 1 1
0.530980686854227 0.529688528881028 1 1
0.566266034400486 0.564583675115902 1 1
0.583882669642255 0.582300373524372 1 1
0.55057224430666 0.549211090837314 1 1
0.539673042653626 0.537565176023888 1 1
0.374912568725413 0.373769403021416 1 1
0.552042735939893 0.550714181310799 1 1
0.550123736259578 0.548041077933194 1 1
0.512267224831431 0.511176008867857 1 1
0.600574775429319 0.598832879518097 1 1
0.565159259265067 0.563660960210935 1 1
0.631647400128121 0.629892204652819 1 1
0.619343548861593 0.617545481398544 1 1
0.569517736948913 0.567878224926763 1 1
0.450225122940195 0.448806715099074 1 1
0.593134723530552 0.591673969242145 1 1
0.487694955564015 0.486640683188947 1 1
0.425442533597491 0.42393866501181 1 1
0.520068742660477 0.518450155677653 1 1
0.666625522695142 0.664828015584813 0 0
0.487193265946204 0.48577500682543 1 1
0.49772961175088 0.496394585837688 1 1
0.551267882838819 0.549911776303032 1 1
0.402121300246973 0.401195260695136 1 1
0.556596428043891 0.554900701858789 1 1
0.642066844329809 0.640564992104014 1 1
0.6414157235719 0.63931429902444 1 1
0.504581360400083 0.502972462277982 1 1
0.491572577080996 0.49051456047321 1 1
0.47442624104941 0.473255277334445 1 1
0.546289073364566 0.544928376408014 1 1
0.451111157245768 0.449711108719463 1 1
0.481791401983843 0.479802954452044 1 1
0.359572827536796 0.358960218458595 1 1
0.470334932649764 0.468834727100878 1 1
0.584492076856789 0.582971979245965 1 1
0.373305548130593 0.372511238055301 1 1
0.590168772618172 0.587998747187017 1 1
0.562944777178643 0.561061533660029 1 1
0.497093410250834 0.495362941282738 1 1
0.499771307108263 0.498438826208039 1 1
0.514311230528917 0.512991718714609 1 1
0.457230446141323 0.455898741311159 1 1
0.456831075388007 0.454897505566017 1 1
0.674971449235003 0.672625482162975 0 0
0.46283820196446 0.461495007791562 1 1
0.495216172970229 0.494173845386993 1 1
0.554596048853742 0.553479806481919 1 1
0.480165175635723 0.478788209499632 1 1
0.627759251996272 0.625714687050874 1 1
0.516390706406729 0.515093955936715 1 1
0.684175479468271 0.681925410807323 0 0
0.506934679385638 0.505201724301718 1 1
0.492717950644713 0.491453124879842 1 1
0.578539472508135 0.576982847900127 1 1
0.486409113677849 0.484688655413624 1 1
0.348992123886442 0.347837917426948 0 0
0.507146914503302 0.505806931531686 1 1
0.585943058346736 0.584600170328753 1 1
0.452907652254722 0.451433627525807 1 1
0.440141848069846 0.438917798005144 1 1
0.569214639730041 0.567707335506117 1 1
0.45052255525023 0.44944747728519 1 1
0.548988013058105 0.547175108180519 1 1
0.444106320767835 0.442118152304876 1 1
0.4334563369799 0.432458101811723 1 1
0.510571552476929 0.509041404305168 1 1
0.564584669393134 0.56339309832135 1 1
0.481732159819118 0.480656625385208 1 1
0.457911633325771 0.456550923480071 1 1
0.387420681643031 0.386203922898782 1 1
0.620784913304569 0.619050106710748 1 1
0.452966283075289 0.451729556299511 1 1
0.60988459748498 0.608536212195699 1 1
0.665953095719938 0.664504680346639 0 0
0.543031567394598 0.541676453860037 1 1
0.376484827068424 0.37527436588559 1 1
0.50769068086798 0.506416737219038 1 1
0.544718686467755 0.542873437370225 1 1
0.566506953183175 0.565282423129216 1 1
0.431515886165594 0.430211663658734 1 1
0.582255225410655 0.580526309394188 1 1
0.378287241050349 0.377316678988824 0 0
0.393805759076405 0.392864356897869 0 0
0.601707473599893 0.600321933867267 1 1
0.527173019689638 0.52467065470654 1 1
0.500854232519319 0.499302525975981 1 1
0.50521760784852 0.503994328825322 1 1
0.778868420415417 0.777225696082112 0 0
0.428248745803349 0.426539770756376 1 1
0.520076366311962 0.518297340306942 1 1
0.473550217085591 0.472537532431459 1 1
0.495930184377721 0.494851560774953 1 1
0.458476570745225 0.456650826009378 1 1
0.300914571577615 0.300041315465774 0 0
0.558282125220256 0.556446757864988 1 1
0.48309994096761 0.481765775646715 1 1
0.571050920638352 0.569399994120642 1 1
0.454174279122226 0.453070906427284 1 1
0.501636583194284 0.500271866662591 1 1
0.454693891299534 0.453831845791169 1 1
0.470126456607659 0.468678604944626 1 1
0.464477502562609 0.463413316904911 1 1
0.513489535271345 0.51175573338577 1 1
0.440908063517647 0.439503208487967 1 1
0.54907196642432 0.547448478643243 1 1
0.593484613656579 0.59196796118531 1 1
0.455614862673368 0.454360539383864 1 1
0.512170061727919 0.510351508008374 1 1
0.549071333145919 0.547319350960377 1 1
0.400660489040168 0.399542596616447 1 1
0.493994983206023 0.492784240380767 1 1
0.529773605082348 0.527680231970748 1 1
0.53950081215077 0.537783691581759 1 1
0.392529764092722 0.391952301611939 1 1
0.477498947716037 0.476328447939833 1 1
0.467201044344802 0.465985353207401 1 1
0.417760517523575 0.416581548421377 1 1
0.438401277055711 0.436802232036299 1 1
0.431515836280497 0.430065999609224 1 1
0.475491393437856 0.473973886178275 1 1
0.399686704103421 0.398376327182697 1 1
0.392681501787062 0.391564892318014 0 0
0.699242626948198 0.696848020911189 0 0
0.530266384028321 0.52892636168476 1 1
0.516128332991096 0.514485760705065 1 1
0.530495263745667 0.528629596412208 1 1
0.588671943967363 0.587067795581048 1 1
0.557107761149625 0.555666642632469 1 1
0.543977176641628 0.542338249322503 1 1
0.442483107606463 0.441474309310766 1 1
0.547390562159757 0.545220846288075 1 1
0.436198538285404 0.43517520916512 1 1
0.510337928840935 0.508758342715836 1 1
0.335019568158253 0.334176840505498 1 1
0.472885390602924 0.471709029007488 1 1
0.474081772989606 0.472797256452238 1 1
0.573508807710869 0.571826798156533 1 1
0.414527971706747 0.413143122787336 1 1
0.588163136026501 0.586687439367167 1 1
0.461071208522437 0.459916925806423 1 1
0.490727604332035 0.488937538913073 1 1
0.622225040145068 0.620667078545347 1 1
0.427513165394047 0.426298096688004 1 1
0.390856046114558 0.389991970104528 0 0
0.552916162882897 0.550635872040091 1 1
0.581306550882288 0.579976202842409 1 1
0.47696588496547 0.475505612710446 1 1
0.602614031360275 0.600301743845851 1 1
0.473421300568248 0.472102081598118 1 1
0.504294076638453 0.50300543183684 1 1
0.443135162288188 0.442072353858966 1 1
0.551459168820276 0.549729555265602 1 1
0.535543169346248 0.533530262810469 1 1
0.528168632329413 0.52657983807548 1 1
0.43908586116718 0.437410546170723 1 1
0.549246960876934 0.547478508073689 1 1
0.404757315841318 0.4038250823076 1 1
0.422051028640036 0.421085295623282 1 1
0.496751776258083 0.494876400393111 1 1
0.548840377584433 0.547390580295699 1 1
0.385841380377542 0.3847341406514 0 0
0.434951698314635 0.433974980057745 1 1
0.417255498881208 0.416203050902437 1 1
0.432313647368657 0.4311911220333 1 1
0.57312304848566 0.571647508413823 1 1
0.374288207045173 0.373005587313582 1 1
0.468052551965134 0.466108809032119 1 1
0.442336808496719 0.441135249560089 1 1
0.538872561030912 0.537579995618661 1 1
0.507657448946204 0.50633496013799 1 1
0.348267711604651 0.347308623116943 0 0
0.481078333193689 0.479715387240974 1 1
0.505243158269655 0.504009067923874 1 1
0.500839864090055 0.499313552254452 1 1
0.381555800891026 0.380514448766191 1 1
0.533711327115932 0.532251788192615 1 1
0.472053406679347 0.470524190085338 1 1
0.444440235507968 0.442930969497753 1 1
0.587351861392679 0.584887634782009 1 1
0.470626926562363 0.469180966475828 1 1
0.457633947851355 0.45659504651451 1 1
0.499955977907912 0.498544170376746 1 1
0.440754410458298 0.439446918964915 1 1
0.483377032379497 0.482118483209169 1 1
0.5508789916961 0.549673290999584 1 1
0.465086715428965 0.464000155755733 1 1
0.506897065171639 0.505276829460148 1 1
0.497762015283717 0.49626460688448 1 1
0.561402138267427 0.559324126236768 1 1
0.504543827628362 0.5030680603828 1 1
0.314953205162183 0.314341426409434 0 0
0.430875203861725 0.429175742747368 1 1
0.425798713187932 0.424761342450352 1 1
0.369031292113182 0.368232716901129 1 1
0.514434462432051 0.512558079871245 1 1
0.361133819241018 0.360317777868272 0 0
0.51230883586044 0.510529903252197 1 1
0.501380098405621 0.499902497580698 1 1
0.401539492244326 0.400477394524365 1 1
0.662002007819905 0.659999891382023 0 0
0.473363009714585 0.472230457361395 1 1
0.455666033557437 0.454548174654449 1 1
0.503700405439509 0.50213011567201 1 1
0.38314695066196 0.382343299666035 0 0
0.657544749329531 0.655328972430642 0 0
0.551588691179231 0.550097155018172 1 1
0.530284005851168 0.529042635660624 1 1
0.657812184057558 0.656211736602836 1 1
0.558307716938647 0.556790214223441 1 1
0.540984914574567 0.539786710328934 1 1
0.458701467328284 0.45708908486199 1 1
0.585026655702103 0.583163533137561 1 1
0.473560905665244 0.472428035009338 1 1
0.370678999254604 0.369775456345453 0 0
0.488302318635679 0.486791364939556 1 1
0.48863524207488 0.487226924772984 1 1
0.439343056540403 0.437930229589196 1 1
0.406805792724811 0.405678007074577 0 0
0.509342279013997 0.507962553787147 1 1
0.588682286307104 0.586699517787979 1 1
0.51781347631023 0.516127909373117 1 1
0.5154596120697 0.514273950948447 1 1
0.498981895588561 0.497756147051268 1 1
0.504714985895907 0.503063359923455 1 1
0.543957331627829 0.542323677394664 1 1
0.534841705466338 0.533388539845004 1 1
0.43018150582229 0.428957602875183 1 1
0.546201580777383 0.544681441446514 1 1
0.405296960489052 0.404077974988683 1 1
0.352926614440187 0.351768126320902 1 1
0.503673681741821 0.502486474074795 1 1
0.696773691988101 0.695213562303469 0 0
0.474377488967105 0.473030343993382 1 1
0.541760853536858 0.540416058049293 1 1
0.416115322086925 0.414715649910659 1 1
0.450240701829641 0.449348758766731 1 1
0.636484160290286 0.635007447027563 0 0
0.390708629472371 0.389798959335446 1 1
0.465598398352966 0.464480199268496 1 1
0.387286789198694 0.386238800362668 1 1
0.397997036113998 0.396579353157733 1 1
0.413257129238241 0.411928036756394 1 1
0.534055212913834 0.532536443039774 1 1
0.469718505242831 0.468387552784594 1 1
0.471959418853217 0.470004678307644 1 1
0.632856107710098 0.630997299816778 0 0
0.565360847655294 0.563747926470772 1 1
0.586618692410256 0.585247078500061 1 1
0.508985527231198 0.507919030610343 1 1
0.54866978194992 0.547325221614502 1 1
0.539702065177132 0.537695409478839 1 1
0.504305417625348 0.503201446045694 1 1
0.628175807491506 0.626338508689292 1 1
0.38754055418635 0.386668860986693 1 1
0.63478338563814 0.632979926623564 1 1
0.634238805061255 0.632049266929222 1 1
0.485470418384886 0.484094100945597 1 1
0.44992549795492 0.44898265607305 1 1
0.493348489972644 0.491814393895515 1 1
0.571451850498223 0.569289676741524 1 1
0.528919204059109 0.527734943212714 1 1
0.432204053389359 0.430930834027959 1 1
0.471730423513707 0.470282506803576 1 1
0.481357062412865 0.479861566421885 1 1
0.535724492725322 0.534292522902755 1 1
0.489218158686844 0.487899691777306 1 1
0.551547540111129 0.549625904306288 1 1
0.360693481297657 0.359865818232037 0 0
0.426196272058592 0.424841713519305 1 1
0.554442262679729 0.552577113919444 1 1
0.458045390984079 0.456683788071352 1 1
0.528152686054353 0.526869379875628 1 1
0.554106769725602 0.552228762670888 1 1
0.610363851168813 0.608842241603889 1 1
0.535446210544864 0.534109460496185 1 1
0.531673409476327 0.530470036887393 1 1
0.571052132684075 0.569477214523395 1 1
0.564980759543244 0.563290373814133 1 1
0.525141373312473 0.523593745517636 1 1
0.484688258569069 0.483176103474789 1 1
0.523287014223975 0.52228751253096 1 1
0.456524221140132 0.454927117201004 1 1
0.431031682857954 0.430028659424621 1 1
0.357600016178137 0.35654468777888 1 1
0.405411344007002 0.404342832109342 1 1
0.480440556405458 0.479164108991954 1 1
0.597421627957657 0.595898950163268 1 1
0.361547936757645 0.360386592826328 0 0
0.565316221788764 0.564038634764788 1 1
0.52613084621876 0.524770684102328 1 1
0.475430788913118 0.474029802089317 1 1
0.515696763739974 0.514345087883441 1 1
0.519116395794399 0.517503907048242 1 1
0.605247690738144 0.603567697089721 1 1
0.507655809052361 0.506414345039482 1 1
0.702720613579543 0.700458370147064 0 0
0.471814368959443 0.470560082485007 1 1
0.473411483330395 0.471940703616621 1 1
0.543236225760837 0.541693767641927 1 1
0.396782492929815 0.395422234496701 1 1
0.450400032900481 0.448995109431059 1 1
0.697281939912324 0.695110881465554 0 0
0.463813395986091 0.462759699987401 1 1
0.607139994599491 0.605213162615093 1 1
0.515434138949637 0.513903863280984 1 1
0.548361753963033 0.547002143461408 1 1
0.493968161003237 0.492907216652378 1 1
0.476105131230834 0.474924050794502 1 1
0.507338599814295 0.506063975489086 1 1
0.510875377864904 0.509559838467774 1 1
0.545128002997316 0.543582578471594 1 1
0.436078065120625 0.434999351903692 1 1
0.402824750664221 0.401564567619273 1 1
0.503661433101567 0.502154219805685 1 1
0.426776205622088 0.425587248775188 1 1
0.483807585823244 0.482396195907381 1 1
0.529284815968846 0.527273957540771 1 1
0.519516538695389 0.517983227589214 1 1
0.406456759181984 0.405229592988538 1 1
0.477786390448483 0.47645680874388 1 1
0.587061714699127 0.585509548154917 1 1
0.528188707876778 0.526725366193355 1 1
0.504815523389895 0.503125007516144 1 1
0.502528049153646 0.50105573417642 1 1
0.589993628125597 0.587847175939386 1 1
0.444540781641471 0.443456566815099 1 1
0.456299303387358 0.455011982482822 1 1
0.448714372375342 0.447711335806777 1 1
0.492652179571011 0.490980704481753 1 1
0.559329661332044 0.558137851714163 1 1
0.289091662304424 0.288297946274227 0 0
0.486185497327105 0.484934586232957 1 1
0.437808857735866 0.436597457052717 1 1
0.574506174077626 0.572766686249523 1 1
0.600048271701144 0.598067668081488 1 1
0.512075509901283 0.510750786702526 1 1
0.34955499720389 0.348715223730255 0 0
0.442631656548288 0.441804477655438 1 1
0.500503164245761 0.498969505711764 1 1
0.473465752235877 0.471882714997888 1 1
0.45971854833359 0.458696293704708 1 1
0.46680120832825 0.465496247858178 1 1
0.472271617147416 0.471114787288642 1 1
0.620989534102245 0.619051621346994 1 1
0.547569681063807 0.546125785160704 1 1
0.557764497696692 0.556203426912316 1 1
0.379269347634751 0.378386249187993 0 0
0.425906242521279 0.42476184959392 1 1
0.56568053186782 0.56426474705556 1 1
0.578370882420511 0.576937425085429 1 1
0.469727145057383 0.468266111254507 1 1
0.458998619666123 0.457474997253134 1 1
0.612337479351773 0.610084012493964 1 1
0.487886616155177 0.486352366852936 1 1
0.543622791190331 0.54234455868979 1 1
0.410015399856882 0.40866551003886 1 1
0.499294315657772 0.497614640209356 1 1
0.510080805965388 0.508860124704048 1 1
0.490658056916571 0.489572614897357 1 1
0.504590189668345 0.502964985593568 1 1
0.509312213766763 0.507752124844171 1 1
0.461533104770812 0.459760333153143 1 1
0.51337115913025 0.511882304376127 1 1
0.481932150285607 0.480669592388298 1 1
0.48117353629279 0.479874566027706 1 1
0.462824802054854 0.461612806800292 1 1
0.428912990673035 0.42783969709009 1 1
0.414246397568384 0.413104625945026 1 1
0.778957443628984 0.776887360300729 0 0
0.515054369581906 0.513510099119163 1 1
0.601287394641781 0.599721484999633 1 1
0.548208095261228 0.546534976331206 1 1
0.515111498077847 0.513771506230298 1 1
0.336744898602506 0.335924969266554 0 0
0.570872622254939 0.569467593553761 1 1
0.545922832697836 0.544237418127776 1 1
0.582173641728924 0.580380680461674 1 1
0.433322151419794 0.432211856348172 1 1
0.500549921940969 0.49947449574318 1 1
0.452093353774048 0.450776638970487 1 1
0.470110716772405 0.468593822564983 1 1
0.516658416096235 0.515244294822623 1 1
0.574646209945925 0.573328114614615 1 1
0.397580721149022 0.396482926014112 1 1
0.557798095015654 0.555705240874819 1 1
0.506380066706664 0.504517245753486 1 1
0.6035408603264 0.60221441059298 1 1
0.558573242779505 0.556713654127514 1 1
0.601303515992331 0.599546303035919 1 1
0.549257405708641 0.548152315686204 1 1
0.481923286774986 0.480187559961104 1 1
0.72492004112416 0.723269003777131 0 0
0.47458045171146 0.473158237943841 1 1
0.431569790513778 0.430402514207838 1 1
0.561343327935697 0.559409631254794 1 1
0.565630861787852 0.563850304516794 1 1
0.480325591029251 0.478722216449541 1 1
0.438859673606867 0.437627031273911 1 1
0.46755929449525 0.466295149943888 1 1
0.349831988747119 0.348521003295502 1 1
0.488592614715112 0.487073644375038 1 1
0.586731186559962 0.584972875002307 1 1
0.510073989201075 0.508763026002074 1 1
0.525062436108803 0.524044045625233 1 1
0.592804078331602 0.591139243263992 1 1
0.488670375345083 0.487257896688907 1 1
0.46051425797329 0.459054276817487 1 1
0.46187292614178 0.460473698896279 1 1
0.563027815391393 0.561712903460913 1 1
0.559901203730211 0.558401303391815 1 1
0.54305467134045 0.541703126934959 1 1
0.399754817577675 0.398617960821566 1 1
0.385057835254186 0.383799818303184 0 0
0.527408066786503 0.525854806202414 1 1
0.527352890267405 0.52600023724636 1 1
0.449475520999482 0.448322277436065 1 1
0.480460803963956 0.479006821940911 1 1
0.484853020814378 0.483761952926947 1 1
0.406318425432937 0.40514174594488 1 1
0.4863177121338 0.484803854186906 1 1
0.415207563217787 0.414098507680091 1 1
0.435760054398105 0.434825633791818 1 1
0.582153979703469 0.580367461376432 1 1
0.418397229211772 0.417342093643275 0 0
0.426270245039864 0.424994502943719 1 1
0.477136908493103 0.475704730547811 1 1
0.572866605672125 0.571721338627761 1 1
0.514313532655694 0.512612546503229 1 1
0.453989440834504 0.452333092376693 1 1
0.51075727671871 0.509679488821875 1 1
0.402884356131183 0.40167803747533 1 1
0.449969360596829 0.448871215704306 1 1
0.434221981195317 0.432834483708391 1 1
0.31584661609332 0.31493223057241 0 0
0.59603744948802 0.594445223890524 0 0
0.55290830240809 0.551641930478154 1 1
0.46526882186666 0.464048359451072 1 1
0.448038062978005 0.447105917622659 1 1
0.533137041848081 0.531672457594093 1 1
0.574410944086947 0.572519132839662 1 1
0.553292096670499 0.552043924217552 1 1
0.508809816040669 0.507718171614279 1 1
0.479480317487729 0.478429330397978 1 1
0.545172391193539 0.543543292557811 1 1
0.541764693009903 0.540490583547798 1 1
0.499661762329544 0.49830990790586 1 1
0.424142030130957 0.422984156926262 1 1
0.39723833651703 0.396244502327974 1 0
0.568311461779847 0.566923703066796 1 1
0.498036642377816 0.496478580935445 1 1
0.39486718949813 0.39402860068676 1 1
0.528691358634197 0.526995314471962 1 1
0.522142443771038 0.520509109403376 1 1
0.433424596280157 0.43237095971152 1 1
0.52495551606998 0.523284097340823 1 1
0.650493445542606 0.648465973410462 1 1
0.380249172140735 0.379284720679794 0 0
0.523107388663865 0.521741071730176 1 1
0.520868644775964 0.519287749305682 1 1
0.508602183870831 0.50710358158909 1 1
0.549565575974755 0.547978742086371 1 1
0.526282698834421 0.525066638827269 1 1
0.446826712908888 0.445435544556278 1 1
0.523530364309968 0.522368870435155 1 1
0.494361585542551 0.493099720339504 1 1
0.658951818162106 0.65662134893605 0 0
0.629553796562661 0.627463661408636 1 1
0.423539804154116 0.422298943303541 1 1
0.490028333949323 0.488472041409838 1 1
0.349444569410382 0.348593140784346 0 0
0.550722445191732 0.549443798210747 1 1
0.506010602975713 0.504043334142531 1 1
0.591454537718282 0.590223253725045 1 1
0.270693079838071 0.270082051092881 0 0
0.483720724072357 0.482217736067017 1 1
0.535341327907947 0.534281768902996 1 1
0.523589253333367 0.522120497024387 1 1
0.50431910908571 0.503058474924944 1 1
0.41155739346579 0.410574526797448 1 1
0.53594316001947 0.534357739154698 1 1
0.47699767815688 0.475366390500576 1 1
0.440431951153801 0.439079519048541 1 1
0.513161141407353 0.512012608015593 1 1
0.476044663991282 0.474549527927901 1 1
0.488547044604422 0.487322158385104 1 1
0.69481767450141 0.692670493307433 1 1
0.459562933638925 0.458060308935014 1 1
0.499444973626076 0.497915503612 1 1
0.562886198164294 0.561338459637048 1 1
0.529999645761392 0.528507811681998 1 1
0.557201852005697 0.555880628595176 1 1
0.569454779749537 0.567527527967154 1 1
0.379656024558103 0.37867330862157 1 1
0.579344620982246 0.577835841520111 1 1
0.332290760136073 0.33136243537624 0 0
0.427351625046196 0.426206656419361 1 1
0.593628687798041 0.59209073424494 1 1
0.503401630418684 0.502056431766624 1 1
0.536239976949498 0.53475810924045 1 1
0.43046543895213 0.429002958496385 1 1
0.444685546498387 0.443703379294394 1 1
0.484298506221449 0.482998036478819 1 1
0.490943455428546 0.489601242769912 1 1
0.529006412393816 0.527623998226779 1 1
0.561672728662708 0.56050711596054 1 1
0.443656930615043 0.441952320604722 1 1
0.494155198578646 0.493019906681475 1 1
0.58494391802759 0.582834899302509 1 1
0.443196331710775 0.442028009772013 1 1
0.578449578157232 0.576990296905586 1 1
0.479178127230382 0.478152057570989 1 1
0.425259986951188 0.424015599993196 1 1
0.528321161260695 0.526573683843126 1 1
0.276772840683511 0.275997872943962 0 0
0.55517321982885 0.553593570032521 1 1
0.620142376211199 0.618398099245916 1 1
0.483063101877877 0.481617037993103 1 1
0.475415382147452 0.474190022836922 1 1
0.576779403183804 0.575467964529088 1 1
0.592268682584506 0.590557171675149 1 1
0.467533852626266 0.466237734849392 1 1
0.501007449279813 0.500066619763136 1 1
0.461815497383726 0.460640123627071 1 1
0.591052540162575 0.589180564353612 1 1
0.611198412008759 0.608454791541246 1 1
0.477482189889757 0.476032430383413 1 1
0.469733978303784 0.468331784842562 1 1
0.405801812812911 0.40460707765669 1 1
0.534023614360636 0.532407456111545 1 1
0.565222137584462 0.563449738851829 1 1
0.401713410314891 0.400688472012498 1 1
0.610136216545907 0.60843244050911 1 1
0.600984058290555 0.599134116031227 1 1
0.468226579519178 0.466820848377931 1 1
0.448008119244602 0.446417726923603 1 1
0.492101924221604 0.490458875528113 1 1
0.579179694304663 0.577912261869497 1 1
0.51335569748631 0.511538358981342 1 1
0.464996852052178 0.463459023656917 1 1
0.471404735597862 0.46975731644296 1 1
0.504627458407963 0.502963186863893 1 1
0.595895180234385 0.594028187262051 0 0
0.427700420026239 0.426547447302549 1 1
0.60738581145495 0.605727538260641 0 0
0.436012494261715 0.434817127950716 1 1
0.522060831814654 0.52057073077379 1 1
0.440454394796841 0.439087955430514 1 1
0.63935591090797 0.637824532441387 0 0
0.471882440744949 0.470235579315475 1 1
0.546143118935236 0.544729557308 1 1
0.408403632709796 0.407347862971727 1 1
0.588367122494092 0.586674085510266 1 1
0.511884210394081 0.510615746616474 1 1
0.552991807657351 0.551019366696767 1 1
0.451735246769674 0.450689920928173 1 1
0.602124798640538 0.600263997543584 1 1
0.535020504548615 0.533569463275916 1 1
0.360960618890891 0.360022046737359 0 0
0.529062858045077 0.527236948889532 1 1
0.481040570092054 0.479699884910315 1 1
0.56716317231222 0.565008337091754 1 1
0.409039814509311 0.407941905688298 1 1
0.496114563761624 0.494738258974149 1 1
0.427752034120259 0.426544213129136 1 1
0.530095862757873 0.528153665856366 1 1
0.538352982327101 0.536977000507515 1 1
0.556449526841637 0.554686256115609 1 1
0.416239915000679 0.41550966047598 1 1
0.599694790252559 0.598326884427552 1 1
0.383884755967885 0.38249752902723 1 1
0.397940807063831 0.396664420100339 1 1
0.58692220609797 0.585462393829012 1 1
0.50852805381404 0.507242006974237 1 1
0.505318933571125 0.503519912671208 1 1
0.547140527955886 0.545788113586274 1 1
0.477481571070951 0.476048576270826 1 1
0.649985398268367 0.647863346678893 0 0
0.575057319101848 0.573573487614007 1 1
0.552404691012912 0.551017302998042 1 1
0.470900629771499 0.46945012578688 1 1
0.460306878786049 0.458865143326971 1 1
0.395661832519901 0.394857484343734 1 1
0.610500589234867 0.608766233237259 1 1
0.467490683598907 0.466416122365148 1 1
0.42180242134568 0.420535087176817 1 1
0.526459276501062 0.525289028819503 1 1
0.451018188027116 0.44984283292461 1 1
0.45643927520908 0.454986688456378 1 1
0.422535075651062 0.421521149527296 1 1
0.432505321783732 0.431140823660947 1 1
0.580181630165586 0.57868077549173 1 1
0.441260056997025 0.440157707912581 1 1
0.455066061110335 0.453774330301021 1 1
0.624837319235725 0.622636504869017 0 0
0.386882305662634 0.385874808713226 1 1
0.355607031247871 0.354410026198471 1 1
0.524562584750683 0.523136899432273 1 1
0.564546236103279 0.563212695972693 1 1
0.552710683304312 0.551421594327214 1 1
0.451139389260503 0.449946243765169 1 1
0.426010269384511 0.424773177500433 1 1
0.484806608571731 0.48341457658212 1 1
0.492343965614382 0.49107617570372 1 1
0.459563496022763 0.458145759635637 1 1
0.467524919018503 0.466344466266637 1 1
0.566993606954167 0.565508736449669 1 1
0.460460375606662 0.458938813779489 1 1
0.547582291492735 0.546273465259385 1 1
0.512393121542944 0.511034416447747 1 1
0.481009668907321 0.479242378694429 1 1
0.431573313096505 0.430660191172363 1 1
0.465137108301822 0.464071617835256 1 1
0.485114627532537 0.483855516182836 1 1
0.535423858786081 0.533865025625497 1 1
0.616337589585241 0.613650636925261 1 1
0.54099787499379 0.539680128840515 1 1
0.421219438715759 0.420210072632017 1 1
0.517786530209287 0.516291691314444 1 1
0.617205422733155 0.615622701288841 1 1
0.404239013802497 0.402865397005779 1 1
0.417767938760043 0.416506501331864 1 1
0.517517617728169 0.516161757508241 1 1
0.515306193581029 0.513633125517864 1 1
0.536936351077001 0.534856339927178 1 1
0.451533106440766 0.450327441749691 1 1
0.607732326553057 0.605934167538916 1 1
0.490122051650001 0.488859792177323 1 1
0.668315459733518 0.666046252775609 0 0
0.623668940184801 0.62198003016605 1 1
0.48141814306273 0.480132098746637 1 1
0.4512291240624 0.44992204392482 1 1
0.415645261573704 0.414303644673141 1 1
0.617741003544637 0.615644299661398 1 1
0.510687897827988 0.509506775527676 1 1
0.525430964203503 0.524136030518964 1 1
0.486039921022875 0.484418900940996 1 1
0.530958578087036 0.529536143313396 1 1
0.385745270805407 0.38475456399688 0 0
0.516238801444576 0.514923186887005 1 1
0.513361601674472 0.512178455499304 1 1
0.467763264687022 0.466507105485185 1 1
0.609289768012206 0.607735364916541 1 1
0.570704065481489 0.569049629280768 1 1
0.494479803906671 0.493126398315802 1 1
0.619481714695604 0.617595834936795 1 1
0.56955808778295 0.567866058013372 1 1
0.491420145642576 0.490417563912931 1 1
0.468898475696529 0.467782127164931 1 1
0.479491800394771 0.477136827805841 1 1
0.373754993510842 0.372900892267624 1 1
0.646479586136309 0.644997294399822 0 0
0.503064594191473 0.501484085901385 1 1
0.373456312485259 0.372495881140528 1 1
0.47266947770988 0.471317660045563 1 1
0.593205333933239 0.591521759206515 1 1
0.400999290270651 0.399903190031913 1 1
0.420462869551617 0.419069060700336 1 1
0.450096976984979 0.449045305289385 1 1
0.588168104712516 0.586525248660623 0 0
0.474799152846085 0.473654143888199 1 1
0.497299880169178 0.49616601710271 1 1
0.563679045393384 0.562006347366565 1 1
0.595223026231013 0.593028520622934 1 1
0.465324046873613 0.463672083961278 1 1
0.549557722901067 0.548133508516502 1 1
0.668024846701245 0.665916393924953 0 0
0.471530790765476 0.470341088343093 1 1
0.62962596387009 0.627547728662538 1 1
0.644570756843882 0.642142612696465 1 1
0.444320388154383 0.442923062812928 1 1
0.593116204444068 0.591530202923606 1 1
0.419694901911707 0.418674459933651 1 1
0.525389237853105 0.523764056102926 1 1
0.531346172267537 0.530251652953811 1 1
0.521678719890357 0.520348855370165 1 1
0.562522428390225 0.560809695412441 1 1
0.351365002602151 0.349916712392694 0 0
0.454450702924831 0.453339566815616 1 1
0.385781670460924 0.384397288001086 1 1
0.538466772336396 0.536911943146747 1 1
0.450694864804544 0.449541697278491 1 1
0.384540174488552 0.383131258138521 1 1
0.594642435084309 0.593011222309332 1 1
0.698255063471748 0.695923976592025 1 1
0.527398753275723 0.526083368676921 1 1
0.574214346825931 0.572406211365953 1 1
0.661800992364737 0.660288979021147 0 0
0.539803046178978 0.538290314016275 1 1
0.400907534182082 0.399857298550229 1 1
0.53223113645907 0.530518407400575 1 1
0.363048457072288 0.36197654074994 0 0
0.453344881921361 0.45201168826933 1 1
0.528424750867525 0.527151510879451 1 1
0.586054534102534 0.584194607249596 1 1
0.58054803013241 0.578824725447681 1 1
0.427328523084433 0.426287225601771 1 1
0.510089607058547 0.508328333493095 1 1
0.482169260981839 0.480989289186772 1 1
0.562774618832175 0.560743788688665 1 1
0.451880070615335 0.450772288791614 1 1
0.517078142018068 0.515289250863101 1 1
0.366568191087804 0.365506213562786 1 1
0.503548941318503 0.502042579351598 1 1
0.473681152648629 0.472537957607385 1 1
0.482087404740391 0.480813145037276 1 1
0.637028978314694 0.635716822840561 0 0
0.334211779059097 0.33353079047549 0 0
0.505217229696545 0.503942927560956 1 1
0.663215393220461 0.661276322528053 0 0
0.577591708532581 0.575818814113772 1 1
0.555990650446051 0.554687672721093 1 1
0.44171572849263 0.440306293052386 1 1
0.563199357287337 0.561746453867542 1 1
0.443777243372593 0.442660929919786 1 1
0.392106164432737 0.39091773556344 1 1
0.538383740789444 0.536426324496645 1 1
0.47920164623692 0.477883212175698 1 1
0.588212220109082 0.586607520079698 1 1
0.472837434806084 0.471616471942719 1 1
0.533439277233831 0.531806245687252 1 1
0.450997044095921 0.449877312856078 1 1
0.503283524154521 0.50217423094244 1 1
0.469934989661472 0.468398327688794 1 1
0.5526043375913 0.551280339123186 1 1
0.555192558496645 0.553815656469566 1 1
0.464572091037651 0.463245042543765 1 1
0.47143010281493 0.470015891961986 1 1
0.567405306858645 0.56586759366762 1 1
0.624335378119381 0.622910872962032 0 0
0.406443800897608 0.405508049706288 1 1
0.424979408573796 0.423774549069164 1 1
0.550525782429005 0.548975991097069 1 1
0.407588084162247 0.406543744881135 1 1
0.461588225629869 0.460311833331787 1 1
0.539092204602716 0.537749679192639 1 1
0.43329657028008 0.431716027904509 1 1
0.433278401683268 0.432086045899073 1 1
0.524566840458753 0.523239907268639 1 1
0.575396517784476 0.573794853238352 1 1
0.597269185916676 0.595233464790447 1 1
0.581415257786161 0.579775367532938 1 1
0.350034395193208 0.349290924713525 0 0
0.411304400673192 0.410054055899098 1 1
0.455684772227384 0.454386131003312 1 1
0.41149198482226 0.410537659480048 1 1
0.526567959557952 0.525130311951256 1 1
0.548937259352571 0.547444373251897 1 1
0.357190734809537 0.356192015864603 1 1
0.558664193123762 0.557270571973457 1 1
0.607420972149068 0.60577754934293 1 1
0.491994249193417 0.490950825886784 1 1
0.474099338541998 0.473121997550201 1 1
0.561264123460809 0.559617407417799 1 1
0.399543404451938 0.398680276280072 1 1
0.499398527518048 0.498217099836129 1 1
0.489563021588526 0.488155026176348 1 1
0.471502419463088 0.470346794149404 1 1
0.54339995916529 0.541599256633425 1 1
0.617428778755656 0.615725533032054 1 1
0.628050997700058 0.626060796910819 1 1
0.561422863101782 0.56008769552044 1 1
0.423879688546087 0.422351816411667 1 1
0.578934042951559 0.576924274122754 1 1
0.484402737863212 0.482967278030745 1 1
0.468920024110849 0.467730095258304 1 1
0.455734812832737 0.453950708314823 1 1
0.485898883886087 0.484664468462834 1 1
0.645217424362019 0.643491629643576 0 0
0.436754485245414 0.435784524298143 1 1
0.48390455453328 0.482713343894448 1 1
0.485476840569996 0.484145408264934 1 1
0.547421118275422 0.545731825957186 1 1
0.609457085204401 0.607669826600464 1 1
0.449087203304713 0.448003416668007 1 1
0.477288783240518 0.475977774064041 1 1
0.505096937817604 0.503470942390385 1 1
0.515493666845276 0.514178215252724 1 1
0.556146438461357 0.554720201806206 1 1
0.559189670130914 0.557597668790706 1 1
0.347896932338625 0.346385943787487 1 1
0.430808667155358 0.429423736101287 1 1
0.558432671631533 0.556637962640766 1 1
0.512952031938007 0.511176352279771 1 1
0.497141914383934 0.495949763608426 1 1
0.587024983835452 0.585490775030368 1 1
0.426285864973489 0.425136673379745 1 1
0.43916317634468 0.438182286876855 1 1
0.40254679246575 0.401244895311075 0 0
0.581510752468348 0.58003083751655 1 1
0.416674612552598 0.415502959556403 1 1
0.465529091003651 0.464305552962488 1 1
0.511471008713364 0.510004905918727 1 1
0.404971344625254 0.403735035161508 1 1
0.569835605047056 0.568537391865654 1 1
0.561114744616153 0.559231739959425 1 1
0.551715016535796 0.550494217186886 1 1
0.460196100764935 0.459173829424418 1 1
0.47435545146152 0.473429143398503 1 1
0.64128011700403 0.639794700099483 0 0
0.518551900872066 0.516649021237468 1 1
0.445656307004084 0.444744763837405 1 1
0.430193177993498 0.429022918533237 1 1
0.458445318463926 0.457477697854219 1 1
0.46837447092722 0.467001038366018 1 1
0.457541689738482 0.456428028640123 1 1
0.336402826236859 0.335476176525467 0 0
0.470927476552572 0.469808520810132 1 1
0.535429955642065 0.534032115625863 1 1
0.494632927431617 0.493414636714958 1 1
0.531702302102623 0.530593232654862 1 1
0.464153204227117 0.462344308731102 1 1
0.534703980644841 0.533286355921202 1 1
0.46602950034875 0.464535244519548 1 1
0.54651376314922 0.544171372769385 1 1
0.43765100374911 0.436468486792183 1 1
0.506374177299423 0.505071663872778 1 1
0.643525238721482 0.641547541635748 0 0
0.471394592088034 0.470223925859227 1 1
0.630773471452331 0.629039330901561 0 0
0.442444664456281 0.440909328842766 1 1
0.679700236534697 0.67785626332996 0 0
0.484285438035732 0.48286121316716 1 1
0.593711568858238 0.592139037086048 1 1
0.563325393932815 0.561569654474281 1 1
0.413000329428087 0.411560055387117 1 1
0.575938607826555 0.574836921624836 1 1
0.410237589198089 0.409062337251629 1 1
0.490953118318522 0.489464933734887 1 1
0.529154743675495 0.527575759251499 1 1
0.491862641845529 0.49055949054477 1 1
0.526183523545371 0.524925837069088 1 1
0.373906090903578 0.373039588318244 1 1
0.595132093204714 0.593179716717368 1 1
0.42881395641461 0.427394871366881 1 1
0.530007991634887 0.528642798314402 1 1
0.535323453135007 0.533794986871125 1 1
0.41440996958112 0.413195136597174 1 1
0.516845785882944 0.515380691436665 1 1
0.495005385807183 0.493725836911507 1 1
0.31326912760488 0.312233732866626 0 0
0.470400660544932 0.469072609381131 1 1
0.454259292692987 0.452965840608675 1 1
0.569499433811261 0.568283407069407 1 1
0.467426404367842 0.46634281148165 1 1
0.382759618059823 0.381654245717159 1 1
0.423936387224501 0.422932767964726 1 1
0.423405399488851 0.422437809886403 1 1
0.508201661622155 0.50683071742449 1 1
0.542075739167018 0.540286816726232 1 1
0.590304142835251 0.588681301095134 1 1
0.43953735453065 0.438073261089096 1 1
0.530735944529402 0.529412672619026 1 1
0.38886482415412 0.388032604208038 1 1
0.329946271145169 0.329016936929279 1 1
0.523798167877218 0.5224939798991 1 1
0.399781252216963 0.398852983635429 1 1
0.534952584869825 0.533392559813315 1 1
0.595370177501382 0.593803325906638 1 1
0.655122954551382 0.653526664738428 0 0
0.534579849752226 0.532707406123747 1 1
0.464504344731601 0.463173442348222 1 1
0.403416727406949 0.402165984739707 1 1
0.557517775353554 0.556020129409045 1 1
0.459309420657029 0.458286314604987 1 1
0.492862414318643 0.491443710142427 1 1
0.459734012299572 0.458328514890283 1 1
0.412833361687455 0.411941265098877 1 1
0.593929905690486 0.592516083693731 0 0
0.520767604763994 0.519443506720113 1 1
0.354973884929179 0.353911215726747 0 0
0.54597753293591 0.544619965109087 1 1
0.33401999204985 0.33323600621407 1 1
0.545585491790295 0.544373678114816 1 1
0.399335198862075 0.398082076888679 1 1
0.421970750973731 0.420562403895005 1 1
0.4744552802503 0.473492201573235 1 1
0.411381866673089 0.410313587846332 1 1
0.551604653217226 0.550274458763997 1 1
0.441814969069101 0.440084888100361 1 1
0.590377334720637 0.588738339917275 1 1
0.499930301202368 0.498773495379317 1 1
0.425825066610206 0.424773458378291 1 1
0.467813730493609 0.466577981074137 1 1
0.514367195162098 0.51319871080956 1 1
0.503506074663505 0.502214484417641 1 1
0.49920796070647 0.497793891707564 1 1
0.387307178314606 0.386411615500717 1 1
0.342074279627456 0.340609407739609 1 1
0.438017128634938 0.436950690726013 1 1
0.543632031162241 0.541755900493931 1 1
0.374304369947727 0.373433362089585 0 0
0.411173385498144 0.409880717771504 1 1
0.427885746570144 0.426759954835453 1 1
0.539296139370394 0.537662499721053 1 1
0.49059554274604 0.489051142829832 1 1
0.536024528826128 0.534648481482758 1 1
0.487722867819328 0.486507365464572 1 1
0.4022772855608 0.400810486808689 1 1
0.446511029269833 0.445264424678245 1 1
0.633559468001593 0.632161437086351 1 1
0.516977787894989 0.515619516934177 1 1
0.384272679844695 0.38316253229755 1 1
0.528772057736482 0.527245709021193 1 1
0.445772322457157 0.444248988400032 1 1
0.496420131844874 0.495018155894034 1 1
0.460583763339337 0.459207646800375 1 1
0.470433470642796 0.468927813563881 1 1
0.443076814468099 0.441689538523724 1 1
0.47208640110932 0.470032452242899 1 1
0.472580243215235 0.471166361375731 1 1
0.558186006078062 0.557014778909776 1 1
0.559713095313502 0.557906224702456 1 1
0.527078820328118 0.525648648836606 1 1
0.399763447994931 0.398863622431547 1 1
0.627403641834798 0.626018634354548 0 0
0.418976716482603 0.418048057792409 1 1
0.500645593958969 0.499230843470625 1 1
0.376730557664152 0.375806949814298 1 1
0.507475515079866 0.505850133627232 1 1
0.455391366157703 0.454226927554457 1 1
0.490367822445982 0.488824027995676 1 1
0.535808292856868 0.534270531330595 1 1
0.534081116359683 0.532817310948477 1 1
0.457239367081528 0.456098252137204 1 1
0.529820792073813 0.528500052787791 1 1
0.577438517357254 0.576092555284012 1 1
0.7090993863558 0.707191663360797 0 0
0.508373675678202 0.507073086509681 1 1
0.562595143546961 0.560886542022844 1 1
0.503428904317583 0.502036466547964 1 1
0.579329860878088 0.577806993710858 1 1
0.587957587860091 0.586508340695032 1 1
0.48399683029081 0.482686177227742 1 1
0.387649178537672 0.386714397634837 0 0
0.556647953689157 0.555362682687718 1 1
0.404254215741548 0.403028192969248 1 1
0.53245668817529 0.530718200381646 1 1
0.450232427440976 0.448174026364948 1 1
0.566019345382825 0.563754423714612 1 1
0.467581099613998 0.466027729957271 1 1
0.674954094343559 0.672194900475133 0 0
0.508653950857583 0.506748280724754 1 1
0.475685774756005 0.474081140216495 1 1
0.39630695501967 0.395222618184104 1 1
0.449294781411425 0.448173699957496 1 1
0.49304087835543 0.491434878088297 1 1
0.481405683533204 0.480262507433608 1 1
0.52976854089333 0.528332211135239 1 1
0.565267570497993 0.563829037215859 1 1
0.581680883939863 0.579978123954648 1 1
0.454610359266955 0.453167313037685 1 1
0.474689490697723 0.473108684091085 1 1
0.524371777141027 0.523133907479909 1 1
0.575234446265845 0.573443445348427 1 1
0.500707339166412 0.499178787751009 1 1
0.515881645623602 0.51459916015478 1 1
0.475057096166422 0.473849881432738 1 1
0.594308940693011 0.592385128863066 1 1
0.510371684379897 0.50892526846755 1 1
0.424679064736674 0.423147425004323 1 1
0.480215270629056 0.479231447131512 1 1
0.652052623487528 0.649894224594794 0 0
0.489412343919884 0.488075636170526 1 1
0.679515973288021 0.677557241721449 0 0
0.477145974655683 0.475872607025901 1 1
0.496972272842375 0.495730582264856 1 1
0.600334829019525 0.598703943925465 1 1
0.508380009554425 0.507165041346008 1 1
0.372443838881319 0.371308436350917 1 1
0.666247906974002 0.664349240175151 0 0
0.490961994341767 0.489903247189267 1 1
0.500066139610517 0.498240723054262 1 1
0.590563970483501 0.58887588444976 1 1
0.508317539375741 0.506280090069561 1 1
0.572875967352828 0.57056205976344 1 1
0.500779526818681 0.499339823048783 1 1
0.55750072603182 0.555853090113275 1 1
0.528802376600315 0.527001692624371 1 1
0.675514543052074 0.673591259658304 1 1
0.491925284242419 0.490865009440598 1 1
0.481505128674789 0.480281644085532 1 1
0.59362505916242 0.592128979180626 1 1
0.345127613102482 0.344275339775658 0 0
0.494699702363471 0.493475759244421 1 1
0.531366337773775 0.529811896228511 1 1
0.535317081268236 0.533470649465652 1 1
0.543789533976609 0.542026850247725 1 1
0.631002035111712 0.629209145190448 0 0
0.395312499822327 0.394221596085146 1 1
0.487974060218588 0.486843453567656 1 1
0.491242606887302 0.489760599762588 1 1
0.489886164190501 0.488100765008104 1 1
0.392181858431502 0.390869391052402 1 1
0.537238860007218 0.535334056174445 1 1
0.444615486262896 0.443176906381348 1 1
0.550270468367439 0.548881137149827 1 1
0.350780154052915 0.349842253573347 0 0
0.539112219215696 0.537712922700279 1 1
0.517563357952247 0.515976305680233 1 1
0.531414087238668 0.529886080589819 1 1
0.480497053065081 0.478906774162709 1 1
0.416001820078165 0.414956498426743 1 1
0.56988906228209 0.568165773631507 1 1
0.660859212783911 0.658558359610851 0 0
0.488162313144834 0.486310817950493 1 1
0.615564365384296 0.614053854463016 1 1
0.399241617882462 0.397894210247677 1 1
0.605238684460359 0.603433514792449 1 1
0.582402513580757 0.580944926631635 1 1
0.425589724662607 0.424290069126051 1 1
0.465079599193944 0.463836721788847 1 1
0.59631681232436 0.594701096653084 1 1
0.501703217940862 0.499905300034455 1 1
0.298454486893288 0.297633943944288 0 0
0.514193486761678 0.512832611261558 1 1
0.496471508437081 0.494672588225499 1 1
0.592916586200831 0.591590478913952 1 1
0.697975194536849 0.695956396654018 0 1
0.565940999397565 0.564591797266714 1 1
0.590668488850768 0.588725642706294 1 1
0.469089365759233 0.467936810357314 1 1
0.464756819064067 0.463397910495693 1 1
0.442171404799581 0.44082032307629 1 1
0.469226982600462 0.468082901132532 1 1
0.434372177402737 0.433016127898194 1 1
0.590436935093951 0.588948522190564 1 1
0.422458606776765 0.421432525548702 1 1
0.588726615453056 0.587402592821905 1 1
0.546573558178797 0.545266635643052 1 1
0.670562346296055 0.668304908224551 0 0
0.500823280498075 0.499717451210007 1 1
0.450740072231174 0.449556916595647 1 1
0.480452673319226 0.479310510270717 1 1
0.662210281496808 0.660507644817934 0 0
0.573793930263589 0.572529960844724 1 1
0.503909532962009 0.502695831882752 1 1
0.41374990812698 0.412425917032325 1 1
0.506799485756879 0.5053693671878 1 1
0.651251918418777 0.649226859375595 0 0
0.458545302922877 0.456858422567408 1 1
0.439905174354193 0.438712865464801 1 1
0.35087549037378 0.34956423669068 1 1
0.455463937224917 0.454463188430519 1 1
0.378189875922226 0.376961275000188 1 1
0.536388593396458 0.534888944674156 1 1
0.408169423443233 0.406844431862977 1 1
0.450152944498381 0.449198640242228 1 1
0.420161808579556 0.419115589891002 1 1
0.508647757251881 0.507251867067487 1 1
0.56644244857687 0.565116419617066 1 1
0.436209627702416 0.434960814693266 1 1
0.515520098333277 0.514417196180247 1 1
0.460465705554393 0.459180890841409 1 1
0.407563781481768 0.406657684120135 1 1
0.528646258700746 0.527044049588813 1 1
0.513310711148746 0.511699915357494 1 1
0.51615452792802 0.514941030169107 1 1
0.552740904623777 0.551202367394109 1 1
0.474811487069901 0.473463245472057 1 1
0.668826032202712 0.666846903168455 0 0
0.399920320428279 0.398853071319815 1 1
0.495426913253101 0.493742434217219 1 1
0.603629197197824 0.601509296330444 1 1
0.568455177887656 0.567197248461108 1 1
0.430471224481239 0.429337124145737 1 1
0.459003671592659 0.457867995390942 1 1
0.425728810505718 0.42460458698895 1 1
0.58113964529429 0.578824158231642 1 1
0.518044337982522 0.516636032847064 1 1
0.474022582952867 0.472786065946174 1 1
0.519714066197364 0.518413070994354 1 1
0.528730979984101 0.527291228895406 1 1
0.447827034225253 0.446951986932853 1 1
0.493895352114001 0.492243648453606 1 1
0.518116207918462 0.51682467481203 1 1
0.498750140839114 0.496861867688646 1 1
0.407629628452875 0.406551483231615 1 1
0.529252493895826 0.527554734502908 1 1
0.482402894140324 0.48105124531946 1 1
0.464361500220941 0.462849306968758 1 1
0.520780420578146 0.519409964850202 1 1
0.517313720440148 0.516283974741982 1 1
0.487795287661343 0.485921614980347 1 1
0.573912876566254 0.57226260472091 1 1
0.47807879574368 0.476624909590709 1 1
0.518217896023251 0.516455979216906 1 1
0.472640319300073 0.4714730788122 1 1
0.370776106641765 0.369737413716572 1 1
0.374667470093199 0.373423315993843 0 0
0.414961332534123 0.413717355829069 1 1
0.628583463803593 0.626773194377039 1 1
0.50065458086777 0.49952343918698 1 1
0.621587131583279 0.619315648808458 1 1
0.40368033089456 0.402634281643899 1 1
0.418691056338031 0.417200780039867 1 1
0.550662332103858 0.549308285385883 1 1
0.515755688058025 0.514206237155197 1 1
0.582718143362574 0.581161581710213 1 1
0.565957035209725 0.563814211962359 1 1
0.494271150334875 0.492970303474761 1 1
0.496780068286505 0.495372211669825 1 1
0.51785133976063 0.516266513946179 1 1
0.429659609361796 0.428123178910526 1 1
0.628053710407343 0.626170566960366 1 1
0.507025905488585 0.505783150527407 1 1
0.50178355899779 0.500357147166013 1 1
0.474703959359204 0.472874164182532 1 1
0.693590575339918 0.691683387042373 0 0
0.515349052150855 0.513397698518309 1 1
0.368250582352713 0.367410146048811 1 1
0.518045982370367 0.516874205847332 1 1
0.346231862228951 0.345325251619998 0 0
0.537715647074713 0.536198412086278 1 1
0.445059893270497 0.443439819780458 1 1
0.552100328750455 0.550612287807891 1 1
0.539774810459207 0.538390292173478 1 1
0.487315257505217 0.485743215664774 1 1
0.406110828930802 0.405070377692358 1 1
0.589307988192856 0.587499088682869 1 1
0.479421083164132 0.477577087232053 1 1
0.600330649680626 0.598679982417574 0 0
0.526930269309362 0.525651645413706 1 1
0.465003688672126 0.463468879272676 1 1
0.433831548675827 0.432665387070678 1 1
0.567003855053749 0.565684371069452 1 1
0.581647364108459 0.580326305727332 1 1
0.477711887453114 0.476283846360465 1 1
0.67572481753419 0.673270134070445 0 0
0.476978338544472 0.47589568271476 1 1
0.519884388830881 0.518572790201761 1 1
0.563213683989329 0.561340044916046 1 1
0.477178219622526 0.476088282750987 1 1
0.497489593299821 0.495981068163954 1 1
0.375364622076536 0.374069822440829 1 1
0.495644516388793 0.494583164206494 1 1
0.572219065527835 0.570225531457182 1 1
0.548331219093567 0.547046932273746 1 1
0.427560614658964 0.425996053350099 1 1
0.555997482568169 0.554599738540306 1 1
0.431650517220099 0.430645362404873 1 1
0.491842617547349 0.490418963330567 1 1
0.432204573197893 0.430767385321784 1 1
0.536153098697867 0.534874263180748 1 1
0.53632832856523 0.534709670157952 1 1
0.502448730617534 0.501092801740648 1 1
0.514022984072036 0.512895212267571 1 1
0.576031630643917 0.573921542157762 1 1
0.27978476532814 0.279171618766628 0 0
0.5548015558006 0.55309612573254 1 1
0.456511664486359 0.455179135549874 1 1
0.689767982286788 0.687398153940981 0 0
0.529556724714652 0.528030992493545 1 1
0.390157937603448 0.389184835756153 1 1
0.511736958033048 0.510098802841254 1 1
0.333062024323866 0.332039780046711 0 0
0.442005243629793 0.440844484620387 1 1
0.509567554561949 0.507944687808021 1 1
0.51449987956718 0.512991761256768 1 1
0.475559950076461 0.474535116676779 1 1
0.528495579177667 0.526723493292816 1 1
0.606063267169236 0.604050629637069 1 1
0.437111915983196 0.435586755686491 1 1
0.416896349883836 0.415822484041089 1 1
0.488829416270802 0.487490004243847 1 1
0.416068569233142 0.41518014188002 1 1
0.448767052168222 0.447538227687272 1 1
0.489553264940138 0.488139389705967 1 1
0.49133885285221 0.490162465478137 1 1
0.451610068860696 0.450248391404709 1 1
0.608122739748355 0.606425416173134 1 1
0.485960126344704 0.483936776550366 1 1
0.57095988322507 0.569034841459409 1 1
0.453582331588776 0.452301347683215 1 1
0.425138511807508 0.423922042338343 1 1
0.459061045979732 0.458013948002491 1 1
0.428490211901468 0.427471153879178 1 1
0.416554272202729 0.415470459159794 1 1
0.602911595423072 0.601476337986904 1 1
0.537491560664119 0.536024254198055 1 1
0.496072761349482 0.494265182024907 1 1
0.528616230166026 0.526681537580037 1 1
0.382306814582181 0.381224996934794 0 0
0.503448618211085 0.502067360188618 1 1
0.59985055781588 0.598309404170608 1 1
0.392252522118372 0.391161174899788 1 1
0.435221585055019 0.434140299998628 1 1
0.482267238037095 0.480748803533455 1 1
0.453878494865075 0.45289403813422 1 1
0.602336795800648 0.600725089552331 1 1
0.497910564905716 0.496674415821875 1 1
0.452967249457414 0.451639765339255 1 1
0.531084581558846 0.530079021431453 1 1
0.460632353032196 0.459284098273276 1 1
0.570562814577891 0.568748925644089 1 1
0.469739388535591 0.468446813339476 1 1
0.536494068735648 0.535027326622573 1 1
0.459882334335941 0.458236879334356 1 1
0.400896900910762 0.399874975410269 1 1
0.578425012194836 0.57654461495639 1 1
0.47556504940682 0.474503562268362 1 1
0.384241956979442 0.383398219605591 1 1
0.635866194930535 0.634186407857393 0 0
0.490131294873401 0.488718236103388 1 1
0.546210881767591 0.544974793582242 1 1
0.484732048157751 0.483455763122666 1 1
0.488715829677598 0.487228530886434 1 1
0.471766102110005 0.470497868352983 1 1
0.409277972098485 0.40816194514677 1 1
0.533640470766076 0.532380532947389 1 1
0.525270660105172 0.523971648831454 1 1
0.512878273085061 0.511729916427734 1 1
0.415520337869763 0.41467960646335 1 1
0.550521894527405 0.549405348648047 1 1
0.546927116287813 0.545426460838351 1 1
0.389561308830364 0.388560638753328 1 1
0.464730368961164 0.463393814011489 1 1
0.434021954601907 0.432766393818403 1 1
0.477297178738694 0.475922667107927 1 1
0.433012142056396 0.431866388981815 1 1
0.519386330407295 0.51814519084035 1 1
0.521306737807944 0.520001016247742 1 1
0.513251775487726 0.511747428276375 1 1
0.467541504424225 0.466075360506679 1 1
0.503286639633674 0.502076820920196 1 1
0.514517225632152 0.512815897522415 1 1
0.415349630720207 0.414260570446077 1 1
0.462214424758164 0.460743529853708 1 1
0.470573654741394 0.469552727014135 1 1
0.570168731811803 0.568463294862611 1 1
0.439543052497004 0.438441546865591 1 1
0.422532772611535 0.42143570897632 1 1
0.538011590646835 0.53640797214244 1 1
0.54182850935211 0.540057450402504 1 1
0.425210553800364 0.423652112925614 1 1
0.555393807530871 0.553557214814439 1 1
0.712588818217622 0.710591311866758 0 0
0.570578888516501 0.569262776226301 1 1
0.407909625869557 0.406879362576429 1 1
0.551900914265857 0.550186587609963 1 1
0.450392418977354 0.449386108748125 1 1
0.56641398962644 0.565020744819237 1 1
0.504120731539053 0.502730476974633 1 1
0.509339764211903 0.508190880270305 1 1
0.516484604832207 0.515178331355036 1 1
0.37028897149038 0.368531800000534 1 1
0.461767528747673 0.460677936250487 1 1
0.617660519959919 0.615479164938239 1 1
0.493462395490029 0.49234453135813 1 1
0.467621039222138 0.4659821177411 1 1
0.464911136914056 0.463656130817501 1 1
0.406224082688787 0.404904448667933 1 1
0.527978676793343 0.526386270655809 1 1
0.723210170590588 0.721570327034185 0 0
0.51561280305228 0.51447231204594 1 1
0.383966844240517 0.382997903944632 1 1
0.505862661988103 0.503637310728898 1 1
0.606870385723042 0.605326686344867 0 0
0.600262995332465 0.598291156113765 1 1
0.517758229853244 0.516574867995939 1 1
0.417165468715271 0.416144406009617 1 1
0.54006351246748 0.538628070518695 1 1
0.515098268562776 0.513723973529516 1 1
0.499981896090517 0.498396837746547 1 1
0.429617092054303 0.428062930755762 1 1
0.359891018094565 0.358539248434993 1 1
0.487237054822708 0.485966473724961 1 1
0.488255741024632 0.487123961378012 1 1
0.457680389323586 0.45626057090824 1 1
0.376918246945535 0.375934233173488 0 0
0.546274364089502 0.545004454398515 1 1
0.374209694373509 0.373360331017065 1 1
0.454552124026241 0.452543765925246 1 1
0.557409908807939 0.555745302191487 1 1
0.533432452632089 0.531997467973328 1 1
0.503345269048904 0.502394803519296 1 1
0.440642425182015 0.439578491756402 1 1
0.421457124050867 0.420551872625965 1 1
0.515240924995257 0.513753591491786 1 1
0.661551843254459 0.659818601728597 0 0
0.405960950137322 0.404968458276905 1 1
0.532086255599557 0.530297661402139 1 1
0.574804255664517 0.572987530456085 1 1
0.594088687075821 0.591909014935648 1 1
0.526728732653723 0.524944397920408 1 1
0.382809085923181 0.381833636203351 1 1
0.46790467757958 0.466828967733788 1 1
0.551403859101168 0.55000888523767 1 1
0.42429897692909 0.422718254754335 1 1
0.656963954180615 0.655114819616405 0 0
0.52450325128295 0.522893610460805 1 1
0.543850570151343 0.542618707305121 1 1
0.34147495389564 0.340485225638564 1 1
0.470662223898496 0.469484528081411 1 1
0.52107695188806 0.519789851094345 1 1
0.386648475327987 0.385882292981865 1 1
0.580205018111743 0.578353380709499 1 1
0.555287552421376 0.554184894573533 1 1
0.511104542696486 0.509472404114305 1 1
0.537148592769186 0.535491767711467 1 1
0.506027779866117 0.504694270376947 1 1
0.553022839832315 0.551199489801765 1 1
0.540801258915016 0.538940114952441 1 1
0.465312160919702 0.464198546396009 1 1
0.507274073152084 0.505878719735556 1 1
0.480645771275641 0.4792332277188 1 1
0.576423053142082 0.574900451218654 1 1
0.432083209538732 0.430860202925838 1 1
0.329786258603828 0.328497610215091 1 1
0.514040796052089 0.51253420653051 1 1
0.529444034295388 0.528040412056088 1 1
0.466136504141721 0.465109072286182 1 1
0.484154839913765 0.482914027318071 1 1
0.530285346851189 0.528766554220751 1 1
0.542458472868982 0.540946519009148 1 1
0.517564806157353 0.516379094089183 1 1
0.450886295696134 0.449564340086811 1 1
0.416545282139585 0.415388933601446 1 1
0.491140605866769 0.489915946450313 1 1
0.438761528543316 0.437136261327336 1 1
0.588520098285324 0.586877945305595 1 1
0.578142435398525 0.576652816052127 1 1
0.45793632510247 0.456360902188922 1 1
0.512569188704339 0.511232517124785 1 1
0.41212214239683 0.410760559196633 1 1
0.513626233944429 0.512249870290436 1 1
0.549384612221472 0.54727904954025 1 1
0.546067256842108 0.544471836272414 1 1
0.460169641852098 0.459150180254954 1 1
0.477547334764586 0.476048822703738 1 1
0.455337367306441 0.453809741381776 1 1
0.345948876398228 0.345012764450378 0 0
0.396477138036762 0.395118405295821 1 1
0.470667261374708 0.469460014812407 1 1
0.389825504332545 0.388801969725339 1 1
0.43088452092076 0.429253365470482 1 1
0.404405349984121 0.403308457191806 1 1
0.613269460578012 0.611864921885894 1 1
0.576869625317153 0.575550024130453 1 1
0.439038765505906 0.438051792237158 1 1
0.342764525142407 0.341831998717918 0 0
0.680671663431602 0.678620924790797 0 0
0.433034182454579 0.431632296941395 1 1
0.457128492029688 0.456041730516706 1 1
0.533917066546409 0.532739959600112 1 1
0.421555506198616 0.420392547172004 1 1
0.419767158806246 0.418711752410796 1 1
0.574792625909596 0.573110722925399 1 1
0.497296546689013 0.495729577389188 1 1
0.524959158978111 0.523417309296776 1 1
0.506509099302084 0.504982945423073 1 1
0.368937249980101 0.368181492941805 1 1
0.479288308639115 0.47765790502307 1 1
0.460812019801779 0.459512750924779 1 1
0.469412499296445 0.468072793998424 1 1
0.477804316853622 0.476489385468872 1 1
0.602258400950288 0.600013680441364 1 1
0.554139516005161 0.552200718581676 1 1
0.493156829092412 0.491964051840148 1 1
0.372408975413133 0.370784068923794 1 1
0.366548981265544 0.365655303771791 0 0
0.576912677100809 0.575262043576168 1 1
0.498983018942555 0.497937631268946 1 1
0.444327871715805 0.443096211536909 1 1
0.428326841948072 0.426975513193702 1 1
0.608158571575364 0.606501488811438 1 1
0.50074376139045 0.49933587099203 1 1
0.573855400614287 0.572413447355882 1 1
0.650721840536237 0.64899651677341 0 0
0.584084166724796 0.582674890402908 0 1
0.585604637231017 0.583725175418909 1 1
0.491849887047517 0.490590620213265 1 1
0.529281684836289 0.527964278554155 1 1
0.382303828900267 0.381280423780231 1 1
0.475750825654034 0.47388237609548 1 1
0.510853391787343 0.50952472641748 1 1
0.472345980828138 0.470988682019372 1 1
0.581207173260056 0.579410277763047 1 1
0.584487864110324 0.582973718501032 1 1
0.498302041401481 0.496565058137872 1 1
0.472018177537726 0.470794952594695 1 1
0.584028541529508 0.582347975726691 1 1
0.577277851552202 0.57546496152514 1 1
0.469504705104675 0.468378673113427 1 1
0.561736798703037 0.560165380588451 1 1
0.414273421387494 0.413297544563648 1 1
0.607980424977896 0.606360262413428 1 1
