# Supplementary material for: Bias caused by sampling error in meta-analysis with small sample sizes
Source: PLoS One. 2018 Sep 13;13(9):e0204056. doi: 10.1371/journal.pone.0204056 (PMC6136825; doi:10.1371/journal.pone.0204056)
Supplement: S4 File — (ZIP) [file pone.0204056.s004.zip › results N = 10 theta = 0.5 tau = 0.2 sz = 20-30.txt]

"cohen.dl.theta" "hedges.dl.theta" "cohen.dl.cp" "hedges.dl.cp"
0.539801590121088 0.524310300342553 1 1
0.316799660293606 0.306599955212049 1 1
0.304552803408972 0.295927074978804 1 1
0.771948459819024 0.748144293456614 1 1
0.388787737875643 0.377652991033682 1 1
0.564788461647487 0.547016202652051 1 1
0.387894845495622 0.377384030387836 1 1
0.43049611540414 0.417688405074909 1 1
0.393804629119474 0.383083250579157 1 1
0.608855198592126 0.592438318136338 1 1
0.441969190279013 0.429485260621524 1 1
0.720876331670327 0.701853448381628 1 1
0.497703375555436 0.483734753497682 1 1
0.340204012427948 0.331666719485439 1 1
0.638517230732267 0.620475044771587 1 1
0.38902879679661 0.377972954773458 1 1
0.5422088483567 0.526479812884887 1 1
0.493627563763751 0.479173035769911 1 1
0.354486674634198 0.343442978465603 1 1
0.599797123682401 0.583122574378134 1 1
0.531349537339454 0.516817277712595 1 1
0.465046052203757 0.449629478043971 1 1
0.613802894684983 0.595394393412554 1 1
0.474601342509423 0.459400782616631 1 1
0.19536828319448 0.188743899855162 0 0
0.601160586533577 0.58271677868364 1 1
0.588952998136046 0.571318187050991 1 1
0.468471848595599 0.45458736511103 1 1
0.621649498966901 0.604584714303041 1 1
0.531002304948573 0.516773953632649 1 1
0.674250078415681 0.655512604224097 1 1
0.383365640005716 0.370777545542304 1 1
0.579293826547384 0.560922410619591 1 1
0.649260984021384 0.63008582369539 1 1
0.856356251157977 0.830586976627337 0 0
0.543380525482561 0.527833931982609 1 1
0.424900037562125 0.412821933555395 1 1
0.447039876257281 0.43042729154498 1 1
0.577583339539785 0.558520851755154 1 1
0.609611485157025 0.593431295548626 1 1
0.412763824707377 0.401334942793045 1 1
0.132189926398473 0.128665797746961 0 0
0.353636798473584 0.341884093559361 1 1
0.540872050764314 0.525707787786268 1 1
0.24866215391037 0.241754550309945 1 0
0.593331854089812 0.577039967706234 1 1
0.642773311451498 0.623655341514894 1 1
0.289902621105553 0.281002973173887 1 1
0.547618995239187 0.529306181804871 1 1
0.534670077805259 0.514703421970413 1 1
0.491383893002708 0.476913635445254 1 1
0.599394596364089 0.578189078416645 1 1
0.3199010881185 0.310596588874841 1 1
0.508544280022712 0.49642895258388 1 1
0.353497745108908 0.343907048158386 1 1
0.637962560637944 0.618772700045292 1 1
0.568768293025149 0.55266938952917 1 1
0.77146749769137 0.748610239200698 0 1
0.509580107232678 0.493917049705021 1 1
0.459109284780206 0.445793643647618 1 1
0.324169989875507 0.31414371996926 1 1
0.600589736600246 0.583243516352762 1 1
0.137788237930293 0.133258356962559 0 0
0.486605489598274 0.467602367820076 1 1
0.240093852913238 0.233939814490804 0 0
0.451508006985206 0.440099499888461 1 1
0.757683795225162 0.733180012622532 1 1
0.344062741014117 0.333441304421547 1 1
0.75924755670716 0.737046388423407 1 1
0.211345546196639 0.206017920171484 1 1
0.614240431525366 0.593507145392681 1 1
0.555015614043602 0.539675634765955 1 1
0.673381700108083 0.654735397819945 1 1
0.410418515937593 0.398785326863663 1 1
0.421347857009996 0.410446573543114 1 1
0.228485676535629 0.218583966767004 0 0
0.535642029792304 0.520087438816034 1 1
0.659398231430093 0.638985730704495 1 1
0.568043403560853 0.551837254053464 1 1
0.301638741289547 0.291242109194695 1 1
0.742526149926794 0.721220980099824 1 1
0.433792697610734 0.422110278869024 1 1
0.533877835490342 0.516816542108607 1 1
0.31737169700125 0.304448656571491 1 1
0.570476182058674 0.552282544481557 1 1
0.369731186570271 0.357629319418865 1 1
0.525365670352896 0.511340776497694 1 1
0.653851880030009 0.633684839263992 1 1
0.413407241545461 0.399712413208188 1 1
0.510997853151132 0.496453976765072 1 1
0.338788022832931 0.329039566484408 1 1
0.346799346315713 0.336447221644319 1 1
0.598860101157688 0.582646215513836 1 1
0.527304527459451 0.511770641561461 1 1
0.290516632103556 0.28194351628641 1 1
0.392040252757675 0.381964816181114 1 1
0.274748886085172 0.268005454562943 1 1
0.618568220286261 0.601679485486375 1 1
0.328557947356932 0.319306697141372 1 1
0.45525295347424 0.441916841053161 1 1
0.540336877814369 0.523975701632311 1 1
0.828110943975577 0.804281080514544 0 0
0.52838656029344 0.512625603689802 1 1
0.416249197781197 0.403957391779953 1 1
0.498377209437086 0.484214985722805 1 1
0.417120766855281 0.405737944304999 1 1
0.379627626868704 0.366847783354188 1 1
0.406885870474029 0.395322449689608 1 1
0.444818998615253 0.434408054497401 1 1
0.2910390389119 0.282666696758384 1 1
0.673924212409182 0.654449484377046 1 1
0.5257318516227 0.509562366292202 1 1
0.361018750204746 0.349125538258917 1 1
0.682856180521616 0.663356093537851 1 1
0.664164856882578 0.644743198706447 1 1
0.597716652140307 0.580576754006325 1 1
0.567589816911546 0.551770544947605 1 1
0.612843668251916 0.59531504700306 1 1
0.576117210512542 0.559077951505728 1 1
0.309973848540757 0.301037093268116 1 1
0.556260997413835 0.538436108612128 1 1
0.393679330124535 0.381206448554249 1 1
0.528408894783 0.512909608538156 1 1
0.295244429993363 0.286342573007684 1 1
0.382524768811406 0.370061049685608 1 1
0.642720904944847 0.621683638245642 1 1
0.531897480744284 0.515058243395917 1 1
0.235895018028222 0.22849983948117 0 0
0.598268350249978 0.580767122800519 1 1
0.766916936029409 0.744636200296407 0 1
0.471468187207368 0.457781721636195 1 1
0.761158931008297 0.739232842800369 0 1
0.803828809831882 0.778818904565625 1 1
0.356245858448289 0.344075436120663 1 1
0.354957069949758 0.344285585213392 1 1
0.513942351494524 0.499392448969001 1 1
0.41577858525324 0.403411101972912 1 1
0.666268836032214 0.6481456431991 1 1
0.315672164781879 0.30257238890314 1 1
0.645183187419487 0.62404933038101 1 1
0.436223571124247 0.422581882108233 1 1
0.638284598803771 0.62202244642469 1 1
0.532879485843343 0.517982896667371 1 1
0.752853472788301 0.732065477604243 1 1
0.431143574315149 0.421076590911979 1 1
0.605834443801744 0.588045424458152 1 1
0.476987707753893 0.464690477951844 1 1
0.50941318125888 0.494764240930654 1 1
0.447779161653144 0.435251928047769 1 1
0.38059330724922 0.369414914278241 1 1
0.48322271163447 0.472721119287336 1 1
0.339888661575332 0.329531702422909 1 1
0.6398288917898 0.623353713461169 1 1
0.50189728385973 0.487723684896288 1 1
0.280767265583585 0.27187733985311 1 1
0.745289676098166 0.72435554764045 1 1
0.303779677140589 0.292650623071884 1 1
0.406133082047736 0.394365235178853 1 1
0.504051826336933 0.489010950840948 1 1
0.488656642778865 0.472964698019232 1 1
0.210315291544035 0.205909282259386 0 0
0.410916603939794 0.397866307805347 1 1
0.569228864909952 0.552509012155105 1 1
0.353639306727536 0.342948655815481 1 1
0.573274124572293 0.554466544859792 1 1
0.208445015544753 0.202215933257161 0 0
0.667486853358286 0.64741694719059 1 1
0.644115481672951 0.626505705051665 1 1
0.578130979210946 0.56146440656031 1 1
0.410125893913559 0.398720211519014 1 1
0.518619705383421 0.503740314251514 1 1
0.289727795462964 0.278254420525191 1 1
0.409997174529236 0.397162637130088 1 1
0.658958299824252 0.641006352275973 1 1
0.851797079794808 0.828835729424481 0 0
0.569562428054843 0.553225320494297 1 1
0.372348220841111 0.361643490946844 1 1
0.582402631356666 0.562537856832928 1 1
0.442487244831109 0.430192045636723 1 1
0.108983067063687 0.105160488859802 0 0
0.333193620025152 0.322339562916121 1 1
0.384643090820076 0.374173548450146 1 1
0.505712432309937 0.489707591834854 1 1
0.392290886141347 0.381328283078392 1 1
0.53078306785562 0.515442678430144 1 1
0.717092296127853 0.69616237748791 1 1
0.499174216672704 0.484985461141443 1 1
0.602821252104037 0.585843926806818 1 1
0.81365197417318 0.79074230353523 0 0
0.583146224026121 0.564552741906517 1 1
0.378478521720054 0.368463590463294 1 1
0.497477470972512 0.481636703052833 1 1
0.503540753049927 0.488235135662155 1 1
0.615314393682053 0.599762860795664 1 1
0.423563211057069 0.410484623702338 1 1
0.612515224695453 0.594134101520857 1 1
0.185673591597125 0.181949996372061 0 0
0.484345387605389 0.4665725691805 1 1
0.584354249741995 0.566752267569217 1 1
0.656981940854706 0.639210828196318 1 1
0.367185821234795 0.355578988912518 1 1
0.336156303867756 0.325376490160567 1 1
0.677562822221407 0.658331450483713 1 1
0.641705366563339 0.622590438705059 1 1
0.624298389510215 0.604389606326726 1 1
0.757152275244012 0.735766011072878 1 1
0.43861898709266 0.426500252625945 1 1
0.644106139656297 0.624392150089146 1 1
0.361500129763944 0.351048268809889 1 1
0.397859271202805 0.38532306581333 1 1
0.692591574413343 0.673382783564124 1 1
0.500720074031787 0.483943101993314 1 1
0.550442388124097 0.534490212291767 1 1
0.313671469144908 0.305267223607916 1 1
0.722892554030065 0.702379554753938 1 1
0.482256493034875 0.467226848728013 1 1
0.725546337668117 0.70237259547132 1 1
0.465767214654686 0.451847114107885 1 1
0.509054196980512 0.492874185555733 1 1
0.526169907400818 0.513751914822797 1 1
0.565615187653216 0.550418634371312 1 1
0.381182253150362 0.367897026577061 1 1
0.448624584072558 0.434444082373824 1 1
0.441114304494234 0.427555524543769 1 1
0.324686677494899 0.31440337821662 1 1
0.570595011639891 0.554626245798932 1 1
0.695820758354829 0.676301939736522 1 1
0.597527061407724 0.581293461607363 1 1
0.653656342968994 0.636760598663316 1 1
0.541050444726076 0.522834234570733 1 1
0.533547047642294 0.518842882674547 1 1
0.741125368469709 0.719356114346491 1 1
0.257730872931097 0.25140795757742 1 1
0.531655663607473 0.51450691871036 1 1
0.442078975245562 0.428851988816065 1 1
1.00792590838415 0.97851553192474 0 0
0.506635920999461 0.493380752208556 1 1
0.580050700158957 0.561314655984579 1 1
0.813454674599044 0.790542386136368 0 0
0.348222329594114 0.338456202971555 1 1
0.606573332602332 0.588737712572489 1 1
0.721399770242496 0.698980979419689 1 1
0.466968867878159 0.453996810026208 1 1
0.0672298375520608 0.0663985453476211 0 0
0.804694571088862 0.780793461977791 0 0
0.48284323016887 0.469108215239126 1 1
0.606544621449505 0.58917209124674 1 1
0.443993081707023 0.430870927184006 1 1
0.69622594612786 0.673629695765467 1 1
0.441291898779042 0.429996518845645 1 1
0.594970535607494 0.576640046711003 1 1
0.22749683975259 0.220055042005462 0 0
0.45544848579764 0.442546078549935 1 1
0.487946898664304 0.474126267519478 1 1
0.544786973110711 0.528194897832463 1 1
0.430957812273505 0.419176346753891 1 1
0.548271615637581 0.532067600760173 1 1
0.391296603183867 0.379110907619064 1 1
0.5051877260804 0.4908607865821 1 1
0.183300337264188 0.179503893847007 0 0
0.530214621418155 0.512880934354075 1 1
0.713066244116669 0.693122247254848 1 1
0.253087709786151 0.244171650732084 1 1
0.782220697714419 0.759912477096985 0 1
0.598121118770408 0.580286049194005 1 1
0.354946189769393 0.344312887173464 1 1
0.664473131152157 0.645421500128975 1 1
0.305582341835641 0.29639359407693 1 1
0.389711233458593 0.376753512755234 1 1
0.747085596043797 0.724272461586324 1 1
0.52642707549511 0.510587431932214 1 1
0.555938465118976 0.538854812022461 1 1
0.540836260384933 0.525954920510337 1 1
0.379930329971258 0.368394726772144 1 1
0.391041286431978 0.378785318943477 1 1
0.52870573951508 0.512675029205649 1 1
0.583534172342138 0.567503218043885 1 1
0.454882583757205 0.44052338900951 1 1
0.623799372585765 0.606524306376004 1 1
0.59655413777326 0.581153852251173 1 1
0.357525728106676 0.346618729660839 1 1
0.482346102469565 0.466878669171755 1 1
0.519903015801408 0.505464934775332 1 1
0.645693473351753 0.626817012883856 1 1
0.248015996861926 0.239063659980263 1 1
0.679039054165564 0.659117085625329 1 1
0.544878402161586 0.529856307146215 1 1
0.425015712671359 0.411190858224471 1 1
0.661541593996541 0.64308345533578 1 1
0.41401618531228 0.403145938908786 1 1
0.50617374120089 0.489433397243914 1 1
0.451881611740228 0.438900878371522 1 1
0.425170704113619 0.413023904305546 1 1
0.608360137147781 0.589158897067522 1 1
0.252990658544321 0.245529954576393 1 1
0.736479063892795 0.713419090338116 1 1
0.601689975911939 0.583692900068594 1 1
0.541007750039513 0.521710409578069 1 1
0.575874870771747 0.558047948637262 1 1
0.357062826105298 0.346131901808577 1 1
0.301227217221427 0.292302039240484 1 1
0.454091871905429 0.436492458536767 1 1
0.685243905888168 0.664476679637678 1 1
0.350303741860408 0.340757589352534 1 1
0.561740026635095 0.545421194259753 1 1
0.46786383903225 0.455520867145712 1 1
0.278105030822055 0.267791141654414 1 1
0.312307452758389 0.302041890739007 1 1
0.429844657686043 0.417900729680345 1 1
0.68284968356165 0.66210846395736 1 1
0.750569815764485 0.728877144000584 1 1
0.653855880317279 0.63364303659016 1 1
0.422899796598153 0.411680653041702 1 1
0.628168539949952 0.606624652141009 1 1
0.52113728979098 0.50672405749086 1 1
0.754450915385127 0.732934825996386 1 1
0.639801179691146 0.620578681577392 1 1
0.543312784792426 0.525713055361345 1 1
0.278760541304525 0.271235742835079 1 1
0.316829689356143 0.306049378335572 1 1
0.486391268807026 0.472617154680799 1 1
0.434776047348492 0.421261657011516 1 1
0.631617505112361 0.613389290511949 1 1
0.64064771435298 0.620086580131538 1 1
0.38163766970296 0.369639182306546 1 1
0.490732873045721 0.477901740693582 1 1
0.360119690011184 0.349570241901902 1 1
0.465303194108855 0.452647452767405 1 1
0.519055052644423 0.502417276257263 1 1
0.650281699638036 0.63084824563057 1 1
0.378285994939426 0.369280618355339 1 1
0.447131876788988 0.433432650281895 1 1
0.551902051774418 0.534735609602067 1 1
0.677733441952515 0.656982773353541 1 1
0.473269537233747 0.459606781675092 1 1
0.546310608589329 0.529835747845455 1 1
0.235396350399613 0.230099729868864 1 1
0.579458683056619 0.562729188106606 1 1
0.513508423602464 0.498355426273965 1 1
0.497100479121469 0.482760370459352 1 1
0.641654344120747 0.62242397420073 1 1
0.417787632797743 0.405418954638199 1 1
0.288348972957669 0.279535775405379 1 1
0.487757500285771 0.47562523111003 1 1
0.398993603818077 0.387678370098166 1 1
0.78205622939146 0.759379694156862 1 1
0.571043942426546 0.554644053528267 1 1
0.541899372201004 0.525442657355439 1 1
0.667605379157974 0.647550318560999 1 1
0.477921875038004 0.464218726396417 1 1
0.583335121077196 0.567484739055141 1 1
0.400446712734023 0.385634972300168 1 1
0.485534291147516 0.469036281161849 1 1
0.451985232149295 0.439058072702692 1 1
0.486071247603758 0.470143254321001 1 1
0.60505688222681 0.588079450906071 1 1
0.65430421382235 0.633749531182771 1 1
0.366461660541127 0.354600767721857 1 1
0.548820749222155 0.533619737931285 1 1
0.447414353752134 0.435218919244327 1 1
0.497645325955511 0.483507080566517 1 1
0.722587618940879 0.702370540951778 1 1
0.386500177522041 0.376447012531566 1 1
0.626894743388663 0.606469249676563 1 1
0.3110291892315 0.302943530119413 1 1
0.26500029291403 0.257296233769934 1 1
0.42656260696819 0.412444679915485 1 1
0.618911917466697 0.601653895325428 1 1
0.496111107071992 0.481863430476243 1 1
0.48611119583089 0.471946150757311 1 1
0.223644878942488 0.216109470619162 1 1
0.364422901101054 0.353026120926262 1 1
0.436208870138761 0.423773833983785 1 1
0.357072308939829 0.345308505909292 1 1
0.532219512979666 0.519211726867485 1 1
0.595389767587796 0.578828505554613 1 1
0.475329288286908 0.460332107005916 1 1
0.586229331230538 0.571805348006498 1 1
0.5490467477865 0.533685749367591 1 1
0.444982443787667 0.432660588582363 1 1
0.686879928670151 0.667331872783152 1 1
0.358867385320885 0.347705247484919 1 1
0.357896110675588 0.346177240905637 1 1
0.420772755563773 0.409840880770974 1 1
0.582302223668736 0.562468500586417 1 1
0.680767926569999 0.661132816544524 1 1
0.537020666991034 0.520196241004036 1 1
0.371332019599592 0.359848525909696 1 1
0.208560240967835 0.20098188147511 0 0
0.463416284689158 0.45009210557963 1 1
0.458979396985328 0.444909225871097 1 1
0.576143255655727 0.559047395231954 1 1
0.52285403180413 0.508418238809982 1 1
0.678873202119068 0.658727443512273 1 1
0.571403650006917 0.55370397523401 1 1
0.662214795604204 0.642846260847499 1 1
0.38891833263197 0.376617357907474 1 1
0.395315631971936 0.384615339780581 1 1
0.396975464500486 0.385976538926231 1 1
0.601296209298074 0.581696572446781 1 1
0.331769147024334 0.321415434822255 1 1
0.501507925939784 0.487628697439309 1 1
0.59291213421113 0.573592418297415 1 1
0.413360487513787 0.400618926552667 1 1
0.502635947779351 0.486348246176341 1 1
0.430063504148286 0.418547846456427 1 1
0.398978687175839 0.38572197938181 1 1
0.373627927825118 0.361413435399372 1 1
0.511254159853356 0.496521171031079 1 1
0.522816860078223 0.508233610817346 1 1
0.621675673634965 0.604604910118767 1 1
0.490924605825863 0.477249949939252 1 1
0.497051284790883 0.48335532503694 1 1
0.382052014762557 0.368956775082092 1 1
0.578185056429929 0.562145796912287 1 1
0.575838956076638 0.560570238413062 1 1
0.444303485720426 0.433035777488205 1 1
0.55184155950439 0.53368431512237 1 1
0.308384328553082 0.300753243667638 1 1
0.536566740014582 0.519765007339283 1 1
0.575137030744856 0.559325208022655 1 1
0.847328122299836 0.82349263821123 0 0
0.244099303351382 0.238497237205115 1 1
0.597626401330313 0.581362640586471 1 1
0.33504046814287 0.324962727011985 1 1
0.401440823912377 0.390724267481574 1 1
0.310692710398536 0.300260415133477 1 1
0.257965382888093 0.251810553237119 1 1
0.638711006676381 0.619805793075625 1 1
0.478847015456353 0.465282806599999 1 1
0.518677112892404 0.502999295720634 1 1
0.378003148402539 0.366875351050116 1 1
0.530146247980714 0.513114691135106 1 1
0.500077269839415 0.483872798543295 1 1
0.41589831665029 0.403528083589518 1 1
0.585859038858902 0.568141996093579 1 1
0.290246639325908 0.281206031134367 1 1
0.2830035954895 0.27454154324625 1 1
0.600868611334689 0.581409204438925 1 1
0.209952374051144 0.203266691238424 1 0
0.525407100914908 0.511128234307529 1 1
0.490171105616013 0.476228380982929 1 1
0.234355858072732 0.227007969026375 1 1
0.5153535486754 0.49623219538492 1 1
0.378013695182135 0.367553668719765 1 1
0.450090137614503 0.432958756384214 1 1
0.496946031654473 0.482405960611651 1 1
0.502737509520901 0.486562462969815 1 1
0.453922760171083 0.440390940704416 1 1
0.541729744568409 0.526181608835887 1 1
0.430119468972456 0.419428551099624 1 1
0.339789291345969 0.327892754519587 1 1
0.692905014715411 0.673516685319764 1 1
0.49800716777589 0.483018079739178 1 1
0.398988525331154 0.386146869914394 1 1
0.650726310582028 0.631294258762837 1 1
0.634565204520631 0.614629808940621 1 1
0.581542495321266 0.566298293265567 1 1
0.772929415862828 0.75252587285926 1 1
0.426004376677988 0.413402331597294 1 1
0.510817674804389 0.494345951534683 1 1
0.618693291895328 0.601223478992973 1 1
0.529407315046006 0.51384345973414 1 1
0.519430363197666 0.503736378909236 1 1
0.343121153098635 0.334286032300688 1 1
0.458215175470899 0.445015322992364 1 1
0.447710842378641 0.433469261574075 1 1
0.48377480291612 0.465816484945809 1 1
0.539316575292307 0.522157661319601 1 1
0.396985745026223 0.382535636979054 1 1
0.549302413729809 0.531567341036125 1 1
0.653873388030824 0.63251971843916 1 1
0.625407136778886 0.609120230152 1 1
0.47536610783173 0.462590890365891 1 1
0.629913362213586 0.610579478441843 1 1
0.325035749180753 0.316148825591608 1 1
0.54165264469014 0.526339402411315 1 1
0.667474154083349 0.646340779346465 1 1
0.71800973793335 0.697684931269351 1 1
0.558192790408852 0.540047646611029 1 1
0.482713230043404 0.470202812329123 1 1
0.554081805979397 0.537533238319308 1 1
0.459089249099859 0.446022111043456 1 1
0.361210132431628 0.3507123018866 1 1
0.62091891606534 0.600748982655913 1 1
0.39368135847201 0.383503652587465 1 1
0.538785455186135 0.524793081604344 1 1
0.434431906550489 0.423313738548664 1 1
0.248302466297318 0.244713926386513 1 1
0.572520958684016 0.555584527957095 1 1
0.446845569147944 0.435154978832106 1 1
0.453424990047024 0.441186272365224 1 1
0.559220133217949 0.540881982386374 1 1
0.306941093981754 0.297749821015942 1 1
0.413876855442694 0.399282320148237 1 1
0.329601069248852 0.320333200555349 1 1
0.325119710678193 0.31479978089263 1 1
0.518785590865819 0.504068267925235 1 1
0.5013819622213 0.485878472933226 1 1
0.427344242039009 0.415443027685057 1 1
0.238626225914846 0.23188626370884 0 0
0.502597014095177 0.487022336511162 1 1
0.642924815078556 0.62292923341471 1 1
0.443115922889203 0.427532464258152 1 1
0.399208999160762 0.387966001650763 1 1
0.640712443113165 0.621622012298285 1 1
0.530940264902646 0.514522577527665 1 1
0.521060516863304 0.506723954092631 1 1
0.592325077407521 0.576108664034461 1 1
0.631335759615874 0.61409782549855 1 1
0.577221961123586 0.559017589599788 1 1
0.352442814516373 0.344051859039395 1 1
0.564390565595058 0.547004667985014 1 1
0.549600644003675 0.534786871674064 1 1
0.68370399803939 0.664860035182855 1 1
0.295598738945011 0.287449807836273 1 1
0.487800382882386 0.47353564829415 1 1
0.501656617978675 0.486719394258203 1 1
0.28465563568668 0.278414284719549 1 1
0.685822678623503 0.664691516567807 1 1
0.510918376284665 0.49599640414216 1 1
0.548549668647984 0.532984976084214 1 1
0.877532355589693 0.850122659547916 1 1
0.451821590709985 0.437138735064014 1 1
0.445549049682817 0.430985289585943 1 1
0.436515245373303 0.423749623638708 1 1
0.374563133549056 0.360677664510753 1 1
0.692814209761057 0.673609411390928 1 1
0.323798558625858 0.314923132509918 1 1
0.436696068223365 0.422791625370829 1 1
0.520472291413511 0.503435345227618 1 1
0.526760428407708 0.510864305184229 1 1
0.51016810018739 0.495268366681666 1 1
0.510440312637637 0.49367491933962 1 1
0.524379363745619 0.508629570442755 1 1
0.296015585126093 0.286800513747379 1 1
0.793232769835821 0.77070340601252 1 1
0.374138082530654 0.363883434785047 1 1
0.602128142998482 0.58266752954048 1 1
0.291015308243179 0.279655698551433 1 1
0.646449851107531 0.627727783255522 1 1
0.604440927959597 0.585190147421907 1 1
0.403034952013361 0.392115494902859 1 1
0.568440366828711 0.551779033419475 1 1
0.490082074699938 0.475155604815882 1 1
0.55678215762307 0.541074921324683 1 1
0.438071968090608 0.424797588502431 1 1
0.523513547827643 0.505524349362308 1 1
0.621496951726568 0.602238509685698 1 1
0.330088549402013 0.321639935050538 1 1
0.260905971033208 0.251930155168398 1 1
0.636914481314404 0.619445659086259 1 1
0.544304031120755 0.527275302130981 1 1
0.529272617294201 0.514899453711352 1 1
0.324439125634358 0.31722013022575 1 1
0.307903324566259 0.299089982373953 1 1
0.445670339884431 0.433602493420496 1 1
0.371022018707402 0.361191756881726 1 1
0.529591675812891 0.513858306778225 1 1
0.397796073197047 0.386794155886617 1 1
0.445549067245224 0.4321506358444 1 1
0.849835638354688 0.824921651057649 0 0
0.491040886778195 0.474379336373885 1 1
0.2744079219651 0.26672549362715 1 1
0.49642082060338 0.482109048689702 1 1
0.485062434810185 0.468632513309544 1 1
0.64857634070929 0.62999687338517 1 1
0.400080691709376 0.388123698396186 1 1
0.430726246856882 0.418461496026852 1 1
0.480711269632679 0.466314169606592 1 1
0.468749831355038 0.455665781035191 1 1
0.51443837852377 0.498545783219083 1 1
0.193584436741529 0.18744787222723 0 0
0.34403922235363 0.333857466464674 1 1
0.803523651466459 0.781160079881022 0 0
0.495030711139893 0.479456653630929 1 1
0.350517901692863 0.340445299370339 1 1
0.422065995387635 0.406901037269254 1 1
0.506120712760646 0.491074233765073 1 1
0.496135667124446 0.484201889326178 1 1
0.406529080622032 0.39370056417131 1 1
0.196378730664896 0.19116257156722 0 0
0.354774580136991 0.343112483902459 1 1
0.591712077287322 0.575272593579909 1 1
0.425523323005911 0.413657309955721 1 1
0.562573906873758 0.547142510221994 1 1
0.709524861895705 0.687811634995336 1 1
0.517487721644534 0.501584420032278 1 1
0.913416525785583 0.884250893005518 0 0
0.472494823123877 0.461804429557569 1 1
0.425881552235221 0.413239040556705 1 1
0.600370085837597 0.582352708305107 1 1
0.239565404982262 0.23018152368121 1 1
0.571494611370525 0.556014774774926 1 1
0.54930285936654 0.533498346403567 1 1
0.389370361693546 0.377273580865621 1 1
0.484952263436874 0.467891998758914 1 1
0.587921632930404 0.570034094025416 1 1
0.350940701091529 0.338023274865976 1 1
0.736738734707059 0.714685002424637 1 1
0.300116940203259 0.291826388102708 1 1
0.469989899122279 0.454796990860458 1 1
0.610772475930799 0.592526533817774 1 1
0.565731744084698 0.546785499162657 1 1
0.504897572548943 0.489794024753991 1 1
0.502932377576941 0.487195445551729 1 1
0.372336397424445 0.36247738884822 1 1
0.332357209456857 0.323343459293373 1 1
0.443685499680876 0.429261446910545 1 1
0.647115296775509 0.625660933077458 1 1
0.447534785226721 0.435330541972024 1 1
0.277863674685507 0.269252902586025 1 1
0.468722604700705 0.454998443979717 1 1
0.72484864571082 0.703586605771463 1 1
0.513635428963031 0.499450681204824 1 1
0.769116446235204 0.745041039285084 0 1
0.436269849599408 0.424444693950885 1 1
0.630473633823364 0.613203991373022 1 1
0.650158919476308 0.62952727251559 1 1
0.639512291462404 0.619837140590361 1 1
0.455495039507534 0.440871581263753 1 1
0.649253087547584 0.630493992687139 1 1
0.569269490565458 0.553519015596662 1 1
0.791280378078074 0.767375142146316 0 0
0.474217441360441 0.460371189223669 1 1
0.688855571957376 0.66910711024506 1 1
0.407331281101868 0.396194685525762 1 1
0.694455320155534 0.67528228752136 1 1
0.59596269930641 0.578227405164858 1 1
0.482260519027837 0.467729716679179 1 1
0.554972830095027 0.538909054615754 1 1
0.688643344105352 0.668539767746416 1 1
0.611260850254508 0.59241528967434 1 1
0.596691395489855 0.579823378197386 1 1
0.746743573772645 0.724777341849806 1 1
0.542200867691503 0.525379861811499 1 1
0.583846518630475 0.568102539110256 1 1
0.355324622040099 0.347599508267824 1 1
0.48475253024697 0.471106535035698 1 1
0.646711443042141 0.625821953583128 1 1
0.43324513606368 0.419640649409299 1 1
0.592712335228043 0.575188739367894 1 1
0.721831260422028 0.700977362307963 1 1
0.496178322431469 0.482235286420798 1 1
0.559098314655754 0.542673036933733 1 1
0.612605240272872 0.595212996301 1 1
0.225079866617271 0.218267289420325 0 0
0.754756755967825 0.731142207101183 0 1
0.481010644480406 0.467852436506672 1 1
0.433949920035463 0.421342778719506 1 1
0.705248081359499 0.685481725611344 1 1
0.308818464431117 0.300796251938812 1 1
0.553222862034057 0.534883147787536 1 1
0.618545769855185 0.601044509403214 1 1
0.477178337027474 0.463299783924844 1 1
0.627812660827962 0.605781248116087 1 1
0.365895637674344 0.356489555040267 1 1
0.352527120407418 0.340901202402898 1 1
0.420562036880466 0.408414781960288 1 1
0.424842224369615 0.414251309013022 1 1
0.812989388229993 0.789538669055837 1 1
0.375659498041304 0.365872251209794 1 1
0.491774213958493 0.476162592921212 1 1
0.514312807568414 0.501842584164968 1 1
0.262162845272187 0.255181688844528 1 1
0.736218651407731 0.713757034775123 1 1
0.667051870336482 0.64800231425181 1 1
0.613625522996998 0.592083279357581 1 1
0.574488537718493 0.558427317599268 1 1
0.764984184942356 0.742480726957667 1 1
0.41405873894243 0.402051100577457 1 1
0.353841117634768 0.344214235489442 1 1
0.291637423097988 0.283326931854986 1 1
0.507401764425725 0.493586833111432 1 1
0.360579702074308 0.349265806953744 1 1
0.487562595061012 0.471971841331811 1 1
0.497001005556958 0.483002620536144 1 1
0.4604042036476 0.4470886804292 1 1
0.660546407065236 0.639864281261529 1 1
0.574921756646533 0.557854864948711 1 1
0.599265263949354 0.583181823220858 1 1
0.461640000173156 0.447996728040605 1 1
0.206670085544607 0.200158179584252 0 0
0.326366879177022 0.316539533771862 1 1
0.55514623980615 0.541058783786951 1 1
0.591766940653322 0.572931303746063 1 1
0.458895879591314 0.444381640075478 1 1
0.439974715615088 0.426688518396647 1 1
0.447760460795767 0.433944691201909 1 1
0.474524679336509 0.460057439603009 1 1
0.425586626970457 0.413671094720423 1 1
0.46851358076564 0.454487659482267 1 1
0.614283834913818 0.596130457087638 1 1
0.458021571015977 0.445229097522258 1 1
0.626095111909645 0.607479210369393 1 1
0.703720576959817 0.681660246285604 1 1
0.336385634406128 0.326074743197274 1 1
0.416287079083329 0.404171158921947 1 1
0.541993674047925 0.527301597298845 1 1
0.28497972700244 0.274702468978695 1 1
0.488636281663725 0.472123325916911 1 1
0.441576370678403 0.428558126578517 1 1
0.555414579100485 0.536744885657543 1 1
0.299196584230057 0.290148483576733 1 1
0.468235689854624 0.454146035665726 1 1
0.609885074105001 0.592664266913337 1 1
0.556364177922167 0.541127926400651 1 1
0.373429611905002 0.361777313610248 1 1
0.457072720348613 0.445087169800342 1 1
0.272727807138234 0.26572074357483 1 1
0.66314909536476 0.644058193578998 1 1
0.240027050004709 0.23238993492503 1 0
0.502523492389988 0.48754986345952 1 1
0.170142447509966 0.165215695923383 0 0
0.475608224857699 0.460573168744342 1 1
0.161009815581231 0.157458633020781 0 0
0.29082463024051 0.280143301186366 1 1
0.669019089012541 0.649282937002022 1 1
0.523308714522133 0.508382290091497 1 1
0.503914057827481 0.488578849176315 1 1
0.501618903774285 0.486658634931125 1 1
0.290501769292638 0.282355006785382 1 1
0.584417874922924 0.564029518784964 1 1
0.809425365387972 0.786458274170754 1 1
0.421549834961684 0.409552119934879 1 1
0.56516087569998 0.550509380473256 1 1
0.606550475568373 0.586607805282578 1 1
0.704467349276993 0.684364641202194 1 1
0.530165002623583 0.513378672356817 1 1
0.453590760016435 0.441235959947918 1 1
0.877212963689526 0.849232122889893 0 0
0.592681351706254 0.57518101366636 1 1
0.442845612099501 0.427515251679377 1 1
0.572949679403745 0.557094808622155 1 1
0.526090670334892 0.511387455736569 1 1
0.654707410541017 0.634715042702919 1 1
0.496007630891386 0.481231280190958 1 1
0.438985565016612 0.4247985449765 1 1
0.376464734570441 0.362719701006869 1 1
0.474283503849988 0.459540389929407 1 1
0.392570908126279 0.381470063495636 1 1
0.395228655908048 0.38403817008669 1 1
0.5914483074809 0.572250199264333 1 1
0.296293830965284 0.286503199033556 1 1
0.388616185467603 0.376537144264264 1 1
0.451844247204311 0.439045564509262 1 1
0.400852001224756 0.388453597948224 1 1
0.586465813066685 0.568011368854708 1 1
0.482337034045946 0.46832903638884 1 1
0.411403888782888 0.399533701196006 1 1
0.511446488172525 0.496729454992408 1 1
0.396664485850483 0.384129453483116 1 1
0.628780304403842 0.611071685881031 1 1
0.519871143558786 0.505175144800594 1 1
0.470507448124547 0.456654460179767 1 1
0.670146775828233 0.649314960563175 1 1
0.420371921040372 0.40646291661336 1 1
0.365762172618314 0.35488826448545 1 1
0.401796046713595 0.391057810735496 1 1
0.476329560310751 0.462843408632982 1 1
0.477697367779585 0.4640466526864 1 1
0.535500725361484 0.520210972788049 1 1
0.423176931158692 0.411253728138223 1 1
0.540996466155537 0.524017200489513 1 1
0.618883368220299 0.600090884292897 1 1
0.427657713709512 0.415130041944027 1 1
0.320775974990278 0.31117070141808 1 1
0.380344605237087 0.367809477003979 1 1
0.561913829826149 0.544397460162835 1 1
0.341298707933148 0.331598081096686 1 1
0.53102708739229 0.513326579349175 1 1
0.533283806106154 0.516485184086418 1 1
0.425135533791564 0.413104537866763 1 1
0.66093201044473 0.641007254100243 1 1
0.643345364076239 0.62313207190457 1 1
0.467595839941748 0.454822548273328 1 1
0.569049302556617 0.549753321507989 1 1
0.697935434194422 0.677357604863715 1 1
0.695769468783151 0.675605904645346 1 1
0.509344445370311 0.494475409322325 1 1
0.279120022254102 0.271200963499623 1 1
0.648365738647882 0.628365332402725 1 1
0.61978105362349 0.601276984637013 1 1
0.483664795581663 0.469019661700682 1 1
0.576616036236351 0.562305616356625 1 1
0.384495066942831 0.371975946064846 1 1
0.552901134034788 0.536178528174198 1 1
0.613886014589082 0.595538374151165 1 1
0.501624156156975 0.486666443606723 1 1
0.661009955261445 0.642947976792264 1 1
0.488459120567418 0.474274567950607 1 1
0.403644120441496 0.391977146839849 1 1
0.499799764093126 0.485855391868193 1 1
0.816989720919631 0.793598199982445 0 0
0.226948522669995 0.221742861489866 1 1
0.457689151295811 0.44374227346232 1 1
0.574699938863991 0.55828415739138 1 1
0.496499104119529 0.481731753096059 1 1
0.228621434444701 0.221589496905756 1 1
0.6724108235026 0.65153955343006 1 1
0.456334509642739 0.442190035946585 1 1
0.370089872637037 0.360088736161512 1 1
0.710120606658788 0.691276913716182 1 1
0.676860092368619 0.657788881237419 1 1
0.364171150749326 0.353901639511901 1 1
0.618194686355932 0.600278330759958 1 1
0.240901113676236 0.23154693846355 1 1
0.599741014749635 0.582321150964834 1 1
0.547904171196781 0.531357010866922 1 1
0.72860504701958 0.707233792413596 1 1
0.166795874717588 0.161920777203322 0 0
0.536555986640209 0.523070095110855 1 1
0.791167399892954 0.770306457606894 0 0
0.471231584524417 0.455276443468181 1 1
0.4970697166305 0.483232765387823 1 1
0.396748377956967 0.385552555424153 1 1
0.539126866558381 0.523974599302318 1 1
0.448983881488975 0.436676413451124 1 1
0.502843811609125 0.488223752587215 1 1
0.249075274896171 0.241613361920027 1 1
0.373038927366929 0.361331074852184 1 1
0.542874591850458 0.526296768084597 1 1
0.628308889088648 0.609188397439831 1 1
0.389060550678005 0.376064128872009 1 1
0.379194551612106 0.368282460545495 1 1
0.501439953051092 0.487090801268455 1 1
0.269127778472589 0.261868978867993 1 1
0.393026039766433 0.382138281791601 1 1
0.687042131455056 0.664296991239976 1 1
0.612473026188332 0.594978922559734 1 1
0.62967072103163 0.609750433018548 1 1
0.431229636032974 0.418544428967737 1 1
0.488176224537751 0.473656512031012 1 1
0.0924190572345274 0.0888540517440231 0 0
0.60918211322356 0.592903551568517 1 1
0.51327380017203 0.49888603361646 1 1
0.882913857689873 0.855869433166206 0 0
0.590395934011485 0.573713222330506 1 1
0.805190842097022 0.779595099717329 0 0
0.28391562350996 0.276202388145207 1 1
0.613091752308781 0.593979278195664 1 1
0.0806614150165031 0.0790368479891117 0 0
0.450522485191263 0.439635072961167 1 1
0.311362633121533 0.301993027186196 1 1
0.362829518285711 0.352291672507251 1 1
0.344562794608746 0.333845097020472 1 1
0.709260782179602 0.688000321165271 1 1
0.923450074337427 0.894041728268601 0 0
0.58475831553779 0.567923750657434 1 1
0.363597876784873 0.355436416061872 1 1
0.504072213603237 0.489369764942399 1 1
0.52998069004529 0.513869181020569 1 1
0.546521172928207 0.530091051561472 1 1
0.396099796342183 0.384510297559482 1 1
0.362042014602897 0.350747823676994 1 1
0.629831661426835 0.608936760904666 1 1
0.520552840573406 0.505401364289648 1 1
0.622162591733254 0.60453014164275 1 1
0.440379741824778 0.427314380373722 1 1
0.45234996255445 0.440131425506888 1 1
0.314940805176987 0.3050123457343 1 1
0.47292956912978 0.459226440843615 1 1
0.606199262774019 0.589239785208721 1 1
0.34278952307207 0.332584736941609 1 1
0.556978151664909 0.540045978039067 1 1
0.20907086836706 0.204229657614048 1 1
0.446914843654919 0.432312073703647 1 1
0.286683536434493 0.278307274029078 1 1
0.831778844346932 0.808076784325408 0 0
0.638622079543705 0.618623065228698 1 1
0.315222133045259 0.306238821837235 1 1
0.445610788880953 0.431860119880127 1 1
0.472342857836361 0.458760123968654 1 1
0.413144384195669 0.398899967461911 1 1
0.777770725657732 0.755083129254262 1 1
0.362318702485047 0.35037519664165 1 1
0.632385959240224 0.614713664411392 1 1
0.651637157951779 0.6310357169204 1 1
0.436646573576497 0.424581644699385 1 1
0.150643504247685 0.146644870113879 0 0
0.408447413930701 0.396229759935739 1 1
0.344527904757168 0.334546636888672 1 1
0.479687008407186 0.463090179484043 1 1
0.616450848152849 0.598563064595275 1 1
0.46554960501693 0.453187377466023 1 1
0.432365469325591 0.418342070732255 1 1
0.636138610065747 0.618274339773095 1 1
0.60396930632702 0.587408430709581 1 1
0.488171821878925 0.473728129204929 1 1
0.513952614629996 0.496736528137244 1 1
0.373013656749559 0.363016237559285 1 1
0.540259715505337 0.523501435045376 1 1
0.544305697153776 0.528840464907106 1 1
0.455955851075173 0.442939987135434 1 1
0.416814283217966 0.403559300840181 1 1
0.68399833442497 0.66419494825187 1 1
0.350806505263582 0.340654894383874 1 1
0.547501058466841 0.53123203784977 1 1
0.434968000489865 0.423320658679607 1 1
0.435251511730884 0.421174797157495 1 1
0.484468787117259 0.470934467321813 1 1
0.415691989628971 0.402443427111364 1 1
0.449878739837473 0.43560485293067 1 1
0.584276918103003 0.566383204227081 1 1
0.781694507498514 0.760383960327933 0 1
0.5369271614762 0.521143581493614 1 1
0.289922277631667 0.283306865050658 1 1
0.527271334342627 0.513015600078931 1 1
0.531836704613028 0.5181636722262 1 1
0.322752945248728 0.312848924252863 1 1
0.308493159899315 0.297753666727482 1 1
0.576691381363086 0.556605145372246 1 1
0.727184961443725 0.706732805625355 1 1
0.333567497822715 0.323260988401707 1 1
0.64153024774389 0.621327609088115 1 1
0.431166632039409 0.417949772537197 1 1
0.738054965571495 0.715980758466744 1 1
0.338383783787255 0.329266432780573 1 1
0.59513666887508 0.577744504700942 1 1
0.88221247047622 0.856866864906162 0 0
0.364542088572631 0.355427925407448 1 1
0.562500106702954 0.547218751390424 1 1
0.403466782777594 0.392664648367237 1 1
0.358123078699527 0.347257831029717 1 1
0.455589810620649 0.441125703225276 1 1
0.228815431633612 0.222819393278939 1 1
0.447895193047384 0.434819210227706 1 1
0.523603279116272 0.507344757745775 1 1
0.63421853082964 0.616053545531321 1 1
0.530976351258223 0.51563582132597 1 1
0.517420929935028 0.501579326269722 1 1
0.417000312833502 0.405147207424279 1 1
0.5465136416255 0.529724840234244 1 1
0.321192602808433 0.310227709216643 1 1
0.591368647610644 0.57500580349253 1 1
0.546829321915041 0.531089411224707 1 1
0.476001358388371 0.462173253597328 1 1
0.389812604233624 0.379090155247514 1 1
0.606899203397925 0.587715569567878 1 1
0.175802917813283 0.170090724956005 0 0
0.553429625807605 0.535657764649168 1 1
0.370782033473666 0.3591355033241 1 1
0.626352985618441 0.605564948825229 1 1
0.499917077723219 0.48533522648408 1 1
0.655518334632485 0.634951041219755 1 1
0.601082672296097 0.583621607056035 1 1
0.427089293343345 0.41548243071545 1 1
0.527892383217179 0.512572933946254 1 1
0.629722818738487 0.611224404416416 1 1
0.313233511061648 0.303753804726481 1 1
0.460217960733877 0.448084988883858 1 1
0.665394245852067 0.647613261814662 1 1
0.679018198422619 0.659811590088494 1 1
0.637048901556371 0.618351607228242 1 1
0.644648200306818 0.62334513811715 1 1
0.627764804583088 0.609766550263318 1 1
0.855909182462411 0.833659201036122 1 1
0.426672603891723 0.413590120452272 1 1
0.583639705482567 0.565880728456062 1 1
0.606863809265539 0.589346099398811 1 1
0.587965563564529 0.571506669798292 1 1
0.332350922859522 0.325135357790565 1 1
0.475320847266838 0.461535032629889 1 1
0.406610105995329 0.395751318681597 1 1
0.671077826143872 0.652952240328141 1 1
0.656897189834637 0.639520929093395 1 1
0.364485095572546 0.354081959778745 1 1
0.519452356763445 0.50402117398155 1 1
0.44243508761052 0.429666180184274 1 1
0.289665819837425 0.280980487159611 1 1
0.322120171252146 0.312580834285474 1 1
0.408076719154627 0.398068880042403 1 1
0.448599722853751 0.435216205146121 1 1
0.585127328347396 0.567620649043311 1 1
0.386872768060353 0.374318145167476 1 1
0.492987652657725 0.480204837590848 1 1
0.328694036002578 0.317934830422967 1 1
0.5024628562354 0.486950920446026 1 1
0.790077689001089 0.767219818352745 0 1
0.436493089095354 0.423133754262016 1 1
0.559755348165203 0.544789445317895 1 1
0.375189294999751 0.366981049257527 1 1
0.657411019110093 0.639569423886679 1 1
0.652569194004826 0.634106995073986 1 1
0.286572438240478 0.278296771001832 1 1
0.472808485145781 0.459095125764968 1 1
0.590306090326424 0.572271645425681 1 1
0.231710506985648 0.227278404237954 1 1
0.435493965599835 0.422737108838191 1 1
0.443546918273865 0.42878223710119 1 1
0.509160907711957 0.494191385075596 1 1
0.564820017152873 0.546415218654489 1 1
0.484830990499814 0.46991713571432 1 1
0.262852861062093 0.253046172687697 1 1
0.640064412304854 0.622484127006134 1 1
0.470132181587348 0.455016296026594 1 1
0.467934032471645 0.454917071889303 1 1
0.34125035969009 0.330495689010428 1 1
0.532859602333835 0.516730345242092 1 1
0.439645636971867 0.42817021891087 1 1
0.431635930693711 0.418094684070183 1 1
0.565237215486511 0.549590500970017 1 1
0.376471869407183 0.365675623981641 1 1
0.462911144772638 0.447962394849765 1 1
0.511184605568933 0.494641174263523 1 1
0.686193814151706 0.666978773331317 1 1
0.163088103042409 0.158318031175376 0 0
0.641335195035024 0.622276994610088 1 1
0.238636317535313 0.232380831908039 0 0
0.641495315990408 0.621455788868474 1 1
0.607052682956306 0.589618412821431 1 1
0.460379946561357 0.44765362329825 1 1
0.548537746578446 0.531579474484985 1 1
0.52370702106722 0.51024350834026 1 1
0.670964317137653 0.649299305871394 1 1
0.648883964957926 0.629888781314442 1 1
0.365692145507298 0.354704092328088 1 1
0.624224726078637 0.605225772412586 1 1
0.382406588071084 0.372495604967675 1 1
0.625847835775121 0.606058614002312 1 1
0.738857970268297 0.718490815947738 1 1
0.461211631878661 0.447495514494883 1 1
0.755869787631921 0.731525866782507 1 1
0.481735688884191 0.466281382192131 1 1
0.224303845819744 0.217925853265819 0 0
0.550380841346826 0.533796129124858 1 1
0.403911482615953 0.393747142310921 1 1
0.253210826417385 0.247927097759761 1 1
0.358551437082265 0.348860192653382 1 1
0.275393836836754 0.267200104374103 1 1
0.240788848216765 0.234299849372567 0 0
0.417274895028252 0.40385067017405 1 1
0.372918768456122 0.361200058209714 1 1
0.556009476902332 0.539955567424743 1 1
0.511115141683868 0.496337448275784 1 1
0.662580966666572 0.642261727488238 1 1
0.495727240676003 0.481529154806512 1 1
0.380135474935984 0.36602561686011 1 1
0.672402343334223 0.651567932059939 1 1
0.320316714390919 0.309858058084031 1 1
0.701498125433909 0.680290187637619 1 1
0.77857064950241 0.756661851377969 1 1
0.395955829043252 0.384139024618688 1 1
0.377835096584566 0.366814985500181 1 1
0.511448368983099 0.496748122627518 1 1
0.888582289412065 0.862047004232065 0 0
0.399215896424458 0.384262931921738 1 1
0.597245202769066 0.579495287526466 1 1
0.405895516141657 0.393374603075652 1 1
0.767870612844625 0.743541374118831 0 1
0.548235744904605 0.533388991724025 1 1
0.504313973623978 0.49103795840785 1 1
0.219838533524612 0.212394622862981 1 1
0.477265754282143 0.462545402648651 1 1
0.516981590730446 0.500931004694963 1 1
0.599077479993181 0.58048604367062 1 1
0.35735626057241 0.346659850573307 1 1
0.43637176257566 0.423231022374769 1 1
0.830947665777532 0.80959546566128 1 1
0.685921244176188 0.66470902642694 1 1
0.664583903737293 0.645032720466631 1 1
0.338091260362378 0.327800386244412 1 1
0.490996136137006 0.478315334503466 1 1
0.275829258981221 0.265836863341696 1 1
0.632157019894924 0.608057381110346 1 1
0.547556498060368 0.530540812778073 1 1
0.700298450636749 0.679255547044696 1 1
0.580714669110107 0.563973848811537 1 1
0.514719120636413 0.499427450874362 1 1
0.662859799511236 0.64290734511633 1 1
0.648652542272667 0.627660059306129 1 1
0.457277356201546 0.443535015453323 1 1
0.664095265829762 0.643154501052337 1 1
0.67598143194583 0.657486110031096 1 1
0.638953403479066 0.618149195883193 1 1
0.520536614939804 0.501988901762576 1 1
0.370754702760785 0.361766842609505 1 1
0.517668518543369 0.502461624238145 1 1
0.513363677291553 0.497600435508528 1 1
0.732515601320442 0.711742975324765 1 1
0.787875650448355 0.766269041536372 1 1
0.403839897491283 0.390656431149971 1 1
0.589434566786027 0.573790954382527 1 1
0.600976557632412 0.581197000542098 1 1
0.44991859965913 0.437011393987261 1 1
0.379477132638459 0.369237924760468 1 1
0.366151861251548 0.355836828793731 1 1
0.50763157757604 0.494305732493841 1 1
0.541381228398953 0.527159271839665 1 1
0.429540816114693 0.418553748419462 1 1
0.62679115625602 0.607345329136235 1 1
0.680406252259372 0.659248068663204 1 1
0.553640378914816 0.538647858580994 1 1
0.521719256455708 0.506179720721609 1 1
0.50711830527101 0.491363794635328 1 1
0.454957459174789 0.442487796038833 1 1
0.672480135478591 0.654173932937895 1 1
0.542058887407638 0.525659830402067 1 1
0.529964286338125 0.513508774926928 1 1
0.599986013491122 0.580938476855919 1 1
0.528518762365679 0.511382609334692 1 1
0.261920646166331 0.256462683468113 1 1
0.55751021530366 0.543764033322535 1 1
0.447154045407355 0.43398333693929 1 1
0.390819894706308 0.378632572528785 1 1
0.445808112281457 0.432261274453426 1 1
0.374606209859234 0.364114280342795 1 1
0.683184537027795 0.659657972108688 1 1
0.44849428754941 0.437630653656979 1 1
0.411466187652963 0.400207586764944 1 1
0.586398624865048 0.569135001134322 1 1
0.286099877438735 0.277547298646358 1 1
0.192909095056097 0.186077202201638 0 0
0.596672315395039 0.57900827280601 1 1
0.368718650259006 0.357712452642649 1 1
0.616646086004087 0.59867416919451 1 1
0.388071576822585 0.376865655451338 1 1
0.390328894908469 0.378768453982027 1 1
0.553130497149931 0.536562413783 1 1
0.271051240037377 0.26470575733667 1 1
0.560783404481261 0.545442390853919 1 1
0.416162053686761 0.403412177198179 1 1
0.471256140711111 0.458990953431558 1 1
0.578341425192999 0.561599980079904 1 1
0.541746797065872 0.527079059068978 1 1
0.505556952476351 0.490693960822936 1 1
0.482416082567918 0.468868282283498 1 1
0.787804473261504 0.766719391076314 1 1
0.37637333563345 0.362964462109492 1 1
0.679488815031363 0.660255914152549 1 1
0.716358894362662 0.694661959782541 1 1
0.341282732624476 0.330068966787946 1 1
0.485543500374363 0.470770712978927 1 1
0.671211690128284 0.648363517030932 1 1
0.384491531238877 0.372243811602462 1 1
0.490404206570885 0.473626639730979 1 1
0.485178437489318 0.470445450428742 1 1
0.666969344028693 0.647712566492696 1 1
0.53199363568121 0.516860679569183 1 1
0.504384097113572 0.488438847995539 1 1
0.593049471482601 0.573406155035511 1 1
0.626662567985113 0.606332567032091 1 1
0.316196724648182 0.308309645060697 1 1
0.72174312696209 0.700050932847416 1 1
0.580927521446649 0.56491287770864 1 1
0.513673217364912 0.498541495295603 1 1
0.466343651943894 0.451706721820814 1 1
0.781689297479848 0.756689908395003 1 1
0.542451334862724 0.52601937530396 1 1
0.510581530889319 0.495260172016064 1 1
0.470549369794167 0.455904888461719 1 1
0.500992010256864 0.487549500486887 1 1
0.647838476529682 0.627116945707179 1 1
0.534396112950963 0.520348036015857 1 1
0.596850157127126 0.579688151271613 1 1
0.0968997763337895 0.0935047839295811 0 0
0.62384536800675 0.605321192948215 1 1
0.559360646164994 0.542472420481175 1 1
0.52498164946578 0.509808031765853 1 1
0.334681928299224 0.324259133852745 1 1
0.262307249256602 0.252263104044155 1 1
0.61690352422226 0.59744915891687 1 1
0.513570941126769 0.499548692732656 1 1
0.323133256544723 0.313429678598814 1 1
0.543064763173619 0.527011422649624 1 1
0.64552147730017 0.628401777312013 1 1
0.570849028779442 0.553791734716746 1 1
0.333044019456121 0.325087485881261 1 1
0.423659977452398 0.411380019616932 1 1
0.40844794384788 0.396242337496988 1 1
0.440356777725762 0.428368305598937 1 1
0.514484459066338 0.497161964790064 1 1
0.232190763864174 0.223868259562364 1 0
0.387862550508127 0.37704909483377 1 1
0.506650520851046 0.491502374585621 1 1
0.340365778702911 0.328311379112264 1 1
0.130268278297281 0.126579515602766 0 0
0.376141086396063 0.361230429078678 1 1
0.525485315299517 0.506239960792131 1 1
0.250834483624624 0.24286028447269 1 0
0.712812557799122 0.689959738175226 1 1
0.654894927774943 0.635369919597723 1 1
0.489777713739163 0.475101945753206 1 1
0.771041382517373 0.747559336144696 0 1
0.644850382876489 0.629112626948492 1 1
0.350323561627588 0.339670459354707 1 1
0.436582528951177 0.423306102554588 1 1
0.614528262728745 0.596898274101581 1 1
0.536012989317 0.519335242221387 1 1
0.213884561212242 0.205552533880789 1 1
0.55231541399326 0.536600242533855 1 1
0.563215539069751 0.544035423915196 1 1
0.413551010623978 0.403306569611478 1 1
0.630472897314607 0.612293803007567 1 1
0.636687522815453 0.619036666816743 1 1
0.566595569159301 0.551690464967805 1 1
0.595040310993927 0.578083075012511 1 1
0.521586624506405 0.505372731520512 1 1
0.353832873597169 0.343090198646504 1 1
0.490571050699239 0.474500947221006 1 1
0.207743182902125 0.203305457702392 0 0
0.356573475769421 0.345831819986641 1 1
0.564336088455318 0.547086575879695 1 1
0.451257931420149 0.437092365688802 1 1
0.273658324797188 0.265607788804498 1 1
0.302505597412956 0.293344530705486 1 1
0.317682781784882 0.306780374677087 1 1
0.38152471283689 0.369140407287853 1 1
0.295280373948687 0.28723378625648 1 1
0.49011243842237 0.474331123290229 1 1
0.354035670903477 0.343649235577761 1 1
0.611643424749426 0.592358296933336 1 1
0.481832825701694 0.469548606230761 1 1
0.701176441762113 0.680113672407023 1 1
0.509159684415971 0.494016441781319 1 1
0.407179098551813 0.39512792568202 1 1
0.495446114660167 0.481569481513776 1 1
0.360189336297284 0.349990476011703 1 1
0.54342726867859 0.52664383745056 1 1
0.32799251600641 0.319160580124892 1 1
0.789542106035024 0.763319695618934 1 1
0.451063431707913 0.438471542387895 1 1
0.283407463671379 0.276235876971651 1 1
0.565780912168091 0.54911959986401 1 1
0.615102328315493 0.599135475043834 1 1
0.675942325606747 0.655331386599851 1 1
0.372860135193486 0.363820567171501 1 1
0.511675194952696 0.498066366200509 1 1
0.409626522554462 0.398108452625675 1 1
0.697128811903447 0.675159407732936 1 1
0.493671064639645 0.47951207247765 1 1
0.848467428772737 0.822288943540276 0 0
0.302961622118043 0.294916452612513 1 1
0.300232363555614 0.292575112943943 1 1
0.510892243587721 0.496175363678222 1 1
0.535034203646965 0.51995678558012 1 1
0.493934254315721 0.477546977820217 1 1
0.489298132539209 0.476863855545579 1 1
0.547008380688795 0.528718995784844 1 1
0.613552723039073 0.594492303032341 1 1
0.606531428959761 0.588983449610606 1 1
0.548150848899229 0.533049347813394 1 1
0.541635670329476 0.526858463325792 1 1
0.40529902969548 0.394372661524628 1 1
0.493452470503438 0.478815462574073 1 1
0.24110160595678 0.234622227312085 1 1
0.521193062625625 0.505831035516589 1 1
0.706886966832708 0.686773792139444 1 1
0.335383158709865 0.324327738073063 1 1
0.354297500681843 0.344196981494752 1 1
0.507905210126554 0.49137127778011 1 1
0.350069175735655 0.34062100499516 1 1
0.658445498423459 0.640395303386248 1 1
0.214554201314134 0.208970239560445 0 0
0.55676486160166 0.537675260597659 1 1
0.613098696816716 0.592026222988354 1 1
0.461794195829388 0.446114108794861 1 1
0.577074066724368 0.560300826695772 1 1
0.494219936104448 0.479067594359973 1 1
0.263178554594622 0.256647017952885 1 1
0.141207100086389 0.136201228646161 0 0
0.457571661012684 0.442265833234043 1 1
0.75813930064719 0.73742406466449 1 1
0.535571289923126 0.522510180543908 1 1
0.568117105297054 0.55164878217839 1 1
0.599769830178715 0.582215970179519 1 1
0.476753257616069 0.462256124021074 1 1
0.785132279807816 0.763462455096642 1 1
0.682649358982133 0.663449481938091 1 1
0.364449528279397 0.354157415172077 1 1
0.599488309357687 0.582084037999867 1 1
0.354811632394979 0.3457333702645 1 1
0.401000663027404 0.387796148458623 1 1
0.479259406151083 0.464765353018382 1 1
0.50983811685456 0.495149167644343 1 1
0.56668032189867 0.547498063350197 1 1
0.27683964202523 0.268145932751483 1 1
0.527688353876313 0.512836563404164 1 1
0.299634299096047 0.288945629743576 1 1
0.21774972101691 0.211821647164501 0 0
0.526920327489486 0.509567189553895 1 1
0.133964780453414 0.127726064172393 0 0
0.534242859875841 0.519921682272371 1 1
0.393949921540286 0.382013557900052 1 1
0.414360853902473 0.40134972774999 1 1
0.717245480190687 0.698618981226163 1 1
0.613317461395272 0.593957319947181 1 1
0.460931321435308 0.446709103293535 1 1
0.449932970450066 0.435175149342697 1 1
0.514413573088423 0.499769393671954 1 1
0.179388256160522 0.176062781894122 0 0
0.687464581680525 0.666721841714711 1 1
0.460760158947503 0.447361809657366 1 1
0.391856796279504 0.381759265663083 1 1
0.881221124995504 0.85532527279415 0 0
0.211195395524985 0.204291688738478 0 0
0.588177001534223 0.571766489295487 1 1
0.512351574874748 0.497369140966654 1 1
0.454130168073542 0.43908556106648 1 1
0.576164213807947 0.557960225333241 1 1
0.408205163037096 0.397520768462543 1 1
0.57241662821757 0.554547966505757 1 1
0.640573093283185 0.6227687684217 1 1
0.498380734926058 0.485597908053442 1 1
0.380608441449062 0.368971482436438 1 1
0.978919621681611 0.951628527740128 0 0
0.624545432299603 0.607626877106969 1 1
0.51176468741924 0.496098020892144 1 1
0.621253074124981 0.599364608887858 1 1
0.582291964371209 0.566478113571264 1 1
0.274308793203115 0.266121405789465 1 1
0.672242207856714 0.654945067298079 1 1
0.537470260659572 0.523370832489869 1 1
0.749416650189764 0.726582027485232 1 1
0.570748128498869 0.553114728259152 1 1
0.429369020700229 0.412753950269522 1 1
0.693414240612785 0.672100705824394 1 1
0.293592120088472 0.284455129387895 1 1
0.497179185745901 0.482183972966963 1 1
0.36601530857239 0.356047670114046 1 1
0.398745020638711 0.388000656750461 1 1
0.84861982325565 0.822167196277908 0 0
0.187256408849296 0.183179332341711 1 1
0.35400437096404 0.342999112356249 1 1
0.676705199547898 0.65777442614938 1 1
0.661199483372728 0.639300209725723 1 1
0.474240120969868 0.459419974137518 1 1
0.635528675414466 0.61662228812852 1 1
0.442485091688655 0.429146666512457 1 1
0.455271748180722 0.441831262821044 1 1
0.381362406130375 0.369611472031097 1 1
0.535538065737812 0.518149714093225 1 1
0.449192105277154 0.436707433267145 1 1
0.701274389266031 0.680606373145633 1 1
0.372097992786382 0.360412720523552 1 1
0.334502711916868 0.322288122522715 1 1
0.541947294035753 0.523548386930126 1 1
0.632643455096275 0.61436587809808 1 1
0.660165229986297 0.641233715845351 1 1
0.533369970264867 0.519131972178293 1 1
0.441909227282769 0.429292379066426 1 1
0.418362307166535 0.406463923437705 1 1
0.52262784334546 0.50894940894052 1 1
0.358769864207689 0.348097904678081 1 1
0.468953500321757 0.453150690221669 1 1
0.653616295139145 0.632990838221377 1 1
0.429316020991293 0.414733570729712 1 1
0.41843324159006 0.405579410216801 1 1
0.311903588187176 0.303362165886596 1 1
0.551484998170918 0.533705573778107 1 1
0.619159226665307 0.602613623134561 1 1
0.565598454214199 0.549627454791615 1 1
0.668306902962159 0.647229857988654 1 1
0.731217545498481 0.707222724911524 1 1
0.525022856965913 0.511051847563456 1 1
0.612051057446742 0.594653777606041 1 1
0.522410294075001 0.507135636656014 1 1
0.429872252902931 0.417396320208956 1 1
0.589925583375651 0.57378963718764 1 1
0.586821714201534 0.568372975714683 1 1
0.539034779017444 0.523255740387168 1 1
0.459629532751188 0.444570632460696 1 1
0.523009624977732 0.508569884622005 1 1
0.451726857595892 0.438477231879668 1 1
0.536033400129931 0.521229268382277 1 1
0.545910456760518 0.529585833262663 1 1
0.419288323400398 0.408542078053846 1 1
0.547716820213386 0.530416627802454 1 1
0.628882442283122 0.608565939582845 1 1
0.228074942919362 0.220899298722411 0 0
0.578130469447136 0.561512305061956 1 1
0.496892323143229 0.481126299465146 1 1
0.308683534077334 0.299072366288616 1 1
0.415183228373284 0.403795109350468 1 1
0.43340286899533 0.42044982479413 1 1
0.504394504480557 0.487813383446521 1 1
0.589311306268094 0.571934391726667 1 1
0.484322323030739 0.472776106679946 1 1
0.399798917446767 0.385912053213931 1 1
0.440423278844976 0.425191624658645 1 1
0.608812306702755 0.592268294975048 1 1
0.336970079122882 0.326027140255299 1 1
0.694140949705656 0.675709216963757 1 1
0.612650969056984 0.595409839495064 1 1
0.323171646440873 0.315316424551628 1 1
0.599567892301431 0.581037463386242 1 1
0.690587914960828 0.671354365341317 1 1
0.722493532100555 0.698654011576425 1 1
0.499038124666223 0.485197866702727 1 1
0.562591763735533 0.546429314250651 1 1
0.59588821253338 0.579101785141975 1 1
0.590999035864488 0.572334706499027 1 1
0.556971830808606 0.539342767074452 1 1
0.655220487854073 0.639702327998914 1 1
0.260014462294071 0.254692154487101 1 1
0.511073025714098 0.496990793709772 1 1
0.378859590214103 0.369680743638773 1 1
0.489949841614121 0.47509585687962 1 1
0.15650954695723 0.149453143666395 0 0
0.421764142104553 0.408158235221517 1 1
0.64287594580775 0.625231278984407 1 1
0.764312858994495 0.739554554638761 1 1
0.535468616366928 0.516114614186184 1 1
0.506710241786794 0.493751067392364 1 1
0.440667424484277 0.428626707490969 1 1
0.53866630735675 0.5224181364516 1 1
0.560711785732521 0.541905791250549 1 1
0.388101428389117 0.377335105637994 1 1
0.360140352082297 0.350476010615115 1 1
0.475563382511077 0.4610556126193 1 1
0.672532813508183 0.652044087677583 1 1
0.446200298072231 0.434350390336576 1 1
0.388662749390325 0.376669311752636 1 1
0.780137883136024 0.759772602569713 0 0
0.477004770460474 0.462276566497324 1 1
0.773121509091201 0.745825916658158 1 1
0.364324402834831 0.35370160207893 1 1
0.593680894424414 0.575687284165038 1 1
0.518401097458404 0.5021625801109 1 1
0.30235548089084 0.291712735189206 1 1
0.967152917949693 0.938155485121531 0 0
0.654476314192223 0.636981510187854 1 1
0.578115970026688 0.560079529652091 1 1
0.593564329283861 0.577939255881165 1 1
0.569067843879302 0.552491172162851 1 1
0.686622368926549 0.666016946501682 1 1
0.471041354833391 0.458204743915889 1 1
0.344517687346173 0.3349625049268 1 1
0.457348013657356 0.443477965094564 1 1
0.671788214968284 0.650139403679968 1 1
0.443698308434843 0.431868301039854 1 1
0.682867154672651 0.663566791106159 1 1
0.531164439381671 0.512529413296383 1 1
0.498837128248087 0.483564079244088 1 1
0.534871915344699 0.520517397386127 1 1
0.228407576107645 0.222267214339147 1 1
0.328527027371619 0.320330110412191 1 1
0.676655285230262 0.65646138641058 1 1
0.817524307643899 0.793876450247822 1 1
0.341513754708285 0.33091331606625 1 1
0.332721674878232 0.322848400228727 1 1
0.471944715972621 0.458954224400684 1 1
0.534129787251102 0.517465141245583 1 1
0.604321470010285 0.589299525364458 1 1
0.636204312038179 0.615019050117128 1 1
0.482311958100133 0.465739983897752 1 1
0.348940159166994 0.338736543555925 1 1
0.434688877824981 0.42187903180211 1 1
0.423750284266778 0.412077408205713 1 1
0.394616337067466 0.383496573240337 1 1
0.306846825024311 0.296348892017677 1 1
0.524899454535473 0.50940915061452 1 1
0.423322951927652 0.408803883817096 1 1
0.804870690685842 0.780053658166601 1 1
0.257295497671662 0.249007965977773 1 1
0.617098328104014 0.599135572712481 1 1
0.670586605669185 0.651043921304641 1 1
0.647349674363199 0.626632227450186 1 1
0.612616723392214 0.593943289617039 1 1
0.303120171535619 0.294644720043299 1 1
0.603433472690309 0.584907509944544 1 1
0.550277963103318 0.532324186982926 1 1
0.684866163827126 0.665118005051108 1 1
0.230848113072738 0.223730628102381 0 0
0.194236500609669 0.187487873216986 0 0
0.436413595517733 0.424446806539279 1 1
0.411062005980854 0.399220770178923 1 1
0.316815956060483 0.308440458795279 1 1
0.52768957062573 0.511734763524117 1 1
0.377364903324534 0.367476049458419 1 1
0.293980959050664 0.286919370098745 1 1
0.758568684569677 0.736477429527145 1 1
0.665598818505318 0.647381204511717 1 1
0.398110312954593 0.385115630440172 1 1
0.349258866486543 0.338843468385627 1 1
0.472587480872688 0.457673785053092 1 1
0.351971296500315 0.341085977674976 1 1
0.553079192734493 0.535088857873469 1 1
0.596431596683426 0.581027842241378 1 1
0.740328380376787 0.717415681935233 1 1
0.375736730873792 0.365969037629571 1 1
0.684372034742197 0.663320224515143 1 1
0.638098669924422 0.616201251300195 1 1
0.579832758984672 0.562382091691328 1 1
0.390345624142621 0.377750979291696 1 1
0.586386555205645 0.568519613438684 1 1
0.438633591992698 0.425877299265441 1 1
0.644919179107431 0.626376269861626 1 1
0.526584628763069 0.511759081146993 1 1
0.685413232267894 0.665456767155967 1 1
0.623485718152373 0.606259327049157 1 1
0.435728869661202 0.423912011972694 1 1
0.484522420587389 0.469982991198171 1 1
0.659957433215052 0.641459919995898 1 1
0.858059720919538 0.832867584027655 1 1
0.482704847514147 0.468678658538973 1 1
0.471570622011977 0.456607058911524 1 1
0.49169853919238 0.476770537049316 1 1
0.464219210372728 0.450984640291648 1 1
0.40146672010697 0.389899943341331 1 1
0.276684551303521 0.270681160567305 1 1
0.522126443039739 0.505499208818405 1 1
0.427352496084055 0.41537579447985 1 1
0.441663828553544 0.42996631953723 1 1
0.627756099795376 0.607649688730937 1 1
0.419491386408271 0.406770335688457 1 1
0.653735376672814 0.633928334494963 1 1
0.233940892754908 0.228466394169103 1 1
0.232336107168807 0.225810758158395 1 1
0.565483564890888 0.549637911373429 1 1
0.382514439505446 0.371523621820572 1 1
0.499736743325614 0.485314542095063 1 1
0.400122340868292 0.387726731135382 1 1
0.697158766068486 0.678341260691288 1 1
0.36893905073115 0.357286711824364 1 1
0.473440503086825 0.460674460013272 1 1
0.383518584025295 0.371868932672823 1 1
0.315574738495998 0.305795515359939 1 1
0.507082723664402 0.492651347599536 1 1
0.515804128656705 0.499523476873403 1 1
0.47412326036672 0.458688285179055 1 1
0.491046579940769 0.476971445813344 1 1
0.643709579901841 0.625274123836767 1 1
0.491246555690925 0.475992320680607 1 1
0.553648542714717 0.53765548729455 1 1
0.352677725324145 0.340536738444074 1 1
0.547789030901647 0.531575923680953 1 1
0.534559371645122 0.520134271089309 1 1
0.258605582579608 0.250343034871465 1 1
0.220672257157114 0.215520589623693 0 0
0.486415450650751 0.473711125227268 1 1
0.581266204534953 0.563743462728272 1 1
0.382859486145565 0.371368806365974 1 1
0.507342190238293 0.492180431314439 1 1
0.654551417446156 0.634751160839191 1 1
0.3576528098978 0.346717240214718 1 1
0.290217657246044 0.278943027661233 1 1
0.504798740446329 0.490554741576342 1 1
0.566196508875782 0.549416013807008 1 1
0.559271375746184 0.543671954136732 1 1
0.596146590281214 0.577583348469065 1 1
0.465507674116755 0.451688237518957 1 1
0.47691612259509 0.462289020535889 1 1
0.621980252926798 0.604268344031765 1 1
0.480827122195013 0.466897367092377 1 1
0.843812247342789 0.820062194940809 1 1
0.586783714725584 0.568037411017236 1 1
0.430831347788859 0.417451997912658 1 1
0.582843703808925 0.564919669808653 1 1
0.781400355801367 0.760753883161078 1 1
0.620843503672643 0.602851399597434 1 1
0.554086637129509 0.540020808593501 1 1
0.586516167548763 0.569620889018006 1 1
0.408157184911899 0.396856752495538 1 1
0.310307540627021 0.302669574547602 1 1
0.277470759432672 0.267429020970097 1 1
0.481189175434379 0.468161011111803 1 1
0.392772724895362 0.381000629775882 1 1
0.631182023732978 0.613308760989765 1 1
0.476804070174064 0.461863651776843 1 1
0.509612469198715 0.494954803045608 1 1
0.511858370026103 0.495209196930183 1 1
0.553438000867983 0.535387642851016 1 1
0.425836355921172 0.413084801358596 1 1
0.631368280294004 0.613690469781959 1 1
0.521316253135316 0.508193591274016 1 1
0.229475941476199 0.222281747909814 0 0
0.435943588332301 0.422448631943314 1 1
0.354266759352116 0.342335033559933 1 1
0.440492421350796 0.426984922079069 1 1
0.681486963991623 0.662643554736829 1 1
0.514692860449079 0.499063936724531 1 1
0.53383651701911 0.51889238727562 1 1
0.73331126911899 0.712379620157646 1 1
0.808128362450127 0.783083488507193 0 1
0.390502947800268 0.379351598929548 1 1
0.647727868945441 0.62870934973637 1 1
0.31487275723313 0.305200210572026 1 1
0.340561147449694 0.329776016851111 1 1
0.466074761111982 0.451318879169359 1 1
0.401757743076741 0.389272921770694 1 1
0.869671014052505 0.843046210862608 0 0
0.411401388894972 0.400221464900326 1 1
0.639348901603121 0.618820035442097 1 1
0.501654693244441 0.486881381679025 1 1
0.514880503404702 0.498038736241175 1 1
0.455365633468224 0.440154537447649 1 1
0.397912016951427 0.386315887891337 1 1
0.297451392608017 0.289767282202285 1 1
0.459478021090524 0.446449044214953 1 1
0.561502826150111 0.543804353970246 1 1
0.617871759358332 0.597978951219801 1 1
0.709451963187682 0.688615658756714 1 1
0.568062273866413 0.551113917822476 1 1
0.57585940384903 0.557775752018899 1 1
0.419224306342444 0.407834454907472 1 1
0.428375866090011 0.416570391278232 1 1
0.547000518508996 0.532232984235391 1 1
0.473840866256944 0.458868693781154 1 1
0.347484465479507 0.337824243494627 1 1
0.499229084099872 0.484095041364542 1 1
0.374113017325164 0.36196220440311 1 1
0.700997691066611 0.682314686933943 1 1
0.576547934323118 0.556509548705066 1 1
0.348447128170303 0.335822185013851 1 1
0.537578862626007 0.522045055647913 1 1
0.57714334243746 0.561596098754581 1 1
0.710679667812921 0.690094128814981 1 1
0.723934463947182 0.702522757532039 1 1
0.503678334728684 0.487574903138874 1 1
0.768246201316747 0.742872287468229 1 1
0.610503155548224 0.59296057402213 1 1
0.369564054550914 0.359652934262927 1 1
0.7483975564489 0.726957948677543 1 1
0.722539118222554 0.701081464893499 1 1
0.50987571568419 0.493806667602067 1 1
0.666944566093121 0.647644202902178 1 1
0.588989480789652 0.570373652813072 1 1
0.388572074142764 0.377748952837037 1 1
0.261152904232945 0.25597271614678 1 1
0.572582201793411 0.554861427146294 1 1
0.466128009488192 0.453321857724473 1 1
0.461737720966694 0.446830053114501 1 1
0.67837262745823 0.654626657458112 1 1
0.565672174453356 0.549652913479142 1 1
0.85482001958283 0.827995512918206 0 0
0.197271061122308 0.189193159841848 1 1
0.789018786407965 0.766849924777928 0 0
0.557019028107963 0.541146256007713 1 1
0.439350449880947 0.428559245776061 1 1
0.449434977201485 0.436430159501541 1 1
0.32641955112011 0.316557748564306 1 1
0.413297889215336 0.399248748141316 1 1
0.54475907040423 0.530833045415341 1 1
0.520914698437961 0.504990568427186 1 1
0.223442470140692 0.219513081667487 1 1
0.511633766345544 0.497730688748861 1 1
0.436339682805812 0.419438445567366 1 1
0.301843767421391 0.292577521512451 1 1
0.627327868644385 0.607009463084205 1 1
0.26521482207753 0.257487706003253 1 1
0.690719476441249 0.669489157345427 1 1
0.542717937616093 0.528161564941738 1 1
0.461827952997157 0.448660170849228 1 1
0.503216656980736 0.488636720804452 1 1
0.306012428527472 0.296790687750853 1 1
0.802097653642079 0.776177113957588 0 0
0.429791140692259 0.417963595811947 1 1
0.680618170605913 0.661453731653469 1 1
0.643652660404507 0.623946472225628 1 1
0.40425073505797 0.393512935289206 1 1
0.396977032619445 0.385961215060046 1 1
0.31976823533052 0.309089843702989 1 1
0.741040374028384 0.718486140476692 1 1
0.457552729012622 0.444722674301608 1 1
0.567302965448395 0.551378765371398 1 1
0.360680377556259 0.349961773157485 1 1
0.430436548277996 0.418760761435666 1 1
0.643310067731433 0.623629490463336 1 1
0.464432123912646 0.451258770082648 1 1
0.323006789049441 0.313649340571157 1 1
0.609267998716191 0.589983260823089 1 1
0.541384741426643 0.527258284470876 1 1
0.518603532209501 0.501255832391149 1 1
0.713342797508018 0.690832153958375 1 1
0.442763759512121 0.42922266784361 1 1
0.573724075205023 0.554844300001999 1 1
0.595648026237604 0.579551491986776 1 1
0.667783878620701 0.646020576806982 1 1
0.793981181731751 0.769402287730684 0 0
0.189073336894866 0.18252587531693 0 0
0.376449796373438 0.366787880099164 1 1
0.471785768899744 0.457326798900523 1 1
0.561551103717632 0.544203166834668 1 1
0.69645417740348 0.676547845497146 1 1
0.604504186962584 0.586599996178736 1 1
0.35206495098127 0.342508819991454 1 1
0.582405260023335 0.566167672433673 1 1
0.599581246114431 0.581685746287601 1 1
0.692649850853423 0.671634851912335 1 1
0.506374553381508 0.493245993424104 1 1
0.502294924065847 0.488477042974323 1 1
0.661232979852121 0.642095979092049 1 1
0.329514911442691 0.321693396857746 1 1
0.527381599722197 0.512210754661733 1 1
0.657871575528504 0.63946898827622 1 1
0.498931842959642 0.484345400316591 1 1
0.562262300068919 0.548013459558955 1 1
0.200459714071834 0.195604858049649 1 0
0.440899455037813 0.427545204243619 1 1
0.605632661563386 0.588280586504961 1 1
0.500215215412321 0.486415865060499 1 1
0.679168890518307 0.661366183172276 1 1
0.321867339787963 0.313600087263962 1 1
0.458491838462866 0.445392835635219 1 1
0.326879017415056 0.317315417021068 1 1
0.622528386937065 0.605352627542927 1 1
0.355936203593137 0.345661562078135 1 1
0.636614140684391 0.617673374312681 1 1
0.364405635574606 0.351988804443253 1 1
0.761070150503595 0.738649882073967 1 1
0.446097105401607 0.431655837049854 1 1
0.62820469338458 0.611676249621466 1 1
0.442014319798443 0.429409321057319 1 1
0.485240539484676 0.473017767897363 1 1
0.524686360400331 0.506674355718998 1 1
0.585325256047071 0.567763946790046 1 1
0.457543121681902 0.444550755265877 1 1
0.52659315942385 0.511661431852476 1 1
0.621743341611998 0.603952715047121 1 1
0.422168329440058 0.411520259436889 1 1
0.481222736816291 0.46302510239403 1 1
0.588597607015666 0.572412167915522 1 1
0.427810368747912 0.416038446466239 1 1
0.199593971934298 0.193407014294276 1 1
0.773404987613281 0.751601529477384 1 1
0.325624321206572 0.316670791508319 1 1
0.22194712696562 0.214600097210308 0 0
0.547515440470976 0.53107466501603 1 1
0.309745417860948 0.300694572840937 1 1
0.23501788024833 0.227885707135403 0 0
0.463559489290076 0.45087062000727 1 1
0.584116154531364 0.56546335432879 1 1
0.41398717353097 0.402891729883886 1 1
0.425288824109746 0.410893297255767 1 1
0.425324240827926 0.412142151156954 1 1
0.740403859191685 0.717624789970544 1 1
0.409378515057741 0.399122767897089 1 1
0.589417068289591 0.568043313116486 1 1
0.544766050810177 0.528929435418102 1 1
0.602729828180343 0.586695561682554 1 1
0.564929681938561 0.543481915343669 1 1
0.4911054645073 0.476990607247265 1 1
0.554304186773116 0.539503878242644 1 1
0.583504667823816 0.56567799096197 1 1
0.402125380869306 0.388936851897084 1 1
0.860605982549524 0.835995691293289 0 0
0.593493505810436 0.576315538793633 1 1
0.682967048801976 0.662725739694372 1 1
0.41325267551503 0.40093545011187 1 1
0.807249307807315 0.784038823440793 0 0
0.440372414522094 0.428696276667366 1 1
0.464504712529816 0.450670814807849 1 1
0.469896798857081 0.454458683771779 1 1
0.404465675079034 0.391043000129902 1 1
0.414055697361498 0.400922200627483 1 1
0.538847028208551 0.522430510591482 1 1
0.47513119617213 0.460352029156403 1 1
0.874135621614291 0.849174930086191 0 0
0.594469628611918 0.574482600845154 1 1
0.625996476325884 0.606717847653138 1 1
0.591881717323737 0.574480517065631 1 1
0.688044231856937 0.667457036332619 1 1
0.808036614310587 0.78649140550829 0 0
0.658009289565991 0.638591343131579 1 1
0.504631870156409 0.489925507590366 1 1
0.568756346612006 0.551502129188139 1 1
0.477724473409177 0.464521275368044 1 1
0.485511008946474 0.472173918413136 1 1
0.408290834737829 0.392424374329197 1 1
0.428628900586961 0.413598446736874 1 1
0.61482536084292 0.59603180632932 1 1
0.44330606411506 0.431366333950142 1 1
0.298052171537226 0.291092499583918 1 1
0.560785483329934 0.545166809112043 1 1
0.270772602474829 0.262064274700006 1 1
0.194943111327592 0.189814732636665 1 1
0.292656907822202 0.284413265080674 1 1
0.722406932913343 0.701060110875512 1 1
0.548846880655862 0.532024631841303 1 1
0.445233064875815 0.428844726240746 1 1
0.395721059059528 0.385780317088616 1 1
0.687705887896939 0.668360423753915 1 1
0.348159215187676 0.335443773832726 1 1
0.385278476566317 0.373167037113745 1 1
0.564694375512572 0.549568694875868 1 1
0.510779771296723 0.495315882345417 1 1
0.598887680426765 0.581472164318733 1 1
0.619172246466506 0.601797629286641 1 1
0.407343737887647 0.395628664032521 1 1
0.828177460850405 0.802088867907211 1 1
0.46334458397005 0.450238742298146 1 1
0.614717104213088 0.596803813020718 1 1
0.470756250207384 0.454374454814673 1 1
0.499423620008944 0.485520404364341 1 1
0.472645310688244 0.458994098436691 1 1
0.570270334939501 0.554572038568398 1 1
0.529380491343637 0.514481763717877 1 1
0.418345324357192 0.405226105307466 1 1
0.316532271394569 0.308367162792808 1 1
0.654875886016008 0.635510985565665 1 1
0.53525987045499 0.518729215416736 1 1
0.679168785956737 0.659868763143724 1 1
0.54189186192073 0.523602195645819 1 1
0.46282063775714 0.449942983752849 1 1
0.829836068403727 0.807500637571724 0 0
0.455747554824066 0.441967114973514 1 1
0.479956893835302 0.465837399558856 1 1
0.413232534432354 0.402863164972733 1 1
0.691296715696865 0.669118258446266 1 1
0.583653834907763 0.565892528958249 1 1
0.513676579599533 0.497482765800685 1 1
0.52615332764098 0.510747755662332 1 1
0.555911493346514 0.539806946491256 1 1
0.442204222101121 0.428949344822435 1 1
0.468824848781713 0.455566039191021 1 1
0.345044047475821 0.332580980253749 1 1
0.618878262493785 0.599870741922534 1 1
0.253907881786175 0.247497824866832 1 1
0.609338255804209 0.589311475360364 1 1
0.604042307234357 0.586854919471534 1 1
0.497653630335374 0.48282022681345 1 1
0.591424062632302 0.57447470863342 1 1
0.507344579971852 0.490269250257302 1 1
0.533559217402841 0.519063179508302 1 1
0.39692130280743 0.384898601374295 1 1
0.185968575108898 0.180820489480492 0 0
0.478625859234902 0.462999306243564 1 1
0.485414065074462 0.469890244823524 1 1
0.290103810979786 0.28269495828391 1 1
0.479025133476008 0.466309543353056 1 1
0.568025725707232 0.550840850178255 1 1
0.401963819201924 0.391108611583746 1 1
0.587757083968675 0.571898379754162 1 1
0.758671115827023 0.730845793218708 1 1
0.695693868185291 0.675023449550477 1 1
0.501597771258678 0.486661881495319 1 1
0.383950055618157 0.37270963063475 1 1
0.756825336702224 0.739792340471562 1 1
0.553581772368722 0.536626843188539 1 1
0.554872073864139 0.537600623253515 1 1
0.6941858716781 0.66976806673168 1 1
0.507681683322281 0.491769087870063 1 1
0.508602904874987 0.493174834773917 1 1
0.322463854962767 0.313560196033377 1 1
0.61403658574738 0.595524572397258 1 1
0.461391899125207 0.449381173619811 1 1
0.545975799913556 0.527742674234885 1 1
0.385603115307113 0.373029670436394 1 1
0.267968261307013 0.260324280467526 1 1
0.521544941478854 0.503130688853223 1 1
0.391912556992778 0.381102510255764 1 1
0.571834978120378 0.554228994044728 1 1
0.671698658969411 0.652137219315739 1 1
0.325065643141012 0.314425920163032 1 1
0.59575643854222 0.578296613311687 1 1
0.461940572260785 0.448766050761795 1 1
0.566639902865972 0.551055410563132 1 1
0.62059278661663 0.603753527955713 1 1
0.703329448733029 0.683581130917341 1 1
0.481300304286094 0.468359759791278 1 1
0.521623432307174 0.506981254318305 1 1
0.699569943141711 0.679818962286412 1 1
0.577880741083091 0.562250220928033 1 1
0.472177768748408 0.459300743669765 1 1
0.471415874115428 0.458653964418865 1 1
0.329124820678655 0.319714842400393 1 1
0.523980421128115 0.50764840743199 1 1
0.559571679647888 0.545211743676382 1 1
0.36068425713346 0.350404812620827 1 1
0.559699774261351 0.542097237722133 1 1
0.307937483739379 0.299994916386734 1 1
0.494665250774822 0.479527281967407 1 1
0.34265090916047 0.333092836681721 1 1
0.485693204041833 0.46871816926057 1 1
0.187228408228885 0.181709867090787 0 0
0.682404046126778 0.661284027659979 1 1
0.244461484339312 0.23847021982526 1 1
0.40179569188669 0.391330183290498 1 1
0.627694414130319 0.608506796720271 1 1
0.525875196410079 0.508691703964588 1 1
0.744881897386252 0.722589470396717 1 1
0.45942564019566 0.446897813989655 1 1
0.310663749134897 0.301620095034887 1 1
0.44026907146177 0.425908314368438 1 1
0.484993325932695 0.471993814551745 1 1
0.575690662790891 0.558766380976391 1 1
0.633944361020662 0.61583606990175 1 1
0.579831537740154 0.563460109344477 1 1
0.138687429548565 0.134764734460298 0 0
0.250719763484201 0.243357036049751 0 0
0.57353507341432 0.558089824270945 1 1
0.722686284748333 0.70017738239083 1 1
0.566335235741051 0.548655974511611 1 1
0.360400540026488 0.350658385188997 1 1
0.555320297673202 0.534702757925906 1 1
0.303136873552752 0.293935830375735 1 1
0.534966097516386 0.519515495832778 1 1
0.458867800497573 0.445314176498699 1 1
0.35405449746704 0.342884109315901 1 1
0.620950530494946 0.60110139174136 1 1
0.392015496754279 0.379233257367596 1 1
0.25954493369831 0.251309015726243 1 1
0.398377240563909 0.386976297048416 1 1
0.462436765382341 0.448130499166225 1 1
0.596742142052669 0.579534538117784 1 1
0.487439982605526 0.472158746000511 1 1
0.332006840024875 0.321833068110998 1 1
0.320015049816997 0.310511976395774 1 1
0.518547294831934 0.503705285435212 1 1
0.254427415361243 0.245960060934482 1 1
0.361434337165235 0.349784801844845 1 1
0.58892965081533 0.570026582238727 1 1
0.362279397095525 0.353010746418184 1 1
0.609238632284346 0.590059105029699 1 1
0.48198149692945 0.466162914748975 1 1
0.252536209988 0.243445879552194 1 1
0.411422180236277 0.399031923267333 1 1
0.48600216506659 0.472758993605867 1 1
0.401621898699079 0.389240038004348 1 1
0.189247423806349 0.184362072107798 0 0
0.372614080504038 0.361093736991629 1 1
0.677749569000773 0.658123683115785 1 1
0.510184503326864 0.494848846455067 1 1
0.538131945671952 0.521310884083065 1 1
0.551721981042529 0.535810617069708 1 1
0.511253394543 0.496719358869133 1 1
0.355034469101877 0.346085428055802 1 1
0.443372740945121 0.430471373157535 1 1
0.653661088764706 0.63277893602732 1 1
0.514986184942375 0.500323596759042 1 1
0.556349669118896 0.540971352799979 1 1
0.743934298742085 0.721744488171717 1 1
0.565149348891007 0.550518767904604 1 1
0.349027239580635 0.338512503913316 1 1
0.512868673871377 0.498902699438985 1 1
0.474903401442791 0.459093166321159 1 1
0.540571187485266 0.524904653794007 1 1
0.352624775038486 0.340072210715765 1 1
0.426403069836046 0.414048915539527 1 1
0.251450949350841 0.245399903325659 1 1
0.616489219799772 0.599837386479353 1 1
0.436336308891514 0.423635926537216 1 1
0.487560379226354 0.473461096065693 1 1
0.710962819528473 0.688257303325184 1 1
0.531534265974893 0.515603128478539 1 1
0.604167919016322 0.586358763910365 1 1
0.381100042909062 0.370857941889908 1 1
0.456747809074964 0.443613279146749 1 1
0.641041522625541 0.622197281212945 1 1
0.350684646058616 0.341038289130246 1 1
0.262736659077714 0.255264703380507 1 1
0.516156553089743 0.502070153278929 1 1
0.550895322525427 0.532587088005689 1 1
0.682157532304166 0.663544438649441 1 1
0.31757109161245 0.309097569924189 1 1
0.411708064723145 0.400037563051679 1 1
0.578807750675425 0.563400203204899 1 1
0.33904836927832 0.326900919412447 1 1
0.328668770846665 0.318659857737827 1 1
0.575073365092702 0.558289216849971 1 1
0.489402827791844 0.475787082727248 1 1
0.428557969438411 0.416125429497706 1 1
0.66643909336103 0.645697983234218 1 1
0.356862836782554 0.345997250213801 1 1
0.684130865013183 0.664666329082183 1 1
0.318209968711105 0.310368847195505 1 1
0.623634710312623 0.604907100953818 1 1
0.58583442909133 0.566307267857223 1 1
0.48363832752177 0.469996829029837 1 1
0.40405347208557 0.39215095608168 1 1
0.681078449483334 0.659340400379054 1 1
0.477513945897073 0.462338687817709 1 1
0.494011733297443 0.477671790784856 1 1
0.539904809062526 0.522393721149937 1 1
0.65389208309548 0.632013655080937 1 1
0.574958743712558 0.55781403642446 1 1
0.555228856976548 0.539541953830832 1 1
0.496396295858808 0.481309657013612 1 1
0.51152579956376 0.497347521918351 1 1
0.585741201066172 0.570197630643779 1 1
0.536849018863147 0.521281103270564 1 1
0.575676101813762 0.559826979424838 1 1
0.510131672612049 0.494179190149194 1 1
0.441764469578861 0.429643112400122 1 1
0.387682480462317 0.374382883958814 1 1
0.551204551603379 0.535481850390245 1 1
0.54838920699936 0.529216082051855 1 1
0.548194639842887 0.531042876813215 1 1
0.231194407587783 0.225144786488686 0 0
0.492596727085596 0.479182563311798 1 1
0.328389382907211 0.318202732410766 1 1
0.62499144080122 0.607653443350405 1 1
0.30530337570877 0.295525454994184 1 1
0.594317848961313 0.576697316384847 1 1
0.30958842587017 0.299328001656632 1 1
0.329793274933617 0.320143009122929 1 1
0.33116086496807 0.322194093358016 1 1
0.755897686072097 0.735430640923261 1 1
0.455498363359396 0.442812159804384 1 1
0.585556298501033 0.568143368873509 1 1
0.384022363645492 0.371369457080022 1 1
0.378044339743015 0.366413097923615 1 1
0.502133611847197 0.48565621749701 1 1
0.324769167333048 0.31510401717277 1 1
0.506142237676839 0.491830123014898 1 1
0.434282819815164 0.419689165162409 1 1
0.221692189169514 0.216015310677062 1 1
0.746383296560879 0.723721024093032 1 1
0.708051818614431 0.686340347738366 1 1
0.652438267459967 0.634675651059112 1 1
0.70556698421817 0.685220587646665 1 1
0.100974070843372 0.0994294171782571 0 0
0.448007939952927 0.435105175802989 1 1
0.494855244777155 0.479683575386107 1 1
0.304602508201074 0.29670642780471 1 1
0.642364277610296 0.624411085622568 1 1
0.414036772355627 0.402948032664615 1 1
0.373866158498876 0.36436694490101 1 1
0.278236205516802 0.268886599281038 1 1
0.331695750548841 0.320376776642046 1 1
0.317621853483416 0.308732474011267 1 1
0.613719716410113 0.596529880284985 1 1
0.519256996475709 0.50348971467371 1 1
0.555660909376174 0.539235936215595 1 1
0.472667014055015 0.457845418831675 1 1
0.645632701029907 0.627895826816427 1 1
0.4037687270526 0.392410793173783 1 1
0.42033569007851 0.407612896320155 1 1
0.522314207054733 0.506816222035991 1 1
0.322101787352332 0.31229068745117 1 1
0.637351776018122 0.615625215052752 1 1
0.649399333667151 0.631610880438687 1 1
0.492110122076765 0.478139210250034 1 1
0.520907768997458 0.507351731569352 1 1
0.614892166812076 0.596912018083044 1 1
0.148568250323437 0.14405181467302 0 0
0.442515328121475 0.427093520716537 1 1
0.437405089458407 0.423594546173101 1 1
0.526050014091177 0.509919918634408 1 1
0.596737955172081 0.579461080553807 1 1
0.370698748975109 0.357410850415084 1 1
0.645934627955784 0.627175840304287 1 1
0.693606073792843 0.672897016525073 1 1
0.138682228412549 0.134646009455292 0 0
0.606438063637253 0.586234630899112 1 1
0.646740678985519 0.627011856181056 1 1
0.548655981002839 0.531943071247208 1 1
0.555772314615514 0.540505268628204 1 1
0.259527339285817 0.251134021596167 1 1
0.67201447350344 0.650283335101516 1 1
0.41312670191435 0.400651734797149 1 1
0.419141492348921 0.406961747363798 1 1
0.662293970964824 0.640549451590597 1 1
0.668750560025559 0.649824819936199 1 1
0.371232757052114 0.360140509110705 1 1
0.544716346586033 0.529185665491257 1 1
0.373523551887719 0.364309122944797 1 1
0.674800977084956 0.655294848571956 1 1
0.404707488999495 0.390651913687724 1 1
0.359341355455559 0.348180227411865 1 1
0.490722237811246 0.476149307123736 1 1
0.570558132254291 0.553082675419017 1 1
0.392170386200043 0.380767364982369 1 1
0.362774991720454 0.35190428163846 1 1
0.556460089270429 0.540628069023248 1 1
0.383064032910412 0.370666518545329 1 1
0.403663113710747 0.391558709781161 1 1
0.70742142171732 0.688070854625615 1 1
0.533901596181592 0.517145412730094 1 1
0.398721491473015 0.386382579404243 1 1
0.479120854671065 0.464417220436923 1 1
0.204636421659517 0.197351984581556 0 0
0.461599061393716 0.448848039416428 1 1
0.662127515190958 0.641502487420879 1 1
0.490354984908082 0.475897063660829 1 1
0.531160793660624 0.518245173117376 1 1
0.499163406384037 0.486841821517488 1 1
0.394321576508494 0.381906065419676 1 1
0.784463862950929 0.762158919297878 1 1
0.373728973889438 0.363977091670824 1 1
0.540831923040539 0.523566716956734 1 1
0.660034955148892 0.640841322286616 1 1
0.520762519809643 0.505831389125403 1 1
0.4165381318721 0.402661782750527 1 1
0.688148907398893 0.669304192772057 1 1
0.689345772269007 0.669829471177869 1 1
0.641552128104098 0.623559910252798 1 1
0.670136138821967 0.650345617164969 1 1
0.631224384053082 0.613942724192024 1 1
0.256847644253252 0.249476867000196 1 1
0.568500504461663 0.553788889771052 1 1
0.46508179902482 0.452185418622876 1 1
0.419810989598331 0.407523495143415 1 1
0.740185772967319 0.718464213933131 1 1
0.323073172357488 0.313375217997225 1 1
0.471279400516565 0.455774509993821 1 1
0.450958203639576 0.43733575961704 1 1
0.457425570610946 0.44539053134889 1 1
0.323416173587147 0.314078261107879 1 1
0.622037331551049 0.603420943541823 1 1
0.479499190206056 0.465501490621804 1 1
0.66192675921573 0.641151049871894 1 1
0.621869237201411 0.601840466155288 1 1
0.580380034963969 0.562573083488915 1 1
0.661348814818679 0.639807318778214 1 1
0.353058243139039 0.343217349780185 1 1
0.572373397913217 0.556724510480445 1 1
0.60908749809096 0.592584864083019 1 1
0.584838930964712 0.569336609145461 1 1
0.401750683137505 0.391693502162825 1 1
0.649236702268485 0.632670894814042 1 1
0.545670978468991 0.529639289278166 1 1
0.422273902593989 0.411225539037572 1 1
0.352959508994381 0.341911833055424 1 1
0.434730253008564 0.422579857485616 1 1
0.538184271309519 0.520778816889874 1 1
0.49167926118914 0.47789806761509 1 1
0.733703865172107 0.712395614853132 1 1
0.653662103220942 0.634436851572846 1 1
0.656957232035158 0.636528429837994 1 1
0.338627530310517 0.327590916796456 1 1
0.43286165145866 0.419661601086056 1 1
0.485801448725033 0.466903182177738 1 1
0.539177779197264 0.525346749303391 1 1
0.344744589645809 0.334783150368627 1 1
0.552973865793754 0.536798780471101 1 1
0.771251874654394 0.746931721574251 1 1
0.734226305373482 0.713716577360575 1 1
0.654872888554382 0.637008377885192 1 1
0.511233046504458 0.496246439558263 1 1
0.307374912492993 0.298324681577843 1 1
0.441274169297175 0.429700082805337 1 1
0.546566034027251 0.530267681600346 1 1
0.590629977546059 0.572484083465589 1 1
0.528677779131459 0.512247897174937 1 1
0.626606973302804 0.609159696489489 1 1
0.312904617358274 0.303311701176891 1 1
0.528848743126141 0.512280011129092 1 1
0.355739928599837 0.34479191951107 1 1
0.361705346071078 0.349257327525834 1 1
0.527204816815083 0.511859216647785 1 1
0.393031885230609 0.379984645130439 1 1
0.438065507585218 0.42250588894092 1 1
0.617717549880846 0.598306063400651 1 1
0.664501147008368 0.645153941564347 1 1
0.56694340392142 0.551878908395755 1 1
0.656710145847146 0.638189415388658 1 1
0.572513308148939 0.553444545363845 1 1
0.265828906854437 0.258781736629028 1 0
0.63357464904622 0.61617111203171 1 1
0.370815804754591 0.35920874660622 1 1
0.59885672699815 0.582216840831492 1 1
0.481132199256671 0.466552947868683 1 1
0.446718093025736 0.435222891941429 1 1
0.519226718270997 0.502983112268851 1 1
0.625105305926627 0.606322970435896 1 1
0.637551350961125 0.618144351430701 1 1
0.442632424675808 0.428912663961003 1 1
0.401471799683022 0.389433700820277 1 1
0.726051615283708 0.705293255466036 1 1
0.509240230112086 0.493066505257703 1 1
0.482580233257359 0.4689552919108 1 1
0.303714443826344 0.293752144978233 1 1
0.602800206225246 0.583232013787257 1 1
0.488900655119147 0.472512113821633 1 1
0.333181645950106 0.322112756777982 1 1
0.468976442208521 0.454897675767664 1 1
0.571853543347865 0.554241746128006 1 1
0.536226118500517 0.520057390607224 1 1
0.402154870521656 0.39085488362145 1 1
0.546878433316307 0.532301589916857 1 1
0.460798603330289 0.446935703550242 1 1
0.428072717745955 0.415358769699903 1 1
0.583995646015747 0.567760659770599 1 1
0.441638062285943 0.426707767065407 1 1
0.371407990323121 0.360593424376322 1 1
0.415692460374116 0.403098502560781 1 1
0.645513299129577 0.626568186745974 1 1
0.455608226745827 0.442352074056849 1 1
0.520336195606578 0.506811910393546 1 1
0.528641130670672 0.514506601217104 1 1
0.657011451695647 0.638829563205445 1 1
0.43758964313306 0.424873835847923 1 1
0.514806692798103 0.499329858278933 1 1
0.426718237949294 0.414032264089395 1 1
0.665466849925255 0.644727209011879 1 1
0.523006032765095 0.505877211738863 1 1
0.356242329753853 0.345536890822783 1 1
0.747717934891234 0.726258040476867 1 1
0.757919350765887 0.734655917911914 1 1
0.253232312399383 0.247266270661872 1 1
0.500531734917603 0.483182583533006 1 1
0.633948981218951 0.614960656505342 1 1
0.446351568238782 0.432227073877937 1 1
0.485554418989601 0.471872313917064 1 1
0.456338352756668 0.443469873572447 1 1
0.328722021258824 0.319189916654845 1 1
0.48305159349673 0.470397201234665 1 1
0.36884218695399 0.357825571925612 1 1
0.384742017970508 0.37372761750649 1 1
0.506340832894928 0.491955635366422 1 1
0.299599072493436 0.290594983044618 1 1
0.438904598411934 0.426171432687334 1 1
0.388954082519205 0.377307189821048 1 1
0.43559459273266 0.424620346650688 1 1
0.504629160231195 0.489228889096918 1 1
0.547194965605323 0.530512806370475 1 1
0.298547107749926 0.291476999149614 1 1
0.553571980158006 0.538316734976153 1 1
0.196717429277911 0.190411154056682 0 0
0.544746379951529 0.527361766456665 1 1
0.347483059616284 0.338078705889597 1 1
0.571057528608654 0.552484102716519 1 1
0.557803481253187 0.540092144551601 1 1
0.457743648079512 0.444867913455429 1 1
0.594498254291567 0.578264327306669 1 1
0.529672112972614 0.510610806491068 1 1
0.727249294682285 0.704903321029219 1 1
0.791370593000375 0.768967978697527 1 1
0.452474694822463 0.437579507174768 1 1
0.570009162255373 0.551521000877509 1 1
0.523351588046019 0.506683387025849 1 1
0.534942776597289 0.51953662973427 1 1
0.497161115072041 0.482505637416981 1 1
0.600052406979492 0.582153900991375 1 1
0.216714565600924 0.213125699296733 1 1
0.73411531308881 0.709717327525212 1 1
0.483194806461519 0.467624784315333 1 1
0.58814711211023 0.571464465638451 1 1
0.71516143131563 0.693719104403076 1 1
0.702905525654045 0.683608315668187 1 1
0.511292762166138 0.495505064506521 1 1
0.281305038775414 0.272905275832681 1 1
0.636301910115873 0.616994322970689 1 1
0.631114000449626 0.613429890950403 1 1
0.616066234224229 0.598554351691706 1 1
0.79809125001703 0.77378795421984 1 1
0.481659466306969 0.468351248055397 1 1
0.647096643877239 0.625879132988845 1 1
0.645632319251743 0.625901255684646 1 1
0.66374053257082 0.642967678628288 1 1
0.610038590327257 0.592008880656911 1 1
0.404484823981369 0.393001913072447 1 1
0.35614931223548 0.346227493782676 1 1
0.605149425271818 0.587301086373763 1 1
0.51628489031456 0.49908778748714 1 1
0.395028453018964 0.384403977601941 1 1
0.205677160449753 0.200077469356057 0 0
0.526511859532183 0.510209080711447 1 1
0.442118903754149 0.429001368621873 1 1
0.271467761763229 0.264511250779144 1 1
0.797258135581412 0.773718504029708 1 1
0.669131120393882 0.648101068214815 1 1
0.44849292283819 0.436448638272752 1 1
0.745261216920374 0.723278916581019 1 1
0.558969584516676 0.541857433716679 1 1
0.518083324131047 0.501776652362134 1 1
0.590918623937289 0.572363160026305 1 1
0.529479590614488 0.512581118993693 1 1
0.650472434078671 0.629285204029834 1 1
0.393771887925455 0.383441053986496 1 1
0.83017091203847 0.805307736828709 0 0
0.419272221450304 0.408236514343401 1 1
0.690744709593889 0.670697359970804 1 1
0.615434607247407 0.596736942138298 1 1
0.570302051324068 0.554111685222204 1 1
0.358000226450852 0.347352764541639 1 1
0.560611956202467 0.542447449459313 1 1
0.597023261138685 0.579193460345861 1 1
0.508648098976333 0.494767366637441 1 1
0.521167534316308 0.504924504757902 1 1
0.662186663427365 0.6415263452872 1 1
0.479007081948465 0.466905331159036 1 1
0.473664226308186 0.458412264736774 1 1
0.630607633484685 0.612911539627205 1 1
0.333126998314961 0.32273849207627 1 1
0.384625345275631 0.373829663462762 1 1
0.703105638917733 0.680456507212409 1 1
0.55882352947559 0.543390933634608 1 1
0.436515711593603 0.422323883226276 1 1
0.5570315246994 0.541245982979443 1 1
0.421699654893886 0.409398558960396 1 1
0.58295911502175 0.563345079637227 1 1
0.567999415966935 0.549848359243105 1 1
0.522176015051233 0.507993390769696 1 1
0.345216705626441 0.336573584593819 1 1
0.542820999170897 0.524786411982124 1 1
0.151129012253938 0.146548069071381 0 0
0.718918109643779 0.696798941073959 1 1
0.612211623852951 0.594343220852893 1 1
0.24501404527571 0.237021572316747 1 0
0.412203334680289 0.399286951938452 1 1
0.392866814878196 0.379610060171497 1 1
0.503976713277318 0.488912892421508 1 1
0.50878773910442 0.495570909675932 1 1
0.421198451421826 0.408716888604737 1 1
0.729063866917001 0.706890933843732 1 1
0.493615889779038 0.480386634436698 1 1
0.495535337174203 0.481597210100526 1 1
0.496262204727457 0.481961771585567 1 1
0.455576580783734 0.441425876650769 1 1
0.329722646116403 0.321614193745289 1 1
0.6203459239409 0.600986169214364 1 1
0.650440936138288 0.631308626046457 1 1
0.660028201667297 0.63851256537391 1 1
0.487326421437423 0.473490787503507 1 1
0.365802579998014 0.3551606983045 1 1
0.497460208906477 0.480851645058614 1 1
0.728238095417288 0.703092331342545 1 1
0.53685797177328 0.521454012003827 1 1
0.285167288166419 0.277712024106392 1 1
0.55169513842283 0.534259018271391 1 1
0.592614804610864 0.573806324832362 1 1
0.574694895258002 0.559333775657623 1 1
0.553354270677783 0.537434089131267 1 1
0.628263078239526 0.609919572307959 1 1
0.435825731417369 0.423996388735793 1 1
0.541814931863515 0.527831017723907 1 1
0.650411464930499 0.632437561783137 1 1
0.387095422952239 0.374030704493754 1 1
0.545836769326491 0.530324580105568 1 1
0.453603983115313 0.440211345240106 1 1
0.490082086638248 0.46968029848781 1 1
0.462479773512893 0.448856850705352 1 1
0.122136366587537 0.119064902218306 0 0
0.676268553735832 0.656090094597097 1 1
0.194254915176131 0.18861555766956 0 0
0.328657450007174 0.32017542333456 1 1
0.558475289039683 0.544015030411957 1 1
0.370312099060929 0.361477120528986 1 1
0.491399549619802 0.477070356862634 1 1
0.425235356079206 0.414176867875834 1 1
0.446408078097351 0.43258204764694 1 1
0.765393752898088 0.744181365946189 1 1
0.383493820337052 0.371737933424474 1 1
0.568401772580787 0.552927866021162 1 1
0.479794921158208 0.46386166545713 1 1
0.410524077125741 0.398503105787123 1 1
0.500256997239232 0.48706920613888 1 1
0.532162713085957 0.51588068927212 1 1
0.48221120409867 0.465254244689542 1 1
0.528132446716641 0.511819804712804 1 1
0.366613900389704 0.355187146625331 1 1
0.382930929359415 0.37187447342106 1 1
0.538202985969838 0.522494092067403 1 1
0.646628901477506 0.628201974453046 1 1
0.672472408420584 0.653825884237665 1 1
0.367730432324816 0.35719924986128 1 1
0.630641235015482 0.613697486425971 1 1
0.445921801549958 0.433976398274579 1 1
0.518570374963049 0.50125604741441 1 1
0.258508880348936 0.251154036806545 1 1
0.556439710756234 0.541025668658539 1 1
0.631615595505975 0.613113755015757 1 1
0.508712176669329 0.493174380368832 1 1
0.344220658856173 0.334185846251249 1 1
0.536189751561201 0.518374085079782 1 1
0.29325842353507 0.285541674706161 1 1
0.380205430308116 0.369920438275649 1 1
0.469416497967654 0.454719677538545 1 1
0.539011415072614 0.524628876256541 1 1
0.394871826332274 0.383488087226978 1 1
0.621043473265694 0.602756270932956 1 1
0.364289419907563 0.35290832156985 1 1
0.307553990006055 0.299345803447651 1 1
0.497275102302085 0.483565271199614 1 1
0.253721798140829 0.244715559456909 1 1
0.408713210345917 0.397784379001005 1 1
0.594066100363326 0.574640618306802 1 1
0.770192498533773 0.746202206465574 1 1
0.69648959158818 0.676794814138271 1 1
0.512966183971986 0.496843309334354 1 1
0.77807948592369 0.758783117442085 1 1
0.603219760644911 0.583845201716777 1 1
0.378034048628952 0.36656416495027 1 1
0.544161599636071 0.528745885142622 1 1
0.799759976445052 0.778426505289523 0 0
0.538441683703136 0.521946738377093 1 1
0.525589397849484 0.510819293890426 1 1
0.455681739243404 0.441988972303729 1 1
0.548815611216029 0.53253246906296 1 1
0.624731109779712 0.608588534369606 1 1
0.549533993636975 0.536135315485284 1 1
0.627618033108068 0.606612266830976 1 1
0.563067020826468 0.549011858099562 1 1
0.667768646922926 0.644427665415589 1 1
0.537505102757796 0.521406599876085 1 1
0.565076717259606 0.54863690993924 1 1
0.555013162552815 0.536464849223518 1 1
0.493569650399623 0.478862975825942 1 1
0.600604064174948 0.581421293738781 1 1
0.592365376989419 0.57597290698444 1 1
0.624489628224259 0.602431035284492 1 1
0.569869487721032 0.555451633688558 1 1
0.524427667473353 0.510009926909065 1 1
0.643971424307348 0.626550219040613 1 1
0.376982148913697 0.365783899457428 1 1
0.605242430763725 0.588197279474792 1 1
0.186780023281677 0.181578514423841 0 0
0.415213818555058 0.402394532910821 1 1
0.406851183225307 0.395391959768702 1 1
0.508279661965894 0.493441414095015 1 1
0.4167925162015 0.406249113267942 1 1
0.583161110913126 0.566094906275379 1 1
0.571601998126197 0.554418481917558 1 1
0.665035144311602 0.647689554061821 1 1
0.271557551405958 0.2635834284369 1 1
0.598413935109887 0.580141352077732 1 1
0.570586610604436 0.553168030866222 1 1
0.462529046087623 0.447669193220743 1 1
0.564667502232079 0.548358938043041 1 1
0.493225083134998 0.479106205166375 1 1
0.495821582243239 0.481477566716499 1 1
0.548981231677095 0.533414335752598 1 1
0.471861810349318 0.457757092871732 1 1
0.435102748155337 0.421362624500914 1 1
0.681647928810504 0.662451177229673 1 1
0.479251707199822 0.461864012057519 1 1
0.69573395951227 0.674586508905783 1 1
0.464082601666093 0.452366068954938 1 1
0.669174793154778 0.648883548166788 1 1
0.706554753439669 0.686834773719451 1 1
0.47143734038329 0.45694286983646 1 1
0.614790866540512 0.597209982349036 1 1
0.442796094995315 0.427452899377459 1 1
0.578988637721316 0.562759795863782 1 1
0.600050375503824 0.581895760311133 1 1
0.850735803118007 0.824185997876714 0 0
0.58528092568498 0.568028822833207 1 1
0.329218050122174 0.319220207603162 1 1
0.629288488962687 0.609642662903638 1 1
0.335690122340913 0.325093072765478 1 1
0.420764085069805 0.408349002942251 1 1
0.247656532789541 0.24049599654402 1 1
0.337820076349086 0.327052059277392 1 1
0.150349683095722 0.14547613795067 0 0
0.530214509555193 0.512720188870822 1 1
0.286846188508154 0.278400090171352 1 1
0.518785790785089 0.503104654893976 1 1
0.495821590153818 0.481665719041761 1 1
0.644261376543098 0.624550181875145 1 1
0.462546809636695 0.447353297874968 1 1
0.586530292768818 0.570814465685616 1 1
0.547082981743072 0.531464904940616 1 1
0.380611174736958 0.367936767126668 1 1
0.537285288051361 0.520325941361477 1 1
0.410909052256969 0.400627870157179 1 1
0.341178995549563 0.330643956895974 1 1
0.622245497294081 0.603665658143557 1 1
0.339193814165535 0.329267613143145 1 1
0.638907306366675 0.619870578193336 1 1
0.581835851954747 0.564985826172977 1 1
0.431505419321171 0.420677998858813 1 1
0.380794440452998 0.369150017023547 1 1
0.541956849053551 0.527445269114995 1 1
0.549996699048093 0.53536854393252 1 1
0.58162281109055 0.563972057854314 1 1
0.432102989790107 0.419235153920682 1 1
0.645097568150594 0.624433257007453 1 1
0.702522975601017 0.681829138427855 1 1
0.589546926959218 0.570352448747837 1 1
0.534669262456885 0.519528468728371 1 1
0.476745208349836 0.462287730743589 1 1
0.5622673587758 0.545324864767868 1 1
0.714217503506148 0.694710108629053 1 1
0.429073267064921 0.416839761010554 1 1
0.257421078434028 0.247976802206029 1 1
0.599633552069657 0.584262049075001 1 1
0.399946440420129 0.389335775756893 1 1
0.267537793046418 0.257936677444553 1 1
0.572532156490442 0.556211752362586 1 1
0.252503244586695 0.244471534939544 1 1
0.437892075456739 0.42439252146178 1 1
0.406579557195947 0.394973480692208 1 1
0.424011043937679 0.409489627097272 1 1
0.431671321878206 0.419570457616486 1 1
0.55607952218913 0.540837894862342 1 1
0.470535568654648 0.456539615707488 1 1
0.798659909230193 0.774782887852768 0 0
0.473557521725356 0.46062195081638 1 1
0.467699405020012 0.454237452197689 1 1
0.484397666847987 0.470712338438569 1 1
0.5208699399231 0.506690912457656 1 1
0.37717679488498 0.366943540093949 1 1
0.748117530634314 0.728740876897975 1 1
0.156840494292417 0.152330471992327 0 0
0.567296490056179 0.550778267944922 1 1
0.484153281156972 0.47045619218438 1 1
0.743407523356462 0.722051904737298 1 1
0.331221024171841 0.32094425019147 1 1
0.636957365412861 0.618691238126213 1 1
0.658058792677806 0.638302675190759 1 1
0.453983751822529 0.44086173615677 1 1
0.350476645553444 0.340574183126601 1 1
0.292636104607972 0.283366656804049 1 1
0.492401569676518 0.475871116384105 1 1
0.706177593897881 0.684544698209492 1 1
0.545330643264623 0.529806261191926 1 1
0.612241313155228 0.593033583099411 1 1
0.538556883247813 0.52175083546481 1 1
0.51097886513379 0.496046625431493 1 1
0.272215231083847 0.263853637879207 1 1
0.454582140533453 0.441867446347729 1 1
0.510326217957076 0.495484267867878 1 1
0.460915591063801 0.448118212677772 1 1
0.560054767676136 0.544181520020413 1 1
0.554058718825374 0.538525416338643 1 1
0.397220452613798 0.383911418492375 1 1
0.497814604114085 0.483745925001559 1 1
0.56778642190022 0.550467279447723 1 1
0.763326046626382 0.740733548536142 1 1
0.60763791493465 0.591631163041819 1 1
0.468342638020485 0.456187110665905 1 1
0.448648494418357 0.435273318935045 1 1
0.582255238329304 0.566338815401992 1 1
0.62835995793049 0.609147305949406 1 1
0.543627734287725 0.528610415145688 1 1
0.447149425277745 0.43327304448952 1 1
0.738107376508561 0.71258923196173 1 1
0.573073186105542 0.555710773902726 1 1
0.534964934445549 0.51911277289972 1 1
0.476033906504141 0.462156849310356 1 1
0.763821505786443 0.742461681143469 1 1
0.557464432289952 0.542176563092289 1 1
0.169426806941454 0.162450168813616 1 1
0.502375774111205 0.484086363128584 1 1
0.597384180302369 0.581375143715426 1 1
0.574839846988954 0.557020570135399 1 1
0.4736242266299 0.459175641980669 1 1
0.266453165062411 0.259665841497073 1 1
0.378697924625101 0.367236692110858 1 1
0.554775634285806 0.537054036299549 1 1
0.626012966338615 0.608219042603045 1 1
0.760870250106376 0.738620394786952 1 1
0.371547904552178 0.361624812128427 1 1
0.44988713622248 0.43459930178474 1 1
0.546833984429349 0.530491281017937 1 1
0.581300950152156 0.563449347226287 1 1
0.499658910426986 0.484760584904429 1 1
0.263454475339746 0.254281614046639 1 1
0.870101379852721 0.842489467049518 0 1
0.39574318832412 0.383184423784174 1 1
0.676793500434486 0.657531176029681 1 1
0.554285797879638 0.539209540777742 1 1
0.575216356170551 0.556617464725485 1 1
0.727972997209488 0.707841023720446 1 1
0.275070437109846 0.266707816495886 1 1
0.360431246543053 0.351560863359194 1 1
0.342748635313355 0.333005524663777 1 1
0.450528848657626 0.438126656849403 1 1
0.573089307019286 0.55790411863487 1 1
0.491579267795267 0.475532547995006 1 1
0.709562431453064 0.689836399420321 1 1
0.32355860476469 0.313496254145411 1 1
0.582015237739885 0.565577010377446 1 1
0.661321635566105 0.642904435816634 1 1
0.502087357180375 0.486044192040296 1 1
0.322266055232605 0.311297795414016 1 1
0.598915293584158 0.581341725605876 1 1
0.562694102425001 0.54600397924131 1 1
0.286095088563234 0.276067962411716 1 1
0.398658293604837 0.387541124932368 1 1
0.526051026268293 0.511231198254331 1 1
0.429826413008787 0.415882939272652 1 1
0.306508740189147 0.300535092145105 1 1
0.492582011386959 0.478708154565977 1 1
0.903573129153537 0.876659452122956 0 0
0.571357001440877 0.554130160707585 1 1
0.686037586751094 0.664163782127837 1 1
0.417206279301653 0.403324730126455 1 1
0.711247264946452 0.688475010720475 1 1
0.422230670276368 0.410976144498302 1 1
0.681482892072524 0.659822186722665 1 1
0.424577164483212 0.410708869404764 1 1
0.460788434522878 0.44790937173936 1 1
0.366532061489762 0.35728835097929 1 1
0.393309386063636 0.380880860217558 1 1
0.679594624386441 0.658643249797811 1 1
0.207607062422422 0.200654514784789 0 0
0.418038043483841 0.407233855913784 1 1
0.776366954548566 0.749784501949418 1 1
0.573798658739402 0.557190637802618 1 1
0.407346738947803 0.396354900045155 1 1
0.566691141894138 0.548659903728904 1 1
0.552232943605576 0.535536473583064 1 1
0.764618232700647 0.742816657704502 0 1
0.683856711348105 0.662451587762542 1 1
0.190135873484457 0.18459890505837 1 1
0.436028493330557 0.422820197485102 1 1
0.187742937193119 0.179113270512551 1 0
0.469186091131769 0.455197580104461 1 1
0.626444380033532 0.609016857781321 1 1
0.534427216649953 0.516902996923548 1 1
0.432120994194372 0.417653824452331 1 1
0.369050425964723 0.3582773673698 1 1
0.418415719794462 0.40700520596077 1 1
0.503327218176799 0.488696934737941 1 1
0.526440104843611 0.5103570246166 1 1
0.667089011870563 0.646518260041233 1 1
0.675515277274208 0.657309614035086 1 1
0.560346914196428 0.544925439678971 1 1
0.490490133587519 0.478051192248826 1 1
0.526082309550464 0.509315122920198 1 1
0.468125417757752 0.45299821505538 1 1
0.6967136246642 0.677322025910039 1 1
0.390292977114924 0.379362364018592 1 1
0.542643598233014 0.52660858423833 1 1
0.463293644672704 0.450480026891135 1 1
0.503929792998007 0.488391601874838 1 1
0.422068128926846 0.408887560089375 1 1
0.594829157022379 0.575742939484825 1 1
0.444896976214372 0.432786486657119 1 1
0.507767012185826 0.49250376088502 1 1
0.259551349673611 0.252056566444037 1 1
0.373271453871159 0.361509444825461 1 1
0.438498589133567 0.425470274814976 1 1
0.548645298727689 0.532526647573782 1 1
0.346352444060037 0.337385020187629 1 1
0.445204422350605 0.43260716293935 1 1
0.49319425269845 0.479051685821643 1 1
0.38196906400754 0.370623902146565 1 1
0.501023945160481 0.483741152598964 1 1
0.328603978149921 0.31943464391395 1 1
0.731390227682988 0.711204484943237 1 1
0.6250685669391 0.608705713258633 1 1
0.509412269651773 0.494459584786374 1 1
0.582636719273701 0.563477625862153 1 1
0.639751846320863 0.620698398461111 1 1
0.531215348734588 0.514591377715431 1 1
0.377730611916036 0.366936156084574 1 1
0.831623211437748 0.808097283890579 1 1
0.669663313969627 0.650106083939157 1 1
0.516476193653562 0.502241985550206 1 1
0.623337201016143 0.606650189607219 1 1
0.397033208475307 0.386602694680996 1 1
0.374951273773657 0.365119022556173 1 1
0.452914802655033 0.4393020153943 1 1
0.642965143096362 0.622104924556231 1 1
0.570734392760533 0.556586979984272 1 1
0.527607814923551 0.513758555846942 1 1
0.351252483105394 0.341438230860209 1 1
0.56025831003084 0.541937948317442 1 1
0.241427550557289 0.232968604382139 1 1
0.664800621986351 0.644510336063483 1 1
0.562546710879842 0.547324801054508 1 1
0.414393281604581 0.401214933143692 1 1
0.351350658646379 0.341856748438934 1 1
0.705545976942997 0.68299992669812 1 1
0.582819887469735 0.565681364975384 1 1
0.239706246974114 0.232630026966218 1 1
0.446470007557789 0.430908109316848 1 1
0.74567866779497 0.723773717098191 1 1
0.307847342349142 0.298444701714758 1 1
0.403310282238202 0.393061044606993 1 1
0.631801064066962 0.611712739656371 1 1
0.500705102858023 0.485139840019836 1 1
0.278739858080996 0.268939871764888 1 1
0.434543165436997 0.422375544648636 1 1
0.308830967728783 0.300782533962094 1 1
0.346675153609127 0.338204702155619 1 1
0.481237986218932 0.467453306406362 1 1
0.286366216204853 0.276619213061763 1 1
0.807001122901091 0.780510913868986 1 1
0.341656977161247 0.332532849761765 1 1
0.388873478157092 0.377797059549815 1 1
0.616116183678222 0.59605501074685 1 1
0.564247444349934 0.549035183901731 1 1
0.208803037974227 0.201901110880413 1 1
0.733742862933443 0.712941395746575 1 1
0.750446986765114 0.72979455054944 0 1
0.519167560136749 0.503874653139406 1 1
0.559815132895347 0.544175788766092 1 1
0.431928633781716 0.419496621292359 1 1
0.568733287122868 0.551053116534335 1 1
0.448870752778333 0.435815766734295 1 1
0.55014396725846 0.533163865289465 1 1
0.432702118908927 0.421200677300945 1 1
0.980148172792291 0.950265909173593 0 0
0.698046888692907 0.678174592410607 1 1
0.692422840673447 0.672761360701603 1 1
0.488910508618111 0.473958016165816 1 1
0.400063854582063 0.388933229984298 1 1
0.576723908768008 0.560887261977301 1 1
0.459536708572496 0.44595126276993 1 1
0.289295292366302 0.280140521740241 1 1
0.69160741666163 0.673923859687686 1 1
0.601555503147317 0.581380702705078 1 1
0.521491400781933 0.506119411385505 1 1
0.466557163222567 0.454572756137196 1 1
0.544800415480984 0.529141088811414 1 1
0.316535776091747 0.309281090812595 1 1
0.765245483220093 0.743648630262121 1 1
0.433403673494383 0.420808273090549 1 1
0.600429507775697 0.582757155931916 1 1
0.596427144643256 0.579604179476136 1 1
0.662332011721593 0.644468117314359 1 1
0.681200629254828 0.662044072934827 1 1
0.540236861321876 0.525352569203306 1 1
0.583848821094858 0.567968048002544 1 1
0.641898934001226 0.621132208190546 1 1
0.545991847388337 0.530509256439329 1 1
0.427276174046 0.414913986826976 1 1
0.639509194444237 0.621307870054022 1 1
0.308499236940601 0.299233758082028 1 1
0.533565391523457 0.520237158442397 1 1
0.41435636030663 0.402212754298759 1 1
0.731323227699576 0.707061973723431 1 1
0.649571862745049 0.62966769385239 1 1
0.509170412440224 0.493494921506212 1 1
0.45453059963168 0.441039485752921 1 1
0.514098064872106 0.498572969307505 1 1
0.537112738512303 0.519449074678432 1 1
0.426478028434529 0.413134164213484 1 1
0.429082529016977 0.416448336564543 1 1
0.476463968016324 0.464967087922948 1 1
0.491632593793591 0.47766975547795 1 1
0.474007263002387 0.45855990594513 1 1
0.478194640076699 0.463708728513187 1 1
0.471258667482756 0.456697073064445 1 1
0.821312541276596 0.797553895261101 0 0
0.675493146930385 0.655894729198258 1 1
0.606416843300949 0.589311760721752 1 1
0.424551740220496 0.413410114480133 1 1
0.555934707220617 0.538567583807364 1 1
0.493276759871082 0.477360793055396 1 1
0.688558961986921 0.667202427718437 1 1
0.564438831041458 0.548168798593774 1 1
0.561419862954949 0.545843958714596 1 1
0.552309341358316 0.536153597287358 1 1
0.549332646607622 0.532405210010429 1 1
0.55081670112247 0.531702048458054 1 1
0.528722294697992 0.511781301125006 1 1
0.777905532674856 0.755180977356587 1 1
0.564320507716457 0.548698427414585 1 1
0.359521449201445 0.349205568277404 1 1
0.621885086755468 0.601836439115677 1 1
0.631942907731663 0.61367550524218 1 1
0.804159592774081 0.781673676851411 0 0
0.506448338460334 0.491322490005307 1 1
0.33983016592927 0.325967742987222 1 1
0.513794489231322 0.498962983039233 1 1
0.369119887472975 0.358257088468455 1 1
0.625800964025295 0.607183371182683 1 1
0.478692917337372 0.463240336964559 1 1
0.440517611364822 0.425425084336358 1 1
0.396994592802153 0.386125542964867 1 1
0.517560370867355 0.501095365934613 1 1
0.676537102109358 0.65345517617663 1 1
0.383283087870469 0.371898643315826 1 1
0.495495199183589 0.480090489203187 1 1
0.559653122633334 0.54308590191788 1 1
0.394151089444662 0.378966748220607 1 1
0.368814921459706 0.35681092386268 1 1
0.473155800409907 0.459018244098222 1 1
0.496247558495388 0.482438079631629 1 1
0.790113808582315 0.767177400828663 0 0
0.182476899235527 0.176887724515155 1 1
0.715226711873397 0.69295058254833 1 1
0.566288377458665 0.548732530477267 1 1
0.597621577232941 0.579894592810261 1 1
0.63643859820636 0.614629876185498 1 1
0.350314965155563 0.337669150245287 1 1
0.430264571939358 0.417720476861132 1 1
0.492763416902141 0.477960779431182 1 1
0.50402867173331 0.48904991783411 1 1
0.573743005335956 0.555900247381975 1 1
0.607119177296564 0.590070135608657 1 1
0.336676472318529 0.323419731027694 1 1
0.528655767604055 0.512105603718571 1 1
0.490501621755587 0.47544222632742 1 1
0.407960018978595 0.396503267228977 1 1
0.173575115781764 0.168797287209063 0 0
0.408398431507469 0.397211675875717 1 1
0.644578903442754 0.626605458292519 1 1
0.693345100014822 0.673239565258909 1 1
0.39095860225863 0.383100028013308 1 1
0.657819184644692 0.638426786015834 1 1
0.403343978497669 0.392433243205008 1 1
0.453481028514331 0.438135541091169 1 1
0.407706908121972 0.397144478613768 1 1
0.553316779632622 0.536886441963472 1 1
0.503587004827501 0.489353472829028 1 1
0.546378186914796 0.528670828227029 1 1
0.409159145641499 0.396810811637735 1 1
0.58787366419515 0.572000498809514 1 1
0.352818338255444 0.343480125521606 1 1
0.567344638953332 0.552554472134871 1 1
0.528330281272046 0.511541044604677 1 1
0.552460446824953 0.536558867955467 1 1
0.474984546928328 0.460614527077455 1 1
0.652590373772802 0.63211771435881 1 1
0.422953192489793 0.410983514833909 1 1
0.235708177079104 0.228223599082179 0 0
0.382693393226097 0.371451788339407 1 1
0.63684203168364 0.61700649007556 1 1
0.686589359612125 0.66629916467305 1 1
0.379632937559555 0.368128561703023 1 1
0.471219295260724 0.458720176477857 1 1
0.504921187600421 0.490861364525661 1 1
0.605235529425725 0.586697449473983 1 1
0.407588916096521 0.396818330068203 1 1
0.776858697504677 0.75380412886623 0 1
0.547907859366547 0.53281128059048 1 1
0.512763411789495 0.498592185734945 1 1
0.604139168477961 0.584339595931452 1 1
0.442887851710098 0.428773893817554 1 1
0.594469914869241 0.574066190973984 1 1
0.532981894087559 0.516697250728147 1 1
0.412924539047972 0.398351342936267 1 1
0.245494165942002 0.240045734012637 0 0
0.482555290190571 0.465409030459867 1 1
1.01235687904402 0.980587222476746 0 0
0.551602533364237 0.535496514423212 1 1
0.487419371670824 0.4715997396012 1 1
0.528083966251115 0.511887055004118 1 1
0.620568054389095 0.603933794328047 1 1
0.603312344386204 0.585716595016788 1 1
0.658640272126839 0.639530956086232 1 1
0.732864657449776 0.712916892643846 1 1
0.409083229187365 0.398086537875426 1 1
0.44398859454802 0.430633967328316 1 1
0.536890286672809 0.521602884126339 1 1
0.575447019518532 0.55830576397284 1 1
0.712215405761761 0.693855302860676 1 1
0.494439521329977 0.47897954914712 1 1
0.46810193017804 0.453428383862519 1 1
0.15167640437763 0.147679981997356 1 1
0.37641587537152 0.366181002360804 1 1
0.502500676203563 0.487678149488126 1 1
0.201989514832262 0.194526995691042 1 0
0.397842998248631 0.388346139662328 1 1
0.465630713151144 0.451978331483984 1 1
0.724521886251329 0.701908835851358 1 1
0.197437462951556 0.191280515977932 0 0
0.284633610713911 0.276740897917196 1 1
0.346916228034885 0.338638881642823 1 1
0.352728959342293 0.342348900095018 1 1
0.410839920083529 0.398832276100789 1 1
0.638291426279223 0.620979076534106 1 1
0.477729967552957 0.463548132831483 1 1
0.51453042089538 0.501456388911876 1 1
0.438763118604973 0.426553261653136 1 1
0.65535845613644 0.633699999359035 1 1
0.662954040463185 0.644339015732715 1 1
0.690271523342333 0.672298918969418 1 1
0.304864724336893 0.293894429765668 1 1
0.416933373425683 0.404481514477355 1 1
0.454124942603537 0.441634073827476 1 1
0.626568359394269 0.608945414120862 1 1
0.580229469680163 0.564525041401548 1 1
0.401639101165367 0.389280867405079 1 1
0.458531279001235 0.446057567219288 1 1
0.527557900559553 0.511233879606447 1 1
0.562967868634277 0.545898076424405 1 1
0.668118414365714 0.647998300138389 1 1
0.631135397033982 0.613299475973978 1 1
0.525534927492575 0.51031606115132 1 1
0.562996217180499 0.544721712501259 1 1
0.478054936389645 0.462779130580042 1 1
0.480686859603247 0.467694808940217 1 1
0.355314046087853 0.343879356506741 1 1
0.63102858415127 0.611257613485485 1 1
0.660030152130325 0.640340718146247 1 1
0.644408556739379 0.626042447533447 1 1
0.419712821102614 0.40605203943156 1 1
0.632498034083455 0.61353396332616 1 1
0.473731736715795 0.459376159928195 1 1
0.493196825630167 0.478390548042991 1 1
0.192489183857026 0.188076692895086 1 1
0.418302618394065 0.406098784218093 1 1
0.420894378408058 0.408553454529003 1 1
0.474475033592449 0.462097710643922 1 1
0.507573911219831 0.49400312253584 1 1
0.462660385606789 0.448533225023896 1 1
0.478445173459048 0.464747407458819 1 1
0.336338013245271 0.326708817267762 1 1
0.55774454102649 0.542604935188047 1 1
0.707867381000037 0.686617659084212 1 1
0.511093401618271 0.495376858260525 1 1
0.373989350455531 0.362518467442737 1 1
0.71884667703323 0.693772141346208 1 1
0.508861395561127 0.491813618667356 1 1
0.456328647510341 0.441892811801825 1 1
0.766222422071582 0.743209325043864 0 1
0.65363159163207 0.635054556039027 1 1
0.621292759719578 0.602325014933857 1 1
0.477094777820687 0.463899833599533 1 1
0.598760256560916 0.579602826499695 1 1
0.525317140071802 0.510594766214385 1 1
0.383223067960022 0.371775185607351 1 1
0.424722022457018 0.414362680714012 1 1
0.493889051839692 0.476971476838132 1 1
0.505314442495307 0.490457026517091 1 1
0.417236586454301 0.407973074294029 1 1
0.613341982315918 0.596224888306865 1 1
0.676326577397519 0.657314909279772 1 1
0.708810899921811 0.687214402285618 1 1
0.516298122469852 0.501170381297582 1 1
0.406618841343024 0.393709393557545 1 1
0.673416212686767 0.654306160485403 1 1
0.460589294494922 0.446230225884924 1 1
0.52361012334961 0.507057954714324 1 1
0.74372474282321 0.721870525423776 1 1
0.36850844586055 0.357673518469195 1 1
0.295266608715567 0.287437267709216 1 1
0.781563948835728 0.758585195371125 0 0
0.583140129499642 0.56556786239996 1 1
0.198183663866898 0.193721384335686 0 0
0.57270751672778 0.556003127116139 1 1
0.556184083958335 0.538284927849499 1 1
0.45794713474366 0.445386416680406 1 1
0.500775715431538 0.486606958464812 1 1
0.701347883487174 0.681931683602114 1 1
0.582380201951827 0.564827782230656 1 1
0.388375894477908 0.378059645223561 1 1
0.290516849375061 0.277937630959828 1 1
0.670152998487622 0.648328094913395 1 1
0.499052161474275 0.484392804588767 1 1
0.441128139284225 0.42810118015402 1 1
0.477312424648076 0.464778903436936 1 1
0.500506763938567 0.486149300223136 1 1
0.533925902349089 0.518089615644464 1 1
0.442796224063841 0.431201426606881 1 1
0.296043546675018 0.289179316176211 1 1
0.636690518103062 0.61990244832529 1 1
0.510616380748243 0.494207946670514 1 1
0.645663865878454 0.625666036556241 1 1
0.51896125546786 0.503121559171865 1 1
0.426032632813138 0.414693567378081 1 1
0.506281643566837 0.4902761516466 1 1
0.567400720298989 0.550011610403432 1 1
0.326215186454024 0.318093126528037 1 1
0.2286871221452 0.219881495767881 1 1
0.332120855667798 0.322520587694277 1 1
0.411403240776471 0.398702353286816 1 1
0.184823664093956 0.179038041433435 1 0
0.378128690324115 0.367754242123415 1 1
0.721299049735887 0.700134694175039 1 1
0.454765795017036 0.440648025214053 1 1
0.352488904375871 0.340552412140717 1 1
0.530675987941912 0.514391001264641 1 1
0.419679270738117 0.407320153353835 1 1
0.470243231701674 0.458333887464673 1 1
0.522385247149998 0.506960701149779 1 1
0.459429916483237 0.444940919715391 1 1
0.521530339854953 0.506374760445046 1 1
0.446924620028944 0.436758265296202 1 1
0.74757528055446 0.723972022361466 1 1
0.440159295720781 0.425314992240134 1 1
0.409236516969503 0.397234389176894 1 1
0.51615999860838 0.50098714925668 1 1
0.504923526921022 0.489191192972311 1 1
0.601513781862833 0.584290878045316 1 1
0.405259953338911 0.393313331498684 1 1
0.534756813680221 0.518953812542716 1 1
0.701420237294634 0.680303958063627 1 1
0.447192493171864 0.433984543302582 1 1
0.638157563576518 0.618576294607611 1 1
0.638762363280551 0.621388082098139 1 1
0.336746216250078 0.326871540795634 1 1
0.208138733921643 0.202340679435218 0 0
0.716150344742008 0.696613141090806 1 1
0.565185002911192 0.548736970867551 1 1
0.145860056076572 0.143833578043568 0 0
0.428210492744864 0.413334469351961 1 1
0.672691159348486 0.654229865046598 1 1
0.512197377138113 0.496397202762459 1 1
0.528061276075061 0.51390069353004 1 1
0.457890381563697 0.443064752856142 1 1
0.558997630930761 0.54199935299347 1 1
0.561197215398768 0.546918852642725 1 1
0.316812177345829 0.308440049376874 1 1
0.500799149549278 0.486697842401393 1 1
0.535970073401096 0.521152817926659 1 1
0.561113449536696 0.543596541370536 1 1
0.638551135769735 0.617707874066729 1 1
0.50014716873632 0.484518041897591 1 1
0.558854493681528 0.544565116734587 1 1
0.70519953287331 0.684123261780195 1 1
0.386016751805163 0.373903552031509 1 1
0.690857835086999 0.671033701114703 1 1
0.732083824481082 0.712139277517071 1 1
0.684909274727858 0.666858487172418 1 1
0.338126392251318 0.329961187694885 1 1
0.57825334993778 0.560046865645707 1 1
0.391873665317149 0.381335521064301 1 1
0.474488620528875 0.461302113849472 1 1
0.744934709877961 0.721253384954614 1 1
0.414198599235887 0.403109838941517 1 1
0.446416451736286 0.43496952073912 1 1
0.355360773400274 0.344825572882251 1 1
0.347291328707653 0.336173619259407 1 1
0.31468830008238 0.304411729633149 1 1
0.640299703163185 0.620770852441003 1 1
0.586961619322413 0.56911254912046 1 1
0.464989118121548 0.450413091190934 1 1
0.336199067420054 0.326634661541565 1 1
0.734497396571843 0.712912144149091 1 1
0.440908708391727 0.427063141724166 1 1
0.677252188986973 0.659158112524578 1 1
0.20663155060284 0.199703790814725 0 0
0.643591744255823 0.625615023858826 1 1
0.277778616602177 0.269800550317895 1 1
0.307566588745328 0.29718953014743 1 1
0.440237192543591 0.425458604386625 1 1
0.263982260318996 0.256111941760519 1 1
0.21325666746894 0.208291334686011 1 1
0.319431736020794 0.309045074102568 1 1
0.633783845155509 0.614681610484198 1 1
0.297061391092778 0.289260107868319 1 1
0.661694315896688 0.642257650516509 1 1
0.594343838388528 0.57824438173919 1 1
0.357267084335878 0.346028829361515 1 1
0.731329049190276 0.707653369368037 1 1
0.442856975960551 0.43152501663247 1 1
0.559462594143336 0.542572288418172 1 1
0.311446704152761 0.302369363936456 1 1
0.674115887547748 0.650568303909519 1 1
0.624514695118246 0.607962109879885 1 1
0.419513525682225 0.407199719900553 1 1
0.52066162944786 0.503541724325841 1 1
0.572903710837351 0.554707686094476 1 1
0.319278662524105 0.311062243910175 1 1
0.431195407656982 0.418964851103516 1 1
0.520725929866153 0.503063663183421 1 1
0.390224101397025 0.379591479706097 1 1
0.665603760970967 0.648105656611483 1 1
0.429943935572955 0.417463551636186 1 1
0.480883126200028 0.466728143996537 1 1
0.376340424543206 0.363964895445479 1 1
0.668231620650821 0.649934095360344 1 1
0.318282186972547 0.310001687502258 1 1
0.396503933753832 0.385966101519628 1 1
0.730369961116819 0.70847789129469 1 1
0.38664599697872 0.375476384608592 1 1
0.642644698242197 0.623943029917492 1 1
0.465887429963662 0.451767487390493 1 1
0.104844223169904 0.100827479092693 0 0
0.337798931838435 0.328327029643798 1 1
0.480474776776975 0.46501387207201 1 1
0.547951623865095 0.533253593611861 1 1
0.474170834989648 0.459474584428617 1 1
0.476503843993289 0.46279712764185 1 1
0.422912548664258 0.410907251903314 1 1
0.494739103176439 0.481003357935558 1 1
0.548181410770581 0.53162271271236 1 1
0.539599545966279 0.522889232405644 1 1
0.364744934044851 0.351280801201475 1 1
0.416612979626881 0.4020550839606 1 1
0.426915577127061 0.413474773258179 1 1
0.5947220236125 0.575405463916231 1 1
0.526025244268023 0.512317213882695 1 1
0.508316392140761 0.489389634519191 1 1
0.592239786722595 0.573631409561021 1 1
0.564188895788595 0.548588725305668 1 1
0.419659402649637 0.408913611232907 1 1
0.431071504721304 0.418234082557151 1 1
0.366532853161244 0.35623580705622 1 1
0.357624614824111 0.346711654807764 1 1
0.730394999889485 0.710977611214723 1 1
0.563836623750105 0.546794133888921 1 1
0.518172521927083 0.502816540024681 1 1
0.469794667391008 0.456800558607592 1 1
0.443029481337088 0.428790759258484 1 1
0.448987642587657 0.436497405700418 1 1
0.0591207870693089 0.0578748255644388 0 0
0.59095768505869 0.574099092788913 1 1
0.669719484728663 0.649468926887493 1 1
0.633381880132508 0.611763861681766 1 1
0.52354491001542 0.508165204847218 1 1
0.347096101691187 0.338523281440251 1 1
0.627312450029943 0.610254178507345 1 1
0.539007925724423 0.523015483987182 1 1
0.458624157684178 0.442375631979714 1 1
0.238027562760185 0.233705342530169 1 1
0.656381889614125 0.638256916627068 1 1
0.333803785158019 0.323478318547619 1 1
0.36821708838973 0.355488175261777 1 1
0.616552965583638 0.598778562504791 1 1
0.575967080244037 0.559053163129426 1 1
0.481296695481094 0.467364483533372 1 1
0.481144889114095 0.468053152875022 1 1
0.618078918163089 0.59705706113633 1 1
0.631874435982392 0.612248426050715 1 1
0.446056580474117 0.432337225006347 1 1
0.661906910668005 0.639278975347109 1 1
0.286991494486676 0.277754070231064 1 1
0.369241071981961 0.35853781686066 1 1
0.503244256318483 0.488496297175438 1 1
0.458827354777835 0.445363514125597 1 1
0.410076032531661 0.397879648978195 1 1
0.388039918899129 0.375763138910686 1 1
0.283724883042623 0.272119775415324 1 1
0.304440717356346 0.29534569859539 1 1
0.534067722266284 0.520804371257921 1 1
0.559934652173323 0.542671947626881 1 1
0.523007511438064 0.507999386671907 1 1
0.407707737540709 0.395725075726278 1 1
0.578700400138133 0.561408424667416 1 1
0.36252731175434 0.351649711461276 1 1
0.368654533955657 0.359348758626688 1 1
0.382425081152884 0.369130689194232 1 1
0.395181411255427 0.383964586978808 1 1
0.815661458766094 0.790206728249624 0 0
0.0322259721733179 0.0326189740153094 0 0
0.602032817001372 0.584375624923003 1 1
0.872296170974686 0.847781718409906 0 0
0.571248102007406 0.552977295559848 1 1
0.324528727011541 0.314682896930666 1 1
0.370908500224176 0.360279333086123 1 1
0.274413045653877 0.265304597716919 1 1
0.721651346955654 0.699348327747393 1 1
0.491434069993305 0.47682925078228 1 1
0.566459871115658 0.549013487752602 1 1
0.872961100375942 0.845051494219363 1 1
0.581104402073667 0.56543574887598 1 1
0.520147661916999 0.505706501842357 1 1
0.502470370329274 0.486035954634403 1 1
0.472307975277477 0.459193955313731 1 1
0.737742626182011 0.716342687315557 1 1
0.438025045712142 0.424112677015796 1 1
0.465962050054496 0.4522915835446 1 1
0.354393728739826 0.344767422619332 1 1
0.343641115364509 0.334035630727006 1 1
0.405705081587039 0.392951231430685 1 1
0.403436750703084 0.391531595860974 1 1
0.411513289602731 0.397057727372967 1 1
0.597353437631941 0.580029757633829 1 1
0.579171437754614 0.561944938851828 1 1
0.72059925865468 0.700420377981263 1 1
0.338043694235642 0.327940828889148 1 1
0.393189208215949 0.380979353412077 1 1
0.0596971943560403 0.057646007010805 0 0
0.451791899053021 0.436686784541737 1 1
0.52039092542314 0.503434247542085 1 1
0.496280753553216 0.483234911693421 1 1
0.566671312705745 0.55185707296835 1 1
0.432123769637297 0.418034020504242 1 1
0.554116118639215 0.537141205508279 1 1
0.340083322488211 0.330196678099385 1 1
0.55548384388841 0.538313065580911 1 1
0.361379003261043 0.351291012347585 1 1
0.415206647961084 0.402867385978953 1 1
0.837520011324246 0.81115531875855 0 0
0.394423931960395 0.37943463589472 1 1
0.345849826061619 0.337022699441356 1 1
0.412207468000552 0.399550284705283 1 1
0.554907075725327 0.539909264109596 1 1
0.865442048411314 0.841423749515188 0 0
0.407354883141242 0.395783536176581 1 1
0.534836368183754 0.520497709295338 1 1
0.38531981802999 0.374847100012162 1 1
0.4845407435687 0.469663407422264 1 1
0.619700251948092 0.601455555624571 1 1
0.442322923132575 0.429289010264022 1 1
0.430661519123335 0.417166239667582 1 1
0.620527649456194 0.603506866882634 1 1
0.543059980205346 0.524291131819633 1 1
0.637377811339957 0.618540689401626 1 1
0.303232927415839 0.293757006988595 1 1
0.476193659493832 0.463394262379105 1 1
0.442671611516272 0.429986026485259 1 1
0.582730609540763 0.562904821106263 1 1
0.545269296843383 0.530378892839506 1 1
0.752049745278502 0.731534069789022 1 1
0.579373684454069 0.562696125975935 1 1
0.52107853280525 0.505381382659505 1 1
0.519671739952532 0.502677804150138 1 1
0.604705728097493 0.584506923179161 1 1
0.776125563170624 0.754042560776483 0 1
0.472921845349232 0.457351027124309 1 1
0.496760337774318 0.482621494445547 1 1
0.578348208326596 0.563290682765533 1 1
0.269291444447067 0.261281543063746 1 1
0.608616326922606 0.590922970990366 1 1
0.280379054180439 0.27339393432647 1 1
0.320346183014825 0.309371417613849 1 1
0.64428372128964 0.625197803833925 1 1
0.3935707510558 0.380056230762363 1 1
0.50911131307155 0.496303205188277 1 1
0.352249462454742 0.3421341072372 1 1
0.681885597117061 0.661094563957682 1 1
0.410278434048763 0.398800195395948 1 1
0.436953916368493 0.426170855074097 1 1
0.448905381328316 0.43441652546765 1 1
0.68583539808534 0.663612231814837 1 1
0.707774099208777 0.68765535174513 1 1
0.412405269301396 0.401797622166845 1 1
0.52440057449002 0.508430029505981 1 1
0.43910525046086 0.425582508134445 1 1
0.407808024025578 0.395304025712722 1 1
0.554913476509731 0.53926016757458 1 1
0.87766112046522 0.849658380544833 1 1
0.549898627741063 0.534125717871852 1 1
0.276375368457464 0.268333767900473 1 1
0.334938379938347 0.325835128109037 1 1
0.455719775890966 0.442115682448696 1 1
0.527462618769202 0.510706951286495 1 1
0.399084881848816 0.388259842224993 1 1
0.362211852988044 0.351310543662283 1 1
0.480454772365526 0.465644630665449 1 1
0.876503508190379 0.852043477073784 0 0
0.249925597140998 0.243523756401474 1 0
0.398906001370804 0.386021570804362 1 1
0.646764082282821 0.628232940740923 1 1
0.598725914253424 0.581227642413601 1 1
0.538711765706674 0.522429560524391 1 1
0.2834105971411 0.274561981232499 1 1
0.650996879209516 0.629046605691911 1 1
0.663489270141579 0.642888919240918 1 1
0.481718342700638 0.464001785264215 1 1
0.400574321468943 0.388898886384718 1 1
0.65681620467707 0.636064695978478 1 1
0.631056058297859 0.61140502593502 1 1
0.367367332287995 0.357205266580892 1 1
0.462658329887115 0.449090709159299 1 1
0.476619600441847 0.462943635782116 1 1
0.39821260819144 0.38761519831419 1 1
0.466231218576315 0.45030702675529 1 1
0.340352830568973 0.330993539351394 1 1
0.454471366625478 0.440469159593669 1 1
0.493164784511496 0.480089221998332 1 1
0.458463360504193 0.445687198841113 1 1
0.372264297394615 0.358452314786101 1 1
0.650409722810908 0.631212797686733 1 1
0.510134726468322 0.492642661761378 1 1
0.427291852773557 0.416953087012165 1 1
0.391737652188136 0.380230776470988 1 1
0.847985466067251 0.819655268889526 0 0
0.474195055306545 0.462464910059098 1 1
0.338667406495975 0.327850428540917 1 1
0.420440709279918 0.40771368988227 1 1
0.582272459780286 0.565349652743808 1 1
0.541122194774213 0.526433242722137 1 1
0.774330069441003 0.750889625193626 1 1
0.489478945832853 0.476388107375608 1 1
0.468225489459728 0.45201580620904 1 1
0.904848541639449 0.877065496186309 0 0
0.489004702984373 0.47128064533775 1 1
0.49121105890522 0.475834778918672 1 1
0.228917389462749 0.221916520511061 1 0
0.497740232522393 0.481679405155123 1 1
0.449411848617107 0.436527487649306 1 1
0.529940451392928 0.513315333865622 1 1
0.495418861014576 0.481231752315437 1 1
0.493021570059172 0.479740378474971 1 1
0.461910500876151 0.448640396775335 1 1
0.338016630414693 0.325946351862294 1 1
0.501786458557121 0.489561930342983 1 1
0.41208324808603 0.397338693836095 1 1
0.425101217263445 0.41210408663108 1 1
0.475685183851304 0.463379111674136 1 1
0.188873144629139 0.182849040579281 1 1
0.456984835497336 0.442465478918706 1 1
0.536095191788024 0.52036556746795 1 1
0.604532636586319 0.58860499085167 1 1
0.485540120623357 0.47249880292569 1 1
0.932845188816079 0.906833010947984 1 1
0.518759419008708 0.505742055668678 1 1
0.805330870345897 0.782164667615577 1 1
0.106741075119134 0.102678618463469 0 0
0.686141925873517 0.667068507043739 1 1
0.417629612471216 0.405794897435054 1 1
0.439731109262269 0.425554130082706 1 1
0.572031308700818 0.553668161627474 1 1
0.479076873537118 0.465110996019351 1 1
0.682434861263471 0.66210332972749 1 1
0.532276181672588 0.517965374429988 1 1
0.816813996441104 0.792717499380077 0 0
0.495767311054969 0.482335204887018 1 1
0.643542828340256 0.623347470863795 1 1
0.299664076883364 0.287010532365434 1 1
0.326455892709362 0.316291034540116 1 1
0.594429340570878 0.577020467773642 1 1
0.436395096793754 0.423175500780258 1 1
0.176290581293442 0.170431250983662 0 0
0.258357850501566 0.249975803210923 1 1
0.591936803213943 0.570639048654791 1 1
0.677956085482862 0.657636585925397 1 1
0.462119502946477 0.447704007111956 1 1
0.355692588967942 0.343668780804769 1 1
0.622440551277781 0.603390542433878 1 1
0.273465519947123 0.264774090462751 1 1
0.543030592702387 0.528256466742909 1 1
0.369464495320587 0.356740397134252 1 1
0.524573471628832 0.509972382499158 1 1
0.333913030640378 0.324538830265856 1 1
0.614066035262075 0.594182582775691 1 1
0.428838568765953 0.414847347545775 1 1
0.575878314563316 0.559315227775066 1 1
0.555893934287571 0.538892897224516 1 1
0.436210505982674 0.423314126424603 1 1
0.542766697749768 0.527115598965873 1 1
0.953002881116326 0.923578760311292 0 0
0.375743343007098 0.364632172841462 1 1
0.36208193243643 0.352360509205207 1 1
0.253475280123769 0.245843359745965 0 0
0.451868782103739 0.43775258550304 1 1
0.38532251216985 0.374142692712599 1 1
0.865940564165077 0.840208108532969 0 0
0.602248397318401 0.586821630715654 1 1
0.529443520392902 0.513791369860032 1 1
0.454049674244692 0.44007584683523 1 1
0.303357402436814 0.296426214459675 1 1
0.649394861101404 0.629873751165084 1 1
0.396632172066019 0.384483419802344 1 1
0.338166718458241 0.327824791832646 1 1
0.875452248432506 0.850625043752286 0 0
0.59165270557125 0.57319314061906 1 1
0.664185410418605 0.64388186366989 1 1
0.634948733578954 0.615847169444438 1 1
0.589888520603415 0.571995291008604 1 1
0.643658937982289 0.625119945123847 1 1
0.317890248736744 0.307954417206295 1 1
0.389024394962259 0.378226530259317 1 1
0.424689175923533 0.412427482988073 1 1
0.334496752615468 0.325416051548605 1 1
0.522894453732328 0.50735808604344 1 1
0.452683047793729 0.438061736437124 1 1
0.382674062455881 0.371547565974008 1 1
0.484316892983943 0.46634937136529 1 1
0.630528868727445 0.610595686620244 1 1
0.593695279741189 0.576211613622822 1 1
0.492291519202175 0.4794821305705 1 1
0.543500122901482 0.529124102104414 1 1
0.3683452691802 0.3564216458014 1 1
0.407687752335184 0.395399400577285 1 1
0.321309807601902 0.311206924963013 1 1
0.654467350096509 0.637127878523624 1 1
0.465525307136281 0.455029845161377 1 1
0.51782028867284 0.503995031474272 1 1
0.534135640131726 0.519217461197774 1 1
0.764623860205643 0.740023916450537 1 1
0.670454901492862 0.651286909712901 1 1
0.58043120789394 0.563254264696203 1 1
0.479031024542609 0.465442379764544 1 1
0.358132307559861 0.349930110688339 1 1
0.516070643758668 0.50282524208634 1 1
0.468775468366198 0.455568698788364 1 1
0.544634175866004 0.530070689876432 1 1
0.451029940375186 0.438113331091543 1 1
0.323986718655086 0.31429726061025 1 1
0.405552913494666 0.394228960407993 1 1
0.50565993677629 0.48784388399048 1 1
0.697624085864246 0.678353407344435 1 1
0.73411385578593 0.714195529722315 1 1
0.630187066220124 0.611408073359994 1 1
0.422062165153071 0.410268214678157 1 1
0.722488542975252 0.699654327870205 1 1
0.560241311732813 0.542126891816167 1 1
0.731800672654672 0.711382674390515 1 1
0.489369017995111 0.474403852194864 1 1
0.349667357783188 0.339278270759035 1 1
0.604445705596745 0.587995485992222 1 1
0.461675585687443 0.445846045102859 1 1
0.194242521402454 0.189078847714748 0 0
0.698984269143726 0.677877634328929 1 1
0.80671809607436 0.778999894020615 1 1
0.412407519951097 0.402092256472896 1 1
0.498030809951792 0.482841596352513 1 1
0.465127350430907 0.453353700863079 1 1
0.576816686094358 0.559684860445482 1 1
0.207147879144306 0.200787815343302 1 1
0.38599650420392 0.373812589167469 1 1
0.537413735144575 0.519275570163774 1 1
0.596437115534774 0.579063750584925 1 1
0.620705288653654 0.603769774690878 1 1
0.549861309812255 0.534071702310797 1 1
0.4921060988759 0.478812530682795 1 1
0.397054341933619 0.382712323658352 1 1
0.742644352291298 0.719011148367737 1 1
0.847337682906997 0.825592102957915 1 1
0.263666280724381 0.256828931633264 1 1
0.485044179961972 0.471234591418268 1 1
0.59537295133614 0.57850565872686 1 1
0.485785737440151 0.473227242015002 1 1
0.537755101759249 0.521256247176656 1 1
0.385131520214689 0.372823811999923 1 1
0.598305268033084 0.581914307145467 1 1
0.552922858359118 0.537733375784508 1 1
0.47426663326614 0.46013964480277 1 1
0.488979497709288 0.473662223730276 1 1
0.547804430102139 0.532208738751532 1 1
0.508084870751496 0.492097930663323 1 1
0.438028585270249 0.424314109371744 1 1
0.43317083712762 0.421345733486198 1 1
0.363014918404688 0.352584888454399 1 1
0.576025459830094 0.559848492082703 1 1
0.547201997338069 0.528643569342821 1 1
0.453895869801203 0.4399311737568 1 1
0.469397456102096 0.456636391066444 1 1
0.572563815472571 0.554932675562736 1 1
0.418129110137258 0.40597512977924 1 1
0.663694353517005 0.642452800889712 1 1
0.463801098759854 0.448830609224668 1 1
0.654305421354361 0.634801552830356 1 1
0.478830264739342 0.463313234742271 1 1
0.527269036754806 0.513400971105748 1 1
0.494813537125979 0.479483180711967 1 1
0.584260820252136 0.56853452145221 1 1
0.552889262775486 0.536602233468139 1 1
0.486882688354093 0.471790572650063 1 1
0.613329646772279 0.596445727421222 1 1
0.849725226606539 0.825048103428217 0 0
0.563363978488845 0.547268392971507 1 1
0.3512101401177 0.341180745408778 1 1
0.604757237777137 0.586612397013505 1 1
0.256729242640752 0.248815118443994 1 0
0.252597251373027 0.245191281679395 1 0
0.484200577220557 0.466797242249276 1 1
0.563371235948796 0.546246105054267 1 1
0.387258548523465 0.373031648453025 1 1
0.318805293955407 0.309510593855987 1 1
0.349488685181725 0.33877373411893 1 1
0.365130704649874 0.354919839723523 1 1
0.855335535276362 0.829129518932945 0 0
0.419460813962923 0.40577839669759 1 1
0.328421969052076 0.321655331361978 1 1
0.561606699084437 0.544081741867445 1 1
0.504704529754815 0.49148228372484 1 1
0.17470848917417 0.169365889247109 1 1
0.534143979604102 0.516705607114363 1 1
0.452550989348167 0.438596664332823 1 1
0.570656084776031 0.553243127391523 1 1
0.525582768309852 0.512318422634695 1 1
0.440394006874026 0.426844228093647 1 1
0.308360766205538 0.299403083403223 1 1
0.503986429641395 0.485222059264102 1 1
0.538785366467158 0.523373255097163 1 1
0.450958208105423 0.437711806549323 1 1
0.792202152151519 0.771048693188691 0 1
0.271124480580399 0.264143680978001 1 1
0.457349279354192 0.444396573375658 1 1
0.267091252193774 0.258837672864235 1 1
0.447156562405287 0.434978194550515 1 1
0.409604600631359 0.398012008961509 1 1
0.508873866971303 0.492219693892248 1 1
0.597154399503768 0.58010921594667 1 1
0.506999068679616 0.493061086768622 1 1
0.454554066583859 0.440943534930804 1 1
0.558356859272307 0.541153259854927 1 1
0.542602852018327 0.52626255141076 1 1
0.418621577572077 0.405450274345712 1 1
0.657723181171019 0.633251493289501 1 1
0.492786520017671 0.476512521505081 1 1
0.472200920353534 0.459584714315426 1 1
0.605991159369022 0.587792951679463 1 1
0.5611280730896 0.546123708825504 1 1
0.372957718414228 0.361854241638773 1 1
0.522386827666535 0.506568587853066 1 1
0.533202737827237 0.517226356266478 1 1
0.652062509375325 0.632295130926842 1 1
0.389406728679466 0.377192625462525 1 1
0.37626271581476 0.366531493266878 1 1
0.390665635601856 0.378094848142068 1 1
0.567843527837604 0.553196183213563 1 1
0.429228851049953 0.417020722600929 1 1
0.605068767625393 0.586902906354704 1 1
0.462850287324715 0.448649702742725 1 1
0.57408752357873 0.556751729112211 1 1
0.754336647675422 0.733871453650038 1 1
0.367160709893999 0.35606586761798 1 1
0.489498474382623 0.476208142563992 1 1
0.412571858465535 0.401219213137345 1 1
0.141135664992352 0.137181756835626 0 0
0.454552635928855 0.441226185695654 1 1
0.409957402128814 0.398319046367505 1 1
0.377927045713286 0.36780463072797 1 1
0.756012624184585 0.732755157999387 1 1
0.523560896069342 0.508306266984532 1 1
0.300684443213103 0.29254938431649 1 1
0.378251224062957 0.365953200930815 1 1
0.581394420184061 0.563895164551666 1 1
0.406222810968423 0.394301054283353 1 1
0.532546885952519 0.517482071503218 1 1
0.481817681649779 0.468621774114121 1 1
0.711719529408877 0.689030855058791 1 1
0.614132242930504 0.595074225615874 1 1
0.431660188353758 0.417512512015627 1 1
0.61261135811559 0.593348529915752 1 1
0.371778010010621 0.360542209379655 1 1
0.479475020551829 0.463753316422756 1 1
0.298503165212591 0.290284886265354 1 1
0.616637604492129 0.597097561847635 1 1
0.506822632787379 0.489797925599888 1 1
0.435977120298827 0.422552714681866 1 1
0.526394546375121 0.509890234053507 1 1
0.453196413243599 0.440365263659238 1 1
0.459618078949554 0.446200825402861 1 1
0.694012001875229 0.670214313020244 1 1
0.619882602086086 0.601492720678238 1 1
0.391829546356873 0.380143862060728 1 1
0.475815292951551 0.458005210938628 1 1
0.59752493211656 0.579822529456922 1 1
0.539281006150627 0.520339006833733 1 1
0.511936655080284 0.494540220608374 1 1
0.743559430909457 0.720698722942916 1 1
0.692394690492644 0.67253694564583 1 1
0.736173027138322 0.714075786700475 1 1
0.631149340486743 0.611152966914625 1 1
0.768324727347008 0.745744946694371 1 1
0.801458896803637 0.777424047670632 0 0
0.393233691658202 0.382295605247817 1 1
0.391709261935791 0.38029483543101 1 1
0.751461205502925 0.728992793345714 1 1
0.609421860640083 0.589739639691856 1 1
0.683766683733548 0.665238276120087 1 1
0.489721786938935 0.471179663605888 1 1
0.659285227858272 0.640140677775559 1 1
0.504066458106625 0.48832689598654 1 1
0.502388778574581 0.486976390592073 1 1
0.672294501261482 0.652534671934064 1 1
0.333516355159015 0.323964894642653 1 1
0.549335173427473 0.53394586572302 1 1
0.434824855220006 0.422168477305771 1 1
0.473066361146148 0.456387935083649 1 1
0.489331961994126 0.475627794153254 1 1
0.504043049959338 0.489545948388989 1 1
0.413692568591657 0.401143867484937 1 1
0.358843185527005 0.349908182787857 1 1
0.557156341065479 0.540393624018594 1 1
0.666674946560476 0.64695643728734 1 1
0.366826389062986 0.355194236338467 1 1
0.445832014036443 0.434351738230908 1 1
0.513413671750203 0.494828259402512 1 1
0.509770356454043 0.497239465764955 1 1
0.527113675029408 0.511942572713597 1 1
0.547652612438674 0.531202044948169 1 1
0.310799124231782 0.298652376437926 1 1
0.394647905662044 0.38319939388214 1 1
0.294898201293553 0.285358879755001 1 1
0.539619803843341 0.523797076441103 1 1
0.657173202975618 0.638108784614041 1 1
0.392987929407677 0.380718393219795 1 1
0.532321514295299 0.517828986038286 1 1
0.631089989066205 0.613131091452762 1 1
0.353086773905058 0.342506432780797 1 1
0.707555340508915 0.687153655136507 1 1
0.443480308813364 0.42981549821018 1 1
0.367157707379815 0.35746130049303 1 1
0.592786710006813 0.575347998014843 1 1
0.376452778916568 0.365471504620307 1 1
0.429524726539998 0.415693623240793 1 1
0.227550584577211 0.220499716897645 0 0
0.507249527367277 0.489136544770444 1 1
0.417798902645949 0.404247391766062 1 1
0.429470904346364 0.41667674005066 1 1
0.286789243293345 0.278595750520665 1 1
0.263799808564267 0.253979797694792 1 1
0.485652381471786 0.471687430425588 1 1
0.6270727551475 0.60620874711827 1 1
0.657553297936021 0.637875122035305 1 1
0.502348103354301 0.488495927861489 1 1
0.70631528912316 0.684454446936768 1 1
0.622991060539228 0.604861709316263 1 1
0.346300313379779 0.335766682946135 1 1
0.567310685290788 0.549509081542356 1 1
0.600117448881871 0.583990152607155 1 1
0.841933477561507 0.816721573740506 0 0
0.387289409347469 0.374277554318117 1 1
0.421766123552778 0.4086328924693 1 1
0.334019829485346 0.323671233515818 1 1
0.691274502773009 0.67228979283788 1 1
0.287476043912729 0.279146466655444 1 1
0.669610010931417 0.650136866488693 1 1
0.441513110242264 0.429918317188342 1 1
0.591942336750832 0.573622449709921 1 1
0.323046594887386 0.314418302806968 1 1
0.382236230401281 0.370811374366637 1 1
0.698758668784675 0.680530706106673 1 1
0.609365300035773 0.591368868175584 1 1
0.30398197519494 0.291748400256458 1 1
0.304372625741321 0.295071383185851 1 1
0.527519107030684 0.512118061280211 1 1
0.513965510144747 0.498681213507558 1 1
0.537621572142167 0.52206777050739 1 1
0.383853412705463 0.373256663358996 1 1
0.799264343894831 0.77432115478649 1 1
0.454068336202376 0.441874936536646 1 1
0.545575621100677 0.53126407047408 1 1
0.679443278447353 0.660777979888348 1 1
0.80826151656783 0.784224690731485 0 0
0.401974765644332 0.388769997921259 1 1
0.431642301105471 0.41825184260776 1 1
0.461055345989364 0.4472165402927 1 1
0.795337596089902 0.771329409275768 1 1
0.420644850797334 0.407425846727374 1 1
0.504265902541331 0.49073658373606 1 1
0.595799284088885 0.577061298276898 1 1
0.474305988931945 0.459385911366763 1 1
0.553075773328596 0.536497714072606 1 1
0.286925221744296 0.277787796376778 1 1
0.681530152158645 0.661319929526655 1 1
0.358181380688217 0.347117816687288 1 1
0.627787068333735 0.610359047498365 1 1
0.516451280476467 0.502162493845253 1 1
0.669256448440072 0.650321040451636 1 1
0.740057941706119 0.717898107982465 1 1
0.638078906509786 0.619158641686383 1 1
0.772534844322148 0.751728365759157 0 1
0.391375252277202 0.379425064662292 1 1
0.569756166022596 0.55096663611605 1 1
0.400597238176067 0.388648939134509 1 1
0.493272556406631 0.478482808102376 1 1
0.448268391921746 0.434760259602179 1 1
0.589236396712516 0.573101439347602 1 1
0.354498777186425 0.342204399287756 1 1
0.466026082117462 0.451142909140446 1 1
0.506883526189466 0.492620088534147 1 1
0.601826222669636 0.586466509559852 1 1
0.548358072250392 0.529294230258741 1 1
0.344198415820954 0.335603965512391 1 1
0.418850712479845 0.403226298508834 1 1
0.632511759950381 0.61365429462044 1 1
0.354243916342765 0.342071669139981 1 1
0.786378521595835 0.76274868462028 1 1
0.415977810879136 0.404714002101743 1 1
0.368963193236093 0.358432829104351 1 1
0.453007465371979 0.438504861946891 1 1
0.645198965122738 0.624843614089183 1 1
0.735975778355139 0.710972502176561 1 1
0.413586435772061 0.401205465637448 1 1
0.467574974372445 0.451170514615919 1 1
0.94409882686619 0.915665748844205 0 0
0.418291536607768 0.406827365507742 1 1
0.644451642589056 0.623487231390132 1 1
0.51582536613658 0.501972185812307 1 1
0.612814104904706 0.59373330107624 1 1
0.65658017457827 0.638339301181604 1 1
0.515973446047265 0.499192884890573 1 1
0.622774745482384 0.602075533066963 1 1
0.595567190036691 0.577372991453968 1 1
0.565441560249929 0.549218571722552 1 1
0.527505750215831 0.511028331286178 1 1
0.338342729634114 0.3272904277527 1 1
0.398149884744205 0.385902556363953 1 1
0.405907424240857 0.393714921431701 1 1
0.476301961477596 0.462407572882695 1 1
0.579498510466752 0.563632106272596 1 1
0.357612883578777 0.346215590443204 1 1
0.521781342204485 0.509060198070514 1 1
0.200577259903906 0.195183189900997 1 1
0.361108856333384 0.351952133817988 1 1
0.535661842229151 0.517079624770844 1 1
0.682565603853811 0.663157113527359 1 1
0.49466667257577 0.480893341262452 1 1
0.515027272673448 0.499065334551101 1 1
0.184542396652479 0.179042454639861 0 0
0.487800574381872 0.473879292179169 1 1
0.0970909401052919 0.0937089350597336 0 0
0.467818800383903 0.455190471691608 1 1
0.428759776927957 0.418177258870395 1 1
0.397484334121604 0.386268413473585 1 1
0.640582776146409 0.624219304121971 1 1
0.55301926584915 0.538225861058163 1 1
0.532896558200283 0.517242679043681 1 1
0.286753937220705 0.278809780809957 1 1
0.217778948073785 0.211212511366236 0 0
0.264498430517087 0.255752038673946 1 1
0.109621781187437 0.107078488763522 0 0
0.55913026506873 0.542082206431831 1 1
0.399874716328714 0.38816446744578 1 1
0.480392155285972 0.465185555216014 1 1
0.587817141746413 0.571636192499374 1 1
0.41145907391899 0.397006976002192 1 1
0.366654092365344 0.356349900535669 1 1
0.464584530350035 0.452578817741397 1 1
0.492328405684601 0.477310108545146 1 1
0.460393406364545 0.445385824847107 1 1
0.656338946033314 0.636487851130079 1 1
0.506307610376492 0.492242294855835 1 1
0.458439072809726 0.445111377293808 1 1
0.495218189593706 0.479276090841959 1 1
0.571282262908336 0.553186011169242 1 1
0.472909533776806 0.458700837224878 1 1
0.483047298717287 0.470205681554773 1 1
0.289828240925816 0.27954131999722 1 1
0.406475869469824 0.394267293751272 1 1
0.525018234869184 0.50920946553206 1 1
0.426442825796263 0.413869919757445 1 1
0.621215445786844 0.602365140567636 1 1
0.28583030700074 0.276338023542032 1 1
0.475928791706668 0.461920445531881 1 1
0.490748654479593 0.473088847691728 1 1
0.544410808641056 0.527191206648326 1 1
0.411292792484037 0.398533159794199 1 1
0.408080030277225 0.395320677664783 1 1
0.613908544888256 0.596572349935343 1 1
0.533079730279233 0.516649173756497 1 1
0.467051118999767 0.452119466796314 1 1
0.53688600790788 0.520561673613928 1 1
0.404922423944031 0.393624283650411 1 1
0.460632302812962 0.444262327331435 1 1
0.615728260249998 0.59721625258004 1 1
0.469704382799344 0.456381988746141 1 1
0.514448611270482 0.500570623993177 1 1
0.552677583183936 0.535003782941318 1 1
0.409744146274976 0.396917539659899 1 1
0.451900480713909 0.439280508733568 1 1
0.62745686493267 0.609459941368756 1 1
0.763582185514653 0.740262603514131 1 1
0.608779657570661 0.591092405120619 1 1
0.494111114708476 0.479547748248037 1 1
0.296456810988725 0.287441832006402 1 1
0.382202700795871 0.370888418404365 1 1
0.499794625050746 0.485865300340089 1 1
0.723794513484438 0.705367873703685 1 1
0.581648912388302 0.566056283732477 1 1
0.584717374006798 0.568092806777903 1 1
0.308751744372567 0.298652309141312 1 1
0.402223210208147 0.390411223057828 1 1
0.587701452001195 0.570318034208584 1 1
0.557573019198886 0.542084940249187 1 1
0.369730149179629 0.361321210127851 1 1
0.506784223422205 0.491865720533824 1 1
0.440683736162731 0.428170666212444 1 1
0.443089528235037 0.430950365281913 1 1
0.412993164842229 0.401767728124087 1 1
0.371490238658208 0.359088140074803 1 1
0.351663478402816 0.339953121924968 1 1
0.530333759531217 0.515899936224437 1 1
0.203092351095428 0.196165866126974 1 0
0.347229662174651 0.33479885722535 1 1
0.668134519638893 0.646807422559696 1 1
0.688389643328621 0.667486902648136 1 1
0.410261603413048 0.397890191261853 1 1
0.292575267603238 0.28202752806397 1 1
0.700244894038469 0.676635432176747 1 1
0.375019405164783 0.362532377628657 1 1
0.368842875643786 0.357074783661872 1 1
0.281318798218066 0.273889306537303 1 1
0.360009530759202 0.349127809367426 1 1
0.641638933561051 0.624315041050963 1 1
0.619623613970674 0.600599733903141 1 1
0.230445288569683 0.224252057343069 0 0
0.59370586909866 0.575553614943053 1 1
0.458155139435571 0.444663747533478 1 1
0.258150337962203 0.25349087718618 1 1
0.599385049606996 0.582732750591644 1 1
0.44368418384206 0.430713792932368 1 1
0.51300076200042 0.498081395012402 1 1
0.382455392267268 0.372427444080822 1 1
0.533312718955421 0.517171412738764 1 1
0.479600967504344 0.465104671376166 1 1
0.540059518304016 0.520626333989482 1 1
0.269834596033707 0.264131504735777 1 1
0.684389253901223 0.665010683438953 1 1
0.382420266492098 0.368297926470397 1 1
0.755046439382654 0.732060376785655 1 1
0.481466470770194 0.468085570344926 1 1
0.377003603579714 0.367449699163566 1 1
0.595176911908804 0.576369593690379 1 1
0.337213388006482 0.3275038037231 1 1
0.509273932853552 0.49497276477383 1 1
0.606102864680939 0.589178178636511 1 1
0.640086878562628 0.620393672360005 1 1
0.410167864482436 0.398147924910151 1 1
0.589685726022909 0.571694737813551 1 1
0.40148720899901 0.389225050381694 1 1
0.55188872509005 0.536103923667522 1 1
0.409951940564274 0.397787181224639 1 1
0.426370170975449 0.411370185553416 1 1
0.522567184605343 0.507646240389274 1 1
0.357863865421778 0.34763840126503 1 1
0.423741530065978 0.410678691011195 1 1
0.534896856068513 0.518395471322056 1 1
0.281583259966536 0.274322409426163 1 1
0.450764252345795 0.436331906408688 1 1
0.201679818764671 0.194628368878973 0 0
0.211177973467485 0.205226455602003 0 0
0.297718832480039 0.288529243591424 1 1
0.647587585316943 0.629886363775306 1 1
0.632825027211776 0.615986379834596 1 1
0.578087389918065 0.562098421912426 1 1
0.380133402314538 0.367774932508441 1 1
0.353645292606701 0.343290167530437 1 1
0.317181536885664 0.306301315102587 1 1
0.543656102919591 0.52684890978044 1 1
0.355334351709136 0.34503280855782 1 1
0.515421048876674 0.499453285160453 1 1
0.490287813275376 0.474851458625523 1 1
0.623329880848746 0.603872273413279 1 1
0.460772061837913 0.446956268986333 1 1
0.497831556280464 0.486022170060367 1 1
0.295083489654755 0.286277281914008 1 1
0.46451839830098 0.450492241376639 1 1
0.491361392686013 0.476210411845455 1 1
0.486150084874351 0.469971318733673 1 1
0.622054318478864 0.603328286342181 1 1
0.112227903379267 0.108620705166052 0 0
0.734769511195267 0.713151139903087 1 1
0.815701953585919 0.794034845017293 1 1
0.521466345424789 0.505315693811353 1 1
0.528011793878655 0.512761637171583 1 1
0.498734462554535 0.483295851031754 1 1
0.583081461586681 0.564900468839745 1 1
0.373461080442816 0.362525018938362 1 1
0.716297062072616 0.696252835122463 1 1
0.434946554065952 0.421560073472599 1 1
0.556069576134223 0.539477140405326 1 1
0.620779130989566 0.604321329333689 1 1
0.695721769897176 0.675516510925607 1 1
0.439914603839849 0.42741839906726 1 1
0.394502746153894 0.382048985237829 1 1
0.52383261648891 0.510182390334637 1 1
0.38697052253851 0.375651484665701 1 1
0.384281593912127 0.372777488773918 1 1
0.114727102248319 0.112331578334879 0 0
0.428260439846318 0.414653936538407 1 1
0.426140309500099 0.413766567419634 1 1
0.635817456310009 0.615458812989958 1 1
0.638200128948467 0.619088879700838 1 1
0.583755212871918 0.566464550754953 1 1
0.661544453842623 0.638782918680625 1 1
0.389859854289832 0.375502642537249 1 1
0.251699504620696 0.243854042213422 1 1
0.468391347593842 0.453143214536406 1 1
0.659495181049292 0.64019923433378 1 1
0.47328447926745 0.460301448178009 1 1
0.230799689241246 0.222565913187992 0 0
0.636423368590217 0.616574381134052 1 1
0.619868091753241 0.600302021678464 1 1
0.679469607995787 0.66001335464906 1 1
0.671115343992492 0.652137642495331 1 1
0.530779084555477 0.51477548447036 1 1
0.318556817900415 0.308889906739764 1 1
0.277735056034293 0.269982943306828 1 1
0.521678214243183 0.506405760553206 1 1
0.480750082968395 0.467322192745408 1 1
0.391046391376997 0.378523661741907 1 1
0.261787259266604 0.253369840073648 1 1
0.251469641214787 0.24421747195017 1 1
0.56737967157368 0.548924665129755 1 1
0.598058179939019 0.581839244698165 1 1
0.408166835692514 0.395770753469915 1 1
0.297749447456955 0.289917310907767 1 1
0.427102085087329 0.41575701944885 1 1
0.568912531438113 0.551960762367458 1 1
0.545993479301461 0.528576397927238 1 1
0.540500301241756 0.524537850380083 1 1
0.359598617563254 0.349531881220079 1 1
0.513840744742329 0.49489771136085 1 1
0.441813396624956 0.429746199878592 1 1
0.503160412419837 0.488088206137703 1 1
0.565453804466261 0.546887045746765 1 1
0.60535629507522 0.588997270685866 1 1
0.483337055055418 0.470861770043364 1 1
0.319108640417448 0.310090812037345 1 1
0.763616439465319 0.739954065156874 1 1
0.616302089176713 0.597748787385051 1 1
0.750598958575697 0.727617827551789 1 1
0.338301858264994 0.326656447182816 1 1
0.565642533611376 0.549570274139752 1 1
0.55820805046916 0.541264297779549 1 1
0.395613496317924 0.384856679782989 1 1
0.394995437224975 0.382717383687044 1 1
0.35342798742486 0.344133765857997 1 1
0.518999113623556 0.503655876464305 1 1
0.561063282434153 0.546003686210074 1 1
0.423915405321472 0.411067344038769 1 1
0.513602933748275 0.497463738077822 1 1
0.620999961868383 0.602289950627852 1 1
0.928838592129812 0.901224679938122 0 0
0.515345901895192 0.500541605810938 1 1
0.574085152150877 0.556471771645286 1 1
0.509971670179919 0.492877089626334 1 1
0.697161742198338 0.676665714190639 1 1
0.379948344869605 0.367811922333907 1 1
0.370018623930989 0.360266744182331 1 1
0.491429980053101 0.475169133773388 1 1
0.537645523144599 0.521872048178871 1 1
0.159310306269578 0.153977963776015 0 0
0.32420899742801 0.314161873046881 1 1
0.419031236679025 0.406620611378537 1 1
0.538679622829198 0.522445157928463 1 1
0.310231526286777 0.300723403606568 1 1
0.386067497856178 0.376188774551995 1 1
0.674610919697818 0.654085328403419 1 1
0.4568529056516 0.442040664692844 1 1
0.172279685558261 0.167171176373649 1 1
0.671203317202475 0.650587543794924 1 1
0.715835035138851 0.694326316557679 1 1
0.401064261284955 0.390394569151307 1 1
0.235200026002497 0.226604573319642 1 1
0.696221357085703 0.675130540901931 1 1
0.502827734592955 0.487683723747749 1 1
0.526427601864178 0.50776051299696 1 1
0.564540497900737 0.548291599717086 1 1
0.56756835156633 0.553018145383162 1 1
0.645884372217535 0.627564950484344 1 1
0.779663834719805 0.756584431831575 0 1
0.487985582179681 0.471927056357466 1 1
0.603422065063551 0.585622754663753 1 1
0.298747631591277 0.290599680864478 1 1
0.789639318111614 0.767520535220219 1 1
0.416796916966581 0.404476149510213 1 1
0.510841172579333 0.497545034195388 1 1
0.553399043056172 0.536713623100711 1 1
0.588079998445207 0.569599359394643 1 1
0.628434885645097 0.607706874464337 1 1
0.566897963439097 0.551538652678342 1 1
0.496809514632197 0.482040791832795 1 1
0.465140006214429 0.452317377087924 1 1
0.486503874862282 0.47300712473593 1 1
0.438283174109562 0.425167142015984 1 1
0.647073746810551 0.628426350109478 1 1
0.365054857858573 0.353187881992014 1 1
0.552197631138421 0.53790815194323 1 1
0.607889481438642 0.590588562883432 1 1
0.433397891847471 0.420393201653153 1 1
0.755550609293265 0.730378700441651 1 1
0.593622534857996 0.578231893455256 1 1
0.401175426385436 0.390218822100718 1 1
0.587093903964814 0.568574546373188 1 1
0.449498470495994 0.436392405134228 1 1
0.615828847550607 0.596849176082406 1 1
0.260781803109998 0.252136848633378 1 1
0.637041956604764 0.618424132305818 1 1
0.651948112951845 0.632430285761951 1 1
0.545827106731235 0.532552552954468 1 1
0.633104633968193 0.614612318519799 1 1
0.512403959800993 0.496744033581292 1 1
0.470813588462236 0.456945092822743 1 1
0.594016038786331 0.57726158220737 1 1
0.539093043524551 0.524257201176702 1 1
0.0919996843481375 0.0897208313459948 0 0
0.479597839670773 0.466044654433302 1 1
0.382376604277254 0.371845974120177 1 1
0.630967461241895 0.612392813279325 1 1
0.50736005727651 0.492430476182264 1 1
0.474696044719594 0.463007129981328 1 1
0.329738018807721 0.322421190035126 1 1
0.485279710059555 0.467975419813093 1 1
0.359930250429207 0.347667082738556 1 1
0.356841572416503 0.345719026404966 1 1
0.689393845771887 0.66978245257094 1 1
0.565991108786166 0.549954211902106 1 1
0.581962540859142 0.565678061872524 1 1
0.553414622236384 0.535708129195659 1 1
0.592641288018086 0.57504090395715 1 1
0.455329666099317 0.441116036285551 1 1
0.715999905219097 0.694816532490721 1 1
0.160425601013477 0.156667484307999 0 0
0.565056608909993 0.547770758287317 1 1
0.469239237318583 0.451174601071483 1 1
0.507653121060581 0.492694277323084 1 1
0.752115979336313 0.730581645204215 1 1
0.450355698924521 0.43504736663231 1 1
0.502014724649908 0.485815700127894 1 1
0.602874500286133 0.58574995457023 1 1
0.434718318092701 0.422694451592958 1 1
0.422862666176742 0.411029199135171 1 1
0.67128543931606 0.653615254508135 1 1
0.498730259362699 0.485616847117238 1 1
0.45440338054073 0.441779729132855 1 1
0.509760702815439 0.49463294919355 1 1
0.517900880861726 0.503288256018381 1 1
0.594106232044714 0.577656304649706 1 1
0.461344195167033 0.448368480194136 1 1
0.364519526786615 0.35466791633173 1 1
0.599402795337627 0.582147330852749 1 1
0.477662619630707 0.464968746618881 1 1
0.693379364845495 0.673305879537268 1 1
0.494910132337628 0.477439608741665 1 1
0.644958030245636 0.625029448365836 1 1
0.57817729211195 0.561601070270245 1 1
0.308242633332036 0.298310286223698 1 1
0.164384283300014 0.160053717406605 0 0
0.595477513792888 0.579913124296007 1 1
0.557228981192725 0.541405721932222 1 1
0.354828027174212 0.343680086638708 1 1
0.62040294055157 0.600300558669884 1 1
0.276968276008051 0.269131840547932 1 1
0.63120832196448 0.61242150045411 1 1
0.488333029092002 0.474827098548663 1 1
0.60954340494231 0.590923664490661 1 1
0.396955335748519 0.384392855535375 1 1
0.336408737066675 0.326544520257472 1 1
0.398824156254344 0.388878193999958 1 1
0.539964537853799 0.524152126349792 1 1
0.42043012298416 0.408962855040266 1 1
0.424521822258978 0.411415676875501 1 1
1.19327067411486 1.15460346512028 0 0
0.28995128883334 0.282360071132556 1 1
0.407967525543773 0.394791121597608 1 1
0.569846079479383 0.552879324529126 1 1
0.786695741607393 0.762561883853051 0 1
0.542708076923626 0.526839753678458 1 1
0.560931095043572 0.544823955547959 1 1
0.441827327245666 0.429711641166449 1 1
0.474321713708107 0.46110916712715 1 1
0.672547440710245 0.652520063574933 1 1
0.551923392899887 0.53384271467339 1 1
0.220757060585262 0.215586722692721 1 1
0.192315698296806 0.189851988885923 0 0
0.279778750657197 0.271551253588886 1 1
0.457707159758961 0.443285545238584 1 1
0.409044162859468 0.398024196987526 1 1
0.47285486288239 0.458423513389571 1 1
0.624149683399277 0.604682676008045 1 1
0.434858096669126 0.422590761282382 1 1
0.712303413560638 0.69030602013614 1 1
0.393928260591059 0.380560402378572 1 1
0.569545340266151 0.551929470186669 1 1
0.530427232104734 0.513029542337364 1 1
0.422193011364776 0.410045362702388 1 1
0.547572125749515 0.532010612516264 1 1
0.304527514793079 0.295239153607196 1 1
0.443657268724257 0.430690796399366 1 1
0.768413629692102 0.746384503378033 0 1
0.497980832784244 0.481404212126556 1 1
0.459441300424303 0.445275311965314 1 1
0.388678494261102 0.37752828773634 1 1
0.474589725690869 0.457877474153919 1 1
0.999652330844571 0.970145981094512 0 0
0.567378107206052 0.553000646676445 1 1
0.583061355820358 0.563962761181192 1 1
0.52755535896238 0.509993054952131 1 1
0.375862920944991 0.363871582331228 1 1
0.51144133905997 0.496513909643928 1 1
0.487080200872053 0.472431789241803 1 1
0.526610919376717 0.51095159941743 1 1
0.839021479258287 0.816024624505605 0 1
0.367700160774379 0.356521862606407 1 1
0.421686342782457 0.409615757572048 1 1
0.460972286595266 0.447857314106755 1 1
0.714044969847856 0.692197937940601 1 1
0.731070811508783 0.709734352416319 1 1
0.622794258931358 0.603388315947972 1 1
0.709414150879804 0.6878327890866 1 1
0.641551922913078 0.624930804508158 1 1
0.509255520374657 0.494124540232317 1 1
0.483834251082729 0.468518194400588 1 1
0.441836306533913 0.428334666376557 1 1
0.560154324312127 0.542540589042408 1 1
0.536093411560053 0.519928236706217 1 1
0.439860186182046 0.425175590130172 1 1
0.644982289279663 0.626093809318786 1 1
0.570080648513007 0.55423771616554 1 1
0.403169309952105 0.392214620871962 1 1
0.483467218142144 0.471636347179632 1 1
0.492577901607302 0.478202844999137 1 1
0.283274858648527 0.274370554066092 1 1
0.399057918718098 0.38624412854927 1 1
0.723514731334083 0.702239494761894 1 1
0.41181375266304 0.399864935800869 1 1
0.586251739383991 0.570406732541433 1 1
0.424785077058172 0.411605174148015 1 1
0.351199021575065 0.341756433356491 1 1
0.484231554303403 0.468812741431063 1 1
0.413834126046776 0.400952831381597 1 1
0.399482303013769 0.387899324477901 1 1
0.331485238861587 0.321559717062825 1 1
0.477108665595611 0.462421051444412 1 1
0.360481785841975 0.350545538409152 1 1
0.752925086787972 0.730902719634226 1 1
0.453898714034074 0.441950841900942 1 1
0.609485323604707 0.590721915617264 1 1
0.689807595655031 0.669942158838211 1 1
0.502990376449052 0.488302057149844 1 1
0.552730231626 0.537595073033267 1 1
0.134722640295946 0.130507283724452 0 0
0.35704219043487 0.347174746555922 1 1
0.439851709866179 0.427189980009272 1 1
0.30349486148136 0.29360008007478 1 1
0.710610686773494 0.689343568442682 1 1
0.500205350375717 0.487439436386459 1 1
0.565611226921346 0.549951088806599 1 1
0.236129609897632 0.228413201451851 1 1
0.738101150131943 0.719326749512637 1 1
0.465012523535902 0.451716407339879 1 1
0.61605994351977 0.593248705329134 1 1
0.613728826162327 0.599574299690078 1 1
0.365384538697519 0.350036871795054 1 1
0.30256489274633 0.293373841631271 1 1
0.661259650265344 0.64180085495613 1 1
0.554547028116371 0.536865796685448 1 1
0.56412690132962 0.547079368959976 1 1
0.529707127079601 0.513174875760421 1 1
0.671048521162447 0.6492279219738 1 1
0.669704597708816 0.649907088327568 1 1
0.577988559644323 0.562593142066221 1 1
0.538033574308948 0.523151901508383 1 1
0.529766058119659 0.515434306592754 1 1
0.409486753308137 0.396972781469036 1 1
0.594143057542628 0.577228673864818 1 1
0.58240694643292 0.565284568641744 1 1
0.543634277142564 0.527020935541661 1 1
0.573722129902074 0.557168870603877 1 1
0.5499651272511 0.532405132328962 1 1
0.683330013067443 0.662303569315778 1 1
0.504695872596765 0.491305365389243 1 1
0.325338326933397 0.3158136306197 1 1
0.507066807874663 0.491644096412685 1 1
0.574228139088296 0.556225627339609 1 1
0.487565284460311 0.47253244660536 1 1
0.331157714651819 0.321196624120838 1 1
0.429755700720725 0.417514552874004 1 1
0.470540911346166 0.458470906731838 1 1
0.361479859805951 0.351767541349153 1 1
0.524367660048 0.50947512665461 1 1
0.339830057647896 0.328790935047019 1 1
0.330160916693681 0.317675009874125 1 1
0.4493851472814 0.435908627201799 1 1
0.321885929207562 0.309455421790258 1 1
0.678030767628621 0.65490763238719 1 1
0.396181618531922 0.384481232963788 1 1
0.399464345418525 0.388677677183629 1 1
0.390496971016426 0.378820721832191 1 1
0.5179973011547 0.502644541389979 1 1
0.472226321474881 0.457912718219844 1 1
0.588916027104871 0.571465278807745 1 1
0.508033675177778 0.49348890585477 1 1
0.711368189521392 0.690606231209222 1 1
0.428652485903468 0.417288436520082 1 1
0.313117783122572 0.302301887706718 1 1
0.314737811285897 0.304427126421162 1 1
0.29576240309032 0.287025874091563 1 1
0.628969373665479 0.610093632780309 1 1
0.507715017901385 0.493505147922092 1 1
0.596920301300138 0.581069691121108 1 1
0.626645374639214 0.607803305171795 1 1
0.730320476401112 0.708173374527916 1 1
0.812974496203725 0.790432492717937 1 1
0.333513090023852 0.323739991249946 1 1
0.426466561872369 0.413990999155111 1 1
0.567133589626487 0.54856471235168 1 1
0.345559784650094 0.335698507774558 1 1
0.462130434884025 0.446702319135214 1 1
0.488239748907083 0.473733008271524 1 1
0.561833210106943 0.544824503229904 1 1
0.451332852136757 0.437489470864349 1 1
0.290080412024486 0.282741165450207 1 1
0.717352393367481 0.697218091685231 1 1
0.66532868809996 0.646952094054347 1 1
0.406265264581223 0.392477953280004 1 1
0.548433242328066 0.53479180937746 1 1
0.219874002036382 0.212309345523267 1 0
0.462463467728718 0.4464445511988 1 1
0.377830348775895 0.366576901608117 1 1
0.358748871518026 0.348630337506209 1 1
0.545379735233599 0.526830294148155 1 1
0.475063382743023 0.459220557671621 1 1
0.561872400642961 0.543859757225782 1 1
0.596030986497007 0.577689325802815 1 1
0.403845016089681 0.392254523596421 1 1
0.635560034008924 0.618439302172361 1 1
0.47285541568232 0.460088931493456 1 1
0.3530305499502 0.344382350815189 1 1
0.460017294033729 0.445596159474507 1 1
0.385748447592795 0.373890152233511 1 1
0.482314066279133 0.469944603206204 1 1
0.650914232394159 0.631467040086782 1 1
0.508460645022968 0.493417178483116 1 1
0.596188762055982 0.57525498925117 1 1
0.596214930928974 0.578819036644262 1 1
0.519019577083616 0.505129807555232 1 1
0.444845290847021 0.431455665843501 1 1
0.513003189709455 0.49701281785481 1 1
0.547359515920338 0.53338721359309 1 1
0.375689414037386 0.36401776406845 1 1
0.496005184338077 0.479945826076994 1 1
0.539860405723996 0.522999651397474 1 1
0.300003300367262 0.28845702639025 1 1
0.794676254713204 0.771983980568483 0 1
0.397716133508954 0.385752173283971 1 1
0.661805661162295 0.640644724030728 1 1
0.485272184393443 0.471593641214901 1 1
0.429377037735102 0.416653525682657 1 1
0.579335725840211 0.561115255550531 1 1
0.44493795419227 0.430684846602191 1 1
0.631766201928876 0.612722508323918 1 1
0.507491047682172 0.491902085034227 1 1
0.399025619793777 0.388807480314209 1 1
0.610595201417421 0.594392547682616 1 1
0.468364224477138 0.45358590992337 1 1
0.36839585715039 0.356736743950036 1 1
0.651435850897855 0.631243998389225 1 1
0.379303902239115 0.369095889138048 1 1
0.740767169555528 0.719006219944224 1 1
0.378748423174232 0.3684561815271 1 1
0.453281035144503 0.439218113948498 1 1
0.402552424074631 0.390464954081335 1 1
0.563867865159653 0.546787476592677 1 1
0.5513974809468 0.530557535097972 1 1
0.327459474576603 0.315775508298271 1 1
0.476334471216448 0.462787141332411 1 1
0.524437653748509 0.510551441112915 1 1
0.535832665195387 0.520934207762027 1 1
0.385787338278361 0.375741998263659 1 1
0.430081869662267 0.416097134468497 1 1
0.396651027978507 0.386815044489201 1 1
0.663996309076461 0.645054296666758 1 1
0.345654194820335 0.335884797231361 1 1
0.24572302968143 0.238245758705989 0 0
0.670349831115944 0.650261532450618 1 1
0.635184204077471 0.61514906495465 1 1
0.395818662640725 0.383965621055553 1 1
0.480930016334902 0.466443763672962 1 1
0.668655879293214 0.650547522733685 1 1
0.384804869930528 0.371781086667888 1 1
0.280105908870083 0.271602020182837 1 1
0.545785033964216 0.529126311874192 1 1
0.68607432799189 0.666668342022281 1 1
0.495560637263797 0.481513246695714 1 1
0.443100729774451 0.430131069959815 1 1
0.602509926538284 0.584653754467217 1 1
0.659844542883975 0.638944546700835 1 1
0.676577875920214 0.654732976805339 1 1
0.447655385423082 0.434333919477416 1 1
0.56079681724549 0.546845961913475 1 1
0.284943716645281 0.277536381320654 1 1
0.423980954938012 0.41281360134508 1 1
0.584857760530763 0.569052066117058 1 1
0.479662470645204 0.46598170388439 1 1
0.65135930188078 0.631642083115788 1 1
0.697908402656268 0.679066497773384 1 1
0.900591496683202 0.874011253862514 0 0
0.38892473695125 0.37780165939321 1 1
0.719807302820259 0.699052228904983 1 1
0.661822889286692 0.639163010155533 1 1
0.597280635568611 0.579669726013829 1 1
0.389422075807374 0.377628514486888 1 1
0.483692610717531 0.470469398202121 1 1
0.73499650413666 0.713563150319946 1 1
0.568160078408455 0.550311187429715 1 1
0.555110039579138 0.537577621672113 1 1
0.509454658255918 0.495522739240095 1 1
0.436875997659167 0.426476788576995 1 1
0.724164247851551 0.703659680477675 1 1
0.574184520339422 0.558007323368892 1 1
0.37340867770755 0.363290479804866 1 1
0.439283760637907 0.427932770247852 1 1
0.673838109685879 0.654316450743483 1 1
0.634943305585313 0.616442092900188 1 1
0.448839299852225 0.43675490310035 1 1
0.56829082376807 0.550745811617829 1 1
0.438809345280827 0.426423885852252 1 1
0.553698977838388 0.537002001244573 1 1
0.712413360574993 0.691027280023073 1 1
0.316522335698772 0.307817629034212 1 1
0.496925051845479 0.479256677715014 1 1
0.745845625788289 0.722942020134587 1 1
0.437362342612695 0.424590687245327 1 1
0.303260567358921 0.295504946529897 1 1
0.45985457144513 0.447254029598428 1 1
0.492644797859563 0.475574214067372 1 1
0.586191410625513 0.570161586699056 1 1
0.402978220569016 0.391888408855338 1 1
0.305671119368465 0.298263545628318 1 1
0.365806292693569 0.355273725110669 1 1
0.406632516492005 0.393129166256018 1 1
0.509715532473962 0.494015521773877 1 1
0.640478492552998 0.621871026531352 1 1
0.609613188932381 0.591996316985488 1 1
0.198199757274755 0.191573406732939 0 0
0.530997623045588 0.514065729148401 1 1
0.458273899996498 0.446210240005806 1 1
0.342991191106495 0.333465866262447 1 1
0.644980447887915 0.625942379622387 1 1
0.571226888125606 0.555143671728466 1 1
0.569014510141544 0.550861913230402 1 1
0.391131800375184 0.378947004982563 1 1
0.173405151965957 0.168386428183315 1 1
0.63908844083655 0.621849774165191 1 1
0.352534890684862 0.341635681530001 1 1
0.502258082996831 0.487366824831385 1 1
1.00644327806564 0.978037668147826 0 0
0.652904200246828 0.633181180861029 1 1
0.531284202298812 0.514464248988075 1 1
0.405810118732088 0.392121951939716 1 1
0.633305397001923 0.615667500670182 1 1
0.791031674014534 0.765990350876768 0 0
0.560079162709168 0.545251690166615 1 1
0.572968186199093 0.555320362115349 1 1
0.285660700303774 0.27748784358316 1 1
0.43449690644487 0.421471371207953 1 1
0.352823599304809 0.343281047688555 1 1
0.280509882705314 0.272507194593032 1 1
0.656653202468611 0.636831047787046 1 1
0.521405867065444 0.504783069811452 1 1
0.228931754769892 0.223705633632567 0 0
0.512999443821151 0.499077780779637 1 1
0.562281374158329 0.544356573774027 1 1
0.420207181546264 0.40986010124313 1 1
0.535860037784193 0.519799190893924 1 1
0.649853904957761 0.629857647736784 1 1
0.442051268596617 0.42844344053784 1 1
0.444220576777363 0.431740768595351 1 1
0.581856658803009 0.563780061960655 1 1
0.509922538276357 0.495766791830758 1 1
0.668453784594394 0.650134928611093 1 1
0.568717567926297 0.552724511741853 1 1
0.691792946171439 0.673378502031674 1 1
0.607458856825432 0.588832750856571 1 1
0.76992857459416 0.746637868690295 0 1
0.495863756253804 0.479930814022909 1 1
0.454447565312901 0.442805713097484 1 1
0.667075158177626 0.647867288640346 1 1
0.43361391761994 0.421075033105307 1 1
0.400121703629584 0.387987398996322 1 1
0.688158448416545 0.669029591959954 1 1
0.512150303324025 0.499083270440877 1 1
0.534303614585054 0.518152311117495 1 1
0.613009347155745 0.594849934276139 1 1
0.581812208715067 0.566463962629741 1 1
0.55168543998542 0.536597992023759 1 1
0.564245107900615 0.548124973326675 1 1
0.408542971619469 0.39628736852764 1 1
0.653406353278493 0.632914576736633 1 1
0.363757871775995 0.353798339732738 1 1
0.501004431685477 0.487595959142917 1 1
0.331209025984314 0.322386090357259 1 1
0.428812277647973 0.416681012828197 1 1
0.415086314978777 0.40231931537276 1 1
0.391932626155762 0.380389486921611 1 1
0.492976086564179 0.478214264416075 1 1
0.422117808018384 0.41061474261702 1 1
0.360740121637165 0.348526570494719 1 1
0.62552360927634 0.608255346877682 1 1
0.694136984800475 0.674325807305158 1 1
0.52609542483384 0.509467333611665 1 1
0.526834552957605 0.511660293216659 1 1
0.470077628763646 0.456486055563811 1 1
0.516303853374718 0.502482272176057 1 1
0.454985946669176 0.442038792281007 1 1
0.682451010552971 0.662979890471145 1 1
0.756436882292545 0.733456219013049 1 1
0.376112079063558 0.362806033149629 1 1
0.362520455579969 0.352756878216736 1 1
0.334202252355926 0.324335773718544 1 1
0.584110624633322 0.56650810837496 1 1
0.700152654485918 0.679087536647072 1 1
0.364974363390337 0.354498487225111 1 1
0.374637750339867 0.363584786075636 1 1
0.296431649402233 0.286176572558776 1 1
0.527792339407676 0.511518813367464 1 1
0.329358158999638 0.320078451377625 1 1
0.542701745182123 0.527931626621406 1 1
0.795844164955722 0.772520353295212 0 0
0.288423720433623 0.282195551999147 1 1
0.596272241446594 0.578078224931678 1 1
0.435622117693545 0.422993640675642 1 1
0.476666046280859 0.464372907017453 1 1
0.442410928670469 0.427747877174687 1 1
0.13598786732131 0.133023541362142 0 0
0.471227390347791 0.458055273350307 1 1
0.422795833745312 0.409859284651966 1 1
0.396974007762345 0.383654240429858 1 1
0.658066524202544 0.637160229101094 1 1
0.344166562768569 0.334707834523118 1 1
0.429668609509937 0.414798096219632 1 1
0.58454229672907 0.56764919336335 1 1
0.447951782947976 0.43294428890014 1 1
0.49676982728123 0.483638974914521 1 1
0.495997503581753 0.479387168101041 1 1
0.311801982583366 0.30039324255299 1 1
0.56815585954585 0.552083711236528 1 1
0.336806351889455 0.324723178059922 1 1
0.555782945959328 0.540544408689865 1 1
0.608110089675134 0.590528288468644 1 1
0.479207776613472 0.465059409488786 1 1
0.11974587119248 0.117621540456039 0 0
0.463349518481173 0.451919088842974 1 1
0.406694915201225 0.394178034584792 1 1
0.393515100140633 0.383422540422876 1 1
0.45494950490855 0.438534283625596 1 1
0.418907926279809 0.405480385090391 1 1
0.291357367965592 0.282988523403773 1 1
0.643504333202337 0.623963542113532 1 1
0.145114649080508 0.140338463877842 0 0
0.581275960415339 0.564348697328862 1 1
0.350240670878319 0.339477728562716 1 1
0.624882199043639 0.606179989128366 1 1
0.53739662865026 0.523108103887752 1 1
0.442938633236001 0.42737859908066 1 1
0.607210912864646 0.590434962896999 1 1
0.532443995522859 0.516036276801341 1 1
0.648326696080291 0.628094068507336 1 1
0.34273122938839 0.33407242674231 1 1
0.427136677701488 0.415298567568629 1 1
0.37629411684865 0.365555550951809 1 1
0.361992025224699 0.351217051594927 1 1
0.716364623229425 0.694397267690713 1 1
0.686797569283288 0.666037590860686 1 1
0.478226189554088 0.466270364817642 1 1
0.661799044337108 0.641422581361046 1 1
0.237832937839562 0.230566163380402 0 0
0.368070514222707 0.355299716395713 1 1
0.786173029984053 0.762848701862726 1 1
0.519451535487987 0.501925118806962 1 1
0.340557492926366 0.330105211143727 1 1
0.567841786924502 0.552180714568987 1 1
0.286462826399477 0.277371612757319 1 1
0.432732948365963 0.421042920204083 1 1
0.605389257519483 0.587021377626983 1 1
0.311724880993005 0.302607089594333 1 1
0.493743433382682 0.477130850984657 1 1
0.588517279619201 0.571332802488494 1 1
0.584766883666498 0.568002055946956 1 1
0.586692660753181 0.568647979682607 1 1
0.21777529549114 0.211427693871314 1 1
0.622264233578092 0.604231068615484 1 1
0.61114423742048 0.593061771851575 1 1
0.770536333312923 0.750811469975193 1 1
0.3868010219135 0.37640644995494 1 1
0.370153435410767 0.360513440574596 1 1
0.427478961054974 0.414857163750293 1 1
0.529796073022079 0.514276035531463 1 1
0.73019946549432 0.706030676731125 1 1
0.514672698898212 0.501507310308519 1 1
0.327248509325513 0.315997993794802 1 1
0.310395671837965 0.301541786148353 1 1
0.677391372057328 0.656329412806547 1 1
0.566625493090045 0.550366059738426 1 1
0.440584054408191 0.429334556967048 1 1
0.30178514469713 0.294239575796604 1 1
0.462694587049117 0.44793881865417 1 1
0.339638593283679 0.331472983170367 1 1
0.474469799644996 0.461969172496967 1 1
0.402460151446434 0.390746731019421 1 1
0.44537628817529 0.432938442192441 1 1
0.524988079708846 0.50737066594794 1 1
0.719646448437475 0.700568121506656 1 1
0.470470944017006 0.458483096833201 1 1
0.350691493728967 0.340823134523424 1 1
0.218749631905478 0.212190159842176 0 0
0.25350489335363 0.247416743211007 1 1
0.323496659347117 0.315407672297406 1 1
0.741556128015535 0.71759376276824 1 1
0.705812003905717 0.683456307952576 1 1
0.503560684511978 0.488525561679265 1 1
0.444472554907437 0.432495335933166 1 1
0.81808174751619 0.79394549823094 0 0
0.616565113501956 0.600062452887377 1 1
0.289291557532802 0.280794963512891 1 1
0.62424291267879 0.606539580281559 1 1
0.439232786616677 0.42277568554699 1 1
0.49380181502536 0.479846210521576 1 1
0.347803062330647 0.33672848777472 1 1
0.453154260196849 0.440287813668102 1 1
0.694186341165412 0.674135735017363 1 1
0.357170131887572 0.347081135700965 1 1
0.163946958830577 0.158109311130989 0 0
0.616126662528686 0.597864797820153 1 1
0.513417021010721 0.498100288150379 1 1
0.402364555506094 0.391431137361057 1 1
0.131740074149354 0.127095542838289 0 0
0.312414388044473 0.305028868388788 1 1
0.631709700004269 0.614096793156913 1 1
0.372641458614379 0.361432882999768 1 1
0.521163376981968 0.505935791069365 1 1
0.306350727491724 0.297470691739679 1 1
0.416744414285506 0.405483263241259 1 1
0.478178490306899 0.464193800981378 1 1
0.632111471760209 0.614877545542089 1 1
0.658595743622393 0.636812020195015 1 1
0.378704667433619 0.366301804637535 1 1
0.49260323764666 0.480119591725078 1 1
0.392314938554841 0.380713202836576 1 1
0.599694668909129 0.580815286240217 1 1
0.175038513764276 0.170266039333365 0 0
0.677340755802227 0.655230743637639 1 1
0.583855407030081 0.567343902199743 1 1
0.658328914045756 0.637131570607892 1 1
0.580931450126662 0.562764905933515 1 1
0.207467888736896 0.200424244299388 1 1
0.514829355338957 0.499797633925799 1 1
0.417148131801068 0.405925376507243 1 1
0.532334213854103 0.512582038226538 1 1
0.652061128667193 0.632470010981233 1 1
0.618451290725086 0.600763072226017 1 1
0.353075997692543 0.341992327145239 1 1
0.236047782583616 0.228851374503935 0 0
0.378466181259409 0.366981185603025 1 1
0.610104208381684 0.592382376527664 1 1
0.755554333924989 0.733886100129251 0 1
0.582084691724427 0.56435548382753 1 1
0.612753537041583 0.59410876293552 1 1
0.181728418833662 0.176036011731914 0 0
0.475214587403041 0.460533147287884 1 1
0.411321018919492 0.399021479521036 1 1
0.577176034018682 0.560627852429035 1 1
0.539587578555036 0.523470879413059 1 1
0.686324738596688 0.665782641804492 1 1
0.408217429478862 0.397066774975914 1 1
0.502822309828894 0.487596138767238 1 1
0.524282014204352 0.507728928602672 1 1
0.385521418023311 0.373959279713648 1 1
0.557344329462078 0.538084029197508 1 1
0.848180400286811 0.823066485080449 0 0
0.645547532632234 0.628269138420062 1 1
0.353566733362755 0.344461890262316 1 1
0.570874581151953 0.551414355312267 1 1
0.521462737537697 0.505245906609215 1 1
0.283090881128873 0.274766095692851 1 1
0.51813850627076 0.502364421450491 1 1
0.247688656670946 0.241783944663348 1 1
0.364951185951883 0.354490951982883 1 1
0.588983560280236 0.570955324734111 1 1
0.480300238178583 0.465898290469659 1 1
0.287258485928698 0.277866713384597 1 1
0.168165413729354 0.162639937408181 0 0
0.359788983751425 0.350614864342814 1 1
0.570140952592359 0.554603851370034 1 1
0.557859496335347 0.540317150876823 1 1
0.541678302183217 0.524028253175565 1 1
0.698887673762165 0.67889135093162 1 1
0.692713996387189 0.672050127563243 1 1
0.579455743535589 0.5635042734199 1 1
0.673977908153717 0.653556163185318 1 1
0.424675630199491 0.411299278874835 1 1
0.422892094418341 0.407965164148496 1 1
0.578800257103588 0.562159106515121 1 1
0.611044906151411 0.592110652836941 1 1
0.641365323180565 0.621714487323266 1 1
0.652657525155615 0.633525075297985 1 1
0.483753118276828 0.470902734704358 1 1
0.53257488668929 0.517523616201496 1 1
0.295359568539569 0.286163129751311 1 1
0.507796014049544 0.493828442218541 1 1
0.551654572737061 0.535195797604257 1 1
0.642113247143239 0.621634459066112 1 1
0.544288255432866 0.525828102201056 1 1
0.481019820180653 0.467418003694821 1 1
0.681695598068836 0.660053929025178 1 1
0.535801692615141 0.518408866512976 1 1
0.634475907614882 0.615622391705568 1 1
0.223678862409996 0.216783445937925 0 0
0.311672052816566 0.303974613581262 1 1
0.663996220972478 0.644548706300976 1 1
0.354392830954875 0.342489442368082 1 1
0.49323612403453 0.477220651670102 1 1
0.506660410281446 0.489512333287947 1 1
0.625000789850231 0.607834067932557 1 1
0.30367724275492 0.294139186108661 1 1
0.93509996033898 0.907501966450813 1 1
0.455351528330276 0.441045084619754 1 1
0.816281832064117 0.790293685416224 1 1
0.450763339418223 0.436715675774953 1 1
0.19601851714567 0.189362641916257 1 0
0.267787327630846 0.260160426922421 1 1
0.731948512128523 0.711637813658585 1 1
0.509081423701318 0.495783298605979 1 1
0.529522211340161 0.514150696688597 1 1
0.317012059184463 0.307504729676228 1 1
0.226866678452398 0.219224222237122 0 0
0.265520758967324 0.256813128831972 1 1
0.618238905107924 0.601124140283335 1 1
0.711824313807411 0.689909514602625 1 1
0.594558133808043 0.579524504964663 1 1
0.330881958238001 0.323461926185787 1 1
0.820901952600874 0.797328804422117 0 0
0.498591130971606 0.481101467055419 1 1
0.538796856390894 0.522665752483955 1 1
0.400916471031753 0.391849310428574 1 1
0.26736946347954 0.257764306080827 1 1
0.630356883297169 0.610242435221225 1 1
0.668102787320613 0.647189402697585 1 1
0.599861144130679 0.583343268673687 1 1
0.667545145618004 0.647723841499861 1 1
0.44832193073299 0.433783895971361 1 1
0.481064552351975 0.467665068917551 1 1
0.612525897869905 0.595670645190709 1 1
0.702856926999624 0.682910943470972 1 1
0.525054237383415 0.509629350851447 1 1
0.570955000431101 0.553727600629311 1 1
0.464293485006821 0.449318675810136 1 1
0.427802865836099 0.416785472450219 1 1
0.359167872654949 0.347314696156292 1 1
0.514030192598056 0.498559135449768 1 1
0.272361466267616 0.261947481158988 1 1
0.407007371934217 0.396408811937925 1 1
0.686911252788862 0.667446517306752 1 1
0.458373860226247 0.4447138677915 1 1
0.521801990160589 0.50613566473832 1 1
0.669584242866179 0.650246898574621 1 1
0.472096413647757 0.460454328926806 1 1
0.497209759327923 0.482037910455508 1 1
0.520414816014824 0.508510447271171 1 1
0.827278934489634 0.802310594602723 1 1
0.368713793873435 0.358908250848308 1 1
0.762587023935434 0.740267893534296 1 1
0.595751094165489 0.577792717543365 1 1
0.192172289819448 0.186418697083066 0 0
0.510436812064882 0.495672936637463 1 1
0.720211225961061 0.698114728862737 1 1
0.450689123223499 0.437254416239742 1 1
0.497972248000092 0.483029168559527 1 1
0.538987171792117 0.523230668462611 1 1
0.414337769956891 0.402509538897392 1 1
0.680215716713156 0.660355384608682 1 1
0.756111400941996 0.734247714190318 0 1
0.68353189596088 0.662670122163245 1 1
0.436097407438661 0.423421103736561 1 1
0.364427654742965 0.354325355374042 1 1
0.608934137813653 0.592343981647147 1 1
0.513692582357434 0.498113168266353 1 1
0.600544281168086 0.582230799796079 1 1
0.317482715064794 0.308534634512886 1 1
0.613515093462787 0.596140366557686 1 1
0.601373831784657 0.583122148398638 1 1
0.487515357962809 0.472597454295241 1 1
0.414428697915606 0.402180541820533 1 1
0.263937916565301 0.258062869962222 1 1
0.661516339770758 0.638732361201855 1 1
0.400832183199908 0.390882065851589 1 1
0.517328394776078 0.501463941842439 1 1
0.367330142688454 0.354599733700844 1 1
0.720539388425684 0.698250525525291 1 1
0.40846309084596 0.396826667634563 1 1
0.684597057311897 0.664226097440612 1 1
0.537763162002745 0.523401021481226 1 1
0.659121153451768 0.639602727104377 1 1
0.28728130193721 0.279983163702525 1 1
0.433073916070681 0.420384134556267 1 1
0.47050842668541 0.458588810179427 1 1
0.514854906196941 0.500341494379841 1 1
0.362080230371791 0.353315928684944 1 1
0.482755072050721 0.46914839802747 1 1
0.384916776755261 0.374750506842392 1 1
0.782231063106565 0.758159390696607 0 1
0.720985260764955 0.698689927019499 1 1
0.448078710966196 0.435510158968931 1 1
0.416955413584588 0.406164281867555 1 1
0.704070275492307 0.682313906807437 1 1
0.437521118815324 0.422561394506863 1 1
0.250692700956012 0.240039197836139 1 1
0.344113727269824 0.332874561897098 1 1
0.530202772084449 0.515403902974272 1 1
0.34458447202229 0.334821802001768 1 1
0.69553111349007 0.674029476972082 1 1
0.514986913370346 0.499438326834276 1 1
0.475501385480208 0.46008291878395 1 1
0.862901186231869 0.836234065418923 0 0
0.513329072656623 0.499465301553046 1 1
0.48394470196419 0.469431668938082 1 1
0.653688191187594 0.633133223944147 1 1
0.373531790475243 0.361700002903532 1 1
0.372074261641299 0.361270647120696 1 1
0.404497667788748 0.394325600771457 1 1
0.498230974947483 0.482998153310745 1 1
0.441678123602831 0.42855228572546 1 1
0.847448836559105 0.82068395917266 0 0
0.367111299962389 0.354565919079469 1 1
0.793418646917323 0.76877816311623 1 1
0.39606779206272 0.384157867045179 1 1
0.493650999249031 0.479333485783563 1 1
0.644114152045621 0.625709277465929 1 1
0.705173937407142 0.685505759728047 1 1
0.521363925942289 0.50709038762941 1 1
0.325178983618833 0.313288030324244 1 1
0.430608529864398 0.416467863538077 1 1
0.566741374359252 0.54683025044865 1 1
0.494502185818599 0.481149236126396 1 1
0.157324915259657 0.152806762103162 0 0
0.619612227696582 0.599627907865282 1 1
0.48822251819049 0.474320590283579 1 1
0.357272715772175 0.343052839949472 1 1
0.447244200052179 0.435641722458167 1 1
0.300001864016253 0.292030270344755 1 1
0.421635100360448 0.409075774683267 1 1
0.545226939463553 0.528868608723868 1 1
0.649822939785198 0.631883496398264 1 1
0.266484770099548 0.260117890180402 1 1
0.618587559614952 0.600258714513968 1 1
0.487526035082268 0.473466839156543 1 1
0.618648350530864 0.600223273273364 1 1
0.671574258773536 0.652655829750679 1 1
0.378026501930542 0.367943731082349 1 1
0.423326473466657 0.410501944052085 1 1
0.284401716249578 0.276673994022678 1 1
0.424972997998433 0.41230696277705 1 1
0.234882693837131 0.226345222680089 1 1
0.550172771931324 0.533977692991258 1 1
0.479917525946311 0.465223098779344 1 1
0.432141952390765 0.417758445220535 1 1
0.339005898915842 0.330030189577982 1 1
0.68627323840899 0.664620212312736 1 1
0.260977849690121 0.253108324955606 1 0
0.660151035305087 0.640328184762615 1 1
0.609042300654187 0.589632111436851 1 1
0.367087946126796 0.355503333626919 1 1
0.28798096728135 0.277865829740212 1 1
0.456032909480797 0.441945538755473 1 1
0.323317639466765 0.315217076070313 1 1
0.378756969624267 0.368983312987885 1 1
0.631824146515222 0.612044996686759 1 1
0.637294524311574 0.616287653585514 1 1
0.401741101970663 0.390279226407161 1 1
0.358871505583743 0.348694671399438 1 1
0.394870966090246 0.381941776017344 1 1
0.364121279771339 0.354430933052619 1 1
0.695332819540823 0.676045791482424 1 1
0.81047301540118 0.783651689156493 1 1
0.455032343147261 0.440094904988093 1 1
0.537214759180076 0.518372930602712 1 1
0.622025509913196 0.604361326272831 1 1
0.556442970671409 0.540628265065968 1 1
0.612200091621447 0.594815203084705 1 1
0.314886975275238 0.305851054036824 1 1
0.484896829760524 0.47163324839098 1 1
0.39325471097234 0.379126414921523 1 1
0.669119220416777 0.650903371440371 1 1
0.39638659721899 0.384659433587876 1 1
0.457273291842658 0.443826478074955 1 1
0.387251049756168 0.376041336421899 1 1
0.404566869541273 0.392264017491716 1 1
0.457921011659743 0.44614794559744 1 1
0.661854342573746 0.64148610889263 1 1
0.383618868585345 0.372029493584948 1 1
0.329093909593847 0.320267448762906 1 1
0.603779482269515 0.588198784461347 1 1
0.306072198140798 0.295204888782356 1 1
0.367048598035915 0.356393622299834 1 1
0.373051930076831 0.365044304602754 1 1
0.369079070779269 0.358209272791067 1 1
0.743959871527805 0.722583972670187 1 1
0.167940814507048 0.162545455174567 0 0
0.528120999095859 0.513956410973045 1 1
0.508476325677577 0.493106420423512 1 1
0.538518640698481 0.52166596746431 1 1
0.468046783035455 0.454158437081873 1 1
0.533422209923822 0.517238265604193 1 1
0.293551214402237 0.284184143219161 1 1
0.564880998826107 0.549540855973219 1 1
0.740163707828532 0.718802826542054 1 1
0.386126409097787 0.374521958102022 1 1
0.386463888641919 0.373123266283528 1 1
0.700012458584481 0.679745270687342 1 1
0.486877382332578 0.471686628061578 1 1
0.276351699174456 0.267596620003432 1 1
0.423286592795836 0.409939606205006 1 1
0.462885806881268 0.4492754259443 1 1
0.66687729036839 0.645797188215088 1 1
0.437030239937274 0.424154249588594 1 1
0.494794050907495 0.478449147184082 1 1
0.686643473985685 0.668782423661 1 1
0.455362877285628 0.441625871382383 1 1
0.177939435760357 0.172622545572472 0 0
0.381744678042591 0.371147223146624 1 1
0.656680005675038 0.637040680464026 1 1
0.659567700401726 0.639144350117622 1 1
0.38859135671369 0.379049678470588 1 1
0.467304713987217 0.453616399118006 1 1
0.28463314980616 0.275050798426612 1 1
0.511060761680999 0.496773421032751 1 1
0.618956128235142 0.600639610300969 1 1
0.46493032577221 0.45062326119518 1 1
0.785300664840586 0.76171867595005 0 1
0.405483896039432 0.390672010437627 1 1
0.458264500737426 0.444960244500986 1 1
0.486360845121472 0.473908504220147 1 1
0.686197396028409 0.666236926249359 1 1
0.761952999483169 0.738574612341096 1 1
0.643339591620475 0.625019666811261 1 1
0.616797353294628 0.598354592501504 1 1
0.145509286003078 0.141177553459512 0 0
0.408400245058882 0.395757759981819 1 1
0.192200758145268 0.185853825464533 0 0
0.544431028742798 0.527699565491617 1 1
0.471226403865287 0.455962121775263 1 1
0.321531323618611 0.312264458876685 1 1
0.572573260248063 0.555346844423786 1 1
0.598001501069412 0.58138027737184 1 1
0.509429619929374 0.495283755054163 1 1
0.593605008573497 0.574900037024349 1 1
0.545686331243008 0.5268483605927 1 1
0.436997244949498 0.423622763937173 1 1
0.506410356566451 0.492109786633457 1 1
0.601209572033199 0.58441895986446 1 1
0.250136152793279 0.243154627359869 0 0
0.535694614150644 0.521493142274429 1 1
0.511027911348179 0.496164814599362 1 1
0.468384580793633 0.456185895782494 1 1
0.687496810661804 0.666808113853609 1 1
0.661101171085487 0.642130322866522 1 1
0.532879076830237 0.518999681606843 1 1
0.502646983425326 0.488352568880684 1 1
0.286887866656775 0.277995893248491 1 1
0.570238151092712 0.551757282533987 1 1
0.462941695724289 0.447913801156828 1 1
0.395531086616567 0.383580149936002 1 1
0.340987901207974 0.329416539586723 1 1
0.538438996224644 0.521899266516227 1 1
0.357277951045299 0.345477167016247 1 1
0.66944660304768 0.649618089983924 1 1
0.450009471412044 0.436879482632189 1 1
0.750515148320958 0.727714822913707 1 1
0.421820683369409 0.410578751373438 1 1
0.356770049875558 0.349284783000789 1 1
0.636421213478039 0.617115654164643 1 1
0.327268028826849 0.317905445735552 1 1
0.447755973022017 0.436487298457409 1 1
0.462080704101707 0.447139309722961 1 1
0.347208423377616 0.33814185785856 1 1
0.505597032603323 0.489589439777337 1 1
0.312900804406429 0.304158002748907 1 1
0.520946652203977 0.505069080334744 1 1
0.261793192157556 0.253779507884257 1 1
0.410866586487718 0.399089146354741 1 1
0.707145607394958 0.684958962371799 1 1
0.491739490131874 0.475715186656196 1 1
0.420294759195388 0.405313296481591 1 1
0.26406897668808 0.255742633905293 1 1
0.605025224243933 0.586793500589696 1 1
0.520021209884664 0.504873209126881 1 1
0.52996466197109 0.514127568042015 1 1
0.409717888228245 0.399868208348309 1 1
0.666994938546056 0.644599844472543 1 1
0.296803886812819 0.28804564895493 1 1
0.400706811109138 0.389277000584182 1 1
0.393560634865132 0.380231327589962 1 1
0.705234105593702 0.681854822111869 1 1
0.515128893084008 0.498125162012505 1 1
0.549987563658632 0.53420643281739 1 1
0.50886394084071 0.492871241279114 1 1
0.356232383062498 0.3443928672189 1 1
0.704264267060298 0.684014813819832 1 1
0.351308542271908 0.339315817676041 1 1
0.48619999962544 0.472536346670959 1 1
0.26897671860471 0.261266921136397 1 1
0.411454703642002 0.398863410960826 1 1
0.299986757740774 0.291570195285899 1 1
0.390669246144676 0.378023027649259 1 1
0.480990147128991 0.469941840887269 1 1
0.371996407299687 0.359341346468614 1 1
0.218223426596094 0.212460488710099 0 0
0.767049116178929 0.743192277732217 0 1
0.456139355055677 0.443512722464561 1 1
0.611079393688414 0.591576331196711 1 1
0.497940907300565 0.482206145785975 1 1
0.517042947722857 0.500657502625304 1 1
0.422479576053194 0.408568408824243 1 1
0.538081314483253 0.522837153687812 1 1
0.6250320486699 0.60763966586751 1 1
0.299850733112381 0.291634973579474 1 1
0.430595550814647 0.417553644268003 1 1
0.425706136906547 0.412520994530637 1 1
0.66101541227283 0.643238915439385 1 1
0.811124190677474 0.786460324220082 0 0
0.303115707642763 0.295133259730794 1 1
0.628050217944151 0.610018306331726 1 1
0.586460386146485 0.569739456822269 1 1
0.382582795523078 0.371452933029181 1 1
0.47507596415207 0.460919765373199 1 1
0.412525701345032 0.400966302560565 1 1
0.271767813335747 0.264329862146675 1 1
0.368770034368324 0.357946249448023 1 1
0.434713850707632 0.42384669625012 1 1
0.278371563057212 0.26733622691426 1 1
0.323398418218247 0.314601682527931 1 1
0.614618206880734 0.59815648110757 1 1
0.401521314927597 0.390585156758272 1 1
0.454827836141235 0.441565383038544 1 1
0.686330986692922 0.665722190805637 1 1
0.492349010092974 0.479119867182074 1 1
0.39299076056379 0.381863832103737 1 1
0.573468758781289 0.555094880666688 1 1
0.725278226852191 0.704009364852607 1 1
0.273562294450092 0.266124295045084 1 1
0.470483388511853 0.456806476231899 1 1
0.47780817038123 0.462917511924643 1 1
0.446391306976916 0.432575574668574 1 1
0.388845851417186 0.377042517872319 1 1
0.461279460116192 0.443446982030646 1 1
0.602114884537193 0.583054391400423 1 1
0.72880789640156 0.706881928666143 1 1
0.400931875511291 0.387347844578804 1 1
0.689530376903985 0.666411759787162 1 1
0.488149145546703 0.472992562311154 1 1
0.464967364867544 0.452417047432067 1 1
0.430938416071213 0.417570701557278 1 1
0.588199575607357 0.571693851206697 1 1
0.855623871952071 0.829030227581603 1 1
0.346087311617387 0.336344431494818 1 1
0.53750227269798 0.522267495636271 1 1
0.583549090780479 0.564723428691603 1 1
0.293523007336599 0.28383965659916 1 1
0.404642013137951 0.39079718096282 1 1
0.60051753536793 0.585395308259687 1 1
0.747396657635195 0.725357134398634 1 1
0.483461278989637 0.470076812383437 1 1
0.522958456466338 0.506617356316721 1 1
0.386992523738761 0.376917022183852 1 1
0.294959758967903 0.286774373567956 1 1
0.449913829736588 0.436788078802915 1 1
0.568799907628774 0.549931275994203 1 1
0.276164696961871 0.268917618978616 1 1
0.371410885363365 0.360128028807424 1 1
0.670643528367466 0.650698534053113 1 1
0.350123421244805 0.34195530186156 1 1
0.389701197803994 0.378860569262275 1 1
0.214562539241197 0.209504579628861 0 0
0.221321210668497 0.214908301684535 0 0
0.578136212912883 0.562302040137215 1 1
0.377717209949438 0.36590285830653 1 1
0.85633691098196 0.824408190990566 1 1
0.565220026801761 0.548230718598203 1 1
0.768806805144321 0.746748288401571 1 1
0.519349267629728 0.504236684543837 1 1
0.414183059445057 0.401586077027585 1 1
0.357798433204116 0.346248275001143 1 1
0.436526082082088 0.42366816737975 1 1
0.715856343127465 0.694277032399145 1 1
0.516937429974682 0.501915715370164 1 1
0.670951320677007 0.651665917331512 1 1
0.540993519083956 0.524169784340142 1 1
0.498705633305705 0.48298653651444 1 1
0.564008769508343 0.544065847215184 1 1
0.724782665225415 0.702883301683358 1 1
0.440952079867181 0.428061510217713 1 1
0.350600068358222 0.341194866943286 1 1
0.364143783825143 0.354069557959523 1 1
0.672520595467558 0.651194236402163 1 1
0.505027010222152 0.491088283455976 1 1
0.356599608679104 0.346453819097214 1 1
0.442985672582292 0.42941083485313 1 1
0.564449274086709 0.548648157121352 1 1
0.67115305536553 0.652474860120472 1 1
0.216585034951279 0.210884492418848 1 1
0.622008224582793 0.604865747022808 1 1
0.400508144465992 0.387366267693115 1 1
0.466975067944697 0.451851391368465 1 1
0.184111766603245 0.17840836753997 0 0
0.471254244238429 0.457352182399301 1 1
0.57155067758577 0.554958937410833 1 1
0.454226872106671 0.439849527368941 1 1
0.531210982426115 0.51685551468573 1 1
0.517026758798232 0.502691936191114 1 1
0.460167246932803 0.446617276418224 1 1
0.544532971582024 0.527166120512311 1 1
0.667749949172254 0.649275056326932 1 1
0.656494659536944 0.634924814320335 1 1
0.336730043009586 0.327443526584762 1 1
0.539769449485469 0.523028794057677 1 1
0.385988330436613 0.375329196803087 1 1
0.670331068952569 0.65119925476877 1 1
0.582144382091611 0.564642527497927 1 1
0.329592732863494 0.31740770661126 1 1
0.605418827790381 0.587810365757628 1 1
0.37778839849647 0.366498465499717 1 1
0.394664633649924 0.383193079456289 1 1
0.650843117426606 0.631114646503389 1 1
0.613700631140625 0.595209774916053 1 1
0.478226305161169 0.463043809669367 1 1
0.422569777506246 0.409075100569582 1 1
0.594335151547398 0.576455745384747 1 1
0.569461002895022 0.552277490008278 1 1
0.254277417256386 0.247742301959581 1 1
0.221197847680171 0.216435990086218 0 0
0.698361070596134 0.6777253174158 1 1
0.570957625876505 0.553760012365179 1 1
0.478351412711007 0.464835132705367 1 1
0.468297923425622 0.454716325540077 1 1
0.506010047544644 0.4892880314724 1 1
0.526335170504027 0.510942470352739 1 1
0.543911081561316 0.528564788038021 1 1
0.23103149896851 0.219211219984482 1 1
0.581621243456366 0.565155749051641 1 1
0.427203304351246 0.415647014159058 1 1
0.375384251131992 0.363820458137445 1 1
0.478082827621969 0.464918426098799 1 1
0.601828105725954 0.5855091165512 1 1
0.53235777438477 0.5161515867709 1 1
0.283690922929538 0.275528836806676 1 1
0.275419782688987 0.266329447629151 1 1
0.420286902660822 0.407852203951654 1 1
0.326960968156079 0.315872836043587 1 1
0.414156120102718 0.402335491061401 1 1
0.518164275115208 0.502275150521808 1 1
0.534692696132089 0.52038151253636 1 1
0.344057229444424 0.333574807574798 1 1
0.542620023684722 0.525343133744177 1 1
0.679620810707932 0.658801050574408 1 1
0.348048593580901 0.338852470159775 1 1
0.373079517414784 0.361862888640289 1 1
0.514024913505247 0.500126983693125 1 1
0.425322251754528 0.412932204717404 1 1
0.55513793228957 0.53861554649811 1 1
0.362330522297567 0.350000854732725 1 1
0.623009711275029 0.606320793079197 1 1
0.571618282571639 0.552466421857279 1 1
0.519745874239224 0.50646886932942 1 1
0.357132336862158 0.347643255831277 1 1
0.589197378895285 0.572522861442544 1 1
0.173020751267182 0.166537700954368 0 0
0.512467007424609 0.498781243280141 1 1
0.447771148421171 0.436111440940962 1 1
0.475683437616358 0.461218073923118 1 1
0.510783937079858 0.497423931454688 1 1
0.618591036472196 0.597748639919546 1 1
0.623806045403519 0.607023206926145 1 1
0.620591855457742 0.601793504633374 1 1
0.548077834546926 0.532350169375163 1 1
0.399117502291592 0.386403655240923 1 1
0.625975712293756 0.607880306662307 1 1
0.449669907887358 0.437033602916508 1 1
0.526277467674574 0.510858369850371 1 1
0.336430979405301 0.326355104104645 1 1
0.409381690910126 0.398427549983286 1 1
0.46415448330847 0.449949072325925 1 1
0.525669586306668 0.509226183961809 1 1
0.563544849667371 0.546470216885276 1 1
0.613845508136056 0.595999522867084 1 1
0.434500819749901 0.422070445121878 1 1
0.212431299117526 0.205139341778628 0 0
0.601065168350661 0.583574190332166 1 1
0.413778460034505 0.398965366828 1 1
0.466903011077927 0.452919833007318 1 1
0.678805460777685 0.659894488205661 1 1
0.776222489096962 0.753042249234346 0 1
0.600069613407165 0.581245868436527 1 1
0.585837766228482 0.569357504671039 1 1
0.307049266316595 0.300091676157956 1 1
0.480227541794135 0.466374513705664 1 1
0.737931756555751 0.714193400603356 1 1
0.859636121013906 0.833406807662592 0 0
0.465500555614898 0.453028089922904 1 1
0.660431483553524 0.644499442874635 1 1
0.450245409801015 0.436614511713841 1 1
0.580382271000552 0.564011872230109 1 1
0.2696104878816 0.263204644624695 1 1
0.690730520051313 0.66988209666808 1 1
0.204036814040933 0.197550742752676 0 0
0.213122647755841 0.207109517045649 0 0
0.427435909711683 0.414863282489859 1 1
0.542186559134545 0.525017434242578 1 1
0.454181512822471 0.439959286629941 1 1
0.403089175737613 0.390051586239918 1 1
0.422830358108468 0.410241812210989 1 1
0.388003764418368 0.376542603267495 1 1
0.546728661677613 0.531977903086519 1 1
0.584353977199002 0.566171170751079 1 1
0.296745860452465 0.28787115926157 1 1
0.494240975920688 0.479582191624955 1 1
0.586670308241102 0.569835302641902 1 1
0.79456629194063 0.769709529316628 1 1
0.515656825671974 0.499769968084036 1 1
0.644925377897475 0.624774381473398 1 1
0.525354730778334 0.509499684829544 1 1
0.430126774165304 0.417708265182964 1 1
0.425731241137798 0.413932118778602 1 1
0.441511859894604 0.429117063296653 1 1
0.227152987836187 0.221148552936364 0 0
0.646397300917789 0.626608902695659 1 1
0.413431183901283 0.400209302982026 1 1
0.607185697271724 0.591131922178202 1 1
0.624808355657215 0.605994536385162 1 1
0.425543974426915 0.413673741853702 1 1
0.379526424668211 0.368861568021764 1 1
0.617675072597808 0.599344243332701 1 1
0.661977206560356 0.643153417344533 1 1
0.435252777285272 0.422861592984954 1 1
0.327838436223176 0.317881516298275 1 1
0.180417948684939 0.175756286008628 1 0
0.493937147540861 0.478000852548215 1 1
0.372902399418069 0.361186671056197 1 1
0.681633876973913 0.660980953642265 1 1
0.545544520854335 0.530430860923445 1 1
0.541501228283841 0.525394284513903 1 1
0.440590413840623 0.427452969932148 1 1
0.518509275889702 0.504608801732991 1 1
0.414373921349145 0.401963991623811 1 1
0.219935156884567 0.21161667642781 1 1
0.276286947471101 0.267325869928742 1 1
0.350925989966908 0.33998498959934 1 1
0.341400527028151 0.332319553901063 1 1
0.555214574275485 0.538438772931745 1 1
0.571961936710888 0.554935407786056 1 1
0.588732669719123 0.57062557762023 1 1
0.416131478835138 0.405163693794881 1 1
0.183016514048072 0.178510003222642 0 0
0.223128359459938 0.217644563409549 1 1
0.439897025666349 0.427549457605656 1 1
0.701315790568761 0.67970428110577 1 1
0.485545849441401 0.47388863550789 1 1
0.317262897561719 0.308332110832013 1 1
0.471274967000422 0.456315712782933 1 1
0.615093936362864 0.59486628417837 1 1
0.122434929425656 0.118133306526496 0 0
0.292955625453931 0.283309032353919 1 1
0.72809781409866 0.70781140698542 1 1
0.325317110642719 0.31697711834889 1 1
0.449793566935975 0.436232027987007 1 1
0.479201605653341 0.463911446682582 1 1
0.553178507663321 0.538212726906621 1 1
0.567261201004776 0.549227866442379 1 1
0.527980949327648 0.512676476140503 1 1
0.492616510088871 0.47916211618891 1 1
0.412004977557767 0.402613142180166 1 1
0.444130854855608 0.428630263240968 1 1
0.482150035653978 0.467011946730244 1 1
0.412182706551088 0.400887166468662 1 1
0.61440114333408 0.596343289263981 1 1
0.400390819060652 0.386968295937015 1 1
0.309759499930115 0.300717869493977 1 1
0.544245273786475 0.525250658511845 1 1
0.588913052519217 0.570438380318471 1 1
0.414260931112278 0.400479129181922 1 1
0.451985607974821 0.438624982084155 1 1
0.526765397368903 0.509845876192119 1 1
0.679723585930758 0.660398326412045 1 1
0.471550138023665 0.458281051405528 1 1
0.619434564989467 0.599875227492926 1 1
0.43611167711659 0.423158178590479 1 1
0.515612270798962 0.499883796012343 1 1
0.552469976166067 0.535460493286345 1 1
0.386984921307214 0.376325271682668 1 1
0.325955266235433 0.31643630802944 1 1
0.436419946957537 0.424143287846916 1 1
0.701394378810431 0.680315950534085 1 1
0.542698000802096 0.525699307602691 1 1
0.51513340724957 0.499185842229642 1 1
0.532396629030246 0.517842917378891 1 1
0.350804480308921 0.342402680626161 1 1
0.444472905375147 0.429139667814073 1 1
0.587288510717925 0.56980841393195 1 1
0.217558410898437 0.211903123071738 0 0
0.305906847916846 0.296972101466636 1 1
0.717003863947181 0.696669864080552 1 1
0.334247530275143 0.323756410158769 1 1
0.627378016983877 0.609541904351738 1 1
0.500564157417042 0.484893863312272 1 1
0.749841494300538 0.725473555046043 1 1
0.616198359923737 0.597876501264762 1 1
0.437123714082128 0.424965287911447 1 1
0.407025078110906 0.396275522688168 1 1
0.71439354952619 0.69370978428524 1 1
0.472848194354395 0.459118911019422 1 1
0.312954403532363 0.30269491091537 1 1
0.524567403292389 0.507852780988522 1 1
0.258782995354321 0.253141193222283 1 1
0.395249196727435 0.383837920766472 1 1
0.521385807812766 0.505641651345963 1 1
0.378282221988933 0.368498106088216 1 1
0.377246604721827 0.367089500380771 1 1
0.595317299957286 0.576480836156652 1 1
0.421643522174306 0.407112618819218 1 1
0.450886503213719 0.43601050049341 1 1
0.432677867681661 0.419349609063309 1 1
0.566603483716495 0.549821559687617 1 1
0.328837848969332 0.320181889290065 1 1
0.250994587073024 0.243895163864705 0 0
0.427220314056706 0.414263551284777 1 1
0.45381133572505 0.440957893538766 1 1
0.504874252836943 0.489734818207561 1 1
0.639963744571888 0.620709863219248 1 1
0.778029225666395 0.755665311573296 1 1
0.277225881182149 0.267882405931932 1 1
0.291288650744321 0.282453045406964 1 1
0.467845152079672 0.454988448541741 1 1
0.565259562006276 0.548372062930425 1 1
0.574028301675935 0.556388513017717 1 1
0.511871601322942 0.497122858802296 1 1
0.483812000145336 0.46894065717156 1 1
0.864421763832504 0.836785965659432 0 0
0.439109232526437 0.422923752349223 1 1
0.508328864250051 0.494001551233991 1 1
0.696481068345919 0.673709234974607 1 1
0.346743454839347 0.335707980193267 1 1
0.429095130882294 0.414586604726579 1 1
0.458209658677097 0.447419983236347 1 1
0.48550629047931 0.471157132767953 1 1
0.224244279130284 0.218066028530275 0 0
0.647869058689038 0.628287019805392 1 1
0.580968377267111 0.565819871565804 1 1
0.525356392181295 0.509955368722885 1 1
0.794071752405997 0.769065975846966 0 0
0.418508019866586 0.405419535279633 1 1
0.458716964841863 0.445313254751259 1 1
0.546122228462282 0.530480438515139 1 1
0.680140685700284 0.659004039294934 1 1
0.561521530661195 0.542779750465933 1 1
0.418230019502118 0.404497967449047 1 1
0.509017111144582 0.493541315161745 1 1
0.555485265671665 0.539420936664463 1 1
0.487065705876053 0.474490137485199 1 1
0.651615619655851 0.630152998806838 1 1
0.528813245240985 0.514341849657628 1 1
0.408503184588871 0.396450083019607 1 1
0.534742718969278 0.518983274761555 1 1
0.248419799998159 0.242556289870126 1 1
0.307398493201634 0.298172901825079 1 1
0.378006126949748 0.364838863015588 1 1
0.53324555166133 0.518217458695823 1 1
0.236371060877273 0.231097996082495 1 1
0.521091577001217 0.506504874783854 1 1
0.729610794619207 0.708341091110813 1 1
0.393396410714534 0.381343754458871 1 1
0.535270017904453 0.519687355424063 1 1
0.420576839671253 0.407518563286507 1 1
0.25339410830855 0.245152600532451 1 1
0.405008153396539 0.393052879307403 1 1
0.774991921207726 0.75144979975364 1 1
0.772852027180863 0.752570655105268 1 1
0.5918637466421 0.574300534636106 1 1
0.407191377586186 0.39401721798144 1 1
0.468844266787711 0.453661319256713 1 1
0.586484247948856 0.56924983893754 1 1
0.485567110034209 0.469838461106356 1 1
0.362565661420948 0.352210539408869 1 1
0.635569804122282 0.618779276775086 1 1
0.471093084823386 0.455582178901342 1 1
0.403527621674588 0.389144800846298 1 1
0.159162938256539 0.155649208031432 0 0
0.41544944525565 0.403139848815959 1 1
0.600939877977327 0.582504553729833 1 1
0.750854502399662 0.728643681549675 1 1
0.344961127254947 0.336106044303187 1 1
0.616926129699055 0.59906370681357 1 1
0.488603909271257 0.474371233348149 1 1
0.339337437800491 0.330137311721162 1 1
0.585644461888262 0.568876748570945 1 1
0.207146729309269 0.202526776509737 0 0
0.607865983848036 0.589796210117394 1 1
0.735937947805354 0.715700805286618 1 1
0.547252383213178 0.530901872124155 1 1
0.416533833012599 0.404549682458152 1 1
0.431552080148735 0.417922720096876 1 1
0.770356960266253 0.749264849828664 0 1
0.480192509908035 0.467310689481681 1 1
0.624000147362893 0.605526499871484 1 1
0.475118559086114 0.45915903987751 1 1
0.519163617729688 0.5041065138061 1 1
0.494751545446152 0.480001508804433 1 1
0.498497012993898 0.484580038613256 1 1
0.405467595620199 0.393113256469209 1 1
0.696466191486727 0.673850720674885 1 1
0.295075051916361 0.284666953304004 1 1
0.449082056535513 0.436316848231986 1 1
0.459974617444168 0.446521946881179 1 1
0.418493519836574 0.404086200553728 1 1
0.536049628065326 0.519211080925849 1 1
0.425346987943836 0.413983017772405 1 1
0.437219935245583 0.423731224519235 1 1
0.484289724064793 0.468701439650325 1 1
0.848802145943195 0.823412363345126 0 0
0.507433944515225 0.493575336405523 1 1
0.260634283082797 0.252835590614986 1 1
0.442024177259719 0.427134937541825 1 1
0.498684348687281 0.484832066725313 1 1
0.391680428897615 0.379482219032603 1 1
0.413294204959033 0.402080985933948 1 1
0.377660135616058 0.365906259563417 1 1
0.574809536707261 0.559885924964031 1 1
0.620812133252607 0.603513339652247 1 1
0.680094560604785 0.659406496492457 1 1
0.387011815580569 0.374565380076906 1 1
0.392119047763569 0.380610604755783 1 1
0.498359404916547 0.48524842594632 1 1
0.381752407574643 0.371680014190084 1 1
0.794745854580628 0.773915083972966 0 0
0.704085579951763 0.682998260439162 1 1
0.702720955140899 0.682277032908359 1 1
0.714028995102443 0.692050568735737 1 1
0.458880273447392 0.446363628166715 1 1
0.537582870879602 0.522616729504343 1 1
0.592254943459653 0.575611377064082 1 1
0.56798986977791 0.549939059853463 1 1
0.580208232682355 0.563620723609188 1 1
0.54506085601434 0.528679261752811 1 1
0.844751898933592 0.819500397171476 1 1
0.540767677377417 0.524390918785677 1 1
0.765689853604709 0.739197989025092 1 1
0.245832516684905 0.236435186611318 1 0
0.432038028515199 0.419346904481289 1 1
0.484689910212174 0.470147582216232 1 1
0.321262257823445 0.312448313376226 1 1
0.539539473454644 0.523693065465617 1 1
0.331778635650256 0.322352592366818 1 1
0.393980386999338 0.383670339545258 1 1
0.219676033041007 0.212869090032964 0 0
0.480101087893426 0.465535330853433 1 1
0.576863900197631 0.557399765379007 1 1
0.5859802743152 0.569286233123144 1 1
0.479603112962542 0.468073478584082 1 1
0.674353879421094 0.655306527994203 1 1
0.357141901562443 0.346526706625125 1 1
0.353406557996483 0.34311462030876 1 1
0.426107930493539 0.4124393997108 1 1
0.754304773076015 0.731245980772272 1 1
0.645200749029728 0.624925746546374 1 1
0.517721392578949 0.499821140209116 1 1
0.59967839294767 0.581378187494458 1 1
0.336184265880858 0.322999978567162 1 1
0.290925979610958 0.281998172332376 1 1
0.725601538188903 0.702817055835428 1 1
0.262803581880316 0.255917287150789 1 0
0.498322446297938 0.483611750113935 1 1
0.503612303811603 0.487774410176767 1 1
0.616410085039945 0.600225259168463 1 1
0.614215919344976 0.598081613496736 1 1
0.453416034349979 0.437964354826841 1 1
0.491902495750095 0.477706554082252 1 1
0.556618985248475 0.538625806066083 1 1
0.553139542088476 0.536808110034919 1 1
0.524061427541832 0.507620533909469 1 1
0.411996286677716 0.397662311430325 1 1
0.473217061460489 0.458928820530383 1 1
0.57881471380234 0.558607183415204 1 1
0.668053912330759 0.645705630886066 1 1
0.570460251829047 0.552616594353115 1 1
0.654881950082167 0.63534258997501 1 1
0.25620524781694 0.249290614394061 1 1
0.392097329077165 0.382964803335669 1 1
0.482321491032743 0.470631745038617 1 1
0.727624488083169 0.706464206991188 1 1
0.523661171347033 0.506334570485744 1 1
0.523552419138366 0.507389141530984 1 1
0.367756676369524 0.357871271343415 1 1
0.655324969404093 0.636585640285968 1 1
0.471457089053848 0.45530302420992 1 1
0.440366480384348 0.426950065512805 1 1
0.587350893956916 0.570893480125233 1 1
0.490279954402516 0.475701355055637 1 1
0.698331459128987 0.678702359513266 1 1
0.658451304538781 0.640876137191429 1 1
0.521588461250147 0.505429852650416 1 1
0.602117347779267 0.58393980846607 1 1
0.460938208519456 0.447935268482504 1 1
0.479037106446131 0.465686128202168 1 1
0.277582929909926 0.271795923908419 1 1
0.639884934341961 0.620547259680875 1 1
0.458464517781993 0.444524081272711 1 1
0.171558238312169 0.165911126399321 0 0
0.314310751254828 0.30533621867158 1 1
0.648582153560695 0.629882278735802 1 1
0.337590208299012 0.327804306309411 1 1
0.485483810324517 0.471252771817463 1 1
0.396766126771234 0.384561324499951 1 1
0.410216257231292 0.39707493200216 1 1
0.852438347035317 0.826855098049335 0 0
0.312611512223248 0.303592874655026 1 1
0.589870861560988 0.572061134728619 1 1
0.38395531044799 0.373665098405048 1 1
0.48905092105394 0.47485034084383 1 1
0.52174605809659 0.506310085260326 1 1
0.507506709104274 0.494466515625707 1 1
0.628257285906642 0.607210945992558 1 1
0.305897311832553 0.29841640387239 1 1
0.315301876896699 0.30444817319277 1 1
0.590197017024343 0.57398701233697 1 1
0.517400299236722 0.502294541447296 1 1
0.529684794610238 0.514045300438959 1 1
0.570540320168434 0.554373856380779 1 1
0.190932721706123 0.183883427576955 1 1
0.911183028015181 0.883580607848164 0 0
0.554453589037718 0.538467187827127 1 1
0.463202586544789 0.44831705102353 1 1
0.393299100741767 0.381405550798365 1 1
0.567693920287003 0.552245480494613 1 1
0.538256461408602 0.521475374459131 1 1
0.740554800624882 0.717666440250876 1 1
0.491546841110836 0.478720548492598 1 1
0.794959719710074 0.769158245086045 0 1
0.503178438846417 0.488476844698997 1 1
0.43263313014692 0.417816690142016 1 1
0.54447669936628 0.528724001612954 1 1
0.363608165274976 0.352583981282845 1 1
0.501264177797788 0.487358700398295 1 1
0.452686415116401 0.440429475692919 1 1
0.590932275936721 0.574045814512933 1 1
0.453543058106233 0.440005663652826 1 1
0.49401135759847 0.480160936418281 1 1
0.494105593666949 0.480855997783287 1 1
0.336655685717478 0.32779898895817 1 1
0.62568321138174 0.606859749046283 1 1
0.344963139288517 0.335826303714965 1 1
0.640479774115618 0.620872186627491 1 1
0.596833313375848 0.57936125736111 1 1
0.225067130664776 0.218628260410759 0 0
0.538596242692471 0.523747721523702 1 1
0.505171361598638 0.489890000578878 1 1
0.551638567847195 0.539255666303056 1 1
0.453724560450116 0.441750388377826 1 1
0.422994959523193 0.40962241895594 1 1
0.386575632885726 0.375374265126652 1 1
0.391484727216677 0.381083310373275 1 1
0.401579385222539 0.389459257462121 1 1
0.218421439779841 0.21244871104267 0 0
0.44768304894981 0.435213338430398 1 1
0.294103555275983 0.286494994303595 1 1
0.377114068316948 0.366942045741289 1 1
0.428677477109356 0.418304162655118 1 1
0.57215162633007 0.554892521871541 1 1
0.504136804192579 0.487820304590212 1 1
0.250686684022972 0.243131374452558 1 0
0.30168448666048 0.291301933259276 1 1
0.474765027364788 0.459834356706944 1 1
0.587921771774177 0.572352433339867 1 1
0.360990775600753 0.34963636557048 1 1
0.475334882971838 0.459481130595428 1 1
0.51494470668496 0.498877427686027 1 1
0.692829448570026 0.673217630649783 1 1
0.560592940457362 0.545079616663869 1 1
0.523861968608912 0.509991343727541 1 1
0.608800362617476 0.590892970457524 1 1
0.464953974321882 0.452482023606168 1 1
0.57482885199967 0.558171559247218 1 1
0.517012017561179 0.500870063169227 1 1
0.51767286846916 0.501253181300909 1 1
0.391840205460476 0.379323008203152 1 1
0.474419945628983 0.461293587226995 1 1
0.460072682927381 0.445315769237004 1 1
0.440129952400615 0.427123995907236 1 1
0.564108619832057 0.546543161359066 1 1
0.74942702615167 0.729740634335221 1 1
0.23851663007908 0.231285839588327 1 1
0.402575770774226 0.389560593647781 1 1
0.588269996684738 0.571662090274028 1 1
0.41360760858867 0.401574700238595 1 1
0.305121465449415 0.297392841562377 1 1
0.597113401901157 0.579944151284381 1 1
0.427906761491221 0.414167010853287 1 1
0.455230536804377 0.440445025603811 1 1
0.393492838800246 0.381380668105758 1 1
0.446604308357986 0.43359232125325 1 1
0.483470669450812 0.470460903723148 1 1
0.371892907003741 0.359693559745719 1 1
0.602183521689544 0.583132721431596 1 1
0.404959162264641 0.392609511618922 1 1
0.933256576697834 0.902043748120554 0 0
0.581253501931841 0.563695674216927 1 1
0.53925824039539 0.520930055827245 1 1
0.776751844543195 0.753764460895623 0 1
0.669970909183989 0.648573990188951 1 1
0.602027351163174 0.586619408361748 1 1
0.586475475477786 0.569428272796249 1 1
0.257934521691442 0.250459167666541 1 1
0.412114404539752 0.40078454151967 1 1
0.644270600295957 0.624593366686631 1 1
0.392111514146397 0.381037502035719 1 1
0.547527477543783 0.532235554680802 1 1
0.623918680695251 0.605844031958275 1 1
0.597191625649505 0.578323731205589 1 1
0.55575943693496 0.540161843306141 1 1
0.659091223620703 0.640816498078984 1 1
0.662476189075869 0.641213346760882 1 1
0.392652508582261 0.383611036393165 1 1
0.389716375298415 0.376863680624433 1 1
0.613952150585271 0.599197299861788 1 1
0.593782170222416 0.57753192996364 1 1
0.722541385926505 0.700514015763518 1 1
0.380555133271841 0.37004527478498 1 1
0.355235202989938 0.344272313469441 1 1
0.662930714714205 0.644343287493691 1 1
0.506121760329968 0.490381042818593 1 1
0.602732553839113 0.584347199513767 1 1
0.779953148537977 0.757940911303612 0 1
0.553585176764937 0.538399125946173 1 1
0.523009232204325 0.509386588241951 1 1
0.55956735767754 0.544159514590036 1 1
0.271576755505224 0.260350242139075 1 1
0.62339943401184 0.605776982612733 1 1
0.476035227138578 0.461217891323108 1 1
0.63592154704411 0.617501574282127 1 1
0.442228461312434 0.425530355040308 1 1
0.856864608219635 0.830057270209485 0 0
0.497232669067424 0.484247486637081 1 1
0.514345579385449 0.500095216729708 1 1
0.489767761619804 0.472293108552239 1 1
0.696205896121558 0.674504203635979 1 1
0.468143737682585 0.456008335684699 1 1
0.446730755101319 0.433663164466131 1 1
0.348364113653226 0.337693479485004 1 1
0.372728454481308 0.362551156811501 1 1
0.539413838985806 0.523985818832117 1 1
0.398605318575986 0.385822019428401 1 1
0.472591930560286 0.460284168914114 1 1
0.554825997054522 0.539247729500552 1 1
0.72784759208035 0.707570143078702 1 1
0.401235403526554 0.387083990755544 1 1
0.381494067252192 0.368301054290093 1 1
0.2671173537749 0.259438092655302 1 1
0.867837091556538 0.842747373856209 0 0
0.597259261296077 0.578174540780549 1 1
0.478388558952514 0.464306354542696 1 1
0.692797213682477 0.674194716411182 1 1
0.293026052756367 0.285263243019878 1 1
0.434777866065926 0.422335668299684 1 1
0.449239423078003 0.435449024780479 1 1
0.562763302281736 0.547853596407729 1 1
0.314009851005338 0.306066635866455 1 1
0.800498667372987 0.776984364538762 0 0
0.649103134670464 0.628509878132901 1 1
0.463548863370953 0.451615594898379 1 1
0.697862012586178 0.677104597498307 1 1
0.45730450220635 0.443975582447316 1 1
0.652576060889673 0.632090125039593 1 1
0.667111005324874 0.645978838042455 1 1
0.336069499121116 0.324788050315107 1 1
0.540063259502096 0.52469001629611 1 1
0.59213246598217 0.577459990540722 1 1
0.662483781167197 0.644639491798011 1 1
0.45410538608338 0.440412431601342 1 1
0.704031026585687 0.68324735309592 1 1
0.53575426492303 0.522198856725323 1 1
0.607129235192717 0.591813271770975 1 1
0.532732907786845 0.518319570079548 1 1
0.263524394916105 0.256780326581558 1 1
0.714567697309785 0.691294162665662 1 1
0.265725820853314 0.25827221669306 1 1
0.663292597532177 0.645309213143479 1 1
0.383887285671455 0.370795632046167 1 1
0.381714101696381 0.371695483259897 1 1
0.395692883242645 0.381331249677996 1 1
0.410289619127187 0.398507804798137 1 1
0.443444985024362 0.430774556973834 1 1
0.282517579044014 0.273158365097302 1 1
0.651414398796831 0.629294457929879 1 1
0.474596575705685 0.460167406502506 1 1
0.610024410391659 0.593820176720779 1 1
0.682806009645759 0.661581857967293 1 1
0.61608906148299 0.59863950286504 1 1
0.653205756894882 0.634371552797776 1 1
0.409585090262435 0.39958733944814 1 1
0.471483099616264 0.457865988019828 1 1
0.396864679241392 0.385527763769832 1 1
0.192874605660965 0.187739270444418 1 1
0.741905677902609 0.721192381154152 1 1
0.50899769731026 0.494586548758321 1 1
0.606747477062977 0.589011595356474 1 1
0.436886314329548 0.424035163193028 1 1
0.508203501543653 0.492757950648825 1 1
0.738208195816268 0.715658516741828 1 1
0.666218635776772 0.646165075910351 1 1
0.437957052026886 0.425050711447499 1 1
0.552504494713089 0.534610106072988 1 1
0.588140169149309 0.572426423119766 1 1
0.353159938683466 0.342053809220363 1 1
0.487318699072308 0.474897246887141 1 1
0.457938821956455 0.443787716654826 1 1
0.570299517102161 0.554495395208177 1 1
0.35426573354895 0.344366785025286 1 1
0.276815392669769 0.268323934219335 1 1
0.523861463176244 0.505711035758897 1 1
0.402841849829164 0.390757295461368 1 1
0.546805169620413 0.530951890548332 1 1
0.287787148804031 0.277002677039893 1 1
0.604807331733469 0.588665255876615 1 1
0.284174609127582 0.277168444114514 1 1
0.567120591996585 0.551137766172148 1 1
0.49055436096299 0.474052362006625 1 1
0.499640433661213 0.485192291775031 1 1
0.491262166924265 0.477822085579568 1 1
0.518176531229322 0.504703328190439 1 1
0.496415980947464 0.482260913273143 1 1
0.614599797218936 0.596392319972031 1 1
0.464802147995156 0.449623241507943 1 1
0.369235923466051 0.359272115625877 1 1
0.691314005190931 0.67140694541937 1 1
0.532928820474016 0.517163222500722 1 1
0.637525071105218 0.621788496854284 1 1
0.720301164543348 0.697947038514581 1 1
0.263751520233615 0.254510014562139 1 1
0.652830710172801 0.634117678681245 1 1
0.336474015963467 0.326798161952594 1 1
0.327741883148916 0.318563805821547 1 1
0.726642819916174 0.705571723499804 1 1
0.513226533945799 0.499234540847207 1 1
0.591736103197258 0.573955779766881 1 1
0.64554537833035 0.625549446385463 1 1
0.436246137922539 0.422985580019921 1 1
0.422333962580194 0.41088535797324 1 1
0.468990885300909 0.454026778494196 1 1
0.601001225415642 0.583157819009362 1 1
0.201283167767699 0.195114127881169 0 0
0.412495965765944 0.398756427846898 1 1
0.440539601254128 0.427236144841203 1 1
0.676634074081651 0.654201549668702 1 1
0.552357078874217 0.537243734093443 1 1
0.620805326939538 0.602323078204652 1 1
0.378963060030972 0.368748795107991 1 1
0.619429909215006 0.600881175564455 1 1
0.511477749406097 0.497142245450176 1 1
0.383262296223032 0.372038535249334 1 1
0.588829151337628 0.574179641946021 1 1
0.56820322722823 0.553339072235931 1 1
0.422975444690161 0.41169151221467 1 1
0.460862960896952 0.448043139961789 1 1
0.652562526139931 0.634563470844715 1 1
0.189997220026471 0.185125822290242 0 0
0.47255539155814 0.459047161121101 1 1
0.665333027170535 0.64549979027299 1 1
0.501676568162504 0.487774781662807 1 1
0.812036050530482 0.789283267198131 0 0
0.627255197091198 0.608986512618674 1 1
0.384503757823119 0.372198129061261 1 1
0.479895233866013 0.467238362385128 1 1
0.687802856422128 0.668334652227116 1 1
0.371750270507548 0.359519618350048 1 1
0.410948356371236 0.398596227277904 1 1
0.545186288044028 0.530897910895472 1 1
0.328416974279984 0.32005038082658 1 1
0.664921131872752 0.645052130002094 1 1
0.516730292553273 0.50148367881814 1 1
0.589364288147752 0.571383833808177 1 1
0.511490324818686 0.495716259334721 1 1
0.435878663007101 0.422946548524579 1 1
0.431708024410916 0.420319149776018 1 1
0.405421869523765 0.393907393784585 1 1
0.630116864858855 0.610686116764452 1 1
0.3512013196613 0.341913057122064 1 1
0.711392892747108 0.688521515018599 1 1
0.484290469178011 0.470689540061351 1 1
0.681122401640633 0.660766402582923 1 1
0.702548780344859 0.683509065380325 1 1
0.461417176338999 0.445931389912566 1 1
0.457280842123907 0.442702700903658 1 1
0.671057752490597 0.652848089436694 1 1
0.596404199570985 0.5771150422463 1 1
0.383696596046984 0.37350677894736 1 1
0.391526835748714 0.380109058386835 1 1
0.550189320045305 0.533790845245577 1 1
0.479596887893524 0.466260275339473 1 1
0.41527579783216 0.403657530494949 1 1
0.537908348713555 0.522168580056708 1 1
0.626644187757621 0.608964651610074 1 1
0.486492679297837 0.471291605501976 1 1
0.357952211858137 0.345670688409101 1 1
0.507100866173523 0.494532648968976 1 1
0.503108534610636 0.485350197941359 1 1
0.378613106650021 0.3678227484883 1 1
0.506620806254949 0.49179669445411 1 1
0.317514091155699 0.309260640475232 1 1
0.413152632927724 0.400763103775794 1 1
0.507994287142758 0.493310897471983 1 1
0.446298833179591 0.432898507992761 1 1
0.289810490685785 0.282419737580212 1 1
0.624404402948355 0.606514782615282 1 1
0.513950406444982 0.498297922949214 1 1
0.383724505141973 0.371336310180634 1 1
0.450575703229635 0.438083978309725 1 1
0.395684323224786 0.385169033716776 1 1
0.509341392863203 0.494551550970623 1 1
0.522536724805937 0.509601509179319 1 1
0.555448010699258 0.541083150751174 1 1
0.559979082709867 0.544734527483774 1 1
0.448117107636978 0.432907873530626 1 1
0.447939968224561 0.434699776147411 1 1
0.55624185115269 0.539938600135997 1 1
0.35274407872873 0.342612568916711 1 1
0.616503303594928 0.601369136816573 1 1
0.60966355873629 0.592473087255782 1 1
0.62982199691663 0.608973824014228 1 1
0.581057118708268 0.564569891399984 1 1
0.518376147964101 0.502589395411938 1 1
0.305242550938269 0.294611226771627 1 1
0.731379793552267 0.708587249959012 1 1
0.507389009384112 0.492091239147797 1 1
0.830095947105888 0.807769574677034 0 0
0.110121877053117 0.106691549422514 0 0
0.369438493079713 0.360175950307228 1 1
0.619622674581086 0.599884931604493 1 1
0.353289657258884 0.343598980724824 1 1
0.356514238306918 0.347912941324879 1 1
0.529540681837406 0.515456975015222 1 1
0.704712788506099 0.68327285123113 1 1
0.818120024784947 0.794212654202154 0 0
0.595686864275803 0.577207995975265 1 1
0.470544720306449 0.458269947101359 1 1
0.446692689994762 0.433959985962433 1 1
0.725500354886468 0.704306328126194 1 1
0.612919875323328 0.59486349295649 1 1
0.569378206366333 0.550468193981792 1 1
0.283430689300347 0.274369520490027 1 1
0.369864981600567 0.358240642334049 1 1
0.339369043357407 0.330066574263054 1 1
0.51013535168549 0.495929944130496 1 1
0.691856652267961 0.672892780839832 1 1
0.631184795881916 0.611528267326 1 1
0.321123911229232 0.313054457214435 1 1
0.27977254830353 0.271470588221812 1 1
0.270601725679351 0.263156718850303 1 1
0.154902228127206 0.149464195110876 0 0
0.434600186494605 0.421423308921317 1 1
0.464509367199407 0.451417636290371 1 1
0.700209050746745 0.681552562272302 1 1
0.635175936629486 0.61699181095819 1 1
0.368273173809028 0.358144374547181 1 1
0.537407868655619 0.522971407568351 1 1
0.447247550790541 0.431063386768486 1 1
0.339311325418246 0.330736522890561 1 1
0.533716674200364 0.516534859897218 1 1
0.53002760666028 0.514764154794331 1 1
0.515986224048303 0.498988653796498 1 1
0.592683359482067 0.573115573387838 1 1
0.537950646952574 0.522221209699932 1 1
0.482310826527303 0.46720890209058 1 1
0.27824496366497 0.269912715911566 1 1
0.516397328060167 0.501676794825401 1 1
0.34518386047942 0.337227658174659 1 1
0.481326670591889 0.467537936110851 1 1
0.640256012768126 0.623560369259945 1 1
0.639035274734268 0.620177421005807 1 1
0.51342485647674 0.499542049926351 1 1
0.836575159241873 0.810317941293252 0 0
0.369119217964176 0.358635551930802 1 1
0.328798297834693 0.319723139147465 1 1
0.223167919412195 0.216328841645035 0 0
0.447442555326628 0.434880138275109 1 1
0.535720468061551 0.521829320719297 1 1
0.375361264122807 0.365305074760491 1 1
0.581375822616745 0.564745451861889 1 1
0.66462142069268 0.644067611822957 1 1
0.250727171550655 0.243840849253657 0 0
0.190899041997378 0.18685522974049 0 0
0.452654576271919 0.439931962996386 1 1
0.403546641321442 0.392305464870819 1 1
0.602332761217816 0.584586411991044 1 1
0.202300361955036 0.196207157616728 0 0
0.50682943033549 0.492718473278466 1 1
0.4957098457313 0.48069128966303 1 1
0.355399623217011 0.345915153744509 1 1
0.391161307681784 0.378550304773686 1 1
0.42995554552332 0.415963425705557 1 1
0.542508720216953 0.527484656342746 1 1
0.442300244520341 0.428836382174814 1 1
0.490056269078485 0.475817223728648 1 1
0.347645054683231 0.337723724420859 1 1
0.333574070952054 0.323942647662151 1 1
0.619941692366257 0.598879207221909 1 1
0.445146052151976 0.431365055182531 1 1
0.592427544993568 0.575440029368398 1 1
0.413215148925631 0.399203968039092 1 1
0.374784113697531 0.363075634658871 1 1
0.487615288564583 0.4717142256494 1 1
0.658925377372873 0.642148217247002 1 1
0.395484904619338 0.3843747508357 1 1
0.678045423415187 0.657518852175685 1 1
0.464930560822611 0.45174448328914 1 1
0.537343401009551 0.521744535780559 1 1
0.452235058350877 0.439217242016935 1 1
0.478758891062886 0.466708998138646 1 1
0.534585940265528 0.518361707566452 1 1
0.34366855495703 0.334336752207055 1 1
0.579660714186171 0.563799545358789 1 1
0.446071861388709 0.433179581819476 1 1
0.462234935333184 0.450643774725067 1 1
0.399555818336019 0.388109116630827 1 1
0.679761254023207 0.657995419593748 1 1
0.687131255900027 0.668247229967563 1 1
0.544823993029677 0.528203203347489 1 1
0.572819521730849 0.55419579250492 1 1
0.426024849946388 0.410382359512533 1 1
0.640091790635781 0.622928165316097 1 1
0.520079739462488 0.502980654035768 1 1
0.411554454233307 0.401235427445642 1 1
0.236583920726288 0.228560557092142 0 0
0.748017945634487 0.725133664470155 1 1
0.684416580579009 0.665507004658797 1 1
0.595889462706651 0.577294957822343 1 1
0.610053562263922 0.594049482760826 1 1
0.587682977449667 0.572436014045104 1 1
0.578163188599469 0.560088370359315 1 1
0.546488263335632 0.531036643085679 1 1
0.569263033082991 0.551931983217121 1 1
0.437791554176898 0.423592081712296 1 1
0.473873619358264 0.459961651268895 1 1
0.421020064660957 0.409000718872118 1 1
0.496909215983428 0.482177567336688 1 1
0.38195989901 0.371282851749142 1 1
0.412170145935344 0.398699725018503 1 1
0.440593549156052 0.428398424804583 1 1
0.564805864712953 0.549047183087794 1 1
0.439886643423402 0.426502607746554 1 1
0.409943052048064 0.39946156579662 1 1
0.759298881142128 0.735554603597138 1 1
0.456682414720805 0.442903635918158 1 1
0.572423949817748 0.55356927705394 1 1
0.316804194515229 0.307406540780911 1 1
0.647905046484206 0.629212539988629 1 1
0.642474027525224 0.624421578389624 1 1
0.350548962944221 0.335474334968556 1 1
0.364914380371253 0.353501348282574 1 1
1.10033148129315 1.0662745563646 0 0
0.776839912961663 0.753671761341168 1 1
0.462261633935271 0.447741445785167 1 1
0.445649743596717 0.43370312133695 1 1
0.569635129681059 0.553830437370011 1 1
0.474844546522813 0.460702369743861 1 1
0.705169253875427 0.682926555194084 1 1
0.360837707186883 0.350079164203549 1 1
0.613963934756818 0.59733913470825 1 1
0.308888098568383 0.299922633803289 1 1
0.574272354923812 0.556201085930823 1 1
0.362540067973415 0.352581283611842 1 1
0.601515900997274 0.582150688664906 1 1
0.577941969092947 0.561377652999334 1 1
0.195404159584088 0.19055425215083 0 0
0.300561899201693 0.292490127940538 1 1
0.354647803729111 0.343557139058408 1 1
0.599872831606992 0.581393348629061 1 1
0.680827228552447 0.659934782791376 1 1
0.429713157170615 0.418624518196361 1 1
0.72917369857127 0.707476585252096 1 1
0.314975493687962 0.308604575325046 1 1
0.694555245518332 0.674353406195598 1 1
0.486274857709133 0.472499573171429 1 1
0.348279496543822 0.335425921778233 1 1
0.385351738186102 0.373812740037876 1 1
0.338768446244502 0.328362360034094 1 1
0.517216493438438 0.499569360845762 1 1
0.637002425180624 0.616740865370625 1 1
0.339081411108387 0.328704688378818 1 1
0.702346331749852 0.680961356067733 1 1
0.345880203899777 0.337067781035777 1 1
0.521326715799381 0.50676294374833 1 1
0.28691585653938 0.277905350503059 1 1
0.485496740678124 0.47227636423636 1 1
0.517728668189131 0.50197768974749 1 1
0.495365596137648 0.478804090683442 1 1
0.665661103080962 0.64593052283039 1 1
0.463089140751994 0.449233597866604 1 1
0.500314428242593 0.482101561574071 1 1
0.43904698458608 0.426859667520382 1 1
0.611705914236936 0.59493285527454 1 1
0.569919843211464 0.553162488193661 1 1
0.405735442173585 0.39375304322102 1 1
0.448932527525386 0.434882375017965 1 1
0.348477681351474 0.337484221300977 1 1
0.397110162079923 0.383183252297222 1 1
0.365010760911941 0.353823677518122 1 1
0.439296494051221 0.426924570310883 1 1
0.328847632674511 0.317918510227784 1 1
0.391052670899246 0.380270134310754 1 1
0.571551744987912 0.555576050043929 1 1
0.320667579976074 0.31069560465418 1 1
0.458494893717444 0.44473428852296 1 1
0.33773365318214 0.327467327759548 1 1
0.526173280136906 0.511776263063055 1 1
0.288017752323588 0.276683171977233 1 1
0.487373588412351 0.472951838330303 1 1
0.480802807470969 0.466676053228252 1 1
0.471535471411586 0.459869611815203 1 1
0.503144612804508 0.48958691822754 1 1
0.403689810924314 0.391545419596782 1 1
0.638602929355138 0.619936916894987 1 1
0.575509326170494 0.557080423409851 1 1
0.682304464216776 0.664021745053717 1 1
0.642783033837816 0.625593390550693 1 1
0.679878501309876 0.661330456900937 1 1
0.411072262788166 0.399950722514796 1 1
0.750199099620814 0.728616562456236 1 1
0.404797237034521 0.392568660591357 1 1
0.937287770098104 0.907597511578894 0 0
0.448757616908964 0.435416152939973 1 1
0.782250953899937 0.756683598746423 1 1
0.538975682874816 0.523730794429776 1 1
0.689036466793111 0.669685739917732 1 1
0.656368319889949 0.635173429631059 1 1
0.371618202240608 0.361249877532754 1 1
0.343240578508451 0.333198447891669 1 1
0.293076886350215 0.286165075574739 1 1
0.29263769868387 0.283159697427573 1 1
0.40439235133997 0.391693011011144 1 1
0.765183396360212 0.742908297581987 1 1
0.460069823852817 0.44385783591193 1 1
0.602142892378865 0.585870786751879 1 1
0.476500418524717 0.460444412358548 1 1
0.567063190556042 0.549636173704189 1 1
0.530825786138328 0.515796966771835 1 1
0.534834990435484 0.519447561465526 1 1
0.715017592119009 0.693668993153734 1 1
0.438463447461346 0.425770143766848 1 1
0.517236394470167 0.503511314946766 1 1
0.527537866154438 0.512900949455628 1 1
0.617604450319912 0.599319501088846 1 1
0.603230014337568 0.586132750842072 1 1
0.425273824318925 0.41298096254692 1 1
0.284554741921387 0.275815484477858 1 1
0.569422644850056 0.551630517064717 1 1
0.427111129414722 0.415834651554148 1 1
0.268689651814973 0.260522335034711 1 1
0.672502421237729 0.651557356931916 1 1
0.303895594454337 0.294642046825068 1 1
0.137058130769021 0.133604039009085 0 0
0.302226309695333 0.293910814854288 1 1
0.453266460590854 0.442177055931775 1 1
0.635058935926034 0.616608237749522 1 1
0.263147387165821 0.25570392253264 1 1
0.67389086676473 0.652523235259101 1 1
0.264723556866954 0.257529287470814 1 1
0.598097967001944 0.582046935136074 1 1
0.485541673658319 0.468362768902285 1 1
0.505444084341755 0.490266804957029 1 1
0.35699843093548 0.345710812648463 1 1
0.401321499591793 0.38938246291189 1 1
0.607995206961688 0.592083975119613 1 1
0.723767357121922 0.702933008270274 1 1
0.77359175375717 0.748753796917148 0 1
0.588598518499996 0.570175163217032 1 1
0.290587261314687 0.282053056258992 1 1
0.497096148035732 0.480244861998741 1 1
0.39382793576736 0.382830061415779 1 1
0.497030504613533 0.481822265069216 1 1
0.425536707447247 0.413880759817319 1 1
0.398186729480348 0.38720412136096 1 1
0.471892507971402 0.456321509500631 1 1
0.391397131756289 0.377898658489333 1 1
0.409698090941013 0.39946346223215 1 1
0.57815746493569 0.562240135561034 1 1
0.470136189089595 0.456283835600232 1 1
0.131875209733296 0.127980681169393 0 0
0.246828312265888 0.241361862340406 1 1
0.623267036759342 0.605695934975235 1 1
0.44426164502125 0.431528711757348 1 1
0.437110496227736 0.42420120029294 1 1
0.587573468463128 0.571217104303874 1 1
0.507582804727869 0.493364407749224 1 1
0.33452685063636 0.325213104746723 1 1
0.557398524500518 0.541151518928249 1 1
0.366551828372669 0.356584745045771 1 1
0.725103237914971 0.704583472490484 1 1
0.418886058026277 0.405297994638209 1 1
0.454235595000441 0.442566623280563 1 1
0.636041543321615 0.618695955971074 1 1
0.526084606194247 0.511413353871556 1 1
0.575860626220597 0.558902175079043 1 1
0.375722906250692 0.364920262648094 1 1
0.519592720933783 0.503349237936197 1 1
0.395158811674183 0.384339810706601 1 1
0.646474957884681 0.628778687120832 1 1
0.589258309122516 0.570444479993324 1 1
0.726225109822667 0.705134836513191 1 1
0.846018271193071 0.818729160078892 0 0
0.566987366234198 0.550265479470668 1 1
0.596837480227635 0.580589303387136 1 1
0.506567276464583 0.49337893847921 1 1
0.337460044124418 0.326449993074618 1 1
0.609843564632483 0.591986195777748 1 1
0.733786863638933 0.711916814678765 1 1
0.221630125206051 0.21491600354147 0 0
0.4647906092736 0.452893560569444 1 1
0.368632107880988 0.356542636624468 1 1
0.491204188832298 0.477935539937229 1 1
0.396290801304611 0.387619593425485 1 1
0.414526788289949 0.404211617302227 1 1
0.305761155263215 0.296307292651833 1 1
0.695762232887304 0.674455345950204 1 1
0.304540607183021 0.295401974255366 1 1
0.456432880585972 0.442683942571064 1 1
0.429886070330204 0.41819715994645 1 1
0.488765228879016 0.472670002025668 1 1
0.352341002699546 0.341990711382349 1 1
0.598258942901277 0.580288525912631 1 1
0.578811861259096 0.563534692392467 1 1
0.564132265392052 0.548104196686407 1 1
0.657266456168905 0.637500084497291 1 1
0.492749946776707 0.478491622640706 1 1
0.497307358204513 0.484322716718314 1 1
0.5355773140726 0.519538821728304 1 1
0.351782474325283 0.341202119661643 1 1
0.734121168366532 0.711090914259094 1 1
0.317432349113708 0.307754790293966 1 1
0.382777571034486 0.371422727544522 1 1
0.369429180276884 0.358511589019804 1 1
0.312848246412137 0.303256850942256 1 1
0.51047074092328 0.494628023202257 1 1
0.444096969551971 0.4304090722867 1 1
0.44778749147748 0.433608224727813 1 1
0.432647463991974 0.420160109590185 1 1
0.545072405912245 0.529292845553447 1 1
0.64008188025866 0.621612133768261 1 1
0.666783021155001 0.648004233575789 1 1
0.365734193556171 0.353940508202649 1 1
0.37151691266073 0.36038896181263 1 1
0.610492238105268 0.592049679920021 1 1
0.405311728078645 0.394064761274057 1 1
0.617796340532948 0.601673961546209 1 1
0.31939279287434 0.309388156477483 1 1
0.402300426390371 0.391541295986493 1 1
0.351636813014442 0.340831045455453 1 1
0.60114260853767 0.583387883012032 1 1
0.485402145731564 0.473814160600444 1 1
0.635026424511338 0.616440357729873 1 1
0.566070853913733 0.550065872404601 1 1
0.915208249354063 0.888715583989845 0 0
0.457504064849566 0.444776287388033 1 1
0.546508463079076 0.528867384531661 1 1
0.12990307205212 0.12432353045038 0 0
0.45737331772551 0.443175933873568 1 1
0.650925534355483 0.62965978495666 1 1
0.613288674115149 0.596696611029271 1 1
0.663707147374233 0.642098906269278 1 1
0.543830737078159 0.527994560937319 1 1
0.423339036731115 0.411610530285541 1 1
0.7288204597788 0.708777227464705 1 1
0.591694827894275 0.574879802296131 1 1
0.601385585659058 0.584677382241641 1 1
0.36538234910615 0.353150795547757 1 1
0.307675140773076 0.299604841698992 1 1
0.432160687055443 0.419249202779669 1 1
0.621342586482536 0.603678639117664 1 1
0.503526796770971 0.48789142704292 1 1
0.524268305351004 0.508753613437718 1 1
0.402741473387773 0.389485995835368 1 1
0.721441325409345 0.700691559640108 1 1
0.242709073089845 0.23727795289355 1 1
0.692183209843839 0.671145525961368 1 1
0.367000713610433 0.356935163565249 1 1
0.408138604077505 0.397024042794898 1 1
0.297872691291602 0.291562142777963 1 1
0.527543249784224 0.512047448854205 1 1
0.624954040305939 0.606021040405323 1 1
0.499034484817978 0.484410417928032 1 1
0.690035846704347 0.669926341141688 1 1
0.405633374888823 0.395053656533642 1 1
0.461065329631343 0.446581688719743 1 1
0.590533829182995 0.571484983766774 1 1
0.440594716306816 0.424751299978744 1 1
0.292585803140191 0.283959657256491 1 1
0.557993435518631 0.541573016724556 1 1
0.310406127862049 0.301844737146534 1 1
0.579666383469982 0.564561824475695 1 1
0.461098021791269 0.446008160028553 1 1
0.612821959687643 0.594655942556071 1 1
0.408819227494525 0.395879342795481 1 1
0.385408108896858 0.374368484219028 1 1
0.611239296935391 0.592189232572448 1 1
0.489928389443389 0.476481833805276 1 1
0.502667926926843 0.485960515928114 1 1
0.385756125909238 0.374293254236425 1 1
0.596156499439852 0.578325262634085 1 1
0.4489349543431 0.434379578615967 1 1
0.581332197952075 0.565770154985249 1 1
0.558324872077156 0.540729673778313 1 1
0.596855430499986 0.581085581297175 1 1
0.622307242839566 0.60428351984696 1 1
0.278583231618082 0.2687519299656 1 1
0.496313657771088 0.481862895380993 1 1
0.572349750330806 0.556046519196117 1 1
0.433897838163775 0.419821781114566 1 1
0.405474420846559 0.393849830644397 1 1
0.540285619122551 0.525182968045948 1 1
0.503642003363124 0.486996473457974 1 1
0.47926313208837 0.466267146577413 1 1
0.764966771571888 0.738456470637878 1 1
0.380476072348353 0.370442991135835 1 1
0.563327344704068 0.545221909306172 1 1
0.379471093663754 0.367761214754889 1 1
0.727145679364791 0.707541532976235 1 1
0.409690772220756 0.397997389029685 1 1
0.356209678424426 0.345294711724611 1 1
0.444287359084398 0.431938025108204 1 1
0.469469642011489 0.45380391189725 1 1
0.233925710600667 0.227117046421413 1 0
0.554460745154331 0.538981638261499 1 1
0.23408374260459 0.226309235253426 0 0
0.398613469721158 0.38398134069774 1 1
0.623743250157736 0.604078104768112 1 1
0.249004968839196 0.242182149231897 0 0
0.635130268781223 0.613755918050412 1 1
0.643351945170982 0.624856817842123 1 1
0.438801572120705 0.426462263221926 1 1
0.623812094466187 0.606291272211205 1 1
0.462265537975947 0.446662801798419 1 1
0.7024933517206 0.68153398167131 1 1
0.524727264591443 0.508728606195027 1 1
0.690682005759163 0.672815994658007 1 1
0.678188902377902 0.658085137135511 1 1
0.386122801205804 0.37513355466969 1 1
0.37321413364595 0.359648975177708 1 1
0.296265820642235 0.286699644345257 1 1
0.575103794532015 0.557982490666516 1 1
0.375623457018832 0.364984138893177 1 1
0.573319991773976 0.556452655294613 1 1
0.515361305566039 0.499587972401243 1 1
0.623590980694457 0.605929262599665 1 1
0.687389654751285 0.664361179632006 1 1
0.719669762999182 0.697967175498122 1 1
0.494438042961992 0.479227947763511 1 1
0.498386207164547 0.484900638230851 1 1
0.274008384077807 0.266521950402996 1 1
0.540432291138806 0.522804962098867 1 1
0.64246003572965 0.621823548705954 1 1
0.529859790345993 0.514400921644433 1 1
0.419325124305524 0.40540478718071 1 1
0.711424760559739 0.690277390238284 1 1
0.407258803204027 0.394145017887025 1 1
0.550781564018326 0.534213918800605 1 1
0.423314912144743 0.411478215997659 1 1
0.506238869416742 0.490796436923514 1 1
0.369914745588991 0.357081373265844 1 1
0.554263405785985 0.538891529397265 1 1
0.943870699303828 0.918520415168861 0 0
0.593177018526859 0.576709801754072 1 1
0.569238805559924 0.554462427118274 1 1
0.310191664896635 0.301224218532796 1 1
0.684466258892205 0.663914300278986 1 1
0.5054542005566 0.490666346229418 1 1
0.496677487743746 0.482837881584194 1 1
0.562808891662166 0.546753556570962 1 1
0.421818919692159 0.410932802952194 1 1
0.358349864497278 0.345364423767814 1 1
0.652259250887698 0.631077344658206 1 1
0.576647296364936 0.560019401363571 1 1
0.384426868216822 0.374332323965661 1 1
0.441775523384591 0.428682296121677 1 1
0.146127840416727 0.141914008777084 0 0
0.526297012778514 0.509197017291936 1 1
0.446321843474853 0.433946207763854 1 1
0.560568285582607 0.544063363363393 1 1
0.538687352135493 0.523044378799624 1 1
0.604656324438058 0.5863134459758 1 1
0.635066836724156 0.615579772118061 1 1
0.63058017186731 0.611230856320306 1 1
0.574027810321409 0.555094224673376 1 1
0.476754854295513 0.463679023994836 1 1
0.548194599316499 0.532038290776146 1 1
0.682000194716721 0.660934678293311 1 1
0.521956878136633 0.506290933470681 1 1
0.62173824987935 0.601761445307225 1 1
0.388810336952978 0.376238355818647 1 1
0.451290257190104 0.436753037971583 1 1
0.518993991798941 0.503637132824244 1 1
0.364211545681377 0.353714923195597 1 1
0.65313078394418 0.634450062897706 1 1
0.532646426424973 0.517300116307734 1 1
0.593457227576793 0.574959018626251 1 1
0.545912342638742 0.530692239439978 1 1
0.487091108588917 0.474641003839011 1 1
0.295477270778926 0.286583044121849 1 1
0.364132479140532 0.353572571705846 1 1
0.491334002114746 0.47818850861473 1 1
0.30978729493202 0.300679577684332 1 1
0.485511067551045 0.471739495945555 1 1
0.203772267083232 0.198678933124448 0 0
0.446005035336873 0.432919956117944 1 1
0.384184196447292 0.371615931007635 1 1
0.386862569579533 0.376103627865963 1 1
0.263997562908119 0.25704118451744 1 1
0.472044619389499 0.456205356880815 1 1
0.40868242370585 0.396698197228431 1 1
0.668388646306324 0.649847953193228 1 1
0.616657955359579 0.596136041296175 1 1
0.544628136296899 0.527819116198765 1 1
0.266080964932081 0.256829440344519 1 1
0.466269457486989 0.450464541081128 1 1
0.393712200238678 0.379976670080996 1 1
0.381568571155571 0.368309706201383 1 1
0.348540300980097 0.336567081731748 1 1
0.267901895306826 0.261944872165351 1 1
0.637217700495894 0.617867489661535 1 1
0.464523762063921 0.45240572218051 1 1
0.423189877664476 0.407821887636397 1 1
0.407908011865557 0.399596792891688 1 1
0.753331976590083 0.731424611632354 1 1
0.521497195709969 0.507529633910826 1 1
0.469680359581573 0.455428769539386 1 1
0.601207872820531 0.584873919618665 1 1
0.182956139898767 0.1773792407976 0 0
0.591541288937985 0.574182093753025 1 1
0.411808546318337 0.398497076031559 1 1
0.305970241146212 0.294032452932427 1 1
0.573994221310798 0.556882539593212 1 1
0.512455780695364 0.497803539477785 1 1
0.294617219586708 0.284885814262802 1 1
0.438293931729367 0.42526222037007 1 1
0.467044070167406 0.453863087617624 1 1
0.341205360365824 0.328763318692147 1 1
0.289868331489782 0.283126971554249 1 1
0.44333264956504 0.430988747978997 1 1
0.373751915029076 0.364151799614386 1 1
0.488422315064893 0.472826563272775 1 1
0.765539893359944 0.742246682283694 0 1
0.69135735551862 0.672933984299247 1 1
0.490692425072216 0.476997923430187 1 1
0.495317523831471 0.481077007776407 1 1
0.493143673317349 0.48071123528276 1 1
0.385176068497211 0.37383816947901 1 1
0.548569344674448 0.53290385889769 1 1
0.387188468378742 0.376354983593228 1 1
0.553793873144348 0.538182292370762 1 1
0.416017194560433 0.401645747163602 1 1
0.458446093960821 0.445836666544008 1 1
0.459949790346827 0.446610731117434 1 1
0.48413469379719 0.468240706418056 1 1
0.821076187325356 0.797449541913984 0 0
0.543176262970356 0.528113186820086 1 1
0.384280395312615 0.372799859220299 1 1
0.489413278123273 0.474350869548594 1 1
0.26266490685739 0.255514676421317 1 1
0.633624132988259 0.613924168889155 1 1
0.530502150751133 0.514359906151657 1 1
0.486248149920272 0.471790426710257 1 1
0.364692791940609 0.353993278218463 1 1
0.512439895067098 0.494986972064559 1 1
0.414914403367533 0.402680137779398 1 1
0.638089221585459 0.621702751385491 1 1
0.758372952584353 0.734154461080634 1 1
0.50459163646721 0.48899524420611 1 1
0.627182010036926 0.604798553855587 1 1
0.585233509978879 0.56906354831448 1 1
0.49849437444291 0.48428902725022 1 1
0.530246107052188 0.515969683221378 1 1
0.492842854896738 0.476759592964517 1 1
0.671769559425658 0.651426555297843 1 1
0.499262036815886 0.484247942249848 1 1
0.50702383786768 0.492562048802956 1 1
0.632194616351628 0.614058475008703 1 1
0.573997380972528 0.557417098056857 1 1
0.299262367328158 0.291281292227583 1 1
0.473181867859579 0.46020251627557 1 1
0.593622645524743 0.575217177756593 1 1
0.454623094075998 0.440457338529618 1 1
0.684469102914833 0.663635268213689 1 1
0.56972319933808 0.55425901105132 1 1
0.635357014177046 0.618166817303674 1 1
0.0688025984404731 0.0672604127763771 0 0
0.603979016033962 0.585948859496445 1 1
0.674836290336383 0.656048087423183 1 1
0.311871610686085 0.302695831131507 1 1
0.706489303269198 0.688504941968324 1 1
0.422218471891988 0.411336262292701 1 1
0.707910910071485 0.688159596654215 1 1
0.501374311589677 0.486691023095662 1 1
0.556194199178913 0.539229531517478 1 1
0.70400866752661 0.681887096480553 1 1
0.407023851535182 0.395721032685093 1 1
0.534145502385263 0.519335451398336 1 1
0.412419972285143 0.40085169719433 1 1
0.712004616228379 0.690892872931332 1 1
0.591249539523323 0.576124970206116 1 1
0.591743083679097 0.575913379380114 1 1
0.107524659437165 0.104582117628435 0 0
0.717719431142386 0.697910305448971 1 1
0.398894804868828 0.387490654084808 1 1
0.320030689687101 0.309862615543591 1 1
0.709172907006419 0.692556851548141 1 1
0.152581401243183 0.150698613478419 0 0
0.596122093651231 0.578607356223281 1 1
0.219046956305233 0.212523287119185 0 0
0.418429258962414 0.406711438812941 1 1
0.439204642430201 0.426232231369314 1 1
0.695400488802426 0.676190935791699 1 1
0.326186049094045 0.316145072397699 1 1
0.598764488499537 0.579882063780372 1 1
0.61414937951407 0.595729033402293 1 1
0.511493993201839 0.496837962663844 1 1
0.668872665795287 0.648466800005388 1 1
0.450320071206874 0.439416462787257 1 1
0.267941494243863 0.261136307452192 1 1
0.499990005068751 0.484030294338429 1 1
0.421672999996315 0.410687675622702 1 1
0.453550937257686 0.441200584652236 1 1
0.538617473808342 0.523257573721111 1 1
0.280565048210597 0.272542709097865 1 1
0.399909615538388 0.39006611939024 1 1
0.786902400423742 0.762107279225565 0 1
0.429048341428341 0.417678932766895 1 1
0.796704740247259 0.772663355167817 1 1
0.45938604290325 0.444914834490816 1 1
0.998533537367703 0.971168535564823 0 0
0.34835782798026 0.339201397255366 1 1
0.777376777005734 0.750582963520671 1 1
0.640479385996362 0.622963055053599 1 1
0.331770904129439 0.3218695295361 1 1
0.402579321485359 0.390890381056629 1 1
0.212335028853935 0.205506273314936 1 1
0.580172095379333 0.563360320791168 1 1
0.418759686755198 0.40469356785115 1 1
0.167386507422277 0.161465505437855 0 0
0.449307116748546 0.434094569193482 1 1
0.629920028444234 0.613145911258876 1 1
0.557589817965751 0.542671771419187 1 1
0.341143664996276 0.331240325145546 1 1
0.49101749103253 0.476012631503459 1 1
0.134453849500317 0.13029742233462 0 0
0.497174339486212 0.481912154647954 1 1
0.36311797322749 0.351746372197226 1 1
0.480435737767176 0.467742176230354 1 1
0.444411645082342 0.431167131098838 1 1
0.369962136939523 0.360377250281792 1 1
0.200220558151973 0.195475803176686 0 0
0.468943558490705 0.454430905383336 1 1
0.41273430820608 0.398939481826651 1 1
0.425393176286114 0.412200116360981 1 1
0.48060740772823 0.466022640788099 1 1
0.767905626191444 0.746052999935715 0 1
0.437275190795146 0.425320592585978 1 1
0.548317032052696 0.531861281013489 1 1
0.651640863957637 0.630683197447078 1 1
0.474765155303203 0.460507865007264 1 1
0.50758048334206 0.488613513776807 1 1
0.518079052553524 0.501968410431525 1 1
0.825174167168876 0.799180845772152 0 0
0.372918761114538 0.361965777737317 1 1
0.392714564635899 0.381939317658809 1 1
0.388093397672617 0.37752961707646 1 1
0.551449531304418 0.535671430616035 1 1
0.754413896582147 0.733850394834574 1 1
0.530472252010097 0.51611987898848 1 1
0.596355075370571 0.578828095127172 1 1
0.584701044796102 0.568044901559289 1 1
0.427848389752912 0.416195461591556 1 1
0.474059622560072 0.457990002561152 1 1
0.587057972789351 0.565907591544061 1 1
0.679802362270015 0.657820700757611 1 1
0.684638912785818 0.665434561638011 1 1
0.640703066062767 0.622697822155854 1 1
0.82772341997481 0.801424102844631 1 1
0.71221503323372 0.691406173327386 1 1
0.600256091184471 0.584325679904973 1 1
0.703381283300171 0.681927454363109 1 1
0.510285851274008 0.495470527782145 1 1
0.276091856612131 0.267501314525872 1 1
0.544673045251071 0.528185704317039 1 1
0.503836217274604 0.488113379391714 1 1
0.549549468833336 0.53281466893203 1 1
0.469700378952437 0.454894706461038 1 1
0.314459288833777 0.304702660634001 1 1
0.619848833041199 0.599357881464955 1 1
0.353732991938506 0.343011636928199 1 1
0.592371577582953 0.575083753303616 1 1
0.394317154078044 0.381741346887986 1 1
0.503814139497656 0.48790213475195 1 1
0.597019055689443 0.579571060593957 1 1
0.576383543517657 0.557942090314441 1 1
0.627927280137151 0.607823552900178 1 1
0.64212446202964 0.624619266071799 1 1
0.487912856902141 0.473256229821037 1 1
0.685283352593325 0.664196971872304 1 1
0.480568279391062 0.466744116589684 1 1
0.331930919505811 0.322014206029789 1 1
0.450410325487304 0.437716463234917 1 1
0.645228148959329 0.626275157035213 1 1
0.448625403998214 0.434995058361298 1 1
0.585611091493143 0.566878935755684 1 1
0.580242587225589 0.564043556591175 1 1
0.48329675658062 0.46860314097704 1 1
0.397784445337733 0.38412780327509 1 1
0.484047934989703 0.470751277191755 1 1
0.554341625049343 0.536571994885517 1 1
0.187142699322916 0.179908085515681 0 0
0.36328805900258 0.351526483540029 1 1
0.510556938105203 0.49431542899317 1 1
0.529680763324594 0.513386987202177 1 1
0.623456584341529 0.604485936368542 1 1
0.654988617594967 0.635869447170447 1 1
0.66259019804184 0.642562398566438 1 1
0.359470791352382 0.349349695899768 1 1
0.625235868916329 0.60489898528939 1 1
0.592771770112626 0.576552393371583 1 1
0.788149107099752 0.766648071974584 1 1
0.482253178523358 0.466240787266259 1 1
0.707583776701622 0.687944090084267 1 1
0.6162624492998 0.596541453060757 1 1
0.882892374008319 0.855509741518702 0 0
0.703784732457848 0.685513261482818 1 1
0.352083214542949 0.341988017265521 1 1
0.255420645405057 0.247671771153429 1 1
0.333924807257947 0.32412962115823 1 1
0.436767760375891 0.420286560701145 1 1
0.401576189990364 0.388338338988443 1 1
0.433988380983993 0.421116800197799 1 1
0.486567905950105 0.471180440075712 1 1
0.498656958495413 0.483466460606877 1 1
0.50485358907519 0.491066659276067 1 1
0.270316984201026 0.26265471713203 1 1
0.434587421243029 0.421732294781974 1 1
0.393681088283087 0.384014128886065 1 1
0.345012870736258 0.335266207605202 1 1
0.380944556715442 0.371338811711758 1 1
0.663130532574129 0.645035254442239 1 1
0.45408458155329 0.441137806959961 1 1
0.663674850250882 0.64573635237755 1 1
0.365545394919485 0.35211681377531 1 1
0.607203031990948 0.588881197221264 1 1
0.631233461958121 0.607926676698068 1 1
0.661569454633787 0.642375829083197 1 1
0.34615453308676 0.334466508488381 1 1
0.561582636482341 0.544608184210303 1 1
0.407340653947162 0.395965136116226 1 1
0.430359169525342 0.418023355347468 1 1
0.335122180875738 0.325372383932823 1 1
0.361335987642264 0.348525856773296 1 1
0.405251297486156 0.393461053374492 1 1
0.376350593685624 0.365482859212542 1 1
0.36403278495515 0.354386746362459 1 1
0.398092762224422 0.386201968613742 1 1
0.634582415872196 0.61668772709584 1 1
0.458338756131997 0.446649935735347 1 1
0.548207523387079 0.532850335653527 1 1
0.369756115708831 0.359665347370938 1 1
0.456717133358119 0.444354393592566 1 1
0.321534696040345 0.313371922968689 1 1
0.613504185467404 0.595651223459484 1 1
0.45639958188376 0.444085032450986 1 1
0.600249959355143 0.58298701601444 1 1
0.47472190834138 0.459464603777055 1 1
0.319490863265606 0.311465782839511 1 1
0.0824905086078842 0.0797092719717568 0 0
0.477814308146555 0.461512777380105 1 1
0.615588989914811 0.596739317891065 1 1
0.52016376641778 0.505891387159057 1 1
0.781709471324733 0.759867052725458 0 0
0.231819383686439 0.225041136071401 0 0
0.372978952621587 0.361810905039004 1 1
0.263904270032328 0.256086019165394 1 1
0.370426689060163 0.35947617949604 1 1
0.47829318636674 0.465113667976471 1 1
0.350201580331713 0.338219858783778 1 1
0.528750308597396 0.512867608697594 1 1
0.424652346088159 0.411384711982591 1 1
0.624348410891836 0.604847021058279 1 1
0.655897099448435 0.630708916885764 1 1
0.602785946417103 0.585493657461449 1 1
0.587640543580856 0.570061490593568 1 1
0.728697022616189 0.707239355047258 1 1
0.535610384893164 0.521748280275054 1 1
0.719252301606662 0.698117773828051 1 1
0.614998466832111 0.598196272634721 1 1
0.406322211485429 0.39460854887819 1 1
0.389421245822218 0.376580734960886 1 1
0.481524827621143 0.467328520364654 1 1
0.439916110636195 0.424606388684927 1 1
0.40502489506175 0.392760850970412 1 1
0.427221699242774 0.416255675312621 1 1
0.338480932620267 0.32855135674725 1 1
0.616863495313408 0.597307740037958 1 1
0.490632562044677 0.475326237935233 1 1
0.370041347937365 0.35948798202292 1 1
0.410789149136247 0.3974690368091 1 1
0.563606305789734 0.547841943937435 1 1
0.673804520135232 0.65414106577411 1 1
0.551476715013189 0.535604394368859 1 1
0.264107001246521 0.255787478295512 1 1
0.587343304574003 0.570045030808028 1 1
0.499686135879284 0.484814443000761 1 1
0.479780160294216 0.468129102338976 1 1
0.299718268237946 0.290594473124246 1 1
0.320978680523417 0.312366115124528 1 1
0.492751938976552 0.477053206394357 1 1
0.395918579257425 0.386197062805272 1 1
0.612033331181391 0.593246342598889 1 1
0.621229721589417 0.602157745519506 1 1
0.230584332737499 0.224107403994914 1 0
0.80640858523439 0.781725967868395 1 1
0.421187662504266 0.409172708375006 1 1
0.51265073224049 0.498854094335868 1 1
0.553969489743327 0.535995095852257 1 1
0.44820666990557 0.43486920529675 1 1
0.44874241293862 0.437715736602335 1 1
0.671880663609605 0.650367238504706 1 1
0.722983899409455 0.701091169317429 1 1
0.58979962687602 0.572553542125154 1 1
0.610416220051043 0.590943407342954 1 1
0.246257759688316 0.237897568131518 1 1
0.588982540236061 0.572513563124177 1 1
0.402763721221436 0.38905710816968 1 1
0.53438772639017 0.519054312136261 1 1
0.336493693647061 0.327099564984874 1 1
0.505335513384201 0.491305518797001 1 1
0.320511332182028 0.311365160269953 1 1
0.591654470056867 0.57533821637345 1 1
0.66085363433748 0.641947355623271 1 1
0.574687223415338 0.559072792516334 1 1
0.608081178954022 0.590410181116856 1 1
0.402595927584318 0.391717210007594 1 1
0.600309415853552 0.581413157521621 1 1
0.612258252935385 0.594734534295469 1 1
0.583103184763173 0.566395607546258 1 1
0.411486728958617 0.398101372118199 1 1
0.341130864262596 0.332351644438443 1 1
0.521351933983354 0.505202063352963 1 1
0.645657672481167 0.627661330532024 1 1
0.303787501594796 0.295986540955051 1 1
0.344995371063171 0.335467109425785 1 1
0.463112675243253 0.448270283371223 1 1
0.538212717209658 0.522671566292823 1 1
0.594180067414288 0.576525041702292 1 1
0.597935549327794 0.578584389907394 1 1
0.545350615482317 0.529927421182083 1 1
0.522984196455968 0.508121658853012 1 1
0.415166014041075 0.402344186684876 1 1
0.368782281761598 0.359502841303057 1 1
0.576025303602882 0.559683950789038 1 1
0.502737932892837 0.481576161362091 1 1
0.439078084884213 0.42661346263953 1 1
0.33414785992542 0.323700831450439 1 1
0.616785677522125 0.596902588946225 1 1
0.570276117921393 0.554239152561128 1 1
0.318577617141651 0.311970894100174 1 1
0.565751148767393 0.548698820525811 1 1
0.5391724019081 0.522211590082858 1 1
0.542371405234448 0.52504990078364 1 1
0.325026893689003 0.313736944279847 1 1
0.617267917743296 0.598118528200637 1 1
0.465325756742224 0.451487089754251 1 1
0.502931280117297 0.487925879180058 1 1
0.622634007935492 0.603896185652732 1 1
0.718652049532519 0.698085511719362 1 1
0.427440148409128 0.41650649248413 1 1
0.557612136554241 0.539953250072791 1 1
0.430783322353012 0.417575681190127 1 1
0.546199337509742 0.529433468547668 1 1
0.154294459455243 0.151417826464906 1 1
0.452170735964506 0.437812033604344 1 1
0.348115743255579 0.336583716256787 1 1
0.64598836248459 0.626619908189612 1 1
0.561207513207888 0.543217206321774 1 1
0.346432996926473 0.335237033875718 1 1
0.453868238084911 0.441263536467988 1 1
0.621828855202685 0.603728047680804 1 1
0.446046410943525 0.434206885700755 1 1
0.409079064511094 0.396998446179318 1 1
0.544220236418201 0.527152552577724 1 1
0.336366338742531 0.326971222993102 1 1
0.467353477502646 0.451783238419179 1 1
0.620360715539505 0.603157689255591 1 1
0.381306829709817 0.366524552693739 1 1
0.642465697850956 0.621961389374192 1 1
0.365395053415168 0.355912250577769 1 1
0.704484979174284 0.682379049868789 1 1
0.752254387399465 0.728570740125059 1 1
0.771450304559391 0.747596985065931 0 1
0.737788307172605 0.718209687922956 1 1
0.294165882298727 0.286503047387676 1 1
0.434917041803668 0.421773780241164 1 1
0.470330910545734 0.456377515773893 1 1
0.452879230355151 0.438850696431381 1 1
0.413658290103525 0.399407364535494 1 1
0.567044605671009 0.551385449471295 1 1
0.478349652490284 0.462950331169832 1 1
0.639217501874194 0.621122482255345 1 1
0.77406276906175 0.751404627583651 0 0
0.527860246710211 0.512508171603614 1 1
0.417277124049439 0.403791712827412 1 1
0.515664531757232 0.501429232148749 1 1
0.685156880460568 0.665240855208356 1 1
0.350107014001 0.339561275061186 1 1
0.427300187222827 0.414076153542088 1 1
0.71655065334871 0.69599411665735 1 1
0.642550320790184 0.62534843524843 1 1
0.465130368282696 0.451610971159366 1 1
0.348922983212598 0.339229278231254 1 1
0.407389497148754 0.395839590209717 1 1
0.618987364914849 0.601453194088554 1 1
0.40214950642458 0.390440369971331 1 1
0.654049415662313 0.634091196089291 1 1
0.90290705329229 0.875470785996649 0 0
0.508010240148675 0.494071889324564 1 1
0.62850189035342 0.609056214775109 1 1
0.604154927102584 0.586741610067002 1 1
0.569546130480215 0.551600587048612 1 1
0.47160428603998 0.457542464295314 1 1
0.525760559011748 0.511978370147286 1 1
0.567151459709869 0.550648435297982 1 1
0.58494226370864 0.567083405527721 1 1
0.541302814666356 0.526787215316086 1 1
0.461817646493865 0.448330234044573 1 1
0.464950713148809 0.452342211281302 1 1
0.354620003915993 0.344503609337087 1 1
0.57826447967975 0.557990613876076 1 1
0.444783473183479 0.431253207490192 1 1
0.635502823393473 0.618817682459224 1 1
0.380514709897569 0.370426274534943 1 1
0.689843316514777 0.669348249544792 1 1
0.394984347096059 0.384120179556325 1 1
0.696197093209752 0.674384076687853 1 1
0.494870952755986 0.480374524901438 1 1
0.520197200245564 0.504221580709196 1 1
0.425363063150353 0.411687943829759 1 1
0.345262908049055 0.337076261839471 1 1
0.694832673673388 0.675344500949777 1 1
0.524122153882682 0.509040944960986 1 1
0.579564266551838 0.563429611703993 1 1
0.542817041832539 0.526574742891057 1 1
0.526826033776403 0.510885714583734 1 1
0.397115492428924 0.385242397726506 1 1
0.542614249906563 0.526596572730062 1 1
0.441855183287278 0.430329793527607 1 1
0.412819492738768 0.401590274778973 1 1
0.274785602056766 0.265988087439974 1 1
0.508004406323785 0.493790939051813 1 1
0.37543432253389 0.361113276546206 1 1
0.390991208367807 0.380043507422907 1 1
0.428879585151315 0.415088728168576 1 1
0.360294306551115 0.348375961875278 1 1
0.646304902093336 0.62586317049157 1 1
0.715112481347052 0.693324928311501 1 1
0.684967408022323 0.664790369146656 1 1
0.624404806591526 0.604231167327811 1 1
0.518710498341307 0.501653577603427 1 1
0.48298681176346 0.465449879272569 1 1
0.63842000523119 0.61831267970979 1 1
0.624330874631646 0.604844852550076 1 1
0.584024439780557 0.564755713302586 1 1
0.502388193114247 0.486878993776267 1 1
0.737340654183163 0.716844408085528 1 1
0.448195539330159 0.435019055514123 1 1
0.502619957551733 0.487396591470823 1 1
0.306162132224077 0.297695393565492 1 1
0.351857670103464 0.342394178882213 1 1
0.447731707767426 0.436266901423343 1 1
0.747800537963421 0.722936676155429 1 1
0.492486063806886 0.477096037230657 1 1
0.450731244525002 0.437783331219608 1 1
0.463439582114393 0.449317505621388 1 1
0.528985463877498 0.514807617732847 1 1
0.416122898139218 0.402126096414992 1 1
0.552606069047254 0.537347088152114 1 1
0.194503987360222 0.188556666552102 0 0
0.693937660812553 0.674281676187521 1 1
0.433567280575841 0.422208202598337 1 1
0.306480983778273 0.29705848912092 1 1
0.598801763179685 0.580300837887766 1 1
0.597456019436797 0.57863502136241 1 1
0.438388163141666 0.427149703937476 1 1
0.538337123709214 0.522027237647337 1 1
0.326458085519704 0.319195968545828 1 1
0.556230034324913 0.540908149920573 1 1
0.532500273050809 0.517492055517522 1 1
0.343841831128805 0.334076323849019 1 1
0.595339176012659 0.578579801438659 1 1
0.35302447720288 0.341694583475117 1 1
0.601969602826964 0.585476933812585 1 1
0.441190928161651 0.427692506713332 1 1
0.609494903696518 0.590988674499693 1 1
0.613900876150475 0.595309708462762 1 1
0.531620633652234 0.517637493993832 1 1
0.477308753204284 0.462407566469972 1 1
0.489161760128171 0.474096117430787 1 1
0.361103211809837 0.34878699250756 1 1
0.306411101830369 0.296755156958728 1 1
0.435109110694233 0.422988483348179 1 1
0.411330274222693 0.400730230768694 1 1
0.506784122211698 0.491177319185334 1 1
0.325082821677578 0.316907919662563 1 1
0.198539793912416 0.191869848070952 0 0
0.420132068661479 0.407748578965612 1 1
0.434865189362063 0.424330374860986 1 1
0.325497305643188 0.31569865277908 1 1
0.512928368607612 0.4959726290384 1 1
0.59990801760053 0.583866261815843 1 1
0.290358674827329 0.281589392998292 1 1
0.344875465063155 0.33694962910409 1 1
0.573523715401713 0.557423438952297 1 1
0.302282864427281 0.293180153628469 1 1
0.339341699059948 0.329868087958695 1 1
0.484449969889533 0.4676562536277 1 1
0.390141209150447 0.380284717096529 1 1
0.597733855938595 0.580524409154637 1 1
0.467268548593107 0.454077864658144 1 1
0.603204074703208 0.582419795912158 1 1
0.478607320176498 0.462905481621998 1 1
0.459477330468246 0.444109735645358 1 1
0.436773670142983 0.423962473898742 1 1
0.340480810066036 0.32889976414215 1 1
0.31699267549569 0.307590845584359 1 1
0.410772273236125 0.398791832216878 1 1
0.497626491407766 0.482429133088997 1 1
0.372628463793081 0.36196744561584 1 1
0.600022913605106 0.580754952131971 1 1
0.773556870010246 0.749017359388231 1 1
0.500868134639859 0.485919392497406 1 1
0.427957803084038 0.415818952261566 1 1
0.331440520871948 0.321798828233821 1 1
0.188294591772668 0.182640983471068 0 0
0.862928168831155 0.83814321189478 0 0
0.48742584756719 0.47471050125733 1 1
0.362361733217123 0.352423816099666 1 1
0.651736624026844 0.632767651896721 1 1
0.337442468585281 0.325144992250446 1 1
0.111613970294595 0.109146650748212 0 0
0.683007259665089 0.66265943240464 1 1
0.518417038401876 0.502441733546018 1 1
0.427501507283413 0.416703945896028 1 1
0.261086612275718 0.252176724152933 1 1
0.691092725479683 0.671827224583015 1 1
0.70260260350412 0.681449298380522 1 1
0.586329653975228 0.567850845261621 1 1
0.551924660391258 0.536497720320735 1 1
0.572048413548213 0.55375665071787 1 1
0.36405223811539 0.353616845486403 1 1
0.412748896463988 0.401857866289518 1 1
0.358598234792519 0.350252526622414 1 1
0.488077486457302 0.474548348496328 1 1
0.556262572620671 0.541877211847634 1 1
0.552381184074001 0.538304117064656 1 1
0.315115885190372 0.306857209087855 1 1
0.617744016689211 0.598820999673912 1 1
0.577418672156814 0.561727119417149 1 1
0.37934337240235 0.368160944809475 1 1
0.58560931466289 0.568849451820014 1 1
0.400727425621854 0.388377761595048 1 1
0.645942461059338 0.627810251735336 1 1
0.272570847453158 0.265104471154259 1 1
0.541405646061103 0.525118958318398 1 1
0.673190113238129 0.65249317218239 1 1
0.235037247375057 0.22954029733557 0 0
0.370497629998123 0.360250559709176 1 1
0.612293452304928 0.592814109072686 1 1
0.63064231766703 0.613554787611167 1 1
0.66331298089384 0.645335125829345 1 1
0.413292994284917 0.403308998632619 1 1
0.682508523429971 0.660209931526622 1 1
0.56188697519825 0.545686646021038 1 1
0.682310651922164 0.66044119554935 1 1
0.636730804323858 0.618522672052183 1 1
0.430926657627157 0.418260744899197 1 1
0.544732470285522 0.528058200974661 1 1
0.668323435278519 0.647479145481288 1 1
0.654913261245943 0.636431106372943 1 1
0.809666117794635 0.786256812574756 0 1
0.672338820889682 0.65181634369929 1 1
0.511538680351063 0.498884155884804 1 1
0.647834940999089 0.627097155086771 1 1
0.337717790920903 0.327901091963147 1 1
0.430773397017792 0.419541033991326 1 1
0.513918482032957 0.496645973207292 1 1
0.626837204388697 0.608492891369147 1 1
0.323591955890601 0.316385393102136 1 1
0.658304701231962 0.637870066483007 1 1
0.546438308088925 0.531227257840363 1 1
0.544334547005854 0.530014693703659 1 1
0.546341723238469 0.528568116657202 1 1
0.310456359248236 0.30322879694778 1 1
0.401814528928986 0.38769621138331 1 1
0.675913278782183 0.654788475024394 1 1
0.714215027434943 0.695124227215048 1 1
0.552302947055285 0.535260699660145 1 1
0.50198560676147 0.487741910558451 1 1
0.394184221052613 0.383532243253644 1 1
0.688503450597193 0.669592158586113 1 1
0.678550127569812 0.658715549363784 1 1
0.340068551015027 0.330409230106451 1 1
0.369185984297796 0.357272547741443 1 1
0.599440291752961 0.58098564608209 1 1
0.309921383807394 0.300578615023606 1 1
0.449866359955175 0.436206401744719 1 1
0.285278129582007 0.276308703036788 1 1
0.32805490420994 0.316856212053182 1 1
0.519268830483936 0.50505675595808 1 1
0.5933344082962 0.577964394972216 1 1
0.280717090379237 0.2714508057353 1 1
0.498532788892625 0.483423484621216 1 1
0.67833809494209 0.659588840079572 1 1
0.589458515150866 0.571053614694157 1 1
0.175989702086581 0.170170813372824 0 0
0.361690067026247 0.351413469728394 1 1
0.393275906527277 0.382973819096834 1 1
0.544189090410224 0.528573322078508 1 1
0.531081370565405 0.516187924516577 1 1
0.480406568906043 0.46526061695302 1 1
0.865589812030259 0.839757089795106 0 0
0.591743906604947 0.573411732312731 1 1
0.422680625122884 0.409870834942904 1 1
0.475440233199017 0.461052952148307 1 1
0.47616947982134 0.46200394786363 1 1
0.537053860123405 0.520385066860956 1 1
0.474727318021365 0.460975024812276 1 1
0.652265188066082 0.632096303472898 1 1
0.83144517631507 0.808075426555765 0 0
0.684192977808493 0.663177851636969 1 1
0.551964064239055 0.535860822874425 1 1
0.656315298443546 0.635300530061265 1 1
0.409846211036968 0.398561013677439 1 1
0.547222867880233 0.534498533969541 1 1
0.207244645529012 0.200829212324661 0 0
0.583197541209868 0.563786932076865 1 1
0.533630201823624 0.52026204467563 1 1
0.4941852727464 0.478613444533529 1 1
0.561289849441725 0.543416055680662 1 1
0.442577501091985 0.430707072700269 1 1
0.446759982282272 0.433732697461307 1 1
0.591987546273859 0.576330079492632 1 1
0.355055466845485 0.346533805407105 1 1
0.506308028304336 0.492889036328738 1 1
0.717322956553278 0.697700630180073 1 1
0.607914901781005 0.591837662494284 1 1
0.620007815841916 0.602418357216434 1 1
0.583819720090776 0.564539439946533 1 1
0.427690089751141 0.414742655490534 1 1
0.442683405779397 0.430726800055186 1 1
0.564710249083509 0.547654825309392 1 1
0.431516103757546 0.415791240587704 1 1
0.344073580756446 0.332514506784384 1 1
0.948669624261957 0.920516743985812 0 0
0.433719022511264 0.423446479611338 1 1
0.633311213106648 0.614126441472216 1 1
0.600381549171607 0.582669546268901 1 1
0.287232207547013 0.279286845176481 1 1
0.429682044922552 0.415994799731215 1 1
0.544463852385713 0.531110612517331 1 1
0.885773710359129 0.859137413074065 0 0
0.591186809752291 0.57459513942766 1 1
0.580853787325172 0.564418241867748 1 1
0.517527409754864 0.501378822818566 1 1
0.744006922999542 0.720523400208658 1 1
0.603080307791552 0.585318062085444 1 1
0.726549085157573 0.707210201916333 1 1
0.239027225380361 0.231753234172614 0 0
0.267213327655698 0.25917782204756 1 1
0.459737409516227 0.446993982057048 1 1
0.366066718916685 0.353671782878232 1 1
0.7294167033528 0.706710808451732 1 1
0.778014706145804 0.75633035886748 0 0
0.601962702362571 0.583481912256602 1 1
0.416730125258891 0.403876920418489 1 1
0.516944815144711 0.504256243448704 1 1
0.466960863601876 0.453131664404594 1 1
0.653232773528056 0.634105603432956 1 1
0.44872459347725 0.435258441175927 1 1
0.5162123026204 0.500764824380115 1 1
0.616856879156606 0.598675864949085 1 1
0.354577620976612 0.344484988784915 1 1
0.393173580404843 0.382732304179444 1 1
0.401562865071426 0.389934711399748 1 1
0.579959343949317 0.559702326550222 1 1
0.708461341736695 0.685433599497966 1 1
0.453540734523963 0.440773857075408 1 1
0.60642586046905 0.583999554235603 1 1
0.331862890192512 0.323165631911013 1 1
0.551974104544347 0.536203342059361 1 1
0.601390289976623 0.585018492240798 1 1
0.396486289497268 0.386952426244394 1 1
0.73467388890794 0.71199682012112 1 1
0.633677185410228 0.613599991652252 1 1
0.373717677844179 0.363200723407633 1 1
0.247022598771737 0.239516730595408 0 0
0.401248714471414 0.392317820329049 1 1
0.697247542208518 0.676385556719967 1 1
0.284479143343996 0.272586230506253 1 1
0.262968176972273 0.254242449580928 1 1
0.543738529321966 0.52717145183935 1 1
0.613721624017283 0.595738774252406 1 1
0.371085838671201 0.359612211795222 1 1
0.508942749914817 0.492658279632143 1 1
0.454764264027178 0.441899213474791 1 1
0.257607793200547 0.249256061554058 1 0
0.281210601651099 0.272952464251858 1 1
0.560701395496691 0.54410306986398 1 1
0.37889902808989 0.368666643607206 1 1
0.404928564993684 0.392885277227739 1 1
0.136012447607751 0.129359792827984 1 1
0.455830403400634 0.441300986193179 1 1
0.630972978872048 0.612396441699839 1 1
0.543405944404303 0.527499657266322 1 1
0.530225173213649 0.514771309266259 1 1
0.565748177561747 0.549506770972117 1 1
0.517150556908971 0.503366971859302 1 1
0.470686705691005 0.455880456140115 1 1
0.427710205703371 0.412663480864577 1 1
0.472611260293204 0.457102563742659 1 1
0.274640280676065 0.266411888483201 1 1
0.482065274645548 0.467276813036965 1 1
0.245892155655228 0.239535784748831 0 0
0.676666916831335 0.655463933860769 1 1
0.520117000759552 0.506462672868156 1 1
0.830417128993263 0.80624715910236 0 0
0.478397527207669 0.464724572770297 1 1
0.541264982835342 0.525327095811007 1 1
0.779207243326708 0.757606379238087 1 1
0.426650999448787 0.412998626534179 1 1
0.309134449215168 0.299304194038169 1 1
0.475161623419218 0.457945022920659 1 1
0.515196100415732 0.499219865275931 1 1
0.476830075767871 0.461964812416144 1 1
0.804391475007408 0.78077338588267 0 0
0.602532710203321 0.585701710455383 1 1
0.458375806342171 0.443343460888041 1 1
0.260650921380314 0.254309480361229 1 1
0.642427942591453 0.624374685541819 1 1
0.644248172413865 0.625253299621837 1 1
0.726053288202334 0.703740271333922 1 1
0.559880324566012 0.544058789418599 1 1
0.402608955223102 0.392123636647399 1 1
0.575610678676842 0.555693962046934 1 1
0.470592915892054 0.455596575907122 1 1
0.871035098001701 0.846346127062323 1 1
0.44627004553029 0.433412448661512 1 1
0.422710335436868 0.408581691377675 1 1
0.485492138824373 0.471890602636936 1 1
0.432712150190478 0.420792738875635 1 1
0.691685463399019 0.671225676569524 1 1
0.257963933542017 0.248686869025627 1 1
0.376109045844384 0.364932579817136 1 1
0.440492185187027 0.427487782193538 1 1
0.477660447721298 0.461413004705842 1 1
0.441210754406631 0.427561577780115 1 1
0.863335468575024 0.838198943397479 0 0
0.4958976458057 0.479536568672304 1 1
0.537572371792222 0.520184046065682 1 1
0.478597402587805 0.466415293749261 1 1
0.633355847556256 0.616772818991858 1 1
0.456780302607171 0.440742261221308 1 1
0.699730790939327 0.679861814364081 1 1
0.459379685506342 0.444754892342498 1 1
0.502616294554545 0.490447887654557 1 1
0.420700442316826 0.406268350796487 1 1
0.685467501767838 0.66620408328601 1 1
0.339658583872273 0.329908543077685 1 1
0.499825774971265 0.486124048058258 1 1
0.5114202720733 0.497212497845647 1 1
0.485325214102077 0.46985336349089 1 1
0.536116915314479 0.520813595727722 1 1
0.527082516504379 0.512696468822393 1 1
0.371088779703938 0.36057662895263 1 1
0.327294812103129 0.31656311832292 1 1
0.565461810635642 0.548714310071966 1 1
0.497154524989115 0.482242091747686 1 1
0.505541412191727 0.491224905690924 1 1
0.525713250015384 0.508249041199457 1 1
0.509218711905266 0.492652095535066 1 1
0.55631093790035 0.539582194346027 1 1
0.574578470121809 0.559948546237642 1 1
0.528309351947129 0.512421188666853 1 1
0.530817024483137 0.514986600035811 1 1
0.559156615634134 0.54448939919746 1 1
0.717511987598217 0.695124387871466 1 1
0.716921342075625 0.694395809836773 1 1
0.588543813315097 0.572901315750739 1 1
0.581586443068199 0.565067367784465 1 1
0.50440263305471 0.490049095150941 1 1
0.628403998341908 0.607604342513901 1 1
0.696985965886605 0.678289781775478 1 1
0.275845350342452 0.267977852355858 1 1
0.637205589521961 0.619690165271313 1 1
0.561309120107937 0.543755450075197 1 1
0.278026900747569 0.270538577960902 1 1
0.678172111138333 0.658586606270121 1 1
0.565594150736647 0.545888661983682 1 1
0.508400834325589 0.494129136733748 1 1
0.674439256795716 0.655068547594322 1 1
0.488094593793689 0.472392098206155 1 1
0.33228921126899 0.323700246839942 1 1
0.597111733292562 0.576970552567509 1 1
0.764215532388 0.736535442447047 1 1
0.51615673601221 0.500944986330685 1 1
0.256869185744816 0.249552498488592 1 0
0.179151378095495 0.174644208627259 0 0
0.63614229106314 0.614874541470992 1 1
0.383971673790506 0.37334504293372 1 1
0.545259422696339 0.529849004370374 1 1
0.467403132763802 0.453285802173441 1 1
0.538965805295664 0.523436905645288 1 1
0.550363962111671 0.533685889453349 1 1
0.367425684769414 0.356817050573468 1 1
0.399986043570265 0.387276863095303 1 1
0.45341441125936 0.439874417167913 1 1
0.674788117744138 0.654469099333192 1 1
0.633145658112579 0.612340158687757 1 1
0.502492767635082 0.487915186703007 1 1
0.32102256546751 0.309939557926765 1 1
0.344888540171372 0.336168660333746 1 1
0.386875346864032 0.377489930524337 1 1
0.558687607657442 0.543071030672775 1 1
0.388658430253651 0.377490075417547 1 1
0.540212435374337 0.524523009906799 1 1
0.220204283149744 0.211657369930276 1 1
0.53961881614673 0.526555002903073 1 1
0.74055314206 0.715450415548988 1 1
0.658750660688467 0.638109849667456 1 1
0.475625530173774 0.460274284356364 1 1
0.511897814426194 0.496281881454999 1 1
0.408897763185004 0.39639591155381 1 1
0.340792854209686 0.332144213145207 1 1
0.746966448871871 0.723482486490435 1 1
0.441762281173017 0.42914489944392 1 1
-0.0352384571327266 -0.0350769181920842 0 0
0.467844895428585 0.450766589000292 1 1
0.448695440906073 0.436062259722044 1 1
0.396689384208006 0.384846867616231 1 1
0.491089862959128 0.475110003067368 1 1
0.347235785034026 0.339173079545957 1 1
0.475370131840955 0.460115656068883 1 1
0.374346317659082 0.362970052466292 1 1
0.313110054490218 0.304624805377025 1 1
0.651556904668706 0.631659066436477 1 1
0.555899285577429 0.539322195322412 1 1
0.5492504755474 0.532431442690203 1 1
0.306571850683626 0.296974666229089 1 1
0.584012089501537 0.567484796152571 1 1
0.584942985363363 0.566425135645861 1 1
0.510613919329744 0.495754221925128 1 1
0.781376695718775 0.760788677496247 1 1
0.501071562006921 0.487159872071019 1 1
0.651879257574409 0.63129352278788 1 1
0.414521373686013 0.402235488438997 1 1
0.266987003075619 0.258447518725369 1 1
0.570747994809062 0.553808893414203 1 1
0.707134207506231 0.687070053335806 1 1
0.536973300239489 0.518890263295912 1 1
0.546318668996503 0.530466342458033 1 1
0.268003059652941 0.257760504264328 1 1
0.369302474577359 0.358308212030035 1 1
0.611271463301587 0.592595938492479 1 1
0.539039282988097 0.520173519647594 1 1
0.372225556882927 0.361286085158027 1 1
0.410338280393709 0.397226540581764 1 1
0.571699638263192 0.556377556892259 1 1
0.464901458079483 0.452536649327721 1 1
0.208795991550863 0.202392117270046 0 0
0.632179123308614 0.615197599957622 1 1
0.269510613620025 0.25957052636536 1 1
0.610298697129821 0.59103718669894 1 1
0.556216271170344 0.53760907349059 1 1
0.284801252931701 0.277006927458323 1 1
0.338859582089969 0.327385774299658 1 1
0.476191866100008 0.461437467676761 1 1
0.253367016194635 0.246298841786501 0 0
0.399610414272945 0.389329410604819 1 1
0.559080953668101 0.543678243466805 1 1
0.600730895471076 0.582439927672789 1 1
0.365719389113617 0.355131280645994 1 1
0.495833472928664 0.481520755685283 1 1
0.583890762844347 0.565934875149291 1 1
0.528092139581889 0.513287910704666 1 1
0.413951276375208 0.400051491438015 1 1
0.153591530400748 0.147890685598338 0 0
0.343960524169232 0.334143116615524 1 1
0.556834713374481 0.540689316856245 1 1
0.427047420352898 0.414360190684575 1 1
0.649978470859854 0.628430125239719 1 1
0.611483584938669 0.594109841892489 1 1
0.286143997423552 0.277926689805338 1 1
0.398758802370349 0.388741702441121 1 1
0.360697511791008 0.350681462246861 1 1
0.463362129085982 0.447571728329191 1 1
0.69415743402796 0.67318631262838 1 1
0.492501232673395 0.479342482858719 1 1
0.629978411726044 0.60837995154139 1 1
0.481810669696716 0.467372146691177 1 1
0.466279507516046 0.453651599387924 1 1
0.628100299167627 0.611189024754421 1 1
0.456300514526336 0.443997420815509 1 1
0.239089042863124 0.233754011573118 1 1
0.605655027516485 0.58887135501784 1 1
0.416828159502153 0.402426334233817 1 1
0.409546255339054 0.397806301118908 1 1
0.506293245812763 0.489974794648639 1 1
0.409714093104902 0.397612967365632 1 1
0.571225410980567 0.55224993756998 1 1
0.488994707523686 0.473434554424604 1 1
0.522529342941805 0.507860514232801 1 1
0.303330417528729 0.293683631474705 1 1
0.482981005187199 0.469378324284782 1 1
0.298235560656558 0.288257707153625 1 1
0.558316752777955 0.542110604064838 1 1
0.625773842014488 0.606673679539127 1 1
0.573297653505795 0.555666878989267 1 1
0.55381147406485 0.538625772954245 1 1
0.598106933934457 0.581636817391633 1 1
0.587535760828729 0.571193031415994 1 1
0.320518641241275 0.31084349990923 1 1
0.556388699485783 0.541948178967544 1 1
0.542552467920369 0.527098088012964 1 1
0.284949633515826 0.274782556180624 1 1
0.457876496442627 0.444194104184377 1 1
0.426742073703205 0.415389727036269 1 1
0.541986774346988 0.527500196526286 1 1
0.446446148127899 0.431301892592989 1 1
0.525685380580821 0.511301388068287 1 1
0.254266999960678 0.246068896706191 1 0
0.398125288682875 0.384533431287661 1 1
0.454388169430709 0.440803729769433 1 1
0.655052224701243 0.635176096796155 1 1
0.488610355105249 0.474395258604725 1 1
0.242258669842588 0.234999429365071 1 1
0.600325093316099 0.583233162481767 1 1
0.452965782976505 0.438944531102613 1 1
0.646495099980488 0.628780216060297 1 1
0.573263409148504 0.55570672024651 1 1
0.221758903690349 0.215547639973423 1 1
0.365139755412884 0.355237241251306 1 1
0.528965294046007 0.512931129358537 1 1
0.608483296227308 0.591634057167607 1 1
0.278619179795394 0.270504440588133 1 1
0.366100565953358 0.354714016735587 1 1
0.45866482244319 0.446008297182964 1 1
0.563484757650757 0.547585492081146 1 1
0.300551938405333 0.291968863646642 1 1
0.682572857444887 0.661474171778545 1 1
0.439252531868581 0.425320198942497 1 1
0.626929465671544 0.608616741462908 1 1
0.610810994350415 0.591989105168195 1 1
0.443500611733897 0.428422551650707 1 1
0.18080222397995 0.175339560496393 0 0
0.471632234562929 0.456690134033674 1 1
0.489962536720516 0.476195923106776 1 1
0.337863344258476 0.328421737148216 1 1
0.617103267819412 0.597774946385091 1 1
0.436838104776929 0.424756956745865 1 1
0.60179211914131 0.586006703342756 1 1
0.28967791764873 0.281055379067054 1 1
0.575160318448948 0.559206025273675 1 1
0.432679521979739 0.419056120956912 1 1
0.657631819442929 0.638973821638038 1 1
0.330306391827517 0.322298000340258 1 1
0.306713601818186 0.297868495200226 1 1
0.520814740584595 0.507509838169428 1 1
0.748113581848172 0.725293936948365 1 1
0.645873476394112 0.623745037240471 1 1
0.459068468865223 0.447937931727584 1 1
0.450447285701848 0.43820965878178 1 1
0.615694017677115 0.595699771391063 1 1
0.552889156574201 0.536565197161727 1 1
0.371873397093531 0.362512134957396 1 1
0.515704652080104 0.499718734585388 1 1
0.442298348851394 0.430253780571297 1 1
0.532563216266563 0.515882703368956 1 1
0.586162655703506 0.569141386307586 1 1
0.419684640112196 0.407995778702287 1 1
0.35518166974754 0.343955512148262 1 1
0.658117824367564 0.638618165043181 1 1
0.449878899797422 0.436581632890125 1 1
0.474837173553527 0.461919715592275 1 1
0.500105303033982 0.485840918958357 1 1
0.542154317701793 0.526653074348993 1 1
0.640631243438265 0.62356413263985 1 1
0.573886672877636 0.557359325520612 1 1
0.230318772917044 0.225089941071909 0 0
0.40148080532143 0.388627877740567 1 1
0.741941173435539 0.719872084563959 1 1
0.725303802196239 0.704709933556303 1 1
0.232332711586791 0.225134772057171 0 0
0.389918680088994 0.378793443984045 1 1
0.557683783154033 0.539158238005678 1 1
0.576191032003787 0.557657984878967 1 1
0.345082342724548 0.33669159525197 1 1
0.404095945404105 0.391044839714034 1 1
0.200316993736772 0.196501937286787 1 1
0.732107447060696 0.710620452208416 1 1
0.505490612328399 0.491954864109149 1 1
0.452032068100692 0.43892384780765 1 1
0.502118584554899 0.488733035073094 1 1
0.576375528993345 0.56117757209891 1 1
0.55135096794351 0.535532814428265 1 1
0.699918821125407 0.680117502082096 1 1
0.494894416832103 0.478172894829818 1 1
0.766890083763687 0.745339228986577 0 1
0.498824827080846 0.483490674911168 1 1
0.545024808054724 0.527703507759797 1 1
0.742948452589868 0.723741732502588 1 1
0.561673849160136 0.542900962215137 1 1
0.58848114914875 0.571448600081385 1 1
0.276370726166019 0.268806236030581 1 1
0.284074666874923 0.272836139285336 1 1
0.471284600875866 0.457417562312727 1 1
0.61811914102517 0.600927719626878 1 1
0.639108898207609 0.620554508582208 1 1
0.294783800475568 0.28775711376439 1 1
0.431804494217356 0.419033589472241 1 1
0.635616283988069 0.617504734073435 1 1
0.342026168037139 0.331544155471435 1 1
0.683507747422238 0.665000647191542 1 1
0.443232944444163 0.430366334386825 1 1
0.354168518156119 0.342278572357509 1 1
0.635482150544768 0.618158146017783 1 1
0.261931021918961 0.252684825042482 1 1
0.496434117192558 0.478895340851257 1 1
0.268157020613012 0.260528991877127 1 1
0.441878307412106 0.429004686263635 1 1
0.291844070389394 0.283466342626155 1 1
0.755644246897047 0.73249042988112 1 1
0.411755953279546 0.399023824486916 1 1
0.509498567345015 0.49596195576956 1 1
0.529099980727582 0.514574193192605 1 1
0.540882927425349 0.526173867896956 1 1
0.356289982321523 0.345266042625328 1 1
0.503302124391925 0.488130768139741 1 1
0.557498066937535 0.541210901189841 1 1
0.429959716346369 0.4171467345042 1 1
0.702295387684066 0.680702628184539 1 1
0.200292272829804 0.194230139009523 0 0
0.504046418215731 0.488974171367367 1 1
0.527096526445459 0.510849566987234 1 1
0.834701387303009 0.808484001217714 1 1
0.232134565705694 0.220930286520115 1 1
0.372751947056118 0.362449265145452 1 1
0.512456492191536 0.496388635653551 1 1
0.526731593775829 0.511375351941963 1 1
0.653863263699103 0.634452032959491 1 1
0.385279651225119 0.373552787709204 1 1
0.248543288075637 0.240779028961093 1 0
0.421285828346513 0.410156529472369 1 1
0.573134455877898 0.555474363563345 1 1
0.648047497423721 0.630260499686978 1 1
0.747232113938987 0.726472359582692 1 1
0.339305012599406 0.32839179688864 1 1
0.261923347933927 0.255087540554055 1 1
0.44070575067871 0.425678891819598 1 1
0.566486945727841 0.550216769083276 1 1
0.634239476301552 0.615529668531613 1 1
0.650281169146577 0.631190394232683 1 1
0.401999840784053 0.390605008639651 1 1
0.553057465516483 0.535569805667889 1 1
0.482336466585786 0.467847658259268 1 1
0.501724919922286 0.485923976341906 1 1
0.600106407332449 0.583893707626983 1 1
0.617830985252785 0.600678656079766 1 1
0.499440347117391 0.484593943799789 1 1
0.579209950313909 0.561166891377177 1 1
0.50719376103824 0.492020199184322 1 1
0.388007441220376 0.377057744689519 1 1
0.445279512584187 0.433203650471131 1 1
0.531197309606738 0.514707745891227 1 1
0.544310321916591 0.52664435522644 1 1
0.46628547599398 0.450898179293519 1 1
0.524344319014858 0.509078761637305 1 1
0.607377502566 0.591165850545312 1 1
0.542448764331181 0.527189428863502 1 1
0.697950379544607 0.677875550694692 1 1
0.457817376318208 0.445951661272666 1 1
0.480061019701354 0.468134272425921 1 1
0.382513927421005 0.370908712740613 1 1
0.560409430799557 0.543851835290732 1 1
0.595477354784683 0.57889100200256 1 1
0.336951939886951 0.328657558155392 1 1
0.483380025679371 0.465850234067899 1 1
0.48668176296213 0.475516048723245 1 1
0.39706848844056 0.384615679697059 1 1
0.404358272833272 0.394023655813962 1 1
0.140210078123685 0.136036307142765 0 0
0.290314787305663 0.280805744388241 1 1
0.263552025071293 0.256102829354376 1 1
0.671531894253162 0.652178692578981 1 1
0.244273793238689 0.237285140821671 0 0
0.427747013738061 0.415903790676525 1 1
0.567649114462383 0.551298601008446 1 1
0.570523334021935 0.554597750737795 1 1
0.562405900990321 0.545403162900962 1 1
0.615598793358755 0.598224682556991 1 1
0.613198937942392 0.593497734812595 1 1
0.546162069021093 0.531935520140504 1 1
0.503260383139165 0.489306040780321 1 1
0.424647352235763 0.413328219035063 1 1
0.620678287036352 0.605081641899215 1 1
0.30531847383843 0.297030895195784 1 1
0.698284061215419 0.677838529378852 1 1
0.768931998817965 0.747792614063284 0 1
0.650703318916962 0.634130625755382 1 1
0.434960105946228 0.421505271404655 1 1
0.277440653257525 0.269622320170262 1 1
0.500844746724373 0.487159486042969 1 1
0.490150237238946 0.475730556579759 1 1
0.339048774797615 0.32999830543535 1 1
0.621217795940554 0.600950788357318 1 1
0.316612190440261 0.307411786525041 1 1
0.587262940055184 0.571170938882861 1 1
0.225745866788747 0.219709191584187 0 0
0.315514014819561 0.304152906229614 1 1
0.418515677269241 0.406077353233715 1 1
0.571170344248617 0.551814421832979 1 1
0.370554490532794 0.360350194576604 1 1
0.474797175336262 0.460362889679476 1 1
0.707524882055774 0.686162941936738 1 1
0.7257878843561 0.70313805495987 1 1
0.533823888161363 0.520021070325816 1 1
0.573212375345289 0.557557528450642 1 1
0.624621061541074 0.607762567527991 1 1
0.519344792394693 0.505737417439531 1 1
0.528913730367156 0.513509455262898 1 1
0.512240198784573 0.495771632158566 1 1
0.453765625697515 0.442838785241461 1 1
0.428890875527339 0.416539261868839 1 1
0.599503920818134 0.580025420080575 1 1
0.522019297604932 0.503864862055238 1 1
0.264889276828624 0.257077601017674 1 1
0.61983465136678 0.600751111555481 1 1
0.74194001993293 0.719028050429368 1 1
0.563111409316429 0.544945055499007 1 1
0.684923145539422 0.664266992196648 1 1
0.641884712496058 0.622533380867448 1 1
0.498969129227504 0.484108096781946 1 1
0.58959593850815 0.572574930839193 1 1
0.662960030206041 0.642534318005562 1 1
0.657534523284107 0.636351987496045 1 1
0.391295913454502 0.381392487749603 1 1
0.595333431743835 0.579629711827087 1 1
0.309723818552777 0.299878319083148 1 1
0.471174313279575 0.456569402090246 1 1
0.441991263203693 0.430174744992021 1 1
0.331565037140965 0.325266383974349 1 1
0.891618547981325 0.867601294595817 0 0
0.650869096535888 0.632277763409227 1 1
0.421972125247474 0.409342187409366 1 1
0.256651124812357 0.249348420884793 1 1
0.395771564403268 0.383652767977895 1 1
0.62756721696265 0.610325779495151 1 1
0.485737657425712 0.471208773310677 1 1
0.347103871894969 0.338435080858257 1 1
0.377012646882342 0.366597964978324 1 1
0.416272760637609 0.402332649468968 1 1
0.264788666468667 0.257488266144463 1 1
0.252274822622225 0.246088452281619 1 1
0.646160628699811 0.626848906607499 1 1
0.488603880016543 0.474835114936473 1 1
0.269127725038878 0.26079413632725 1 1
0.642042923141335 0.625506222872825 1 1
0.381576293963605 0.370503654358906 1 1
0.484554514988718 0.469159657573394 1 1
0.629605212291211 0.609703314561567 1 1
0.504614779956895 0.48805182049013 1 1
0.672656477458775 0.653777859097587 1 1
0.61434942028099 0.596549564552365 1 1
0.531699223880449 0.5162729952769 1 1
0.386744942117433 0.376463534626173 1 1
0.491352654062835 0.476283323934979 1 1
0.821631669757428 0.794313672262473 1 1
0.55423037100132 0.537086225900997 1 1
0.430472881961362 0.4162778232463 1 1
0.509651342377517 0.493934055829267 1 1
0.568756450999671 0.55277743481152 1 1
0.572439940461701 0.556877236335592 1 1
0.652688927139165 0.633615686366371 1 1
0.352146519487689 0.339952303591824 1 1
0.408685772894442 0.39615936540538 1 1
0.648527833537305 0.629982116081853 1 1
0.661240454248974 0.641476248181758 1 1
0.343483278279436 0.332981620475681 1 1
0.410684833481901 0.397190603346645 1 1
0.215632511356434 0.208406585762517 0 0
0.347048915248532 0.336343105102756 1 1
0.534436406092541 0.51936464932277 1 1
0.483912194095982 0.469618007339674 1 1
0.392399530586476 0.381135500252225 1 1
0.346292363300152 0.335880372786995 1 1
0.599813442456354 0.580587223152259 1 1
0.427453641055691 0.413980174318212 1 1
0.422855067602322 0.409574549158518 1 1
0.482403279928085 0.467534797412703 1 1
0.304603250148952 0.29647707378282 1 1
0.454555035585644 0.44167847635571 1 1
0.673918495850658 0.655365820141673 1 1
0.421609275051779 0.411489347869958 1 1
0.347338972896776 0.336154168526933 1 1
0.454762337435575 0.44058437519299 1 1
0.319094043579627 0.309201114224129 1 1
0.397835151467028 0.385963344069157 1 1
0.62390523547684 0.60498157684006 1 1
0.176016265421688 0.171591691541498 1 0
0.516163368201794 0.502136150013142 1 1
0.592175716162092 0.573976989396428 1 1
0.510483491051754 0.493343581335978 1 1
0.262514120291547 0.254379494847089 1 1
0.600247176927233 0.58088489753694 1 1
0.496977649828697 0.482145735372426 1 1
0.421169640382747 0.407932562775055 1 1
0.443381498437519 0.428949672165434 1 1
0.642536990858142 0.622592967753428 1 1
0.511357167098878 0.495541811952915 1 1
0.594142987244776 0.575123816680239 1 1
0.662230429795008 0.643705604975753 1 1
0.515424279192916 0.5011354686577 1 1
0.543356407157238 0.52857914159768 1 1
0.760098365144641 0.73884797388552 1 1
0.506567253140527 0.493518368043273 1 1
0.520822514261156 0.507156497633233 1 1
0.626972688601379 0.609447175533396 1 1
0.644501128791482 0.625952097013268 1 1
0.481534025154733 0.467143111297601 1 1
0.520875145317072 0.50627182417489 1 1
0.599865109672192 0.581383774362624 1 1
0.409441558681979 0.396633099830087 1 1
0.406613792383322 0.392675371682295 1 1
0.661917884589492 0.641471026910477 1 1
0.607466336499031 0.588772606340047 1 1
0.352807739614845 0.343474216833676 1 1
0.620332739571693 0.602699754912592 1 1
0.522510125954541 0.508644159963784 1 1
0.729207536972539 0.708961515008068 1 1
0.465461302228954 0.452488662104006 1 1
0.548769749518813 0.534739687475172 1 1
0.533542638994303 0.516229482304433 1 1
0.499370859788462 0.483929932197564 1 1
0.440412962943279 0.429553210944943 1 1
0.695097644483569 0.676008474928968 1 1
0.509975411399915 0.494615355805023 1 1
0.428372124190524 0.418459767396603 1 1
0.577654452409511 0.56308177441064 1 1
0.425762564092669 0.414145271783428 1 1
0.222939845712855 0.216940470862694 0 0
0.272027456454976 0.263324766985445 1 1
0.46933614246098 0.453506890303776 1 1
0.589519556948337 0.572019752648814 1 1
0.528386592537932 0.511695779887101 1 1
0.449254166540455 0.435610039507563 1 1
0.557324558447489 0.539247420119107 1 1
0.527674607272197 0.512577992010316 1 1
0.105262820565612 0.102142483281473 0 0
0.571560960335539 0.556215087373762 1 1
0.396126317317788 0.382717047867613 1 1
0.459452013179082 0.443886601911675 1 1
0.600127917229166 0.579802943422772 1 1
0.472578999568932 0.459033345148039 1 1
0.908115858781358 0.88261977179996 0 0
0.605328956516631 0.586428257198941 1 1
0.515818629051629 0.500465915713528 1 1
0.573725433630954 0.558200558904588 1 1
0.69909315856801 0.674332371082993 1 1
0.406546028332976 0.395906843142837 1 1
0.642677691082091 0.624077216113682 1 1
0.562398940994874 0.543451444565339 1 1
0.400726642118105 0.38809172949028 1 1
0.572815247330375 0.554181623285809 1 1
0.442944349110801 0.428829427378029 1 1
0.420717523669525 0.409697995009772 1 1
0.736482297516797 0.714696866204367 1 1
0.744382680721982 0.722872380787506 1 1
0.58044440691293 0.563042489748697 1 1
0.291513049244876 0.284986070825184 1 1
0.441604723523996 0.428387541222534 1 1
0.646710694572099 0.626784621456426 1 1
0.551862444941351 0.535474743193196 1 1
0.124281042106273 0.120761791071709 0 0
0.30480506377833 0.295361146070853 1 1
0.460943896201576 0.447124720403788 1 1
0.791367688000006 0.767731715398917 0 0
0.370362835663713 0.360637836043423 1 1
0.503347598674541 0.489507619871731 1 1
0.478645005963246 0.461080374734644 1 1
0.420985917372022 0.4081592487588 1 1
0.445166400252498 0.432816588600876 1 1
0.473156896425598 0.460357696562795 1 1
0.543052667563774 0.527394629924516 1 1
0.507102098082354 0.494047378647212 1 1
0.408352143706851 0.394996158251352 1 1
0.411124299409788 0.401395260756631 1 1
0.685294662755686 0.664674475413761 1 1
0.574897031689267 0.559348194221022 1 1
0.292305033597129 0.281779916256822 1 1
0.402380930578645 0.390107913652033 1 1
0.208367333492046 0.201892469004287 0 0
0.488736113190323 0.474246974291378 1 1
0.484938814074008 0.471233674856416 1 1
0.400882054395968 0.38727592807495 1 1
0.465677993058783 0.452756960154533 1 1
0.683190995022215 0.664441885066347 1 1
0.665403638223928 0.644884227580347 1 1
0.441417033188166 0.428329739253838 1 1
0.468409804550401 0.455526977994682 1 1
0.47238309705054 0.457453564938748 1 1
0.393051743345306 0.383231708822069 1 1
0.602390882542425 0.584307930013743 1 1
0.744107287945354 0.722159190350813 1 1
0.785068049833257 0.761025829539194 1 1
0.751218679099307 0.730178790834038 1 1
0.263942566257339 0.254770413573266 1 1
0.448050304386319 0.435618868817225 1 1
0.452079843546012 0.439026254156534 1 1
0.666617648828882 0.646333059886516 1 1
0.731353721626512 0.711412258521095 1 1
0.224451238510513 0.218889065282266 1 1
0.574981331322143 0.558595376499904 1 1
0.659391857758201 0.640693219777923 1 1
0.440729952024044 0.429270755652865 1 1
0.476681882328177 0.462761779951873 1 1
0.61125559725702 0.593420817010729 1 1
0.722994414477866 0.702381310435816 1 1
0.563507883850318 0.547374003612693 1 1
0.446515284248603 0.433458587268796 1 1
0.499108710515946 0.484448111049264 1 1
0.415325232615821 0.403628827715893 1 1
0.402019005203332 0.390998995813207 1 1
0.484046877749821 0.470433628592411 1 1
0.403821042417269 0.392236330968718 1 1
0.49934216481371 0.483675627188139 1 1
0.162050790168036 0.156372922052943 0 0
0.596997803916788 0.5791163438398 1 1
0.246953624141213 0.238784239579167 1 1
0.513836894528316 0.500419920259627 1 1
0.699338462543369 0.67862001227781 1 1
0.401680787790127 0.389606103112607 1 1
0.359430808643037 0.349185947752805 1 1
0.478958925919987 0.462499712382617 1 1
0.453417997971237 0.439663868033914 1 1
0.238150603107152 0.231729785279851 0 0
0.297755333624214 0.288615268158111 1 1
0.495166767952018 0.481611714733556 1 1
0.502584991283555 0.487435992348198 1 1
0.451796029535064 0.437989909578371 1 1
0.482264051561304 0.468260602081198 1 1
0.561093515855898 0.545734907063815 1 1
0.506456758658659 0.49128461057116 1 1
0.383904959143709 0.374643369310497 1 1
0.341762249250836 0.331157470899869 1 1
0.421319966202843 0.408663720623549 1 1
0.506206596627976 0.488483536059821 1 1
0.654371536557643 0.635253597144263 1 1
0.28856552125915 0.279483703981341 1 1
0.547484047005927 0.53293169839082 1 1
0.435670511726312 0.422932617237607 1 1
0.388318344899501 0.375695993722047 1 1
0.653020717575021 0.633395098538203 1 1
0.492437897159953 0.474857776988299 1 1
0.718615848149506 0.699504149665441 1 1
0.554981088485686 0.537172936411048 1 1
0.436356739257047 0.424946419041243 1 1
0.743915508929198 0.721403920831995 1 1
0.386147223698416 0.373776782931059 1 1
0.556862980428172 0.540764632512667 1 1
0.510622172450178 0.495656687986196 1 1
0.423857541201092 0.411015098782903 1 1
0.678880067046074 0.659873643518106 1 1
0.248090223502311 0.241337219887432 1 1
0.73006065762864 0.704990236977446 1 1
0.673874860198344 0.654983980723417 1 1
0.348351647687203 0.339476277264581 1 1
0.427127625421728 0.414424249240708 1 1
0.167452408173714 0.164484968124439 0 0
0.53507526851434 0.520315688393447 1 1
0.562485062574004 0.545661273756001 1 1
0.221956797866828 0.214917750161378 0 0
0.469582892123265 0.454727433615674 1 1
0.226490187587388 0.220980463834614 1 1
0.396415181822704 0.384542629917796 1 1
0.398837753737972 0.386630081864307 1 1
0.567896341024031 0.552762584363899 1 1
0.591019062770288 0.57186037052893 1 1
0.82245730090808 0.797889740370216 0 0
0.701548790915119 0.678715991474879 1 1
0.566058955537969 0.548099725244509 1 1
0.591486402357353 0.573722852522808 1 1
0.404410009792939 0.392467283424255 1 1
0.607317648907293 0.590253464234146 1 1
0.640512672316181 0.623013700933108 1 1
0.551436419184556 0.53729951263388 1 1
0.541893519382248 0.524612423488123 1 1
0.553304785111626 0.536036720135538 1 1
0.716460440889869 0.695208440116929 1 1
0.319148996230061 0.310042388667992 1 1
0.458610541624848 0.445224425061646 1 1
0.353247523790811 0.340718855355385 1 1
0.657456409275775 0.63794686051305 1 1
0.23886331384464 0.232031837970841 1 1
0.383066410723833 0.371696988670521 1 1
0.0734988778451307 0.0712534212077511 0 0
0.349392868981646 0.339927901437315 1 1
0.594537994730171 0.578324655286244 1 1
0.463416672055518 0.450354913723552 1 1
0.489560822134239 0.475702759332045 1 1
0.374449533838526 0.362815358313894 1 1
0.703433941025153 0.682901752840577 1 1
0.58392405375354 0.565348013653007 1 1
0.570478318656866 0.55405332881784 1 1
0.647454617110082 0.629815231845539 1 1
0.378848030838832 0.367816456486794 1 1
0.52912567174796 0.514027154424449 1 1
0.478783235549022 0.466370307470533 1 1
0.335053943399271 0.32520510758407 1 1
0.304593070123894 0.296551123729351 1 1
0.19618514167249 0.190200247575077 1 1
0.44617349801002 0.432629613978895 1 1
0.658390637236785 0.640338332975494 1 1
0.161286553303214 0.156314679248302 0 0
0.297844590172018 0.289995651705524 1 1
0.346036372786372 0.336930641810254 1 1
0.664052494146912 0.644963300425145 1 1
0.552112460711787 0.536582769367225 1 1
0.35957324861139 0.349903544351504 1 1
0.724925765953633 0.702484265604181 1 1
0.715988680139858 0.695916023274099 1 1
0.316900541432157 0.30942618845612 1 1
0.440191121427299 0.42593719565334 1 1
0.614942526282625 0.597433389644027 1 1
0.238283158341607 0.227818142349593 1 1
0.274074394366857 0.265302589048586 1 1
0.584048557979355 0.566580546568686 1 1
0.538054040677423 0.520850631676912 1 1
0.461036680117331 0.448112824047329 1 1
0.502684739625714 0.48911744859097 1 1
0.468974816789691 0.452763853189451 1 1
0.395330083088198 0.385017325510274 1 1
0.82341410406129 0.797029526812291 0 0
0.776659909261475 0.7549761981772 1 1
0.57073339971937 0.554176775359432 1 1
0.358747376833191 0.348254779315677 1 1
0.495174465584117 0.480290742305548 1 1
0.587444808715625 0.571454990119605 1 1
0.696324318212951 0.676897809875219 1 1
0.548579470769534 0.531665721272977 1 1
0.347467011137105 0.336640662057984 1 1
0.588598051591673 0.572041291221893 1 1
0.565965612637057 0.549243678760992 1 1
0.313851031874686 0.306191081682213 1 1
0.329924648943811 0.320478806641425 1 1
0.444809598640032 0.430064008362323 1 1
0.289463362080624 0.281517873269557 1 1
0.506494986406131 0.491125854451238 1 1
0.581162115127514 0.56516263427377 1 1
0.707365600211081 0.685731078960278 1 1
0.552443389409942 0.536009044348044 1 1
0.769182387950135 0.747841705582912 0 1
0.357074084270506 0.34675734826485 1 1
0.483565647471047 0.468499176700532 1 1
0.31818486465383 0.309731204556428 1 1
0.31491658499637 0.306436137739141 1 1
0.592054315181249 0.573907515338283 1 1
0.548387436369896 0.532323921536264 1 1
0.403155565145485 0.391825926164079 1 1
0.47086351755977 0.456411171683098 1 1
0.701910422754433 0.68062226233421 1 1
0.354262846217991 0.344060697517973 1 1
0.452470348314636 0.438844824155421 1 1
0.373692892165616 0.364565574528095 1 1
0.36909691661045 0.357348155687362 1 1
0.504059266794489 0.491574698809319 1 1
0.59426846351849 0.57600259181763 1 1
0.504978093730481 0.491185405827759 1 1
0.437159188701398 0.425282653338063 1 1
0.544657248053995 0.53096166867931 1 1
0.290552761277665 0.281882972087186 1 1
0.412155717067567 0.398329433446033 1 1
0.598383823988364 0.582650446973091 1 1
0.661679177154044 0.643657676906778 1 1
0.695415855230076 0.672351679800456 1 1
0.500407057146428 0.486859593298386 1 1
0.485943085264055 0.468576354974942 1 1
0.428394468857518 0.416124826274607 1 1
0.581959757328263 0.562864136894633 1 1
0.766835047436051 0.745220812928092 1 1
0.284910361375725 0.276514158487184 1 1
0.626557244433694 0.608605932835824 1 1
0.362672307209657 0.350848019805427 1 1
0.37122676177406 0.359704863501183 1 1
0.666298751548443 0.64844154134757 1 1
0.701849481256911 0.68106281291118 1 1
0.296290341809939 0.287695617227534 1 1
0.537825866762315 0.524251496114228 1 1
0.437638484731667 0.426147708771545 1 1
0.679381578069266 0.658371263256307 1 1
0.272145350968989 0.264444576638605 1 1
0.693430563398072 0.670869856429728 1 1
0.456947082926783 0.442591508484661 1 1
0.452041147094931 0.440037878452686 1 1
0.810329213341553 0.787504775619186 0 0
0.568678860277345 0.549238017081996 1 1
0.341871511570614 0.334978656799273 1 1
0.333027147627278 0.32132409040064 1 1
0.53184747986428 0.51578918907779 1 1
0.479153312575828 0.465141110770635 1 1
0.609871903173933 0.590587845577045 1 1
0.347803820310446 0.339541361094771 1 1
0.405661410219714 0.393957527423698 1 1
0.489439661502984 0.47651795159508 1 1
0.641723141734209 0.623112985951506 1 1
0.483515913966901 0.46996443969275 1 1
0.452757470064823 0.439919052028911 1 1
0.630222138700882 0.61094875158874 1 1
0.43243602368995 0.419782931195063 1 1
0.309123058034576 0.299526134407842 1 1
0.470527679078467 0.457539585775467 1 1
0.655337721321637 0.634463009972204 1 1
0.267348231183018 0.259441977394006 1 1
0.595150244895661 0.575840272060454 1 1
0.424260211344068 0.412897724697688 1 1
0.459539047345382 0.44806274182555 1 1
0.49848062876972 0.481005937150773 1 1
0.559105917207708 0.542333658146276 1 1
0.405146589357703 0.392835542778848 1 1
0.385802530547236 0.37373040109805 1 1
0.336151771442063 0.326046472837095 1 1
0.216898038275977 0.208750178935123 0 0
0.597784591495746 0.582786182074089 1 1
0.721487725728802 0.701046181674287 1 1
0.182830519822021 0.180736222050681 0 0
0.674694806664317 0.653108601736975 1 1
0.422204153141279 0.409142978067133 1 1
0.423397756993988 0.410938553757081 1 1
0.458495906421643 0.445419348745574 1 1
0.795118363048839 0.770770680048453 0 0
0.298781570649844 0.29025865392173 1 1
0.410239658269938 0.399018359288167 1 1
0.360784677121423 0.347885749579652 1 1
0.419233874293158 0.407902850302897 1 1
0.641168565891985 0.62114020328675 1 1
0.486711288995663 0.470583688582644 1 1
0.462921427507849 0.449733292632826 1 1
0.434604636643905 0.420775674926497 1 1
0.655402704876567 0.632307510465472 1 1
0.285144936114213 0.274408518951711 1 1
0.665542522072745 0.64714956993341 1 1
0.414622799153259 0.399046027075006 1 1
0.46988712300664 0.456269089443734 1 1
0.509638503419276 0.494805449036301 1 1
0.549461738752731 0.532495523580451 1 1
0.406687115563958 0.394403028588813 1 1
0.542574980040212 0.525351574380716 1 1
0.811682414280023 0.790264230743754 1 1
0.566453787094129 0.551531966129713 1 1
0.494227957905101 0.480295105762394 1 1
0.610176290201393 0.591980279264345 1 1
0.701011219219419 0.680217562607226 1 1
0.482858056489389 0.469391004749711 1 1
0.42018273006227 0.408744689987981 1 1
0.699415362871346 0.676312464020967 1 1
0.563888030827165 0.545662616980897 1 1
0.636164655058835 0.617275516165396 1 1
0.519972067707257 0.50666176499228 1 1
0.547599949702069 0.531708245136003 1 1
0.280764713601309 0.273877468520441 1 1
0.729707848658744 0.709858183992126 1 1
0.511543752501125 0.496834553918362 1 1
0.654356734847442 0.630045140594201 1 1
0.343034974183093 0.335292609052014 1 1
0.197885860411965 0.192846718257842 1 0
0.538832473446647 0.522817406998526 1 1
0.308370227895293 0.29845023835523 1 1
0.532204841088543 0.517326858425259 1 1
0.441228333459913 0.427804679476004 1 1
0.500513467253003 0.486998685166864 1 1
0.489012391604308 0.476040555556027 1 1
0.327237578851464 0.317864074437659 1 1
0.738425859838599 0.717729090425584 1 1
0.330448173173997 0.323421287883348 1 1
0.616126688259283 0.598779077804782 1 1
0.538226190757504 0.52200193261237 1 1
0.551300040933718 0.535102039982476 1 1
0.468517639220148 0.45374591055523 1 1
0.313698186773954 0.303843763396921 1 1
0.497915746285587 0.484656240334012 1 1
0.334879704549474 0.32500951838279 1 1
0.617213647818794 0.600331276304674 1 1
0.91744191344483 0.889477020230851 0 0
0.493132621014975 0.478629113329807 1 1
0.434256943750555 0.422546978782749 1 1
0.254651739310944 0.243020127180536 1 1
0.590717893852712 0.574768537699672 1 1
0.508355615754296 0.495525959853053 1 1
0.344248358392343 0.33446351174726 1 1
0.374762214430952 0.363712230335622 1 1
0.496918677046721 0.480641841050281 1 1
0.649128053660378 0.629101765340004 1 1
0.401875390835705 0.390075379302282 1 1
0.314277084411849 0.307456124631266 1 1
0.507932857781844 0.492034197461813 1 1
0.634198409676803 0.616022126538547 1 1
0.347607082389587 0.338078974748307 1 1
0.423645397729294 0.411672975100594 1 1
0.553055618047699 0.538323127876935 1 1
0.46655755792372 0.453486222388861 1 1
0.1925144848168 0.187532300694467 0 0
0.439927832125512 0.424386622411509 1 1
0.563540012405088 0.546975965559228 1 1
0.421826537488739 0.410781757975902 1 1
0.391711377572897 0.380515663635842 1 1
0.559669484030162 0.544872184080769 1 1
0.541330803582031 0.525590759237491 1 1
0.633641359934574 0.615824322599538 1 1
0.488995153691403 0.476038037018463 1 1
0.654343393120676 0.633484898560616 1 1
0.504184745405692 0.487262649939722 1 1
0.21238257814296 0.204763109194291 0 0
0.540578979538968 0.524952442042028 1 1
0.259053968363211 0.251487918392835 1 1
0.768322258146258 0.743256860089032 0 1
0.647920042830961 0.629811803146453 1 1
0.381101644403511 0.371854365631729 1 1
0.560532563861576 0.545193739088564 1 1
0.548785695272864 0.532263731955706 1 1
0.519099525475209 0.503113634827553 1 1
0.198205071207544 0.194055585971876 0 0
0.474178940585171 0.4607854466138 1 1
0.383882373112719 0.370902491892567 1 1
0.499591545586732 0.4826116375604 1 1
0.539353886417379 0.524379251839836 1 1
0.628223485011422 0.60924781326883 1 1
0.606641878529888 0.589471608087823 1 1
0.618395463514087 0.599965616421466 1 1
0.611745006672427 0.593273823612178 1 1
0.672808932869443 0.652927778198853 1 1
0.66337963267507 0.645580172681021 1 1
0.330394961328294 0.320864127218475 1 1
0.543343454994507 0.527487179197725 1 1
0.696457555487619 0.676338881298352 1 1
0.682158875858267 0.657946394392868 1 1
0.263705440388477 0.255078309505954 1 1
0.567285967639872 0.550949415293982 1 1
0.378473330632803 0.366053622133555 1 1
0.335070415380102 0.325548678043294 1 1
0.606941411495806 0.589712600562173 1 1
0.452866774710319 0.43922187770011 1 1
0.440019959512332 0.426234809020867 1 1
0.358636049121463 0.347023128916203 1 1
0.607030239809301 0.588958730226566 1 1
0.313909340977208 0.305781971363882 1 1
0.556874786559235 0.539493586113339 1 1
0.509163587475903 0.495065632260411 1 1
0.688123373368224 0.667848400620588 1 1
0.862321864474847 0.837310965870786 0 0
0.666643360734594 0.648189627723759 1 1
0.613121972547874 0.596612721934417 1 1
0.529943192106821 0.515079023091033 1 1
0.41452744006557 0.403166174242644 1 1
0.28330722178831 0.273231399762809 1 1
0.490709333930102 0.478084953508583 1 1
0.337788673071867 0.329893809925115 1 1
0.654605027127514 0.635946124683229 1 1
0.636416394848445 0.618558622581901 1 1
0.49639198507582 0.482468556118088 1 1
0.551978063571837 0.535382651814116 1 1
0.55550833448972 0.539866116851325 1 1
0.413434374889651 0.39979050317679 1 1
0.702066167137282 0.682551216965109 1 1
0.581444379812451 0.562421178556104 1 1
0.457677202120485 0.443266485894557 1 1
0.433541323492118 0.421769416420265 1 1
0.553131100339517 0.53457514254409 1 1
0.527107563183641 0.511990925173165 1 1
0.610645123311869 0.592862250632419 1 1
0.753113148770794 0.730500426549856 1 1
0.763582150146916 0.737593815852301 1 1
0.541862725410998 0.526800426966386 1 1
0.640821291198604 0.622804875312271 1 1
0.710524330513023 0.686404250660463 1 1
0.666438299523508 0.646845111738487 1 1
0.40037908230123 0.390217945000089 1 1
0.353454603541573 0.341118536972463 1 1
0.49664079962995 0.483821209370052 1 1
0.259904536939267 0.25277971646765 1 1
0.471111161156786 0.455996885488699 1 1
0.531923934350628 0.515511267261432 1 1
0.605173734665527 0.586645522184825 1 1
0.653225416790978 0.635127391283884 1 1
0.783259740186894 0.761701842435206 0 0
0.495060477407833 0.480370979547628 1 1
0.493323829926146 0.478413295987696 1 1
0.574406161697345 0.560359575401626 1 1
0.40361859725652 0.390527427583268 1 1
0.161464085748031 0.15575768894993 0 0
0.615247743935009 0.597729769970036 1 1
0.465907875702913 0.451126709177089 1 1
0.671868399731134 0.653555806053426 1 1
0.370984077946393 0.359145395856582 1 1
0.848003390330807 0.821486832341418 1 1
0.380163157346223 0.368291750180462 1 1
0.525490055548187 0.510006624381988 1 1
0.535365010738674 0.517597996042596 1 1
0.274308437529887 0.267273806703527 1 1
0.391535024631634 0.38031210187722 1 1
0.479322643329612 0.464943147263069 1 1
0.600053576147468 0.581470398230745 1 1
0.730152483469023 0.706497410787255 1 1
0.541495810308176 0.525334666767044 1 1
0.715851188076869 0.695384147393531 1 1
0.628957442894539 0.611943992507502 1 1
0.533621042183101 0.51831521884053 1 1
0.60663999528471 0.590012999355103 1 1
0.465490908846091 0.452687310087556 1 1
0.411446730008315 0.401040724407138 1 1
0.814679254575003 0.790934273774239 1 1
0.481559817063394 0.466445629537531 1 1
0.547466170736983 0.531126719468713 1 1
0.417998930409482 0.405092173924362 1 1
0.589102901803053 0.570310600480982 1 1
0.557499307054393 0.543149191521763 1 1
0.571686058032715 0.55488823456441 1 1
0.505324841837431 0.49186408145162 1 1
0.515897216037902 0.501497664220157 1 1
0.406014619846157 0.391171026160323 1 1
0.381382581160747 0.368930661637737 1 1
0.601302795662244 0.584453575356153 1 1
0.484653180095292 0.472358617537489 1 1
0.675351931490825 0.65633805764448 1 1
0.668212763702674 0.650911756414712 1 1
0.298880121998187 0.293138260959874 1 1
0.755649263993414 0.732358144740097 1 1
0.330883432658862 0.319704217383495 1 1
0.255876174129461 0.250556227715539 1 1
0.476141143862659 0.461034556886099 1 1
0.495335687670659 0.480043894747694 1 1
0.63452510475231 0.616703883779128 1 1
0.550785516578951 0.535540546669085 1 1
0.391500464289554 0.379603398843487 1 1
0.532394607814026 0.516836009546873 1 1
0.513338226255953 0.496952113027168 1 1
0.528096705865934 0.513462050737062 1 1
0.306582219469195 0.298126157450319 1 1
0.578626572224487 0.562680269995144 1 1
0.191619565046317 0.185825161120438 0 0
0.259145743626152 0.25124794611579 1 1
0.473856504719226 0.461039055914543 1 1
0.849733974260721 0.824415539985372 0 0
0.383679775578729 0.372327719465028 1 1
0.283382388994047 0.27634365790443 1 1
0.772515151801291 0.749315623172953 1 1
0.554717959288726 0.537029233449608 1 1
0.463393593944446 0.447848082872333 1 1
0.374362567133237 0.364235812391901 1 1
0.382970594757463 0.371522342714974 1 1
0.504519106829316 0.488165799823623 1 1
0.48840346108126 0.474836200308935 1 1
0.494650827160133 0.481134779777194 1 1
0.492050477091551 0.477394912658547 1 1
0.390408367721331 0.379790676582448 1 1
0.7243421348396 0.701167483630457 1 1
0.731654555530667 0.709573722750308 1 1
0.18229823459337 0.176474415918964 0 0
0.422337211462553 0.40957223214862 1 1
0.414115816096629 0.402820190775726 1 1
0.403360254626296 0.392600002245262 1 1
0.378680299794032 0.367662691621404 1 1
0.674843144494696 0.656348636071849 1 1
0.500622997053962 0.484892475324324 1 1
0.57743870061525 0.55912564297954 1 1
0.579095269926055 0.560348643415261 1 1
0.426698381157653 0.413730336384126 1 1
0.686788947927135 0.666509286495281 1 1
0.378045622370604 0.366495667635594 1 1
0.325507795798824 0.314949357546626 1 1
0.544690121016302 0.528139109108117 1 1
0.364448308582193 0.35126794039728 1 1
0.513610155739508 0.496009017923236 1 1
0.357459616333664 0.345730824982895 1 1
0.287178008273905 0.277837806245903 1 1
0.411553680172355 0.399545517853268 1 1
0.813805783014384 0.789924471282251 1 1
0.674636304152929 0.65480605430169 1 1
0.586786047314319 0.567834718061489 1 1
0.283312680322027 0.27442037446901 1 1
0.472130148679911 0.457524276603871 1 1
0.324736678922053 0.316164384657574 1 1
0.458951071373345 0.447390794006665 1 1
0.418541728037993 0.406551765630546 1 1
0.56415740843932 0.548009260755477 1 1
0.535064360093297 0.517979554958807 1 1
0.467218717431049 0.452060535176502 1 1
0.419220780287141 0.405795022037238 1 1
0.401927659294666 0.388128455892102 1 1
0.329235640836495 0.317594093689676 1 1
0.356677401131024 0.347039520298026 1 1
0.643862265552467 0.622541490219698 1 1
0.35469642489691 0.343702199676634 1 1
0.379522450996094 0.368667898621277 1 1
0.483658325997357 0.470066852999082 1 1
0.822971401742064 0.796671930877103 0 0
0.454883071358388 0.441271405870584 1 1
0.813217003221887 0.790904118066006 0 0
0.456094839334052 0.442506413423626 1 1
0.416146952331712 0.402639249072122 1 1
0.508286135916162 0.494284407669008 1 1
0.610959221174338 0.594516777154935 1 1
0.476467791929332 0.463175350666965 1 1
0.330205858655271 0.319799857281101 1 1
0.545767132869523 0.527870630677501 1 1
0.355544049786294 0.344285598807955 1 1
0.452004756325016 0.439454433829915 1 1
0.535407237991731 0.519959036993438 1 1
0.209144715872161 0.203541459998133 0 0
0.673637290515693 0.652127793943544 1 1
0.615181845901576 0.597099394873265 1 1
0.545352571964252 0.529664747981095 1 1
0.305159118362205 0.29649522217527 1 1
0.546390652973249 0.529245626217503 1 1
0.483830006973528 0.469761634585001 1 1
0.51548260766607 0.502938837358424 1 1
0.503270697658498 0.486464056038065 1 1
0.851440573269851 0.826963302532941 0 0
0.311144085360888 0.301329880113335 1 1
0.530913777197354 0.515637297510206 1 1
0.618679688606151 0.600891042851994 1 1
0.787118883914802 0.763118177958827 1 1
0.332678463005292 0.323008986368975 1 1
0.724779370323302 0.704577181503737 1 1
0.35328185637894 0.343190877761667 1 1
0.516273494250311 0.502607661646346 1 1
0.290605636497938 0.281421098169529 1 1
0.753016971809801 0.731373800407769 0 1
0.420229048916141 0.406967586868605 1 1
0.345073412757229 0.33452121079637 1 1
0.347847256833072 0.337544343915661 1 1
0.319548326769679 0.310914382987019 1 1
0.507708033470002 0.493153535525107 1 1
0.787753282820591 0.763976299687671 0 1
0.522398759700607 0.507434474246394 1 1
0.697374540178992 0.67613695267127 1 1
0.480791665280022 0.466144705821327 1 1
0.275473858576613 0.269965129325694 1 1
0.645238858670878 0.626404424147837 1 1
0.373558409340244 0.362028599013138 1 1
0.620189777889362 0.602590088351609 1 1
0.543891409038448 0.529034930659502 1 1
0.456654570667694 0.439055416120812 1 1
0.646893132104096 0.626228663127266 1 1
0.402454011500129 0.389967590960266 1 1
0.48545148851022 0.471902231499262 1 1
0.735937268724203 0.714209360452736 1 1
0.667234427729743 0.646676468529321 1 1
0.33512438229269 0.324019861884795 1 1
0.554352267421014 0.539221378718682 1 1
0.555679596963569 0.540654554020089 1 1
0.443025429748352 0.431890682633701 1 1
0.489182177396842 0.473348368623682 1 1
0.551972086438048 0.537076676992114 1 1
0.481884464647497 0.463268448117105 1 1
0.450644368729652 0.437282066356186 1 1
0.383129194370729 0.369911642830478 1 1
0.322854585581214 0.313480586609474 1 1
0.574407459064956 0.557420849635738 1 1
0.687953251858152 0.667203979740583 1 1
0.429561930146949 0.418055167347972 1 1
0.376358014132365 0.364911734816805 1 1
0.586995782795991 0.568149043410398 1 1
0.36872818220285 0.356983559059132 1 1
0.630032794791178 0.611840532885685 1 1
0.568163660609711 0.55013278987402 1 1
0.439931810502813 0.426967170826317 1 1
0.322716242006331 0.311449775649291 1 1
0.319301012473439 0.310274595560431 1 1
0.461351915721182 0.447579363662775 1 1
0.668834440683832 0.650674011392002 1 1
0.476488897922361 0.461801520950867 1 1
0.324359920056849 0.314386822049116 1 1
0.546171094991652 0.529606763211756 1 1
0.712011406064709 0.690658071858884 1 1
0.707058536589942 0.685588099702138 1 1
0.554229475829078 0.537769176430042 1 1
0.633379515171745 0.615548938328109 1 1
0.298400244443154 0.28994839684798 1 1
0.785146147387693 0.763313362554188 1 1
0.506676835090559 0.492247043177755 1 1
0.530136921244197 0.515723364769704 1 1
0.785419801786846 0.7615075560052 1 1
0.389122552496897 0.375982616176078 1 1
0.444294279000915 0.431458730465112 1 1
0.573539029463185 0.556460663795348 1 1
0.40101113802018 0.387575457315604 1 1
0.507259348410843 0.491997520747558 1 1
0.390904315542437 0.378040785946215 1 1
0.764864738714207 0.744054190188579 0 1
0.442625570235181 0.429956338320456 1 1
0.445082625931832 0.430284170051558 1 1
0.524571971844647 0.507447256539257 1 1
0.299999582067162 0.291695745398442 1 1
0.577323550469137 0.562467367674302 1 1
0.461627109855273 0.447156654932257 1 1
0.521721685242883 0.506214549748866 1 1
0.408926865425489 0.396916238351276 1 1
0.49027267306223 0.477303666877042 1 1
0.372960011424945 0.361917417668033 1 1
0.386750555224027 0.377097081440861 1 1
0.400258877962936 0.388956571163617 1 1
0.635824359469793 0.615286945588492 1 1
0.291665849485215 0.284457347749796 1 1
0.489101874581898 0.474679457926849 1 1
0.552727569249286 0.537461247963184 1 1
0.488247147583787 0.474798375622737 1 1
0.676823287405412 0.652678498972648 1 1
0.562172608066054 0.544648732648068 1 1
0.380961758226278 0.370562217107002 1 1
0.672000328914249 0.651515636887707 1 1
0.553190182430326 0.536488452355231 1 1
0.606787497698015 0.589249828492639 1 1
0.308862404226425 0.299693546044818 1 1
0.501943926849145 0.485816846219961 1 1
0.615880883618457 0.596949241410126 1 1
0.390887044067358 0.378919336129707 1 1
0.472816968735975 0.457157089681339 1 1
0.594030494078126 0.577000463102244 1 1
0.463691839347063 0.449843565140267 1 1
0.539832925981516 0.524117049832073 1 1
0.343637007268619 0.333219236011742 1 1
0.654750225776339 0.637040573240707 1 1
0.172773752453662 0.166851385450884 0 0
0.553929711492464 0.536094236384366 1 1
0.346967847018802 0.338170690316657 1 1
0.494536086858395 0.482938485036324 1 1
0.497961400750064 0.482794023952518 1 1
0.45374570530777 0.438658408265961 1 1
0.540030310421033 0.524369648039888 1 1
0.356529285457176 0.344913233181264 1 1
0.348496127260197 0.339243587209109 1 1
0.61303470611564 0.593691197152824 1 1
0.845510225071052 0.820222002350122 0 0
0.721773120189603 0.702169858863734 1 1
0.320015507564497 0.311210343968925 1 1
0.500554191131078 0.485551567223868 1 1
0.581019676444456 0.565112152725109 1 1
0.917469576579278 0.892646023571083 0 0
0.299019553886197 0.28970457844649 1 1
0.641883402983412 0.623675092896269 1 1
0.380251116238112 0.369325779413493 1 1
0.281066462542608 0.273402669661752 1 1
0.422459037002148 0.407897875844493 1 1
0.711699438304173 0.68963921120188 1 1
0.598638978348006 0.582501870339543 1 1
0.163249686002094 0.157923117937739 0 0
0.506276482690524 0.489811531075976 1 1
0.782914962054473 0.759819907741993 1 1
0.323318769190377 0.313780461612984 1 1
0.522669780779134 0.506794609570993 1 1
0.750919996203748 0.725754434838801 1 1
0.500790140829809 0.485551215629218 1 1
0.607660483773036 0.588554834801591 1 1
0.366840198815525 0.355907376892204 1 1
0.651715965861016 0.631371051655841 1 1
0.311493585418043 0.302402916653218 1 1
0.635482976256386 0.615825522463592 1 1
0.399047198878335 0.386753113372867 1 1
0.401280758286314 0.389550635714266 1 1
0.673826759631968 0.652370213365569 1 1
0.371736704542883 0.362769887157934 1 1
0.699068051510516 0.677759994594693 1 1
0.434600013297689 0.42312581450046 1 1
0.42935727430587 0.417970086400611 1 1
0.538244226359937 0.524075817932043 1 1
0.591024566993899 0.572889068599128 1 1
0.70927768117897 0.688857656215641 1 1
0.419657471948157 0.404985944960658 1 1
0.340645243884292 0.33084017036113 1 1
0.415877436733951 0.403252745095689 1 1
0.678682902000685 0.658359683664966 1 1
0.482493241137024 0.468180507316036 1 1
0.598140973486087 0.579236556026513 1 1
0.639317585090068 0.619036846856507 1 1
0.609849663966652 0.592615655633364 1 1
0.366566628798903 0.356215082604422 1 1
0.527464835351648 0.513854034537664 1 1
0.778798792480048 0.756322104382053 1 1
0.390541011593594 0.379180347989917 1 1
0.313641336867991 0.305193408654152 1 1
0.65830085577137 0.638495401815624 1 1
0.324960046170615 0.316376153761735 1 1
0.43932558615066 0.42273692437663 1 1
0.336361992100954 0.327904156616304 1 1
0.478326090104506 0.462118953836472 1 1
0.260287452498253 0.252644581430974 1 1
0.719815161375422 0.70045698257337 1 1
0.486276630535797 0.471422455189665 1 1
0.344941799112907 0.33561364927675 1 1
0.599936029194881 0.581192587899064 1 1
0.37818266439652 0.368526022926217 1 1
0.789514902612806 0.765180359221066 1 1
0.284317309958077 0.275705217723059 1 1
0.79316655842383 0.767052350049286 1 1
0.563676855596907 0.546145965162548 1 1
0.470441994337712 0.455607161142035 1 1
0.525781629933253 0.511998455802589 1 1
0.385497371261885 0.374411952527324 1 1
0.653577915001228 0.635054165990052 1 1
0.554632529796952 0.538738351621762 1 1
0.365701527503013 0.353564875019282 1 1
0.300768798207941 0.291892693369988 1 1
0.408253450358217 0.394769568028252 1 1
0.550023310271037 0.535134785530793 1 1
0.427893620489369 0.415397356765791 1 1
0.673546475940148 0.652561774954594 1 1
0.403237854044022 0.390429513932773 1 1
0.203204523926397 0.197707468894413 0 0
0.632974421029722 0.613236571710705 1 1
0.619589811741233 0.601876702369651 1 1
0.480879118190616 0.468737674378806 1 1
0.443814703645804 0.42803821030492 1 1
0.356470088252992 0.346316370824426 1 1
0.334547372504593 0.324176413816823 1 1
0.394033150374974 0.383731783569359 1 1
0.202380770628082 0.196909255762527 0 0
0.437827607370171 0.424438342275549 1 1
0.177884357402755 0.173190896098457 0 0
0.79436411174098 0.772027610015916 0 0
0.31199721719233 0.302387897377606 1 1
0.301679249886522 0.28986742440122 1 1
0.53842133008882 0.522007258277375 1 1
0.559085540470295 0.541780678581776 1 1
0.476004326385465 0.460171765411681 1 1
0.464451922326478 0.450751700325681 1 1
0.508067996471941 0.49275714863382 1 1
0.556429781610154 0.540440895983916 1 1
0.284786774923473 0.275194401160608 1 1
0.363907560719864 0.352793672894529 1 1
0.228511328529799 0.221563005737968 1 1
0.449750275353782 0.437874049129501 1 1
0.433828728724587 0.422604406358811 1 1
0.427852118102084 0.415670701298865 1 1
0.46340839136818 0.447918472057802 1 1
0.525578686015532 0.510285568327538 1 1
0.479575213444495 0.465970775148187 1 1
0.572381632395214 0.555877433601603 1 1
0.576405509438315 0.560660093338679 1 1
0.520226917178699 0.50594555729456 1 1
0.569483190432063 0.552902668301565 1 1
0.277242749358172 0.265440311267666 1 1
0.313407688205071 0.303952141253599 1 1
0.906671391832879 0.877908876892175 0 0
0.483725275896259 0.466595977798771 1 1
0.508726446843252 0.491654710868899 1 1
0.663273162686835 0.643554821331306 1 1
0.378216998791319 0.367653624544704 1 1
0.407991513909739 0.395725458852795 1 1
0.135301265957409 0.131261396829046 0 0
0.475363145792759 0.463167778963487 1 1
0.477648678050114 0.462633202431978 1 1
0.53950605089913 0.52285893866231 1 1
0.632707675154649 0.615903337810531 1 1
0.818941123593138 0.795716040402824 1 1
0.441121516241665 0.428243661946255 1 1
0.493243554561993 0.47856668151687 1 1
0.301743674843254 0.291020902707087 1 1
0.678167004950611 0.660200221349582 1 1
0.656542362930262 0.635845537971147 1 1
0.499005727642906 0.485197694762343 1 1
0.661604007272557 0.642293661747877 1 1
0.285844061882735 0.276745339235473 1 1
0.74209769140947 0.720300221138229 1 1
0.636272078324745 0.616202492857194 1 1
0.45081987860817 0.436561789484198 1 1
0.589844483933506 0.570935205313001 1 1
0.643485953257837 0.624498130883975 1 1
0.164592263823825 0.160012017982671 0 0
0.766428634117717 0.744109117134919 1 1
0.492968841377587 0.48060200230888 1 1
0.409877872533498 0.398539215509703 1 1
0.623196182009951 0.606102571883201 1 1
0.407876877528773 0.395354919792998 1 1
0.51043316069557 0.493149860243053 1 1
0.597996429014461 0.582211769031635 1 1
0.605016851783734 0.587102204812874 1 1
0.303632140090139 0.295809850674309 1 1
0.446042731603683 0.435308773184387 1 1
0.402307385188828 0.389832699245394 1 1
0.478557112111454 0.465994569007927 1 1
0.713422206533824 0.693142873705929 1 1
0.421986666038636 0.408717501523419 1 1
0.559536543920674 0.542875684566154 1 1
0.564543252920475 0.547699033975525 1 1
0.695010940543878 0.674994791236477 1 1
0.181339838121761 0.175197722821587 0 0
0.572742996875051 0.555577483275592 1 1
0.597983484138525 0.579280280452829 1 1
0.332620024180915 0.324115023434575 1 1
0.43928527274581 0.426307342688663 1 1
0.452448016315533 0.440185182941214 1 1
0.401711544999822 0.3900040325424 1 1
0.469158933913392 0.454955051314096 1 1
0.63722509317193 0.616045110738427 1 1
0.236986273701845 0.229896144374544 1 1
0.516040627552396 0.500026739882002 1 1
0.661728955883041 0.640706604151691 1 1
0.561546085714291 0.543793954430749 1 1
0.457651748667822 0.44460193881894 1 1
0.585807349881351 0.568772327394761 1 1
0.526865622094034 0.512114668003259 1 1
0.430037632738297 0.41715157503636 1 1
0.375291452224976 0.361392165187806 1 1
0.493326755748594 0.47903363956252 1 1
0.37316249201036 0.361675325105305 1 1
0.32310281940355 0.314695290046463 1 1
0.565859575947373 0.548352137450271 1 1
0.481978590601202 0.465354797274279 1 1
0.584450332266954 0.568257255399682 1 1
0.525156839856312 0.511104102201848 1 1
0.617580624042785 0.600431052711639 1 1
0.101641016045402 0.0997084642052086 0 0
0.286472265510703 0.278706415732994 1 1
0.437482587256419 0.422998482040716 1 1
0.58319316943456 0.566645529593209 1 1
0.582305924037916 0.565437505105027 1 1
0.408663103209648 0.396879497952565 1 1
0.219657668398049 0.213478175502299 1 1
0.464722770568661 0.451622142814814 1 1
0.616681367057334 0.597567400027665 1 1
0.514637204159845 0.499936944503204 1 1
0.411376658322173 0.397571164122656 1 1
0.57138668899808 0.556033121724338 1 1
0.555141184311372 0.533193157471515 1 1
0.721610613969643 0.701811522151378 1 1
0.479627430064133 0.465176951264831 1 1
0.318818194940187 0.310909123499042 1 1
0.667034688647887 0.646982290766912 1 1
0.262876220407457 0.25483631233712 1 0
0.365713475869082 0.355062559398186 1 1
0.620020666153799 0.601894813224025 1 1
0.588438767419263 0.571848209195161 1 1
0.532989534050918 0.51490136907967 1 1
0.776963223344288 0.754274527620344 1 1
0.520537688728417 0.505659980180241 1 1
0.549397279170744 0.533497366915898 1 1
0.438217423227056 0.426082751459566 1 1
0.487759715761716 0.472990448952288 1 1
0.635739168120675 0.615725783595555 1 1
0.531458192004294 0.515698865996861 1 1
0.524452841038698 0.507360390791314 1 1
0.51229259933951 0.494506905072249 1 1
0.310939849752898 0.301499157357729 1 1
0.514090267724479 0.499509473906416 1 1
0.256526373449468 0.249054325861851 1 1
0.406747924737842 0.395467400016786 1 1
0.614518032904157 0.591602144347806 1 1
0.363743773244881 0.353301147523465 1 1
0.543205744027238 0.527351056178448 1 1
0.675331556576397 0.654667784449328 1 1
0.587002133297494 0.569684440387896 1 1
0.420863714632573 0.409231018361318 1 1
0.574016482590336 0.556517878836378 1 1
0.613219216967802 0.596124606622199 1 1
0.806719852374824 0.783629947922124 0 0
0.120225585374596 0.116568438917942 1 1
0.352654074809438 0.340669436142751 1 1
0.478209208564439 0.464004299741215 1 1
0.656998985328837 0.637442498005003 1 1
0.588312193960845 0.573098928110124 1 1
0.333420017486101 0.322288369540668 1 1
0.20865079407069 0.203567246954361 0 0
0.719664185646113 0.699835441633636 1 1
0.458065680559574 0.446390351266321 1 1
0.350530470100094 0.340183418457873 1 1
0.492457302761 0.478494700058391 1 1
0.58468608975027 0.5661994571435 1 1
0.859149846761125 0.833506368329415 1 1
0.644086090286484 0.624068484899615 1 1
0.557499758528511 0.543019607686848 1 1
0.535398656386982 0.519379199898418 1 1
0.376310359744497 0.364195936792668 1 1
0.429524273548688 0.417099020501619 1 1
0.37838196588028 0.367164065660712 1 1
0.630903862706745 0.611800860414424 1 1
0.527050769401673 0.511075318045401 1 1
0.862496226816305 0.838402718858065 0 0
0.761642593710583 0.736615983486947 1 1
0.341290858871716 0.33253483718213 1 1
0.572323770219516 0.556364335745595 1 1
0.369429396644253 0.35891877531657 1 1
0.488392588528967 0.474982758380149 1 1
0.790556542173754 0.76637390791907 0 1
0.7044015130627 0.683373221266742 1 1
0.743480158041214 0.721502268237894 1 1
0.727051312572707 0.706358974228775 1 1
0.423959428572956 0.414564167915715 1 1
0.389633926176675 0.380019317531103 1 1
0.409140488246286 0.398408218605535 1 1
0.575490418533147 0.558628629618381 1 1
0.644318698848616 0.625724929411489 1 1
0.501205423653767 0.483907329362515 1 1
0.590947443754719 0.573162281743817 1 1
0.552182631175282 0.536340288976442 1 1
0.57549725673252 0.558095222683891 1 1
0.529179412711051 0.512685968775485 1 1
0.533718723296459 0.517830606276775 1 1
0.396674818676479 0.385885839818544 1 1
0.493082631693743 0.479290784298885 1 1
0.331822610671172 0.32228175966561 1 1
0.573176791759878 0.556809364074014 1 1
0.635353715293175 0.61976420949478 1 1
0.582892438433599 0.565052395702496 1 1
0.640690469972698 0.623480627164 1 1
0.424846566118667 0.411416996301252 1 1
0.669650840605424 0.651042485578446 1 1
0.505958700071993 0.490020948543037 1 1
0.468067405783279 0.449917783694159 1 1
0.363342824864925 0.352545646856768 1 1
0.518239944371793 0.504511569525501 1 1
0.191215159633433 0.186055149409437 0 0
0.62552498646577 0.605939074955178 1 1
0.263460301206436 0.255367109412365 1 1
0.468010190444398 0.456185319129683 1 1
0.547607765051572 0.532455694952975 1 1
0.325583955879336 0.314956302056762 1 1
0.641841233156046 0.62421390072891 1 1
0.414510602307171 0.404960257157714 1 1
0.435053141337872 0.420096894671533 1 1
0.53080426810747 0.51576919194423 1 1
0.454276159795414 0.442361887467121 1 1
0.552030000867508 0.535971324460715 1 1
0.446892748176528 0.43477086616213 1 1
0.106318282408941 0.102496050242612 0 0
0.534000011364739 0.51703602666776 1 1
0.427260106254182 0.415493348747918 1 1
0.235217809294104 0.231546180619013 1 1
0.377375017768687 0.365717482659461 1 1
0.790348704489201 0.765850614233943 1 1
0.606332240281478 0.588908501989325 1 1
0.32457856525496 0.312938287114384 1 1
0.662236197589119 0.643027084764249 1 1
0.651349344912533 0.633721935026672 1 1
0.63099803155013 0.612592421706077 1 1
0.624848950010804 0.608438089766959 1 1
0.399961757686798 0.389783158361285 1 1
0.403277907207274 0.391278251863508 1 1
0.424644689221658 0.413448061275682 1 1
0.40347059645512 0.391488554117421 1 1
0.446058053907894 0.434277302402224 1 1
0.377210318368005 0.365112586778985 1 1
0.667122605962782 0.648202468014771 1 1
0.296907987374105 0.286756944408137 1 1
0.304012442204368 0.295941492203001 1 1
0.504525083275148 0.490431296861714 1 1
0.609797448301318 0.596258716756709 1 1
0.562851079885301 0.546372113927817 1 1
0.415223383215204 0.402257066351619 1 1
0.350266329097448 0.340767045442037 1 1
0.477612170106695 0.463569432729715 1 1
0.609034825279663 0.589527507672416 1 1
0.488368868266977 0.473358123183731 1 1
0.381039245017073 0.370847258325381 1 1
0.416740858925476 0.405129265220942 1 1
0.425636068678313 0.412308529685753 1 1
0.558784263410215 0.5413437384038 1 1
0.405829178075191 0.394942759284357 1 1
0.402208946284337 0.39082227943754 1 1
0.353899531954533 0.34212581739982 1 1
0.351054425137401 0.341327918543058 1 1
0.670335467426395 0.648815138317359 1 1
0.213223631859676 0.206851811100672 0 0
0.675763183095043 0.653847296838445 1 1
0.460920090441305 0.445020706019446 1 1
0.388619279312505 0.377180299728861 1 1
0.362874403915192 0.351594547397338 1 1
0.618905664160905 0.59864978487649 1 1
0.724953378717424 0.703153919367673 1 1
0.356957029079807 0.346406311288842 1 1
0.453140874066905 0.439486051335933 1 1
0.517635309836379 0.50281909210049 1 1
0.621836570638639 0.605331552649625 1 1
0.326571519607266 0.316495393939812 1 1
0.609730181622052 0.591607407380432 1 1
0.236084541073525 0.228266403700149 0 0
0.375923507699009 0.36537205819513 1 1
0.686299982769865 0.664594348017647 1 1
0.494967794337259 0.481072268471382 1 1
0.454505729434545 0.441762855630714 1 1
0.568491651469156 0.552564954606471 1 1
0.71603427210969 0.693820978357047 1 1
0.70889451732214 0.687616421623865 1 1
0.509403583026114 0.495318702410416 1 1
0.45852645864533 0.445802131158269 1 1
0.446512378564862 0.435287364046596 1 1
0.342022109403872 0.331170728642282 1 1
0.440460219766308 0.428079099719652 1 1
0.518353575773786 0.503335209057099 1 1
0.578387375184177 0.559118167935889 1 1
0.262619013639184 0.255676801427751 1 1
0.466545428061339 0.452424612550889 1 1
0.436927218012432 0.425062365817194 1 1
0.444971256468983 0.431255763010157 1 1
0.572829294138024 0.557064626987662 1 1
0.54639694969344 0.530649408422264 1 1
0.367583579960845 0.357310290697469 1 1
0.459400202306773 0.444442810077113 1 1
0.674458667619895 0.656157678790586 1 1
0.695260969230966 0.676217289219952 1 1
0.577520962522543 0.563152412063436 1 1
0.51918520447985 0.505544408032489 1 1
0.426119597495167 0.413546434197705 1 1
0.777434777208291 0.755111533003305 1 1
0.414380436939947 0.402956422892678 1 1
0.642592691296876 0.623908787755391 1 1
0.575836870249669 0.55859189265209 1 1
0.695745831844886 0.677037486367649 1 1
0.374790531332339 0.363512325917176 1 1
0.468522809573955 0.456693491935417 1 1
0.494057872495516 0.47810238819368 1 1
0.416932493489011 0.404562196887723 1 1
0.447022962081622 0.434850759449229 1 1
0.625928832521108 0.607156798400506 1 1
0.299285592300462 0.290387324792334 1 1
0.399189116016383 0.38766364760305 1 1
0.140736732842543 0.137466486793676 0 0
0.594128198667225 0.577446157141607 1 1
0.494024727591653 0.478034250787536 1 1
0.458251979135268 0.444171466993388 1 1
0.624130834380818 0.602344569704129 1 1
0.551387836742475 0.537017016050242 1 1
0.207547132729069 0.201466076890268 0 0
0.570462390527902 0.553725573825034 1 1
0.533120772281279 0.517755614835734 1 1
0.453149962034595 0.439087082214054 1 1
0.262558984052349 0.253670802174295 1 1
0.500751499600235 0.485902856528789 1 1
0.464029618896746 0.451190343681621 1 1
0.587940867491152 0.570741855982442 1 1
0.380651810883184 0.369400089443667 1 1
0.185035953355278 0.179309384636789 0 0
0.473624909796055 0.459283600249197 1 1
0.57834921681299 0.560351696197215 1 1
0.428864304922705 0.416703674706585 1 1
0.438871869810519 0.42499320171906 1 1
0.445417169272893 0.432950266580555 1 1
0.540352697854037 0.523833969169961 1 1
0.50578582454735 0.48904403893531 1 1
0.654764105137932 0.635752649414045 1 1
0.700148698268708 0.67764150402318 1 1
0.512675314448722 0.497874279807746 1 1
0.534321932647772 0.516292430888017 1 1
0.569048996930846 0.552496060489195 1 1
0.417259853243936 0.407126862245163 1 1
0.453881837463598 0.439890204594613 1 1
0.438134090684642 0.426869941924747 1 1
0.47684114589727 0.461681667507226 1 1
0.619810940671014 0.602308318400403 1 1
0.46036763868559 0.447883212327671 1 1
0.685381722280193 0.664557182303267 1 1
0.581035447051992 0.56336269808394 1 1
0.484209730417288 0.469819121664142 1 1
0.928611524359132 0.8992379999738 0 0
0.387991057948062 0.376727222744656 1 1
0.47805741673934 0.463941444647105 1 1
0.409464904345233 0.397264642655516 1 1
0.468286092491729 0.454961257903331 1 1
0.526098684582825 0.510280037357807 1 1
0.628527400625328 0.608087007109641 1 1
0.439264199584757 0.427352896036181 1 1
0.529066840278767 0.513625818307226 1 1
0.455535267918598 0.442294304758668 1 1
0.387906487684229 0.37758611224755 1 1
0.513172001636654 0.498098555491424 1 1
0.478079807387843 0.463408979448762 1 1
0.306166951091844 0.298739562138307 1 1
0.438614464402198 0.426149442215784 1 1
0.388616488427991 0.376761979115768 1 1
0.409983392191775 0.39587554374796 1 1
0.267669791920366 0.257338126028939 1 1
0.578031387408396 0.558588767843965 1 1
0.879752956960657 0.854710234659803 0 0
0.408698422757596 0.396983289980027 1 1
0.498146857975594 0.482712375457127 1 1
0.316824952533506 0.306014110128518 1 1
0.335426266556494 0.326039212698904 1 1
0.389659211497126 0.378501269691578 1 1
0.621089026694708 0.602557169351731 1 1
0.321736720211912 0.313380591020528 1 1
0.193238506764583 0.186848856256934 0 0
0.469346313491853 0.454489557385506 1 1
0.26287552313715 0.256171128432158 1 1
0.681377024130975 0.660509237987003 1 1
0.482258359838015 0.465964798126099 1 1
0.604531677539449 0.586668854908975 1 1
0.573583529690362 0.555537132711233 1 1
0.444943776712035 0.431669027108863 1 1
0.620735783213527 0.600704664452512 1 1
0.48289693157029 0.469607110641341 1 1
0.487636672914285 0.474087461060079 1 1
0.446629234284612 0.434619670505378 1 1
0.56566912496494 0.547998678034619 1 1
0.457724237349707 0.44487510653424 1 1
0.366941406540734 0.357242526365435 1 1
0.284069819276485 0.276000954852573 1 1
0.516153162189401 0.503222525605603 1 1
0.496593469862664 0.481326740249176 1 1
0.266782707263161 0.259952304435258 1 1
0.496488567839384 0.483064057480575 1 1
0.683460847855415 0.661339997569787 1 1
0.517095685339287 0.498585440279075 1 1
0.425230450704613 0.413230556931309 1 1
0.505004831045199 0.488353188437293 1 1
0.857017658186094 0.831184034833755 0 0
0.520280181490206 0.506878654686934 1 1
0.488281516140539 0.473889451747305 1 1
0.500083172857248 0.485141085852316 1 1
0.172265228348293 0.165982250617722 1 1
0.629112124295971 0.611256117499061 1 1
0.522978566729674 0.505877072940603 1 1
0.38443280265902 0.372954338748039 1 1
0.621246808587891 0.602351826928004 1 1
0.899429324959468 0.87517778505034 0 0
0.8192206317174 0.794873462384911 0 0
0.542225753009053 0.527249867905508 1 1
0.281167196879703 0.275049569216696 1 1
0.436607360476261 0.424168591052071 1 1
0.561607498565934 0.545381065168562 1 1
0.560717432740608 0.543403859494455 1 1
0.672708225111903 0.653666406268733 1 1
0.702116522104609 0.683261075098343 1 1
0.436118353050591 0.42381336601954 1 1
0.560461404974098 0.543784138693789 1 1
0.580524476516512 0.5631471591497 1 1
0.328108134131728 0.319529868547474 1 1
0.563099807854646 0.546857356272794 1 1
0.52379899737349 0.50995924092464 1 1
0.628713203912576 0.611534831141225 1 1
0.378881761240402 0.367673603770741 1 1
0.297235542004507 0.2896150813759 1 1
0.567900708038928 0.551214438071777 1 1
0.723078432668442 0.700737496230314 1 1
0.356406044569436 0.343048531065308 1 1
0.554903853390733 0.537669095704565 1 1
0.351671631540264 0.341990384433877 1 1
0.537070628473579 0.520835269312891 1 1
0.448233843092485 0.436437539512836 1 1
0.550671096577762 0.535493104803908 1 1
0.47546166246949 0.45980294103135 1 1
0.239769536105078 0.232384970146944 0 0
0.640853077858644 0.622442588557311 1 1
0.492378964714821 0.478215754980649 1 1
0.577696274161114 0.559461871516466 1 1
0.48682047881048 0.474401148029661 1 1
0.652368775844405 0.634034389773297 1 1
0.534952627290916 0.518850094758731 1 1
0.309903435548316 0.300069837975435 1 1
0.569171348347253 0.553343299416547 1 1
0.486137540237192 0.472235435733325 1 1
0.660484630344784 0.642993230552172 1 1
0.614818204493788 0.594769718854008 1 1
0.440595440842745 0.428047899075346 1 1
0.478164824576853 0.463037448377166 1 1
0.464948250465466 0.45036245985982 1 1
0.461646461248281 0.4483108403883 1 1
0.399885699819502 0.387932657140683 1 1
0.399807791037201 0.388085730602694 1 1
0.227897080733042 0.220834066224338 1 1
0.318019581414801 0.305346676463306 1 1
0.189541652765157 0.184302162947304 0 0
0.513164725777848 0.499928455798714 1 1
0.49107675833814 0.477465632354461 1 1
0.40938577890294 0.395394396192741 1 1
0.866386423702994 0.841023449978825 0 0
0.513178202209913 0.49980494843274 1 1
0.486045148972631 0.471745369136631 1 1
0.378781149609104 0.368197709090139 1 1
0.248104318793483 0.240747205543299 1 1
0.533042712917317 0.515897236381724 1 1
0.49648464086343 0.48248585723165 1 1
0.36893083940145 0.358027741643703 1 1
0.626654715496632 0.607493110786688 1 1
0.607640982530385 0.590170153300996 1 1
0.472680892678422 0.4578925990187 1 1
0.26825935958683 0.259480480577449 1 1
0.257610359393309 0.250736401037123 1 1
0.374604652006352 0.363382525120207 1 1
0.384170365512465 0.373745900354392 1 1
0.654855311427933 0.637751396037951 1 1
0.286203904134998 0.278317777207727 1 1
0.544430967321615 0.526846718569842 1 1
0.296530070915503 0.287096499779232 1 1
0.525712834192007 0.510401814843768 1 1
0.526798461742535 0.512778385182578 1 1
0.402606786448532 0.392527144031224 1 1
0.398574775727057 0.387124829600413 1 1
0.494206765557359 0.480944115220912 1 1
0.485661193479117 0.473459584833247 1 1
0.808821402403462 0.7867314884443 1 1
0.451602445513666 0.438608354411469 1 1
0.464809539656517 0.449773336782183 1 1
0.613142422223067 0.594207167989317 1 1
0.214016884992102 0.207027194262128 0 0
0.542812737674031 0.525005043773469 1 1
0.387451590638263 0.375602021767209 1 1
0.460690190299948 0.448577980499015 1 1
0.620727152478738 0.603428728161618 1 1
0.534545710086056 0.518929545003275 1 1
0.829408765786039 0.803525178545838 1 1
0.538732335389356 0.524251165980929 1 1
0.768997752552634 0.745513402426387 1 1
0.22876057488242 0.221997773581319 0 0
0.775607933893618 0.754266505617634 1 1
0.348006216329061 0.338661541201433 1 1
0.359178978624323 0.344907311679951 1 1
0.705752669462683 0.684267186849983 1 1
0.619436377629079 0.60019289954891 1 1
0.475695665622503 0.458708596961319 1 1
0.541871571666589 0.524476363869861 1 1
0.342665432213196 0.332395194748179 1 1
0.381864018839476 0.370277745230071 1 1
0.362245859829505 0.350964742914207 1 1
0.662028691668701 0.641845516330801 1 1
0.648286320371031 0.62888480131793 1 1
0.780264187714022 0.756081528566324 1 1
0.421167170564749 0.409246130820033 1 1
0.502926826527796 0.4884614611708 1 1
0.506304461555714 0.492348903758543 1 1
0.561402897783908 0.543106447519706 1 1
0.339000865676279 0.329473432859732 1 1
0.244793500918159 0.238811206251683 1 0
0.57640114117852 0.5605142472529 1 1
0.499048748229605 0.483992345609108 1 1
0.459341631176383 0.44624710308636 1 1
0.603996698226637 0.581962203741087 1 1
0.516276407698121 0.499840632029416 1 1
0.488344668586833 0.47392395343575 1 1
0.443045416296221 0.430567859558267 1 1
0.522396448286644 0.510001618618044 1 1
0.580675409205318 0.563369998347689 1 1
0.534824035390527 0.516078444494024 1 1
0.448002715325617 0.43451709680109 1 1
0.535352376525052 0.517952317293748 1 1
0.481498916370975 0.468717360815217 1 1
0.704113128781901 0.684327925303302 1 1
0.416600339419579 0.403646864346676 1 1
0.578141932679074 0.561889407103818 1 1
0.515852666426965 0.498716740947226 1 1
0.76105081240826 0.738753150385739 1 1
0.280104482047581 0.272257982604218 1 1
0.340628154946535 0.332594383545758 1 1
0.442315601259297 0.429596819393579 1 1
0.544208523543231 0.525636140704683 1 1
0.359225601225495 0.350459146824809 1 1
0.475936544745544 0.460997261795438 1 1
0.604381929817949 0.586227987437814 1 1
0.733136189287125 0.711528530016504 1 1
0.643002154645599 0.624036828371856 1 1
0.627048262641826 0.609818889366731 1 1
0.437991064725273 0.424987971148015 1 1
0.717985746319126 0.697100151123924 1 1
0.248150746333923 0.240948985978882 1 1
0.475676070346844 0.462959383242994 1 1
0.257019146377798 0.250788671906545 1 1
0.616180416302352 0.598947894557612 1 1
0.546217732179048 0.529867480762178 1 1
0.543982236684925 0.528189294725796 1 1
0.415341920983985 0.402165297518896 1 1
0.645929193890314 0.626064508320177 1 1
0.445826522200361 0.43107886543229 1 1
0.751152572663325 0.731155627098367 1 1
0.770600282927293 0.749510058384508 1 1
0.469596491537258 0.455521396748696 1 1
0.411526923473636 0.396432992286575 1 1
0.501527996556815 0.48951327599894 1 1
0.423602762425247 0.409415726268047 1 1
0.55796724566768 0.543569168040914 1 1
0.462861131788513 0.448904872120746 1 1
0.318568516349958 0.309952834070228 1 1
0.446375488107832 0.431910849016968 1 1
0.431144156783741 0.418778512889225 1 1
0.524814518655748 0.511045010028992 1 1
0.385489256942676 0.372328282265677 1 1
0.644530822634 0.623484534125434 1 1
0.237634857291648 0.230177851062672 0 0
0.703606648856707 0.683477199284134 1 1
0.45345749496467 0.439584384345738 1 1
0.601466326948314 0.583705060915645 1 1
0.596053081103999 0.580396902189966 1 1
0.598141353120583 0.580896939659135 1 1
0.20758288415782 0.200712089859894 1 1
0.274018601787007 0.267056640297448 1 1
0.413973976498553 0.403237341264253 1 1
0.691544175749426 0.672330364814508 1 1
0.516482667397578 0.501119175359884 1 1
0.466726653082497 0.453024469746322 1 1
0.309930454434396 0.302458531109864 1 1
0.50018300283451 0.488259323939772 1 1
0.316147678697413 0.304070887235497 1 1
0.466337197061677 0.453706528134795 1 1
0.642452953882676 0.622492924254519 1 1
0.509233725946361 0.492151678172525 1 1
0.45771584114719 0.444216217242853 1 1
0.671496144442978 0.652573770109079 1 1
0.467422486464251 0.453474074379224 1 1
0.377955675406587 0.365660867824334 1 1
0.44258814356547 0.427749174347166 1 1
0.47400184554138 0.46056504037833 1 1
0.353027293759314 0.341979346799474 1 1
0.163041372217931 0.160528124327317 1 1
0.387680824730394 0.376905471504974 1 1
0.354000674481263 0.345299120419117 1 1
0.507314979384666 0.491699305132874 1 1
0.574416842807754 0.554265753865417 1 1
0.356211752039725 0.342674334916017 1 1
0.323976729349645 0.31451143756048 1 1
0.397442442343697 0.385859413123683 1 1
0.280534592086728 0.272399829427905 1 1
0.623757368164319 0.606271819267751 1 1
0.493753131424625 0.478806141648347 1 1
0.654822739863664 0.633408421546732 1 1
0.460690936366881 0.447789274886107 1 1
0.658967256848099 0.638244784553505 1 1
0.363563986250644 0.354363556201113 1 1
0.420681554127764 0.407305908193736 1 1
0.20790603310823 0.201560882115617 0 0
0.144268424481019 0.139042517437029 0 0
0.571502576697639 0.555555685903439 1 1
0.562257326532373 0.544161691647766 1 1
0.441975180007971 0.430019304224586 1 1
0.490248030344702 0.477598178293414 1 1
0.501406289401531 0.486488242422996 1 1
0.493609694042251 0.477701706049362 1 1
0.434942712616453 0.421446839687288 1 1
0.536530836375582 0.522210723776535 1 1
0.481487406657219 0.466630485559593 1 1
0.557266431703275 0.542195080891004 1 1
0.647193011079665 0.628750626853245 1 1
0.450430904883406 0.436688588508632 1 1
0.387436702435439 0.375884139402373 1 1
0.47197980031173 0.457510621338584 1 1
0.371175754919031 0.360732983496662 1 1
0.64694958753832 0.621395340577328 1 1
0.667694786585167 0.648920962800022 1 1
0.515649950501606 0.501723003487302 1 1
0.683625554547951 0.663278070078032 1 1
0.38627883797578 0.375535613394959 1 1
0.701036483982985 0.679649711719026 1 1
0.774304015561042 0.752825699685655 1 1
0.361749213270117 0.350137552999898 1 1
0.514728478121338 0.497050204986087 1 1
0.574980214777824 0.556305765830144 1 1
0.527030875986059 0.508998057543269 1 1
0.425655724798254 0.412678870492766 1 1
0.428581709349832 0.414873254050389 1 1
0.354374015607854 0.343851655543148 1 1
0.215917924921717 0.209764860929027 0 0
0.53292061902759 0.516397383107538 1 1
0.500690766556829 0.485664600557451 1 1
0.477827054393969 0.465294326776951 1 1
0.611576719303487 0.593342047599652 1 1
0.432273566392513 0.421124493964553 1 1
0.592672492638033 0.575931730326168 1 1
0.328344052180236 0.315673539423412 1 1
0.472689191129736 0.457276062458965 1 1
0.295010463362654 0.28679810067229 1 1
0.576407976003345 0.560604845406759 1 1
0.593890881893735 0.576882028445384 1 1
0.260779294609838 0.252524685697971 1 1
0.543641738978684 0.528512736368675 1 1
0.398614433870337 0.3854890070004 1 1
0.353970815136814 0.342879273520031 1 1
0.28533091593276 0.275568126463373 1 1
0.531435976733247 0.516258397562392 1 1
0.696424685059643 0.67270813009761 1 1
0.52203980766153 0.503898914478305 1 1
0.570271404055045 0.553272790802874 1 1
0.337468126478296 0.328341130025706 1 1
0.486643482679515 0.473246095636482 1 1
0.257649755112158 0.249908019593011 1 1
0.551409679549339 0.533597394688214 1 1
0.494232862498993 0.47950921736572 1 1
0.717108188348487 0.696715857965202 1 1
0.421360224776888 0.410263737436991 1 1
0.537445605969672 0.523196785339029 1 1
0.533909965392455 0.517195588040147 1 1
0.706635401145412 0.683571650897187 1 1
0.660523507264313 0.63991592173721 1 1
0.353008209615671 0.343253649302708 1 1
0.368788640146609 0.356682124187624 1 1
0.394598134565341 0.383984008485132 1 1
0.575814888146739 0.558350382517599 1 1
0.32572482527516 0.315973537622832 1 1
0.452215965603228 0.439706929549531 1 1
0.262482746240905 0.253220833669976 1 1
0.618716126685567 0.602943437838735 1 1
0.518334541563821 0.500594125196161 1 1
0.664326516693906 0.643173371069512 1 1
0.42339726962262 0.408787887455324 1 1
0.486721859441326 0.47233774424939 1 1
0.382231497819422 0.372335464056989 1 1
0.352995576222395 0.343908651753693 1 1
0.762705950062697 0.73929620903212 1 1
0.872849858775701 0.845851169606415 0 0
0.501284174699328 0.489170754738314 1 1
0.560273780595486 0.543208991270337 1 1
0.532712891613837 0.517680175986717 1 1
0.614883897855448 0.597758092756746 1 1
0.703547996750578 0.682161180580321 1 1
0.38181489803374 0.370038258992783 1 1
0.508540428458403 0.492441482004291 1 1
0.448706405515974 0.434952677814606 1 1
0.347612037412346 0.337412361549198 1 1
0.411699682004427 0.399278076502125 1 1
0.317428629096018 0.307812398081121 1 1
0.616270773506138 0.59644493461912 1 1
0.57063009872826 0.554983861401783 1 1
0.423393725885871 0.408815639329217 1 1
0.301499905688445 0.292513124002502 1 1
0.505073422280043 0.492261470857309 1 1
0.605274432480503 0.589020595352837 1 1
0.343610465477648 0.332260674665854 1 1
0.572473245307888 0.554743073473078 1 1
0.731785534386708 0.710170220231105 1 1
0.385165543009937 0.372848937809341 1 1
0.46315492980001 0.448289239349755 1 1
0.53409749380035 0.517817068147626 1 1
0.382331478116955 0.37174753554008 1 1
0.346397891095931 0.336375079867034 1 1
0.749598663167451 0.72867845816645 1 1
0.379347552716768 0.36561949749723 1 1
0.481713559253033 0.469620359825283 1 1
0.379419164038035 0.367587144403809 1 1
0.510491354435101 0.495858109137976 1 1
0.578913949877431 0.563769648990511 1 1
0.410378158377013 0.397957466328861 1 1
0.23682722217931 0.230004271299945 1 0
0.324687426133444 0.314346873595062 1 1
0.460107327555654 0.445495383300517 1 1
0.577440890936872 0.55966972522504 1 1
0.533005186215208 0.51698765581634 1 1
0.42592661816031 0.414432489829832 1 1
0.46818116336593 0.453916030624808 1 1
0.365089454354308 0.354440812011462 1 1
0.64011043906612 0.623091913690062 1 1
0.573043833150325 0.557702597087862 1 1
0.644249536982338 0.62694817081232 1 1
0.522091508456252 0.50882886039764 1 1
0.526167505694747 0.509931246121681 1 1
0.361002162813169 0.350044384286644 1 1
0.636316090755956 0.614725991899825 1 1
0.326336954161196 0.317808600803024 1 1
0.762961724441936 0.742095267252901 1 1
0.454398750462396 0.438917490653161 1 1
0.465955072330657 0.453231953020757 1 1
0.59819231744898 0.581903383363588 1 1
0.47767156638854 0.462790484315926 1 1
0.320262778442298 0.30769119199371 1 1
0.527220479755687 0.513270640851258 1 1
0.470669894307366 0.455132962989786 1 1
0.45425792631253 0.439756961862658 1 1
0.465564807153536 0.452409925238712 1 1
0.630254737484256 0.611035800407538 1 1
0.550096199773043 0.534253123807951 1 1
0.430434933644174 0.415790724034341 1 1
0.512133722575953 0.497996540780799 1 1
0.427380960914404 0.415652813903304 1 1
0.621196377579936 0.603573183833195 1 1
0.370330084648239 0.356160977441159 1 1
0.539162404152638 0.524485790961767 1 1
0.713420893107782 0.691225720587368 1 1
0.543426577061979 0.527704300635557 1 1
0.600597175599222 0.583250628423322 1 1
0.4044032789755 0.393204994739042 1 1
0.435751500418819 0.422642091072674 1 1
0.549752078539396 0.533440553958419 1 1
0.535432698544379 0.519289552088832 1 1
0.304185178749129 0.296009976590116 1 1
0.543491048175274 0.529042089170759 1 1
0.30087591434014 0.290958481100687 1 1
0.658854682520656 0.640084594746653 1 1
0.423926524184251 0.40926864452542 1 1
0.530580468029605 0.514756261906963 1 1
0.782841921618681 0.759126351807286 1 1
0.452415284058661 0.43789738174704 1 1
0.419699023059797 0.407234685786507 1 1
0.665959425481619 0.647986521969865 1 1
0.52570234743288 0.507998955872755 1 1
0.680754559293845 0.660945667988873 1 1
0.631710449858214 0.613933613714133 1 1
0.467626463823518 0.454715815853788 1 1
0.396043671715495 0.384778602817416 1 1
0.361785750217456 0.352513335336994 1 1
0.582374783477935 0.564381529101503 1 1
0.366674686916689 0.355744316567041 1 1
0.453321410740522 0.437688665195712 1 1
0.474858866569451 0.461304587252735 1 1
0.386359708839276 0.375053571665145 1 1
0.371376383341657 0.361763874509221 1 1
0.591225962652886 0.573822687958793 1 1
0.546629111346503 0.530812562356975 1 1
0.524455466160491 0.508297848503634 1 1
0.563584815531219 0.546019883544212 1 1
0.45869509703328 0.446001523070589 1 1
0.47388815503924 0.461201767385948 1 1
0.711053926585915 0.690381336224 1 1
0.605502352357157 0.588790816791643 1 1
0.651263305287763 0.634185828953736 1 1
0.605297242952963 0.587724601156727 1 1
0.60169459892116 0.585456791704031 1 1
0.571762973707073 0.555093433458979 1 1
0.310926345179832 0.300953916052205 1 1
0.449700052783438 0.435800046749876 1 1
0.625303452246197 0.605744862535018 1 1
0.541062853625243 0.523109025851448 1 1
0.573959194311152 0.559054585044691 1 1
0.375975082286336 0.364990727682235 1 1
0.541218077885588 0.524201882331746 1 1
0.623212257754641 0.604976697968683 1 1
0.701181301724825 0.680420246031251 1 1
0.529226395252749 0.512379257788335 1 1
0.486128066628213 0.472268046292161 1 1
0.254550442715377 0.246590363589646 1 1
0.661138010887592 0.642591590641722 1 1
0.0820348931142185 0.080171899027387 0 0
0.520646130797707 0.506133478682113 1 1
0.311804581604654 0.301936924130186 1 1
0.463159324702744 0.449772096802612 1 1
0.244668202180759 0.237441601595171 0 0
0.319025002884658 0.307443025337785 1 1
0.370476695744525 0.360395755913941 1 1
0.607199497202434 0.588716674449057 1 1
0.609367063977474 0.591084044287108 1 1
0.528907679983582 0.51307419769855 1 1
0.431513277853662 0.420917640718454 1 1
0.499430522315085 0.485735775287088 1 1
0.561722657359516 0.545003270129465 1 1
0.499621424419506 0.483831468481656 1 1
0.578415317013004 0.562570008613295 1 1
0.637869817108843 0.617618469789738 1 1
0.506793931222565 0.492593013047081 1 1
0.671805577821525 0.650650722594807 1 1
0.646428605434887 0.626318537554439 1 1
0.736321124286674 0.715086843506678 1 1
0.415202992924638 0.402655663398883 1 1
0.230191087873146 0.224320274137166 1 1
0.463061057699371 0.449986496420094 1 1
0.571694883896179 0.556748139188356 1 1
0.532980580529563 0.516736494878618 1 1
0.270909129583114 0.262587373566105 1 1
0.460943060581929 0.446667335294919 1 1
0.577279883951823 0.560415684717273 1 1
0.60486417766671 0.588784734618584 1 1
0.454619207174058 0.440774837838196 1 1
0.488585021637664 0.472641894113277 1 1
0.542625885639804 0.527289996558887 1 1
0.214938963473898 0.20989069687266 1 0
0.58396670929348 0.567352933062267 1 1
0.608645947806516 0.589797410596058 1 1
0.561771103777271 0.544356392109784 1 1
0.488159162971887 0.473876700189894 1 1
0.664710604929932 0.645645846050779 1 1
0.557600147915077 0.539575710849345 1 1
0.428298620824503 0.416131294420792 1 1
0.556702599234065 0.540698050256932 1 1
0.326496060417704 0.315850121704169 1 1
0.833521382284256 0.809167188365853 0 0
0.515366998610221 0.499440512854496 1 1
0.699726559049093 0.680486543045037 1 1
0.492888432757233 0.47856632715965 1 1
0.488846430707012 0.47379945834558 1 1
0.538861974775722 0.523880812751052 1 1
0.218671191113298 0.212652785546386 0 0
0.509423006464493 0.493685719635686 1 1
0.859865029958454 0.834267657889298 1 1
0.422040501159302 0.40910573880444 1 1
0.205009969699543 0.200157531285221 1 0
0.516951313307056 0.5015495196899 1 1
0.486297343504848 0.471545689859597 1 1
0.674320228775856 0.655501433022243 1 1
0.585919415326481 0.569584152624812 1 1
0.154027624783801 0.149489043434037 0 0
0.571920398991221 0.554499142407863 1 1
0.452269318950466 0.437049323968401 1 1
0.752756094767557 0.730613930452523 1 1
0.406118937160898 0.391821970686539 1 1
0.501940801637836 0.486769180556863 1 1
0.624740132373713 0.608215720349812 1 1
0.697086882766661 0.672963540865893 1 1
0.717403474674491 0.697571514258899 1 1
0.554452611227979 0.535476870343477 1 1
0.300060727355345 0.2912204192647 1 1
0.398290698058772 0.385717508303245 1 1
0.867374421630771 0.840735750197488 0 0
0.292680135331398 0.28258161030651 1 1
0.408220755197995 0.395615932129834 1 1
0.420943700881998 0.409048213484367 1 1
0.35915746155038 0.347879157472494 1 1
0.53823045370342 0.522831369661925 1 1
0.676820021810556 0.656169970162155 1 1
0.457961365177024 0.444967020837921 1 1
0.365221055810048 0.354470610198334 1 1
0.605887298561314 0.586599455161827 1 1
0.383810503774763 0.372581984611315 1 1
0.290372055712475 0.279291156782543 1 1
0.585263086799271 0.566754846365736 1 1
0.347942780829797 0.337679911776965 1 1
0.734317030981571 0.712951129065161 1 1
0.605183059508406 0.588232429625734 1 1
0.222528234715885 0.215777112663599 0 0
0.490346423518023 0.476148749043513 1 1
0.586557644487366 0.567826846895563 1 1
0.554416990411129 0.539173774526953 1 1
0.702103372174915 0.680922734793253 1 1
0.314701275851282 0.305658121016846 1 1
0.434143126655328 0.422450349234712 1 1
0.194087274269853 0.187833931373685 1 1
0.554811547908307 0.539147577240613 1 1
0.30660214911524 0.296887352512859 1 1
0.346951248759539 0.337756852891836 1 1
0.517186306729117 0.50243946029574 1 1
0.552533117382114 0.535225512739666 1 1
0.458786478521665 0.443344531383286 1 1
0.478907394394751 0.46380819177895 1 1
0.810671978072174 0.788835403751306 1 1
0.798376259986433 0.774330408469235 1 1
0.371479806679553 0.360751660010273 1 1
0.445951936953767 0.433009807950384 1 1
0.410797502480077 0.398434041261401 1 1
0.400839423566238 0.38964852910141 1 1
0.38770593944253 0.374435645306129 1 1
0.369916717171693 0.359299983342701 1 1
0.679058628776272 0.657359766975832 1 1
0.587945423723469 0.5711978995839 1 1
0.45953923350054 0.447109505353857 1 1
0.543924282066843 0.528289251086263 1 1
0.664193542893569 0.643428554095424 1 1
0.572059204314566 0.554488502812098 1 1
0.728878236564825 0.710662656083021 1 1
0.677715850770776 0.659377349933509 1 1
0.660855132354941 0.64334470506793 1 1
0.500668081518055 0.486439406651709 1 1
0.608662748503942 0.592556856025025 1 1
0.293365265796848 0.284707432192921 1 1
0.433422122708322 0.421241121101598 1 1
0.360308687328729 0.348932593966202 1 1
0.619263687065988 0.602115845114954 1 1
0.203410882905241 0.196881856173763 0 0
0.486889677715792 0.474424671273434 1 1
0.614455878736544 0.594849931012188 1 1
0.429075387070208 0.414638448668982 1 1
0.44825792934257 0.436519152538966 1 1
0.335007507353756 0.324370372303347 1 1
0.728322512991793 0.70809082369089 1 1
0.362739687775578 0.351568137136412 1 1
0.483105328247527 0.47140360751402 1 1
0.666686018456699 0.645637831707674 1 1
0.526661848636575 0.511445082442734 1 1
0.429661565326659 0.418009669019792 1 1
0.545022057554244 0.528996125200658 1 1
0.384932322416381 0.374000092268667 1 1
0.778300396035921 0.756745545997225 0 0
0.487397647632944 0.473185870748667 1 1
0.570637470663927 0.550835058139308 1 1
0.518491036578825 0.501583464930219 1 1
0.567614182960416 0.549763558439675 1 1
0.432114695398741 0.41939676229568 1 1
0.221801497930226 0.216821383103426 0 0
0.764573310603 0.744643291062059 1 1
0.330545030100512 0.319880871227282 1 1
0.636801740021008 0.618756774955806 1 1
0.279951067865829 0.272610845050142 1 1
0.320381764869796 0.312934567874617 1 1
0.520594566868868 0.506988024525935 1 1
0.453900840036956 0.44132130327936 1 1
0.694402957443132 0.67337398294887 1 1
0.5076466436203 0.493994649862912 1 1
0.509525121776045 0.493836961698941 1 1
0.605067347736353 0.585045180685467 1 1
0.482034257185019 0.466944099064033 1 1
0.665035470890159 0.646551698837192 1 1
0.689594434832528 0.669088222348842 1 1
0.602705098395606 0.585409670995032 1 1
0.673696663390236 0.65480441601226 1 1
0.654595770660613 0.634144573245504 1 1
0.293111383672756 0.284509503250953 1 1
0.587652984166139 0.569261728199061 1 1
0.386618347551285 0.374106787302819 1 1
0.761337982076245 0.739924990507844 0 1
0.378023220716282 0.366206370077816 1 1
0.480705775538599 0.464542840397454 1 1
0.347482957785228 0.339523577791294 1 1
0.180031673613289 0.176492052853505 0 0
0.496568798380477 0.481928041686183 1 1
0.330324255681639 0.321917178620378 1 1
0.318134982735015 0.307985982684414 1 1
0.653122841059175 0.635813702894992 1 1
0.242472503723518 0.235879655958552 0 0
0.497493554575095 0.481596933741334 1 1
0.60270509464018 0.586318019131372 1 1
0.543208921341011 0.527340071126851 1 1
0.358151505690969 0.346569679154327 1 1
0.653642682019358 0.636025451251654 1 1
0.286849191927308 0.27742089749428 1 1
0.723965922762434 0.704868216491483 1 1
0.629187309077777 0.61056424679291 1 1
0.364664985383877 0.35426322687363 1 1
0.700213326517387 0.677441883996259 1 1
0.409809761307111 0.399308278303565 1 1
0.546673377734533 0.529858652305493 1 1
0.485866528218196 0.47026954606209 1 1
0.192568460425286 0.18724546839726 0 0
0.580223639075659 0.562818131208931 1 1
0.467214715339774 0.451136355496562 1 1
0.498513073661566 0.482857909525083 1 1
0.543877958803185 0.526675769942139 1 1
0.592317128600387 0.576193589549237 1 1
0.634068498199338 0.615327407225264 1 1
0.514002031997009 0.499940060430493 1 1
0.355346207071171 0.346170806912362 1 1
0.284241886118826 0.275678062412531 1 1
0.435937715721107 0.422146218035926 1 1
0.574772704817843 0.557845026166032 1 1
0.762776279797027 0.739319712808506 1 1
0.42742118293723 0.413509931080731 1 1
0.521753267942207 0.504579091989923 1 1
0.504627266786884 0.490295344622884 1 1
0.724751451015479 0.705335220561518 1 1
0.180424085170418 0.175643930262302 0 0
0.696620949687973 0.67556584080116 1 1
0.493848214068297 0.476532913026554 1 1
0.582471444029828 0.565248779042175 1 1
0.442533178818834 0.430750403508397 1 1
0.67446348158654 0.654138568713135 1 1
0.542887672153798 0.526083409615394 1 1
0.570771787253008 0.553116471753505 1 1
0.393445391708861 0.382782856654298 1 1
0.573479872945427 0.554234423810346 1 1
0.745424780188598 0.719875235429216 1 1
0.686238408550347 0.664155870790577 1 1
0.60848422149092 0.589980773071651 1 1
0.616103245967123 0.601220640074525 1 1
0.60040466999977 0.581787459510912 1 1
0.679733148404732 0.662011048073291 1 1
0.427376465871225 0.412213690375782 1 1
0.682746526876083 0.664613784989551 1 1
0.479206315414811 0.462936794145552 1 1
0.428238749403522 0.417032953332895 1 1
0.521678318807524 0.506924699769777 1 1
0.590521579748945 0.573088667189606 1 1
0.459500850560682 0.446006903628468 1 1
0.652510427782569 0.632774988805257 1 1
0.877837299063295 0.850895909341251 0 0
0.593512120743481 0.574022875563619 1 1
0.492185252444429 0.478856820484507 1 1
0.37562966331104 0.367339248721569 1 1
0.531443052466745 0.513466520298444 1 1
0.422231462271952 0.410134761430191 1 1
0.651876299385318 0.630203404878646 1 1
0.354789378000822 0.344564488597817 1 1
0.636184686375354 0.616097357352829 1 1
0.405414073816275 0.393613145001217 1 1
0.267958945675875 0.258968264200914 1 1
0.476955215125673 0.459946399819046 1 1
0.417309171838154 0.40506057663397 1 1
0.312114201171641 0.30534551445656 1 1
0.388669399830922 0.377340003452026 1 1
0.38540202643402 0.373191039229273 1 1
0.450820384858902 0.438020447340921 1 1
0.662858228183955 0.641915616588671 1 1
0.638520309193439 0.621411553036529 1 1
0.293861456879912 0.284264508128598 1 1
0.336750649173362 0.327330144485141 1 1
0.655445874495223 0.634716843878566 1 1
0.546421418083213 0.529234193915291 1 1
0.668233594322438 0.649748775080547 1 1
0.643954519353938 0.623579665145079 1 1
0.450456214171429 0.436275723865837 1 1
0.411225011692337 0.399562577666767 1 1
0.529392965451499 0.514310482596757 1 1
0.301667040114307 0.292838866994239 1 1
0.677355110794369 0.657752847319883 1 1
0.577948082886266 0.557588622841035 1 1
0.730370639458463 0.709172244211529 1 1
0.487487961049764 0.474055091941924 1 1
0.519464062481414 0.504310719820362 1 1
0.429980277574844 0.419715514199815 1 1
0.279432741999613 0.274529258144577 1 1
0.502227805285514 0.487917668334658 1 1
0.427333187543541 0.416517707176706 1 1
0.336536370376676 0.327401628208658 1 1
0.582045022595135 0.566456889986938 1 1
0.47435080134645 0.459835910328434 1 1
0.412363317370045 0.400099950534807 1 1
0.740160070006945 0.718245749867806 1 1
0.628212470811476 0.610611214032194 1 1
0.774533683314917 0.754211669858318 0 0
0.484327427964139 0.471587430628617 1 1
0.30893148580466 0.298424181561376 1 1
0.559504470862232 0.54160488920981 1 1
0.622979598934638 0.604351256337219 1 1
0.474986626302096 0.460706463725497 1 1
0.315382163685845 0.306146004366347 1 1
0.425034885476629 0.412322274636247 1 1
0.608184504118463 0.58981959873658 1 1
0.376918574157697 0.366307873720972 1 1
0.309802921615449 0.301384308752046 1 1
0.34271616895638 0.331575785274255 1 1
0.248331196850889 0.241113098476449 0 0
0.317819326956924 0.308530823906839 1 1
0.670637939896521 0.651011484117475 1 1
0.457331298033365 0.444400839875665 1 1
0.771196925837897 0.747285269309584 1 1
0.188089412858944 0.181665970347339 1 1
0.461712765740658 0.447700818750036 1 1
0.526661526266813 0.511456034390888 1 1
0.492493644126712 0.479121459325931 1 1
0.19697585290246 0.190240540876771 0 0
0.409447196649794 0.396946231012147 1 1
0.530076075703875 0.513188927054324 1 1
0.54840116635349 0.531765529367615 1 1
0.418866352046815 0.405615481983121 1 1
0.55388539067306 0.53798844917495 1 1
0.436815724982327 0.422074231177396 1 1
0.367336897137517 0.357307969774336 1 1
0.713720878139588 0.689316994424432 1 1
0.357565505745779 0.347972885103678 1 1
0.537065090785624 0.521179990122784 1 1
0.50016634683335 0.486136342160838 1 1
0.438067460718073 0.424299954316837 1 1
0.648123671659416 0.628164945583968 1 1
0.501030841936696 0.487504339505137 1 1
0.736328617675333 0.714788873184559 1 1
0.516975081349242 0.501612466945146 1 1
0.75023597844122 0.730396366493087 1 1
0.365453723402686 0.354059090604548 1 1
0.490021013387908 0.475946489682556 1 1
0.600005103289892 0.58284820007378 1 1
0.51640059786486 0.500649974752042 1 1
0.800657306924642 0.778105922104414 1 1
0.472899151803536 0.459438582072897 1 1
0.348267083218605 0.338398373087566 1 1
0.536120902273417 0.520290681755474 1 1
0.65344547250538 0.634455240167356 1 1
0.34746445328342 0.337275251657426 1 1
0.434147629746796 0.423323918219144 1 1
0.676110992423039 0.652225848489096 1 1
0.32054799944056 0.31201623483893 1 1
0.696425280238514 0.676563428629204 1 1
0.652086860652955 0.63211806358875 1 1
0.456783172038307 0.444826337819573 1 1
0.678389839054516 0.657462065158887 1 1
0.561792492560512 0.545112981964412 1 1
0.444419440767745 0.431036928566792 1 1
0.438982017665061 0.425774565926754 1 1
0.390176967992549 0.379617090412774 1 1
0.593103227644058 0.574538043040353 1 1
0.684833717262388 0.665225799075454 1 1
0.556512417198024 0.540980242890228 1 1
0.323937429773378 0.314833095431175 1 1
0.436337157949832 0.426797576337603 1 1
0.269230969464741 0.262332031377941 1 1
0.54985609592159 0.534049790010958 1 1
0.295999502619008 0.287899733846929 1 1
0.21787889720996 0.212007184056694 0 0
0.837339718743916 0.810487733464545 0 0
0.528079053655313 0.510342218207637 1 1
0.269620854066409 0.257844282569816 1 1
0.549908445676053 0.533757582645777 1 1
0.266603153279289 0.258696163105279 1 1
0.399273810980516 0.386716716060566 1 1
0.233461361833122 0.228119733403946 0 0
0.563066035448868 0.547211845929787 1 1
0.767611671180988 0.745340940800839 1 1
0.485061451446619 0.469725329788408 1 1
0.618896400458569 0.600492829503778 1 1
0.43978926886316 0.426489463239828 1 1
0.522876183485915 0.507775929448572 1 1
0.423134737129798 0.411475988479215 1 1
0.474233517171571 0.460258909807686 1 1
0.71477057104783 0.694331903231656 1 1
0.598142673888064 0.581084114810751 1 1
0.508172456297458 0.491359380712362 1 1
0.694195482165943 0.671998366210365 1 1
0.554604003024034 0.53936848498781 1 1
0.583124446716194 0.564010117630456 1 1
0.637719734608686 0.618476631661834 1 1
0.582503410350368 0.565721704323702 1 1
0.664013375044531 0.64407473925164 1 1
0.423433977095751 0.410827217846174 1 1
0.365882111623759 0.356385802979766 1 1
0.600956911477882 0.583953290756598 1 1
0.595738278975606 0.576525034613432 1 1
0.468109051049863 0.456540298926513 1 1
0.524684021382813 0.508867359516678 1 1
0.497041823043621 0.483620017176748 1 1
0.792251473427513 0.769473795266869 1 1
0.535891872076571 0.521502323767838 1 1
0.506880000356209 0.489702623285763 1 1
0.413832053816593 0.40059294458239 1 1
0.486338808467011 0.471041718405996 1 1
0.671289553037762 0.65326962445884 1 1
0.474903240046717 0.461831851208494 1 1
0.576112418073072 0.56079311090172 1 1
0.491551923335969 0.476280343215899 1 1
0.760608297285573 0.738839258469956 0 1
0.950787370985771 0.923072682113774 0 0
0.640412078570748 0.621567162177882 1 1
0.546086517211382 0.530004830047617 1 1
0.530649025464192 0.514093241112447 1 1
0.491090405475784 0.477760538480664 1 1
0.440440154856221 0.426484979086732 1 1
0.507426055895843 0.492119741286182 1 1
0.612250681579572 0.593232063860072 1 1
0.400343153324052 0.388247279420694 1 1
0.424040476809556 0.412061047695268 1 1
0.92693411209606 0.899740639958451 0 0
0.557640267205344 0.541331882737931 1 1
0.439844911978817 0.425336467804636 1 1
0.58789475496726 0.571234770427035 1 1
0.50559604896666 0.49106765095839 1 1
0.622854674274426 0.603694570636002 1 1
0.322695621641472 0.313408745198973 1 1
0.471503766305843 0.457019320414672 1 1
0.31432041920432 0.303640167142371 1 1
0.517503380548748 0.501205879958383 1 1
0.659083174771701 0.640979127210344 1 1
0.470198183469613 0.458480043671192 1 1
0.548038749613869 0.531775862016276 1 1
0.511723012427492 0.496577681358095 1 1
0.519044849387784 0.505085749524725 1 1
0.249954885395317 0.240949101598806 1 1
0.470674991965286 0.458546442822621 1 1
0.402901770532538 0.390806103229762 1 1
0.243735595339748 0.235646469633975 1 1
0.453224779944138 0.439943145451969 1 1
0.503336424778373 0.488278213756027 1 1
0.595789373012123 0.577616574370116 1 1
0.660489477284679 0.641611905810662 1 1
0.283575876390193 0.276582076874541 1 1
0.143776359332624 0.140146974793102 0 0
0.480536160060368 0.467140951133267 1 1
0.489927721948621 0.477409301299009 1 1
0.541928689537507 0.525722428584953 1 1
0.578329808429173 0.56194848532533 1 1
0.371299520300884 0.358363813152355 1 1
0.624096589400812 0.606626278439273 1 1
0.440281713432205 0.429243648321267 1 1
0.40390824162029 0.392657430815386 1 1
0.497040054576996 0.483573390355161 1 1
0.457955476258042 0.445189287273495 1 1
0.427735315918096 0.415570758982318 1 1
0.290445296075662 0.281052718407237 1 1
0.473174307685538 0.458993872683651 1 1
0.429431089796497 0.418023569278873 1 1
0.456466801829327 0.44381943650888 1 1
0.735692506004588 0.710563094823001 1 1
0.448820561560416 0.435625930097796 1 1
0.495045731032717 0.481315818696146 1 1
0.538501948145513 0.521419705396671 1 1
0.553320372781042 0.535733776633931 1 1
0.696383396594839 0.676182146880408 1 1
0.621767260057604 0.606163764187418 1 1
0.3967480592237 0.384146707545882 1 1
0.26037877875848 0.253407581846146 1 1
0.654162332517778 0.635660664720314 1 1
0.153756896469083 0.149334479854668 0 0
0.5805603338995 0.564390323896066 1 1
0.467672911739427 0.454157645035772 1 1
0.582265637765071 0.564646437906563 1 1
0.655045876142203 0.63712589683336 1 1
0.406555210791304 0.395329124513614 1 1
0.29486839320827 0.286713138276511 1 1
0.645855229080814 0.626265471510391 1 1
0.448889495697055 0.436424686501503 1 1
0.697119466289236 0.673739393417434 1 1
0.569850062910482 0.552146617319031 1 1
0.574637564287485 0.553662770692817 1 1
0.333274404521969 0.322016087347939 1 1
0.40088549245224 0.389676392488287 1 1
0.536568863876698 0.519766036663042 1 1
0.497087365476207 0.483451852917508 1 1
0.296065935289883 0.287288538743735 1 1
0.324154893911704 0.314926786840522 1 1
0.517764760386298 0.502982415122489 1 1
0.485681497786436 0.469875831450481 1 1
0.371921905951307 0.361212157267983 1 1
0.448559440181508 0.433837295833565 1 1
0.3535535557984 0.342821974118226 1 1
0.432608915483606 0.418358871196132 1 1
0.487120863314726 0.471952076417356 1 1
0.547738062587117 0.532284797343226 1 1
0.531784060994948 0.514539937846872 1 1
0.723877140215077 0.705179875066817 1 1
0.47831102910205 0.464133586014955 1 1
0.442459216281412 0.430463963630003 1 1
0.643278760248732 0.62446840781427 1 1
0.466985880273399 0.450957304751565 1 1
0.484428476949702 0.47010471404447 1 1
0.330959885042311 0.320821620108069 1 1
0.716062450476749 0.695748998489327 1 1
0.605070436060515 0.587799064519006 1 1
0.216567325941269 0.210344695716397 0 0
0.535928436761514 0.519670388676092 1 1
0.516566444463084 0.500401307446109 1 1
0.488594910816425 0.474818465495337 1 1
0.438664792466646 0.425701991980715 1 1
0.662619161736223 0.644228267001749 1 1
0.659684538607377 0.63805258120665 1 1
0.395696794268527 0.382704212013518 1 1
0.427225792677543 0.413985919222126 1 1
0.785425135930388 0.75991959146324 0 1
0.470365368648385 0.456009475667313 1 1
0.526907360499945 0.513495483179842 1 1
0.721221585241911 0.698613643267511 1 1
0.35324787903495 0.343224376729168 1 1
0.648128226677155 0.629046836825964 1 1
0.188690597152348 0.183322516980626 0 0
0.501887474685915 0.486400375817419 1 1
0.626710188594605 0.60811078587225 1 1
0.815562047430914 0.791786439628764 0 0
0.751232509535011 0.726906003899186 1 1
0.430536568506082 0.417178635460162 1 1
0.465573049814812 0.453787735400153 1 1
0.389766843048488 0.37839188920851 1 1
0.703848592257345 0.681610749559892 1 1
0.417678826412218 0.405983192273206 1 1
0.514101385785969 0.498668123197403 1 1
0.555429735140777 0.538517974812771 1 1
0.211010320066754 0.206850630139887 1 0
0.499496725611607 0.484260152427935 1 1
0.41117925042098 0.401146400413479 1 1
0.451945135191366 0.43812792553783 1 1
0.5797483826728 0.562700347701578 1 1
0.585535542786552 0.568515205264922 1 1
0.559359035131324 0.543191165241484 1 1
0.470416259260398 0.457802828783578 1 1
0.305327458963236 0.293802709108654 1 1
0.674841588075455 0.65465032996517 1 1
0.383217594029323 0.370966982472342 1 1
0.441380075153355 0.428841016161433 1 1
0.703852380274103 0.683724479662945 1 1
0.322397627334864 0.3109803986718 1 1
0.342238678246396 0.333627848158438 1 1
0.462501741272452 0.449972187007365 1 1
0.521940444909854 0.506881751742234 1 1
0.577067050147121 0.560214063846402 1 1
0.610204024447952 0.592414856516866 1 1
0.411193023230912 0.398084682215577 1 1
0.431098116358206 0.419575463918013 1 1
0.337348983248473 0.328473479587477 1 1
0.354080373396247 0.345294593124401 1 1
0.357204624294932 0.346582982226202 1 1
0.459587992775287 0.448220052751256 1 1
0.764658679995656 0.740370280085354 0 1
0.543742902439837 0.526736804895797 1 1
0.510013827137262 0.494212709532765 1 1
0.454573877416902 0.440573557250839 1 1
0.552340142553347 0.536056818841843 1 1
0.245926602987872 0.236383643025442 1 1
0.722279441776052 0.699740404168649 1 1
0.601611310148806 0.585739409198411 1 1
0.515557704012042 0.501280323939065 1 1
0.268023530004018 0.260420797630494 1 1
0.428759998766492 0.416731036357367 1 1
0.534498798629262 0.517721679497071 1 1
0.430200060183602 0.41881587422066 1 1
0.178377567041351 0.169606891879052 0 0
0.420262622161943 0.40884412169329 1 1
0.502552462396055 0.489477709440705 1 1
0.363043101877677 0.351379458867437 1 1
0.403024338991976 0.390904182446208 1 1
0.412544036909625 0.402383421146928 1 1
0.669337881385892 0.65156559103927 1 1
0.576209452594913 0.559924086880194 1 1
0.616682297348312 0.598279758244407 1 1
0.0880935336418346 0.0863167472244087 0 0
0.574103874660077 0.557840537206893 1 1
0.581683449329702 0.565490080057014 1 1
0.210886870767539 0.205096834567572 0 0
0.344950548636452 0.335174920454388 1 1
0.46477247591377 0.452897874424116 1 1
0.643520773320842 0.624668833170792 1 1
0.242129049572918 0.234937939680118 1 0
0.522716340907651 0.507967499645605 1 1
0.472758261987344 0.458430577077207 1 1
0.525585574762962 0.510387458557322 1 1
0.689091696551245 0.669346298925513 1 1
0.502842685364145 0.488300057599497 1 1
0.345736537424969 0.334987544022748 1 1
0.596386303413807 0.579107154962103 1 1
0.401131920977345 0.388908077856617 1 1
0.535839146998653 0.519659104837225 1 1
0.383036467881009 0.372505022501515 1 1
0.522047790908344 0.507069106716139 1 1
0.25556501840625 0.248164526158698 1 1
0.595818237596823 0.578826269966259 1 1
0.612403423758934 0.595562312045413 1 1
0.546697164514949 0.531062213817086 1 1
0.497422246423826 0.482242074028189 1 1
0.381953348121053 0.371084403690307 1 1
0.516578315885174 0.499141538228014 1 1
0.502845832280952 0.487506418428244 1 1
0.623472100016006 0.607156311838269 1 1
0.229110214322405 0.221806874718691 1 1
0.394884627476867 0.383035069733733 1 1
0.510731635874624 0.490651291461182 1 1
0.318575133551049 0.3076737291 1 1
0.520942957338461 0.506223191398038 1 1
0.513341548403413 0.495347857398287 1 1
0.254787558748548 0.247519514676084 1 0
0.564720912391002 0.548866537261873 1 1
0.530204359341568 0.516158633509991 1 1
0.384846129500575 0.374413768492526 1 1
0.420779298841458 0.409284424481719 1 1
0.428994596826725 0.416826267554615 1 1
0.608688680629163 0.590850938296481 1 1
0.707359635258315 0.686035409749694 1 1
0.490524996600454 0.477126339335162 1 1
0.443625911425346 0.432745629460794 1 1
0.415070453941586 0.403842221280413 1 1
0.276392660949106 0.269184376828762 1 1
0.333648542225041 0.32491356804816 1 1
0.608748839104693 0.591713259133047 1 1
0.717872708671619 0.697718594498418 1 1
0.48282064887677 0.470390176458028 1 1
0.746151055078392 0.723894243759576 1 1
0.621032617357326 0.602626490902475 1 1
0.713159777187227 0.692190153410986 1 1
0.55526854838568 0.539767471233725 1 1
0.620036446150606 0.600628783492393 1 1
0.464001404977747 0.451147200148747 1 1
0.423928698078845 0.411975358474187 1 1
0.532582004766413 0.516048278586851 1 1
0.333014327130341 0.323092670418564 1 1
0.384637747470241 0.371563315348693 1 1
0.390287577655778 0.377219695422917 1 1
0.422588202686157 0.409745186646696 1 1
0.672690392876401 0.651142950480119 1 1
0.479874242151871 0.463398677201039 1 1
0.71820141478557 0.697334316150911 1 1
0.260161296143343 0.252000012193729 1 1
0.611785983304796 0.593180409657061 1 1
0.310132543807019 0.299281791453441 1 1
0.569869647012124 0.554175121197984 1 1
0.65586067088271 0.636797090686162 1 1
0.361286940788631 0.351671618611534 1 1
0.447701934514912 0.433521928641939 1 1
0.676382166135851 0.655665419756088 1 1
0.388744113503329 0.377643678448442 1 1
0.490354551212393 0.476377389431843 1 1
0.762331186382091 0.740038976088767 1 1
0.373758656010446 0.362364801111579 1 1
0.565412324114199 0.550394083050919 1 1
0.602521683545882 0.58489496639486 1 1
0.645275282486773 0.622954039729549 1 1
0.415363798780374 0.404444610478148 1 1
0.548798564832614 0.531336740167228 1 1
0.420162775761778 0.408243982271718 1 1
0.550899753584905 0.534649100851831 1 1
0.396544876124108 0.381992698284027 1 1
0.665017158610697 0.645519418444948 1 1
0.160167574020161 0.156672270674729 0 0
0.334736769982316 0.325552573123231 1 1
0.738410053160548 0.716298149328357 1 1
0.311243273853215 0.301302057850414 1 1
0.471631722857864 0.458557699685632 1 1
0.793285081890845 0.768033524056975 0 0
0.385719093582392 0.376273684661317 1 1
0.318262737172395 0.307452376388368 1 1
0.517452522830024 0.504202860822469 1 1
0.490496682541109 0.472021541006338 1 1
0.603782645863978 0.582649638031766 1 1
0.480800147046759 0.466740292378901 1 1
0.497381445116579 0.482774092129349 1 1
0.684597878884241 0.665967100929772 1 1
0.93511007092681 0.907773341048717 0 0
0.342965454660468 0.333776827990309 1 1
0.485463888207381 0.472900266748048 1 1
0.664422096797189 0.646154782926094 1 1
0.0935724143825991 0.090197985373842 0 0
0.509520459062394 0.495523473092693 1 1
0.317089080783471 0.3081805589209 1 1
0.482186149907112 0.467934743795863 1 1
0.662391698726724 0.639894896176547 1 1
0.772770751664583 0.750729077144097 0 1
0.302044096512268 0.293425067905291 1 1
0.700648865525182 0.679527283779976 1 1
0.627133230314499 0.607284066523945 1 1
0.802030388634396 0.776812875905542 1 1
0.565119132733123 0.548473329258435 1 1
0.541750748358049 0.525374260324117 1 1
0.368760124824786 0.356530826657143 1 1
0.498338765600489 0.484013783385967 1 1
0.450427323063071 0.437214492417286 1 1
0.480492025078989 0.466577822591127 1 1
0.345625831866133 0.334708751313503 1 1
0.288490648847464 0.280839494053986 1 1
0.324046394140109 0.315039823188743 1 1
0.413833551647641 0.401627584321466 1 1
0.437692997849072 0.424446177017337 1 1
0.552222408419494 0.534899047810363 1 1
0.879735594745846 0.854165995144485 0 0
0.40346934489702 0.392717146399049 1 1
0.310795278391256 0.302824226344871 1 1
0.727779111598389 0.70332464591088 1 1
0.536400903198247 0.520206283306184 1 1
0.371900516004852 0.36022134024949 1 1
0.649946070327941 0.631133729257908 1 1
0.512367777224785 0.496214881707315 1 1
0.58377865769483 0.564356455244748 1 1
0.475144399418681 0.459459197764731 1 1
0.583727962187068 0.567510695459375 1 1
0.70287550147455 0.681657786294764 1 1
0.569191779491522 0.553428871687055 1 1
0.61869816384758 0.600158009952471 1 1
0.651721999436429 0.63363744418742 1 1
0.586960687319627 0.569148396466445 1 1
0.509598620611358 0.496603041945403 1 1
0.566243250117791 0.549999428617387 1 1
0.288313642973591 0.276661853202607 1 1
0.384534653570616 0.373697318401414 1 1
0.466621000266232 0.453195762916101 1 1
0.293122376650943 0.283947275439754 1 1
0.408177193807826 0.397378658672311 1 1
0.673844403697963 0.655006772216486 1 1
0.600830982434846 0.583376128154759 1 1
0.68603668450151 0.664943333457398 1 1
0.487265750911741 0.474197849125166 1 1
0.527051611595921 0.513182334821199 1 1
0.535152291858067 0.520461931145895 1 1
0.87257379228422 0.848393029773863 0 0
0.587432369497393 0.572179172937417 1 1
0.551417170428654 0.536463790149429 1 1
0.52483230673309 0.508903026726714 1 1
0.710336490748682 0.689543913114538 1 1
0.447419004807006 0.433868868996299 1 1
0.475240097791066 0.461238709675799 1 1
0.364493740255683 0.354437141200913 1 1
0.536778089192283 0.519582841793898 1 1
0.339919017887622 0.331081069633842 1 1
0.156636281549948 0.150437663393911 0 0
0.479551163863987 0.466318982602155 1 1
0.261071973416876 0.25415720004838 1 1
0.379529081862629 0.369395191043762 1 1
0.410757920813492 0.39918103707278 1 1
0.579890288921479 0.562579837062628 1 1
0.656456296761361 0.637056467691892 1 1
0.451919260548321 0.438413810070235 1 1
0.492560600306613 0.479018459119305 1 1
0.350913610325939 0.341539105481706 1 1
0.535913980740588 0.52103923006591 1 1
0.574040392977005 0.557734293582424 1 1
0.574240935919759 0.558947528268116 1 1
0.609683042384111 0.592144351036726 1 1
0.429406755604982 0.418627032394228 1 1
0.172067717549485 0.166398549861545 1 1
0.425834103294848 0.412718697939659 1 1
0.471862695050472 0.457480818526735 1 1
0.525640966559835 0.508274199589148 1 1
0.659591965166817 0.639841511757508 1 1
0.652912786922189 0.634897417886882 1 1
0.274284974463613 0.265155143699398 1 1
0.368883564121114 0.358289207682118 1 1
0.684708749661311 0.663414349418128 1 1
0.322156592898389 0.312588714588821 1 1
0.396030143557064 0.384675639206856 1 1
0.397497859034819 0.385407620227467 1 1
0.275335314929421 0.267095669012765 1 1
0.576184386168295 0.559891142813786 1 1
0.573456343673462 0.557177978649875 1 1
0.71427776353619 0.692499452214686 1 1
0.740417862121828 0.719614794139244 1 1
0.482338860668328 0.467378928320537 1 1
0.492777144872 0.478748493180871 1 1
0.340111827337153 0.329238890350206 1 1
0.452138104345997 0.440710505027451 1 1
0.410112911222121 0.397255728559186 1 1
0.407867322110541 0.395273228443237 1 1
0.465939926629801 0.452221732067658 1 1
0.522134967159876 0.504070389628362 1 1
0.523273012143074 0.505769465060819 1 1
0.371168297351245 0.360113408959035 1 1
0.561178038328268 0.544716176331667 1 1
0.428356668147501 0.415846948663434 1 1
0.347468268425948 0.336781192507092 1 1
0.438111484290261 0.424847282429325 1 1
0.52363067435249 0.508841786714589 1 1
0.667989611900523 0.64578286100322 1 1
0.373579784563219 0.36373413198926 1 1
0.442189738106029 0.429409258850839 1 1
0.544566082817169 0.528063271271225 1 1
0.571007437986144 0.55249179658193 1 1
0.433723525450935 0.419424943659266 1 1
0.620823605167873 0.602074370090804 1 1
0.554355483900094 0.537594288554256 1 1
0.396662135184183 0.385498883254895 1 1
0.709979021250405 0.689706401432039 1 1
0.182956469078888 0.17783561580981 1 1
0.644982258831294 0.624322075808636 1 1
0.620447687138937 0.599868293621887 1 1
0.512472105991827 0.496375861748134 1 1
0.576369117525676 0.559853303745377 1 1
0.382133662929102 0.371184230825435 1 1
0.355800576345916 0.344960702323432 1 1
0.710405167964209 0.689309643621858 1 1
0.361765029820225 0.351702463458733 1 1
0.0413745368078213 0.0412351116163815 0 0
0.483347189456016 0.469965066590677 1 1
0.413202892014818 0.403183226367245 1 1
0.475735042915339 0.461703322138616 1 1
0.401912513191127 0.389337180071008 1 1
0.480950323087853 0.466827014924813 1 1
0.456908112057318 0.443346786814856 1 1
0.337747342488044 0.327892169023654 1 1
0.447591489357267 0.434774952695355 1 1
0.430015806229983 0.416181693695488 1 1
0.409148441679261 0.396496870224762 1 1
0.698390816277377 0.678330170723663 1 1
0.633653740085988 0.615790380422484 1 1
0.487848884885722 0.470511607519596 1 1
0.0824889539829919 0.0822016362237143 0 0
0.58893829299569 0.572923451259191 1 1
0.53569659187729 0.521152958145603 1 1
0.714946965501738 0.692987334471885 1 1
0.77654279085116 0.754263724426479 1 1
0.553285948897187 0.537221185227232 1 1
0.53166115544768 0.515674171209013 1 1
0.459097174600675 0.446399904078347 1 1
0.497600927852887 0.482524923678684 1 1
0.260895274730465 0.252582977363529 1 1
0.335546909511812 0.323132458528985 1 1
0.526968335107747 0.512096086157473 1 1
0.313065370215321 0.304407209696053 1 1
0.258967477314066 0.253319076503417 1 1
0.46563996571497 0.450732235680929 1 1
0.434847549874956 0.424021056132047 1 1
0.4899761140224 0.476133285515645 1 1
0.506281531988025 0.489994106571015 1 1
0.257101425112059 0.2490165398788 1 1
0.389104061453056 0.37895676669793 1 1
0.648913787936825 0.627094036155552 1 1
0.688724996999656 0.668616485068992 1 1
0.640964489297398 0.622698973084024 1 1
0.390464365800321 0.377969977170197 1 1
0.180635553308052 0.177426634524605 0 0
0.376448364475346 0.366466396455817 1 1
0.594293248040702 0.57648714505447 1 1
0.486784804501195 0.471961864450916 1 1
0.423738092764568 0.409958748244898 1 1
0.261233145598237 0.255054571971297 1 1
0.512132294279658 0.497862856137494 1 1
0.555926255189898 0.538644489606314 1 1
0.314644539537091 0.305764301392136 1 1
0.42715900532436 0.416464186482129 1 1
0.53399005316692 0.516479437049121 1 1
0.320431536599059 0.312022804435628 1 1
0.619262139190734 0.599497236447086 1 1
0.673120259663099 0.650975183593245 1 1
0.339985889976935 0.331750616698752 1 1
0.743337670378138 0.723049673293632 1 1
0.285947059422886 0.277003440873299 1 1
0.267410800222708 0.25823921656267 1 1
0.629943176950976 0.609696794013524 1 1
0.507901537167927 0.493247640735344 1 1
0.446572079435348 0.433627299725658 1 1
0.496870927464897 0.482389852514207 1 1
0.609333823631431 0.589594707271186 1 1
0.368390707096615 0.356303602643966 1 1
0.567218386880361 0.55016384452178 1 1
0.478559481374668 0.464515849567368 1 1
0.489044169172919 0.474231300185063 1 1
0.508301345464877 0.493480961006202 1 1
0.597450197827827 0.581046267416933 1 1
0.327614123735518 0.318615554788959 1 1
0.484420311699951 0.471964659328551 1 1
0.423771782787159 0.411869394912278 1 1
0.471022448445043 0.455685544355548 1 1
0.328541283960842 0.317918428360472 1 1
0.533257191012403 0.519496884433067 1 1
0.383007513447343 0.371285855250289 1 1
0.481253662260575 0.468128373090665 1 1
0.516077011028994 0.500403575144193 1 1
0.641705251833267 0.622980327147045 1 1
0.567249657344134 0.55047784758467 1 1
0.427883828301875 0.41584358389678 1 1
0.444923226371476 0.431685548609599 1 1
0.434382063990322 0.422943054448131 1 1
0.18472497668134 0.179264791638923 0 0
0.580511616221163 0.565479868674938 1 1
0.55925702736488 0.542086870363926 1 1
0.434205885946867 0.420800886101856 1 1
0.434049831830924 0.42151000601233 1 1
0.53344226991269 0.516991208814501 1 1
0.585441084896446 0.566022210371991 1 1
0.333856195924238 0.324522488317722 1 1
0.702959971260684 0.68006715336492 1 1
0.566070852124163 0.548218927403563 1 1
0.607871734676857 0.590628016437296 1 1
0.648027846709881 0.62787349915209 1 1
0.594271067357477 0.577177390119121 1 1
0.563002484023818 0.545996402373851 1 1
0.496271527138636 0.481799070868258 1 1
0.42179198909098 0.408083494246899 1 1
0.159532869937415 0.154165152128475 1 0
0.261388128931884 0.251391237932604 1 1
0.462342667526323 0.448689609924639 1 1
0.515970458475236 0.500661828574014 1 1
0.434121689410701 0.421620927017391 1 1
0.386141795180259 0.376806340574174 1 1
0.407980161795477 0.396260778065302 1 1
0.217828265682752 0.212359632681186 1 1
0.584619076428158 0.56860191509324 1 1
0.4850913386271 0.471226359406146 1 1
0.489661383982441 0.474405198692546 1 1
0.239837675210922 0.232037960064643 0 0
0.317480172240866 0.308286397043964 1 1
0.712684902951494 0.692683321129062 1 1
0.687411604096824 0.667357020475348 1 1
0.673320245189902 0.652865251676301 1 1
0.443481952920341 0.430932392080243 1 1
0.373565092285298 0.363069358090584 1 1
0.445405501210305 0.431863392511329 1 1
0.443822184593673 0.430182937730789 1 1
0.335969464576606 0.32707751542834 1 1
0.331867531329152 0.323563852297225 1 1
0.445278722780757 0.430864615946781 1 1
0.449415812919242 0.436708770713682 1 1
0.451604240835336 0.437366260259404 1 1
0.582883688493303 0.567930439752231 1 1
0.63084841881157 0.614849673175567 1 1
0.330778274733826 0.322244550647629 1 1
0.377017038406702 0.365081112129102 1 1
0.540288049991819 0.524722903613117 1 1
0.282863129752769 0.274173640431505 1 1
0.417221728448527 0.40670406090201 1 1
0.552299091903626 0.535254580929794 1 1
0.32922272956843 0.319658144584486 1 1
0.627439522716309 0.609369719727375 1 1
0.418006881763596 0.406299069006025 1 1
0.582047004100998 0.569548017463856 1 1
0.74501920492143 0.722790800815347 1 1
0.313503694894601 0.30254359572792 1 1
0.445315119808923 0.432230698393525 1 1
0.711055690146757 0.689404147600287 1 1
0.711236796941091 0.690423062440665 1 1
0.445553738749675 0.433539159819339 1 1
0.727698347556904 0.706335612448411 1 1
0.448669067154727 0.433512361823704 1 1
0.396963559865927 0.384263546584259 1 1
0.492671247055211 0.480719611309016 1 1
0.453986426653133 0.44075409909086 1 1
0.358144997277477 0.349135529402832 1 1
0.413743099340253 0.39887154654537 1 1
0.592326739593415 0.576449915101692 1 1
0.402049498193476 0.391983025686271 1 1
0.579677796972271 0.564558825834361 1 1
0.345045472641068 0.33491659439943 1 1
0.689055987119904 0.670124862795755 1 1
0.596630816765465 0.579413726657896 1 1
0.464529443475113 0.449883746377771 1 1
0.183426529821554 0.178345651856977 1 0
0.406196364798837 0.39461928539072 1 1
0.515155487448353 0.500378794652039 1 1
0.466956995278528 0.454617136179757 1 1
0.287959647683396 0.279749152842241 1 1
0.38413441804421 0.372100210495963 1 1
0.518746735938302 0.50284250309535 1 1
0.607412931770328 0.589226109163344 1 1
0.37906612292202 0.365910068189763 1 1
0.754347021164839 0.730010241800144 1 1
0.329939425292288 0.32076640844591 1 1
0.24036797075364 0.235665520313212 1 1
0.327720800802006 0.31926752762265 1 1
0.390522227713034 0.379232322605288 1 1
0.600907563495785 0.58465168212303 1 1
0.382901563863543 0.371094012442259 1 1
0.606155991213978 0.588630310151967 1 1
0.537534809692925 0.521720482469818 1 1
0.538085059787253 0.523095942462115 1 1
0.565434669068957 0.548814003557924 1 1
0.506508194825793 0.489595907237479 1 1
0.421805566971727 0.407633656810869 1 1
0.30536788051747 0.29591189626882 1 1
0.627249525797474 0.607174343548584 1 1
0.396286186630628 0.384512443306697 1 1
0.521065381245364 0.506408797043755 1 1
0.451723555617174 0.438434208888016 1 1
0.474635683338742 0.459798909950371 1 1
0.339450748793957 0.329998804196136 1 1
0.417197767255759 0.402368661693711 1 1
0.727925416292408 0.707574672207954 1 1
0.459633910402637 0.447867945031739 1 1
0.389696612381864 0.375866905483963 1 1
0.404279180851234 0.39496175459209 1 1
0.513905534140856 0.499240467014419 1 1
0.658813067534393 0.640594431485253 1 1
0.558562191754364 0.543645386225685 1 1
0.65412168694148 0.635204840812505 1 1
0.286223665005466 0.276182324323181 1 1
0.58401592706697 0.56776338382184 1 1
0.511702658740901 0.496774072503768 1 1
0.557171865164567 0.540901031087998 1 1
0.61331537691762 0.594283428790073 1 1
0.587596663442229 0.568854903065097 1 1
0.274842267061991 0.266817117626206 1 1
0.531705155783718 0.515879552503164 1 1
0.380112143644482 0.369740197957969 1 1
0.335127031440454 0.326351910678837 1 1
0.358851830190484 0.347909589995363 1 1
0.528434295974574 0.509417645098741 1 1
0.613571672914948 0.595665160852731 1 1
0.412264703366459 0.399954415625015 1 1
0.628406362286292 0.610512688797272 1 1
0.650291846425368 0.630185080445003 1 1
0.323446296433857 0.312797664374017 1 1
0.251058966222956 0.240107385677798 1 1
0.68769691055841 0.668078354421112 1 1
0.395213852169911 0.383289241606269 1 1
0.365675925206103 0.355813197240576 1 1
0.643814460547617 0.625459717835469 1 1
0.527197752581117 0.511160454271402 1 1
0.520406869822842 0.503927641387224 1 1
0.289418281288281 0.281052197071802 1 1
0.563823946369264 0.545442695305088 1 1
0.347604725644573 0.337853262929554 1 1
0.330341023275684 0.32133982824346 1 1
0.424484980095508 0.411771319678352 1 1
0.277611066286559 0.269287818000802 1 1
0.486533824298744 0.472563209166438 1 1
0.405729804506652 0.392503512513987 1 1
0.402302002078774 0.39026422097172 1 1
0.469634826672329 0.454400162860914 1 1
0.466112979942488 0.453347830786376 1 1
0.793991755019929 0.772857238518999 0 0
0.565141845611618 0.549216108947957 1 1
0.337698946817496 0.328246735397371 1 1
0.445317447721931 0.433329672663948 1 1
0.604090239260223 0.586092103847096 1 1
0.339710695402846 0.328701582406638 1 1
0.525147737214993 0.511006917008884 1 1
0.452599503040348 0.438452163008618 1 1
0.307607147101559 0.298035109441138 1 1
0.370101308649255 0.359695174062984 1 1
0.471212792920096 0.458285374354232 1 1
0.494848299955081 0.479616274769748 1 1
0.546534866308379 0.531048735009216 1 1
0.320832390891209 0.310901552168206 1 1
0.338479706266413 0.328515674543442 1 1
0.418665261430855 0.40573822914475 1 1
0.505275891465442 0.491885355059807 1 1
0.592419523288295 0.57403798407404 1 1
0.530702937653001 0.513559825557469 1 1
0.475062001541119 0.457796828116393 1 1
0.441376004231125 0.425712741819445 1 1
0.454854885289535 0.441675750723831 1 1
0.434262145455536 0.419785210509979 1 1
0.403882698244048 0.393785768889637 1 1
0.577095357806777 0.559887511858614 1 1
0.650917286138805 0.634268721037646 1 1
0.39351040652989 0.381596341872073 1 1
0.413013140204679 0.398052117622085 1 1
0.553359396598899 0.537005933981739 1 1
0.777320076763507 0.754330618457374 1 1
0.777299205422019 0.753922077651934 1 1
0.494044357412527 0.480494219873806 1 1
0.846424392744505 0.821822483097648 0 0
0.506761243775423 0.491013981475686 1 1
0.540345858198388 0.52602046435639 1 1
0.649717354608975 0.629484770557937 1 1
0.219586321779723 0.213206891307401 1 1
0.369583905232144 0.357939324274105 1 1
0.406195310793458 0.394279430662116 1 1
0.542959281406493 0.525836539274347 1 1
0.639792898714351 0.619881817622048 1 1
0.602618008010415 0.58585702796393 1 1
0.577312106272658 0.560071523667402 1 1
0.445784184439173 0.43279966495985 1 1
0.615764496437333 0.595360224624572 1 1
0.433800976418036 0.422858667152777 1 1
0.410556921021047 0.398643453152957 1 1
0.606510890383983 0.589124723660356 1 1
0.239658169200526 0.231006236303633 1 1
0.474751804720465 0.46150606293547 1 1
