# Supplementary material for: Bias caused by sampling error in meta-analysis with small sample sizes
Source: PLoS One. 2018 Sep 13;13(9):e0204056. doi: 10.1371/journal.pone.0204056 (PMC6136825; doi:10.1371/journal.pone.0204056)
Supplement: S4 File — (ZIP) [file pone.0204056.s004.zip › results N = 10 theta = 0.5 tau = 0.2 sz = 30-50.txt]

"cohen.dl.theta" "hedges.dl.theta" "cohen.dl.cp" "hedges.dl.cp"
0.487996094836718 0.479405980394293 1 1
0.393916575351864 0.38651408253116 1 1
0.521420499539643 0.513237807715163 1 1
0.343099046652608 0.335856732312972 1 1
0.55254044991017 0.542572955876293 1 1
0.556242158622742 0.546275523233982 1 1
0.506400597289926 0.495625565174169 1 1
0.536323714272707 0.524471443041795 1 1
0.354970066262465 0.347271788039161 1 1
0.703424735173806 0.689980195679699 0 1
0.545525645875164 0.535093154085073 1 1
0.400200612919114 0.393461850615111 1 1
0.549496617668528 0.538912946406105 1 1
0.541629887513365 0.531617545470747 1 1
0.476659153933901 0.467951547063602 1 1
0.457639275080351 0.448741519450679 1 1
0.366116944752917 0.358052788068873 1 1
0.479502078570675 0.470526694468013 1 1
0.450560858121144 0.442469338366744 1 1
0.585432618391737 0.5744255292183 1 1
0.633503087365947 0.622314094105946 1 1
0.591106635272481 0.579731347884948 1 1
0.463870610401792 0.455004276213125 1 1
0.268740973130573 0.263479051965932 1 0
0.53428030055409 0.524407480747137 1 1
0.721835902466775 0.708455915385492 0 1
0.505356723438583 0.495876161373625 1 1
0.469057327117449 0.46054146376115 1 1
0.474630347848432 0.465463817969653 1 1
0.584145627532452 0.574122841367489 1 1
0.506740516468017 0.497388327660387 1 1
0.46513300081307 0.457410139355084 1 1
0.561264561222798 0.551306509868293 1 1
0.391412491086368 0.383674003412877 1 1
0.618845354929128 0.608073602370088 1 1
0.270738183083429 0.265640459581223 0 0
0.535539716474332 0.525384856565127 1 1
0.466116531209528 0.457648381396185 1 1
0.627065282265003 0.615196454194676 1 1
0.520589893884604 0.51245891607206 1 1
0.512776377914207 0.503151971070592 1 1
0.110995277168763 0.109054961037438 0 0
0.4125366947624 0.404689604840277 1 1
0.47465599934132 0.466939160732534 1 1
0.453025018359835 0.444733607449739 1 1
0.623000707492889 0.610030681764707 1 1
0.500482839092263 0.490963956269319 1 1
0.306181056316078 0.30016027529836 1 1
0.383939296163907 0.376920524605553 1 1
0.604833182535469 0.591930828349823 1 1
0.575201430706145 0.565049272504488 1 1
0.63791637366871 0.62428028783443 1 1
0.423016153809506 0.415819913787151 1 1
0.551868256773274 0.542227242825687 1 1
0.52309867759845 0.512303490723419 1 1
0.706143577161366 0.692585810352561 1 1
0.428621383459861 0.420497863933583 1 1
0.472484098540996 0.46378657582956 1 1
0.511294996760655 0.501357202956038 1 1
0.525375367069729 0.515811167062923 1 1
0.505811897819028 0.495931993551969 1 1
0.444377023490642 0.43639297681996 1 1
0.336256913085087 0.330264873926167 1 1
0.451511195844873 0.441760473768303 1 1
0.328570884134509 0.322391529177682 1 1
0.615909002658594 0.60434649719741 1 1
0.842250383639358 0.823502507319355 0 0
0.366483033553622 0.35928624291043 1 1
0.707770915920316 0.694732624079817 1 1
0.454033052763685 0.446141652476685 1 1
0.572537181334452 0.560360237031865 1 1
0.430698158294155 0.423206182044924 1 1
0.724897744549488 0.710169883731891 1 1
0.515229372557492 0.505329813758632 1 1
0.297084743272238 0.292142668721977 0 0
0.436882172775885 0.429243712825154 1 1
0.622588957816043 0.611008693889834 1 1
0.594577150512697 0.585881093739141 1 1
0.398921492701142 0.391078529638257 1 1
0.567679312622271 0.556268778301158 1 1
0.4536428841232 0.445778371988433 1 1
0.527353824773215 0.516649509102343 1 1
0.445355345808402 0.437217874120785 1 1
0.55577388676365 0.544266281534274 1 1
0.515300197190808 0.505603788304669 1 1
0.454838827626398 0.446509758795441 1 1
0.67829333108015 0.666914270800383 1 1
0.659194259940806 0.647404376522124 1 1
0.397909199081752 0.388248091483795 1 1
0.503820873915778 0.495683538932404 1 1
0.477682144060834 0.468541202509869 1 1
0.438051255561024 0.43101931311113 1 1
0.250987470810392 0.246217088008468 1 1
0.497339099905997 0.488374364825707 1 1
0.232207887280478 0.227466910480352 0 0
0.445488815915492 0.437255275698227 1 1
0.187174794349931 0.183339133137193 0 0
0.510183362002838 0.501566489629025 1 1
0.278331533632155 0.272699341523565 1 1
0.396258793802058 0.387303127558538 1 1
0.439408194916821 0.430941093073983 1 1
0.576323247902442 0.565670080872819 1 1
0.658151947386684 0.646195900159533 1 1
0.519840011501056 0.510263199123323 1 1
0.561570538323651 0.550921742839832 1 1
0.634732104446527 0.623407120539613 1 1
0.520689544513233 0.511379750875593 1 1
0.472900603803861 0.464269840705201 1 1
0.209996075446489 0.207644313579687 0 0
0.3998821535918 0.392453934746081 1 1
0.673820068713849 0.660384385043068 1 1
0.803110833332125 0.788067148629812 0 0
0.441204438638038 0.432599854310306 1 1
0.617089304018614 0.605863812139684 1 1
0.672340294539315 0.660265980675968 1 1
0.419456369780849 0.411874532748551 1 1
0.536898751972624 0.527457520325337 1 1
0.58729622111353 0.576193018989149 1 1
0.36527473245266 0.358068350566383 1 1
0.361402157464582 0.353411753502013 1 1
0.438302860898402 0.429407385214255 1 1
0.35052108035576 0.343808707142191 1 1
0.703938110737084 0.690215532885769 0 1
0.595675650679903 0.585195565691863 1 1
0.437335818882548 0.429456390159872 1 1
0.604504388195946 0.592325440390241 1 1
0.566982310742163 0.555872751817373 1 1
0.341058418626333 0.33461603297842 1 1
0.521634042304006 0.512368875119477 1 1
0.61927085617775 0.607823332875671 1 1
0.276797043907455 0.271350269905131 1 1
0.660080975043804 0.648012598269468 1 1
0.462989489812173 0.454917858806869 1 1
0.511868036209649 0.501258962071072 1 1
0.403726031929327 0.396683901146462 1 1
0.432961762411125 0.425051776485006 1 1
0.589584100950675 0.579081315092044 1 1
0.513841368998203 0.504442938117195 1 1
0.442442177434565 0.434105540985294 1 1
0.623356359542887 0.61090248753157 1 1
0.472430632947796 0.46322734681565 1 1
0.654026366392065 0.643523099499279 1 1
0.587707652913077 0.577735635729547 1 1
0.655613323352355 0.643512686992733 1 1
0.631869723595701 0.6210251483773 1 1
0.565767805656847 0.555903760357583 1 1
0.58622715643904 0.574862655774261 1 1
0.583142414482263 0.572619957362608 1 1
0.450225411362052 0.441735885158206 1 1
0.525752135345206 0.514177409436786 1 1
0.668160492746062 0.656849756718195 1 1
0.507915016406274 0.49889690855498 1 1
0.437954893525331 0.430276429852257 1 1
0.289870431202371 0.284860221265525 1 1
0.638572023269093 0.626265119501678 1 1
0.551631236278147 0.542273687012266 1 1
0.402898726297731 0.395515059589453 1 1
0.533600704813628 0.522262888722742 1 1
0.649431574348339 0.637864589326889 1 1
0.653647936202043 0.640506716516011 1 1
0.437458954322537 0.430419069919453 1 1
0.545227291096087 0.535645418600632 1 1
0.63511684626482 0.623526395580105 1 1
0.39359083576824 0.385555046701232 1 1
0.536329266219156 0.525806752256778 1 1
0.323837749488012 0.317988480131032 1 1
0.701102582083519 0.68874939968208 0 1
0.51065641120578 0.501585815312275 1 1
0.65295480265721 0.640914053813486 1 1
0.538791215482858 0.528217486965673 1 1
0.416387046949931 0.408121034974547 1 1
0.49612162069464 0.486649980384252 1 1
0.46232014320721 0.451460446417898 1 1
0.465814619059795 0.457793014438361 1 1
0.592914543827972 0.582872972116051 1 1
0.369873706069423 0.362441368852173 1 1
0.394571121383305 0.386430361146354 1 1
0.450117729384671 0.441687020358636 1 1
0.403500835022181 0.397104148977254 1 1
0.339266260151176 0.333268253803487 1 1
0.513465713788454 0.503570313424358 1 1
0.365236974039282 0.359081407096806 1 1
0.61163510954683 0.600576250287908 1 1
0.510065928041413 0.501304498880065 1 1
0.411940605766241 0.404520656541475 1 1
0.330360452440218 0.323689448653884 1 1
0.605834576414917 0.593305494287048 1 1
0.230431708133453 0.22594157330755 0 0
0.713903417628835 0.700902760928215 0 0
0.423479492068562 0.414694396880552 1 1
0.410688753069196 0.404244179255555 1 1
0.468350107755236 0.45939979564103 1 1
0.527915357541779 0.517807370973274 1 1
0.480496096166921 0.472510659791922 1 1
0.710036926833911 0.697236085277724 1 1
0.446504675396178 0.438851417364374 1 1
0.21442385129797 0.210212354107317 0 0
0.346117178919001 0.340342723139595 1 1
0.392249783115462 0.385196078667283 1 1
0.668617778325232 0.65789568541235 1 1
0.397618633877548 0.390524953746028 1 1
0.353635834849647 0.345653449699698 1 1
0.497774232644985 0.489067395884886 1 1
0.518843870737845 0.507976057662563 1 1
0.359942358950098 0.353316239251463 1 1
0.594636521725762 0.583994124210351 1 1
0.517075371095871 0.507168079233014 1 1
0.442464223178602 0.435048827767096 1 1
0.493681961828334 0.484488394236698 1 1
0.528642308040712 0.519639285925823 1 1
0.582735214533193 0.572517504567907 1 1
0.651431452989608 0.640163086705909 1 1
0.50930562568402 0.501129349111073 1 1
0.346448290376227 0.339927630416487 1 1
0.536719494090051 0.527363621878809 1 1
0.597730110337029 0.585791803388893 1 1
0.406274606495655 0.39819775092982 1 1
0.549674801146913 0.539426851860714 1 1
0.31158537830152 0.305808471880658 1 1
0.470952531612847 0.462839034566498 1 1
0.480331597083774 0.471670028941988 1 1
0.595487829186869 0.584516165872617 1 1
0.51085661652646 0.499224954046989 1 1
0.546141698169763 0.534652436493839 1 1
0.650908227229577 0.639206854396063 1 1
0.482766419869543 0.473667698857474 1 1
0.290898740617493 0.285880350003286 1 1
0.357044150927393 0.350145216193646 1 1
0.557612273948589 0.548353311166501 1 1
0.597629590553769 0.58558936414344 1 1
0.640706462584862 0.63022812514868 1 1
0.355895312296954 0.348941693511268 1 1
0.324982211213373 0.31959342947386 1 1
0.478749130029377 0.469656285712444 1 1
0.449746068877355 0.442207840270366 1 1
0.568269438694301 0.55830663856328 1 1
0.682776939128521 0.671329645971365 1 1
0.384483609574133 0.377626903753389 1 1
0.596871936840687 0.586590764952587 1 1
0.505179351960795 0.495799698445895 1 1
0.813387401225829 0.798061540034476 1 1
0.535070960594891 0.52454381097132 1 1
0.56761032755783 0.556954739570011 1 1
0.596720170587027 0.585647023772987 1 1
0.636021895178995 0.624336099190616 1 1
0.505799521333088 0.494881017361581 1 1
0.721790810568893 0.70824313631665 1 1
0.329161842181537 0.324163531878344 1 1
0.395982339882835 0.386771893349987 1 1
0.689483915027829 0.675482033441872 1 1
0.529423832622864 0.519472135425194 1 1
0.400860085787164 0.393573855608497 1 1
0.410212067180863 0.403604907756883 1 1
0.603893702104295 0.592403103101287 1 1
0.575262724286064 0.564901033827353 1 1
0.597416292499097 0.584986747720487 1 1
0.758409351090261 0.742807363063981 0 0
0.58553203285398 0.574326208098398 1 1
0.473825290917959 0.464778422303511 1 1
0.492208015277934 0.482243418522405 1 1
0.365355553591083 0.358984127001375 1 1
0.540653623961253 0.531037892986512 1 1
0.544520640367516 0.532007410282841 1 1
0.615099395738919 0.603498881162922 1 1
0.54218018282441 0.532765376213514 1 1
0.491874208124658 0.482656163316496 1 1
0.468732669164267 0.45961477271995 1 1
0.484421185557891 0.475511961003881 1 1
0.620481693981713 0.60836554257669 1 1
0.48086642888845 0.47247387476707 1 1
0.532158474389506 0.520961156213177 1 1
0.645338677725928 0.633146117632369 1 1
0.605800648141931 0.595558096456108 1 1
0.516438078396637 0.506057996413136 1 1
0.481648174273579 0.471473857406295 1 1
0.449491239356371 0.440459968973106 1 1
0.665689170787264 0.65321135401985 1 1
0.428258959421995 0.420396463476301 1 1
0.618001448882792 0.606662951690608 1 1
0.449347589053518 0.441911161532045 1 1
0.403371555180926 0.395648429480849 1 1
0.547341789256894 0.537703480243057 1 1
0.436260349636747 0.42891383014189 1 1
0.560482251940432 0.549666751396674 1 1
0.456859499223417 0.448663997579883 1 1
0.476349467521993 0.467624340238367 1 1
0.484945732995721 0.475681280526076 1 1
0.693777094536547 0.680440988560404 1 1
0.315340590598712 0.308484793660416 1 1
0.495328682384561 0.486877638198072 1 1
0.651865702835717 0.63890586064615 1 1
0.303011345488635 0.298004675312103 1 1
0.367338293390673 0.358436063539195 1 1
0.299391573688427 0.293763467954574 1 1
0.613685053614958 0.602486390645267 1 1
0.294841272665411 0.289945917510199 1 1
0.449797273745583 0.441154493958745 1 1
0.462229549478792 0.452922722621904 1 1
0.631793989564135 0.61786375522176 1 1
0.506436207521619 0.49609934179445 1 1
0.448371339346054 0.440186861513752 1 1
0.492334648099242 0.48322413685438 1 1
0.480300354064184 0.471431542671923 1 1
0.357709495344495 0.3515420591387 1 1
0.477018623018293 0.468479271611072 1 1
0.654073915652001 0.643090016984694 1 1
0.561889368006608 0.550303703836665 1 1
0.538178150558859 0.528901171777095 1 1
0.427898666640475 0.418990936097359 1 1
0.431870986656898 0.423779922087929 1 1
0.386513754975964 0.37940172481753 1 1
0.43498931434972 0.426646091676207 1 1
0.593593375340864 0.584330352308151 1 1
0.71294817555735 0.697984533766206 1 1
0.393851027181442 0.38678867676359 1 1
0.604866308298176 0.593930809484047 1 1
0.529714888763977 0.520506060363454 1 1
0.418414398042079 0.409770731868814 1 1
0.405387629836993 0.39817341724254 1 1
0.272704065659605 0.266879360953727 1 1
0.551907694219559 0.541791554493446 1 1
0.560919223699323 0.551252388713313 1 1
0.688850302096368 0.676546533349469 1 1
0.653216547919223 0.640762073354507 1 1
0.717229971103781 0.705183117235833 0 0
0.521011454918351 0.51218500500901 1 1
0.507967338207706 0.498022611354563 1 1
0.60074997631332 0.590665502537243 1 1
0.442354229236964 0.432975274517914 1 1
0.557046224149317 0.547474543300863 1 1
0.454190096711017 0.44633275075717 1 1
0.640929793749377 0.629883064587423 1 1
0.459876022495118 0.450246774704651 1 1
0.605323670909724 0.593729589089702 1 1
0.501567693522844 0.491925953437835 1 1
0.716539379396053 0.703469396320058 1 1
0.521211564859478 0.511467174579365 1 1
0.224794241436127 0.221267559305727 0 0
0.532489291393162 0.523689049684751 1 1
0.394816926673712 0.384949650023053 1 1
0.619647473070549 0.60839986960974 1 1
0.612821150524737 0.601431122589634 1 1
0.327243914023552 0.321420204413124 1 1
0.652258672073097 0.642050668703751 1 1
0.446253059873803 0.43803580614484 1 1
0.640867739975699 0.629465849918255 1 1
0.290883370285521 0.285228299516 1 1
0.316258630233431 0.310098290048942 1 1
0.391437835757412 0.383892633445687 1 1
0.585777004875804 0.575708649891533 1 1
0.66314269307763 0.651517846883546 1 1
0.554290068151577 0.544271986898678 1 1
0.356943551898876 0.349110545817177 1 1
0.540090186235737 0.529647890026405 1 1
0.395771231147739 0.387724026366521 1 1
0.490872846874307 0.482716195210527 1 1
0.636230255521493 0.624740438118632 1 1
0.472982631855321 0.462206473211539 1 1
0.467726951403849 0.459818872875834 1 1
0.298615889101357 0.29381528170291 0 0
0.464762656673815 0.456876967430949 1 1
0.806200456152529 0.791872382458009 0 0
0.611624351982245 0.600470854261196 1 1
0.504931506062326 0.495697425930013 1 1
0.752377076466428 0.738989245002626 1 1
0.518961079748215 0.509047911140905 1 1
0.500828008895505 0.492165816134333 1 1
0.523962758357528 0.514135387724105 1 1
0.58261643316443 0.570759511463221 1 1
0.715428101790098 0.70227892244215 0 0
0.38674541623684 0.379340085296169 1 1
0.557609980648701 0.546011305868697 1 1
0.449602028983751 0.441116199603023 1 1
0.448701214036034 0.440046466255691 1 1
0.41290295704626 0.405638317405089 1 1
0.379352604955178 0.371641903561534 1 1
0.563189422486954 0.552925359843013 1 1
0.572085890230024 0.561756797536865 1 1
0.402002882015122 0.394017619081018 1 1
0.519092647467973 0.509399236321911 1 1
0.660409911628559 0.648403336860966 1 1
0.492318664613171 0.482568730266514 1 1
0.498575861128209 0.489662350824265 1 1
0.418418537160749 0.411517094680261 1 1
0.577427889663727 0.56720787403835 1 1
0.394137689621984 0.385717127824942 1 1
0.368583624602347 0.361896902831183 1 1
0.501489440371396 0.491241627351932 1 1
0.308344433094932 0.302769143130431 1 1
0.406752084697276 0.398952692720058 1 1
0.507608554140015 0.498332525510162 1 1
0.405592161263959 0.397408667381343 1 1
0.584450346905534 0.574062176332111 1 1
0.477074363563753 0.466838536771804 1 1
0.74262388209593 0.727596243614034 1 1
0.422350901695915 0.414586361905577 1 1
0.535534122635037 0.524698877023455 1 1
0.403965261563614 0.3973106009343 1 1
0.421527006851735 0.41419024901815 1 1
0.405210652556924 0.396212048743541 1 1
0.520481461744528 0.510326123462103 1 1
0.572342185094845 0.561033443730928 1 1
0.409906014013781 0.403688988151541 1 1
0.578742407321111 0.56968734881192 1 1
0.399314450045672 0.391261053588206 1 1
0.401580128766974 0.394501142318788 1 1
0.409933759719764 0.402295838947552 1 1
0.607262578988006 0.594726080667201 1 1
0.370085736747182 0.362268466374894 1 1
0.585497883024184 0.575347398898541 1 1
0.653497395466606 0.642061931276581 1 1
0.354635468598905 0.348941612895952 1 1
0.370314525612811 0.364255717958096 1 1
0.402258062199986 0.395604864450318 1 1
0.551284549110838 0.540859215679263 1 1
0.480628149601596 0.471531403522648 1 1
0.537981964495776 0.528909573703169 1 1
0.69922358213007 0.685248172500534 1 1
0.42256623037368 0.413104148368877 1 1
0.523959808634398 0.512305660368679 1 1
0.471639874241417 0.461618180822081 1 1
0.633068974760436 0.621454787648595 1 1
0.347738219645024 0.342293440270786 1 1
0.519995063817962 0.510808302301806 1 1
0.368323935486606 0.361200854298266 1 1
0.530527109561702 0.520331276679336 1 1
0.521960431616478 0.512324024156383 1 1
0.53548647923409 0.524866915124045 1 1
0.481782021897358 0.473325480221979 1 1
0.607649512758839 0.595341626238728 1 1
0.530881942542067 0.519890882544764 1 1
0.358153743658357 0.351538536007215 1 1
0.378342517386164 0.3713423914258 1 1
0.395243185313131 0.387749202625906 1 1
0.518565384790057 0.508186803172431 1 1
0.667864833788342 0.655195313991181 1 1
0.356682388295588 0.350182494298504 1 1
0.459174708612025 0.450239200653036 1 1
0.46960967170239 0.460867512540963 1 1
0.518617837347803 0.50686929340096 1 1
0.456549675358697 0.447831913966939 1 1
0.428237713894289 0.420863932484101 1 1
0.666659204315189 0.654592282927639 1 1
0.762252904242305 0.747297431526429 0 0
0.557894203821124 0.547704231741624 1 1
0.414604471395828 0.40625759539385 1 1
0.546230075962263 0.535958923606609 1 1
0.670568045086662 0.65786554390246 1 1
0.491533717608662 0.481590348341617 1 1
0.54163928757641 0.531530529852752 1 1
0.601484665860593 0.590043017255952 1 1
0.555471697159427 0.544552188230297 1 1
0.475445084363334 0.466654790896053 1 1
0.503509889453255 0.49461608079432 1 1
0.29796097530228 0.292228820221821 0 0
0.441567055051373 0.433681715347922 1 1
0.541225597947174 0.531251301100156 1 1
0.587051669584687 0.575898037119616 1 1
0.595924173779099 0.586068020625883 1 1
0.6187895441533 0.608087347822948 1 1
0.520645423035821 0.509862270030419 1 1
0.559191286430234 0.548134054353603 1 1
0.610641570763688 0.599531498710278 1 1
0.574014171835653 0.563811198751326 1 1
0.27605636864452 0.27058729588966 0 0
0.446860062389062 0.438737852577818 1 1
0.606352459047311 0.594568792620004 1 1
0.358843906921276 0.350994173711434 1 1
0.523165216358756 0.513307463249067 1 1
0.595344764934609 0.582596704925606 1 1
0.599124696117021 0.586823835243861 1 1
0.514031990135442 0.502260005166066 1 1
0.647768476007741 0.635970912161777 1 1
0.460646286407252 0.452140323891926 1 1
0.505326830296763 0.495014428789169 1 1
0.456028757237403 0.447634649826819 1 1
0.338335788652185 0.331622426369764 1 1
0.438229697518066 0.429607923268682 1 1
0.618329786026415 0.606817951659701 1 1
0.583466735772038 0.572601738557465 1 1
0.467801796911121 0.458993024524697 1 1
0.53592426881299 0.525224001539446 1 1
0.15682655298109 0.15276121470685 0 0
0.398085439747188 0.391028582530902 1 1
0.472052020662932 0.463695705974468 1 1
0.486439599186548 0.478262956284648 1 1
0.588282224438677 0.578551455637396 1 1
0.500359189356317 0.49132412908198 1 1
0.540630858564635 0.530093911891081 1 1
0.43058485602212 0.422878256003374 1 1
0.247585494125582 0.243134894181356 1 1
0.635207110197607 0.622985866830372 1 1
0.489394691541626 0.479651565230107 1 1
0.439771225863655 0.431906932717867 1 1
0.47649127044006 0.467498935454208 1 1
0.471801995215573 0.463492203816935 1 1
0.33733471003855 0.331593368580802 1 1
0.510679420390719 0.501619591494028 1 1
0.61065834480007 0.59910911344146 1 1
0.550584547025436 0.540242500209364 1 1
0.43769999439255 0.430903618363161 1 1
0.456067386598307 0.444438667816704 1 1
0.444838847568106 0.436296517959749 1 1
0.405476088417468 0.398396951127396 1 1
0.427344469331176 0.41981161651093 1 1
0.510385140897994 0.500474135121354 1 1
0.592678437009941 0.580983547843788 1 1
0.620456464787152 0.608083604742359 1 1
0.513773190614722 0.504640709285553 1 1
0.291240948615481 0.286065302644188 0 0
0.519218005160822 0.508874122035034 1 1
0.448097425929093 0.439673019400272 1 1
0.400775156223595 0.393871806679049 1 1
0.389734228243361 0.382635455421482 1 1
0.618244653293222 0.605399281780519 1 1
0.718222607075382 0.705898419851255 0 0
0.76423413772989 0.751348438732307 0 1
0.566625666655996 0.557107966216746 1 1
0.540203445275369 0.530305121044028 1 1
0.617063942415121 0.605605122922681 1 1
0.211284498532075 0.208341635604545 0 0
0.599096969746492 0.588118571916595 1 1
0.591121607661406 0.578980986770362 1 1
0.433631027438098 0.424609928960314 1 1
0.362332960880877 0.355673210974428 1 1
0.218363072580727 0.213619031870277 1 1
0.657570539097702 0.644252782816807 1 1
0.594241088532669 0.583105356571785 1 1
0.55415642869427 0.544219362908637 1 1
0.514508075246589 0.504944690390069 1 1
0.527131307945863 0.517131622535726 1 1
0.437069851822539 0.428821196224451 1 1
0.59874406266235 0.587661249002234 1 1
0.512826293909554 0.503895821093452 1 1
0.490915395877352 0.481067912316126 1 1
0.354628854920694 0.347392663237409 1 1
0.651555335553179 0.639702337698207 1 1
0.504064819298657 0.495182111520702 1 1
0.415525050715942 0.406585671264262 1 1
0.246382864640959 0.241883133799751 0 0
0.613637696578104 0.601659146841229 1 1
0.504353320014005 0.495126000833162 1 1
0.611880472385443 0.600550565925084 1 1
0.426545957417102 0.419414258485542 1 1
0.491900052055187 0.482749025663926 1 1
0.450194949227267 0.442264615616315 1 1
0.522631619318628 0.513430871129485 1 1
0.557737345239118 0.545658508052213 1 1
0.582524956711451 0.570943407745643 1 1
0.402002904043433 0.394744350093161 1 1
0.233584063960071 0.229789077518047 0 0
0.712139014961063 0.700093438397504 1 1
0.582316135549404 0.57072963621115 1 1
0.783631340716543 0.768217483305242 1 1
0.488696602386126 0.47983616504698 1 1
0.58022900237171 0.569541830862665 1 1
0.505493629363829 0.497760416550434 1 1
0.529024661065073 0.519057728632817 1 1
0.590324451702957 0.57628233317163 1 1
0.443766053532149 0.435241887757255 1 1
0.574637844067459 0.563374976722355 1 1
0.587488011161803 0.575561040914564 1 1
0.581430497447158 0.569844884074035 1 1
0.67377440962809 0.660729800242603 1 1
0.567933583978756 0.557262504521575 1 1
0.645126059236297 0.631053009707001 1 1
0.329525895480859 0.322884911845938 1 1
0.612814225507208 0.601119661416407 1 1
0.412785578064086 0.405096430093026 1 1
0.434313192872275 0.427459406260785 1 1
0.55400219217785 0.542631202787173 1 1
0.769603865222618 0.754222412322231 0 0
0.521494953897317 0.512029148845936 1 1
0.619362836642341 0.606146502275919 1 1
0.44742853654699 0.439089361753004 1 1
0.426679305180592 0.419427843742254 1 1
0.525009492903549 0.515294672693713 1 1
0.331190948232019 0.324631377057494 1 1
0.365144591482451 0.358235336461372 1 1
0.443192851728308 0.434733143688277 1 1
0.457347452788843 0.448807413249064 1 1
0.271852336296096 0.266217855241297 0 0
0.375391313541508 0.36745596381938 1 1
0.783005083088598 0.769301408459534 1 1
0.454371988532159 0.44667103891542 1 1
0.361192631436905 0.353722588672846 1 1
0.367251887641497 0.36034687321263 1 1
0.498331856465992 0.487811105157247 1 1
0.51740603614536 0.507621216610107 1 1
0.48071782440301 0.472796346025178 1 1
0.325601042608317 0.319428434988289 1 1
0.712807784263002 0.698983669298216 1 1
0.41646022172919 0.4094142365475 1 1
0.721648724835662 0.708814838654255 0 0
0.410697810851813 0.403973325314457 1 1
0.330609265597255 0.325021210002559 1 1
0.564374625608548 0.552908273302747 1 1
0.63063499756214 0.618919982144185 1 1
0.656563558574966 0.643990449028027 1 1
0.524327494286564 0.5136760934016 1 1
0.559342771900773 0.549682664838687 1 1
0.240387476077132 0.235641872543305 0 0
0.408521529683922 0.400979478542954 1 1
0.589516624416745 0.577342650106716 1 1
0.561181115683678 0.551079193786303 1 1
0.591523351143934 0.579413935995647 1 1
0.343240088767822 0.337852451602723 1 1
0.354425297199625 0.347066106797473 1 1
0.537165275011562 0.526538376848318 1 1
0.704165099355809 0.690083549367095 1 1
0.629328461801751 0.617173588535122 1 1
0.438226983778793 0.42995503740632 1 1
0.487182869999616 0.478050063284142 1 1
0.592653477113668 0.581474940656973 1 1
0.64619716043377 0.633834023085489 1 1
0.361437988495946 0.354768500558796 1 1
0.463752138064895 0.455518177291656 1 1
0.463521733414424 0.455906159702862 1 1
0.404024284810273 0.396963461067377 1 1
0.432670919470335 0.423497935661411 1 1
0.473332155168433 0.464708572959931 1 1
0.521138012109491 0.51151376001471 1 1
0.601391889557852 0.590911208183622 1 1
0.547835349332205 0.537767138494213 1 1
0.714386433739501 0.702559521665697 0 0
0.370045650824012 0.363104880129695 1 1
0.561700883819255 0.55107184088671 1 1
0.513659976821224 0.504472034456799 1 1
0.634666569424962 0.623996276150466 1 1
0.524988771061703 0.514961072800373 1 1
0.440968772171667 0.433094999455271 1 1
0.601289409279387 0.590172661029194 1 1
0.561007487604467 0.550363896903582 1 1
0.515154887445044 0.50733494989283 1 1
0.628202989508466 0.616039696472246 1 1
0.409624118175046 0.401817252404459 1 1
0.47109544398621 0.462931475834656 1 1
0.533710628474746 0.52402746043928 1 1
0.528670069916939 0.519243785951534 1 1
0.461484077940211 0.452872017280858 1 1
0.487792552821963 0.478214489328057 1 1
0.426411646987114 0.418509528270549 1 1
0.74497994690956 0.731699269092162 0 0
0.549403550207553 0.5395569700523 1 1
0.334116050507692 0.327561665717866 1 1
0.468135230453432 0.459928251636047 1 1
0.269600456266307 0.264648912152998 1 1
0.364770519022914 0.357975036720051 1 1
0.412587599821997 0.404250377264394 1 1
0.284249565720011 0.27942836292699 1 0
0.67442792241073 0.662739235780402 1 1
0.580416120824354 0.569916578740514 1 1
0.581011029808976 0.569332836679008 1 1
0.467064985977629 0.458554034585375 1 1
0.356935390524649 0.350386538885903 1 1
0.402591576963683 0.394327633696612 1 1
0.24428053305537 0.239745236025728 0 0
0.297866718347752 0.291755116183398 1 1
0.42749123013695 0.420866854096726 1 1
0.485945627879649 0.477346376482654 1 1
0.659647956585794 0.648284674431552 1 1
0.382757278014964 0.376948545776865 1 1
0.466445588511599 0.456316787600581 1 1
0.669469533151667 0.657127483252658 1 1
0.511249163743991 0.501505629496612 1 1
0.311612346626328 0.305390938418688 1 1
0.329980973509274 0.323179691573074 1 1
0.634688923515334 0.622642070323051 1 1
0.494937585419098 0.486962133399012 1 1
0.546528099801646 0.536424361297986 1 1
0.388364714616759 0.381570497268183 1 1
0.367140786210391 0.359981362460057 1 1
0.342820303926021 0.336787061644178 1 1
0.396818111598372 0.389956095491881 1 1
0.49634105387031 0.487243336140984 1 1
0.474370228973999 0.467544877279082 1 1
0.481847008323702 0.47322087854216 1 1
0.418970420521808 0.412047566714175 1 1
0.559255703928611 0.548258765705359 1 1
0.501202515076792 0.490943136720349 1 1
0.503286560687694 0.495304519812956 1 1
0.573384321667657 0.560996755453587 1 1
0.458337242285127 0.449932449304153 1 1
0.589705349107088 0.577943916116709 1 1
0.345758487167546 0.338625494960698 1 1
0.565644908339512 0.555861247054581 1 1
0.495530072700756 0.485999009994753 1 1
0.375994952377964 0.368873982795199 1 1
0.320265950669776 0.314413758824694 1 1
0.35127726004596 0.344920091306701 1 1
0.510171511612173 0.500098086950519 1 1
0.491905559819439 0.482776687032065 1 1
0.57842782229112 0.567896397230301 1 1
0.418877828936573 0.412068105804791 1 1
0.657407604504939 0.644917938258235 1 1
0.239769627222459 0.235592999323326 0 0
0.371205998387733 0.364782429386001 1 1
0.597842349771494 0.586674698919607 1 1
0.703142473801368 0.690795229555486 1 1
0.311483099436481 0.305212263133734 1 1
0.497345176649069 0.488710482252486 1 1
0.451298619025014 0.442001284213243 1 1
0.440862212766409 0.433592345412296 1 1
0.489133613543672 0.480269465905464 1 1
0.387094982932832 0.380944261347979 1 1
0.539522179656619 0.529650119965499 1 1
0.455322072416321 0.447389938534571 1 1
0.458050747491522 0.450277076996637 1 1
0.304004763025968 0.299109119994814 1 1
0.547039574260262 0.537808448920409 1 1
0.631733882165319 0.62144029464483 1 1
0.580961643483417 0.56877850178409 1 1
0.250067376301703 0.245747202693479 0 0
0.428496899484246 0.421146682315209 1 1
0.682353593866739 0.669706131751376 1 1
0.311325357845492 0.306464842688373 1 1
0.463260611695165 0.454533048295443 1 1
0.655104963665428 0.643170701018759 1 1
0.596006517604667 0.584103085314264 1 1
0.555824826104711 0.5439771041479 1 1
0.534994528607049 0.524323528793957 1 1
0.43618177910038 0.428425228988322 1 1
0.572942796655997 0.561539072951333 1 1
0.657356535126214 0.645290748551768 1 1
0.490697482809677 0.482030591764921 1 1
0.581960583484075 0.571206771734133 1 1
0.666412490813414 0.653262744309153 1 1
0.580532717492748 0.56981385720568 1 1
0.526603179644196 0.516190170515175 1 1
0.566909073704318 0.556711867079218 1 1
0.588841394475813 0.577277800445049 1 1
0.570916556195405 0.560797880619123 1 1
0.493511508022326 0.483863255625307 1 1
0.360508046092508 0.353238829395795 1 1
0.475403082720244 0.465817381316859 1 1
0.386879928766447 0.379840080811196 1 1
0.673713848199025 0.660746729175176 1 1
0.519901771602782 0.509205530097861 1 1
0.273206455705272 0.268817918747325 0 0
0.556079984867208 0.546149690174134 1 1
0.358370498189946 0.351532477684792 1 1
0.212838869677017 0.20929548932641 0 0
0.497755554379204 0.488633157982258 1 1
0.200549767821917 0.197755848236475 0 0
0.497558992563119 0.488623840078524 1 1
0.51672112724024 0.507873733811608 1 1
0.542315795059388 0.532422664545452 1 1
0.923590556963787 0.903885079009858 0 0
0.322042421459542 0.31661774211438 1 1
0.474759316142751 0.466064805480785 1 1
0.646739741939566 0.634755821143757 1 1
0.598732070147099 0.589229087457323 1 1
0.555880967506819 0.545316800518851 1 1
0.421401970998274 0.414020966758767 1 1
0.623310967986259 0.612415282381183 1 1
0.614945204724389 0.603610517352768 1 1
0.505141347295178 0.495912201446045 1 1
0.435982368856774 0.427123326556749 1 1
0.31949353848724 0.31297573561449 1 1
0.460646339388657 0.450551107115707 1 1
0.5802052634205 0.571316336027074 1 1
0.674467972091232 0.661564133219755 1 1
0.366875786955587 0.360753592517176 1 1
0.375663374196414 0.368592934176565 1 1
0.606529847612364 0.593641491432085 1 1
0.254638418386717 0.250610215933174 0 0
0.46531169044792 0.456022514063018 1 1
0.630891779813825 0.618850607492751 1 1
0.270713177427284 0.265837102691974 0 0
0.365984721360449 0.359529535532579 1 1
0.347070199859451 0.340699782908603 1 1
0.696048534193181 0.681495131654026 1 1
0.720315811546986 0.707086021180261 1 1
0.678217116067636 0.66410765501522 1 1
0.366172041865275 0.359511038169905 1 1
0.564205820100601 0.553909930811992 1 1
0.620115258487813 0.607731935767392 1 1
0.472425304658097 0.463137848590858 1 1
0.585386018560525 0.574753807930863 1 1
0.626135405864163 0.61300238984255 1 1
0.341231767829466 0.335429204162697 1 1
0.633556244026841 0.620708599482195 1 1
0.644301311862533 0.632168161989496 1 1
0.612526185530583 0.600776390369286 1 1
0.468577255444516 0.460965096226508 1 1
0.390666003314169 0.383462733599055 1 1
0.765933871631437 0.751972439883326 1 1
0.474378920672122 0.46668841467156 1 1
0.494489131288165 0.484566777826158 1 1
0.534099619095273 0.524516278935819 1 1
0.472976645712928 0.464104867943248 1 1
0.509608591209803 0.500387606703993 1 1
0.396302546515624 0.388978710381078 1 1
0.495933488364961 0.487563199248405 1 1
0.588613574282397 0.578638618333689 1 1
0.280432063348474 0.275937223700791 1 1
0.316718984486689 0.311120069080761 1 1
0.444025886513883 0.433906889827488 1 1
0.34571946039414 0.338587716097127 1 1
0.519043063702394 0.508520369300192 1 1
0.567290172427708 0.556458398229699 1 1
0.553765725800904 0.544524663732112 1 1
0.169844271587627 0.166500933830985 0 0
0.54412396494675 0.534720759333777 1 1
0.492076196024056 0.483822405828377 1 1
0.665308680380942 0.652624019770597 1 1
0.326666889186491 0.319151126271525 1 1
0.466492554787084 0.457173964712496 1 1
0.702112828390067 0.68882148713887 1 1
0.456716453960831 0.448369745483004 1 1
0.35713346597392 0.350457452478053 1 1
0.598044793152755 0.588232971815286 1 1
0.562557353464098 0.553429325552776 1 1
0.589167996974233 0.578027316720208 1 1
0.427786230634822 0.418002169592715 1 1
0.436164642281225 0.428060722289976 1 1
0.373859445357681 0.366034781103291 1 1
0.677104228053645 0.665008793821814 1 1
0.373663332257808 0.365345055335993 1 1
0.359147848663604 0.351156943839205 1 1
0.412891580793851 0.404327311369274 1 1
0.382997041945752 0.376632459702912 1 1
0.49260133522092 0.483296174379203 1 1
0.443998565260028 0.435761642868722 1 1
0.654859223169948 0.642760578551556 1 1
0.48230169940827 0.473664085774149 1 1
0.311574129202755 0.306485123282899 1 1
0.516712700610656 0.506210636094756 1 1
0.508433972627319 0.498508618767749 1 1
0.628909006207873 0.616686941479817 1 1
0.394562769873661 0.387316495209609 1 1
0.423309514474646 0.415625669418336 1 1
0.334704374362901 0.327956694670668 1 1
0.362886422081096 0.355789196825357 1 1
0.623740542342135 0.612307643554624 1 1
0.670119841092796 0.658077075617259 1 1
0.653006170922677 0.64117472831314 1 1
0.585762259228102 0.576157240910708 1 1
0.397341294990867 0.389975021987256 1 1
0.427123783463383 0.419162585998715 1 1
0.501128462520421 0.492021432337171 1 1
0.3290625488554 0.321545531328579 1 1
0.591996046773489 0.581984549748165 1 1
0.423591907737616 0.414336739675574 1 1
0.382060052114568 0.374437441449908 1 1
0.317360472439203 0.311227840566786 1 1
0.4693204394907 0.460689311577772 1 1
0.569115391802281 0.557944476854468 1 1
0.411640141613422 0.403533343640988 1 1
0.520634863780559 0.511721755123935 1 1
0.749508062097556 0.735562433964177 1 1
0.37311334497461 0.366251744039717 1 1
0.662291353149857 0.650547128400147 1 1
0.387305983965022 0.380992072011579 1 1
0.737035857936448 0.724445972482818 0 0
0.626460241152241 0.614454375118013 1 1
0.401883137938828 0.39562295603868 1 1
0.524419485057693 0.514054577879364 1 1
0.483371399534853 0.474526029274874 1 1
0.667644183219791 0.656607982912429 1 1
0.225171070998375 0.221366503562363 0 0
0.568102136819743 0.5578960519038 1 1
0.483714949590368 0.474395722867155 1 1
0.437512910518196 0.430113813717641 1 1
0.246921353684482 0.242052586062299 0 0
0.440902337550002 0.433660793808392 1 1
0.53229261500199 0.522677781307303 1 1
0.225067882601537 0.22024753912425 1 1
0.797250243060989 0.782774042225443 0 0
0.556025306137435 0.545539791897487 1 1
0.44853515299699 0.440190776826842 1 1
0.550133392621578 0.541157593967876 1 1
0.550574759898766 0.5410277781186 1 1
0.365048649647769 0.357410956034476 1 1
0.526255619886051 0.516335855483303 1 1
0.499189314238852 0.489717397969119 1 1
0.50274005970931 0.492198631031397 1 1
0.56877012778968 0.556330616377729 1 1
0.563914106552268 0.553763718387965 1 1
0.467807139133187 0.458577689021726 1 1
0.39160863714809 0.384814693104699 1 1
0.457863920667353 0.44863403797759 1 1
0.404207213005809 0.396156265414925 1 1
0.380779341433846 0.372709097886229 1 1
0.459482774482949 0.451299522577282 1 1
0.267041696597272 0.262192132735229 0 0
0.207593703609118 0.204669738009633 0 0
0.562775771379971 0.552236212057979 1 1
0.382257346833361 0.374882117029521 1 1
0.59611200589324 0.584743946941234 1 1
0.53545835915163 0.524887843075232 1 1
0.454431386410594 0.446060544213742 1 1
0.523499070553334 0.513482823672299 1 1
0.437595994681207 0.429730669970864 1 1
0.477498889731698 0.468376831885395 1 1
0.681418828569538 0.668685903237816 1 1
0.576049578869834 0.565189155086453 1 1
0.568814575938857 0.55861233143015 1 1
0.526656903123506 0.517406637939839 1 1
0.503480272869117 0.493791532079701 1 1
0.670468652007662 0.658708933655929 1 1
0.466707139124655 0.456819641791807 1 1
0.510545799004103 0.500884476209806 1 1
0.421287130410265 0.413509359508324 1 1
0.714479219131385 0.701362491919817 0 0
0.589761843941784 0.578520868067339 1 1
0.435310722457585 0.426428109203225 1 1
0.462672010530522 0.454661122478193 1 1
0.547773867638768 0.539258348010786 1 1
0.385452398705798 0.378245060668184 1 1
0.477818218758987 0.468562517034379 1 1
0.400376750184477 0.391885254872533 1 1
0.449006449817342 0.441312530463353 1 1
0.673771892043527 0.660678143664385 1 1
0.439769793561581 0.431475847577858 1 1
0.649824623532021 0.638568627944896 1 1
0.476222325404938 0.467565865226335 1 1
0.346089346686034 0.340022315864114 1 1
0.66955168484595 0.656550968141012 1 1
0.396962009721571 0.389441409257726 1 1
0.525183439033938 0.515450514733431 1 1
0.374735507809752 0.36824334622757 1 1
0.29277686260981 0.287890572026479 1 0
0.457010354812834 0.448689880596916 1 1
0.286252461663275 0.281205968410743 1 1
0.483421947010724 0.473700223842778 1 1
0.444886192231623 0.436547352395605 1 1
0.472442124064533 0.463645983244771 1 1
0.616764339143958 0.606273126649136 1 1
0.70003489493742 0.686163565987192 1 1
0.307569535147331 0.300326320039267 1 1
0.2570663426459 0.252193116540146 0 0
0.435178962017404 0.427367298109964 1 1
0.194107408586574 0.189043360989867 0 0
0.494307813449615 0.485918465723617 1 1
0.647631865543348 0.636776393790107 1 1
0.479245857797616 0.469508665234849 1 1
0.399669817220629 0.39255264915804 1 1
0.526541482985523 0.516589399679903 1 1
0.332607062070203 0.326026261493835 1 1
0.481706989250026 0.472710651277122 1 1
0.372860640424838 0.365541883335101 1 1
0.67849766659756 0.665813774646497 1 1
0.587559451715729 0.575381008249211 1 1
0.562050468443724 0.551209615695937 1 1
0.560658062054479 0.549715369434002 1 1
0.50415959967248 0.494853672408012 1 1
0.504268588075731 0.495391859238922 1 1
0.557538849880541 0.547130986324427 1 1
0.486673102084573 0.477983088748838 1 1
0.586656310282254 0.576116651057587 1 1
0.558983304668371 0.549343034605656 1 1
0.601187800693352 0.590603045646441 1 1
0.567401014424687 0.557577361419983 1 1
0.501734141840084 0.492066156460959 1 1
0.537435545540467 0.527551172044871 1 1
0.836418855697955 0.820347688102841 1 1
0.587989535396436 0.576173618362694 1 1
0.586195377285831 0.575307635089201 1 1
0.505967311213014 0.497373554404995 1 1
0.519425578578256 0.509353099230532 1 1
0.581399997965424 0.570633572784165 1 1
0.647665777227586 0.635304104288769 1 1
0.383193000103781 0.376741216148184 1 1
0.513648377719912 0.504342449731955 1 1
0.624032872735686 0.613596382812343 1 1
0.49515512708487 0.484905313388049 1 1
0.598199734609566 0.587171292064316 1 1
0.640504509333241 0.628633757141966 1 1
0.59031826624064 0.578086933246637 1 1
0.567316146605536 0.556458186599097 1 1
0.639598442261315 0.627967589164044 1 1
0.35343075717837 0.346678729858519 1 1
0.576790737053779 0.567578780802542 1 1
0.488758644735369 0.479200287859998 1 1
0.527886122028108 0.519157120850704 1 1
0.670646439248963 0.659099770052896 1 1
0.585890443562338 0.574618721840013 1 1
0.394189806429618 0.386871805860721 1 1
0.52981667197376 0.519127169544251 1 1
0.461369925006563 0.45329442801565 1 1
0.500542664275682 0.491192576144509 1 1
0.581894978127075 0.571608857379904 1 1
0.52497072634125 0.515715307951866 1 1
0.389576870222174 0.382758977684938 1 1
0.503366244026703 0.494576976087707 1 1
0.368333113439146 0.362179634471431 1 1
0.350271505997417 0.343944250313425 1 1
0.528720856791996 0.519397577453801 1 1
0.505002813559739 0.494975531244858 1 1
0.503387112481136 0.494660708245337 1 1
0.69056255002816 0.677229133627859 1 1
0.552552542269652 0.541306037196505 1 1
0.631631169875227 0.61988308421498 1 1
0.290822156049617 0.285627833247482 0 0
0.325908629429705 0.319529792760401 1 1
0.618510702143562 0.607532061580898 1 1
0.308871946187945 0.302034977806704 1 1
0.610672142820146 0.599934849374547 1 1
0.64160479676567 0.628822383226956 1 1
0.577966684747019 0.567562698498692 1 1
0.520056030041992 0.510467801724668 1 1
0.622616964794179 0.610991175165712 1 1
0.59340323090208 0.581014793446027 1 1
0.584182674408079 0.573650504753572 1 1
0.663821943708995 0.650959160418001 1 1
0.372496792528994 0.365146791848269 1 1
0.752672802972426 0.737973600696135 0 0
0.38756759158824 0.382081877753191 1 1
0.561471484152381 0.550071699352992 1 1
0.315344758971861 0.309947276397593 1 1
0.625710447935277 0.615009423969671 1 1
0.423724003010343 0.415565368837995 1 1
0.553116682793538 0.543316645584681 1 1
0.593808892140283 0.58195433723883 1 1
0.60207792893227 0.590760853361673 1 1
0.425820432751624 0.417602582269614 1 1
0.668378368303753 0.655885079270199 1 1
0.426301109265205 0.418591086747673 1 1
0.599041622521605 0.587984746742929 1 1
0.464472268375112 0.456931179130117 1 1
0.348028760481669 0.340203449039595 1 1
0.36704741270227 0.358694445849381 1 1
0.74893677238036 0.733710777999042 0 1
0.370102471072621 0.363215079582618 1 1
0.456605826828505 0.449143669259112 1 1
0.281989265083954 0.277662192114071 0 0
0.429339358550162 0.420409394102738 1 1
0.518327331318424 0.509143795297019 1 1
0.308620271421931 0.302586022277782 1 1
0.461492001615011 0.452207891548808 1 1
0.568534075690555 0.558743502430901 1 1
0.641529413122276 0.63008881880572 1 1
0.626202193940477 0.613521845569164 1 1
0.5136455701358 0.504872832383887 1 1
0.54695614163059 0.537715089304172 1 1
0.399815588242228 0.392625574342988 1 1
0.40838419279407 0.400786240165766 1 1
0.290546444957373 0.285846577386045 1 1
0.523763680139784 0.513548543905641 1 1
0.533124877999596 0.523492210490802 1 1
0.736739888278942 0.722384811659852 1 1
0.382602638049988 0.376367994786019 1 1
0.545588293702997 0.534205769984535 1 1
0.54285556476534 0.532862338321956 1 1
0.722814819560297 0.70946980180707 0 0
0.434508609487955 0.426884025012786 1 1
0.454611251834056 0.445579608952972 1 1
0.587734437819368 0.577250329350504 1 1
0.731872412665376 0.718275784966601 1 1
0.470764328693138 0.46246149891969 1 1
0.764881405765969 0.752470160747075 0 0
0.317980345366056 0.312324946572092 1 1
0.690847195080751 0.678723168053841 1 1
0.548353944740478 0.536982681773706 1 1
0.691701966911108 0.678230885025544 1 1
0.528075488095474 0.518429766995403 1 1
0.461783691537313 0.452605595464683 1 1
0.526637723006995 0.516761783660732 1 1
0.513073958146531 0.502835952692042 1 1
0.41176321592262 0.405030411438066 1 1
0.57729195641379 0.566300807731227 1 1
0.277875529268088 0.273516773981885 0 0
0.402322360022654 0.394346671567414 1 1
0.574378061174897 0.561257247220266 1 1
0.574380828810224 0.563631934212978 1 1
0.591309939642975 0.581135277153022 1 1
0.581781438987561 0.571201546129453 1 1
0.439615184482246 0.431307701955938 1 1
0.733476143683114 0.718303764886527 1 1
0.565263159034641 0.55435031363857 1 1
0.553736151516604 0.543792380479347 1 1
0.480040890933313 0.47070603025932 1 1
0.206211214478065 0.203051583266544 0 0
0.508061615113795 0.498528617668089 1 1
0.516876271928698 0.506623505875106 1 1
0.371909949523449 0.36605230815572 1 1
0.357532335886387 0.351060712263582 1 1
0.452038896882557 0.443900627289413 1 1
0.606975521260777 0.59566365993809 1 1
0.463005608620158 0.454595748021134 1 1
0.555976186968046 0.54432933288509 1 1
0.500365408780529 0.489331535356241 1 1
0.504086072201148 0.493818961978532 1 1
0.559747556731682 0.550255696118515 1 1
0.738636510883733 0.725240424055668 1 1
0.495891812361875 0.48742515900269 1 1
0.381875575354371 0.373998991677863 1 1
0.665809637433177 0.651653622957951 1 1
0.410967312394833 0.403435959084336 1 1
0.562503651223499 0.551434946808596 1 1
0.609049032431667 0.5981435996943 1 1
0.379437823520567 0.372591897219507 1 1
0.44476135562678 0.435729426006921 1 1
0.4586739495107 0.449864971387004 1 1
0.57966539903452 0.568490591355394 1 1
0.427825041945392 0.420192848967331 1 1
0.485340834455938 0.476608009551711 1 1
0.512057739699742 0.501505718839868 1 1
0.699807223112626 0.686329584917041 1 1
0.650017464008496 0.638408522158827 1 1
0.585261462800599 0.572254423728559 1 1
0.76038047882152 0.746978570818545 0 1
0.58805934713808 0.577773029320837 1 1
0.416847891761024 0.408961365742881 1 1
0.668691047556364 0.654833926048427 1 1
0.493783538026129 0.484609448133498 1 1
0.497220937109655 0.486780472031067 1 1
0.522806248575502 0.513795792261645 1 1
0.678867824711227 0.666738536103399 1 1
0.489363054900117 0.480353003858508 1 1
0.479912072230026 0.471430593048478 1 1
0.52352699803276 0.513495721453911 1 1
0.660437438590633 0.648009128193069 1 1
0.511662137176734 0.502108052662925 1 1
0.482199815869928 0.473686424082933 1 1
0.484542939415842 0.475562769839716 1 1
0.438883146225381 0.430765997389832 1 1
0.513432360196102 0.502962850881527 1 1
0.437462570009731 0.429493281889771 1 1
0.571836862728074 0.560267083541898 1 1
0.337429940210569 0.33076501066478 1 1
0.362359988574936 0.355008236168947 1 1
0.638482177541725 0.626199584681528 1 1
0.497335689751452 0.488876759658751 1 1
0.558520520523969 0.547880591430787 1 1
0.432777400965609 0.424542305059171 1 1
0.530774209758346 0.519744711768549 1 1
0.642924734340526 0.629734775071719 1 1
0.515361931530706 0.507290999518696 1 1
0.552790154465943 0.542521627335699 1 1
0.508796435746633 0.500435994707002 1 1
0.51740244107183 0.506716693015519 1 1
0.471694786930997 0.461853011727734 1 1
0.572956102998417 0.562107704788664 1 1
0.509879729435103 0.500782524747989 1 1
0.412499023299066 0.404684325631432 1 1
0.463259247391731 0.456120794554432 1 1
0.384264902145596 0.376269822793745 1 1
0.543102385806146 0.531426981460592 1 1
0.780373653197221 0.76450588917756 0 0
0.70580987607779 0.690683279393796 1 1
0.476302134938248 0.467527706673235 1 1
0.574587170753213 0.564057419943223 1 1
0.538572837317391 0.528665900054898 1 1
0.379859577076637 0.373280425752294 1 1
0.485007471583733 0.475709322545668 1 1
0.636807693511131 0.625040955290473 1 1
0.446767904551899 0.437903797989937 1 1
0.534305027774001 0.524913165596083 1 1
0.694509201723941 0.681914587541682 1 1
0.47963070833971 0.471292150237737 1 1
0.318744927224245 0.312492496553537 1 1
0.469249508348534 0.460788831114449 1 1
0.651500817422323 0.638916376412591 1 1
0.420559278859082 0.41191298589996 1 1
0.497746355654701 0.487181967573222 1 1
0.525917584007344 0.514222355288648 1 1
0.583055094457075 0.572411707587217 1 1
0.257501171845601 0.251882105219868 1 1
0.556266080950047 0.545893027889957 1 1
0.558978731634691 0.548743689385686 1 1
0.462587003560598 0.454663404597343 1 1
0.458739483974809 0.450217567261289 1 1
0.511792787865512 0.501692690356867 1 1
0.398975281381265 0.39297520921354 1 1
0.649745691730746 0.638474462979188 1 1
0.308513435606987 0.303189019008998 1 0
0.650302415096659 0.63746367178956 1 1
0.595865211953791 0.585370999761162 1 1
0.613732739538048 0.60179765437558 1 1
0.425367080488875 0.417575613392363 1 1
0.506658003239753 0.496251009810599 1 1
0.493423181075184 0.484589114032434 1 1
0.447660827783942 0.437726594513499 1 1
0.29895875458465 0.292719940034308 1 1
0.400207743308584 0.392717979094373 1 1
0.292902309895909 0.287298671530591 0 0
0.182847257282191 0.179987748646468 0 0
0.488820257152459 0.480462915339889 1 1
0.536740980218658 0.526317218671397 1 1
0.757436460578382 0.741269410518976 1 1
0.25205809287919 0.246996614285145 0 0
0.629812858414024 0.617630191662999 1 1
0.49700191254671 0.488702247768394 1 1
0.394554222526384 0.38708453916079 1 1
0.502423326773389 0.493095059824556 1 1
0.456940927789939 0.447896177212065 1 1
0.663701525126285 0.650314588253843 1 1
0.396144648185946 0.386397639000338 1 1
0.608841810592444 0.598197554462227 1 1
0.351448567568374 0.344299724220745 1 1
0.47280118029094 0.464490078792235 1 1
0.65178125323171 0.63968251093032 1 1
0.598355854732222 0.587904419756566 1 1
0.449326981327507 0.440280566561528 1 1
0.433477059296724 0.424018083715781 1 1
0.435223920941705 0.427430402851279 1 1
0.428857490633827 0.418694552044788 1 1
0.424515958427253 0.416436887038102 1 1
0.490694644347667 0.482320115991492 1 1
0.494123619127615 0.484943979520658 1 1
0.645058191943888 0.633283436856784 1 1
0.436164375743 0.427569847991674 1 1
0.54442306070228 0.534366562146607 1 1
0.624281495841189 0.61205298818365 1 1
0.63238257023244 0.62109359353141 1 1
0.398963102100372 0.389977434454723 1 1
0.589622532334443 0.578436023956448 1 1
0.465612410506275 0.456512771151285 1 1
0.434970720271493 0.426731485429029 1 1
0.236570363909865 0.232125457892323 0 0
0.823492731813071 0.809011302597096 0 0
0.248422832406353 0.243682449146719 0 0
0.456022951178229 0.447142611810401 1 1
0.407825403985879 0.401179622173746 1 1
0.516038793066544 0.504824082358412 1 1
0.441819794096593 0.435615253692021 1 1
0.556554278473163 0.546350357420973 1 1
0.45588080176828 0.447080852801918 1 1
0.640669545794464 0.628361968102622 1 1
0.398350734634944 0.392803120892673 1 1
0.304310305687693 0.297715583668618 1 1
0.608216390597336 0.597482227982563 1 1
0.78370566897617 0.770554936232692 0 0
0.350162312148671 0.34377166221652 1 1
0.551659349894503 0.541716612259769 1 1
0.461774332412122 0.452964743768546 1 1
0.314584905141233 0.309258109993161 1 1
0.466283891432091 0.45693188645401 1 1
0.687948108253939 0.674979517147788 1 1
0.463849813917307 0.456448495490457 1 1
0.326868660364549 0.320938702678902 1 1
0.547512158756649 0.536779224655937 1 1
0.355709878877484 0.348764714674544 1 1
0.486705122145894 0.476853267866792 1 1
0.355096080854776 0.348091241720022 1 1
0.470423877093906 0.462873148850645 1 1
0.5129060156303 0.503584520196867 1 1
0.33552538609898 0.32963223228516 1 1
0.449650236747436 0.441217898137061 1 1
0.678912666043136 0.667064685461891 1 1
0.689534163261567 0.676555356141731 1 1
0.552488002278708 0.542397979295375 1 1
0.226810207089015 0.2240070959551 0 0
0.337464550687439 0.331096975702557 1 1
0.340392235504196 0.333450274501836 1 1
0.453929730479331 0.447480053848711 1 1
0.496299294270699 0.486680146895407 1 1
0.563507375275641 0.553491377495846 1 1
0.611372971619945 0.598275790422756 1 1
0.311782928241299 0.305956832262598 1 1
0.569449869110533 0.55965368996854 1 1
0.579611834387384 0.567813536462818 1 1
0.641826843439706 0.628030487738493 1 1
0.546721388215386 0.535076795872842 1 1
0.545936596624245 0.535592539000573 1 1
0.461311359088543 0.451829782578801 1 1
0.504326753694305 0.494063893313315 1 1
0.42870151379034 0.420372576962346 1 1
0.232918216066614 0.228161982204922 1 0
0.518369699841142 0.506709147835337 1 1
0.659862907855907 0.648045882687239 1 1
0.435850422513038 0.427608442174939 1 1
0.616993303679543 0.606856392425602 1 1
0.474506915644285 0.465994810292177 1 1
0.735335503061735 0.719609423928725 0 1
0.962478007191058 0.945684167230971 0 0
0.517037511898594 0.507530199581246 1 1
0.49379758093625 0.485470676635081 1 1
0.587010892846958 0.576471720253943 1 1
0.504753369198949 0.496934673685776 1 1
0.327881954123163 0.320878715737207 1 1
0.414985343806166 0.407644089980953 1 1
0.542553385326921 0.532503278830545 1 1
0.484970113215731 0.474684131083908 1 1
0.36450914546161 0.357928667822858 1 1
0.617683337506206 0.606476476256384 1 1
0.28637675337326 0.281030556350047 0 0
0.395341871108159 0.38838683384814 1 1
0.433767552187537 0.424990644350561 1 1
0.338793553443993 0.331276039078094 1 1
0.621808342479631 0.610253970347952 1 1
0.424868511864941 0.415714102589758 1 1
0.299540881164248 0.293919389550947 1 1
0.508570488578893 0.50005903737866 1 1
0.686763516858089 0.674169595561123 1 1
0.468834568467492 0.460195265076435 1 1
0.414053558937713 0.406144450660289 1 1
0.63817935362319 0.627551656711195 1 1
0.286716886300812 0.282620362089596 1 1
0.321297294763048 0.314639040720209 1 1
0.500479583907353 0.491390129771996 1 1
0.626623736221169 0.613825926255395 1 1
0.58557965875368 0.575507965277725 1 1
0.560494674434731 0.550160094928086 1 1
0.597343091288183 0.587077823085863 1 1
0.403140103426748 0.395645058251055 1 1
0.547506890811922 0.537848769669162 1 1
0.572045915052636 0.561387545552925 1 1
0.376520690360468 0.370982916510803 1 1
0.562064899696167 0.551813514866851 1 1
0.41822513647733 0.410152128821597 1 1
0.256195875798883 0.252370675329139 0 0
0.237847087432199 0.233135181732059 0 0
0.592777296214122 0.581251251999556 1 1
0.478739377957616 0.470818690426009 1 1
0.580282985444581 0.569396570477293 1 1
0.525158102488316 0.514049211311101 1 1
0.476079575504538 0.468845791216086 1 1
0.321535101744594 0.315462472932389 1 1
0.639102739926326 0.628585306690683 1 1
0.477911619871696 0.469455698936742 1 1
0.651769590507017 0.639154290852984 1 1
0.693895269568576 0.68023221273862 1 1
0.653360853108891 0.640200793974672 1 1
0.791045148647432 0.773058028685348 0 0
0.331772533822249 0.32445137613951 1 1
0.592652241020435 0.581385922984073 1 1
0.447795635520013 0.439952445204304 1 1
0.419900727976464 0.412179470003316 1 1
0.58944610781109 0.578676969371575 1 1
0.376846690696759 0.370713248697783 1 1
0.375293835272191 0.366276766546559 1 1
0.387504047582705 0.381611175694214 1 1
0.509911554945244 0.500097089007386 1 1
0.394277786832901 0.38751034537834 1 1
0.53190556966582 0.522958041316337 1 1
0.479397347475871 0.470635719758727 1 1
0.449017714702496 0.440480020418758 1 1
0.428041737046432 0.419552747136175 1 1
0.448237472588645 0.440017995932291 1 1
0.612593649586738 0.601194589653354 1 1
0.591389700849051 0.579686909570216 1 1
0.408203705324922 0.399570416700299 1 1
0.442731700616897 0.434972594076278 1 1
0.475086926173892 0.465774204693388 1 1
0.183291263746796 0.179677618512149 0 0
0.509619847860073 0.499471149929679 1 1
0.471675605211105 0.463716911754821 1 1
0.419800855848085 0.412268171127838 1 1
0.603361431116019 0.592089544510652 1 1
0.68434922894414 0.672912601953115 1 1
0.342547885128857 0.335774630281662 1 1
0.538621141606805 0.528485433721662 1 1
0.431572142636466 0.423290543020786 1 1
0.661290142094764 0.649557063516428 1 1
0.681801977536809 0.669686650306931 1 1
0.438076523297092 0.42894267347415 1 1
0.582085347071507 0.571039713887619 1 1
0.522014589266735 0.512717292690677 1 1
0.527391852315316 0.517976380547806 1 1
0.720647596333959 0.707850826244962 1 1
0.377546016465086 0.369907711982851 1 1
0.527156823557815 0.517894299158594 1 1
0.538218197005137 0.527531683020452 1 1
0.699869234826162 0.685444407383077 1 1
0.581992868980555 0.571216754700389 1 1
0.404578528979162 0.394424747416022 1 1
0.348206159128401 0.341338943065171 1 1
0.557479023628964 0.546853772789883 1 1
0.581562634971431 0.571053604941914 1 1
0.363896059908506 0.355886613206042 1 1
0.554304919588843 0.543277799186315 1 1
0.355767960244136 0.349066154866513 1 1
0.625627647665995 0.612977825075527 1 1
0.540764254673048 0.530712172436498 1 1
0.580425730459769 0.569678892186257 1 1
0.37881512001055 0.371891216656823 1 1
0.58414017003817 0.573633714890705 1 1
0.591474973009768 0.581073011490029 1 1
0.601550758387739 0.590271094681802 1 1
0.317909248798425 0.311884061600132 1 1
0.496289514973486 0.486451534531914 1 1
0.574705809857058 0.562644271148122 1 1
0.556062118172512 0.546468522985211 1 1
0.579697157951291 0.569475010383866 1 1
0.589213803160167 0.579405377587238 1 1
0.42911683143361 0.419949190572931 1 1
0.438281494655924 0.429647291354233 1 1
0.461773354655102 0.454222236897983 1 1
0.512537357588897 0.502795522184625 1 1
0.852218092788046 0.838429029049 0 0
0.554075394981846 0.542056345463776 1 1
0.401019716470324 0.393042543548819 1 1
0.772045045109269 0.756485407006801 0 0
0.685430345235014 0.673425420562568 1 1
0.441095619142786 0.431904566865385 1 1
0.374513908199143 0.367940969154897 1 1
0.697374497162323 0.684545189196415 1 1
0.701495471761018 0.687747208309533 1 1
0.472382414108283 0.46348045695969 1 1
0.487544832883085 0.479358407559338 1 1
0.635310599687334 0.624656160302892 1 1
0.552847348276774 0.542303053857047 1 1
0.631555987895556 0.619686213528362 1 1
0.567052766548124 0.557234915582906 1 1
0.417545261460906 0.409777458828814 1 1
0.325784209647574 0.319670330765294 1 1
0.524524972760888 0.513869701045543 1 1
0.628823764514598 0.616596259582071 1 1
0.756381566038753 0.741701734091847 1 1
0.472790709466227 0.463499614146799 1 1
0.445351438592262 0.437739321418201 1 1
0.432600325318314 0.424680519725832 1 1
0.388427522215492 0.380738152106978 1 1
0.702987331436422 0.690088875810528 1 1
0.625454288366494 0.614603898619827 1 1
0.623187617279027 0.611530287675493 1 1
0.568602248153115 0.558646240819112 1 1
0.376300269653254 0.368187873663374 1 1
0.506546468180992 0.496054011918807 1 1
0.568810184939185 0.558741955407635 1 1
0.658792192086726 0.647415468536485 1 1
0.387055171793877 0.379211999480098 1 1
0.643082930539338 0.631401224250976 1 1
0.521922746886766 0.512184639830786 1 1
0.473509125136721 0.464871776718481 1 1
0.360142216771539 0.353221969522144 1 1
0.482808168436777 0.473203455036651 1 1
0.586712965411298 0.575413176145737 1 1
0.461174997894552 0.453090900143433 1 1
0.420518441836205 0.412107002579624 1 1
0.566200056526334 0.556727632359262 1 1
0.344094404077076 0.338301279444157 1 1
0.468964592226716 0.461449683326845 1 1
0.629946581277865 0.618218414409824 1 1
0.452568767467369 0.444556567607244 1 1
0.450164266135249 0.441267223502531 1 1
0.517899980444293 0.509398504768044 1 1
0.484205317265988 0.475364923692696 1 1
0.548170656515862 0.538276947409527 1 1
0.586165779217101 0.572741179242836 1 1
0.83925259933226 0.820275587453903 0 0
0.339942562991386 0.334190896850182 1 1
0.430332486209498 0.422572773758458 1 1
0.433960541833722 0.426387069142929 1 1
0.522753357098691 0.513747411192291 1 1
0.618201561999325 0.605971660149119 1 1
0.44269822351073 0.434314808801625 1 1
0.417308788688664 0.409573925827091 1 1
0.560245709153073 0.551045363640873 1 1
0.757954280567874 0.742760008629318 0 0
0.486425757090352 0.476569968944503 1 1
0.352110081889696 0.345021337841933 1 1
0.406142329138033 0.398162818497978 1 1
0.611554692253219 0.600239064928761 1 1
0.432613997139814 0.42526796749991 1 1
0.432736352416676 0.423954830653179 1 1
0.715253199714255 0.701354523413076 0 1
0.333729894890129 0.327650671146247 1 1
0.619941282791509 0.607833818533877 1 1
0.350176436551152 0.34199135446444 1 1
0.605476540431385 0.594642182691858 1 1
0.293328513374246 0.288054111451048 0 0
0.450560414237682 0.441735306261388 1 1
0.878542153663505 0.862513145200685 0 0
0.610190098795051 0.598188508952356 1 1
0.641009151368786 0.629367117374791 1 1
0.420741522969517 0.412394499321025 1 1
0.473412110507045 0.464734807187385 1 1
0.59389739600465 0.582401804583482 1 1
0.577032841948781 0.566393305913522 1 1
0.574979617572104 0.562841183550711 1 1
0.346462457059245 0.33995414537843 1 1
0.507588040454207 0.496808054745299 1 1
0.535291514336398 0.524747983673197 1 1
0.445405784212927 0.437640180871385 1 1
0.57160084459455 0.560260031405789 1 1
0.550019758611317 0.539274952260564 1 1
0.388256754883692 0.38089375058506 1 1
0.512922699924875 0.501835376246859 1 1
0.389410629824915 0.382613693688745 1 1
0.474403844569369 0.465502028785129 1 1
0.553715348278587 0.543608671405675 1 1
0.359871367000234 0.353781080501809 1 1
0.602100089316079 0.591554428833085 1 1
0.373002069449345 0.366071715296793 1 1
0.548275471053832 0.538408712191755 1 1
0.636256966709056 0.624419921806679 1 1
0.537323272321342 0.527505429694027 1 1
0.350145315587062 0.34466035825162 1 1
0.760925924923994 0.745032251032191 1 1
0.548174239749985 0.537579140188521 1 1
0.47499869458022 0.466009445313292 1 1
0.521414308252075 0.51171302557738 1 1
0.452195063920868 0.443916331673609 1 1
0.589229627771078 0.577151937177964 1 1
0.426054306133351 0.41844879074821 1 1
0.571098551614744 0.560984729744941 1 1
0.426583669249065 0.418251730966241 1 1
0.519345938495851 0.511771466873647 1 1
0.479596755170962 0.47047726879752 1 1
0.511613784927509 0.502360736093966 1 1
0.588855176170024 0.577652182363221 1 1
0.60892205596184 0.597430129929747 1 1
0.376178205033733 0.368587084927421 1 1
0.537118704590853 0.524825243423619 1 1
0.601027524200358 0.588325712963225 1 1
0.509178618412698 0.499373691411645 1 1
0.606863902904941 0.594460472149878 1 1
0.595375354219472 0.584608711434004 1 1
0.466941882097974 0.457704574033316 1 1
0.697090877820085 0.684758131112934 1 1
0.533663530462252 0.522318248689227 1 1
0.562163871483993 0.551435471891752 1 1
0.670342822553959 0.658054190871312 1 1
0.399109158437416 0.390935130044985 1 1
0.468460233937181 0.458837593693264 1 1
0.633725475608471 0.622281498482689 1 1
0.401203196903872 0.394017637436018 1 1
0.535692384745239 0.525264934150882 1 1
0.562293403457782 0.551161285448492 1 1
0.608182671047749 0.598053483472451 1 1
0.570242951804501 0.558383507371685 1 1
0.594832083911353 0.584136626136447 1 1
0.485094980452345 0.475046304014951 1 1
0.632518531669444 0.619280375283993 1 1
0.574809536212112 0.564691448323904 1 1
0.488029902634603 0.479510351881116 1 1
0.382156102727064 0.374386638519193 1 1
0.366025919542202 0.358427745038792 1 1
0.619970709260223 0.607981188342054 1 1
0.560027421119333 0.549163901895075 1 1
0.515051478360981 0.506940218018573 1 1
0.374512802534422 0.367475926659863 1 1
0.503556218385025 0.493272208997346 1 1
0.668889836961303 0.656976822674499 1 1
0.409270622301127 0.401703752192613 1 1
0.302527818869049 0.297420362938789 0 0
0.656207838358567 0.644656414688905 1 1
0.333449771841389 0.32589171612259 1 1
0.44180167521735 0.433693099444539 1 1
0.499665031192807 0.489951630395752 1 1
0.57661709544815 0.566685026211053 1 1
0.503027951005331 0.492691986392055 1 1
0.437997446828256 0.430174006016716 1 1
0.630049690573577 0.618425130334673 1 1
0.396144961926444 0.38838703305912 1 1
0.281492350463716 0.276770798254864 1 1
0.453625498117199 0.443958283518016 1 1
0.268923260279831 0.263193886773887 1 1
0.212453856830178 0.208780546520716 0 0
0.582706808995489 0.572382683550792 1 1
0.454896055660691 0.447722841810753 1 1
0.469376204129547 0.460114754530699 1 1
0.413731473901892 0.405157286430237 1 1
0.646015826394448 0.632389453026521 1 1
0.367979061735524 0.360740684475803 1 1
0.789312443071122 0.775925948477837 0 0
0.768988137655192 0.755467965564731 0 0
0.51600043390667 0.507463221134012 1 1
0.381535507605797 0.374790129628559 1 1
0.634741730057934 0.622602444588305 1 1
0.530653111192015 0.519904798930989 1 1
0.499376063122049 0.489205501989296 1 1
0.367544736685315 0.360282445474444 1 1
0.614612681718759 0.602998011255019 1 1
0.573535175874628 0.562622563428357 1 1
0.462937346877672 0.455224592077847 1 1
0.727848790205697 0.713926027861611 1 1
0.706011908001423 0.693709808679495 1 1
0.54149584835582 0.532330391501614 1 1
0.503358630130792 0.493873314798917 1 1
0.567047613467891 0.557938949455329 1 1
0.559085426242393 0.550493956048725 1 1
0.450024060304368 0.441590720100543 1 1
0.362683516027079 0.35570364555324 1 1
0.468400827359884 0.458880698321185 1 1
0.325094527018307 0.319008567437797 1 1
0.614589998503097 0.604217114219969 1 1
0.659198390500182 0.646903484494088 1 1
0.642475452442563 0.629606297218131 1 1
0.392545774605409 0.385231908495108 1 1
0.764671521565528 0.75002847301279 0 0
0.578816185412912 0.568316586450499 1 1
0.353029590847837 0.346813269914558 1 1
0.58146129209674 0.571322037478286 1 1
0.472861001670665 0.463578656054817 1 1
0.269684082055352 0.265749603885361 0 0
0.601528569806327 0.590396708256882 1 1
0.753578290022926 0.739070153714788 1 1
0.496206309839996 0.486973916301854 1 1
0.465432041196851 0.457400599238306 1 1
0.615455709045018 0.603277651615013 1 1
0.543075308617759 0.53136571019472 1 1
0.302185397926994 0.296323925250664 1 1
0.474695786607563 0.466084251714083 1 1
0.587276989475381 0.575600625159555 1 1
0.599729198492823 0.589122048762075 1 1
0.414608657430476 0.407769031182505 1 1
0.557041723181205 0.546013873637178 1 1
0.4097616975587 0.401769383814673 1 1
0.634033572820392 0.621316712908158 1 1
0.647663505942762 0.634526261154366 1 1
0.50134175686367 0.491132378026245 1 1
0.57843172491909 0.568373756823399 1 1
0.618194929988364 0.606724438754971 1 1
0.676673504276579 0.66199590283589 1 1
0.509838176820005 0.501054556142183 1 1
0.658529307712691 0.645259063105037 1 1
0.472527839586455 0.463752240184898 1 1
0.550511906637013 0.540536682267661 1 1
0.64145082948461 0.627703213794672 1 1
0.592281310518714 0.580570746050472 1 1
0.53523058697146 0.525885706770493 1 1
0.436191398720536 0.428931358005123 1 1
0.738611106806659 0.723963306863787 1 1
0.631750951997237 0.620327947240438 1 1
0.41280514353463 0.405027263882258 1 1
0.528036906882075 0.51608270929245 1 1
0.50460586936507 0.495139131486439 1 1
0.418222809251738 0.410456554847834 1 1
0.53201162144842 0.522802233745808 1 1
0.307320018910716 0.301481243147826 1 1
0.529174591729071 0.519552444109063 1 1
0.676225811591978 0.663688684815402 1 1
0.332189213878228 0.327227403027087 1 1
0.428779793601924 0.421977304206748 1 1
0.437142692121998 0.428807026832913 1 1
0.574213769778913 0.563261556696097 1 1
0.259636156184258 0.255188885213459 0 0
0.448113571079618 0.439333887607209 1 1
0.734099227134742 0.719875388571977 0 0
0.383435171139922 0.377215170772592 1 1
0.381226640625302 0.375071658230236 1 1
0.494415310763204 0.484626171530738 1 1
0.297973315854125 0.292493267904022 0 0
0.416826490701563 0.409487224762895 1 1
0.47420426547982 0.466155534028642 1 1
0.51471313928529 0.505879365129479 1 1
0.764342937079196 0.74845673905653 1 1
0.404123689285211 0.395982099647946 1 1
0.521775057234253 0.511393841331745 1 1
0.734994928589035 0.720077199567865 1 1
0.496532334150751 0.4879326233328 1 1
0.707449241971216 0.694445080863261 1 1
0.529915105106851 0.520409793741595 1 1
0.457965431443007 0.449498498509913 1 1
0.3723795745124 0.365285598588507 1 1
0.645941947119251 0.634520274228054 1 1
0.640446426736357 0.627410766312688 1 1
0.435791781704629 0.428340018630882 1 1
0.647608345464136 0.635324774529648 1 1
0.414489887058096 0.407331843044378 1 1
0.513556778472221 0.502654609702957 1 1
0.553467980486508 0.542092638069193 1 1
0.696674334939388 0.684421560755682 1 1
0.675098455449006 0.663053971860615 1 1
0.557735836472033 0.548516193314085 1 1
0.650033325830424 0.639426099495723 1 1
0.241097478635567 0.236657876686874 0 0
0.622569264193427 0.610186753664262 1 1
0.790588609416879 0.777045454992065 0 0
0.186581835362061 0.182638274068977 0 0
0.39198829443013 0.386178275989118 1 1
0.457543332133578 0.448602874416449 1 1
0.385902613381038 0.377929531499913 1 1
0.305071671360453 0.299368844949954 0 0
0.511422206310645 0.501687101627575 1 1
0.341137168028147 0.336011292643173 1 1
0.389504246064899 0.383106419515978 1 1
0.626501779787657 0.614195238390935 1 1
0.594432823222358 0.582365158031195 1 1
0.553176792322494 0.541595906560869 1 1
0.207091819027747 0.203857488050479 0 0
0.417150329908693 0.409081030537083 1 1
0.565520247520965 0.555953178412867 1 1
0.638562583767313 0.624605553000927 1 1
0.631697913785897 0.619560090886597 1 1
0.472351503441901 0.463537205429204 1 1
0.516530154598586 0.507005599121689 1 1
0.551023676583034 0.540881192433315 1 1
0.717216606904675 0.70388396321823 1 1
0.385519847275536 0.37904506127978 1 1
0.307190174437918 0.302720098455457 1 1
0.396997779309584 0.390677982736218 1 1
0.585235857478664 0.574865899488334 1 1
0.489488854819659 0.481360404492621 1 1
0.494247415547028 0.484834517642492 1 1
0.593439039138091 0.583105379003048 1 1
0.513071842507883 0.503814884589994 1 1
0.484536476571599 0.476577774489732 1 1
0.555672143986564 0.546291416680032 1 1
0.541944194368719 0.531410410149911 1 1
0.42765611169996 0.420043229281088 1 1
0.659083284256504 0.647089851586036 1 1
0.636237100889835 0.624603214460338 1 1
0.302898503217376 0.296596973224873 1 1
0.386613838399616 0.379029858378218 1 1
0.54866491839358 0.538846074956082 1 1
0.537700992571636 0.528613765057952 1 1
0.298828058040106 0.293706885963453 0 0
0.41848913244295 0.411452224088713 1 1
0.54054875372983 0.529946432825684 1 1
0.575563059921447 0.564687544476803 1 1
0.633394950761555 0.622543396258379 1 1
0.592171625866578 0.580226753459698 1 1
0.536829670936784 0.527570949491666 1 1
0.460618327291005 0.450849073491721 1 1
0.593687940106776 0.58188833855057 1 1
0.49694125725982 0.48739384511949 1 1
0.500877469201506 0.492798071180723 1 1
0.540750340503112 0.530928586490623 1 1
0.318113659788995 0.312472759195491 1 1
0.437093950816654 0.429401205434572 1 1
0.663792516975651 0.651849874905629 1 1
0.44442092930185 0.435948789298628 1 1
0.562899173895587 0.551770301579689 1 1
0.522746915859905 0.513900725495449 1 1
0.581307474026636 0.56959165602031 1 1
0.624801907695721 0.612055004880411 1 1
0.452919556419169 0.444467823328586 1 1
0.479531098632816 0.470565618554554 1 1
0.446861037295555 0.437054689783018 1 1
0.559977286883009 0.549506905863061 1 1
0.456728987342332 0.448544432933141 1 1
0.301248319044766 0.296338138357518 0 0
0.471826045184896 0.462512318903934 1 1
0.489397607311394 0.481625394264794 1 1
0.348988818749232 0.341700189649424 1 1
0.544877765296637 0.534533714169118 1 1
0.740398319681833 0.726405473357314 1 1
0.583693739619833 0.571840121604529 1 1
0.552118336358524 0.542166650579347 1 1
0.463743549720836 0.454931863797211 1 1
0.424494876882019 0.416695577934413 1 1
0.455190949809387 0.447670911701771 1 1
0.719861239351903 0.70607635018837 0 0
0.590655505509301 0.578372286777495 1 1
0.692594768686149 0.680591982243775 1 1
0.432689798017604 0.424544295020428 1 1
0.774036573524256 0.759352400264895 1 1
0.468115800054302 0.460168538831348 1 1
0.554373674108281 0.544003275690526 1 1
0.260715156828155 0.256536387488329 0 0
0.542302821431582 0.53178509513466 1 1
0.479076840696414 0.470499784403171 1 1
0.608182702390924 0.596730729981784 1 1
0.679195351845698 0.665827605547827 1 1
0.537662144966734 0.527771616844808 1 1
0.424793478306604 0.416576789902616 1 1
0.389086889368709 0.382377229770359 1 1
0.273202958387836 0.265908606355647 1 0
0.480854500647928 0.471379283337055 1 1
0.558791914098373 0.548309003091195 1 1
0.553644899222227 0.544118255048019 1 1
0.664071181825219 0.651067324855969 1 1
0.48540086560518 0.476959990714906 1 1
0.34467186329614 0.338685868094502 1 1
0.601466381640276 0.590818612254993 1 1
0.481121649464622 0.471157891720765 1 1
0.48115717989494 0.472588465344341 1 1
0.683253687873534 0.671786909706241 1 1
0.749280391037258 0.735279796593686 1 1
0.59573596411468 0.582715055828287 1 1
0.409535737044942 0.401677993938691 1 1
0.540864042649592 0.530572656670583 1 1
0.487301130275264 0.479418376080169 1 1
0.605403844275732 0.59405031561604 1 1
0.681399495707894 0.668864110028366 1 1
0.34183953957495 0.335002995883881 1 1
0.389099937647593 0.382385015238435 1 1
0.500087619873024 0.491272375383715 1 1
0.454003331298121 0.445722729457779 1 1
0.353239650382777 0.345909089403873 1 1
0.500098265727945 0.49103065435092 1 1
0.467467452724737 0.4592823861782 1 1
0.440959556263295 0.432554172204817 1 1
0.444394795077063 0.436182885009748 1 1
0.373664785285436 0.366426751501981 1 1
0.612527057802746 0.601050080869704 1 1
0.720337058950918 0.70823406679403 1 1
0.485295554726629 0.474439877485965 1 1
0.362570452565424 0.355581700156125 1 1
0.417479062521345 0.410577363870545 1 1
0.512535127023669 0.50318100504521 1 1
0.455326387238626 0.446695549571393 1 1
0.415039008275252 0.408298614193404 1 1
0.453094202508182 0.444546665710111 1 1
0.433968307184524 0.427028385900404 1 1
0.317728999432775 0.312756377433462 1 1
0.405108062833301 0.397653877637649 1 1
0.451664133228277 0.442357514022475 1 1
0.353295586530971 0.346806376186425 1 1
0.560151117290431 0.550216526721147 1 1
0.415796917942095 0.408685575745136 1 1
0.536848717685447 0.528856937044698 1 1
0.540819596952613 0.530623797893366 1 1
0.216893292720476 0.21310103503895 1 1
0.489755766186151 0.480682746138009 1 1
0.616848985334748 0.605633276082365 1 1
0.639303234662777 0.628710799302175 1 1
0.588389059898092 0.576826829732027 1 1
0.285085877978032 0.280190268658817 0 0
0.535171334627248 0.525193418983396 1 1
0.462339119765198 0.453123108865541 1 1
0.537926833508655 0.528014055866362 1 1
0.585934821795382 0.576024072346609 1 1
0.679734883731175 0.666344445370055 1 1
0.551765817658806 0.542822778473452 1 1
0.493858898207613 0.483355058667488 1 1
0.446280441416961 0.437858440022943 1 1
0.542923650545766 0.533061871678231 1 1
0.334652773873666 0.328328258792077 1 1
0.481986950091619 0.472786655041063 1 1
0.342746529510887 0.336123307582063 1 1
0.46095114370601 0.452609164093995 1 1
0.441893831583034 0.433780442477008 1 1
0.18800091989945 0.18358873330016 0 0
0.346234534030253 0.339595939303724 1 1
0.491331348534976 0.482380107760117 1 1
0.597335162585673 0.585722256459325 1 1
0.48527478195437 0.475678157734171 1 1
0.522923921747259 0.514234933062118 1 1
0.394271838548028 0.387105863710323 1 1
0.374664824126955 0.366793860593753 1 1
0.508362139710038 0.498563289724534 1 1
0.455240272310318 0.446776380700007 1 1
0.453188489788733 0.445119549437334 1 1
0.682213375391377 0.670479276350359 1 1
0.223074150819896 0.219053460093838 0 0
0.476609314191291 0.467793619347676 1 1
0.372172413225863 0.365551206533346 1 1
0.496723137916409 0.486332049110886 1 1
0.468672546610209 0.460731728538859 1 1
0.590859156254709 0.580305670619403 1 1
0.517902726214085 0.506296205270429 1 1
0.525925531749149 0.516550426079374 1 1
0.565796201307121 0.555126850910324 1 1
0.66263778962106 0.649473242089088 1 1
0.696006224606981 0.681452991930054 1 1
0.414043220421765 0.405027234074663 1 1
0.552631514133659 0.542762361523805 1 1
0.574193020247452 0.563196584713815 1 1
0.365854038562463 0.359625598618219 1 1
0.567791397259791 0.554687619360402 1 1
0.311915701824756 0.30598902893682 1 1
0.552704137025616 0.542459627240414 1 1
0.521927844049759 0.512045434835653 1 1
0.520598759935113 0.510781392729269 1 1
0.391651674145782 0.383845920447723 1 1
0.443505191850869 0.43483635831735 1 1
0.460345846731595 0.452791209418604 1 1
0.60275083734825 0.59152023287126 1 1
0.449103086994131 0.440099811590015 1 1
0.802197872839533 0.787610592318301 0 0
0.524214817159279 0.514090831869487 1 1
0.400708851685834 0.393701035917076 1 1
0.627933644052055 0.617117605271722 1 1
0.462968475603036 0.455264334570418 1 1
0.518230982232809 0.508996937861562 1 1
0.365507065539764 0.358408985434652 1 1
0.582116588616062 0.57126137647529 1 1
0.530370990396387 0.520659184627907 1 1
0.429822604731131 0.422500361899699 1 1
0.582663928567271 0.571067048752916 1 1
0.728625053644861 0.71516693975024 1 1
0.592568593916769 0.582818203291501 1 1
0.455291379154529 0.446445543677607 1 1
0.797695802004748 0.784383270250626 0 0
0.5780552748778 0.567965729603544 1 1
0.362203187116979 0.354928833365484 1 1
0.237868980181379 0.233285754643336 0 0
0.427444863737722 0.420188405024107 1 1
0.413892438298959 0.405322546733153 1 1
0.385179217153705 0.377043809110121 1 1
0.412574626961985 0.405015584475846 1 1
0.455342514395704 0.446383037071615 1 1
0.721657592174366 0.708658668584498 1 1
0.307081788610417 0.300632194401545 1 1
0.662607640983297 0.651202157387528 1 1
0.444976363352742 0.437331616565216 1 1
0.58041869742194 0.570206133543185 1 1
0.590439351076681 0.579146133781586 1 1
0.472673782223089 0.464017982169687 1 1
0.552802106436099 0.542311224088217 1 1
0.516836943819094 0.508173489467912 1 1
0.454040880354766 0.444143649901602 1 1
0.423911723280636 0.415359628850641 1 1
0.337625017281216 0.331213036510285 1 1
0.26157252371276 0.256926960662652 0 0
0.449867433874643 0.441045377841139 1 1
0.269532571381319 0.264453511303982 0 0
0.569081571564877 0.558105429835541 1 1
0.34514667365304 0.340149886684682 1 1
0.456309718101374 0.446869455504851 1 1
0.356718923165817 0.349625195054246 1 1
0.571917022177974 0.561386197952085 1 1
0.684795427335702 0.671585669880259 1 1
0.501177347669448 0.491732814639427 1 1
0.353555859635957 0.345396356267168 1 1
0.760158494467258 0.745607536792422 0 0
0.477322580457524 0.469366219445358 1 1
0.695381750992291 0.681528999886258 1 1
0.478202990197376 0.470485568382322 1 1
0.69415391605253 0.68072811008474 1 1
0.386147231423812 0.378982804422207 1 1
0.443337028219176 0.436846431839473 1 1
0.499330704940587 0.491106919164104 1 1
0.525507986275667 0.51656070667156 1 1
0.568896944271531 0.559148774903411 1 1
0.450435227433841 0.440998030552309 1 1
0.267018374097664 0.261079418991284 1 1
0.552801176851978 0.543371317750997 1 1
0.240026245073655 0.235097911368972 0 0
0.56586006771338 0.553790932112794 1 1
0.598538058450792 0.58684640480516 1 1
0.389812153235227 0.382614457116361 1 1
0.492205815463129 0.482696166696884 1 1
0.436085675369121 0.428059528763664 1 1
0.287695794579922 0.282682613405705 1 1
0.566614804553945 0.556591579975302 1 1
0.531810759813555 0.522165327177707 1 1
0.479242205328919 0.469809962811622 1 1
0.368070439164837 0.361638331803205 1 1
0.40541227113355 0.397337443773939 1 1
0.336277440017969 0.331195081806223 1 1
0.126269594012088 0.124052266585739 0 0
0.508359340811721 0.498552641086638 1 1
0.550055553387393 0.538746208814906 1 1
0.655868781144309 0.643841671536372 1 1
0.51520615132403 0.506302921211625 1 1
0.646941539821536 0.635257998984119 1 1
0.576060780557402 0.564579785697458 1 1
0.429592095165065 0.421575066593838 1 1
0.772870104749356 0.757146525804286 0 0
0.493224647258208 0.48428154526543 1 1
0.253430042606872 0.248363451664718 1 1
0.37146534067619 0.364856204447265 1 1
0.672185414480733 0.660876711666409 1 1
0.498321275588219 0.489092598236356 1 1
0.451814018247494 0.442922718190209 1 1
0.335526770207091 0.329905217918694 1 1
0.508042491541498 0.498442395612917 1 1
0.474588490565012 0.466259106960796 1 1
0.569476972492881 0.558920912501934 1 1
0.322771168427351 0.317319629225293 1 1
0.616255797985498 0.605814961466295 1 1
0.465844243183624 0.457080585604588 1 1
0.48188779377251 0.473495982886253 1 1
0.435103452716601 0.427961685628053 1 1
0.453957246662011 0.445014268374156 1 1
0.45349112969341 0.445156111098246 1 1
0.431188804595376 0.424585811764706 1 1
0.728921348210556 0.715717783089455 1 1
0.423765752014415 0.414508675315578 1 1
0.417975465350895 0.410993722269 1 1
0.41307140474274 0.405537153689117 1 1
0.476667663878359 0.466767549297064 1 1
0.46628713479954 0.45724219181296 1 1
0.544562647668711 0.535508350794748 1 1
0.423639035347839 0.41533203273553 1 1
0.57620943593946 0.563480569822668 1 1
0.212637651180791 0.208364751753583 0 0
0.620708125229532 0.609419644690798 1 1
0.462182643140395 0.453666879634571 1 1
0.500655845284791 0.491744872371377 1 1
0.527345192337849 0.517553036361356 1 1
0.344417814516664 0.337611766052979 1 1
0.53137662281386 0.521474912003029 1 1
0.307119808535868 0.301548821942176 1 0
0.460709717825182 0.450333874413792 1 1
0.477650832898791 0.467690642921705 1 1
0.267490631669511 0.262460729206844 1 1
0.398689886600492 0.390070691625834 1 1
0.721532813169505 0.706771674120313 1 1
0.454443353203953 0.44664528335049 1 1
0.540565699104855 0.530100729620421 1 1
0.380447064268215 0.373824727402127 1 1
0.322812657902694 0.316962173227694 1 1
0.49684813971415 0.48772895971496 1 1
0.49107990091936 0.481730450193248 1 1
0.68724069257266 0.674733202836731 1 1
0.331482189154174 0.325976975369652 1 1
0.329972633736323 0.324152993177157 1 1
0.358893234225882 0.35263836466946 1 1
0.621106571992064 0.608879649009515 1 1
0.540453761842565 0.531050952822714 1 1
0.143319373362091 0.141484717025053 0 0
0.503020138081454 0.493224396890295 1 1
0.313954443513699 0.307464576385039 1 1
0.358713577936 0.351699672766861 1 1
0.243323144309339 0.23940158280661 1 1
0.582715854623165 0.572339383659149 1 1
0.422945559904167 0.413141976579654 1 1
0.336719970416184 0.33057657327879 1 1
0.554191337539628 0.543372719501001 1 1
0.424971172278699 0.41704899223017 1 1
0.523552786430903 0.513446143688624 1 1
0.644245022888162 0.632362789646857 1 1
0.445596609114983 0.437770534704913 1 1
0.695448930507434 0.681258606771227 1 1
0.438682601992445 0.429979245660573 1 1
0.347775611627414 0.341442542657903 1 1
0.501757182544984 0.491745782367663 1 1
0.347824562171863 0.341279524737826 1 1
0.408706686015905 0.400561151635023 1 1
0.344757835353929 0.338010526877633 1 1
0.722415032575567 0.709411900548499 1 1
0.356486440718198 0.350445908937941 1 1
0.61570010983975 0.604597138691718 1 1
0.214019460955198 0.209417356588971 0 0
0.321254233758693 0.316807509064028 1 1
0.455127273230372 0.445954408111889 1 1
0.41004624948789 0.403216841420443 1 1
0.457007182740225 0.448584903594197 1 1
0.566939624008634 0.556200925905845 1 1
0.339494888204737 0.333875115345482 1 1
0.641270461161112 0.62945372862368 1 1
0.628512599201095 0.616153069551676 1 1
0.331518140484324 0.325563207742815 1 1
0.663268022197943 0.650591300371424 1 1
0.437326698122389 0.429596002688165 1 1
0.249799272738511 0.244504465147888 0 0
0.547064574221555 0.537230748737002 1 1
0.558933104286152 0.548895343461336 1 1
0.540079792701249 0.530947289628979 1 1
0.467139212693759 0.459705985934031 1 1
0.664099298555902 0.652009228315417 1 1
0.305417984822328 0.299531649219591 1 1
0.334140863646119 0.328010786730207 1 1
0.894924686766287 0.878858996359112 0 0
0.420224246537982 0.411993019809402 1 1
0.55481094552891 0.544172266465795 1 1
0.59068718423607 0.579113656608889 1 1
0.470525300926625 0.460246475794798 1 1
0.409183274291682 0.402004724931674 1 1
0.470014282756072 0.461799081932355 1 1
0.38766443963203 0.379855222945988 1 1
0.524252692978713 0.513436705672849 1 1
0.375008927618688 0.367869427340692 1 1
0.62070999278874 0.610252930650227 1 1
0.566917701263816 0.557240434575611 1 1
0.501451252798223 0.492914983031091 1 1
0.527404067698404 0.518092853140163 1 1
0.578859602995019 0.568712951241105 1 1
0.54417011669924 0.53290109016406 1 1
0.578134882183744 0.565761338347392 1 1
0.493234927749993 0.484820313910764 1 1
0.47700427599709 0.468826663741108 1 1
0.661324840536984 0.649014754890257 1 1
0.546065899948829 0.53611686328389 1 1
0.479393554192768 0.470313579037141 1 1
0.403395092402937 0.397242119483647 1 1
0.578498158344097 0.567192256482712 1 1
0.767242598823611 0.751949960661575 1 1
0.663642670974019 0.6506829560513 1 1
0.561864412588435 0.551838603240921 1 1
0.418934192775668 0.410601389318659 1 1
0.421440877773284 0.412142834395607 1 1
0.518932790021394 0.509121523423904 1 1
0.635696039470277 0.622685117081805 1 1
0.567665541828153 0.557779150458446 1 1
0.351770948615807 0.34495908764242 1 1
0.291965397510678 0.286074169871904 1 0
0.58185142103993 0.570770135415828 1 1
0.469802007299813 0.459419011352427 1 1
0.609052307940302 0.596847895692003 1 1
0.434396743216703 0.426557008184387 1 1
0.633116331163041 0.622061932068927 1 1
0.631538649903606 0.61925273534199 1 1
0.538749234623045 0.526914267403404 1 1
0.32773682825014 0.322029587946242 1 1
0.654501810659683 0.640726439345344 1 1
0.396974340667768 0.388553897738195 1 1
0.602618659837281 0.592069396157496 1 1
0.52382127538702 0.515083135348715 1 1
0.435616109340683 0.428149644783436 1 1
0.498074083735729 0.489636027442649 1 1
0.540303281314777 0.530221443442626 1 1
0.489070650654209 0.478721787954128 1 1
0.527436847943382 0.516053435307063 1 1
0.456417944389866 0.447402608487987 1 1
0.446773131949042 0.438797204883209 1 1
0.763302890190362 0.749237992767411 1 1
0.38262898107836 0.37518776554193 1 1
0.71363056114244 0.700755240533125 1 1
0.698486403501502 0.685055753049255 1 1
0.550697450457373 0.540271706272405 1 1
0.493221484744097 0.484634545389839 1 1
0.398601952508572 0.391699735424919 1 1
0.437426464695651 0.429282323086459 1 1
0.550577025720944 0.540451788987408 1 1
0.47242157918218 0.464169897881131 1 1
0.406703358986341 0.398991413541006 1 1
0.325409105335339 0.31926597290907 1 1
0.307429759235427 0.302395847744637 1 1
0.638622442177403 0.627209614415123 1 1
0.447659197771006 0.439905568688351 1 1
0.573990343062168 0.56319698344209 1 1
0.65199296831062 0.640035101473429 1 1
0.480967018434148 0.470477823542266 1 1
0.631486847152318 0.61910647935179 1 1
0.397624188539858 0.389928225663095 1 1
0.547274157122761 0.536209513475909 1 1
0.413561797571391 0.404778757253107 1 1
0.579105168762336 0.568035690247232 1 1
0.497250931298592 0.488399257710441 1 1
0.585877215223915 0.575680743904522 1 1
0.358395601357221 0.352164118731824 1 1
0.533121174491154 0.523414357108321 1 1
0.428175847093523 0.419570586091916 1 1
0.412221229357358 0.405373430078942 1 1
0.554102756827553 0.544078011023709 1 1
0.461013807974242 0.452244040438156 1 1
0.586255642027063 0.57523036827067 1 1
0.340842082854512 0.334289669656716 1 1
0.58939814422609 0.578188109855701 1 1
0.445156404138888 0.43755694784568 1 1
0.291384954847349 0.285670665343864 1 1
0.433173706565405 0.424735657673154 1 1
0.573816473209844 0.563925172862404 1 1
0.278799065134853 0.271814433057734 1 1
0.680761332901564 0.669254508968979 1 1
0.454256976624329 0.446432965138565 1 1
0.564125693623357 0.553392863767953 1 1
0.297211997927394 0.291321956329323 1 0
0.521938523437703 0.512599101542327 1 1
0.450635432649299 0.442238288842782 1 1
0.644657975032713 0.632960410823274 1 1
0.461944233672344 0.453932882979733 1 1
0.406621498209721 0.399554267685014 1 1
0.509801230185164 0.500943654761829 1 1
0.491813247932473 0.481376641973607 1 1
0.461929768872315 0.454050399701824 1 1
0.653642250833133 0.642636118806649 1 1
0.598241695321481 0.586841803148942 1 1
0.482269633555623 0.472504164252028 1 1
0.365043452033929 0.358373561788459 1 1
0.393438433923156 0.385139292860566 1 1
0.544343978173768 0.534895996775192 1 1
0.38015209122366 0.372407811459076 1 1
0.365900832671192 0.359490071471006 1 1
0.485819521774829 0.475660413000771 1 1
0.578138828225046 0.567493545808793 1 1
0.661044614885895 0.649142213788758 1 1
0.68509098021449 0.672817962545923 1 1
0.520785031996413 0.510629920805381 1 1
0.396204395111529 0.389611147669871 1 1
0.660821779834435 0.648409389182398 1 1
0.541081713588382 0.530966222912389 1 1
0.473503146014717 0.465284510832189 1 1
0.56374422364231 0.55310170500308 1 1
0.349517363320278 0.343414358075845 1 1
0.405059858474576 0.397507407272765 1 1
0.631073233606182 0.618642333815755 1 1
0.527380824579598 0.517951514985664 1 1
0.687369529875454 0.675930061925715 1 1
0.309098876708707 0.303191850026897 1 1
0.392645226313495 0.384778326452316 1 1
0.533563390393593 0.523785017961847 1 1
0.468958528249187 0.459631931002083 1 1
0.545041892372783 0.534313118619224 1 1
0.623226066492846 0.610490154967737 1 1
0.633060948263576 0.620577838730242 1 1
0.495431882215553 0.485244473839344 1 1
0.662541289563516 0.651027805812738 1 1
0.535309231804554 0.52401962918661 1 1
0.851401378611821 0.835693872856365 0 0
0.463415488660957 0.45466029870209 1 1
0.736379367877176 0.724382197023701 0 0
0.524026115957099 0.513858111739324 1 1
0.793413213681297 0.777630901842378 0 0
0.495481821659545 0.487613488539064 1 1
0.510123130946905 0.499632906345746 1 1
0.476128130147796 0.467059535738787 1 1
0.43424542725482 0.426690781514417 1 1
0.557020089723497 0.546809505892453 1 1
0.783242019042384 0.769681852736413 0 0
0.511727052165347 0.502224258252621 1 1
0.534102493867398 0.523509060384007 1 1
0.283800070988961 0.279380013611357 1 1
0.285304986678289 0.279862146615878 0 0
0.449915805658256 0.441360039735215 1 1
0.832972193219193 0.817714280559664 0 0
0.681740551631966 0.668326689603291 1 1
0.328236320749941 0.322007980414523 1 1
0.391770254575 0.384428792943547 1 1
0.67237147736061 0.660500700645256 1 1
0.460617578478996 0.452073056972767 1 1
0.73261108329467 0.71865681018107 1 1
0.471454086590386 0.460978106150832 1 1
0.534499806735306 0.525001545570535 1 1
0.41783301589378 0.408546938848295 1 1
0.757612929665232 0.743435953163389 1 1
0.428445703095166 0.421093471725352 1 1
0.305100134597004 0.298547781309458 1 1
0.325047154989458 0.318476621034221 1 1
0.559975951420334 0.549670351912071 1 1
0.580217306006209 0.568640359288945 1 1
0.477198478174696 0.468348911203009 1 1
0.287760492352975 0.281605922645756 1 0
0.39863635245296 0.390289450994214 1 1
0.610445233068293 0.597782930282182 1 1
0.467003098517635 0.458607920537442 1 1
0.431416658872943 0.424389934571547 1 1
0.305701650744219 0.300271015815291 1 1
0.613908778432067 0.602183425462266 1 1
0.6522745747162 0.640475519477073 1 1
0.444917699202611 0.436706108425822 1 1
0.699987197114696 0.68629566412384 1 1
0.692370781598434 0.677842109587807 1 1
0.329781072136383 0.323721856686949 1 1
0.466561344592946 0.457608472247356 1 1
0.506582316821663 0.498019656866846 1 1
0.340388544484039 0.335332355218906 1 1
0.551244623497079 0.539974908741198 1 1
0.465205311182907 0.457287242630703 1 1
0.5493043054462 0.539613559748864 1 1
0.491149706894968 0.481036448700124 1 1
0.463051377056645 0.455043087320966 1 1
0.470803380356767 0.462131912755279 1 1
0.341784900281293 0.334518154372381 1 1
0.567637327936419 0.557076135757365 1 1
0.238799441416281 0.235093725503189 0 0
0.368084071068055 0.361765746194186 1 1
0.681318459924171 0.667438900501059 1 1
0.291893521619765 0.285901931882043 1 1
0.321118906226892 0.315916633529899 1 1
0.503926124591284 0.494159824870166 1 1
0.596862231610112 0.586415390125165 1 1
0.606883130515224 0.595299642896866 1 1
0.430775610851485 0.422859033758378 1 1
0.388646965767881 0.381064167952225 1 1
0.398322845665737 0.391415393143135 1 1
0.452351571974806 0.445003932124914 1 1
0.591127286745645 0.580302505363254 1 1
0.487527945892238 0.47973267214997 1 1
0.485037098345831 0.475596887965536 1 1
0.651944377091504 0.640166941373296 1 1
0.496484455163023 0.486237137271924 1 1
0.439666521161796 0.43111486594936 1 1
0.579965522701804 0.569609577718355 1 1
0.574055751354383 0.564085312820448 1 1
0.502810294394965 0.492817931766335 1 1
0.660588029873683 0.648146851351904 1 1
0.565802581301323 0.554686102021635 1 1
0.491580588504462 0.482476517865148 1 1
0.478509049630355 0.471231984229694 1 1
0.550582346034375 0.540860179587111 1 1
0.548600613743172 0.538155145861261 1 1
0.473375938095649 0.464358996802229 1 1
0.507313460071418 0.496215862372278 1 1
0.437891176261507 0.428936835644273 1 1
0.555294381655398 0.545190284838954 1 1
0.452610758498179 0.444577997381616 1 1
0.568877013477445 0.556753303611588 1 1
0.516094025935907 0.506702825001081 1 1
0.520223384825439 0.510347544448241 1 1
0.493201577879146 0.48353309303576 1 1
0.648221495621463 0.635957268849878 1 1
0.473343112700578 0.463467607352385 1 1
0.453494018970778 0.445374783246438 1 1
0.316687405404435 0.311586860333084 1 1
0.5231428297062 0.513128609453405 1 1
0.384012110670632 0.376157045043698 1 1
0.380346546316097 0.373687361694859 1 1
0.456563622310962 0.446486183349291 1 1
0.568605993000015 0.558057634410385 1 1
0.323814426483479 0.318567257542161 1 1
0.466656355749363 0.457252341743529 1 1
0.37964642032293 0.372535720409734 1 1
0.59186473645621 0.581731090941969 1 1
0.224945706757585 0.219693989210543 0 0
0.633599095162861 0.620730191885127 1 1
0.543392153147825 0.533883840361342 1 1
0.533468064666725 0.522611530287736 1 1
0.737435073509717 0.722857223932663 0 0
0.551496601798646 0.540071152656268 1 1
0.465154727708634 0.456728871314824 1 1
0.490712869359367 0.481266068521199 1 1
0.592334066777757 0.581347755196743 1 1
0.50596392608342 0.496552010402715 1 1
0.372477240680517 0.365016487797301 1 1
0.441629780558811 0.432653422343282 1 1
0.389823538015022 0.383994579593684 1 1
0.460731159527982 0.452528593130354 1 1
0.551445426328919 0.542004010061825 1 1
0.54773164211498 0.536564082256462 1 1
0.567217734702905 0.555562767545676 1 1
0.508530653567307 0.498711478275677 1 1
0.617033562334681 0.606059729931136 1 1
0.354499141810288 0.347887453228886 1 1
0.57714706242252 0.567261838266582 1 1
0.624099942201944 0.613949153585032 1 1
0.472644309345336 0.464226077275589 1 1
0.521859620551455 0.51072802372495 1 1
0.417897107502275 0.410832867524068 1 1
0.513742108045216 0.504170445972468 1 1
0.476843068149767 0.46757513581946 1 1
0.46481761241911 0.455843429134384 1 1
0.478418514249606 0.469640657555262 1 1
0.333596236962575 0.327411080946111 1 1
0.555406757512788 0.54515786018521 1 1
0.393666632077255 0.386534245265101 1 1
0.388857080719335 0.381970740959239 1 1
0.479603901607094 0.469648974853517 1 1
0.604227275151096 0.592129715373397 1 1
0.864481267985171 0.84862620848078 1 1
0.49786400388875 0.489136060458336 1 1
0.512043227672163 0.503067557178368 1 1
0.442212386389561 0.433545044080509 1 1
0.60554003655886 0.594732427945262 1 1
0.636595262702393 0.625131086515738 1 1
0.233949717197125 0.229930602568977 0 0
0.572986098846969 0.561125827046262 1 1
0.619700545678079 0.60802673347564 1 1
0.560925392820036 0.551140074971986 1 1
0.518895269750246 0.50979753313131 1 1
0.563740392257652 0.552284812025463 1 1
0.379096953007915 0.372498076602005 1 1
0.450868760463719 0.442431942012452 1 1
0.459894687878153 0.448923018848916 1 1
0.604638794283727 0.59350158434544 1 1
0.393083064222422 0.385548142405241 1 1
0.590996515196949 0.579777607567143 1 1
0.50385518103915 0.493626143309872 1 1
0.370675583795053 0.364447368069611 1 1
0.517922472587805 0.508703431284996 1 1
0.598764479787814 0.58788236763032 1 1
0.257867080629028 0.25359336976848 0 0
0.565574667919253 0.556653838418763 1 1
0.344895359082024 0.338581422374093 1 1
0.437375933724606 0.430289875372254 1 1
0.533982830258175 0.523935064880254 1 1
0.613394200406179 0.601986861063176 1 1
0.747271177435599 0.73386967782602 0 1
0.483653786966314 0.474135709197372 1 1
0.657625828471501 0.645831102437716 1 1
0.61596875418453 0.604101252955568 1 1
0.52747074595658 0.516311942709663 1 1
0.508693578027779 0.498857513541125 1 1
0.386993634197446 0.380567527806943 1 1
0.432927219113979 0.42472706291843 1 1
0.668365758421345 0.654700997669911 1 1
0.318162497402776 0.312400469822685 1 1
0.552048459524224 0.542699723823641 1 1
0.633139027283183 0.620623726156074 1 1
0.598147689589708 0.587997244813322 1 1
0.466690684202565 0.456776974227218 1 1
0.55818888261433 0.548232204893762 1 1
0.241746400512111 0.237889935098916 0 0
0.510234529604255 0.501308272325455 1 1
0.563441315006971 0.552928746468001 1 1
0.325861510856902 0.317863625396914 1 1
0.653453079585166 0.640150650391049 1 1
0.336085882688694 0.329299593302666 1 1
0.535031375561006 0.525581744384231 1 1
0.419940111339325 0.411766640467632 1 1
0.467157566219997 0.457411782464956 1 1
0.490952508594305 0.48207346674483 1 1
0.520525679848028 0.511674893043588 1 1
0.471749264087281 0.463282231505162 1 1
0.353410156873995 0.34707860597647 1 1
0.297226414455928 0.291228407034031 1 1
0.457236544218205 0.447984235248536 1 1
0.57131996928959 0.561049958484748 1 1
0.403562709087778 0.397288932599905 1 1
0.584667039177348 0.574379712335669 1 1
0.396192336784647 0.388024717334015 1 1
0.679138824104867 0.666879526844846 1 1
0.358024183107904 0.352314678655499 1 1
0.458533317980685 0.450755708403574 1 1
0.491091651016762 0.481788437239816 1 1
0.400673395839751 0.393197369816261 1 1
0.51709447927195 0.507114822015986 1 1
0.567586652708663 0.558105415504824 1 1
0.310003983625301 0.303475710316726 1 1
0.639591542173517 0.628255840531162 1 1
0.364027276957375 0.357450908254848 1 1
0.426187044235007 0.417456802682202 1 1
0.638093505200926 0.627831958269782 1 1
0.595515400381022 0.584064481272923 1 1
0.524005356715265 0.513251736002004 1 1
0.404748382734135 0.398005310861837 1 1
0.541251316894732 0.53110598815718 1 1
0.486197382306221 0.476388620426947 1 1
0.4097683344254 0.402014541009068 1 1
0.429595903643239 0.419877136852585 1 1
0.741705227315866 0.728704859144292 0 0
0.54694437810457 0.535320432476147 1 1
0.668247264289614 0.655673404334599 1 1
0.668439643972116 0.655096906989601 1 1
0.533979360345807 0.524631183584617 1 1
0.467935988727079 0.459936074309339 1 1
0.568575291454818 0.558703199445103 1 1
0.414258150943422 0.406312971283324 1 1
0.482940847226524 0.473951546130194 1 1
0.442384182956575 0.433751280017848 1 1
0.399209633344426 0.392537411171605 1 1
0.485607908523744 0.477369593992582 1 1
0.510361752923862 0.501623662866782 1 1
0.417251560094717 0.410517152925559 1 1
0.428962998247653 0.421060023968336 1 1
0.500684734895916 0.490165623877917 1 1
0.581066361645367 0.570856268512974 1 1
0.407881375137195 0.399229730126493 1 1
0.568243363096006 0.55850502564776 1 1
0.435128033366388 0.426851557030737 1 1
0.419568485657898 0.41104335563221 1 1
0.783769658667986 0.769017694975282 0 0
0.565534569173285 0.555525696661399 1 1
0.419089284722715 0.411029688763633 1 1
0.453394510042946 0.445542330144759 1 1
0.589125418989524 0.577441780612972 1 1
0.488203465434112 0.478747293674396 1 1
0.563454631703536 0.553054011217538 1 1
0.333373746245189 0.326592460974885 1 1
0.442063236522052 0.4334823065233 1 1
0.600937220330354 0.591363131115063 1 1
0.545781273054672 0.53473819021779 1 1
0.528050067330997 0.51917447784444 1 1
0.558104977262662 0.547486679452421 1 1
0.609280012813334 0.597686575365066 1 1
0.435232762902254 0.427039510818366 1 1
0.482596091298251 0.473669317144169 1 1
0.552835360513485 0.5426938959552 1 1
0.670323860973178 0.657206877932394 1 1
0.642328527143702 0.63116641563244 1 1
0.306772260660603 0.299845670326967 1 1
0.579666973362317 0.568811342740774 1 1
0.282279589555774 0.27697503339256 0 0
0.541177425054046 0.532382534672935 1 1
0.528991335593946 0.519169239717138 1 1
0.710490478765516 0.696230273410171 1 1
0.5073772112357 0.498042914028568 1 1
0.536532287308779 0.52636347786805 1 1
0.184471832976091 0.18173442350131 0 0
0.508577703368121 0.49822367410656 1 1
0.641712337434084 0.630210661088671 1 1
0.565707692443644 0.553638130824536 1 1
0.588561886185381 0.576763715399428 1 1
0.716731503198279 0.703791545748147 1 1
0.618540121952276 0.607721973549551 1 1
0.501761417529094 0.492380982430222 1 1
0.534615071970401 0.522817156651471 1 1
0.431360850906832 0.423453667943269 1 1
0.584977081637767 0.574333435474042 1 1
0.661492010815392 0.649991719064796 1 1
0.599119708735295 0.589850740316627 1 1
0.343121350833466 0.337337588450149 1 1
0.580304900073639 0.569641922167201 1 1
0.604984269301049 0.595191852402092 1 1
0.61149508445042 0.600242839923674 1 1
0.47361608605978 0.464500927700548 1 1
0.409520789269755 0.402251696563196 1 1
0.487203698607756 0.476962517708312 1 1
0.703182511060961 0.690517033385164 0 1
0.801487587109624 0.78637888027853 0 0
0.652120357258745 0.640109538714394 1 1
0.460752948949681 0.451967157304045 1 1
0.400379580823412 0.394760500105546 1 1
0.449133868978495 0.440148572168601 1 1
0.627391512822413 0.616893426344933 1 1
0.563279925983966 0.55290203390203 1 1
0.496636409934713 0.487875480713858 1 1
0.229999714255673 0.225676806672171 0 0
0.510384589284083 0.501339526670124 1 1
0.44698707905995 0.439228222546239 1 1
0.568772056332437 0.557618989015233 1 1
0.488186294038579 0.479661082734247 1 1
0.772026768627927 0.757956636443979 0 0
0.431601483208002 0.424116335060884 1 1
0.799155413922976 0.78380402831946 0 0
0.534734770862065 0.523540632659827 1 1
0.597956301669948 0.586175725866674 1 1
0.336598695335092 0.330853655210142 1 1
0.468818638203631 0.460407774386168 1 1
0.445194492802678 0.436732189110509 1 1
0.214773290832465 0.21214231719096 0 0
0.618523198240829 0.606396290345507 1 1
0.505130858400825 0.495390834260597 1 1
0.396258304253242 0.389255151896785 1 1
0.578862298023343 0.568824971286453 1 1
0.839782258672875 0.824376140212365 0 0
0.349593303370879 0.342891667311518 1 1
0.828160875454482 0.813381034703868 0 0
0.531942506602368 0.522899057608235 1 1
0.37548272699433 0.369655060891885 1 1
0.401706443088159 0.394037088369838 1 1
0.688641324529874 0.676361777904849 1 1
0.101407856816238 0.0999008944457277 0 0
0.609460730158678 0.597846688373747 1 1
0.2795450262414 0.273727106928857 1 1
0.513050561378765 0.503246243747634 1 1
0.417260562181616 0.408339623864458 1 1
0.670336666413566 0.657962051432916 1 1
0.487782477039776 0.4793356420591 1 1
0.389522567315193 0.379818903605364 1 1
0.607884656484013 0.595266615300322 1 1
0.497144510907232 0.48817363490556 1 1
0.457717563534716 0.449621976033417 1 1
0.455605825303255 0.446165902098816 1 1
0.528173795738573 0.519573677891083 1 1
0.724585833235837 0.711681141242747 1 1
0.469219474970632 0.461639097849345 1 1
0.491939478068079 0.482875853263047 1 1
0.563741556231664 0.553141196455956 1 1
0.410464098972903 0.402848893619752 1 1
0.630894483308265 0.618977334039505 1 1
0.434487457916026 0.425725140514084 1 1
0.540198335029926 0.530967082320752 1 1
0.459502930935838 0.450976271818153 1 1
0.7048301464193 0.690827550266573 1 1
0.435688506700588 0.427177554168285 1 1
0.53659699213745 0.5269029845775 1 1
0.5349820584861 0.525455900881402 1 1
0.509904839482191 0.500171802060979 1 1
0.432134465550486 0.424017013291599 1 1
0.402205325310235 0.395665107051854 1 1
0.518032014929441 0.508903586415851 1 1
0.624365719923776 0.612750731481537 1 1
0.714986751031217 0.70251142468025 0 0
0.599252702427275 0.588469731190363 1 1
0.261918574025812 0.256914214583205 0 0
0.523761068912017 0.514201729878727 1 1
0.391390893066493 0.38459718277418 1 1
0.473451010734783 0.464782696219385 1 1
0.423386865827258 0.414791783262581 1 1
0.309642621627542 0.303965375758781 1 1
0.447172453982685 0.439159017789183 1 1
0.472630926841451 0.463114334808875 1 1
0.505268961168368 0.493828983151271 1 1
0.452595005071964 0.444459865649012 1 1
0.413520137390619 0.406064532164926 1 1
0.338284916991993 0.331714303694223 1 1
0.568343254221437 0.55773147252787 1 1
0.506434637636725 0.496675322772688 1 1
0.587443559084453 0.577031499810126 1 1
0.536895907467048 0.526490522109978 1 1
0.304895763102331 0.299471917993067 1 0
0.638155706337145 0.625578484226977 1 1
0.632774719128043 0.621902017409597 1 1
0.50091076903483 0.492033429399696 1 1
0.629511461447793 0.617615737751038 1 1
0.595217153979439 0.584022845605973 1 1
0.476610221075256 0.467553164313503 1 1
0.422646941570233 0.415421568188211 1 1
0.578647660603731 0.568498637750255 1 1
0.527019800352677 0.517402613969157 1 1
0.535212763334841 0.525816744763779 1 1
0.476366350979907 0.466033992437574 1 1
0.580630333265751 0.569463342431566 1 1
0.345345043934569 0.338908170636478 1 1
0.561433698066185 0.550945824742189 1 1
0.244311326099312 0.240326958864542 1 1
0.524821514002835 0.513806918344443 1 1
0.688132088937475 0.674851582905636 1 1
0.666849937540269 0.653796733217504 1 1
0.551063601440543 0.539697155119003 1 1
0.474429611324364 0.465084139921461 1 1
0.617978774320771 0.60677118830611 1 1
0.480927238458823 0.472500258229879 1 1
0.441088774875865 0.43391274028964 1 1
0.641305953805657 0.629405817780573 1 1
0.418592247154368 0.410805990931547 1 1
0.56168169837334 0.551194658823683 1 1
0.604349218343624 0.592718314771929 1 1
0.447097039133061 0.437513996570402 1 1
0.325993816956791 0.31962733923351 1 1
0.652708457358093 0.639125400681335 1 1
0.420068533644457 0.412234978858151 1 1
0.536235487679968 0.527556441300931 1 1
0.55393542485781 0.54242981699681 1 1
0.611200810411324 0.599920590631178 1 1
0.469059676680632 0.459995921586002 1 1
0.544754228903819 0.533712810329976 1 1
0.561364529804239 0.549728925606092 1 1
0.377751438676815 0.37077195323657 1 1
0.513277865595843 0.50326363223479 1 1
0.501900276814535 0.491947758117063 1 1
0.465802497786669 0.457706038848081 1 1
0.376926802569145 0.368570505066037 1 1
0.573133791310909 0.561888701450401 1 1
0.533448611492244 0.523805165110074 1 1
0.604966530790856 0.594839204986831 1 1
0.822339382040121 0.806121088462298 0 1
0.369952633348281 0.363464435337703 1 1
0.503375286992722 0.493801534766226 1 1
0.491605795149397 0.48113201340872 1 1
0.452421278945017 0.44448050200167 1 1
0.469819856809718 0.460731549219127 1 1
0.435692831934524 0.426433826616629 1 1
0.543655841136595 0.533437264196455 1 1
0.412962734174386 0.405042438917241 1 1
0.572058721357123 0.561488956309693 1 1
0.355319786685669 0.348961173016882 1 1
0.569675963214512 0.559210062119302 1 1
0.589560134296403 0.577300640752884 1 1
0.495883558453952 0.486419419945479 1 1
0.267356590368421 0.262001948795804 0 0
0.327303191913982 0.321842507510657 1 1
0.353559700302155 0.347042838569343 1 1
0.437405984110305 0.428092701531506 1 1
0.562159671740733 0.550011047441152 1 1
0.424536469946846 0.417417915134941 1 1
0.423853941774553 0.416405246785644 1 1
0.421084050845575 0.413492885755043 1 1
0.568322327877532 0.557786052700924 1 1
0.597467914692699 0.587055815811408 1 1
0.494410264037335 0.484903146382126 1 1
0.699036305880625 0.686478786523761 1 1
0.424764019606742 0.417571914665853 1 1
0.62868383567801 0.617108440736788 1 1
0.411080515832403 0.401318137031927 1 1
0.462122923043491 0.454287644561511 1 1
0.596595279346178 0.585525973291751 1 1
0.604591023135498 0.593067578710473 1 1
0.461524400582088 0.453457707472308 1 1
0.59849147646201 0.587022900750664 1 1
0.462206840051556 0.453320406633029 1 1
0.582607382402867 0.570512001205712 1 1
0.311505667134693 0.306679228363283 1 1
0.460445902057416 0.45207571676385 1 1
0.76273127416116 0.749986815341957 0 0
0.564624485076679 0.555021274210159 1 1
0.665438225550639 0.65122030184432 1 1
0.418008709256914 0.41032623249528 1 1
0.40125554874548 0.394078487050937 1 1
0.504694907533244 0.494871796611105 1 1
0.74467344187471 0.730031324479647 1 1
0.449882730509546 0.441380838608614 1 1
0.693718665437352 0.681238235275037 1 1
0.568244608002754 0.558206839742217 1 1
0.533294178526606 0.524329372978166 1 1
0.186730671843086 0.183221450531699 1 1
0.289703682943209 0.283010411817366 1 1
0.632195114764893 0.620530012662006 1 1
0.614251459102516 0.603449294529412 1 1
0.607992503501554 0.596954051101946 1 1
0.404891146819245 0.398142402291362 1 1
0.578727391686937 0.56792870849572 1 1
0.529697145018676 0.518752970372058 1 1
0.319377388026145 0.31391791810776 1 1
0.437837967773261 0.429784680728541 1 1
0.543783294628519 0.533640701199932 1 1
0.270370318962585 0.266058762663016 0 0
0.445646479959321 0.437285791540505 1 1
0.588600731312877 0.577132487518756 1 1
0.413174284213856 0.405660532173213 1 1
0.310326587396849 0.304634299461476 1 1
0.508237635816358 0.499211046830355 1 1
0.478102413390667 0.468935273614236 1 1
0.596529241561942 0.586496052226918 1 1
0.27123341477244 0.26723041489642 1 1
0.689037846080348 0.67631867640866 1 1
0.38732517295712 0.379980710914239 1 1
0.308821918534749 0.303902085294431 1 1
0.445771000367828 0.43633369993448 1 1
0.394543371689555 0.3869416187384 1 1
0.656036648118456 0.644872392776917 1 1
0.391808198982817 0.385192404090645 1 1
0.42320503973196 0.414735711466522 1 1
0.455888808968689 0.446558627288517 1 1
0.344596851735161 0.337859308575944 1 1
0.507317918997161 0.494515918648305 1 1
0.670399935673436 0.656854235413229 1 1
0.516394691405196 0.507019376903725 1 1
0.528617516308673 0.518358401657616 1 1
0.432260196403819 0.424942152824574 1 1
0.442528263330747 0.434777631657784 1 1
0.6083983523251 0.59776990528923 1 1
0.606855312289701 0.593778835954707 1 1
0.38580718824796 0.378431073456577 1 1
0.521893227544527 0.512659898650858 1 1
0.682268219710047 0.668590640850608 1 1
0.478214498301507 0.468968305789406 1 1
0.798048174640646 0.783853167948719 0 0
0.401737935625112 0.394502140137683 1 1
0.677807849907144 0.663897153520256 1 1
0.495254612658277 0.486428307442472 1 1
0.454477086153253 0.446032737185045 1 1
0.45112068681873 0.443051886322418 1 1
0.388995139585072 0.381889481407332 1 1
0.442718910474449 0.433938818158177 1 1
0.557483704080114 0.547191334557341 1 1
0.352008927241506 0.344588205439869 1 1
0.642305407857946 0.630960781965847 1 1
0.390863530991405 0.383107206965963 1 1
0.578520285792166 0.567700400894564 1 1
0.32157996396629 0.315813922747926 1 1
0.51964311325088 0.509989913540417 1 1
0.631429932421332 0.619543017550961 1 1
0.2873323774087 0.281409123310216 1 1
0.57981522209523 0.569125952062209 1 1
0.402291706639888 0.395051843555874 1 1
0.647416007657159 0.63634205867633 1 1
0.518546614756952 0.50863383042238 1 1
0.273054815316374 0.267934124029204 1 1
0.410239469798476 0.402265415555416 1 1
0.6331521701328 0.62206619493821 1 1
0.461787445674812 0.452742695408078 1 1
0.65005952191394 0.637710992162809 1 1
0.513929265759071 0.505346835565781 1 1
0.421910957080641 0.414832774625711 1 1
0.528464152423351 0.519342624736849 1 1
0.531425111636349 0.521133261111194 1 1
0.635159922717968 0.621766762797411 1 1
0.45117256773508 0.442389792465234 1 1
0.513134449421521 0.503288663641168 1 1
0.635619257691064 0.623793339200047 1 1
0.423785076285422 0.414652558064985 1 1
0.732641116231451 0.719052325953929 0 0
0.517648620640341 0.508321341492101 1 1
0.403094544276648 0.395324510175678 1 1
0.464147696482124 0.454780784757378 1 1
0.483344975703119 0.474413832107322 1 1
0.330151621608553 0.324020939441324 1 1
0.517626657277116 0.507103555777609 1 1
0.624820397452428 0.613977340718506 1 1
0.594070376280625 0.582630360218086 1 1
0.496895089539567 0.487939912919618 1 1
0.610573028250334 0.598922949489922 1 1
0.358199530006479 0.350871698366063 1 1
0.542829711425868 0.532291367036911 1 1
0.553276129750096 0.542232125415278 1 1
0.508843076847518 0.499656011322318 1 1
0.551773774577276 0.542324499458773 1 1
0.595588868667146 0.582499367632395 1 1
0.430417670185746 0.420890297575024 1 1
0.531318965030235 0.520787752795224 1 1
0.614323246931299 0.600696688974663 1 1
0.729039818833485 0.714994231959324 1 1
0.581311583477033 0.570068192988337 1 1
0.517667083305874 0.508062246222103 1 1
0.583532170532507 0.571093496211667 1 1
0.561993725014212 0.550887620253061 1 1
0.727551401771877 0.714150923043329 0 0
0.697847079191332 0.684637784977907 1 1
0.46866799968334 0.457922128806841 1 1
0.410450728807269 0.402103737480131 1 1
0.606360266226653 0.595795782723547 1 1
0.677465055677745 0.665394263750435 1 1
0.539805570287948 0.529583177350931 1 1
0.393918539923475 0.385800867643811 1 1
0.606335015536247 0.59548750668044 1 1
0.502969912716636 0.493525214392321 1 1
0.674272264438053 0.661738946941757 1 1
0.415831573966609 0.407999213305873 1 1
0.784243657786715 0.768937336611334 0 0
0.594618102767398 0.584463358714557 1 1
0.530775327541619 0.520501613893122 1 1
0.356320601227038 0.34920025791411 1 1
0.52086698132755 0.511519269018975 1 1
0.445381789309568 0.435809848380812 1 1
0.385511015753195 0.378466854152952 1 1
0.48944945588184 0.479694977804736 1 1
0.447147263447311 0.438143189369494 1 1
0.474600045077511 0.466146020240337 1 1
0.444730608358358 0.436442612965169 1 1
0.529097480668859 0.51861480423462 1 1
0.303616755841778 0.29710347129268 1 1
0.7184549122439 0.705085581626986 1 1
0.772926990148844 0.758435560800463 1 1
0.510431692697503 0.499908545558531 1 1
0.697592140244659 0.683750188766157 1 1
0.317073413006836 0.311573881302418 1 1
0.458985997791882 0.450529217030733 1 1
0.538163513721041 0.527877321272918 1 1
0.359971670005263 0.351732832544295 1 1
0.506220399499985 0.49753766732145 1 1
0.414227114763369 0.405726625284131 1 1
0.44430718960384 0.435086900013193 1 1
0.488340387631764 0.479846018624808 1 1
0.476604376383812 0.467818739054409 1 1
0.375419110539501 0.368433597621573 1 1
0.658697215380171 0.645573697592686 1 1
0.353170541240998 0.346021509773425 1 1
0.51112435035323 0.501305597146185 1 1
0.439558371433996 0.431277954657167 1 1
0.561680186288237 0.551808645482725 1 1
0.582393155039694 0.571543664631534 1 1
0.566504515770577 0.554315874872981 1 1
0.460133390169485 0.452051508631154 1 1
0.541871593403155 0.532235548264562 1 1
0.419812051029992 0.412263301811454 1 1
0.510114149649292 0.500895520347811 1 1
0.542180348423916 0.531904637875202 1 1
0.370208822068915 0.363566501427267 1 1
0.277489210341977 0.272062246879803 1 1
0.601524892279225 0.590609208880698 1 1
0.459462884934918 0.451073381492731 1 1
0.350045276264238 0.34163781851317 1 1
0.503032331764096 0.492564201104556 1 1
0.630315128804071 0.617895552146724 1 1
0.586119614529519 0.575908441710437 1 1
0.488528958437232 0.48015682976222 1 1
0.455825438898185 0.447553152109122 1 1
0.430576931597521 0.420730670507834 1 1
0.399530725473058 0.391139414394805 1 1
0.504808860977218 0.497353162752868 1 1
0.583104479540863 0.571840141159674 1 1
0.314403447132226 0.309307401157263 1 1
0.513212058406687 0.503476318938876 1 1
0.491013733040458 0.481207177532614 1 1
0.344359320181591 0.338621715881823 1 1
0.740329513030403 0.725011251088993 0 0
0.491234456159961 0.482504183070209 1 1
0.669494434801341 0.657194729116786 1 1
0.25732441967621 0.251992489951591 0 0
0.382648999296284 0.374960711088736 1 1
0.408242988083614 0.400049954358411 1 1
0.401279271019251 0.393686208447347 1 1
0.503813554927186 0.495551452328318 1 1
0.396066335582781 0.388855186998337 1 1
0.701558408361297 0.688790235185465 1 1
0.568498810281182 0.558458194509053 1 1
0.637393966492658 0.625671357820839 1 1
0.393427976964091 0.386723601915769 1 1
0.421727151734902 0.414242053394126 1 1
0.413663977429696 0.406364229061469 1 1
0.746885021103282 0.730899637062716 1 1
0.509653319014151 0.499729116569974 1 1
0.793063539686743 0.777207651573189 0 0
0.530351960822741 0.521204555800604 1 1
0.606721438929072 0.594866791797279 1 1
0.429006265469566 0.4211026788569 1 1
0.463787861112459 0.455293851661547 1 1
0.615903836752738 0.604671907113764 1 1
0.406225573205732 0.399397612966816 1 1
0.3741831445146 0.368718138580616 1 1
0.515151067880178 0.505231682431582 1 1
0.44062035242455 0.432250009597472 1 1
0.49932745991674 0.490360984949611 1 1
0.593561276024523 0.581397273505433 1 1
0.498575785749559 0.489309742451165 1 1
0.243341912331103 0.237659773547313 1 1
0.68315927514234 0.67033910897181 1 1
0.596992768963441 0.586054869204625 1 1
0.463607678313768 0.455506392237136 1 1
0.561073431108623 0.552053814859499 1 1
0.397771880260391 0.389296273933168 1 1
0.476392197510659 0.466585763206686 1 1
0.583027817454821 0.572564517341488 1 1
0.540225168895433 0.530489914430214 1 1
0.44258255364822 0.434068986022881 1 1
0.4712122475038 0.462062468281656 1 1
0.344387354359231 0.339293758509191 1 1
0.412698585683448 0.405172473198401 1 1
0.499185388275424 0.490172115006867 1 1
0.497775503223482 0.489527295786365 1 1
0.344614335072447 0.338571991940095 1 1
0.579541842643523 0.569771909457142 1 1
0.725955642698585 0.711789550205111 1 1
0.557937466389239 0.547454603581736 1 1
0.566962237231348 0.555442003575237 1 1
0.36919634683671 0.362648007161188 1 1
0.483136487334633 0.473160485794596 1 1
0.516951760618576 0.505980554365909 1 1
0.365425769047146 0.35839780660314 1 1
0.599253747326559 0.588402428511226 1 1
0.602652675992587 0.590891445678353 1 1
0.595484492323766 0.585330491561779 1 1
0.33416251442028 0.327360176907998 1 1
0.304831931117144 0.298252750715276 1 1
0.450423289586998 0.442161626542222 1 1
0.420369360839201 0.412299263819224 1 1
0.48622524618598 0.477079596053371 1 1
0.478969799832198 0.471490453256238 1 1
0.409241768957369 0.401161775229315 1 1
0.355919926482374 0.349173110907604 1 1
0.460847044592519 0.453016770204803 1 1
0.507501797660935 0.498372292634067 1 1
0.518550839908627 0.507029262053224 1 1
0.684749308035159 0.672290410032633 1 1
0.511254831409019 0.501437267347874 1 1
0.591085500130131 0.580656224966434 1 1
0.538523392421638 0.529330595325538 1 1
0.352138589219597 0.346040773268105 1 1
0.621012258477347 0.608140312017596 1 1
0.71244500408436 0.698749896568206 0 1
0.517270820408409 0.507884376484882 1 1
0.519295017471289 0.51016680094207 1 1
0.755980932173671 0.740928784144323 1 1
0.422545659086559 0.416411478254867 1 1
0.342123744214856 0.335454794671435 1 1
0.379553232285231 0.371306129754628 1 1
0.442491320603404 0.433403181666339 1 1
0.259480767764601 0.254868808237394 1 0
0.321204423547918 0.315162676093299 1 1
0.349380919091612 0.343605612170531 1 1
0.484664031607692 0.474920520268015 1 1
0.429235571981186 0.420612330613534 1 1
0.743934561733825 0.732017259204709 1 1
0.650910027016821 0.639695703393188 1 1
0.457360369265828 0.448764253906957 1 1
0.481019178273769 0.471653094368636 1 1
0.527509770478591 0.517842669999931 1 1
0.343235895649888 0.336981305447359 1 1
0.309812558050504 0.304195104525794 1 1
0.431225471490924 0.424365437006314 1 1
0.498878625006709 0.490401618800231 1 1
0.400660491215824 0.392930012957019 1 1
0.410816874999293 0.403006000293178 1 1
0.291469399058024 0.286293810084137 0 0
0.617548923789058 0.606317282823529 1 1
0.490176123060857 0.481745104646627 1 1
0.289839970981321 0.284911098483622 0 0
0.559092366209184 0.548934368171813 1 1
0.437737088399011 0.429478287328051 1 1
0.5913939404264 0.579647887683511 1 1
0.730691696312142 0.717400631699186 0 0
0.54229164972797 0.532780721751163 1 1
0.609632752195096 0.598869991278557 1 1
0.545738324512711 0.53518822769131 1 1
0.404314838901815 0.396464099745181 1 1
0.331327765923256 0.324386062217679 1 1
0.550380807396526 0.541598245761855 1 1
0.525172854269288 0.515589808007655 1 1
0.44828943535247 0.440298250463012 1 1
0.6286636567165 0.616785318850135 1 1
0.606728302151648 0.59584063635633 1 1
0.596848281284941 0.586187296465823 1 1
0.432273693236341 0.425485796037695 1 1
0.652550307874712 0.641379165013892 1 1
0.514635371066662 0.505296191789757 1 1
0.542666183110743 0.533326211077907 1 1
0.395500654061808 0.388344630055946 1 1
0.541638232506299 0.532383051388797 1 1
0.433891451627315 0.42570155909888 1 1
0.587329596041525 0.575957188436207 1 1
0.310483255106987 0.305459283832972 1 1
0.315531887469302 0.310182825547362 1 1
0.0918394161260523 0.089356963490942 0 0
0.686941230439161 0.674663720362805 1 1
0.318263895663437 0.312269289119676 1 1
0.535797317259795 0.526032911277755 1 1
0.639184919299223 0.625406089145408 1 1
0.473267709688145 0.463418077499435 1 1
0.508516525838971 0.497364989630465 1 1
0.503535956429631 0.494558307904157 1 1
0.510437389964731 0.50059737945073 1 1
0.400439840053041 0.394143895709898 1 1
0.70665087362688 0.693784379988395 1 1
0.412163355930901 0.403283326954398 1 1
0.433829314236029 0.425881296868788 1 1
0.406440937160701 0.398664191926875 1 1
0.717192655736011 0.704007792260595 1 1
0.645211920052488 0.631754919661915 1 1
0.542236239244968 0.531353539506784 1 1
0.67335243213577 0.660502197895908 1 1
0.391344911649748 0.383331094038998 1 1
0.522381931716161 0.512352750344375 1 1
0.59572852040483 0.584570162617491 1 1
0.404721250508962 0.39659747400436 1 1
0.493490864919375 0.484179797660316 1 1
0.502810271797917 0.49304027074756 1 1
0.646887939062613 0.634656316118687 1 1
0.318574495324074 0.313404909193047 1 1
0.544256538917769 0.534745517228915 1 1
0.619688726961661 0.607440443199342 1 1
0.636632715370401 0.622659241714283 1 1
0.607828566845985 0.597691508766119 1 1
0.373195048086225 0.366679188085276 1 1
0.649350889537377 0.637139008301836 1 1
0.60556526626406 0.594132684163935 1 1
0.579375472196939 0.567834209759253 1 1
0.522441473712852 0.5130919271761 1 1
0.597096365203562 0.585807252488781 1 1
0.603256969313759 0.591446861433807 1 1
0.424215071301209 0.416142824826597 1 1
0.568160327581362 0.558456327867798 1 1
0.42549060064019 0.416059804586335 1 1
0.620037147329677 0.60969002056067 1 1
0.389420937040663 0.383155785397505 1 1
0.664839554110957 0.651909391864437 1 1
0.326302349573066 0.320261932812336 1 1
0.42202461919519 0.414221069678421 1 1
0.563148443044853 0.551832021332407 1 1
0.488943401313609 0.479047187436247 1 1
0.905181252177995 0.888334491392313 0 0
0.617664251684501 0.606862805570075 1 1
0.7049210419922 0.692078839177171 1 1
0.536036058277117 0.526969841375004 1 1
0.513882764027548 0.503036666782391 1 1
0.405074600428815 0.39835715075427 1 1
0.756269851276927 0.74077005566939 0 0
0.584879430206567 0.573328100526611 1 1
0.704654623105078 0.693259197655493 0 1
0.640303000169823 0.629880844053517 1 1
0.544459230522008 0.533806101323566 1 1
0.485692156436764 0.476087728138415 1 1
0.222313188606139 0.218177949150957 0 0
0.472326210895911 0.463509353006144 1 1
0.663583698690876 0.650784242232687 1 1
0.579318108010176 0.568830375045874 1 1
0.427284467627165 0.419014302506708 1 1
0.581720288229386 0.571011653630446 1 1
0.491982775870355 0.48362956620475 1 1
0.629323008939205 0.618296817686231 1 1
0.449926163328706 0.441078755831493 1 1
0.554745771035264 0.544732725933016 1 1
0.423081947858694 0.4151253229288 1 1
0.355455089517908 0.348829076461167 1 1
0.350066503464719 0.345108065345793 1 1
0.65074196137992 0.639054018488983 1 1
0.389303330455518 0.381184441653692 1 1
0.584013973097562 0.57128955806174 1 1
0.448730530384114 0.440724066463788 1 1
0.369714966018919 0.36293352926685 1 1
0.297889036759373 0.292844825052156 1 1
0.497148071292824 0.488022435958632 1 1
0.662151538822192 0.649191558392816 1 1
0.390809081518069 0.382938683950179 1 1
0.456483416524317 0.448332448676823 1 1
0.589687262435821 0.579369960132157 1 1
0.343223063725641 0.337235314445705 1 1
0.753607566038331 0.737980937967184 1 1
0.470075846187366 0.461798139929431 1 1
0.469555870462988 0.459676400549139 1 1
0.742564639548087 0.729014751593607 0 0
0.647685922156715 0.636106571027108 1 1
0.53656693278695 0.52805514085213 1 1
0.439326083518656 0.431591114011358 1 1
0.620282981308732 0.606128204305792 1 1
0.419495406846483 0.411264396333654 1 1
0.612127876106497 0.601379247643961 1 1
0.628585190893239 0.617229819544978 1 1
0.478948293890348 0.469714454277621 1 1
0.401963626012156 0.393884431387561 1 1
0.468141388676977 0.459890986830895 1 1
0.51527976239168 0.505806531009255 1 1
0.547526509465634 0.535999872639286 1 1
0.597647282509933 0.586225891755625 1 1
0.582326087269261 0.570242269197047 1 1
0.64061063051269 0.629265107380361 1 1
0.484128051707771 0.474807413315581 1 1
0.176104560616856 0.172456954895419 0 0
0.415645009225112 0.408012284594546 1 1
0.551251412706521 0.540722241185998 1 1
0.656394937307089 0.645355324971633 1 1
0.473306614081312 0.465350911578627 1 1
0.522942882420221 0.513378224374397 1 1
0.424501717914323 0.41633690064081 1 1
0.655646756303586 0.644058416136781 1 1
0.6383680704384 0.625725229875461 1 1
0.694176750855093 0.682355384434372 1 1
0.543310469984335 0.531248513348594 1 1
0.25541686089578 0.249858354042166 0 0
0.434470411939898 0.425135124264172 1 1
0.562302441884653 0.551138854538414 1 1
0.68381336659117 0.67324999431559 1 1
0.368643817921072 0.361574400442762 1 1
0.558893620238917 0.54776057837543 1 1
0.365084287997276 0.357257758138808 1 1
0.521173836640008 0.511269497312228 1 1
0.454670706513509 0.444879947068834 1 1
0.503453790764831 0.494556696161986 1 1
0.528410818930103 0.516922114412071 1 1
0.477458209330376 0.469609108370113 1 1
0.506506033965002 0.497496063098686 1 1
0.46505249389149 0.455617077201646 1 1
0.404223595518032 0.396886009828193 1 1
0.513274327963629 0.50451042627032 1 1
0.52348785183427 0.514047212034046 1 1
0.368812241696442 0.36243503908691 1 1
0.435287051718888 0.428592273120423 1 1
0.59288681148179 0.582209969169383 1 1
0.465052912451093 0.455646317644168 1 1
0.477440756207441 0.46809491869133 1 1
0.452170882833267 0.444256464203501 1 1
0.729511459137154 0.71686656710549 1 1
0.646609386003895 0.633423765524219 1 1
0.608949046235886 0.596865338446604 1 1
0.718087828919886 0.705555101703644 0 0
0.756628582916669 0.743115164473331 1 1
0.579962152196731 0.568428128115159 1 1
0.481490311974319 0.470785657431987 1 1
0.728883752855426 0.714055986106973 1 1
0.690596250101483 0.67836184744202 1 1
0.5464256510078 0.534687385871902 1 1
0.343117061953274 0.33659912140623 1 1
0.459748343433163 0.449841493817205 1 1
0.286647285572748 0.281160792220047 0 0
0.512542759444946 0.503103385581016 1 1
0.650003868496919 0.636370947994094 1 1
0.34505407326467 0.338115249979325 1 1
0.467760918695473 0.459785199771524 1 1
0.515772029796536 0.505998968715374 1 1
0.319969671539337 0.314557323871383 1 1
0.621212471328442 0.61030906687039 1 1
0.469395390555918 0.459854848025418 1 1
0.39210007006032 0.383540143920814 1 1
0.45361785711636 0.445253591136324 1 1
0.259897635485547 0.25569422625293 0 0
0.516541943532159 0.507014363346121 1 1
0.593494956630511 0.582200758377053 1 1
0.711415597140779 0.695870015187587 1 1
0.520965669765413 0.511570593028526 1 1
0.469934576359124 0.461048208304216 1 1
0.477821428789193 0.469067464711978 1 1
0.441894127516554 0.432708153005601 1 1
0.394062443727577 0.386251357824221 1 1
0.564345857329643 0.553807354627551 1 1
0.349849505801488 0.34299541263609 1 1
0.657510444828407 0.644654790530589 1 1
0.499391191037839 0.490736823453843 1 1
0.347219201142881 0.340265989311727 1 1
0.222586503444972 0.218072485751089 0 0
0.463211207203273 0.453421432837412 1 1
0.442807583639173 0.43325074994886 1 1
0.616227575849689 0.603986900765576 1 1
0.479438627762127 0.470959111555859 1 1
0.623038000453 0.610057431871186 1 1
0.588758619485281 0.575619080943935 1 1
0.291553833568185 0.286296968591066 0 0
0.476779871895175 0.467864159975386 1 1
0.33935585955267 0.331744334802904 1 1
0.442721439407401 0.434632363276694 1 1
0.647676792362918 0.637061069867864 1 1
0.490979037713079 0.481449580143343 1 1
0.667053416187867 0.656195143132525 1 1
0.393510268555316 0.386302573401709 1 1
0.39923253853301 0.391965846970366 1 1
0.55218729032806 0.542528431300784 1 1
0.469890233654841 0.461151724170802 1 1
0.3982777403495 0.389653391408179 1 1
0.501217406764694 0.490547569748153 1 1
0.514319146731663 0.504646118689582 1 1
0.613604727565776 0.602710294038064 1 1
0.569736804964601 0.560201979397509 1 1
0.701319637991481 0.68906879403844 1 1
0.424007597553107 0.415130039336033 1 1
0.574044984637403 0.562454204791945 1 1
0.581437112342214 0.569037514306919 1 1
0.39738665741371 0.390285789324794 1 1
0.555568634604995 0.546152657751749 1 1
0.210527965821571 0.206314624143649 0 0
0.615743579998032 0.603911533039728 1 1
0.436118658026307 0.427671855687443 1 1
0.6338237026018 0.621542158795821 1 1
0.581130887137331 0.569375031493457 1 1
0.330030456058712 0.324401238871603 1 1
0.593216789045091 0.582248975338267 1 1
0.514399914733118 0.503803860482688 1 1
0.533651705741227 0.524125215363049 1 1
0.477401698916045 0.469299303753644 1 1
0.661401863113848 0.650489841994062 1 1
0.500370662487462 0.491175407296203 1 1
0.614673170897461 0.603673383977895 1 1
0.22866533466125 0.224964196860488 1 0
0.548204521304495 0.537681804755564 1 1
0.67895470636262 0.667281095730791 1 1
0.718810813180647 0.705788935858422 1 1
0.394219453853341 0.385930976247722 1 1
0.528242568434741 0.518817894954288 1 1
0.533825801632706 0.523850776649625 1 1
0.60430131940574 0.593193394154954 1 1
0.674295335947396 0.66143986859764 1 1
0.491276298758729 0.482249144307637 1 1
0.508909087826513 0.500085613164506 1 1
0.335794968111053 0.330312197240199 1 1
0.568781146711081 0.555713048759961 1 1
0.483981029929193 0.472836978727318 1 1
0.553317449293788 0.541819396805029 1 1
0.548400383848432 0.537967509632037 1 1
0.416877437463754 0.409844659988239 1 1
0.343903907848301 0.335751424281156 1 1
0.585403112428053 0.572656598217262 1 1
0.554152847596139 0.545265806832206 1 1
0.438466505246129 0.431278914646335 1 1
0.396099318110711 0.388952537613765 1 1
0.589339580317076 0.579114113260388 1 1
0.424384216823996 0.416195572406651 1 1
0.588312580983228 0.577844109287241 1 1
0.618274051598691 0.606797894893654 1 1
0.364480210744203 0.355523805544464 1 1
0.470871996108485 0.460090511134606 1 1
0.272995124669995 0.268135549577368 1 1
0.454651715697639 0.446465270408174 1 1
0.596961863087421 0.585292799364572 1 1
0.533310461907026 0.523171713634389 1 1
0.604298622212652 0.594109130303873 1 1
0.470458567789896 0.461507386353947 1 1
0.467531954660255 0.457420964205292 1 1
0.571894859255472 0.560247981567591 1 1
0.480069771730294 0.471938411876093 1 1
0.563069435850194 0.553262459965807 1 1
0.581811610345573 0.570944319441413 1 1
0.589029076694137 0.579054262322653 1 1
0.619492896798331 0.608004190804576 1 1
0.457577002043336 0.449233964789712 1 1
0.465410356244897 0.455395089733397 1 1
0.377305179724084 0.370392480257626 1 1
0.483026444057145 0.473376255065935 1 1
0.491503976127202 0.482176784497358 1 1
0.495075361916673 0.485156732846292 1 1
0.439245867568594 0.430163081806195 1 1
0.43278351553731 0.424133252557201 1 1
0.471733293622466 0.463049577429722 1 1
0.555362843817822 0.54471884909805 1 1
0.574840745645783 0.56391777804715 1 1
0.419180405057649 0.411574700716724 1 1
0.325079870347783 0.318096670340308 1 1
0.494874828731894 0.484385173140715 1 1
0.634901123949093 0.623633660218496 1 1
0.491518280289237 0.48292002368088 1 1
0.708724865874439 0.695446745670666 1 1
0.514969718373323 0.505233297137051 1 1
0.4506995162434 0.442423264930066 1 1
0.596661556756361 0.584335302026945 1 1
0.456198756171451 0.448006386953066 1 1
0.638243817537421 0.625506296774418 1 1
0.520523022266599 0.511573790552187 1 1
0.473474997634994 0.465305579084282 1 1
0.425106987487066 0.415005698178866 1 1
0.465618574293148 0.457182338534921 1 1
0.429440194311742 0.421541810056739 1 1
0.478480822082383 0.469529456094084 1 1
0.443754810565945 0.435946116752241 1 1
0.597683340413726 0.586336437270793 1 1
0.649412208092687 0.636804232533908 1 1
0.573977117195143 0.562277358213109 1 1
0.508182004001255 0.498439968331266 1 1
0.623058995271862 0.608400538943073 1 1
0.57030086526214 0.559825788164748 1 1
0.434828138757169 0.427004156948438 1 1
0.484813858107841 0.476444383357769 1 1
0.538733229175257 0.527164020712313 1 1
0.5637453241119 0.554264505880683 1 1
0.464594500655036 0.454720785712533 1 1
0.632575177821171 0.620349865805893 1 1
0.654156818730755 0.64110081150714 1 1
0.425510684371925 0.418379715246124 1 1
0.572454679400401 0.561423872527798 1 1
0.628721044511286 0.617138416529656 1 1
0.360505712473551 0.354102653169123 1 1
0.522713496789334 0.512197610239714 1 1
0.420496694270014 0.412259801748177 1 1
0.24420799351484 0.239784642159762 0 0
0.569990484264095 0.558741046433918 1 1
0.561815005807943 0.55115127173905 1 1
0.446900945081067 0.437582068713668 1 1
0.502910181736167 0.492874278100088 1 1
0.496594526038766 0.48789794439978 1 1
0.301200991089675 0.294847910731845 1 1
0.498976855377793 0.48793710460767 1 1
0.536995982940158 0.526922693387296 1 1
0.388933155516335 0.382482458220928 1 1
0.694474760947228 0.679079751124919 1 1
0.692722569810795 0.679917441831889 1 1
0.611736736248167 0.60049089581847 1 1
0.574075031542319 0.562536012628484 1 1
0.438446975763008 0.430055875526482 1 1
0.580054552239179 0.568554581915679 1 1
0.480787782496013 0.47295761087616 1 1
0.674365070589176 0.662377373777704 1 1
0.631052841016053 0.618527848119646 1 1
0.399713373433068 0.390696417057019 1 1
0.565308167489667 0.554801003082369 1 1
0.402952572620596 0.395426524272164 1 1
0.374302743007227 0.367611095924371 1 1
0.418586461198149 0.410058080699629 1 1
0.41462099270797 0.406988354209477 1 1
0.492383531005431 0.482350325062274 1 1
0.339491832005311 0.332692197043987 1 1
0.383189097690795 0.374920296787363 1 1
0.502306287993147 0.492745903193381 1 1
0.469323180960915 0.460700964028169 1 1
0.356859409216812 0.3511814631052 1 1
0.508110033783067 0.498181374852842 1 1
0.613850878777211 0.601345831895986 1 1
0.400043682757406 0.392930783795952 1 1
0.506217050061269 0.496032605548713 1 1
0.554044799444011 0.5434796506234 1 1
0.489246216850478 0.479902348468568 1 1
0.517002180603116 0.507295854822606 1 1
0.560056842736072 0.54895871999418 1 1
0.209959250273642 0.206591756630113 1 0
0.458451919404505 0.449798712534504 1 1
0.367245717493032 0.360655172879333 1 1
0.699403458803958 0.684728391737438 1 1
0.484844293858395 0.475913131467718 1 1
0.413318166592673 0.405857921778497 1 1
0.604083555300725 0.593414390761801 1 1
0.683759530246914 0.671261186582109 1 1
0.553100588949556 0.543707902713386 1 1
0.493889090686106 0.484215095055249 1 1
0.55807571758199 0.546972570540077 1 1
0.564674505690252 0.555142202652711 1 1
0.425314638523863 0.416357378014515 1 1
0.413937181455966 0.406840764734562 1 1
0.464101151630797 0.45685282941932 1 1
0.175704862592536 0.172025371982436 0 0
0.670829824751161 0.657932423540005 1 1
0.444442608055992 0.436125380869954 1 1
0.502534821596417 0.492912724311382 1 1
0.612910916234432 0.601198673851725 1 1
0.506069803696812 0.496548789250407 1 1
0.553463637513887 0.542456242393771 1 1
0.634622233764716 0.623940494279201 1 1
0.554936481030004 0.543624971117479 1 1
0.5139224341421 0.503794848335655 1 1
0.59417753263408 0.584396456349979 1 1
0.567160764984915 0.557109350480324 1 1
0.360045598765491 0.35396640259799 1 1
0.565707815742533 0.555014721913278 1 1
0.575619080318047 0.565628116415733 1 1
0.593529845879162 0.583049025263295 1 1
0.630323654039078 0.619294901733768 1 1
0.658571252895455 0.645371966032962 1 1
0.477761313162982 0.468390133878067 1 1
0.611962872199028 0.600941527046978 1 1
0.519198710722828 0.509729101180767 1 1
0.454088687283325 0.446641379430035 1 1
0.656782200417036 0.645540358920913 1 1
0.625802105661297 0.614214743627745 1 1
0.63417249351619 0.622949723619012 1 1
0.485285962104146 0.476404933508009 1 1
0.347509283213996 0.341051943911138 1 1
0.334802957860127 0.328268441969752 1 1
0.493997862844541 0.484244476952678 1 1
0.654723923891334 0.642854728710913 1 1
0.507951397249984 0.498696421718544 1 1
0.418326693468749 0.411189576377478 1 1
0.523307068693655 0.51276894053491 1 1
0.534231395713729 0.524959764418969 1 1
0.399031165438902 0.391413665290117 1 1
0.547331131277399 0.536858074402771 1 1
0.560697304872151 0.551770395753025 1 1
0.589491545416194 0.578939075829626 1 1
0.528628323068154 0.518879172560656 1 1
0.468513421596452 0.459575039078916 1 1
0.584354974001995 0.573373788018027 1 1
0.593101829949898 0.581914384247343 1 1
0.300142765688863 0.293413506695568 1 1
0.468424096012661 0.459955703801297 1 1
0.763053060610954 0.749309420800569 0 0
0.535714531971474 0.525865759444707 1 1
0.380241814190546 0.373700744582137 1 1
0.166460101937541 0.163473822843778 0 0
0.521974627260201 0.510183769450908 1 1
0.26128305777361 0.256976100573312 1 1
0.271804888598182 0.26659061103003 1 1
0.679050649038594 0.666715715662951 1 1
0.506551128410507 0.499168405707855 1 1
0.451895533182029 0.442152147405122 1 1
0.532228162437977 0.521408413717363 1 1
0.739221243943278 0.723835637304652 0 0
0.372683202715272 0.365237692505517 1 1
0.586007016709559 0.575224166639291 1 1
0.479629599201824 0.470992316085823 1 1
0.49546955311242 0.486705575055325 1 1
0.427152684770625 0.417898605602242 1 1
0.420269632294866 0.412375405290959 1 1
0.464010983933708 0.454817349638284 1 1
0.700099102040131 0.686757438494691 1 1
0.480223117733234 0.470519313896884 1 1
0.45925749089625 0.450649305369759 1 1
0.649884168303266 0.637191817428547 1 1
0.477078354937058 0.467364906532029 1 1
0.531224421715104 0.521455418726095 1 1
0.390517469448546 0.384449040441482 1 1
0.423318376687379 0.41619863345565 1 1
0.629410599510491 0.617338017369393 1 1
0.682045138763597 0.668877351380325 1 1
0.528427540078951 0.51819354248078 1 1
0.643895580034708 0.630842136520423 1 1
0.404962833557661 0.397644447486315 1 1
0.468352906433373 0.460649228800218 1 1
0.590374653695938 0.579012819617117 1 1
0.590438575490118 0.579539337242199 1 1
0.280985420497191 0.274741065826844 1 1
0.293479000334793 0.288340419402381 1 1
0.8079861402393 0.795028861065707 0 0
0.559148932421345 0.549353029669967 1 1
0.421277694362818 0.41350511939453 1 1
0.267385324813704 0.262295846675376 1 1
0.541363153503947 0.532691447688928 1 1
0.359371876126268 0.352658241069595 1 1
0.530279560082209 0.520781005675203 1 1
0.46794444804122 0.458503078815681 1 1
0.541046832863835 0.532243994998968 1 1
0.490270731536224 0.480208924789303 1 1
0.478379883693776 0.469693191323195 1 1
0.525505050568849 0.515803533785895 1 1
0.470534605993396 0.461628773384229 1 1
0.416601162331925 0.408817517623961 1 1
0.487908967341179 0.478945409715348 1 1
0.50873173152896 0.499470718711438 1 1
0.580941810568274 0.570416973733488 1 1
0.406768636232753 0.398478818079705 1 1
0.492814462099539 0.483644498262742 1 1
0.505920522828894 0.49677380804346 1 1
0.583094096449847 0.572739334880427 1 1
0.593017366706327 0.58160329142791 1 1
0.683384100605123 0.669695340473721 1 1
0.540849180237784 0.531900203146494 1 1
0.608431917918344 0.597603619426376 1 1
0.52882111844409 0.519045492482763 1 1
0.48603955477951 0.476991142376734 1 1
0.471716423227703 0.464460072883647 1 1
0.519925283700321 0.509478470299365 1 1
0.633596497223324 0.620812701570567 1 1
0.394266837267563 0.38708024012855 1 1
0.48294389357065 0.474515478073497 1 1
0.52491409091804 0.513617716019456 1 1
0.407982027322157 0.401041503557645 1 1
0.5289623080414 0.519846021207523 1 1
0.479895936338494 0.468902637362257 1 1
0.508459326082672 0.49960860447537 1 1
0.384177784903631 0.375818898645239 1 1
0.439316728829329 0.430840944436241 1 1
0.535037067929684 0.52568252585663 1 1
0.814340678968197 0.7994781727838 0 0
0.60602477207754 0.595111685281228 1 1
0.241743061483446 0.237738460270225 0 0
0.365412676502482 0.357494728958803 1 1
0.455295382299521 0.446211390502865 1 1
0.554864648611127 0.545266824055125 1 1
0.560830100858583 0.550858138280064 1 1
0.272740530606806 0.267789990685562 0 0
0.305041376679418 0.299062871068521 1 1
0.571009729497509 0.559199662883008 1 1
0.641064601860322 0.629595737204777 1 1
0.398435416843862 0.392319076170773 1 1
0.556751847264637 0.546926004683239 1 1
0.602087806228289 0.588536005834382 1 1
0.316443372012517 0.309232346876783 1 1
0.562606981521057 0.552840010776498 1 1
0.686843266453146 0.674741133903784 1 1
0.486148133335064 0.477299281252709 1 1
0.493432316144881 0.484034275907082 1 1
0.313746887776647 0.307651851670326 1 1
0.365383440150147 0.358803277019047 1 1
0.532041730994376 0.523132983924972 1 1
0.538484240055799 0.527250867311798 1 1
0.66383577605813 0.651573447601679 1 1
0.577319589095404 0.567350722086251 1 1
0.681161199817061 0.666153482115058 1 1
0.374785001176483 0.367563832663392 1 1
0.495376755927284 0.485926898886993 1 1
0.346975254441109 0.340352753210521 1 1
0.430144032677591 0.42105044893158 1 1
0.303624690764782 0.297323803381674 1 1
0.579867196377747 0.569313886871345 1 1
0.456688655189719 0.448406694634446 1 1
0.721878110992038 0.709598193372403 1 1
0.529117076499286 0.518117275995289 1 1
0.617162737371771 0.606639510169925 1 1
0.57623783326849 0.565619360897784 1 1
0.36716319365445 0.361107911719304 1 1
0.470152400844997 0.460546057332793 1 1
0.541631737376655 0.532058045914206 1 1
0.613335404182287 0.601622767375309 1 1
0.623589313742812 0.613476978888089 1 1
0.395009085113616 0.389011196481554 1 1
0.485066720705586 0.476007367967967 1 1
0.382607821927515 0.375935173676613 1 1
0.597623928312906 0.586010054325333 1 1
0.571086480979363 0.561093770040483 1 1
0.463425376456677 0.454751548175426 1 1
0.511254535365602 0.501687792489755 1 1
0.474864007440612 0.466641016587319 1 1
0.347649428394296 0.341823081593695 1 1
0.489686327609638 0.480994320160644 1 1
0.514841600087544 0.505666983059568 1 1
0.168667994380163 0.16597528374079 0 0
0.658771088129256 0.646164136013465 1 1
0.587622770293307 0.575420247898353 1 1
0.476368557680055 0.466800011991909 1 1
0.564885682339997 0.553371429398783 1 1
0.199799336409434 0.194804240027545 0 0
0.393721160751099 0.386310971555544 1 1
0.592590674691166 0.583244363649717 1 1
0.399031801095501 0.390173986750307 1 1
0.45901382014059 0.449977672294624 1 1
0.511763054168582 0.502270057704314 1 1
0.533557019182338 0.523805747448119 1 1
0.369119887009132 0.362364433716894 1 1
0.308993611693608 0.303504742356563 1 0
0.35033174077733 0.343655773025413 1 1
0.622673178222253 0.612115777536857 1 1
0.562524172139851 0.550598833592975 1 1
0.518729641291503 0.509170853053978 1 1
0.202022625707421 0.198477497137268 0 0
0.35931440309164 0.352490573308538 1 1
0.548265245904537 0.538406040799436 1 1
0.65004855950057 0.63804499499895 1 1
0.667576551174279 0.653788487950163 1 1
0.520216445483311 0.511819228942486 1 1
0.456042734771055 0.448045043535167 1 1
0.5481705980614 0.537235022555213 1 1
0.34364226454326 0.337223923626868 1 1
0.519630577502152 0.508995189975944 1 1
0.298650635229818 0.291403922683557 1 1
0.518938356344109 0.509710234729431 1 1
0.464661030917445 0.455796296538297 1 1
0.638693164273909 0.626433762294201 1 1
0.597695558996847 0.586497802302026 1 1
0.497429581552651 0.488050527070612 1 1
0.563726553196599 0.553467998151422 1 1
0.50178349084011 0.492229736167348 1 1
0.425602370090847 0.416873664542063 1 1
0.616950075701984 0.603698386340343 1 1
0.625810182078698 0.613827372370156 1 1
0.623371536413953 0.612483435632317 1 1
0.294300265088308 0.288229442838237 0 0
0.699360081123772 0.685672505841969 1 1
0.421032198627992 0.411885314745804 1 1
0.474255406987986 0.464682910324139 1 1
0.576105286912371 0.565023347596497 1 1
0.563861567124583 0.552938870482283 1 1
0.568573865187135 0.5582072230746 1 1
0.500973568496437 0.491684202313455 1 1
0.359573782638152 0.353707393374484 1 1
0.57868456943826 0.568135566862125 1 1
0.373261488849 0.36605244902589 1 1
0.420585244862865 0.412759242758923 1 1
0.65487683430822 0.643976656085041 1 1
0.479031224753171 0.470430542020197 1 1
0.582668346804443 0.571313192708354 1 1
0.362328299819352 0.356342319932819 1 1
0.408990904163277 0.402250589992171 1 1
0.475894317153938 0.467104583621382 1 1
0.446754765731321 0.439910503324985 1 1
0.491239510773133 0.482393690201361 1 1
0.641815649940397 0.628630740947387 1 1
0.384085010336498 0.376183462157471 1 1
0.215666831556945 0.21097022275838 0 0
0.550886822736504 0.540226713561517 1 1
0.497337945316707 0.488020409779993 1 1
0.62808068664023 0.61630528321157 1 1
0.564098037491356 0.554221326345584 1 1
0.603674774345038 0.592727651211741 1 1
0.604931849427662 0.593097021887544 1 1
0.562891521955274 0.552878576061087 1 1
0.496642185707971 0.487229415417702 1 1
0.313131288955028 0.307103723783053 1 1
0.665238785881447 0.653032003128332 1 1
0.574506916329279 0.56247945826563 1 1
0.572799763145981 0.561439397517503 1 1
0.511577840585313 0.501769987605353 1 1
0.558050916410028 0.546654016690912 1 1
0.561619891656991 0.549910351028533 1 1
0.532656382284203 0.523422386816717 1 1
0.55856591643395 0.547815205537398 1 1
0.628120980548704 0.615394235571728 1 1
0.380050172252416 0.373053710004153 1 1
0.415850061472074 0.408399945752449 1 1
0.43417335352838 0.426551845437645 1 1
0.671540577036035 0.659743338384516 1 1
0.385945964062422 0.379164057693303 1 1
0.546237409348285 0.534822255068749 1 1
0.64859112289025 0.635461124129293 1 1
0.200267105953809 0.19629332427549 0 0
0.743675343050011 0.728802433506039 1 1
0.635786945280394 0.623042330526844 1 1
0.433664855124484 0.424767143076512 1 1
0.367996743601192 0.360616442791026 1 1
0.620686749185527 0.609229367047056 1 1
0.674896216042771 0.661190348140322 1 1
0.687436533236049 0.675631318180348 1 1
0.470991514942313 0.462900999041933 1 1
0.63564089406052 0.623702509284026 1 1
0.399397681592189 0.392897130887538 1 1
0.428877275802195 0.42039382558972 1 1
0.536803559994962 0.527645047197707 1 1
0.461425510833652 0.453520208379146 1 1
0.421487243766407 0.414424305390138 1 1
0.512042737619426 0.501706460162793 1 1
0.442045768006739 0.434150240346836 1 1
0.504089798417266 0.494110805170479 1 1
0.613840992272617 0.602610218900865 1 1
0.218793083662506 0.214945549076863 0 0
0.470854666518017 0.463458731386319 1 1
0.447946704980707 0.438733034266053 1 1
0.401661193301098 0.393808095151466 1 1
0.395745873323265 0.388716020561686 1 1
0.260298757359967 0.254968179080257 0 0
0.502312164481524 0.493847329230108 1 1
0.401783175417002 0.395235077676233 1 1
0.484113924572993 0.475186920383067 1 1
0.659488939010931 0.645253827648854 1 1
0.607325579023651 0.595252272219841 1 1
0.572100429838545 0.559794968975683 1 1
0.572003683637886 0.560552172983894 1 1
0.553203146534185 0.542895225544284 1 1
0.370744996419529 0.363729525807393 1 1
0.444439728993888 0.435848768244992 1 1
0.441614674322881 0.433735527311134 1 1
0.383167303937334 0.37555871876115 1 1
0.625226238867492 0.613654582765537 1 1
0.571890945350991 0.562476298457608 1 1
0.55388368812391 0.544360189529342 1 1
0.464151197333382 0.456270863565551 1 1
0.482269611081957 0.474206053865163 1 1
0.437083440266742 0.428245118106123 1 1
0.817458241555366 0.803725409887914 1 1
0.492628682297983 0.483635836200148 1 1
0.452149325622278 0.443472787001218 1 1
0.556111906082068 0.545749346055574 1 1
0.631780678597601 0.62055363388474 1 1
0.619702585932039 0.6082477087598 1 1
0.322103047477509 0.315917453303668 1 1
0.390046086828393 0.383472202585154 1 1
0.490474796988886 0.478677583470375 1 1
0.450608648772159 0.441868662461302 1 1
0.511408884190102 0.502145775575497 1 1
0.453504310241659 0.445825524400351 1 1
0.612857067027452 0.600948284323953 1 1
0.306672636688571 0.300093605432549 1 1
0.535719085317069 0.525898101408693 1 1
0.746386252216183 0.732749123762324 0 0
0.311711153804613 0.306726341433657 1 1
0.577927898772227 0.566817379467788 1 1
0.470608033289403 0.462672676610593 1 1
0.409332408717769 0.401266509796574 1 1
0.691079617723078 0.678015919636361 1 1
0.624867060798316 0.61257528293824 1 1
0.631162473201573 0.61824002891697 1 1
0.312002250753679 0.30601831852157 1 1
0.814781871962538 0.797544889437726 0 0
0.807489934913589 0.791963518638602 0 0
0.483566510270056 0.475372234175981 1 1
0.624717033393887 0.613089424078289 1 1
0.452132571046693 0.444136365412054 1 1
0.681966272526418 0.669662563130286 1 1
0.436365592522466 0.428918849225619 1 1
0.453580079617546 0.444882132953134 1 1
0.55190472958921 0.541112408541369 1 1
0.665145190324058 0.652748741056009 1 1
0.649267006635532 0.637511173103839 1 1
0.42332682880247 0.414978738428687 1 1
0.487364161061987 0.478748421977571 1 1
0.361942247409869 0.355833501815162 1 1
0.416493639670646 0.408472038773754 1 1
0.279454857920764 0.273919125130682 1 1
0.611912273058119 0.600804282126901 1 1
0.401943012545186 0.394850532356478 1 1
0.608934436329122 0.597732038383736 1 1
0.33357309844418 0.328308438271425 1 1
0.572915419143453 0.562742038008608 1 1
0.478330876697974 0.469959443967423 1 1
0.461536719989374 0.453075109020571 1 1
0.496714314233498 0.487144657535096 1 1
0.648014256277505 0.637317083777578 1 1
0.630310150515969 0.619595088325541 1 1
0.433492223957085 0.424980103945781 1 1
0.351188919488521 0.34582416288918 1 1
0.458120000055645 0.449529009479286 1 1
0.650209976304984 0.637733256550581 1 1
0.551796257653375 0.542958260126558 1 1
0.548380502472655 0.537080411452252 1 1
0.687706107288287 0.675416928754559 1 1
0.512085253622882 0.50249541828591 1 1
0.351067280268761 0.344242670267942 1 1
0.490864709884632 0.481572488731145 1 1
0.617252331879314 0.605047385651332 1 1
0.69513849679862 0.680378123304553 1 1
0.766107616699467 0.749686894086701 0 0
0.418017762475723 0.409000870391207 1 1
0.585471876781718 0.573680736815366 1 1
0.532947107523121 0.522979622585351 1 1
0.572995060053129 0.56102957392561 1 1
0.427053682497232 0.419061176265894 1 1
0.370635541846424 0.364096986365179 1 1
0.651039838098822 0.638333481070078 1 1
0.220148596031256 0.215197106406494 0 0
0.646682143552444 0.632844623606343 1 1
0.513086915114615 0.504006887391603 1 1
0.32070924796106 0.314647707407995 1 1
0.572199165592159 0.560777039101704 1 1
0.592787832701879 0.581039457984059 1 1
0.505795722790788 0.496414394453224 1 1
0.530630295027605 0.521773636516355 1 1
0.381129692536398 0.373246489604698 1 1
0.615184048132078 0.602341296436142 1 1
0.375871691902485 0.368912465436434 1 1
0.358289435239732 0.351374947082411 1 1
0.673511569632383 0.660582476506844 1 1
0.251732598638355 0.245896747327422 0 0
0.515317353534074 0.505372590327291 1 1
0.301000514241259 0.295094844320386 1 0
0.540840023265344 0.529869161086828 1 1
0.60257437668256 0.590840524638056 1 1
0.577768019723362 0.567586435079548 1 1
0.579567780587219 0.568659989218133 1 1
0.294761347461463 0.290123620293672 1 1
0.419096275544365 0.410971880605797 1 1
0.52080520717143 0.510291505055226 1 1
0.625662957259843 0.615446089440534 1 1
0.452255099240692 0.443591952713787 1 1
0.443113725196797 0.434910278224437 1 1
0.478850928713765 0.470041518608912 1 1
0.543508517822668 0.533256883240484 1 1
0.307641115163689 0.302851075932195 1 1
0.404652577502609 0.397221567800207 1 1
0.432340366838217 0.425068458580502 1 1
0.424112481160751 0.416818352969716 1 1
0.470316348791726 0.461527217833223 1 1
0.426537895732021 0.419449903094074 1 1
0.520550231579442 0.511758339944825 1 1
0.624387799086856 0.61358022030168 1 1
0.403508708490352 0.395731311783756 1 1
0.516395247900979 0.507678551804822 1 1
0.566477898491278 0.557160609268178 1 1
0.386847796004348 0.380052396349801 1 1
0.629057509368079 0.617866749401058 1 1
0.520688864323905 0.510872658857881 1 1
0.502022644378173 0.492655396425247 1 1
0.487285101181741 0.478920150334904 1 1
0.461341223652616 0.453027753970841 1 1
0.543485748131006 0.534309294809656 1 1
0.586997606762427 0.576767854270268 1 1
0.537089365747425 0.52790929993475 1 1
0.418811587436355 0.411541676839123 1 1
0.470856451880296 0.461000505197092 1 1
0.332937375247262 0.325809564001774 1 1
0.507210291353887 0.497466689346572 1 1
0.486448351991203 0.477024040109508 1 1
0.406273248805199 0.398670517751656 1 1
0.571824719852717 0.560512086431952 1 1
0.54390131182503 0.533001941881986 1 1
0.601168498987907 0.588847642923446 1 1
0.578764101452622 0.565563033038778 1 1
0.43301745652496 0.423429101211887 1 1
0.582037866288886 0.570325346787415 1 1
0.679457918439741 0.665658567285627 1 1
0.466143463082926 0.458438729509178 1 1
0.488575820371108 0.4803342267903 1 1
0.358537694189283 0.352436460591216 1 1
0.593210606601026 0.583733718532557 1 1
0.495542867903593 0.486949556552689 1 1
0.335430791909459 0.329135703099505 1 1
0.580761066450993 0.570624730332563 1 1
0.478904422604754 0.47111768014761 1 1
0.413523234760603 0.407508347574632 1 1
0.512074980098593 0.504096575614686 1 1
0.512587233538199 0.502681799665003 1 1
0.710377408001499 0.697712863846304 0 1
0.493886065765491 0.48401504141105 1 1
0.511784949671446 0.502059169676927 1 1
0.452244631732407 0.444094593308319 1 1
0.680768486675753 0.666494140673559 1 1
0.477274327071296 0.46921952878531 1 1
0.607014952683393 0.596655108887701 1 1
0.600003988631497 0.587245016781517 1 1
0.426110817812381 0.418227233699993 1 1
0.451432839032825 0.443362544642368 1 1
0.528113359645145 0.518937377278472 1 1
0.719941948532428 0.706190202980645 0 0
0.0918093122640429 0.0917444119621634 0 0
0.705274933139766 0.692065450421485 0 1
0.457812402195961 0.449582866532276 1 1
0.527832305433991 0.517833827335972 1 1
0.235159546997902 0.230440075615057 0 0
0.802083415365728 0.785112532901894 0 0
0.356204218864288 0.349652186277728 1 1
0.471863786153362 0.463741699360815 1 1
0.352864637004078 0.346844494264012 1 1
0.58105390386026 0.569628967598848 1 1
0.472252816920866 0.464495840158492 1 1
0.539907619264414 0.52943755450127 1 1
0.417124626451085 0.409193858388668 1 1
0.600108688989884 0.587923443905306 1 1
0.570015476739339 0.559727635827603 1 1
0.390480860280834 0.382587872707338 1 1
0.247293944707559 0.240990017588495 0 0
0.114879488424699 0.113134951595463 0 0
0.386162724860249 0.379073632103579 1 1
0.573850602971319 0.56295617332879 1 1
0.814109460674497 0.800074267629224 0 0
0.551878119784134 0.542595943554969 1 1
0.479256285571852 0.469640818582481 1 1
0.552302503122744 0.542940118007288 1 1
0.462849403678185 0.454111803642838 1 1
0.63942404772866 0.627838336523618 1 1
0.419972031714091 0.412088014466818 1 1
0.432224834364856 0.424288157374253 1 1
0.50655086767088 0.497099090922847 1 1
0.365739640039448 0.358599945655152 1 1
0.319825177292764 0.314368228290261 1 1
0.646921078713027 0.635396640368709 1 1
0.321474741756417 0.315141056385732 1 1
0.584598829075041 0.574179183363336 1 1
0.40385082955407 0.396259009033621 1 1
0.399165278669542 0.3912088728368 1 1
0.337595692950745 0.330929602292162 1 1
0.529362487976846 0.519240214891654 1 1
0.365492068682498 0.358846021594955 1 1
0.45355262377233 0.445338590571249 1 1
0.533091123081091 0.522129590818042 1 1
0.55009996944289 0.538624163368947 1 1
0.398682682620442 0.391024830990802 1 1
0.492272650902911 0.482933382457891 1 1
0.374576988648971 0.366224601598993 1 1
0.60663553334819 0.595554165206249 1 1
0.55836192731879 0.548335130096103 1 1
0.238440933654983 0.234869104910807 0 0
0.374954708272179 0.368762424711621 1 1
0.418356556858293 0.411990010067542 1 1
0.542501568768761 0.53293294269264 1 1
0.399642538393614 0.391168181133174 1 1
0.422883227992441 0.415490371458324 1 1
0.579335624428949 0.569440358178166 1 1
0.417101753710953 0.409223230962974 1 1
0.53169040639787 0.520938039399854 1 1
0.647220817684964 0.63512174637985 1 1
0.644313127817042 0.630436570959565 1 1
0.430618768536052 0.422330468685037 1 1
0.309475380124931 0.304332713087595 1 0
0.522938146547513 0.512432427326755 1 1
0.583716786541745 0.572691844489291 1 1
0.447648213077356 0.440078661444701 1 1
0.369490172671151 0.361892612988713 1 1
0.483797941840459 0.474816387335323 1 1
0.724910994400258 0.713078429569097 1 1
0.572640840351822 0.562957914685796 1 1
0.35241404534795 0.346987399681273 1 1
0.564109102117423 0.554989903625681 1 1
0.507077560273407 0.497747135913357 1 1
0.618856483979425 0.607466370861664 1 1
0.43861041730387 0.43146872849609 1 1
0.511127504271844 0.501724628411147 1 1
0.345896818480289 0.340000858407516 1 1
0.557164330890387 0.546457639977749 1 1
0.551507805949035 0.539771263583897 1 1
0.665139286152784 0.653225935405664 1 1
0.546710627316749 0.537494013690984 1 1
0.597241716700286 0.586133382692884 1 1
0.633886131466593 0.622169380447899 1 1
0.507401414695727 0.497232031451329 1 1
0.486967508581604 0.477929454760527 1 1
0.447962456944631 0.43989296156452 1 1
0.54161493645838 0.530261384202593 1 1
0.587269645117216 0.578264224447287 1 1
0.597509327518795 0.585583882100877 1 1
0.378635123669661 0.37154379091225 1 1
0.423183664283898 0.415990220934033 1 1
0.72026118060822 0.707390721470043 1 1
0.6573163066009 0.643488154820447 1 1
0.562127283690318 0.55193085888311 1 1
0.54045153224742 0.530344012128283 1 1
0.456583765147564 0.445536641092322 1 1
0.526879327590943 0.517462797343332 1 1
0.566175748056535 0.556899501637697 1 1
0.539506434134497 0.52921183531906 1 1
0.528642577805312 0.516624667466722 1 1
0.676146991004366 0.663787114009393 1 1
0.624488742204036 0.612228768564025 1 1
0.432443650894493 0.423677509548068 1 1
0.564471991316492 0.55395494788277 1 1
0.531535102687108 0.522378983239757 1 1
0.550623879577129 0.540914339416619 1 1
0.669644175978297 0.656759152971221 1 1
0.400282689822087 0.392571962871419 1 1
0.364541359493851 0.356317100013667 1 1
0.359760527367807 0.354647887381529 1 1
0.427625306643713 0.418521635759877 1 1
0.607356067259357 0.596484612346938 1 1
0.671154100976787 0.659220105172263 1 1
0.47433202068808 0.46429425409186 1 1
0.602892735503435 0.592243011603651 1 1
0.41109996108153 0.403688566623256 1 1
0.677311062384304 0.664297777583642 1 1
0.606655501656818 0.595657984032952 1 1
0.287768464442003 0.281185709085526 1 1
0.517282591327133 0.5087409499669 1 1
0.293175078353639 0.28812407300753 0 0
0.439693188018616 0.431504723462122 1 1
0.635169908639842 0.623717892744131 1 1
0.374624792088716 0.365460218289366 1 1
0.409022214617509 0.399649944230842 1 1
0.497565049461527 0.489333084087632 1 1
0.281877698796224 0.276934828768646 0 0
0.58028139792426 0.570112436915412 1 1
0.618461886110084 0.605956805718591 1 1
0.557993623906267 0.544635457709409 1 1
0.438588643013545 0.431185246297256 1 1
0.383822801790868 0.377689359339347 1 1
0.419375294686628 0.411755076665755 1 1
0.441324215652388 0.433184467772112 1 1
0.518380537024102 0.508051254035892 1 1
0.405630446130051 0.39933806257698 1 1
0.494757360273721 0.486738795555205 1 1
0.332059492688373 0.327056558639921 1 1
0.590533742554318 0.580812737892247 1 1
0.811946840847656 0.798172187647835 0 0
0.572902723071807 0.561796458663607 1 1
0.362856850768212 0.35574151095543 1 1
0.389546498261468 0.382082385825096 1 1
0.737067610268654 0.722380005786636 1 1
0.482208276166864 0.473554670791286 1 1
0.831984155820852 0.817415610775508 0 0
0.384408559022816 0.377135946998049 1 1
0.572762918496107 0.562619696102539 1 1
0.37270569035938 0.365166809313163 1 1
0.514672273567351 0.503621988444576 1 1
0.422146339227269 0.415190272837001 1 1
0.555661563841185 0.54583386615926 1 1
0.276312156750345 0.269868381864321 1 1
0.600488636478576 0.589683835434752 1 1
0.610470931034489 0.598855245703143 1 1
0.619092627811673 0.608370121396441 1 1
0.62497192387564 0.61368253315028 1 1
0.258531026297019 0.25339855914336 0 0
0.50230888095409 0.492971315028815 1 1
0.530979050019546 0.520601967421026 1 1
0.367375653690334 0.360472488265968 1 1
0.653520418534158 0.641189135505746 1 1
0.31882402788214 0.313622730121639 1 1
0.330818628508675 0.324484049749619 1 1
0.734865389236864 0.720450129090072 0 0
0.401637563780119 0.393582746722505 1 1
0.528687010722197 0.518829228042206 1 1
0.298779631739376 0.293779183987335 1 1
0.306439467524698 0.29977562584691 1 1
0.483169624245552 0.473148477706667 1 1
0.631638869057758 0.620048163839021 1 1
0.441467330659891 0.432979559477372 1 1
0.577163198613436 0.566146093927431 1 1
0.529495385203928 0.519765049959323 1 1
0.641209303115599 0.62913746682417 1 1
0.537251195111912 0.525355694816072 1 1
0.386829297053479 0.379860277316469 1 1
0.405054844452686 0.397415586160171 1 1
0.481329664801548 0.472611173318897 1 1
0.445202102859183 0.436172756903348 1 1
0.444944177298845 0.437415850393509 1 1
0.370633174442661 0.364036498013179 1 1
0.319164061110835 0.313814352182335 1 1
0.60902347982929 0.596992746618512 1 1
0.398893161573192 0.39122474857523 1 1
0.569306321484633 0.558806364110849 1 1
0.358542826414408 0.352102533516646 1 1
0.313136935068895 0.307466155776934 1 1
0.643444885904804 0.630217041096345 1 1
0.612143836304934 0.600490478047967 1 1
0.369110365239003 0.362251353287877 1 1
0.520815901042683 0.509658731405089 1 1
0.722488370460288 0.708491651805721 0 0
0.603852125962748 0.592249598988114 1 1
0.442762399787355 0.434205985997917 1 1
0.544414458740238 0.532483583163078 1 1
0.486189794358239 0.47787026579205 1 1
0.445994723184651 0.43844712072532 1 1
0.597689131991329 0.584164694018626 1 1
0.528554785580794 0.518833978920358 1 1
0.549305697642753 0.540150658835007 1 1
0.541310709491667 0.532047426941294 1 1
0.565118664308024 0.554951331626739 1 1
0.501286474725502 0.492776036183264 1 1
0.459287775799923 0.451021188182875 1 1
0.375088058602249 0.368312353957411 1 1
0.194829565072681 0.191171698403771 0 0
0.375572390501073 0.369490208430296 1 1
0.668209275712524 0.656060386180383 1 1
0.409591039833479 0.401960243894218 1 1
0.578369038675304 0.569219578124587 1 1
0.46223610458172 0.453844967474792 1 1
0.616897531185548 0.604220391577887 1 1
0.321342269611604 0.313892788524283 1 1
0.629684287322134 0.616514063168862 1 1
0.489687952800031 0.48098727949988 1 1
0.450649345810539 0.441687963180902 1 1
0.346359214257372 0.340216818738771 1 1
0.39755953483605 0.389585378930776 1 1
0.492481140987232 0.484479528662207 1 1
0.687180945321879 0.674395897396234 1 1
0.678736625958595 0.664026669259514 1 1
0.663169235671419 0.649505074768976 1 1
0.570832225985143 0.560664935933422 1 1
0.544131666225732 0.533884034591451 1 1
0.52898765888828 0.519771878179264 1 1
0.571524601388392 0.560155739376787 1 1
0.652686034624221 0.638221245266092 1 1
0.385973837695335 0.378037798992091 1 1
0.485197897947311 0.4767276533669 1 1
0.500629325943308 0.492100085616457 1 1
0.630146574656599 0.619015332144677 1 1
0.477755575223905 0.467998428423962 1 1
0.447602994430976 0.438728745950106 1 1
0.521866508328335 0.512680231827566 1 1
0.234909511261914 0.23213387466986 1 1
0.479217318150685 0.4701051689708 1 1
0.60747877400356 0.596064803705503 1 1
0.407896038047165 0.400128461846534 1 1
0.326781827996565 0.320613030585661 1 1
0.582274455053177 0.571981062722221 1 1
0.383950962622438 0.377494226073411 1 1
0.50652629309335 0.496677369538617 1 1
0.525818718476925 0.515932527097222 1 1
0.571911380888515 0.561135945578681 1 1
0.661173169722136 0.648765008213912 1 1
0.459253519975597 0.449807500802604 1 1
0.742899090955821 0.727847014061779 1 1
0.549776335155957 0.539011820996816 1 1
0.588782565968861 0.577067533949332 1 1
0.574728891147538 0.563766625807905 1 1
0.663686432318255 0.651595068366746 1 1
0.734136975819513 0.719277557892239 0 0
0.542329245619495 0.531704375282282 1 1
0.545520550884377 0.535354287553381 1 1
0.51389293808801 0.502828567971032 1 1
0.238910976805693 0.234106147382831 0 0
0.291520276755288 0.286503059934282 0 0
0.218541200189064 0.21549262132629 0 0
0.578066134717692 0.567126108498376 1 1
0.461054905887567 0.45402958689553 1 1
0.62198744326993 0.61001458710469 1 1
0.612771704363858 0.601399873653406 1 1
0.438852144342079 0.430817058875516 1 1
0.599394636309359 0.5881456539136 1 1
0.619958399146746 0.607681257536691 1 1
0.407876517453738 0.400471126937095 1 1
0.467392977165954 0.456973666296965 1 1
0.462608193168459 0.454377707710528 1 1
0.469617989020077 0.461199678270562 1 1
0.434174344902755 0.426349393306501 1 1
0.448884076473504 0.439922311908634 1 1
0.453441277812964 0.446515474124491 1 1
0.492487675566451 0.48414383286702 1 1
0.472976075378411 0.464177610621546 1 1
0.356297950796625 0.350226473678884 1 1
0.44081536912364 0.433057714310568 1 1
0.470700065574616 0.4616561581789 1 1
0.369834752622839 0.361835770404804 1 1
0.664851569803393 0.651039435217193 1 1
0.657482805502858 0.643649077179994 1 1
0.518354492303189 0.508298111864515 1 1
0.470610433115074 0.462069928526258 1 1
0.399741662706057 0.393610736502233 1 1
0.636072355243983 0.623710020888752 1 1
0.43836775209255 0.430593235966246 1 1
0.622448249015028 0.610900500641726 1 1
0.475063963242417 0.466139103283717 1 1
0.868490335006862 0.853620118019997 0 0
0.400422936909502 0.392773180189669 1 1
0.587095581980356 0.575432553546115 1 1
0.481579405099628 0.471493318855377 1 1
0.378723528543819 0.373087540333964 1 1
0.568567524245797 0.554562130559781 1 1
0.404342665139999 0.397971412853396 1 1
0.643096337577396 0.632252234725989 1 1
0.525465267984349 0.515836475982469 1 1
0.595977347721634 0.585093893311724 1 1
0.424224105218191 0.416858603158001 1 1
0.49442265349352 0.485189387265009 1 1
0.336713176245339 0.330025700498859 1 1
0.521637117886966 0.510794939726797 1 1
0.5164921875047 0.506475494836012 1 1
0.590139379234748 0.578139364385227 1 1
0.728673465042183 0.71576708070387 0 0
0.52722393030032 0.517050069563725 1 1
0.772165919462872 0.757832064738232 0 0
0.667246181544161 0.65498080261371 1 1
0.369617795726184 0.361918783908665 1 1
0.634485200461583 0.620960120795061 1 1
0.594322937876342 0.583480749330106 1 1
0.634890667940827 0.623233343664695 1 1
0.324939800702542 0.319011821260812 1 1
0.434479042796216 0.425829358691137 1 1
0.346870585002202 0.341308112443566 1 1
0.476758737362957 0.467630870418047 1 1
0.372408166553883 0.3659335840548 1 1
0.36960884761921 0.362003076131666 1 1
0.400750315111199 0.393306564523876 1 1
0.446947094058682 0.439170922881276 1 1
0.653525270621675 0.642109014990721 1 1
0.622301248134876 0.610680283100288 1 1
0.524435386829222 0.513921007814525 1 1
0.519975315490597 0.508921124203008 1 1
0.0862846448439928 0.0839184717104354 0 0
0.733586339372849 0.72007904669522 0 0
0.624582262092095 0.611939394761766 1 1
0.508217545443829 0.497002061176288 1 1
0.475859852488814 0.466878972880937 1 1
0.397581086435046 0.390151260238765 1 1
0.288454137952475 0.282164103683641 1 1
0.513124374616141 0.503172710527909 1 1
0.494301731501171 0.484842854670078 1 1
0.522305037990774 0.513681418095633 1 1
0.357134649314108 0.350497153167945 1 1
0.367254115089674 0.359427883017991 1 1
0.65775846638629 0.645598479586299 1 1
0.562595918993628 0.552920605717047 1 1
0.551868418989847 0.542256551873188 1 1
0.536368551981638 0.527552050469135 1 1
0.34070999349512 0.33413741965409 1 1
0.581706989813507 0.571651673622878 1 1
0.473342730987593 0.465340871917027 1 1
0.301503187129733 0.296248262530865 1 1
0.393895996836687 0.386748910391832 1 1
0.497426229152025 0.487565997219522 1 1
0.532847138171118 0.523303754172156 1 1
0.603781181757708 0.592456135281893 1 1
0.538863234736373 0.528209241294309 1 1
0.296762291914677 0.291457217772255 0 0
0.301533961136774 0.296684380576211 1 1
0.290778257982752 0.285138450624859 0 0
0.59024876126913 0.576374213623253 1 1
0.277803159726081 0.272098524631532 0 0
0.641232795961777 0.629604463108104 1 1
0.469825559463835 0.460278538227456 1 1
0.5727173947825 0.561787840455247 1 1
0.375698537826805 0.369311810629937 1 1
0.494974698734377 0.487130499624778 1 1
0.41339207734517 0.405865525338899 1 1
0.378459252304074 0.371161954348581 1 1
0.538124788286558 0.528456495845708 1 1
0.349820884445978 0.343555685095528 1 1
0.452064133817065 0.444118389153172 1 1
0.628126174176349 0.615996869501632 1 1
0.392196034286848 0.38594000086446 1 1
0.564489896408916 0.553660185785984 1 1
0.470383845848606 0.461375316215174 1 1
0.43983983256131 0.432329490214892 1 1
0.479476214098942 0.470105736158641 1 1
0.417031852623173 0.409478287814445 1 1
0.56255984524057 0.551751025396935 1 1
0.540541801633633 0.530852305998243 1 1
0.798404987542093 0.783606177886658 0 0
0.684368389512395 0.672655789906158 1 1
0.620297958638619 0.608202935075072 1 1
0.640835974312974 0.628301419518376 1 1
0.386447607297736 0.37929873310341 1 1
0.440291575564326 0.43303382125375 1 1
0.633500407049375 0.621841705333396 1 1
0.500213114029315 0.489484720906714 1 1
0.409003693631794 0.400964869209673 1 1
0.440381855408552 0.431723532176461 1 1
0.411916650829451 0.403930356135649 1 1
0.459085270499701 0.451211392463448 1 1
0.444608760617243 0.436629486257942 1 1
0.656522746193995 0.644949317014795 1 1
0.598937579395515 0.588297567740614 1 1
0.579339351856334 0.568724006244042 1 1
0.401884950900133 0.393172402672413 1 1
0.502855890857725 0.493134660203828 1 1
0.456170941392293 0.448505465577841 1 1
0.308240675078303 0.303425775215197 1 1
0.436696225139442 0.427072005900269 1 1
0.573584456188665 0.562741532308862 1 1
0.528811569762867 0.517392376522576 1 1
0.283456552239824 0.278731388726371 0 0
0.59000189460974 0.57962919096432 1 1
0.547473440085682 0.537808969589034 1 1
0.496689338189119 0.487342031425425 1 1
0.694056163542576 0.680865305831732 1 1
0.504861156071576 0.494985899960095 1 1
0.489989526589556 0.480801932107746 1 1
0.538842068302647 0.528482188648523 1 1
0.683847375672646 0.670130486599011 1 1
0.730193339180541 0.715637162158621 0 0
0.414130682530237 0.407046150743953 1 1
0.636998523991828 0.62572348703081 1 1
0.384850445533665 0.378473359518587 1 1
0.562809243298096 0.551926722125446 1 1
0.374576603279225 0.367829923326684 1 1
0.499559191265993 0.489760185654541 1 1
0.36452992710945 0.359321998969823 1 1
0.68992586308188 0.675924235264551 1 1
0.113121437215276 0.110794049080171 0 0
0.448591201628564 0.439926669103621 1 1
0.433187229996709 0.426378647152454 1 1
0.583636250764465 0.573170329931136 1 1
0.478634051634696 0.469838328792833 1 1
0.595898689243165 0.5841186681595 1 1
0.390490807902336 0.382136260532797 1 1
0.529902778058881 0.520080873993505 1 1
0.474952347807763 0.466371717364309 1 1
0.418392314605312 0.410494308089276 1 1
0.275278245574241 0.270007000721965 0 0
0.664002082337199 0.653342839012955 1 1
0.379487793691327 0.372118930360335 1 1
0.430796645432242 0.423172648101699 1 1
0.696020174061473 0.683089198792978 1 1
0.337227109568249 0.331366368134258 1 1
0.52983604782078 0.520498463295339 1 1
0.553346733492233 0.543378571607599 1 1
0.496631293944129 0.487474832580609 1 1
0.517539093420955 0.508238474031295 1 1
0.635672884789895 0.623014522789017 1 1
0.631539924458243 0.61848838309583 1 1
0.392153630659024 0.384765206636419 1 1
0.672807732059934 0.660763018115962 1 1
0.393257408181661 0.385881288163413 1 1
0.475416855814452 0.466951468367978 1 1
0.594210737044831 0.584871305538951 1 1
0.650411170002478 0.637870332509883 1 1
0.385817034768166 0.379436705244603 1 1
0.548877941191763 0.537405924349855 1 1
0.469053831513633 0.460465154483084 1 1
0.672107068391142 0.659261976360375 1 1
0.494766848419002 0.484046878666342 1 1
0.545996026104931 0.535845324005083 1 1
0.483152075024145 0.47549048028888 1 1
0.425497254690256 0.418423495055772 1 1
0.558835904801543 0.548910257336815 1 1
0.332934733257672 0.325770571402638 1 1
0.342664640785473 0.33580617402419 1 1
0.486179386878382 0.477432809909609 1 1
0.657348464011096 0.644764402371147 1 1
0.565599008979797 0.55464336994471 1 1
0.60507549212519 0.593550027095697 1 1
0.512239839360112 0.502178039096839 1 1
0.703337776631068 0.690931532332876 1 1
0.576480648684379 0.564907135716307 1 1
0.727841015203001 0.715493507725615 0 0
0.414658052727133 0.408362609692678 1 1
0.733088571773381 0.719989283832609 0 0
0.475709269921635 0.467817532689022 1 1
0.396105229664147 0.388155363427218 1 1
0.382438006117136 0.375723451556692 1 1
0.484244466699165 0.475823251641495 1 1
0.472797808998961 0.464226036283528 1 1
0.668068381769155 0.65483236822338 1 1
0.443375865845883 0.435135625523218 1 1
0.53187984310926 0.52060037345399 1 1
0.486221945189479 0.476085631110434 1 1
0.57427399569808 0.562396016002178 1 1
0.498981030127921 0.489793467366476 1 1
0.545287175410506 0.535027059413543 1 1
0.617332127352485 0.606069097198365 1 1
0.367066760490863 0.359649352263616 1 1
0.665408821495871 0.6525848278514 1 1
0.425805452597459 0.418325803476335 1 1
0.501537253374394 0.493236360998635 1 1
0.600190584534311 0.590230577441081 1 1
0.496899683206405 0.488316257431477 1 1
0.462042783251392 0.452407902495612 1 1
0.655493124829006 0.643942457991768 1 1
0.50593124514406 0.497059585580363 1 1
0.693924728964813 0.680423732266573 1 1
0.725290497804793 0.711852061823562 1 1
0.41657944642509 0.407661817784184 1 1
0.390325913334016 0.383304644225014 1 1
0.471327626177019 0.463101633113073 1 1
0.531852843820291 0.522845862563561 1 1
0.412353939083371 0.404604096614063 1 1
0.429293731606623 0.421450563790254 1 1
0.53650182528356 0.526506528507749 1 1
0.523890141370509 0.514199988795453 1 1
0.484687026155596 0.475920606822431 1 1
0.518195131552408 0.508549960446275 1 1
0.412489730643776 0.404655316033171 1 1
0.51958355591668 0.510499650376232 1 1
0.388333925725709 0.379689895869065 1 1
0.532217890574556 0.521951348003439 1 1
0.726048239713896 0.712167142029227 0 0
0.501584248056138 0.490280223723238 1 1
0.597387863110318 0.585967386316999 1 1
0.755917280538613 0.741874007286892 1 1
0.531017891656591 0.521618871652054 1 1
0.253573089491416 0.248719396380533 0 0
0.600572333466752 0.587952004352438 1 1
0.369696696778278 0.363195344646245 1 1
0.480660700690509 0.472706864840032 1 1
0.603446009184015 0.592414126778451 1 1
0.660801791794875 0.648290547628683 1 1
0.369956604521146 0.362323494875737 1 1
0.556175128525045 0.543566182388318 1 1
0.359524115780873 0.353024234343437 1 1
0.553752881327506 0.543907613605904 1 1
0.647117979785903 0.635571478391265 1 1
0.408376989535098 0.400564547067934 1 1
0.716965414377491 0.704025912883318 1 1
0.334424832775151 0.328183636247216 1 1
0.480140569095615 0.471166914102639 1 1
0.677605213926443 0.664144725161085 1 1
0.384632125814654 0.377489085193705 1 1
0.520545615918989 0.510550098073986 1 1
0.399967380488152 0.392791019516128 1 1
0.490514975892608 0.481320238653616 1 1
0.757514954277398 0.743533234231015 0 1
0.716477053241439 0.703978304057856 1 1
0.613520417140899 0.602655137173412 1 1
0.347752150206744 0.339788861592792 1 1
0.499192415113596 0.489300884879916 1 1
0.590566258310547 0.579812577598834 1 1
0.488735344180002 0.479409016719112 1 1
0.529146092949231 0.519702268796501 1 1
0.372725250452263 0.366905958260782 1 1
0.391685455952832 0.384552626225131 1 1
0.441628521535331 0.432426834689429 1 1
0.341825850696146 0.333631593867653 1 1
0.595907837756679 0.584405130780608 1 1
0.298136970845439 0.292436571437814 1 1
0.535334825794189 0.525050016996819 1 1
0.628813202929777 0.616751589845738 1 1
0.513953132460647 0.503651157286712 1 1
0.651419041564398 0.63967602305955 1 1
0.489989644673241 0.48146034747929 1 1
0.54263612821247 0.533429253388652 1 1
0.82732334592709 0.812570105668195 0 0
0.578958286226132 0.568527763220276 1 1
0.439802546492844 0.431733802167317 1 1
0.572060019828374 0.561493645586218 1 1
0.493714105613738 0.485575371926296 1 1
0.467163323368095 0.457764593315375 1 1
0.609803260205512 0.596666593601389 1 1
0.453941539384885 0.446295086548556 1 1
0.638825469331798 0.626919204923272 1 1
0.613766898808733 0.602587075535194 1 1
0.462449041145207 0.454395653943371 1 1
0.540085936674465 0.530552636042969 1 1
0.438192130810174 0.430531770626793 1 1
0.634336334483768 0.62205159175177 1 1
0.573401960403909 0.56290360661571 1 1
0.387822678430021 0.381180995285826 1 1
0.44071810219702 0.432814640819208 1 1
0.440318094591662 0.431983568731759 1 1
0.496266136532786 0.48757546610433 1 1
0.486533369753762 0.476457893011366 1 1
0.551670110184364 0.540575634820158 1 1
0.469418014485618 0.460588195811479 1 1
0.360221618181049 0.354122028769166 1 1
0.437637574501268 0.429011492052575 1 1
0.267578580987419 0.262660111498133 0 0
0.508540985001797 0.498868770632247 1 1
0.567445856465725 0.55776666178206 1 1
0.458090352158918 0.45113726511105 1 1
0.439269487888077 0.430581221795449 1 1
0.508877285348627 0.498279524428102 1 1
0.301054510957218 0.295373461228249 1 1
0.634284135441259 0.623958113168505 1 1
0.719849608553967 0.706765443414622 1 1
0.553913496918482 0.543613591481064 1 1
0.537332507713798 0.528580308169773 1 1
0.492183275125519 0.483165582780484 1 1
0.656694714711636 0.644874263253514 1 1
0.479455527404578 0.470512244096564 1 1
0.49288558570174 0.482826950319805 1 1
0.491785184296002 0.483018535682464 1 1
0.493982148260846 0.483764749710485 1 1
0.520655493008072 0.510837797571398 1 1
0.527138215780016 0.516908736267772 1 1
0.379759924315771 0.372933477358989 1 1
0.597299260356685 0.586150236368561 1 1
0.528980591609282 0.519372001896451 1 1
0.459620993767649 0.44966753742693 1 1
0.406727504944099 0.399480271914757 1 1
0.410673011148158 0.403532636797817 1 1
0.235665776252079 0.230925558719392 0 0
0.332305891258526 0.326297322748041 1 1
0.441971915624262 0.434375323993738 1 1
0.313829178425731 0.308039883579898 1 1
0.637971947613251 0.626517387979812 1 1
0.648997145660564 0.637892957324587 1 1
0.337350004688935 0.330873031701177 1 1
0.478914072395065 0.470721955129007 1 1
0.384660512641851 0.377222610082479 1 1
0.620157057283718 0.606994489781383 1 1
0.667896367968089 0.653559083436068 1 1
0.51844958436246 0.507606552954117 1 1
0.318595783836087 0.312966126583457 1 1
0.484799072038823 0.475681918535739 1 1
0.411608597322956 0.404057552888288 1 1
0.591081603274599 0.580468547702065 1 1
0.443324737581708 0.435059376993896 1 1
0.505229142000344 0.495777535835207 1 1
0.362652276652145 0.356009329520548 1 1
0.282494534535456 0.277943094643108 1 1
0.583005662390776 0.573064006710511 1 1
0.415378604493334 0.408045667901552 1 1
0.45376783180375 0.445303054000286 1 1
0.580971889252944 0.570464793294307 1 1
0.390624227502968 0.383559562847842 1 1
0.565531642385623 0.554363863221374 1 1
0.32473639885975 0.31928049568467 1 1
0.504155780362672 0.495727668306653 1 1
0.437615268445826 0.429206324577993 1 1
0.568550044548855 0.557048140514772 1 1
0.525993802568376 0.517450672646916 1 1
0.498008123211013 0.488531039524208 1 1
0.571977394985809 0.561254414775174 1 1
0.381077840125885 0.372789029401797 1 1
0.510494144170251 0.498794576298155 1 1
0.614338468743783 0.600872309739323 1 1
0.539144350402804 0.529311513982647 1 1
0.22799701050309 0.223788666993328 1 1
0.666224413523727 0.654693984769635 1 1
0.446779571882872 0.437232629791373 1 1
0.630572345890375 0.618181734972165 1 1
0.481824496957854 0.472717065518979 1 1
0.682199608689306 0.668795882664455 1 1
0.424753881145834 0.416204871549646 1 1
0.174908110630258 0.172690892607079 0 0
0.424564966653593 0.417608849775863 1 1
0.445192444474563 0.436792865644287 1 1
0.78341809225028 0.77007611263283 1 1
0.536055857858047 0.527359709772427 1 1
0.329720252455659 0.325248301344615 1 1
0.479440280582245 0.471303163684478 1 1
0.40130967217015 0.393248456230846 1 1
0.267790417117052 0.262016254939095 1 1
0.606856531319084 0.59471138439953 1 1
0.375163372193624 0.368802228739921 1 1
0.536175289265386 0.527001345733004 1 1
0.448904089189404 0.440447332127205 1 1
0.301937600738456 0.296196768365929 1 0
0.361442517606605 0.355310898401698 1 1
0.576759644150736 0.565257935297023 1 1
0.2397619581246 0.236948951718914 1 1
0.475156960447193 0.466004912560503 1 1
0.361091961210457 0.355666629797473 1 1
0.463480914949895 0.45487810509695 1 1
0.581727509077665 0.570101211477939 1 1
0.492864098766731 0.483005128726761 1 1
0.530295484807959 0.520724045135045 1 1
0.563785173887911 0.551374946955135 1 1
0.654912861225627 0.643625178358209 1 1
0.513057828216322 0.503605587613967 1 1
0.502619968785824 0.493861663364778 1 1
0.391065069090578 0.384081190533772 1 1
0.444438690483978 0.435548006082082 1 1
0.414170045583713 0.406355325222684 1 1
0.506044584590931 0.49798005083546 1 1
0.584464039124857 0.574352532238549 1 1
0.67556764792311 0.662762383342197 1 1
0.318997184636072 0.312885895671274 1 1
0.509169833447556 0.499551273988642 1 1
0.743895422212967 0.730188585711346 0 1
0.379799393887151 0.372948719143917 1 1
0.574635431674428 0.5632884949657 1 1
0.416954396599394 0.410953042607763 1 1
0.595685965912419 0.584466330894194 1 1
0.549482579271081 0.539199885690939 1 1
0.574022487271877 0.563447086281035 1 1
0.448235909798232 0.439593563808011 1 1
0.328210220060003 0.322348549383627 1 1
0.585983149294859 0.573975265029359 1 1
0.30381013122702 0.298635260123201 1 1
0.852703787392262 0.83728611698033 0 0
0.293031390488688 0.287182397283878 1 1
0.515802123123948 0.505552846868279 1 1
0.601807374340027 0.587370389971266 1 1
0.437047328037538 0.428556930922263 1 1
0.340322449477845 0.334407346704867 1 1
0.506073101358633 0.496081157685757 1 1
0.649495580568933 0.63863263330908 1 1
0.299309696337591 0.293218521408254 1 0
0.391904533260092 0.384232910138573 1 1
0.517542234284087 0.509029331852764 1 1
0.222678881659641 0.21817877541693 0 0
0.255628057912726 0.251245468218696 0 0
0.258571501196863 0.253394092083237 0 0
0.586735454566706 0.574445658748994 1 1
0.576991245651145 0.567074669645035 1 1
0.322346212344092 0.316723266583087 1 1
0.601174552938197 0.590052804921639 1 1
0.427179647807626 0.418582439480622 1 1
0.493104871109497 0.484412635797417 1 1
0.483218937487024 0.473870266923315 1 1
0.723926719272613 0.710356717441727 0 0
0.601108240262636 0.588112890090998 1 1
0.631364653928364 0.619256906134989 1 1
0.500522809583928 0.491623516067848 1 1
0.33239449917356 0.324271712685317 1 1
0.622914576475507 0.611908389750423 1 1
0.30395030025562 0.298761257211726 1 0
0.451456099926901 0.443132614539854 1 1
0.441951252132412 0.434250706000449 1 1
0.46555376142744 0.456129757374253 1 1
0.601131985152478 0.589374249777351 1 1
0.462722442793824 0.453634196352171 1 1
0.461361393453079 0.45218288279959 1 1
0.522155588494762 0.513653514478773 1 1
0.420754991943333 0.412336006653207 1 1
0.364667438848635 0.357618481082435 1 1
0.679155931130765 0.666789022107209 1 1
0.571277707143849 0.560070702229728 1 1
0.658578756071282 0.647288280260252 1 1
0.611129655521174 0.599369381668994 1 1
0.501494077377753 0.491930040888616 1 1
0.493308225499102 0.484380862245634 1 1
0.375787456022288 0.36937706811067 1 1
0.570994907570648 0.560213760421851 1 1
0.489020084727713 0.479990250654008 1 1
0.486832103946582 0.477509919634929 1 1
0.629295810154177 0.617215443357326 1 1
0.430104744276807 0.421382182797735 1 1
0.422061363714208 0.413801671948639 1 1
0.793933011300332 0.775895729414772 1 1
0.554027468295728 0.544224534451081 1 1
0.355437856191551 0.348278329255378 1 1
0.341101008102861 0.334756779576767 1 1
0.411187107952972 0.404262069308814 1 1
0.45044570710868 0.439545563428087 1 1
0.461824991366106 0.45313620934902 1 1
0.489592364024614 0.481096949060337 1 1
0.30487295748813 0.299652615706244 1 1
0.423554334513824 0.415692571077783 1 1
0.534550169451093 0.523628382271423 1 1
0.630441806248113 0.617664134862622 1 1
0.505989699331063 0.496125842093046 1 1
0.530594017842777 0.520987005353817 1 1
0.297347528713303 0.291817482055007 1 0
0.364213640562045 0.357448923502236 1 1
0.413077241083004 0.405414879287607 1 1
0.364217851059548 0.357543784458898 1 1
0.24150095482709 0.237621045148319 0 0
0.224646881397553 0.219921377872792 0 0
0.634573917541471 0.622452761797128 1 1
0.401765988647797 0.394274585845617 1 1
0.219551491971776 0.214070394245278 0 0
0.41986928401189 0.410993481147336 1 1
0.719928749006774 0.705405177659085 0 1
0.557929957172438 0.54778511515865 1 1
0.462476712356881 0.453048567410536 1 1
0.515961616744788 0.505677840942789 1 1
0.555638921351041 0.54501461957643 1 1
0.558617730594087 0.548726308215126 1 1
0.341110235627637 0.334299133352049 1 1
0.64166844537074 0.630231693016651 1 1
0.47231502619639 0.464159331763037 1 1
0.317044459471557 0.311523702013534 1 1
0.403366075418828 0.395963228094197 1 1
0.270994405288992 0.266737048173258 1 1
0.406512515445157 0.399242319008179 1 1
0.472147683606245 0.463214173765869 1 1
0.247800869576826 0.243513796581422 1 1
0.800828368462024 0.783912588657386 0 0
0.524110636162582 0.515676801925996 1 1
0.727176376662395 0.714136637532448 0 0
0.597678707399761 0.586395158696772 1 1
0.658923953656106 0.646190791775931 1 1
0.149223077631651 0.14686897970192 0 0
0.355212345260166 0.348399084739187 1 1
0.645084398459546 0.63283029576436 1 1
0.137518208883006 0.13507018447606 0 0
0.359815647070955 0.353085554496177 1 1
0.636452706171542 0.623161291263877 1 1
0.421688950010919 0.413569586658281 1 1
0.356561610667164 0.350554064941812 1 1
0.471229880409559 0.463334233137127 1 1
0.43700971924235 0.428913166809225 1 1
0.285783419299574 0.280100669859856 0 0
0.341191388340546 0.335562454969604 1 1
0.478965898403406 0.469445800390531 1 1
0.496423914496721 0.487950885290674 1 1
0.658519318346465 0.645756713918967 1 1
0.4245796796395 0.416603009222608 1 1
0.556379775858729 0.546841826015496 1 1
0.386577113452584 0.380394181764178 1 1
0.460529274040937 0.452201706565354 1 1
0.48560554385353 0.476659837786712 1 1
0.5168058367383 0.508464124057754 1 1
0.516575932330555 0.507098072600913 1 1
0.652539789189368 0.641704852031891 1 1
0.326518774668257 0.318948536908793 1 1
0.61465291344171 0.603630347446334 1 1
0.555261494451147 0.544551082625533 1 1
0.53651586851843 0.526906061504235 1 1
0.606488987737976 0.595652913022528 1 1
0.454883215244083 0.445840118401465 1 1
0.416500947494472 0.408981503040158 1 1
0.459049516744809 0.450457712933229 1 1
0.41110965578707 0.403475798280734 1 1
0.505516759119159 0.49564958891799 1 1
0.455397447586263 0.444570923886995 1 1
0.471545017842116 0.462886557000913 1 1
0.453036314465222 0.445393629388697 1 1
0.652245095682227 0.640093822375776 1 1
0.418164996617059 0.41024149523509 1 1
0.393827694023895 0.386336392072776 1 1
0.625128657562475 0.61437304667994 1 1
0.518495074051389 0.509048098348056 1 1
0.580221927651345 0.567950050359249 1 1
0.54413916552315 0.53424646888057 1 1
0.281934591129608 0.275322878539601 1 1
0.424996407623278 0.417125184059977 1 1
0.504321487563258 0.495092899786633 1 1
0.357266889699176 0.350347118179242 1 1
0.36222691334693 0.355296031749125 1 1
0.565925396484138 0.556238828387032 1 1
0.568033591587444 0.558714064020951 1 1
0.583095336447543 0.572955083921331 1 1
0.272898420244916 0.267462483529858 1 1
0.508397801623773 0.499571304085489 1 1
0.574167025534689 0.563672255398775 1 1
0.502096635137812 0.493087002954277 1 1
0.657886037645718 0.64586475588876 1 1
0.472585722272072 0.46437253283475 1 1
0.490852674741004 0.480608369657633 1 1
0.71968752228104 0.705560396965256 1 1
0.557619866775666 0.547139356912885 1 1
0.560773497384845 0.550828400632856 1 1
0.471790405117779 0.46377008127438 1 1
0.607180589871811 0.59626836782879 1 1
0.688352070807272 0.674776767331517 1 1
0.300306891343065 0.295601863621026 0 0
0.836903224281585 0.820615829462459 0 0
0.591276685671408 0.58101246670764 1 1
0.527123922857311 0.516454784413109 1 1
0.722159790933472 0.709074897885316 0 0
0.229890060317933 0.224827356524917 0 0
0.635504884282228 0.62382126384511 1 1
0.453276403551478 0.445612352311444 1 1
0.636564637946908 0.625199119754389 1 1
0.416023195347182 0.408006100743422 1 1
0.433205738217199 0.424130965285792 1 1
0.580415272240813 0.567356248766828 1 1
0.57513157281253 0.563785297165956 1 1
0.663062464616537 0.650241565052824 1 1
0.414719847692656 0.40611887259132 1 1
0.573911223287124 0.563432323106913 1 1
0.548629724856485 0.53823388743092 1 1
0.521282532462715 0.511233725799307 1 1
0.446537820571684 0.438880721939971 1 1
0.48802408953975 0.478221673500366 1 1
0.660545889648577 0.648140683045322 1 1
0.584848424983752 0.574835318805091 1 1
0.677272199241285 0.665054833909576 1 1
0.437103457831891 0.429621287354988 1 1
0.364435119998297 0.358128004420163 1 1
0.563451955977253 0.554333748520811 1 1
0.667263151368882 0.65425845713728 1 1
0.612851733433277 0.601080555787762 1 1
0.409288671159208 0.401812166252997 1 1
0.591359419210494 0.579940019636029 1 1
0.616736349671427 0.605155519113008 1 1
0.410328616290522 0.403507851784908 1 1
0.444028353963848 0.436759571700864 1 1
0.467711440783352 0.459739628890334 1 1
0.50844361628392 0.498046616674158 1 1
0.489939875024936 0.480575075036203 1 1
0.482497635696552 0.474199885589772 1 1
0.508163998727072 0.497859391001083 1 1
0.403587404806083 0.395721782621638 1 1
0.651564347659815 0.638940423915906 1 1
0.363376289824942 0.355385607347251 1 1
0.519338167979729 0.510260419480852 1 1
0.641869244906713 0.629462033573415 1 1
0.550065484333852 0.540487741279818 1 1
0.67721395146004 0.66467517848345 1 1
0.734344651314487 0.720750720948025 1 1
0.631439491389175 0.618297841987137 1 1
0.511643560540082 0.503175916193093 1 1
0.375765180481144 0.367687229354288 1 1
0.538070239730694 0.528462442595916 1 1
0.519199931977202 0.509666108290962 1 1
0.244823570841867 0.239493563841278 0 0
0.425962388925272 0.417648410628898 1 1
0.533672774446612 0.523657444715352 1 1
0.535274268891999 0.525915966754987 1 1
0.634833507692077 0.621590922070379 1 1
0.564076362003731 0.553311187680061 1 1
0.433507980624076 0.424865056680525 1 1
0.653297762029294 0.640655948852201 1 1
0.558118840328687 0.546963047463308 1 1
0.408500884308752 0.401185959732888 1 1
0.377187119716951 0.369515584088914 1 1
0.383023874139789 0.376424212589398 1 1
0.428664298582996 0.419872436282559 1 1
0.568001490730771 0.556775020997196 1 1
0.537644962378305 0.526537128846525 1 1
0.492531234419873 0.483235265258617 1 1
0.648603281159567 0.637032001228434 1 1
0.312614216365325 0.307047572732954 1 0
0.414528768131773 0.407026045564992 1 1
0.344326581488658 0.337085033265901 1 1
0.489274845601397 0.480556079319617 1 1
0.469986879257539 0.461082336447545 1 1
0.558403470208098 0.548027435033913 1 1
0.408149785395731 0.400291729165475 1 1
0.374317971484898 0.368422209962076 1 1
0.708056841241492 0.6956681896381 1 1
0.425577736235547 0.416885109081951 1 1
0.501567906310772 0.492239927470126 1 1
0.582186204877814 0.571035276996999 1 1
0.406071306890781 0.398856322157064 1 1
0.697786640425853 0.6833767893443 1 1
0.485003991125051 0.476436624193049 1 1
0.57197161935352 0.56121439470761 1 1
0.449203780311067 0.440142021438853 1 1
0.480270086399372 0.470422625621678 1 1
0.332687006030935 0.325680241774674 1 1
0.476224266973513 0.46792463202173 1 1
0.578575233379076 0.567619008329755 1 1
0.56975081780404 0.559309762764892 1 1
0.517039476590184 0.507194083945307 1 1
0.351400233766214 0.342525961161186 1 1
0.545359983309944 0.535810359198813 1 1
0.478979697155622 0.470097992783313 1 1
0.575548750585547 0.565124895319578 1 1
0.681974301005129 0.668843122396121 1 1
0.571604650448656 0.561026926603834 1 1
0.483007283473267 0.473523583553933 1 1
0.438645198855383 0.430935208045657 1 1
0.427062442346512 0.418806919782849 1 1
0.637564103866342 0.626135906789953 1 1
0.309055910775044 0.3030767816459 1 1
0.705892332329315 0.68981461191693 1 1
0.314545804610398 0.308546549237514 1 1
0.41152378584151 0.404231549999137 1 1
0.314426193307507 0.307436737510149 1 1
0.660631934662909 0.648456688231609 1 1
0.573399536949191 0.56314143488132 1 1
0.404497323273901 0.396733380250438 1 1
0.501618295034742 0.49233457931798 1 1
0.400920256613578 0.392129272853698 1 1
0.480079240867896 0.471004830978748 1 1
0.409245181844034 0.401449088723112 1 1
0.611592830554311 0.601134205232437 1 1
0.417886737153455 0.410501340626334 1 1
0.358552522169273 0.351997670693482 1 1
0.410090431455459 0.402026148128739 1 1
0.722849829156018 0.709347776981953 0 0
0.435230072654721 0.427149051246981 1 1
0.557190608519191 0.547218494643432 1 1
0.42593389296401 0.418447478832428 1 1
0.376198689913008 0.369416000980929 1 1
0.477002258781028 0.46888831403895 1 1
0.616407805005238 0.605238162521455 1 1
0.509385420222652 0.499948282994312 1 1
0.492156364324136 0.483527559272999 1 1
0.218278922439184 0.213705280385499 0 0
0.399894139043161 0.393420822748207 1 1
0.532970998142051 0.523064317786238 1 1
0.55575478947184 0.543203603964768 1 1
0.65804115518474 0.645699869572368 1 1
0.388261685537393 0.381464881632053 1 1
0.627416184215752 0.61616731672771 1 1
0.605461560664496 0.594635986267158 1 1
0.52321697030932 0.513251655878798 1 1
0.538570517256757 0.528923806849782 1 1
0.704391286194431 0.691462328462807 1 1
0.445518706481811 0.436603462299112 1 1
0.654050749139728 0.640837223722257 1 1
0.54357735426831 0.533570098582523 1 1
0.236207015295109 0.231005141869898 0 0
0.590844817352477 0.579848815844941 1 1
0.327597581580342 0.32148702765701 1 1
0.420272102643515 0.412061407190144 1 1
0.486447086163478 0.476707184616847 1 1
0.445076871478623 0.43654117850554 1 1
0.289901475228726 0.284550750183374 1 0
0.395530871569719 0.387028549018152 1 1
0.391892790573832 0.384463997790667 1 1
0.447718541160821 0.437183761928784 1 1
0.29564073553325 0.288847199982808 1 1
0.467635068347822 0.459659137797162 1 1
0.536582862120637 0.525913249849924 1 1
0.469687829578034 0.46154123870089 1 1
0.486178526683287 0.477711936896874 1 1
0.396549336431502 0.388682005950607 1 1
0.291051023965737 0.284797443366575 1 1
0.657580370385675 0.645471640848223 1 1
0.658328794290566 0.646098617548024 1 1
0.268867730472011 0.264129039637727 0 0
0.377569006337258 0.371398781770824 1 1
0.588400379888164 0.578748713599584 1 1
0.546012549570751 0.535213663960309 1 1
0.603103986375094 0.591022574537145 1 1
0.55133319783961 0.540620191270412 1 1
0.388286416385002 0.381103252063636 1 1
0.509697925288556 0.499928847835598 1 1
0.457170056129895 0.449338048973171 1 1
0.495613534329262 0.485952652876872 1 1
0.506331362439635 0.495429682767109 1 1
0.286387730757077 0.281561115727451 0 0
0.731387588998454 0.718301301483298 0 0
0.444517819159887 0.434528496259921 1 1
0.460823120128651 0.452374194421711 1 1
0.425561313675489 0.416189981679125 1 1
0.649846525534908 0.638017727182065 1 1
0.435546415708407 0.427293854287729 1 1
0.650167910827164 0.638196434076007 1 1
0.657218491662001 0.645570888364393 1 1
0.613857252522038 0.601741382874731 1 1
0.604179901825353 0.592038165336144 1 1
0.380352921330438 0.372935910851556 1 1
0.468051176938791 0.459965449099331 1 1
0.584661159423751 0.574052130945884 1 1
0.539003491331707 0.529900302441054 1 1
0.52596612804353 0.516818511270405 1 1
0.378800411476957 0.373335700438238 1 1
0.518883994854547 0.509059863811358 1 1
0.42843859695164 0.420725700461772 1 1
0.416768195230136 0.408807050711669 1 1
0.696843037187713 0.684116650298566 1 1
0.417518820583734 0.410131288988085 1 1
0.302627462897799 0.29792729430787 1 1
0.474281796877096 0.465063862301301 1 1
0.390301278760587 0.382894645455575 1 1
0.481182145898134 0.472869667593779 1 1
0.593212688193466 0.581416489397296 1 1
0.489741666002895 0.481741214917956 1 1
0.554927844539825 0.545869158490752 1 1
0.524728872699377 0.514782365343431 1 1
0.504072344000155 0.493920866852627 1 1
0.290036566965469 0.285295802728888 1 1
0.682755128227504 0.668731022414701 1 1
0.555852476042991 0.545036167884459 1 1
0.381146105532078 0.372983051010009 1 1
0.292340485197071 0.287260101790609 0 0
0.303133302670912 0.298228596885671 1 1
0.328106076451175 0.321725096611041 1 1
0.312473219237881 0.306229422937319 1 1
0.488605373210374 0.479970079495471 1 1
0.597910372897849 0.58757717229963 1 1
0.62780674479975 0.614227340226242 1 1
0.33093495680942 0.323541726538828 1 1
0.408432924238856 0.401902416116134 1 1
0.47488895265014 0.467401772560382 1 1
0.45357986056758 0.444457407426075 1 1
0.572630881949534 0.56279365583797 1 1
0.636400996359076 0.623977267030672 1 1
0.318594553428187 0.313617048886783 1 1
0.325485840222587 0.31906631869079 1 1
0.60340773385944 0.592110826024001 1 1
0.514718198779709 0.503997325775254 1 1
0.511012820888058 0.49974387343713 1 1
0.509030483769768 0.499939714282331 1 1
0.287671764229196 0.282219217519845 0 0
0.418062107643477 0.410277160677277 1 1
0.612158566257916 0.600064263125109 1 1
0.59105846177464 0.580926212741743 1 1
0.548588577780886 0.539344834306523 1 1
0.548738297087368 0.537010421329667 1 1
0.38695858734009 0.379794435038698 1 1
0.484555189209602 0.474665047319398 1 1
0.507797406271087 0.497706536435911 1 1
0.597789775807288 0.586266030447079 1 1
0.612168268949559 0.599452238487322 1 1
0.315328094226352 0.308275442708828 1 1
0.611764756658274 0.600409952637678 1 1
0.71829493878513 0.705405881004317 1 1
0.567158889207793 0.556769613115092 1 1
0.446936088822014 0.438103670984475 1 1
0.47707045996927 0.468999700110588 1 1
0.49502321271141 0.486106540122003 1 1
0.468058657445442 0.45885112185563 1 1
0.609938577590777 0.599210970631471 1 1
0.441391398662352 0.431886023326358 1 1
0.488879615330566 0.479170999399551 1 1
0.306116637635054 0.300137206014646 1 1
0.436962854263735 0.429165051926993 1 1
0.800229152839212 0.785455770349472 0 0
0.464492714413955 0.454844177091244 1 1
0.773512486864939 0.758739421532839 0 0
0.440383762167982 0.431202540204703 1 1
0.393371995685515 0.385898629428921 1 1
0.567629464207754 0.5572298989252 1 1
0.279766786615412 0.273122546728927 1 1
0.392737857875187 0.385317362518549 1 1
0.329341922887014 0.322997023178702 1 1
0.534064800430751 0.523720784953005 1 1
0.437487913783318 0.428285320638404 1 1
0.4499811042763 0.440520892344341 1 1
0.534346558061598 0.523664272263737 1 1
0.42496456994425 0.418417125943892 1 1
0.555267392308701 0.545386483971505 1 1
0.467338424611837 0.458163824643978 1 1
0.652605117037214 0.641395132636487 1 1
0.214789336708976 0.211127326395791 0 0
0.548082929350564 0.537817164982681 1 1
0.548219398908187 0.538486353432255 1 1
0.295540034095715 0.289578614960802 1 0
0.410513219283076 0.403090218058628 1 1
0.592125185379971 0.581173496243186 1 1
0.539998322561139 0.528861131309555 1 1
0.350195709426748 0.343167548860155 1 1
0.477580340319231 0.467847086057646 1 1
0.518107222699561 0.506719442458639 1 1
0.697540467905675 0.683962767976385 1 1
0.33899819203186 0.332096541769046 1 1
0.420315072521087 0.411488758917364 1 1
0.589955264173207 0.578018934955058 1 1
0.386156707782 0.379475005974529 1 1
0.439373298074477 0.43175857315763 1 1
0.607371412674554 0.596585987747163 1 1
0.534846976994111 0.525112710285834 1 1
0.380369613429662 0.373867318894841 1 1
0.462820835902727 0.45434831477423 1 1
0.716882167286588 0.702526703730032 0 1
0.347005808480115 0.340568889837678 1 1
0.557741502085883 0.546605723779518 1 1
0.778900316799114 0.765174181920541 1 1
0.642107759440089 0.631220016080552 1 1
0.500742426284607 0.490861557570331 1 1
0.402422763301057 0.394586259042906 1 1
0.594680933566863 0.582521469821689 1 1
0.640936777371842 0.627668620219613 1 1
0.445819066053503 0.437534517852443 1 1
0.340968582066809 0.333893181766116 1 1
0.43597972258488 0.428559602246409 1 1
0.435348975705165 0.425766618205122 1 1
0.509995434163959 0.500291336185653 1 1
0.405084128596801 0.398145117617283 1 1
0.398745558621361 0.391473497193175 1 1
0.528807480231871 0.51882840990775 1 1
0.564377461557906 0.554772877719866 1 1
0.46432182959324 0.45540344198519 1 1
0.401394267646331 0.393770145621917 1 1
0.606838741020708 0.594733116112847 1 1
0.582194552597308 0.569327042798362 1 1
0.54196097301707 0.531917840230275 1 1
0.259987265540092 0.255677855848668 0 0
0.479364685007689 0.470485959056775 1 1
0.371947515372239 0.365495145966834 1 1
0.53155349291788 0.522800891786281 1 1
0.597441042239102 0.586222282992082 1 1
0.519079871103507 0.50905069353541 1 1
0.541225323190118 0.532647229613331 1 1
0.264957298593469 0.259464586405051 0 0
0.503533227033611 0.494296014395573 1 1
0.767465953938669 0.753421699569815 1 1
0.631005695679556 0.618863767053672 1 1
0.568411097970455 0.558322505458183 1 1
0.502438905943795 0.494128636226092 1 1
0.52094646106032 0.510799824911134 1 1
0.59982520292503 0.588010750238885 1 1
0.485054675761017 0.476592769683424 1 1
0.555957197467831 0.545611786381659 1 1
0.447574424737966 0.439357366524716 1 1
0.647012701698636 0.634714941860722 1 1
0.234161459034617 0.229917108533824 1 1
0.431086157830494 0.423402288393675 1 1
0.459494589989953 0.45061851105942 1 1
0.644135984492717 0.632769707918264 1 1
0.500479794660447 0.491446224522136 1 1
0.398852166469321 0.391362415479642 1 1
0.400206028215963 0.392729773658427 1 1
0.438469109385391 0.429737249887662 1 1
0.466060098410057 0.456732118647401 1 1
0.540193360119353 0.531918721796546 1 1
0.427334009467946 0.420251289879422 1 1
0.346727049899478 0.340241076085569 1 1
0.490252075260854 0.479595219755126 1 1
0.603994924494592 0.593016300563857 1 1
0.682899346935798 0.670681459183114 1 1
0.579748699581668 0.568368322366186 1 1
0.578363868012959 0.567648992672264 1 1
0.681943811015877 0.669486612991244 1 1
0.606495606127219 0.595604701610625 1 1
0.561117869677419 0.549984505110923 1 1
0.406629548657894 0.398870319428971 1 1
0.631183750307543 0.618857915384849 1 1
0.445689722713477 0.437161620859654 1 1
0.543279511884429 0.531949123018865 1 1
0.56212474404714 0.552134387760662 1 1
0.446496200850267 0.438139265651254 1 1
0.319238564911007 0.312635564939239 1 1
0.663022386023115 0.650420214160556 1 1
0.500306578450963 0.491021433221475 1 1
0.398268507537518 0.391005877727473 1 1
0.261566495193455 0.25604053070128 1 1
0.376092456704171 0.368408334538969 1 1
0.596607861750062 0.585906335576849 1 1
0.472781549638126 0.463900847604797 1 1
0.581615607357836 0.570899938590143 1 1
0.495509489055891 0.486896687575981 1 1
0.777166297440088 0.763663820838572 0 0
0.647290601262814 0.636711197989221 1 1
0.576142285634469 0.566949068478344 1 1
0.546790007725116 0.537239816415372 1 1
0.580148785147957 0.569160080086468 1 1
0.512350574538319 0.503548144532767 1 1
0.641547369543676 0.630663321636301 1 1
0.533919934059416 0.52490805121273 1 1
0.449503821454246 0.44076354352756 1 1
0.551869124116852 0.541921314733866 1 1
0.51618564357013 0.505071274313887 1 1
0.485682533577638 0.475695572893174 1 1
0.49384524624242 0.48482803613282 1 1
0.378362933797077 0.368904383236232 1 1
0.301003838171548 0.294171611075581 1 1
0.500048171788065 0.489145764055386 1 1
0.400439361184925 0.393417179444234 1 1
0.503958559083694 0.494633195965204 1 1
0.438799352592869 0.430351644316523 1 1
0.737510544908857 0.722988860587379 1 1
0.526464265818339 0.516817364841558 1 1
0.591229211627691 0.579022480018642 1 1
0.54660571342342 0.535702502248335 1 1
0.744762476299321 0.732130278346948 0 0
0.61552731877771 0.603538496573477 1 1
0.569798767917994 0.55845891410412 1 1
0.46220935398952 0.454080838772155 1 1
0.624115238371116 0.612407598750107 1 1
0.543315249310529 0.533270456946682 1 1
0.57657870531931 0.566152362835566 1 1
0.60074628346906 0.590108381005141 1 1
0.400829950805281 0.393468791203134 1 1
0.637213800031573 0.62483896756482 1 1
0.476880702876121 0.468230226782319 1 1
0.525791947036357 0.516452030724583 1 1
0.591087970610514 0.58057969328858 1 1
0.455445352024577 0.447403458550268 1 1
0.600377698796744 0.589556513004762 1 1
0.502246059610933 0.491732307118094 1 1
0.540509297711828 0.530296052322286 1 1
0.554434906617995 0.544172039941251 1 1
0.581907878416671 0.571469081171883 1 1
0.510359014399909 0.500528040268899 1 1
0.595200449959618 0.584667065103269 1 1
0.444449775366307 0.435570739485361 1 1
0.706913721737462 0.695147765696531 1 1
0.46716940036581 0.457992389909359 1 1
0.541222329422774 0.53174937793388 1 1
0.596481740585956 0.58549365160592 1 1
0.683254081058487 0.671032011377819 1 1
0.530640609437436 0.520656877856675 1 1
0.326288265165451 0.319312190782569 1 1
0.60162443337138 0.590728455917589 1 1
0.385618425902644 0.378142267267181 1 1
0.580482656836126 0.569422005416515 1 1
0.531283328526936 0.521885848592665 1 1
0.536488722507725 0.526558684610163 1 1
0.338566058850782 0.332762425122627 1 1
0.579019381908779 0.569285538079003 1 1
0.429719301375797 0.422330975469685 1 1
0.311367970310909 0.304944097862945 1 1
0.62554648783631 0.614079692383653 1 1
0.552608177557852 0.541866034495713 1 1
0.605901360310663 0.594502498301794 1 1
0.551014797996956 0.541642477813656 1 1
0.533043211598124 0.522782600490439 1 1
0.486587367457109 0.478005490461523 1 1
0.427231869223493 0.418954301507151 1 1
0.666822108374428 0.653621223323512 1 1
0.527444593479182 0.516697509436576 1 1
0.365230509455179 0.358421306887555 1 1
0.555496000239935 0.545404417430276 1 1
0.345899158498148 0.340519640213621 1 1
0.532764238554346 0.522185873878699 1 1
0.621324904290009 0.60877600665189 1 1
0.625724911647265 0.614570744805816 1 1
0.456781791041456 0.446025685281573 1 1
0.725922331122155 0.712336905466381 0 0
0.507766616496523 0.497226321467514 1 1
0.481309110382447 0.471256021479582 1 1
0.47116421675797 0.461449277895697 1 1
0.536524051099839 0.526283093601598 1 1
0.434280279319813 0.426036688901776 1 1
0.529722610443778 0.520723326359492 1 1
0.478628653387941 0.468099390148528 1 1
0.522537375310629 0.512274827893833 1 1
0.29794367595344 0.293091521243063 1 1
0.423898334928641 0.415541301015765 1 1
0.450000094784828 0.441842882421032 1 1
0.36045716336311 0.354538468958194 1 1
0.350276124942081 0.343600056733795 1 1
0.333375414749614 0.325409017408678 1 1
0.400600887793483 0.393248943513492 1 1
0.381270662212162 0.373656469036601 1 1
0.411324949660754 0.403971752146998 1 1
0.553276563196086 0.54299890223293 1 1
0.601586404712734 0.58988505039291 1 1
0.404056087086485 0.397421866815484 1 1
0.565602428317624 0.554450253791962 1 1
0.196457588901651 0.191372162223031 0 0
0.539713294879108 0.530680565810289 1 1
0.490133415516068 0.481602785937297 1 1
0.42899465028131 0.422223287272903 1 1
0.679258257865853 0.667182404000539 1 1
0.301982657363964 0.296854900952692 0 0
0.438072904858527 0.43024774130548 1 1
0.392607061468253 0.385120374037329 1 1
0.647707656510628 0.63677032922583 1 1
0.63565474941747 0.623490982632507 1 1
0.391337193327834 0.384082753883538 1 1
0.58824461465605 0.577456219114991 1 1
0.574546169965108 0.564398934750716 1 1
0.467413653989354 0.459722432356129 1 1
0.395830489247528 0.388303747033103 1 1
0.556761745588446 0.546785340864741 1 1
0.387024038349329 0.380267271909094 1 1
0.731906499242708 0.71859629296867 0 0
0.588615871583454 0.577895123640545 1 1
0.432723732063265 0.424681959725494 1 1
0.427936963057378 0.420550082387628 1 1
0.34317379320925 0.335989002538719 1 1
0.499280521547001 0.490966204102512 1 1
0.419905125661602 0.411307818425409 1 1
0.42555029412273 0.417716441548513 1 1
0.387178854864703 0.379982744753845 1 1
0.527504237090727 0.517292335341843 1 1
0.656772432858737 0.644608472030515 1 1
0.737432091879753 0.724195017154761 1 1
0.459961213451138 0.449843895092413 1 1
0.619568391694122 0.60590775757919 1 1
0.588549401330935 0.577077088451196 1 1
0.682025191149392 0.669247875988197 1 1
0.643186264907831 0.631297040777519 1 1
0.513502580775 0.504009751390122 1 1
0.595634770291272 0.584767500781702 1 1
0.622904803902754 0.612163744794872 1 1
0.554127049962312 0.543215572940886 1 1
0.680541498562164 0.667860864469165 1 1
0.351073989931803 0.345706344845336 1 1
0.595771042823347 0.584761413238321 1 1
0.43591559867168 0.42763496495626 1 1
0.46692496878732 0.457838673928983 1 1
0.643820617681114 0.632245827233427 1 1
0.539200714774825 0.529729139300942 1 1
0.430908473339466 0.42305371410083 1 1
0.439687851572825 0.431577820039211 1 1
0.318636712785289 0.312719117029992 1 1
0.437172045658154 0.429048269945361 1 1
0.545004377271038 0.534049500550099 1 1
0.661874322362129 0.648869006264509 1 1
0.390251438075161 0.382280786677071 1 1
0.536546714959936 0.526732878513663 1 1
0.651075251712198 0.637971715321974 1 1
0.376998568272566 0.369615403343157 1 1
0.351780854420778 0.345376443330221 1 1
0.469956026468537 0.459813816948613 1 1
0.537506360691609 0.526928098917477 1 1
0.47290259821518 0.463112635450329 1 1
0.412622620973447 0.40414048840839 1 1
0.56913227441463 0.558422874433124 1 1
0.434111322000408 0.425517664656031 1 1
0.213767964695769 0.209115806774199 0 0
0.520999492403237 0.511322936400426 1 1
0.421546525072089 0.414520936951892 1 1
0.382191767654772 0.375622074220249 1 1
0.497540111422087 0.488773165750627 1 1
0.251278712731698 0.24670466089188 0 0
0.438165581200932 0.430692055107091 1 1
0.688163923255793 0.675096166824887 1 1
0.64082284739654 0.629719340957766 1 1
0.404299229035507 0.396602764021463 1 1
0.564414197253886 0.553124990809924 1 1
0.437878292578915 0.429670344007209 1 1
0.578419735515716 0.56744223543244 1 1
0.274210023156259 0.269067814164953 1 1
0.449233064583366 0.441211594150074 1 1
0.438706413870304 0.430400385783587 1 1
0.674224074983352 0.662728546464069 1 1
0.580570144259051 0.569875564371693 1 1
0.408359949645933 0.400910188237134 1 1
0.561464830153188 0.551091881136314 1 1
0.542780101568274 0.533173153715155 1 1
0.478738058410533 0.468362281549753 1 1
0.577381156293727 0.564921769669434 1 1
0.432922720303823 0.424049125803961 1 1
0.463412405369642 0.454245954214824 1 1
0.429648623430746 0.422918501820965 1 1
0.283894461045637 0.278271840590049 0 0
0.621521413658411 0.609840594652457 1 1
0.347216604843408 0.339924718027704 1 1
0.445798913900223 0.437050741180716 1 1
0.67041496705402 0.658778694976351 1 1
0.55851791450548 0.548190664213134 1 1
0.584031694016266 0.571697466071025 1 1
0.512266279200666 0.501469206641788 1 1
0.558983842578212 0.548747573854781 1 1
0.493648856870497 0.484802724671458 1 1
0.460096942503612 0.451526981537089 1 1
0.533814019052454 0.523381307871663 1 1
0.520558538802856 0.511377533334515 1 1
0.636266715016061 0.622528524628373 1 1
0.653999115131273 0.639452516171099 1 1
0.531745669593435 0.521492727586029 1 1
0.671427732702273 0.658961130792134 1 1
0.604574839382002 0.593609679714336 1 1
0.505764442725243 0.496264359740421 1 1
0.476879892217624 0.46834083946907 1 1
0.372966834579296 0.366610765532014 1 1
0.659243362109505 0.645742522464175 1 1
0.357460994512314 0.349856645629921 1 1
0.531296007689836 0.521145217565091 1 1
0.775014147763988 0.76150853391363 0 0
0.588296960166774 0.577281910927803 1 1
0.522154943254619 0.511840449605459 1 1
0.415439298330674 0.407560599002388 1 1
0.45984453669384 0.451667657213784 1 1
0.631031138657323 0.617791144323295 1 1
0.361154617905216 0.35364178839174 1 1
0.625729661066805 0.613496433410753 1 1
0.566195273386497 0.555592746711262 1 1
0.498083852983069 0.489324323554876 1 1
0.37323375048701 0.366122222039466 1 1
0.440175505863399 0.431837661001273 1 1
0.457589215490693 0.447911197757306 1 1
0.509411212562105 0.499985776508839 1 1
0.386749343142554 0.380044000044235 1 1
0.565814324245897 0.55595759770953 1 1
0.355920595942656 0.349310870148485 1 1
0.334226098619963 0.327356948414316 1 1
0.413941148974965 0.406162103335157 1 1
0.402188058572847 0.395303700604672 1 1
0.463919225797096 0.454627339137454 1 1
0.58363575805669 0.573074375359405 1 1
0.454431362969665 0.445668362070768 1 1
0.528403564844162 0.519688396138691 1 1
0.313150841688055 0.307115829581933 1 1
0.464119601263682 0.455754048775042 1 1
0.384777847448939 0.377334542534527 1 1
0.586605920061742 0.577754919219544 1 1
0.566097780026152 0.554902545293067 1 1
0.612985208092585 0.601934732632831 1 1
0.531600481674151 0.521314162923917 1 1
0.274533165360919 0.268487136354964 1 1
0.540959746302346 0.529114659598738 1 1
0.660012590502771 0.647473489506134 1 1
0.556641902291903 0.547010480220816 1 1
0.464615661072869 0.454121141211179 1 1
0.548266976719939 0.538095083597465 1 1
0.451336679556956 0.442868792219925 1 1
0.495268263515823 0.485665061175573 1 1
0.623308138085606 0.609764029128544 1 1
0.607182837086236 0.596671824883421 1 1
0.544612852566464 0.533364412039826 1 1
0.549278530860652 0.539368992866622 1 1
0.691445891693174 0.679424610529268 1 1
0.649337463485921 0.637546481165636 1 1
0.382814219857153 0.375483416810898 1 1
0.177643184520366 0.174528242313655 0 0
0.642644496868429 0.630992844503495 1 1
0.37686751484849 0.370775823114126 1 1
0.522906157571108 0.513701043158583 1 1
0.612223977178782 0.600878484753252 1 1
0.635752402903753 0.623217425306172 1 1
0.477290632902055 0.468205371008869 1 1
0.477203373571615 0.46872677010485 1 1
0.344708754483826 0.339282295204572 1 1
0.39805257965128 0.391040029498217 1 1
0.542448300479946 0.532797132054052 1 1
0.681957042596762 0.669371320541324 1 1
0.329057296705746 0.323608150708422 1 1
0.471654372221162 0.463237321314994 1 1
0.587305664560103 0.576958770859395 1 1
0.638901058254119 0.627992886113084 1 1
0.566988041692269 0.556874891804608 1 1
0.409521921485424 0.402963406253691 1 1
0.633596797925355 0.623323654682519 1 1
0.454974668249773 0.445918935235062 1 1
0.614741073769387 0.603335607574847 1 1
0.419772190247892 0.411184395517468 1 1
0.646296918774575 0.633529125729448 1 1
0.443543894593272 0.435770560945309 1 1
0.524882407855108 0.514569450728142 1 1
0.603529245772155 0.592777288210105 1 1
0.519461637225899 0.509180826078969 1 1
0.304398344654609 0.298293069890917 1 1
0.653215219507329 0.640685533338508 1 1
0.516026918909034 0.50612748390395 1 1
0.44482965108299 0.435944225437253 1 1
0.602849177945548 0.592211049160293 1 1
0.466729387526317 0.458338694538572 1 1
0.506722062633057 0.497838856415328 1 1
0.404166621136383 0.397963374216635 1 1
0.621823478552786 0.610675782442766 1 1
0.515944748089564 0.506606941117981 1 1
0.443621067911707 0.435770585960194 1 1
0.47970267773423 0.471098515984157 1 1
0.519634642927271 0.510647847625833 1 1
0.416067820802257 0.409187006793253 1 1
0.915739738129596 0.898667068368909 0 0
0.810286935614053 0.793696112008017 1 1
0.391218181846301 0.384046452336138 1 1
0.637258192449114 0.62529344728685 1 1
0.605596236298339 0.593663425372741 1 1
0.306547633567115 0.300703628178217 1 1
0.540909102031733 0.531660108108045 1 1
0.69275101336434 0.680317337173578 1 1
0.585430993643046 0.573996835405321 1 1
0.39382821836718 0.385877831594688 1 1
0.663374323526482 0.650017494122813 1 1
0.580056351481111 0.568858004016073 1 1
0.662886278190104 0.648835099229696 1 1
0.418117340558573 0.409976520204618 1 1
0.592198824892239 0.581565494134842 1 1
0.473078084513075 0.464187386626124 1 1
0.718380624985751 0.704685951064626 0 1
0.597636721261772 0.58630660381296 1 1
0.432253921826384 0.425068629791165 1 1
0.848296401880452 0.832687442493575 0 0
0.551474541556768 0.540621921067589 1 1
0.637661576808071 0.625496329205722 1 1
0.557292037852858 0.546189656672727 1 1
0.551698112241702 0.543412632021531 1 1
0.536799454656999 0.527763243694374 1 1
0.6352171757178 0.623737842820655 1 1
0.432002794504433 0.424296692669502 1 1
0.516264487850083 0.506931586489559 1 1
0.650327290265746 0.637739734446766 1 1
0.509538534793623 0.500594347867205 1 1
0.348116853714822 0.341827771904512 1 1
0.542046417768872 0.533198750841042 1 1
0.341185264377043 0.334034580335025 1 1
0.636961962351122 0.623858813748831 1 1
0.664270610873247 0.648319859803586 1 1
0.459294273105767 0.45202065456099 1 1
0.433341500739978 0.4255555791986 1 1
0.590737406869301 0.576763853483283 1 1
0.50707399905066 0.498907826146364 1 1
0.442268752268376 0.434766143946801 1 1
0.367046547240463 0.359383663559586 1 1
0.522447708564173 0.511961725389271 1 1
0.299214678570318 0.293657595558862 1 0
0.35547321609173 0.349353640706615 1 1
0.268373880142072 0.262742227503327 0 0
0.468449297382458 0.458180870904253 1 1
0.593122153249869 0.583330719170416 1 1
0.41242299954253 0.404398751450621 1 1
0.681767873892677 0.668026282119044 1 1
0.585414500787451 0.574312508591255 1 1
0.431033172616529 0.422550474619167 1 1
0.399200496284676 0.392761598470075 1 1
0.684662257436059 0.673300980916918 1 1
0.489214604475105 0.481301980527017 1 1
0.616838859751869 0.605605821009533 1 1
0.453664845866097 0.444495108668303 1 1
0.454697917219546 0.44663039585007 1 1
0.4252267789968 0.417812779986514 1 1
0.572235363205442 0.561464540282068 1 1
0.565433199557456 0.554252639830367 1 1
0.667558388956112 0.653926320207937 1 1
0.451095700909803 0.441680089243168 1 1
0.485250717869942 0.476288011538242 1 1
0.379956547836767 0.371470793372721 1 1
0.328505980594717 0.322575815845265 1 1
0.472223359548867 0.463195009489424 1 1
0.313454526117413 0.307821193910333 1 1
0.521503291197679 0.511753656727403 1 1
0.572287543018601 0.561395081153255 1 1
0.447197183219617 0.439606733167748 1 1
0.598157628124463 0.586794777206485 1 1
0.609134780139781 0.597004597282247 1 1
0.49131135844513 0.483312676615874 1 1
0.444172189325782 0.436532416694633 1 1
0.556247544590926 0.546562246029939 1 1
0.442028020670862 0.434415668565356 1 1
0.678153477703199 0.66666634854639 1 1
0.464278399548137 0.455011324285398 1 1
0.342162835576993 0.334535064210233 1 1
0.575953814335865 0.564689037394905 1 1
0.689760882944887 0.677275550276978 1 1
0.230457723104067 0.225662291810106 1 1
0.362660144304325 0.356290709412163 1 1
0.22208467111309 0.218148251298061 0 0
0.62458664797229 0.612659108103947 1 1
0.529915235090999 0.520785469412887 1 1
0.288088070666938 0.282352457451875 1 1
0.542207175121752 0.533396707845553 1 1
0.464170711157262 0.455068078057751 1 1
0.462566926384658 0.453868480816374 1 1
0.625194282377415 0.61349726838773 1 1
0.171585902860159 0.168693477442353 0 0
0.49219905258895 0.483955868639479 1 1
0.44410093057571 0.434798530138841 1 1
0.369281227748695 0.362089843806012 1 1
0.368674408678242 0.361749599630905 1 1
0.409777801173615 0.400981418606928 1 1
0.258640625915133 0.253891551856967 1 0
0.618464271977372 0.607931871974316 1 1
0.561380014101901 0.550865339760546 1 1
0.627211026472577 0.614830140142365 1 1
0.411870446199117 0.403417094611362 1 1
0.670610244893927 0.658685995952687 1 1
0.504308132976475 0.492934607549584 1 1
0.44295144562167 0.43433470100997 1 1
0.512655236357144 0.50338056484868 1 1
0.288016259013445 0.280807059074535 1 1
0.611645330843822 0.601280078256543 1 1
0.322644906669467 0.317174046427053 1 1
0.458054251868951 0.44967688219968 1 1
0.642957498071988 0.631368837726306 1 1
0.72658884226373 0.712396325925344 0 0
0.681030067589863 0.667291676588726 1 1
0.449746994103926 0.441669230927386 1 1
0.541533259325282 0.531305267033467 1 1
0.581370831402595 0.570909574819593 1 1
0.634073657649563 0.621593930675757 1 1
0.653753502925307 0.641715716281019 1 1
0.376463606224594 0.368300435460135 1 1
0.492042121299251 0.483109991718284 1 1
0.457079763357526 0.448917440676558 1 1
0.446951210822666 0.4385824746589 1 1
0.450565808549402 0.442930902162465 1 1
0.457211136440804 0.448337148919062 1 1
0.57827733944139 0.566846047328069 1 1
0.637811677783769 0.625873506329496 1 1
0.339468272579873 0.333358914069455 1 1
0.379057561494005 0.371775830099519 1 1
0.710957162179789 0.697899193742207 0 1
0.534957228244428 0.526791285001088 1 1
0.584422982773175 0.574306092628707 1 1
0.514151243572928 0.50486507283176 1 1
0.455668699626162 0.447125714800832 1 1
0.488995829120073 0.478849719024565 1 1
0.248454081170023 0.244919908496452 0 0
0.609299843304445 0.59682176069134 1 1
0.513043784673334 0.503018296174746 1 1
0.439964163432323 0.432341460453855 1 1
0.457859593472497 0.44902961023523 1 1
0.509509138515885 0.498759173894912 1 1
0.509759313673804 0.501443817828839 1 1
0.584387084847816 0.572086136601598 1 1
0.501798868444526 0.492180685503991 1 1
0.425206202259877 0.416681163458551 1 1
0.209650423846013 0.204863426554828 0 0
0.527504753377977 0.518290436708175 1 1
0.556444486382839 0.5467757208701 1 1
0.402000168079144 0.394507472965905 1 1
0.324639350342445 0.31844048354998 1 1
0.464977453145171 0.456092155479781 1 1
0.362496248167188 0.354131324309528 1 1
0.431551987671722 0.42285827758543 1 1
0.397110965726957 0.390241446438966 1 1
0.573727602156655 0.563941212341938 1 1
0.488983167819091 0.478569862147544 1 1
0.319150816938448 0.313961972126297 1 1
0.359296154558509 0.35285235262294 1 1
0.451152254082254 0.442976234475151 1 1
0.458936246536824 0.449274845435704 1 1
0.387004147917595 0.380378091044227 1 1
0.438223167734248 0.429664502046904 1 1
0.428357844145105 0.420397097713871 1 1
0.704567658844963 0.690515928644259 1 1
0.490150406199334 0.480481115460481 1 1
0.57235551782498 0.560607187496626 1 1
0.46012375506299 0.45240467099772 1 1
0.447243136979737 0.438549905310553 1 1
0.452578436426571 0.444242427783481 1 1
0.371378313932502 0.364309499864495 1 1
0.440331079813431 0.430937974471433 1 1
0.4718150368759 0.46307238461045 1 1
0.706185279181584 0.692585957893002 1 1
0.438360959441071 0.430173092711607 1 1
0.717204527720405 0.701968848531282 1 1
0.353470483256922 0.348511663334784 1 1
0.580312644992471 0.569859182170339 1 1
0.253029826442459 0.24792321553389 0 0
0.557305621165893 0.546860898325297 1 1
0.606650348732408 0.595327953146114 1 1
0.341062248591845 0.33456491325965 1 1
0.797153232969538 0.781625278676042 0 0
0.414841789641683 0.40709494685386 1 1
0.32812661380432 0.32136113289322 1 1
0.648740930575607 0.637860726460506 1 1
0.621518320112356 0.610720812883828 1 1
0.567047239471607 0.556053185228247 1 1
0.443548288888683 0.436053763606818 1 1
0.703818394720566 0.689549796086995 1 1
0.569697810394845 0.560308417305674 1 1
0.546543338426854 0.537712070429232 1 1
0.586928200519289 0.57626338231014 1 1
0.489548049619653 0.480440488288277 1 1
0.419572401503363 0.411916801808666 1 1
0.55996195746992 0.550371854185237 1 1
0.38454702850889 0.377279178553466 1 1
0.726799436415142 0.713404183945599 1 1
0.485138720892411 0.476622019929234 1 1
0.56822396370002 0.558510929118849 1 1
0.750634309274336 0.736192544001027 0 1
0.4615512424991 0.450683101478603 1 1
0.266793145785683 0.260967194427362 1 1
0.655460928158327 0.642325758176694 1 1
0.460698393075587 0.452148903403069 1 1
0.539261375216023 0.529683737802978 1 1
0.546270040279275 0.535454140757874 1 1
0.744963809200103 0.730341427452899 0 0
0.758076593713152 0.745942428042346 0 0
0.207799435593035 0.204709037739162 1 1
0.48442212716459 0.476504516671783 1 1
0.470386602064304 0.460568605416821 1 1
0.35296004008152 0.347274657471364 1 1
0.28165270717233 0.274822035138593 1 1
0.683767985680769 0.67168811425372 1 1
0.488010104825996 0.478477578777724 1 1
0.460119329443838 0.451632295877884 1 1
0.500541117582902 0.491567271249615 1 1
0.595857340039486 0.585766898282367 1 1
0.685265437021239 0.67279916860939 1 1
0.415769538771859 0.408799561601833 1 1
0.568678591307682 0.555832888131573 1 1
0.590848151356881 0.578248946186326 1 1
0.542672585914308 0.533309110463902 1 1
0.486122014621338 0.4785056120869 1 1
0.568242661901468 0.557056928590117 1 1
0.490481539620079 0.481635317134523 1 1
0.65962753486735 0.648200390804401 1 1
0.65079475502321 0.638122655438775 1 1
0.388210419264978 0.380874666877045 1 1
0.525469046989264 0.515442559462948 1 1
0.526173884760683 0.51586904053795 1 1
0.562871321548178 0.552371061049393 1 1
0.616956779229918 0.604917802738512 1 1
0.665933451676195 0.651748382392948 1 1
0.646992083578696 0.633670121433692 1 1
0.240924494723322 0.236478992103669 0 0
0.33794536392539 0.331807073003656 1 1
0.484124022719568 0.473664740767895 1 1
0.815400482962616 0.800645943550107 0 0
0.281123701753605 0.275397655302589 1 1
0.512051472308684 0.501983325968411 1 1
0.416976543013599 0.409157986823647 1 1
0.555226883639336 0.545718566383913 1 1
0.676448093465249 0.663110044558828 1 1
0.51092141779835 0.502206940684327 1 1
0.438960623388517 0.431879121551748 1 1
0.549689032818888 0.540551638660363 1 1
0.400808110665584 0.392903875441263 1 1
0.380618832163133 0.373052765786045 1 1
0.360937906205511 0.353821655883113 1 1
0.570721684089793 0.560721415758263 1 1
0.643258647815543 0.631945369468805 1 1
0.320021138344609 0.313814767848529 1 1
0.422575993638761 0.41603507088576 1 1
0.579806949009453 0.568799952534848 1 1
0.642917605283323 0.630532504239925 1 1
0.353573877797247 0.347140889207466 1 1
0.387964768851836 0.379915873650824 1 1
0.494014837072701 0.484362964539472 1 1
0.480342758734153 0.471078515027581 1 1
0.357653832207418 0.350019870584256 1 1
0.478808803455497 0.468570123376894 1 1
0.44565659100352 0.438039740704741 1 1
0.54285007402441 0.530692393075798 1 1
0.510207989299976 0.501442669575833 1 1
0.371186666304723 0.363066107256027 1 1
0.514553223122194 0.504071015174971 1 1
0.473903756025989 0.465296207528027 1 1
0.646355140464818 0.634744701059084 1 1
0.283896474278879 0.2789491605748 1 1
0.436350947854266 0.427433400903154 1 1
0.571679620848748 0.561158809004881 1 1
0.500615793688708 0.49142786225327 1 1
0.481814101231614 0.472592327552448 1 1
0.344359451809701 0.336151412754917 1 1
0.420490181718866 0.413393337883683 1 1
0.31866589503394 0.313218798188834 1 1
0.615777413145087 0.605462157433075 1 1
0.527773767702309 0.518346430874046 1 1
0.486987956625742 0.477564883928575 1 1
0.5172022345536 0.50842728356996 1 1
0.671456444232089 0.65966218280083 1 1
0.423996345170873 0.416590627684164 1 1
0.460045172433386 0.452325764495387 1 1
0.520999239830015 0.510660639478867 1 1
0.264422564356248 0.259586517149903 0 0
0.73016405367619 0.71467371699596 1 1
0.37951735582417 0.371304361407586 1 1
0.545093905935762 0.536030752706394 1 1
0.394653852836324 0.389048963733853 1 1
0.535662135398025 0.526637368654694 1 1
0.49359972827343 0.484094714493191 1 1
0.587966791311955 0.576697113525017 1 1
0.478314865114641 0.467819309895071 1 1
0.523925116553677 0.513465360796665 1 1
0.61627583178907 0.602791535669264 1 1
0.589713265174244 0.57951660701616 1 1
0.425317147960295 0.417675102135569 1 1
0.311233951319863 0.30579861181614 1 0
0.753685656042417 0.74059976631758 1 1
0.525085052145543 0.515907361063424 1 1
0.432004307832764 0.424305359864305 1 1
0.314254049256369 0.310067475049194 1 1
0.318967126063816 0.312533740185372 1 1
0.553276941434882 0.542786445964612 1 1
0.397902246998 0.389820749718302 1 1
0.362672296504377 0.357031732213805 1 1
0.483254951939895 0.475243247480791 1 1
0.339923556391267 0.335067827831225 1 1
0.485875043179747 0.477754297176516 1 1
0.642439030722495 0.630890243441517 1 1
0.447902517514438 0.440372664680416 1 1
0.469799978442182 0.461381395072095 1 1
0.41738785740547 0.409495057258663 1 1
0.40979130639599 0.402255409134305 1 1
0.201991954116067 0.198236150350531 0 0
0.566517770233838 0.554815728930095 1 1
0.378364439162034 0.371324896429426 1 1
0.476455311934185 0.46552888692442 1 1
0.728124824523271 0.714976074393039 0 0
0.453077872756225 0.444944660502048 1 1
0.649725015552842 0.638398934639302 1 1
0.620209506190244 0.607622417274535 1 1
0.784789727347504 0.769006950373314 0 0
0.579620520872122 0.5686484717803 1 1
0.451483120135586 0.444156499645978 1 1
0.625159539680857 0.614121526087087 1 1
0.639324367199914 0.629086297978106 1 1
0.37386165655595 0.366699395329827 1 1
0.353302686803563 0.346734550954813 1 1
0.382739160916438 0.376308257265712 1 1
0.677419416407839 0.664874868641736 1 1
0.82207424307283 0.806695872494714 0 0
0.688968277979826 0.676123649519831 1 1
0.43281860429626 0.424535261860247 1 1
0.577404883021217 0.566032977352189 1 1
0.335990540891941 0.329542212175603 1 1
0.481645031030471 0.472367380769829 1 1
0.57843945460261 0.568655964237549 1 1
0.428584079383491 0.421065238489594 1 1
0.356382462102898 0.348581221178206 1 1
0.507712124713603 0.498987771507 1 1
0.505798366763289 0.49605184085186 1 1
0.771424212967497 0.757329310919978 0 0
0.625705548476544 0.614029295327632 1 1
0.467225353712802 0.458415915673247 1 1
0.433050055932005 0.42399136413482 1 1
0.392860151912791 0.385718066911329 1 1
0.383945260834291 0.377259579856425 1 1
0.337423261228139 0.330047564125223 1 1
0.45539623715668 0.44833656637861 1 1
0.48737196463842 0.477608278113508 1 1
0.62504320137908 0.612584960644243 1 1
0.315335579328643 0.309073020712397 1 1
0.501110791806946 0.491979186664706 1 1
0.656396647090112 0.645089334599065 1 1
0.550939681319627 0.539721189725399 1 1
0.443604551238384 0.434069782476999 1 1
0.543859163342812 0.534300544472819 1 1
0.646456844510199 0.633791534571907 1 1
0.35854315482924 0.351975150202312 1 1
0.390643889182654 0.38236772657091 1 1
0.564460857655979 0.554456760909018 1 1
0.445021761094002 0.437365636738729 1 1
0.451450259751228 0.44283341575108 1 1
0.597321008926873 0.586621467545661 1 1
0.500473198220336 0.491211249250274 1 1
0.587640895924408 0.576917635752389 1 1
0.605535210910223 0.593787187861287 1 1
0.520146965515848 0.511586685174976 1 1
0.395035960162068 0.386062062153346 1 1
0.582786028156501 0.573034325393375 1 1
0.478389043692548 0.468066370685866 1 1
0.431056196488272 0.423857113112017 1 1
0.677273647996065 0.665337309710702 1 1
0.555321851740174 0.545473693856566 1 1
0.494611229473327 0.484960765980594 1 1
0.516917844313744 0.507501792942245 1 1
0.643066156401188 0.632152653776402 1 1
0.424227034019807 0.416510192345775 1 1
0.429625164711978 0.421886035469529 1 1
0.652764630048302 0.640584876587689 1 1
0.424037381849726 0.417009787199548 1 1
0.700700691729245 0.68847799989546 1 1
0.853993827601121 0.83877494661369 0 0
0.661591534528783 0.650718712531357 1 1
0.567348323170666 0.555845283270249 1 1
0.359628557896982 0.353372840377857 1 1
0.515233586274469 0.506067759920223 1 1
0.542453708351952 0.532914938440378 1 1
0.506227882187726 0.497453086994893 1 1
0.279331184848424 0.275395874447035 1 1
0.567129197770912 0.556781008089078 1 1
0.67377166570785 0.659722549357618 1 1
0.656610024807567 0.644364163249218 1 1
0.474037112438036 0.464509597806525 1 1
0.62240753230885 0.609226275732082 1 1
0.551801913049623 0.541359851110537 1 1
0.646971173416736 0.634771560818162 1 1
0.44820653882139 0.439622060402298 1 1
0.427385202880733 0.41968322158204 1 1
0.474847942259638 0.466732624716501 1 1
0.606213798817537 0.594719960599744 1 1
0.503251137519967 0.493236904518209 1 1
0.531689108767243 0.522481214263059 1 1
0.505832065283848 0.49632671070236 1 1
0.58861671390873 0.578640917524479 1 1
0.546931887071039 0.537298192245773 1 1
0.559123085580469 0.547982269884604 1 1
0.352027476108593 0.346520697703394 1 1
0.518801720020247 0.509291800174178 1 1
0.527054060602157 0.517656726608303 1 1
0.462241926983628 0.454242000013932 1 1
0.552982111008171 0.542774986465952 1 1
0.633510081206615 0.622095737357608 1 1
0.458739681043378 0.450607492150416 1 1
0.402571771280103 0.395381627015254 1 1
0.526579551101831 0.517272857213442 1 1
0.594879403973847 0.583499599020164 1 1
0.588239960776856 0.577888984434152 1 1
0.414715020923621 0.407439923985664 1 1
0.339214945606022 0.333744360241435 1 1
0.549533256054595 0.539430708644971 1 1
0.455901501914128 0.446469093408906 1 1
0.290452298909922 0.284024607661817 1 1
0.427377355352276 0.418612950607297 1 1
0.655882676219894 0.645223639256826 1 1
0.608199238188931 0.597770794851429 1 1
0.507618439966871 0.49857373243485 1 1
0.766713400857022 0.753215411565207 0 0
0.562627124235376 0.551384583886054 1 1
0.442103944190893 0.433788434720531 1 1
0.504198477238423 0.492893252080001 1 1
0.383564788480772 0.377715656475737 1 1
0.427206113371589 0.418575382644827 1 1
0.596317356137383 0.58441452701551 1 1
0.336923173137968 0.328940036938646 1 1
0.512923247489032 0.50242019175936 1 1
0.34982016810055 0.343427431799783 1 1
0.480072011860907 0.472203410396413 1 1
0.464567942420074 0.45701466864713 1 1
0.419831875673602 0.411982558411905 1 1
0.854271719345405 0.838743561633736 0 0
0.362464467366031 0.356167324306037 1 1
0.658358011248902 0.645137747365557 1 1
0.584889495577494 0.57399186106573 1 1
0.374526977397682 0.367068784730917 1 1
0.254186029670317 0.249852757572767 1 1
0.413555029925885 0.405284116931953 1 1
0.580922664339424 0.570475141371178 1 1
0.537968949904146 0.528050453926042 1 1
0.527584197706649 0.518146724334774 1 1
0.334263763014986 0.328210214949196 1 1
0.605676206322525 0.594283245295277 1 1
0.420879035103865 0.413876342830071 1 1
0.269983663100283 0.266540441675034 1 1
0.461017459306696 0.453249610792703 1 1
0.329209486985168 0.321549828078244 1 1
0.491481093815906 0.481524768138554 1 1
0.532215142847247 0.522589731528634 1 1
0.79584605316693 0.78065300617824 0 0
0.606783036765924 0.59469962621112 1 1
0.35735571071626 0.351020761593605 1 1
0.477476875236112 0.467047373711151 1 1
0.762180853940168 0.748361536043761 1 1
0.204697875447486 0.200558898309808 0 0
0.754578258315809 0.741203142441762 0 0
0.353362271181231 0.3471984408097 1 1
0.693184613636805 0.680592011046499 1 1
0.2293643081831 0.225844400666159 0 0
0.443060749861631 0.434462277437518 1 1
0.634894563084205 0.623130522162254 1 1
0.492765997675019 0.483697914937946 1 1
0.26888091361742 0.263811095060879 1 1
0.566019620204347 0.555164771200643 1 1
0.493378842175219 0.482892597446641 1 1
0.457697231549202 0.450161974705204 1 1
0.613143825005306 0.602320609480079 1 1
0.639398770794188 0.628678070450806 1 1
0.572770707006103 0.563081374985601 1 1
0.349719281857557 0.343115281465545 1 1
0.537151019695545 0.528365304088957 1 1
0.506508418033093 0.498197033709364 1 1
0.660477582051237 0.647860503791068 1 1
0.372273653819688 0.363716569713019 1 1
0.530899504680502 0.521582120425122 1 1
0.483749688192514 0.474613501793764 1 1
0.515642372556462 0.506656639641302 1 1
0.611881149960234 0.600837651811718 1 1
0.696725706526868 0.682977242036046 1 1
0.566621555977541 0.555825863070865 1 1
0.57115215245617 0.560531165234886 1 1
0.568039165178012 0.55693336348074 1 1
0.417692525966091 0.40970976058317 1 1
0.747024447898205 0.733913713061595 0 0
0.465694044344646 0.455656383005197 1 1
0.270429729095247 0.266632280235172 1 0
0.22167834710663 0.217624377676305 0 0
0.461476059161567 0.452575159108993 1 1
0.392615588962405 0.386014687224168 1 1
0.669506533917685 0.657184524137706 1 1
0.35383129852767 0.347893936827203 1 1
0.587693124415421 0.576680530586554 1 1
0.598742703302703 0.586605593108363 1 1
0.541438899380022 0.531083879236011 1 1
0.763688019233461 0.749779658122465 1 1
0.434835930108165 0.426497887225404 1 1
0.547924152485549 0.5377483842618 1 1
0.481907558012955 0.473334863494779 1 1
0.510385689357305 0.501810570793543 1 1
0.533625861271799 0.524107706195875 1 1
0.471623358466582 0.462415892967333 1 1
0.374277694771031 0.368820782816547 1 1
0.601326753104609 0.590475092359995 1 1
0.459250049116698 0.449574407835942 1 1
0.404487194850657 0.397295697609127 1 1
0.356303028618578 0.347997341257661 1 1
0.44285765219015 0.433998354684543 1 1
0.566490380988732 0.556013055257418 1 1
0.441434662051957 0.432132732834708 1 1
0.649690202463069 0.635495703920715 1 1
0.537058914149909 0.527067152990268 1 1
0.345261923410888 0.336477487063889 1 1
0.660066447828224 0.647673526652272 1 1
0.401134490341279 0.393509226436398 1 1
0.319530114302401 0.312852970393466 1 1
0.602257413352595 0.589482868986059 1 1
0.622652302291751 0.611702974722696 1 1
0.318823944184234 0.313338093881524 1 0
0.274315857157268 0.269047988162177 0 0
0.64360962716379 0.631476285743622 1 1
0.385727402062354 0.377834383053063 1 1
0.484490293389715 0.475725123015328 1 1
0.505348351800388 0.495861456013297 1 1
0.257079973533806 0.25295442610385 1 1
0.48033835848728 0.471803596542659 1 1
0.32134532944859 0.316685737176197 1 1
0.512044212878944 0.502469376906832 1 1
0.422788831385128 0.415512366150434 1 1
0.4325513262445 0.424704146266985 1 1
0.469036655949582 0.461087742716007 1 1
0.251529769813657 0.246871550551172 0 0
0.57756208009936 0.566252831658154 1 1
0.468809194200941 0.459729103345543 1 1
0.645253877487841 0.633550361893708 1 1
0.539726897055735 0.529769463606414 1 1
0.455303479425401 0.44683075504031 1 1
0.614241089618718 0.601766107355 1 1
0.33480367522538 0.327161596270119 1 1
0.27791995997379 0.271452594922706 1 0
0.335069209481137 0.328813848318929 1 1
0.309784345727538 0.302198295086729 1 1
0.475071092325411 0.466744281647139 1 1
0.418644031075579 0.410088486107409 1 1
0.545393370688776 0.53532789836383 1 1
0.272143016104476 0.267333744720781 0 0
0.411715316284781 0.403999324394577 1 1
0.510671191004925 0.501316009592601 1 1
0.430048093057329 0.422246273732302 1 1
0.550288783592002 0.540136456795612 1 1
0.312416793588292 0.306526413333203 1 1
0.4706883252731 0.462028132827675 1 1
0.566967740715351 0.557091746327384 1 1
0.390197663727774 0.381587503651177 1 1
0.530124645848525 0.519784300411465 1 1
0.437407705413061 0.428495713016564 1 1
0.358956028857287 0.35159276825732 1 1
0.518525850239098 0.508740796554819 1 1
0.3779035623519 0.371734515309046 1 1
0.494597146857619 0.485415360667862 1 1
0.470948740854706 0.462073758311918 1 1
0.566411074369268 0.554930650508618 1 1
0.475906662449732 0.466701589605359 1 1
0.405284012214773 0.395823326604894 1 1
0.41971131314323 0.412309408258513 1 1
0.385669059732172 0.378774536793002 1 1
0.418488777793288 0.41034402710804 1 1
0.364550786058567 0.358386313132723 1 1
0.446003051377667 0.437271391898619 1 1
0.50807984504147 0.498859272079638 1 1
0.427832962409246 0.420610988154571 1 1
0.425521168931182 0.417215382713109 1 1
0.495228538654354 0.487399575036065 1 1
0.652485651116911 0.640745954526334 1 1
0.617966351133459 0.607702471122769 1 1
0.533061269472045 0.522201802836516 1 1
0.463895576626663 0.45457497557897 1 1
0.505587126044504 0.495971496276748 1 1
0.474850527926762 0.466572145348853 1 1
0.615378657036246 0.603198647829609 1 1
0.378754197021494 0.371916460888112 1 1
0.499282636663947 0.491363541651034 1 1
0.615641099081079 0.604040369214867 1 1
0.496083836400108 0.487594851544484 1 1
0.702210530916646 0.689399362799917 1 1
0.547980907926258 0.538255468616334 1 1
0.447314008382357 0.437943168411357 1 1
0.535302336870174 0.524577109731765 1 1
0.610621289442597 0.600150234928912 1 1
0.53032095004793 0.518863320100688 1 1
0.360688982944014 0.354569427644119 1 1
0.642851412341512 0.631832864212429 1 1
0.424319592531884 0.415571729257693 1 1
0.492179008622026 0.483197869597625 1 1
0.519353198628603 0.510348601332675 1 1
0.6058433131789 0.594471694799007 1 1
0.839130052183631 0.823034731758183 0 0
0.739470346602701 0.725691708374856 0 0
0.743984944855311 0.730497732775037 1 1
0.625206763012867 0.614680489254565 1 1
0.424718362997645 0.416257611574058 1 1
0.602817864339912 0.592393300566891 1 1
0.503346812866243 0.49446800611161 1 1
0.404961358584748 0.397777390133263 1 1
0.549006660549109 0.539691545745869 1 1
0.564265306669697 0.555285917593095 1 1
0.29918008585739 0.293704624723997 0 0
0.484077891894994 0.474440585609224 1 1
0.592020418241261 0.582085194581326 1 1
0.344542884540258 0.338720598002422 1 1
0.350268906913267 0.344054906955026 1 1
0.511267741670941 0.502036474690037 1 1
0.462986040263682 0.454470924476147 1 1
0.45622179508114 0.445678324297462 1 1
0.416070971849178 0.407490280167035 1 1
0.254164075920262 0.248782109565361 1 1
0.287415675155627 0.282582245133958 1 1
0.397135561971205 0.39022540598948 1 1
0.473026991134124 0.464766039559033 1 1
0.470021519085985 0.462217144880713 1 1
0.462259801956108 0.453696398570726 1 1
0.350076639711831 0.343094183389772 1 1
0.343503161971107 0.338488956489706 1 1
0.51119789004437 0.500900172788484 1 1
0.437158034764649 0.429892847607148 1 1
0.44347570708054 0.435836170202783 1 1
0.488737585745691 0.480722727877689 1 1
0.546612973250305 0.536600679163133 1 1
0.711126783031802 0.697376394578949 1 1
0.493545066505096 0.48456838834798 1 1
0.549298841404163 0.539387180441236 1 1
0.478161575638368 0.469788657732366 1 1
0.437760203903518 0.428781695434953 1 1
0.666283007629222 0.654928710242273 1 1
0.550864093886967 0.540312587133878 1 1
0.507946709098271 0.498656927830246 1 1
0.586978731205812 0.576182169277988 1 1
0.504081679748661 0.49469015056192 1 1
0.371128580626293 0.364199122698578 1 1
0.569870608596887 0.559950258292604 1 1
0.336887159507909 0.330550303266855 1 1
0.382064176131622 0.374087707579603 1 1
0.562190191474823 0.551520126728054 1 1
0.354972668196357 0.348495963502705 1 1
0.549519898851427 0.539686880323695 1 1
0.553850430241161 0.542169708921271 1 1
0.33711833885417 0.329718265090728 1 1
0.38671027147213 0.37978255740428 1 1
0.603969717398929 0.594486733381004 1 1
0.521244810980602 0.511001924893456 1 1
0.335654212743138 0.329101221500452 1 1
0.754432169570127 0.74080073031134 0 0
0.468433429473453 0.45921321213942 1 1
0.421832328268094 0.412991057857321 1 1
0.573503715360397 0.563160595355544 1 1
0.586582348197374 0.576350662989013 1 1
0.406097031158168 0.39843021211945 1 1
0.577196349261952 0.566381129512771 1 1
0.465876086215899 0.457763140592274 1 1
0.703787344483442 0.691516560820381 1 1
0.50947335318135 0.500867536728135 1 1
0.709444701653634 0.697524985916125 0 0
0.452108677805034 0.44166809434994 1 1
0.59153879230186 0.581119621809985 1 1
0.578433271572105 0.566042735396793 1 1
0.307202091340405 0.302892103926404 1 1
0.47959350099236 0.47055170941488 1 1
0.589640980982036 0.57889695570586 1 1
0.536437027607723 0.52727770751365 1 1
0.686773125270189 0.674348990868504 1 1
0.695086243700437 0.679468432769727 1 1
0.226336329264334 0.222447349350316 0 0
0.511709767584749 0.503133787550551 1 1
0.427355827310661 0.419503484172008 1 1
0.233952097884506 0.229864013165823 0 0
0.354381445728594 0.349067285115096 1 1
0.360021566158333 0.354066743759988 1 1
0.617061564221972 0.604176272739734 1 1
0.694410045952633 0.681977432639732 1 1
0.443625662652236 0.435238128018921 1 1
0.446462464531237 0.438812608440462 1 1
0.484573117251438 0.475343750751239 1 1
0.420798605210599 0.412542380294982 1 1
0.485509796033001 0.476887739097804 1 1
0.492884792877674 0.4833469981564 1 1
0.533608343697247 0.524987492957049 1 1
0.419484213759408 0.410296477334325 1 1
0.352869509901382 0.344685536692789 1 1
0.280511153691592 0.275292057164584 1 1
0.543976798293513 0.534573182168121 1 1
0.501081189744903 0.491866568702516 1 1
0.534894614995265 0.525783242487539 1 1
0.52204657911759 0.511522977283393 1 1
0.582302123863098 0.572076591127469 1 1
0.325875651366037 0.319147572099153 1 1
0.401773650808944 0.395304859669026 1 1
0.523625970320472 0.513745787353724 1 1
0.479710644400525 0.471360296252858 1 1
0.384385374369453 0.377211454140421 1 1
0.665249557672197 0.651330827895036 1 1
0.692900287441641 0.679711914453158 1 1
0.511686379562116 0.502116931070677 1 1
0.61145343456685 0.600198645839513 1 1
0.451472943525735 0.442808616037067 1 1
0.56654203569864 0.556043732374846 1 1
0.583356886273347 0.572407546115266 1 1
0.376940698850196 0.368677494768735 1 1
0.357885668385358 0.351793333285349 1 1
0.671535255449462 0.660092008328552 1 1
0.384192235375276 0.376636903017245 1 1
0.469281230123447 0.460798266669238 1 1
0.709604234956712 0.696386676131196 0 1
0.382286601403501 0.374917867946395 1 1
0.455014645916814 0.446776731006464 1 1
0.508245490097654 0.499416657937067 1 1
0.448887368052544 0.440552496616814 1 1
0.71595473596846 0.703661790361275 1 1
0.557419305247708 0.546859536520236 1 1
0.387875169321717 0.379912900821509 1 1
0.332669928340213 0.326827888751477 1 1
0.382759581778699 0.37526621219197 1 1
0.386017469389523 0.37902618114671 1 1
0.751457801808995 0.738797718513329 0 0
0.560837053370698 0.548850442492084 1 1
0.577478384756106 0.566739979481115 1 1
0.768752824717973 0.75527820211896 0 0
0.478157600729351 0.470117334287475 1 1
0.428237918852105 0.420932259441299 1 1
0.39135623517477 0.384565404307974 1 1
0.426503837748144 0.418491397304833 1 1
0.43418166036053 0.425389458632617 1 1
0.476761766382202 0.467452008242442 1 1
0.553701402558086 0.54399709303564 1 1
0.504067146910972 0.492062317576406 1 1
0.215468505853213 0.211764403281083 0 0
0.605496814763332 0.593258189988685 1 1
0.499445849895064 0.490457464224409 1 1
0.523726778734784 0.514030293448732 1 1
0.437543018343461 0.4299392661314 1 1
0.500914911222913 0.490996085056804 1 1
0.546099521916998 0.535677996714939 1 1
0.383606007244361 0.377649146173374 1 1
0.576519530156257 0.565570783324774 1 1
0.366990441912523 0.359623796187276 1 1
0.560108723153768 0.548941770341457 1 1
0.518787708466479 0.50876218561184 1 1
0.374537293474045 0.368088539979853 1 1
0.594559829883304 0.583581445011295 1 1
0.523862124029191 0.512698016805508 1 1
0.731376002174034 0.717617788839682 1 1
0.386508937130266 0.378859959411844 1 1
0.559346355188409 0.54930080460603 1 1
0.670950001088016 0.659403951464023 1 1
0.631956911005223 0.620974598439566 1 1
0.367001195120221 0.359991273817344 1 1
0.630160587324952 0.618525379912928 1 1
0.653837804658635 0.642146773977468 1 1
0.385448302538343 0.37869752876248 1 1
0.410591624310531 0.40262963971678 1 1
0.572118866591712 0.562524165188476 1 1
0.529108006902826 0.518690527326722 1 1
0.412612148241233 0.403618868089656 1 1
0.627217846542563 0.615912886224909 1 1
0.67227698466809 0.658905331675068 1 1
0.549425183906314 0.538781726369088 1 1
0.453148023433719 0.44394658513084 1 1
0.493321086991763 0.485023538550116 1 1
0.670152874811384 0.65774089555449 1 1
0.44772838255043 0.439019427789017 1 1
0.541312374224099 0.531452495777573 1 1
0.554740575240622 0.544399511054088 1 1
0.60981866093291 0.597862667126332 1 1
0.437740125402622 0.429557938087505 1 1
0.49506595108729 0.486768890784205 1 1
0.4928503259958 0.483324987589335 1 1
0.439429948233103 0.430435308120162 1 1
0.450903148992303 0.441136913854667 1 1
0.545319780989051 0.535490813547855 1 1
0.479712481079952 0.468651059083526 1 1
0.236291742644026 0.231278878126576 0 0
0.454101101962743 0.445546419262891 1 1
0.739734841698709 0.727067469708356 1 1
0.435951990675843 0.429394832660977 1 1
0.429133802119114 0.421985451801074 1 1
0.468759139656222 0.46027468383977 1 1
0.508444603522296 0.497672351331597 1 1
0.475123299820913 0.466131878772685 1 1
0.335214233429099 0.32958772975214 1 1
0.57349070481546 0.561862022791094 1 1
0.424054351570318 0.414976379115616 1 1
0.26500858771853 0.260445837521378 0 0
0.445789431845824 0.436973354566988 1 1
0.517859366550368 0.507699235304199 1 1
0.364531032437259 0.358329452383231 1 1
0.642803874259919 0.632240878779585 1 1
0.436669447510343 0.427884847761767 1 1
0.461823768116571 0.452317814106873 1 1
0.409286550069834 0.402920138084798 1 1
0.550139077732624 0.540820325000578 1 1
0.432649243425347 0.425777822548343 1 1
0.385914733770712 0.379422661662552 1 1
0.385625836309206 0.378408038419044 1 1
0.323030430933283 0.317018593727888 1 1
0.580199414502753 0.569673762311965 1 1
0.426016962931617 0.418184689689217 1 1
0.611020877078878 0.600052775035959 1 1
0.613569467313552 0.599934285061366 1 1
0.395122211765694 0.388411403110511 1 1
0.532862029415985 0.521870203437405 1 1
0.456721071457263 0.448440791260109 1 1
0.534014789737134 0.524488628245503 1 1
0.448987637883851 0.440956548818114 1 1
0.430467765876283 0.423516223950142 1 1
0.494563848279423 0.484975516927912 1 1
0.669171132572127 0.656803582270533 1 1
0.671651558802605 0.658972995951472 1 1
0.613218933025725 0.60241848751284 1 1
0.469421422287098 0.461048117272155 1 1
0.367024589268165 0.36114425211956 1 1
0.654335566651399 0.642655352443228 1 1
0.654322041148968 0.641240522283924 1 1
0.545337654402224 0.534471208841958 1 1
0.187291168924694 0.183320622780723 0 0
0.599325796340738 0.58807029930859 1 1
0.635831838489691 0.624921426421124 1 1
0.704117794031864 0.691711807464096 1 1
0.587590644030412 0.577112278158719 1 1
0.357445995678165 0.350042744579093 1 1
0.505136426822042 0.496769150086339 1 1
0.513838675539465 0.503925587671253 1 1
0.447927016957281 0.438375983107245 1 1
0.501208636314923 0.492367686659199 1 1
0.443205199467022 0.435693957662953 1 1
0.529346335763955 0.519001467279674 1 1
0.437660118037582 0.430327485470253 1 1
0.623860642511732 0.611176836220457 1 1
0.495259946130572 0.48585360613838 1 1
0.515484433278272 0.506090576629053 1 1
0.378703550639207 0.370838027285196 1 1
0.537519943571633 0.526486856264614 1 1
0.459336645489029 0.451295620862399 1 1
0.628460429283275 0.615897289488282 1 1
0.13608303854021 0.13413203747217 0 0
0.448041633440516 0.439381989752613 1 1
0.382100695910984 0.374618960633009 1 1
0.711726427704353 0.698127091269593 1 1
0.474598492217846 0.465045896853758 1 1
0.490542138896607 0.482481769952105 1 1
0.780065580696078 0.766068480182899 1 1
0.370004807765668 0.362582533134985 1 1
0.365036504694408 0.357789578949382 1 1
0.512879789009466 0.503151932585085 1 1
0.447669875847433 0.439953946938766 1 1
0.484337401550293 0.47578048555612 1 1
0.642701787073331 0.628814862907414 1 1
0.558085104139205 0.546384612856301 1 1
0.437615674087346 0.429293589009393 1 1
0.657748074795889 0.644950502838605 1 1
0.564429699900641 0.554567937058975 1 1
0.488102991181972 0.479155943181592 1 1
0.596457891215806 0.585939854617698 1 1
0.405993977135974 0.398008571483475 1 1
0.570427007953889 0.558896674177359 1 1
0.540494175564526 0.531740683824399 1 1
0.355214688991168 0.34776008342943 1 1
0.501797780259946 0.49182650143291 1 1
0.395300189273384 0.388365725900993 1 1
0.469238244016109 0.460811249545482 1 1
0.474889826263939 0.46561448222372 1 1
0.645437685329027 0.632740057298562 1 1
0.485400506741543 0.476906514183132 1 1
0.537654386804632 0.527116890018662 1 1
0.417483619363374 0.411148545825269 1 1
0.46717047498736 0.45875174349938 1 1
0.561221286169852 0.551743472379126 1 1
0.381819777911478 0.376438760263961 1 1
0.401814262360635 0.394835966276172 1 1
0.507438935920223 0.498224356677218 1 1
0.469021982108863 0.461383069769086 1 1
0.457008420545728 0.448920197084894 1 1
0.671616092742356 0.658597034060235 1 1
0.482069155310964 0.473071297894943 1 1
0.569653788853141 0.559736438071589 1 1
0.698550695308716 0.686943696150251 1 1
0.462956763305523 0.454506454275688 1 1
0.386082643695611 0.379129220323437 1 1
0.50013119960545 0.491019443310567 1 1
0.549904531988597 0.53934042613162 1 1
0.532546271840023 0.522587912472948 1 1
0.459098635784327 0.450261105910098 1 1
0.542721936668088 0.531824899167479 1 1
0.499308464945632 0.488681292969303 1 1
0.414026437097974 0.406622759813899 1 1
0.325902175258535 0.319594037319147 1 1
0.278839313768882 0.273680853365247 1 1
0.639376684239445 0.627079521227875 1 1
0.572273798329404 0.561807152559458 1 1
0.42266824015027 0.414526266369644 1 1
0.53327010926919 0.524072108216736 1 1
0.448283181871396 0.439630801483554 1 1
0.353031733511599 0.347532711458535 1 1
0.319079539747536 0.314038747438125 1 1
0.443335132699799 0.435880191105645 1 1
0.448018351357845 0.439197766956052 1 1
0.534205425050387 0.524394087182702 1 1
0.52333071317987 0.514209401933047 1 1
0.483768580758856 0.475775420475135 1 1
0.599974376371914 0.588416529108406 1 1
0.486995515317662 0.478923022612671 1 1
0.561770580250111 0.551317434848318 1 1
0.399949246084708 0.393776851004844 1 1
0.600062716367362 0.589879747805399 1 1
0.443507034864795 0.435927259430784 1 1
0.54226074738504 0.532092367307061 1 1
0.351760932535601 0.346182701100358 1 1
0.544668068509341 0.534512179404112 1 1
0.567229557428755 0.554938048486092 1 1
0.470165300815542 0.462006496006105 1 1
0.321077451774703 0.314823437750753 1 1
0.459150596731717 0.451052791541145 1 1
0.531511556226911 0.521952944969061 1 1
0.446165041566082 0.43662273863521 1 1
0.506057657357421 0.496310104254805 1 1
0.529180822166453 0.519606585237994 1 1
0.492187522645813 0.482549473341206 1 1
0.52168999997369 0.510471903427861 1 1
0.352752920375711 0.346275845273495 1 1
0.385154946520598 0.3783407460182 1 1
0.523579542873373 0.51450303843857 1 1
0.489488802562054 0.480630659631766 1 1
0.504728457720035 0.494855660828804 1 1
0.309631065860951 0.303536635291988 1 1
0.34577779115953 0.340664545677871 1 1
0.401299137750157 0.392530488648665 1 1
0.479230148547655 0.470930982165794 1 1
0.647419814745751 0.634973029364558 1 1
0.402521448098805 0.396103822949212 1 1
0.412792639745381 0.405357994679521 1 1
0.417840546483828 0.410876397762533 1 1
0.596249355777289 0.584808941493805 1 1
0.491565423385558 0.482582231126998 1 1
0.540277553924546 0.528790562915268 1 1
0.314043027307509 0.308854863383956 1 1
0.718736989131911 0.705797041191494 0 0
0.485982640891922 0.476850275297839 1 1
0.703486517458298 0.68940789712778 1 1
0.39869697568791 0.392300821334945 1 1
0.510443389566407 0.501743842965197 1 1
0.26693462005607 0.262513798460038 0 0
0.421772911376669 0.414289813660321 1 1
0.337976159252468 0.331762843591659 1 1
0.351912935669863 0.344809487646183 1 1
0.842863048388521 0.829048798771956 0 0
0.430657034868376 0.423186448079419 1 1
0.449321743864204 0.441603595757862 1 1
0.429854719250998 0.42106738873318 1 1
0.474155251463049 0.465782043683635 1 1
0.373390910146939 0.365436025629283 1 1
0.252968978350955 0.248203788852184 0 0
0.377878036086061 0.370447985507529 1 1
0.608880137559667 0.597740772258201 1 1
0.673278914362113 0.66201671180325 1 1
0.539496836474606 0.529333430060793 1 1
0.576495164540608 0.566711123466327 1 1
0.325886379882779 0.319926185005501 1 1
0.750226296094468 0.738239396844802 1 1
0.53802144192431 0.528745146948547 1 1
0.455980249028142 0.447459593792361 1 1
0.629019047282474 0.616491771801113 1 1
0.540734428516409 0.529860088278504 1 1
0.458418312779096 0.450014473738278 1 1
0.365846539430357 0.359038779102328 1 1
0.304838931687749 0.298544337439194 1 1
0.462319497778355 0.453467326298699 1 1
0.444766177177078 0.43660097737175 1 1
0.532390303380797 0.52252840612765 1 1
0.39509635152319 0.388204524643517 1 1
0.25809142960769 0.253401376187717 1 1
0.722003899645667 0.708022132061687 0 0
0.62346190191276 0.610630942819007 1 1
0.30909973098577 0.304402819511756 1 1
0.52747246117171 0.517343835268485 1 1
0.639652627636561 0.627385011647842 1 1
0.510511116830795 0.500016345946887 1 1
0.565791045265957 0.556319126687601 1 1
0.580881233182398 0.570213302878655 1 1
0.665694931514519 0.653957452822992 1 1
0.43906232518134 0.430998680310941 1 1
0.484807944842617 0.475021747767663 1 1
0.470346505545377 0.462185903292902 1 1
0.650548621930861 0.6392910290723 1 1
0.569779808087215 0.556839839011789 1 1
0.425644687806212 0.417262686665894 1 1
0.51926662334451 0.510722249286682 1 1
0.580314036313395 0.568756649753607 1 1
0.213073758168833 0.209005384988208 0 0
0.485267852949753 0.47681753698647 1 1
0.399249981145042 0.391770912397091 1 1
0.498552317289814 0.488903564059982 1 1
0.56857583989993 0.559435566464253 1 1
0.357316038334399 0.350672734010505 1 1
0.328898253238759 0.323477774940176 1 1
0.417367849901023 0.4093056141815 1 1
0.606966190936176 0.595822952740149 1 1
0.53380635142055 0.52489578395378 1 1
0.447338524472251 0.438492339625831 1 1
0.629089538072486 0.617573575116792 1 1
0.418338203363099 0.409959183491349 1 1
0.618921395084 0.606998993222908 1 1
0.616754396059791 0.606000706141698 1 1
0.722375294823009 0.709794537885556 0 0
0.391109555104304 0.38480220238223 1 1
0.504760757198558 0.495666716617694 1 1
0.712013376860168 0.697500272626408 1 1
0.380590982087673 0.372375215735525 1 1
0.404740095361925 0.396721524620765 1 1
0.542720229423053 0.533334312131796 1 1
0.642325761990046 0.629800755689742 1 1
0.577290535138028 0.567978078137438 1 1
0.314938183715938 0.31030581910328 1 1
0.494115111050155 0.48476618331969 1 1
0.291130571788776 0.285565284276638 0 0
0.466948573335902 0.458198364671824 1 1
0.624877209553383 0.612028080093645 1 1
0.531447006937519 0.52126787170399 1 1
0.628352237309756 0.616505334166278 1 1
0.568531013319479 0.558678415517179 1 1
0.42080698059866 0.415098373922611 1 1
0.366484962641978 0.36001891832415 1 1
0.308371274023568 0.302735665842893 1 1
0.365283733279898 0.358568686241582 1 1
0.540795553170124 0.529953709024686 1 1
0.303915596415345 0.298003417818828 1 0
0.404352879230826 0.39742630294604 1 1
0.28263552425345 0.277134884301621 1 1
0.631028970812428 0.617686144375694 1 1
0.552036980341353 0.541299361778933 1 1
0.351541126086266 0.344470050565084 1 1
0.515725117118876 0.506692686868355 1 1
0.631700152083876 0.619993534467832 1 1
0.627317307261015 0.613698837254372 1 1
0.652166435956047 0.640095695082127 1 1
0.545375409255567 0.535252114318286 1 1
0.468904826175667 0.460626096155127 1 1
0.506301359317283 0.497959544726221 1 1
0.571486100153479 0.560379666120384 1 1
0.677478346325815 0.66561937461511 1 1
0.415942290912495 0.40744712168809 1 1
0.603082320155226 0.591914481324642 1 1
0.462696737331615 0.453532344189131 1 1
0.400929879599681 0.391884507243799 1 1
0.641130596696938 0.628414842953864 1 1
0.365738499585214 0.358973535652949 1 1
0.43641998396659 0.427214672924242 1 1
0.392346342439929 0.383695611665534 1 1
0.639698549272794 0.627687606922071 1 1
0.443379696236202 0.435981160192499 1 1
0.525522844893314 0.515352416212918 1 1
0.581068514733134 0.570590070174234 1 1
0.59531429476151 0.584500264168219 1 1
0.493648520367365 0.484477577503952 1 1
0.592983101056766 0.581539764246157 1 1
0.586697607272137 0.575628732047706 1 1
0.278852004892704 0.274071702280874 1 1
0.383705377260633 0.377162952212999 1 1
0.28018837559614 0.275012105558936 1 0
0.412145877574046 0.404273428766232 1 1
0.469243110376843 0.459907590950798 1 1
0.384604525611017 0.377839654899392 1 1
0.591124549766193 0.579535616864138 1 1
0.517445872925552 0.507282997003617 1 1
0.498390533336482 0.489484954169595 1 1
0.629861029627562 0.618042340798248 1 1
0.543489164627209 0.532538236502741 1 1
0.485208404830203 0.47594387684809 1 1
0.589422788630697 0.576805885485447 1 1
0.555229274461409 0.544971108195585 1 1
0.406257247380358 0.398346797007372 1 1
0.618204563152204 0.603820299165546 1 1
0.620514258056468 0.608796605910214 1 1
0.475218570383493 0.46694845783687 1 1
0.883913538410839 0.865816153754008 0 0
0.586494030278181 0.576488745195825 1 1
0.359351984543335 0.352811291520021 1 1
0.52898616755488 0.516814905068028 1 1
0.560591817465521 0.550436810202138 1 1
0.799161978816468 0.783655771811387 1 1
0.38892718709862 0.379844084053301 1 1
0.65853510468599 0.647024756501605 1 1
0.438529211472346 0.430301174544935 1 1
0.310083657872812 0.304220310913358 1 1
0.481621577993683 0.473789261674454 1 1
0.540574880399622 0.530104561499985 1 1
0.384416866611216 0.376822258324915 1 1
0.454672194372605 0.446658183709425 1 1
0.615940793198545 0.602983554267496 1 1
0.691740241165193 0.678823471463143 1 1
0.831051974548922 0.81629575170035 0 0
0.23552886257812 0.231754729121293 0 0
0.556713967261648 0.546222895722626 1 1
0.63944736286037 0.627592681220687 1 1
0.535573680739791 0.525542708443165 1 1
0.613153307629669 0.602329182776724 1 1
0.602447978897173 0.591258814240095 1 1
0.411985172466885 0.405479877178833 1 1
0.668421777486876 0.656295151093071 1 1
0.474309912932282 0.463128723458281 1 1
0.5771790596821 0.56681904858488 1 1
0.490344721142933 0.482128337311862 1 1
0.348948863702829 0.343613729810085 1 1
0.553286373083059 0.541990879981257 1 1
0.43546791571142 0.425598785499911 1 1
0.500066603366342 0.490661896311573 1 1
0.615099004715368 0.604199833339831 1 1
0.43245691308892 0.423674684473232 1 1
0.219907778366581 0.215728218727334 0 0
0.297677560826023 0.293120244948367 1 1
0.635039639757565 0.623598907409153 1 1
0.323934937615464 0.317917996302905 1 1
0.596522667846509 0.585621581627795 1 1
0.526749354264918 0.517388689224043 1 1
0.607371684075068 0.595571233493099 1 1
0.370804936410814 0.363156103658037 1 1
0.339895428389939 0.334123929500223 1 1
0.530843838434428 0.521072538209418 1 1
0.420089853632851 0.412160667846318 1 1
0.524305766569609 0.514378485447593 1 1
0.608339682911949 0.597350552377279 1 1
0.515206111521522 0.506589737064411 1 1
0.582644491146075 0.572337614852996 1 1
0.585523791821526 0.574806485768626 1 1
0.304601141906147 0.298614503602492 1 1
0.424938783123727 0.415972563825851 1 1
0.382499745204343 0.374503551484186 1 1
0.392901776162054 0.385567317374051 1 1
0.416235546583377 0.408949890073732 1 1
0.347683743538591 0.340888171551057 1 1
0.338334343317302 0.332565882765624 1 1
0.422192811955278 0.413360849771778 1 1
0.360040617049716 0.353473201328201 1 1
0.548629220473705 0.538280004756296 1 1
0.252952588634665 0.247974437403037 0 0
0.507898968756897 0.497599291682073 1 1
0.281191265533209 0.27608821908658 0 0
0.657447876349458 0.644983216644586 1 1
0.635896426560832 0.62247693152189 1 1
0.432705261046196 0.424910552650611 1 1
0.542909050821863 0.533693739971296 1 1
0.486455310882104 0.478688145607533 1 1
0.518270980582197 0.509640401312984 1 1
0.565922636287662 0.555313748230961 1 1
0.490120103733624 0.481828788751724 1 1
0.381482446308038 0.374289100314257 1 1
0.394810592085868 0.386169461636109 1 1
0.452456348701612 0.442951591320846 1 1
0.575949856424709 0.564110593336369 1 1
0.533311960093343 0.523817157305615 1 1
0.684220489036661 0.670513094766888 1 1
0.35975568772351 0.353613147848886 1 1
0.70512387461914 0.690779761255613 1 1
0.592029186894411 0.579917824242846 1 1
0.447075734607772 0.438753279440029 1 1
0.456614830720789 0.447485878183657 1 1
0.586456068733012 0.575437978839101 1 1
0.569919314609531 0.5593860842517 1 1
0.533449662257986 0.523508099553826 1 1
0.248888844383575 0.245030210538997 0 0
0.520400113677392 0.511480790018912 1 1
0.670671817894477 0.658269076171351 1 1
0.483877559245388 0.474986003898672 1 1
0.322701469111325 0.317624684564051 1 1
0.457831924241009 0.448621426423442 1 1
0.407611701395389 0.399274506722437 1 1
0.580485218886468 0.571002938721848 1 1
0.448972866769939 0.440534255582896 1 1
0.498455403744847 0.489085131650008 1 1
0.351985435060267 0.345722534645522 1 1
0.455023073691555 0.446800909938492 1 1
0.460517539744191 0.45240078579241 1 1
0.535704687078354 0.525896412481921 1 1
0.422524176223076 0.414239026527742 1 1
0.37868169022141 0.37124216628354 1 1
0.663771378708448 0.652336208365216 1 1
0.462462157193455 0.454229851841542 1 1
0.793032085484359 0.777178245270903 0 0
0.685442964152057 0.672637563855252 1 1
0.722838694282745 0.709195176403714 1 1
0.338921149879046 0.332160402411472 1 1
0.454137897443651 0.446141407430746 1 1
0.620528421122934 0.607847419696186 1 1
0.47489703857299 0.46467858305555 1 1
0.501450286652029 0.492039960298917 1 1
0.485642635072042 0.477065352126319 1 1
0.415525199534553 0.407953473934322 1 1
0.60121927902684 0.590415262407879 1 1
0.481619929179676 0.473353906551098 1 1
0.419965176106904 0.411975656780358 1 1
0.630528523740045 0.618031460138823 1 1
0.381037143562844 0.375321585148774 1 1
0.508656318773622 0.497760460274901 1 1
0.542882141818595 0.532212774044661 1 1
0.609771675800784 0.598378937146621 1 1
0.4658251481524 0.456622875205982 1 1
0.513070880769825 0.503135742706946 1 1
0.488062262780238 0.479285615359717 1 1
0.486178522465928 0.476257541819072 1 1
0.315971121610312 0.310465470468674 1 1
0.279318948301812 0.274445890639541 0 0
0.542947785100971 0.531500447390198 1 1
0.6579672437782 0.644741319271027 1 1
0.316532031544333 0.311876717448875 1 1
0.541643805109184 0.531324317589113 1 1
0.505812050545392 0.496111329355484 1 1
0.550025854015252 0.540228945860007 1 1
0.412909328872168 0.405254940119821 1 1
0.503566276353574 0.494125244810678 1 1
0.448909643471196 0.44108131283904 1 1
0.391241670286058 0.382939800817338 1 1
0.503638341520602 0.495218661330661 1 1
0.226346928739777 0.220445826578748 1 1
0.42928688767307 0.419861043048416 1 1
0.469924548187858 0.461671521975703 1 1
0.486824871214147 0.478125852710955 1 1
0.440079335304767 0.432477119794644 1 1
0.464484872682751 0.456265447022983 1 1
0.595915980914659 0.584656584926204 1 1
0.595089320111415 0.584257215109883 1 1
0.545008089932874 0.533546804836849 1 1
0.312278832740091 0.306321053069218 1 1
0.562176050471245 0.55198522259963 1 1
0.442262800290174 0.434335911752345 1 1
0.811969137618588 0.795025363304992 1 1
0.472376128798193 0.46394424700772 1 1
0.580695922305222 0.570135932239103 1 1
0.412190838074732 0.402842208361204 1 1
0.690334527382244 0.67591645100717 1 1
0.427877605648568 0.421156353760867 1 1
0.449237622167389 0.440849943066647 1 1
0.632931348693506 0.620932006070453 1 1
0.626963114789717 0.614202923327397 1 1
0.568200093305621 0.555902641285402 1 1
0.554678525069046 0.544996770693418 1 1
0.567976753872902 0.557888912463663 1 1
0.416049962329514 0.406742625403737 1 1
0.388245321799524 0.380694190385479 1 1
0.339451077246938 0.333645425290943 1 1
0.610844015023929 0.596363699430976 1 1
0.518799813742946 0.508753470225577 1 1
0.482258825863114 0.473698628221171 1 1
0.638378096396624 0.627711404098626 1 1
0.435064799809851 0.425567390616209 1 1
0.366063689099762 0.359414503121367 1 1
0.437268774245077 0.429092328247196 1 1
0.466410961074995 0.457626514335974 1 1
0.391065275271354 0.382746717748931 1 1
0.631913486470868 0.620276190426035 1 1
0.75058868554915 0.737686642747335 0 0
0.561047188942245 0.549792769696256 1 1
0.546905444358597 0.536420661756752 1 1
0.49351763994262 0.482932651100449 1 1
0.546760510041904 0.536940988869648 1 1
0.560338825335411 0.54862587780386 1 1
0.449936795654985 0.44146753018563 1 1
0.221665399015169 0.21799841961912 0 0
0.429917299589449 0.422821697311248 1 1
0.536919304246962 0.527791811228544 1 1
0.502919829374102 0.494085353185027 1 1
0.393894276714826 0.385559532864474 1 1
0.473811756352063 0.465989110686583 1 1
0.695476014740156 0.682405829050446 1 1
0.400404327425439 0.392855254554085 1 1
0.512043424127901 0.501482106014791 1 1
0.502787079477692 0.493131848503364 1 1
0.369745617712962 0.363640043314273 1 1
0.69230021313657 0.680002861044387 1 1
0.505568007909663 0.497088386976212 1 1
0.594550088194767 0.583326493597751 1 1
0.553416222287697 0.543889948302767 1 1
0.532022456476928 0.522425068091332 1 1
0.404651216599222 0.396026339503035 1 1
0.435030712405806 0.426993439867993 1 1
0.517575014757307 0.508412981710849 1 1
0.542195630853069 0.532555149451567 1 1
0.645058722636728 0.633079224142425 1 1
0.555880616014959 0.544571652075138 1 1
0.52757921195342 0.518177395388059 1 1
0.414720521125632 0.407325225835 1 1
0.655885200854394 0.643491403447947 1 1
0.437469175968676 0.428879155135334 1 1
0.59612065566028 0.585634943452169 1 1
0.524421963573648 0.515100870275383 1 1
0.487151409578676 0.477848347232563 1 1
0.377649698121436 0.371107503043118 1 1
0.49749879075866 0.486901770792747 1 1
0.508942491162903 0.49935932330741 1 1
0.448987268578644 0.439401770704228 1 1
0.529605396563369 0.520823251514508 1 1
0.644692374343638 0.633094962922353 1 1
0.379099861459002 0.373296449303875 1 1
0.492255297761057 0.483561817321303 1 1
0.479984765119422 0.468470683259833 1 1
0.563819937318756 0.552895078492332 1 1
0.613109893989933 0.601830477733391 1 1
0.54006948323569 0.530453394476659 1 1
0.613522831823268 0.602217455644718 1 1
0.484570433860887 0.475863601169711 1 1
0.420110049560287 0.413305159131731 1 1
0.490803501122589 0.482453399327637 1 1
0.612808188022789 0.601401030657356 1 1
0.38865613359949 0.382515238762354 1 1
0.459413301002733 0.451229337210991 1 1
0.289047288377058 0.285163684175208 1 1
0.32598256873786 0.319928751119323 1 1
0.278219696062384 0.272645109167663 0 0
0.433358962788196 0.426905960730297 1 1
0.497208147396014 0.485942876363171 1 1
0.462330070203302 0.451988467179627 1 1
0.656715709267397 0.643580738228839 1 1
0.498222716129464 0.48714215272717 1 1
0.582781285321864 0.571610978999175 1 1
0.424570913943613 0.416231664972043 1 1
0.502066494741523 0.493163525028246 1 1
0.615258348077985 0.602546268784329 1 1
0.522203867405871 0.51192487851888 1 1
0.609632295233269 0.598092915165518 1 1
0.395768074307434 0.388652362770476 1 1
0.598044678006436 0.585331461562589 1 1
0.35206254634014 0.344535531042829 1 1
0.510932331560151 0.500929693259194 1 1
0.556480654275487 0.546296399059674 1 1
0.377070569815409 0.370137322253046 1 1
0.683979386939242 0.671131936995445 1 1
0.365901751226683 0.359925209159754 1 1
0.33595415990014 0.330265523833824 1 1
0.396520104509126 0.388305835241583 1 1
0.441901167425015 0.432300217296584 1 1
0.570729403889232 0.561134898359443 1 1
0.587034145381576 0.57555398705526 1 1
0.398305345171447 0.390690205789935 1 1
0.594733483635747 0.584006754830096 1 1
0.547563886376393 0.536794902981811 1 1
0.717155763086484 0.704733178122767 0 0
0.641275761648989 0.629073443637899 1 1
0.711990509341076 0.699397747424472 0 1
0.419895076042863 0.412058170733547 1 1
0.525785491751823 0.51628766368336 1 1
0.530033604329891 0.520041132514649 1 1
0.341432677980764 0.334500833734506 1 1
0.523367597335207 0.513456816361127 1 1
0.743604503170218 0.730094348386275 1 1
0.570933890669601 0.560072101633734 1 1
0.553310556651748 0.543790947446147 1 1
0.460371029046603 0.452285907401288 1 1
0.613792173782396 0.602697650777341 1 1
0.588530481630367 0.578904566995369 1 1
0.542605952143143 0.530941197199558 1 1
0.406975273285092 0.39971544805661 1 1
0.674297140211687 0.662144088744485 1 1
0.526459433392775 0.516780624227275 1 1
0.450425469319723 0.441521189875805 1 1
0.479071302164646 0.470986989812773 1 1
0.284685669412117 0.278537533088913 1 1
0.577063334003395 0.564765301715066 1 1
0.674184786621147 0.659498611489239 1 1
0.377113159970779 0.370047125619406 1 1
0.350309086387367 0.344978676338754 1 1
0.389333490799262 0.382647079830011 1 1
0.365992252023651 0.360883910005265 1 1
0.4099539621568 0.402048215278085 1 1
0.605815990422704 0.594743972184918 1 1
0.315645905713672 0.308935238110022 1 1
0.494216858256371 0.486372559223499 1 1
0.276869403577239 0.271237514793561 1 0
0.381781130966477 0.373724534801532 1 1
0.525914757974445 0.518182543681823 1 1
0.380901639893701 0.37342259841668 1 1
0.518430729272298 0.51021766508581 1 1
0.8037820799523 0.78920163872586 0 0
0.722448040903405 0.709462786844452 0 0
0.466271791709985 0.456831080603261 1 1
0.421991355248631 0.413418454898434 1 1
0.354094454724245 0.348166676437891 1 1
0.436481890201292 0.428729402577651 1 1
0.576921596675692 0.565275040151326 1 1
0.660434207732142 0.646661202082793 1 1
0.394715230989044 0.385868495701967 1 1
0.704131739542421 0.6891254862685 1 1
0.596932891607262 0.585131762317332 1 1
0.559964899174038 0.549931536868063 1 1
0.29510156454608 0.289530648490126 0 0
0.607654371591865 0.596080948383423 1 1
0.55189036973438 0.542053632070339 1 1
0.392152777047038 0.385042709614667 1 1
0.368008182238105 0.360919344319247 1 1
0.737641329765043 0.722633802443777 1 1
0.303272725918594 0.29747961217261 1 1
0.66403953768118 0.650689959196958 1 1
0.392682929741113 0.384722094743515 1 1
0.524830813678686 0.514111265534764 1 1
0.629770154412804 0.616402880622055 1 1
0.625560731906375 0.614209455128341 1 1
0.500931105755297 0.493363130829241 1 1
0.720841559022789 0.708199026994417 0 0
0.425069446954095 0.416128590884727 1 1
0.357016798998488 0.350863766064183 1 1
0.578549422611742 0.567468927417323 1 1
0.254414032817362 0.249319918909459 0 0
0.478465795190965 0.470168179039456 1 1
0.381919203122814 0.374683807524559 1 1
0.668816437324424 0.657067840235656 1 1
0.522457470597729 0.512847085075838 1 1
0.63013933074382 0.618695998142534 1 1
0.696391659225494 0.684427189810783 1 1
0.556036806030456 0.545208798916659 1 1
0.399572984528171 0.392359387632019 1 1
0.472175884356016 0.4641603575381 1 1
0.526408666300731 0.516580019951246 1 1
0.5722305994163 0.562721820636258 1 1
0.436188352110499 0.42800748630137 1 1
0.600545633196645 0.590710304263928 1 1
0.394772841838463 0.387888142271636 1 1
0.461161575814993 0.452913954431701 1 1
0.600299653783178 0.588850022262693 1 1
0.466644663480503 0.455999676983709 1 1
0.421018337825883 0.413894265158491 1 1
0.509863993589689 0.500734003022 1 1
0.62262387068897 0.610542999586817 1 1
0.166576016707578 0.163167187574117 0 0
0.330534453591335 0.32423237905717 1 1
0.4735759043708 0.462589482137837 1 1
0.351442222397639 0.344892363135451 1 1
0.359094384114695 0.352278393608581 1 1
0.598462767423908 0.587659731974033 1 1
0.564948604409475 0.553809275683994 1 1
0.568947520426077 0.5594442309592 1 1
0.362794987126305 0.356402565273646 1 1
0.545622569907028 0.534931680336128 1 1
0.459419277288534 0.451183060843988 1 1
0.560162849504847 0.549247522992417 1 1
0.652834183374077 0.640815187041539 1 1
0.487788592948269 0.479648214145654 1 1
0.48764409944375 0.478189649398751 1 1
0.524964934192959 0.514684522505589 1 1
0.355234127224463 0.34940334414029 1 1
0.565404808274507 0.555149239931144 1 1
0.443288402199558 0.43481218825699 1 1
0.310742654294901 0.305183256848194 1 1
0.501270132657597 0.490819493037758 1 1
0.2405352922433 0.236921302464528 0 0
0.482649109284482 0.473660167801404 1 1
0.343190159419436 0.336843534405039 1 1
0.45039172676185 0.443111465570165 1 1
0.57631276752661 0.565381550741863 1 1
0.3318336693606 0.325238009389163 1 1
0.595636843046004 0.583917416701551 1 1
0.398688640119594 0.39163147228086 1 1
0.53566125551478 0.525789078621677 1 1
0.593584077760251 0.582814646469761 1 1
0.324085451883173 0.317798242325161 1 1
0.472986608601039 0.462877894677553 1 1
0.592403686495529 0.580486679623299 1 1
0.381577286978232 0.373671153927008 1 1
0.541458427247537 0.531466491345819 1 1
0.445314025978168 0.436424666764858 1 1
0.448777352014439 0.441348134226136 1 1
0.425428113639303 0.418359869228672 1 1
0.58686365504671 0.575596562813004 1 1
0.311708800089194 0.306017420002844 1 1
0.486359807761063 0.477259344516321 1 1
0.638529415812855 0.62586004720081 1 1
0.420882619030073 0.411353211443737 1 1
0.491607614337221 0.481900839560078 1 1
0.520771586516091 0.510234331025768 1 1
0.44532242555768 0.437828065566846 1 1
0.433656572648928 0.425924125473067 1 1
0.381288566058195 0.374249579810515 1 1
0.474448216669827 0.464861265437411 1 1
0.331466873843031 0.324788221231583 1 1
0.324993007838057 0.320301918909543 1 1
0.586204402730011 0.575031672401687 1 1
0.408780039530665 0.400898061579885 1 1
0.357675976123729 0.352148411296403 1 1
0.516177929507297 0.507099365641143 1 1
0.568433959049611 0.557573027549621 1 1
0.546525842972525 0.536698972964818 1 1
0.729689405228353 0.716559647852843 0 0
0.653931489906714 0.641414802594276 1 1
0.445733455325345 0.437647612602664 1 1
0.541047962002457 0.531039462114138 1 1
0.554152036363078 0.54273087062745 1 1
0.529843477364589 0.519919870998677 1 1
0.687728544184951 0.674195939141889 1 1
0.433673222551118 0.425039866658996 1 1
0.497087574303392 0.486949918847573 1 1
0.684734324011609 0.670178280189023 1 1
0.430302477177466 0.422608475167068 1 1
0.695671794808554 0.682639183463307 1 1
0.600673006324902 0.589648764999885 1 1
0.480283604959668 0.472424639195337 1 1
0.342937641512445 0.336478265741855 1 1
0.559945671308058 0.549336365998418 1 1
0.660886923876637 0.648245435902416 1 1
0.508270289046375 0.497792127368902 1 1
0.421521997331467 0.413736993601714 1 1
0.710424687651299 0.696362432043931 1 1
0.651248302722513 0.639235261187689 1 1
0.666489795861112 0.654350021156334 1 1
0.309731517453336 0.304078671463778 1 0
0.565515140164629 0.556193204485344 1 1
0.616036692652078 0.605639397146486 1 1
0.48350631870683 0.474800496046614 1 1
0.539227619347478 0.530024882435469 1 1
0.49946817303268 0.490082593615755 1 1
0.609921756998169 0.599144914154056 1 1
0.566592296386136 0.557454176102354 1 1
0.472114988072985 0.463193886009734 1 1
0.436141852073258 0.427808662053921 1 1
0.532300210083674 0.521040896150458 1 1
0.700943203385473 0.68665288774565 1 1
0.50840001476791 0.499312898863023 1 1
0.458013262946936 0.450373016989048 1 1
0.374065496946667 0.367181026039965 1 1
0.579742267361297 0.567621249739076 1 1
0.51176009673178 0.501971716342806 1 1
0.503900442258822 0.494173806637373 1 1
0.647916758132363 0.635392498759512 1 1
0.403345238785195 0.396110064906583 1 1
0.610299663186203 0.5992730950458 1 1
0.452930598815773 0.444012073324114 1 1
0.760469432269461 0.747213773433831 0 0
0.551830795438034 0.543025840086123 1 1
0.611254710361105 0.60061348346048 1 1
0.481009945218862 0.473057842523685 1 1
0.384779508136944 0.377464016066741 1 1
0.458609385717663 0.450670409463543 1 1
0.493888911809093 0.483764316054148 1 1
0.473215092585783 0.464162494197735 1 1
0.662126270501719 0.649964617149848 1 1
0.426649201486735 0.417358262667014 1 1
0.289911089372361 0.284650494517171 0 0
0.472646288684827 0.464426130016287 1 1
0.622770488524962 0.611898124803202 1 1
0.552646308182819 0.543443127645656 1 1
0.510241871763792 0.501299206964162 1 1
0.343099827929257 0.336410938121204 1 1
0.797346226508775 0.781576082393349 0 0
0.312748940105034 0.306447554676865 1 1
0.459214794637948 0.450449609733471 1 1
0.408175635566031 0.400077189804337 1 1
0.653108306974572 0.638952136254371 1 1
0.406899707726411 0.39816178411867 1 1
0.503084110407361 0.493995891206401 1 1
0.549748088877273 0.538771975993802 1 1
0.476464315127183 0.467190727922614 1 1
0.539380414205671 0.529389371111134 1 1
0.584497354574397 0.574348878900539 1 1
0.401190703010619 0.394543559327892 1 1
0.536860024982204 0.528617685171227 1 1
0.413676025591242 0.405320717200478 1 1
0.454185297209693 0.446531079992761 1 1
0.446652869287917 0.437843052404633 1 1
0.410722965475051 0.402890929561729 1 1
0.718099301692948 0.705351856287022 0 0
0.419241437533419 0.40902351924793 1 1
0.583503777979652 0.57127658390121 1 1
0.380314070178836 0.371410865056505 1 1
0.5249667504086 0.514566741966486 1 1
0.441199292944089 0.433506853309294 1 1
0.564197763661945 0.553422864159508 1 1
0.183563415552598 0.180005467105933 0 0
0.529694635273084 0.519594191764791 1 1
0.161646593750372 0.158751923106021 0 0
0.460238433481045 0.452099175126444 1 1
0.515467469121704 0.505593513196352 1 1
0.315005847704459 0.309619108988419 1 1
0.394605332925128 0.386494371426733 1 1
0.538100714835322 0.527262256295675 1 1
0.415752070276384 0.407339155057617 1 1
0.447547405558831 0.438085963661654 1 1
0.554651102695049 0.544103285873087 1 1
0.435481763532882 0.428609085824898 1 1
0.480571139711805 0.47229421528936 1 1
0.711478607560686 0.697967148202224 0 1
0.604893872312233 0.591078664230747 1 1
0.538519284487749 0.528418738696557 1 1
0.455946306962684 0.445890159814135 1 1
0.649670586412972 0.636374720523842 1 1
0.625153214652475 0.6134447407566 1 1
0.644097799436657 0.632020437512683 1 1
0.55374673173546 0.543738192148455 1 1
0.649394101119055 0.63788706596009 1 1
0.424874441520941 0.416766697355244 1 1
0.579374832734633 0.567763611670363 1 1
0.428244843849801 0.420040204640461 1 1
0.490603522095021 0.480969978547259 1 1
0.538555764397085 0.528127648435378 1 1
0.55539058968711 0.544266398238146 1 1
0.415455584728649 0.407156363445114 1 1
0.543873804505069 0.531860349450733 1 1
0.690436429056774 0.678128599574962 1 1
0.670147498943852 0.657282932963062 1 1
0.70212145974577 0.688409113355305 1 1
0.258531429088691 0.25386781879583 0 0
0.753796268145136 0.740231386865952 1 1
0.572176242278212 0.56190996465378 1 1
0.732183975696292 0.717167052336201 1 1
0.501199657155754 0.491784291857606 1 1
0.570996905382439 0.561643207445092 1 1
0.523941185767167 0.511860368254704 1 1
0.478627169215383 0.469614799084186 1 1
0.492125484498021 0.483049911963539 1 1
0.641360324805615 0.629996947141886 1 1
0.699535237026506 0.686547717676217 1 1
0.684348954124262 0.669171791428262 1 1
0.593581777012767 0.58332137139501 1 1
0.648403328286885 0.636877269255492 1 1
0.308827802414921 0.302680164906231 1 1
0.427803004066645 0.420166294428238 1 1
0.67365746662506 0.661928858651825 1 1
0.499811922437355 0.490137507903541 1 1
0.429631867661866 0.421793068262128 1 1
0.633252831024916 0.62279799507705 1 1
0.596533067409325 0.583850603217916 1 1
0.572174950843295 0.559775123516302 1 1
0.479163325273582 0.470974553205028 1 1
0.668208241667259 0.655308418049625 1 1
0.68508248087004 0.669641433468575 1 1
0.533061799380329 0.521102665859434 1 1
0.407299260006054 0.399002422743387 1 1
0.461972863733305 0.454916366117702 1 1
0.379925370072025 0.372967409801463 1 1
0.565609594798598 0.554324939111804 1 1
0.755355405177817 0.741257097871725 0 0
0.66550418402194 0.653985336187374 1 1
0.355270372422322 0.349827889884986 1 1
0.313077311090066 0.306852059266104 1 1
0.630561085358806 0.618945777118635 1 1
0.564526855003159 0.552850028298894 1 1
0.305114849433643 0.298002689576095 1 1
0.369283871406377 0.362872362132659 1 1
0.431435118777922 0.423048552725422 1 1
0.474675196418525 0.466554940958467 1 1
0.43671237624373 0.428684130074565 1 1
0.489526578234532 0.47925242356322 1 1
0.522362295609619 0.511702622326543 1 1
0.6476132709461 0.635874180025675 1 1
0.52656762330799 0.516857652997919 1 1
0.483356021197191 0.475093127369309 1 1
0.626883703941119 0.614547490176618 1 1
0.790925528983392 0.77728203381538 0 0
0.495548317410756 0.486627582457291 1 1
0.693339809199603 0.679959434438088 1 1
0.281293274318939 0.276590255207188 0 0
0.460562674975716 0.45126492204715 1 1
0.551554262701895 0.541195159151048 1 1
0.53861873411623 0.526949064302579 1 1
0.525788850669842 0.515247987027669 1 1
0.45585473354751 0.448261206780978 1 1
0.502246018220874 0.493459412191764 1 1
0.262963930850253 0.259020710516885 1 1
0.549289722506653 0.538884972698335 1 1
0.28849946180864 0.283461785821943 0 0
0.630702104559268 0.618886897114392 1 1
0.529605851747947 0.519596892076624 1 1
0.461272161199445 0.453526259065789 1 1
0.544339373554178 0.533685286940552 1 1
0.623025041539704 0.610586214409695 1 1
0.368974104448628 0.361537722234531 1 1
0.641300556819146 0.628174587608466 1 1
0.414783280722538 0.407214593863483 1 1
0.528617812658982 0.517749445498422 1 1
0.62393943919424 0.612224520257253 1 1
0.579457104273904 0.568662687128105 1 1
0.477563544651044 0.468689289004493 1 1
0.494705068806178 0.485159857494192 1 1
0.385195579196996 0.378229894404046 1 1
0.37336764447404 0.366095016072035 1 1
0.53176151856432 0.521038921371698 1 1
0.469611881041104 0.460227245344519 1 1
0.445275028590747 0.437096597179079 1 1
0.555815677662915 0.54520170318583 1 1
0.513400266334639 0.503596435394013 1 1
0.701646075478925 0.687802979623922 1 1
0.805156395192398 0.78991911720289 0 0
0.349381106204938 0.341743162479801 1 1
0.452429523062731 0.443921713023045 1 1
0.631726857602407 0.618431564163169 1 1
0.572255895173699 0.560984005682199 1 1
0.52768967099136 0.518255168534336 1 1
0.564520011763776 0.554026737679671 1 1
0.535751383406387 0.525645033246824 1 1
0.482277774463117 0.473589575236915 1 1
0.6228285551959 0.610199641110197 1 1
0.468479056331218 0.460167360137158 1 1
0.570315101973123 0.560038154534317 1 1
0.479072729492373 0.469569171013035 1 1
0.525608363186737 0.51634918604001 1 1
0.591466902974351 0.580005121431143 1 1
0.659159408918411 0.645923246219962 1 1
0.53016157116641 0.521753697866725 1 1
0.593952201088705 0.583163873186826 1 1
0.45941931685033 0.449417718088562 1 1
0.536415684536815 0.526342408580487 1 1
0.442082800119414 0.432516378492232 1 1
0.574234115427232 0.56326133829992 1 1
0.283809327920363 0.278566952356991 0 0
0.604673094816155 0.594177917621601 1 1
0.438455334418951 0.430011056032078 1 1
0.41834670713904 0.410488196114697 1 1
0.496545271860088 0.488009364058845 1 1
0.601542678189304 0.590534266585611 1 1
0.773876197565659 0.76030566762103 0 0
0.468620477997703 0.458057393005745 1 1
0.616775321397268 0.605630663964467 1 1
0.641154838858775 0.629255995837714 1 1
0.654266265971315 0.64188826508795 1 1
0.496492613964319 0.488217804702782 1 1
0.366458177667415 0.360938084433875 1 1
0.346517382702156 0.339586577557026 1 1
0.396834943215061 0.389376329795059 1 1
0.268660526275102 0.264091939530194 0 0
0.422706053271802 0.414682391217747 1 1
0.437044757489443 0.429344098219367 1 1
0.392474681977634 0.385827417644578 1 1
0.746483925844222 0.733039955015392 1 1
0.30030853064561 0.29418841921482 1 1
0.351543401581005 0.345177587333333 1 1
0.630552669159413 0.617515123129296 1 1
0.462968321254623 0.452417150057715 1 1
0.380673571812736 0.373602724511866 1 1
0.540717225795448 0.531048475633342 1 1
0.34744395190783 0.341549781841344 1 1
0.486787045519738 0.477325938686531 1 1
0.510232724589149 0.501852914023999 1 1
0.568874543079409 0.558553633269841 1 1
0.437151282507617 0.428896774495393 1 1
0.686318021748243 0.672104263387761 1 1
0.640335447553525 0.628372394294001 1 1
0.543766242689284 0.53327388229031 1 1
0.43055351309269 0.422107297978781 1 1
0.5085824551882 0.499178041859467 1 1
0.376443503987753 0.370189544536108 1 1
0.401490623599786 0.394594451794666 1 1
0.549449285764292 0.539267545088108 1 1
0.404528110187737 0.396107042785346 1 1
0.143630491219821 0.140872882345037 0 0
0.387085049646688 0.380126522304642 1 1
0.3418884704504 0.335153428290605 1 1
0.596854900802153 0.586315435306711 1 1
0.326368108103413 0.319178602492501 1 1
0.230804644732765 0.225776868699871 0 0
0.493760753189131 0.483556369027229 1 1
0.571454784028537 0.561145797977024 1 1
0.447614495346532 0.439417780594941 1 1
0.6100158698799 0.59901272006415 1 1
0.525634105756365 0.5170517894521 1 1
0.273336138134269 0.268536726368358 0 0
0.372263249984762 0.364610289183324 1 1
0.379611494167918 0.372745828502211 1 1
0.61050286337799 0.598053812437233 1 1
0.536875168673181 0.526561911343815 1 1
0.434415189689756 0.427592664292916 1 1
0.559074504042213 0.547636575564021 1 1
0.490744367650682 0.481246077278347 1 1
0.524853497444028 0.515180876340504 1 1
0.572235751994067 0.562845681849206 1 1
0.701242386797473 0.68862102991868 1 1
0.371974928264511 0.365560160179581 1 1
0.359867664684042 0.352816741632767 1 1
0.512494885595974 0.500594812707066 1 1
0.402774963078907 0.394864770467855 1 1
0.647702164558018 0.634154641820966 1 1
0.413388225889095 0.405949416021174 1 1
0.483012619686028 0.473096440779047 1 1
0.430741151886429 0.422456863518964 1 1
0.55032003821554 0.539379136796325 1 1
0.384675313112754 0.378472080234013 1 1
0.643043316851103 0.63169271373991 1 1
0.37826563619848 0.371246298003283 1 1
0.512125772124425 0.503357920488082 1 1
0.475751214546972 0.46737429254788 1 1
0.351592762857248 0.344562477930104 1 1
0.576100588733192 0.56659256454845 1 1
0.332505154387641 0.326166703392763 1 1
0.461911749882396 0.453577851401587 1 1
0.559162301830519 0.5482192725861 1 1
0.554065523427136 0.5447371501093 1 1
0.494430749841052 0.486064840345261 1 1
0.617352424247404 0.60409348892475 1 1
0.594442621914411 0.583410161791956 1 1
0.430046709743008 0.421174569498944 1 1
0.492756378503467 0.483982990525994 1 1
0.337109364258873 0.329463890732764 1 1
0.589975849677909 0.580478596181309 1 1
0.492377352659419 0.481810271056853 1 1
0.62114470623084 0.609662230978966 1 1
0.633731065387623 0.622650139083529 1 1
0.509535577676227 0.499554454738165 1 1
0.296916661717725 0.291145691799864 1 1
0.496594064550295 0.488151000759759 1 1
0.488771784504335 0.481343979872293 1 1
0.350918526207432 0.344024770018188 1 1
0.566247734746246 0.556454949662008 1 1
0.511005798320966 0.500741449564023 1 1
0.399493444918963 0.392893669207529 1 1
0.638953343167161 0.626239466994431 1 1
0.491284716207517 0.481668421754464 1 1
0.663140165450924 0.651686084908083 1 1
0.383521250615 0.375282839611896 1 1
0.635377762883521 0.623226285154302 1 1
0.512868419519985 0.504008213429348 1 1
0.376329178548452 0.368507910564959 1 1
0.470717072555392 0.460784799543061 1 1
0.686379111335055 0.672635091115984 1 1
0.539005740779812 0.528878872737917 1 1
0.570175165508148 0.559995703126359 1 1
0.487812363190243 0.478830632261151 1 1
0.388024074458255 0.379838316248835 1 1
0.426686072215399 0.417444939007944 1 1
0.523880891363867 0.514172355127312 1 1
0.611997283515762 0.601398020843089 1 1
0.538785162928519 0.52945309026057 1 1
0.607950344368366 0.597347657995589 1 1
0.493700048448583 0.483510811410988 1 1
0.412564142392349 0.405864132511919 1 1
0.371218459169401 0.365144810491388 1 1
0.661941629287187 0.650356561349764 1 1
0.381952632283731 0.374011955342468 1 1
0.393620796975872 0.386592304513891 1 1
0.553554153434269 0.541467188215285 1 1
0.280654594112035 0.276682373404456 1 1
0.584824264171313 0.575245284484834 1 1
0.320413727031344 0.314304165890017 1 1
0.446555760078223 0.437168310189208 1 1
0.587297959620369 0.575173583315351 1 1
0.150441157527307 0.147888424460011 0 0
0.607350820891617 0.595472538879308 1 1
0.365229533143799 0.358506013056487 1 1
0.444733827184151 0.437912656932712 1 1
0.516697080019393 0.504593920952007 1 1
0.513854909074037 0.504633694394241 1 1
0.49525439464549 0.483766317475453 1 1
0.502019949334207 0.49326963654387 1 1
0.591921332659694 0.582147941633701 1 1
0.418330072078268 0.410122561326211 1 1
0.430476697871971 0.42277691543701 1 1
0.523325066660118 0.51354709557266 1 1
0.377144880702845 0.370499109317585 1 1
0.449232099685919 0.441429456630302 1 1
0.554249663105662 0.544097877382122 1 1
0.417392317280774 0.409724957455415 1 1
0.412007072301809 0.405285844951776 1 1
0.610688722856031 0.600621060791168 1 1
0.567195752845242 0.556180155248228 1 1
0.55498082620151 0.543750561433319 1 1
0.651383082753684 0.637027593647946 1 1
0.617351713282043 0.606969177630813 1 1
0.72456123064259 0.710611224802782 1 1
0.550413883828383 0.537702750348544 1 1
0.606531213136105 0.592224266883364 1 1
0.355434623836525 0.34934868534992 1 1
0.795059411770033 0.779348386878309 1 1
0.549748621267893 0.5398931559427 1 1
0.475278887896986 0.467209673586119 1 1
0.404240358337762 0.396628231261518 1 1
0.421645156038301 0.414345494039449 1 1
0.364454166247154 0.357757545718059 1 1
0.789993816845999 0.775445441263812 0 0
0.644489437785927 0.633051406776916 1 1
0.70171323200251 0.689503164238525 0 1
0.350753873863045 0.342876739923582 1 1
0.562797294803876 0.55147029815827 1 1
0.394863241543869 0.387185447628818 1 1
0.607177145652923 0.594615569028093 1 1
0.532405862978829 0.52205733142785 1 1
0.639699423811026 0.62720975871898 1 1
0.56146202995969 0.551070721510196 1 1
0.426401733076022 0.418349711693487 1 1
0.126906247066282 0.12501596471546 0 0
0.792904476114021 0.777605403920872 0 0
0.639664495673476 0.626923831382367 1 1
0.389689555671844 0.382518147253512 1 1
0.479986213741334 0.470907910025938 1 1
0.718476283803489 0.70498253554016 0 0
0.547578071430774 0.538277554042669 1 1
0.361753801818802 0.354842969456188 1 1
0.816866026231841 0.802068493833683 0 0
0.59745444307935 0.586278362815552 1 1
0.563552750976747 0.553407637488678 1 1
0.644459690802026 0.633322889339639 1 1
0.47362424599189 0.463638584444727 1 1
0.530834762803276 0.521330093733153 1 1
0.583257370023073 0.572030865721147 1 1
0.489288743187985 0.480201238495087 1 1
0.21505052108909 0.210517979473011 0 0
0.718179512056622 0.70437124726312 0 1
0.32592919753878 0.319749383840785 1 1
0.380267110515597 0.373987008107855 1 1
0.525354779339135 0.516466544661638 1 1
0.630861236533771 0.618741117037094 1 1
0.666318479936661 0.65514233477227 1 1
0.407328168330585 0.400217954338831 1 1
0.51862094114084 0.508740855614832 1 1
0.312174779678198 0.307019807112407 1 1
0.524256865576046 0.514383542642427 1 1
0.262220689591915 0.256962557567767 1 1
0.664715509544157 0.652928175770634 1 1
0.468600240844847 0.461196366160068 1 1
0.323126180183662 0.317485393420025 1 1
0.52175968895378 0.510268077360691 1 1
0.592795785954138 0.581257603496911 1 1
0.440377463160047 0.431927743865394 1 1
0.453908884875615 0.445386231867095 1 1
0.683714375475838 0.670876351719151 1 1
0.535862911548208 0.524947464428089 1 1
0.507169337568321 0.497253681740144 1 1
0.513774145017787 0.503223913546836 1 1
0.720480494536686 0.707702211298011 0 0
0.504381204760719 0.493319239988533 1 1
0.507897000109588 0.499353171552145 1 1
0.554989568608266 0.544425251375 1 1
0.60050640248732 0.589188280199609 1 1
0.513806077331368 0.503355178233245 1 1
0.352877637514314 0.344656205795309 1 1
0.646794541182151 0.635778479303196 1 1
0.455926225393686 0.447140788729723 1 1
0.378260322698548 0.371097984630001 1 1
0.513783644793126 0.503712809343326 1 1
0.39712554959324 0.388151766725916 1 1
0.398628912675931 0.390431663015777 1 1
0.406823797127014 0.400008263438819 1 1
0.395871783366437 0.387963702076633 1 1
0.527762672138069 0.519051250051429 1 1
0.197503771634234 0.193898274680228 0 0
0.492121216222776 0.483210079926488 1 1
0.553552245613055 0.543887555996722 1 1
0.613798975897802 0.602880593328779 1 1
0.521444187419857 0.510925774495436 1 1
0.504005762908975 0.494217040116969 1 1
0.516810928053787 0.506788026065934 1 1
0.602326351189958 0.591339626014441 1 1
0.488498795810175 0.477993589310215 1 1
0.567146408498969 0.557454893023929 1 1
0.451917232070233 0.443598659484575 1 1
0.361728632841171 0.355686390277384 1 1
0.682282301910872 0.67010687150606 1 1
0.517937981371253 0.508400761078187 1 1
0.556181911268324 0.546743932714261 1 1
0.493475582265821 0.483923295577888 1 1
0.512707263594013 0.502249157564782 1 1
0.388117637505569 0.381100529369354 1 1
0.60230219904637 0.592006032175425 1 1
0.427938424104485 0.419884733751262 1 1
0.38597824032782 0.379333354685175 1 1
0.279998002814926 0.275329932054569 0 0
0.570776087906632 0.559651127789601 1 1
0.665250492543314 0.652304907826004 1 1
0.565057324682628 0.554715610247608 1 1
0.511761915834501 0.503075872107512 1 1
0.449971083897246 0.442077310036637 1 1
0.518102930693459 0.508682036741391 1 1
0.33493483562251 0.329138698527984 1 1
0.605265705298989 0.593271681832441 1 1
0.4767838959175 0.466749737758327 1 1
0.559190714129258 0.548211445653678 1 1
0.70439691182949 0.692516522390697 1 1
0.534135948850902 0.524692937846621 1 1
0.592988761701775 0.580577458509349 1 1
0.429702760490219 0.421450042556911 1 1
0.627626856388734 0.616151665099315 1 1
0.509444569992601 0.500402382347153 1 1
0.596880234768018 0.586810553426657 1 1
0.671576030293791 0.659702812239267 1 1
0.275712989521523 0.269544085368692 0 0
0.304870160211513 0.29816326482022 1 1
0.31546012904737 0.309457250397518 1 1
0.599577368699817 0.588315094989995 1 1
0.302058594701087 0.295683211990645 1 1
0.388203995515621 0.380702764552079 1 1
0.543540355088529 0.533040647044169 1 1
0.699541477561928 0.687627116651133 1 1
0.48558404077897 0.476270754540183 1 1
0.40528379917377 0.396895610960839 1 1
0.51478622524356 0.504955217628106 1 1
0.518763355204158 0.508029166928986 1 1
0.281333610850061 0.276196495931103 0 0
0.560488747713647 0.550274814190416 1 1
0.691624337321607 0.678001945061907 1 1
0.659777097598941 0.648171591274026 1 1
0.423616342882043 0.415864357398957 1 1
0.431806192863428 0.42416038879874 1 1
0.394214259708547 0.38642781887694 1 1
0.656324923598562 0.644254148650578 1 1
0.514951397451149 0.504248156238359 1 1
0.408039705327362 0.399792220887456 1 1
0.729288023265369 0.717023108261171 0 0
0.27639726161672 0.27147747313718 1 0
0.481757397140358 0.472276825159213 1 1
0.542573288804384 0.53295162033439 1 1
0.350973535957179 0.345533282929542 1 1
0.516568394541299 0.507545653014349 1 1
0.663662687311189 0.651055745787057 1 1
0.470636298791254 0.461364210016538 1 1
0.527634889064337 0.517341267107119 1 1
0.403303457450978 0.395638091273041 1 1
0.453384108189397 0.444050550932406 1 1
0.620694186489343 0.609754355326583 1 1
0.480230721461364 0.470904193998348 1 1
0.737494737186681 0.723003562057595 1 1
0.464013546532361 0.456815569827152 1 1
0.400023325876502 0.393131409346707 1 1
0.446833930301378 0.438884460904249 1 1
0.457583072248668 0.449085335578921 1 1
0.629874124822163 0.61885099964977 1 1
0.271277860431988 0.264960809034156 1 1
0.631719733635828 0.620452551666501 1 1
0.576934000260408 0.566161531486434 1 1
0.341883686210851 0.335409556962334 1 1
0.488559719031428 0.479300534357395 1 1
0.615941439188924 0.602589771062785 1 1
0.473955544639281 0.465828920062795 1 1
0.565767582817338 0.555215187406531 1 1
0.413473488669551 0.406674057692385 1 1
0.455415827272744 0.446938646977088 1 1
0.268264311327637 0.26253828871636 1 1
0.521984408980685 0.512771999713963 1 1
0.452518158278658 0.445393409355373 1 1
0.457632934445304 0.448947902016036 1 1
0.649604679374027 0.637565553398544 1 1
0.599325338938295 0.586709753079627 1 1
0.568920689515353 0.55877744991168 1 1
0.386893974403739 0.379516004889899 1 1
0.548062832719789 0.538452821084373 1 1
0.469043211695772 0.459918479153572 1 1
0.577334967561725 0.567634707652735 1 1
0.364112194306878 0.357138844274806 1 1
0.575145402413641 0.563825744054728 1 1
0.412995483470864 0.405696785041284 1 1
0.325092646135154 0.318883551583052 1 1
0.690142289494999 0.675839604707693 1 1
0.59333250721888 0.581549843981331 1 1
0.379620834854165 0.371832047553052 1 1
0.350115362360823 0.342804830351809 1 1
0.364692449195626 0.358426478769741 1 1
0.565835413549224 0.555044755919773 1 1
0.571052176632036 0.561129878141867 1 1
0.800797545336708 0.787263414473002 1 1
0.512705999048517 0.503358797614285 1 1
0.494937119149312 0.483747299255336 1 1
0.53769104466838 0.527380752829417 1 1
0.456297915114498 0.448208911038293 1 1
0.312059289397425 0.30590207406096 1 1
0.677643700958581 0.663015755347635 1 1
0.384061726864362 0.376998441560603 1 1
0.575213742869878 0.56450513187355 1 1
0.638554681498436 0.627941702332833 1 1
0.332940619019863 0.327445338631804 1 1
0.611987329700702 0.601755723421943 1 1
0.410059189626229 0.403148574891231 1 1
0.553644260123474 0.542883114208801 1 1
0.534761577252776 0.523751825632446 1 1
0.531307128050794 0.519183735239892 1 1
0.636390940597591 0.623379097234327 1 1
0.569977950785467 0.560641633135284 1 1
0.599758585707926 0.589558237454818 1 1
0.579339713330001 0.56883752431597 1 1
0.476939994648321 0.468586091214166 1 1
0.29674489237143 0.290993348421449 0 0
0.403961700756917 0.395642400892284 1 1
0.473187601262482 0.464876948242082 1 1
0.767747098693347 0.753072150184319 0 0
0.362955773917193 0.354990467510482 1 1
0.665908252800908 0.653516414221767 1 1
0.482277711161679 0.474002437327348 1 1
0.41338107930272 0.405312409238996 1 1
0.500109719505064 0.490453288448517 1 1
0.340125566011238 0.333049155821901 1 1
0.432314808612289 0.422916342327338 1 1
0.34407497701029 0.337442662394896 1 1
0.446891916576122 0.437982846751143 1 1
0.444335183865356 0.435486783938272 1 1
0.76665170956451 0.74991545156272 1 1
0.33647098883574 0.330394972950403 1 1
0.703782559945965 0.690778868207517 0 1
0.438491525968445 0.429233502282947 1 1
0.460064187955629 0.451868949669578 1 1
0.392417935222487 0.38574479512404 1 1
0.548872137591887 0.539604599328893 1 1
0.619244049030209 0.60862547025531 1 1
0.704670846334913 0.692589001976101 0 1
0.376970386624119 0.369781172128875 1 1
0.668985825850645 0.655350721497203 1 1
0.665883829346414 0.654294018525441 1 1
0.441008850069522 0.432612131338991 1 1
0.438117207305499 0.429814771863581 1 1
0.536800712104492 0.526454881754395 1 1
0.354675233425482 0.348986608564595 1 1
0.475136818883137 0.466050468769007 1 1
0.487509016491976 0.478037359623766 1 1
0.373101859785546 0.36655264782296 1 1
0.553004657263686 0.543030573630548 1 1
0.259947643048327 0.255479578431052 0 0
0.535316385496793 0.525410684648183 1 1
0.833142765741436 0.812857418548937 0 0
0.60598693764895 0.594203409075949 1 1
0.705646267915373 0.690265887312478 1 1
0.612265465683041 0.601556482027697 1 1
0.47093926604936 0.462459222251323 1 1
0.464209056655324 0.455050605065726 1 1
0.388480747082928 0.381692355362436 1 1
0.44809411016413 0.440335991025391 1 1
0.650202094831162 0.638376705496399 1 1
0.382123308564991 0.376543948882661 1 1
0.467440821969739 0.458850904037798 1 1
0.461892546311316 0.452680999882988 1 1
0.378366821868925 0.37046700248221 1 1
0.437229234620499 0.428516868866889 1 1
0.560885565419137 0.550198678542578 1 1
0.645840344924037 0.63380488164124 1 1
0.700730989851719 0.688230616318652 1 1
0.51120847475205 0.501962189975351 1 1
0.511743549643527 0.501081306994949 1 1
0.582345891680974 0.572110840738515 1 1
0.408773940231316 0.398949109827651 1 1
0.369914426137915 0.362528288715547 1 1
0.652243070073177 0.638457338410896 1 1
0.369599578101268 0.362677830323033 1 1
0.729451454771352 0.716503674048321 0 0
0.504625687128322 0.495446340746024 1 1
0.609601205804628 0.597956051096149 1 1
0.482853504470782 0.473095070468715 1 1
0.291609995579684 0.284144925107359 1 1
0.427764843539779 0.417935190700666 1 1
0.605338221304192 0.594031476825029 1 1
0.49339062218026 0.482651366253359 1 1
0.463002502954945 0.453867246842295 1 1
0.598492074038568 0.586911818904677 1 1
0.574700591858514 0.563513403072393 1 1
0.385816589427811 0.377718304421253 1 1
0.657695783882058 0.645476146183549 1 1
0.596570729142278 0.586881022267644 1 1
0.729825882059642 0.716644696002034 1 1
0.416070615082377 0.409422518979069 1 1
0.495239423769078 0.485752086282306 1 1
0.495492260425972 0.485939627247424 1 1
0.536010673443202 0.526585311838998 1 1
0.347679344613618 0.342232164628529 1 1
0.429608598181524 0.420685849334503 1 1
0.394528758125927 0.387366696286485 1 1
0.522752777080039 0.513221701749034 1 1
0.305920403482214 0.30092507644887 1 0
0.457449589693373 0.448643160069167 1 1
0.656828307350333 0.645417300611349 1 1
0.533814812795962 0.524276783867344 1 1
0.497536977884151 0.487775064591921 1 1
0.594257785030708 0.584592690427213 1 1
0.424436557949799 0.41711522307363 1 1
0.333327159523149 0.326889842536285 1 1
0.6640070875797 0.651136806576571 1 1
0.421638291097091 0.415389690363594 1 1
0.480296332747925 0.469886419387082 1 1
0.321590096414193 0.316340496673276 1 1
0.490703916849191 0.480947798685943 1 1
0.282983020569431 0.277656001943763 1 0
0.495443024565392 0.485439778826645 1 1
0.719465944631242 0.705899673445137 1 1
0.645759318194523 0.63278076064892 1 1
0.48223456619963 0.47298880178696 1 1
0.238351249350541 0.234027464837993 0 0
0.63366282695234 0.622662559376966 1 1
0.657711051318389 0.643893057851163 1 1
0.421601683722752 0.414038434870954 1 1
0.450425049649258 0.442451805037438 1 1
0.359125429780144 0.352303188945811 1 1
0.372850930087771 0.366198273229019 1 1
0.591035843443584 0.580204290296407 1 1
0.390463945239621 0.383279234827178 1 1
0.306059313157007 0.300690325076884 0 0
0.500969444622002 0.491654558645656 1 1
0.468443668155499 0.460540069258588 1 1
0.609588157722152 0.598749594722427 1 1
0.406344174601354 0.397918984314031 1 1
0.674475748151743 0.661580040901804 1 1
0.664762977047194 0.652790123041705 1 1
0.283673582666551 0.27803160679125 0 0
0.46565997261523 0.455093284180975 1 1
0.413115153501157 0.406577072641158 1 1
0.449117074114127 0.440162186726876 1 1
0.434232399114208 0.425779826681819 1 1
0.320616329176227 0.314821333367529 1 1
0.476724676479434 0.466942224290298 1 1
0.565794471251985 0.555153087191345 1 1
0.514366106416451 0.504680138029947 1 1
0.532267852278646 0.521914607039942 1 1
0.541874005186034 0.532533844758982 1 1
0.437593458786103 0.429635117166703 1 1
0.633971434217029 0.622486272908504 1 1
0.499919102105124 0.490401167652084 1 1
0.322037091671405 0.316259155678901 1 1
0.563454889272123 0.553427344353978 1 1
0.4879462279833 0.479427296245069 1 1
0.242592080102955 0.237587493808923 0 0
0.481053139420859 0.472291253578991 1 1
0.492347742637065 0.482041363869143 1 1
0.646390486734214 0.633214656126515 1 1
0.401752289386211 0.395607592852272 1 1
0.577311833688192 0.565463675788812 1 1
0.480109269108701 0.471164459219242 1 1
0.61461423088265 0.603600162583136 1 1
0.407089335297748 0.399729408506726 1 1
0.554042823251015 0.543340133289093 1 1
0.527579597201794 0.518272138399582 1 1
0.597083174691989 0.586310097343002 1 1
0.482136604317146 0.473748736879868 1 1
0.52555628674119 0.516629618457228 1 1
0.546983485698092 0.534082923750157 1 1
0.395631234977252 0.389113467426054 1 1
0.448087347845629 0.440479129018194 1 1
0.350362399807482 0.343851507428903 1 1
0.372261200384425 0.365094978504281 1 1
0.513645857320222 0.504109497491996 1 1
0.325683456634942 0.319207416036351 1 1
0.574056759292757 0.564478638999578 1 1
0.619546560194313 0.608964001841851 1 1
0.440311223004167 0.431725724371413 1 1
0.59926799538555 0.586938765880873 1 1
0.512285023303666 0.502192249326536 1 1
0.622383373445536 0.611176900741927 1 1
0.703411342977515 0.690646619250037 1 1
0.615230100496835 0.60439166441246 1 1
0.527698607421951 0.517764781027296 1 1
0.683741580591737 0.670513184820201 1 1
0.448099490357793 0.439662539032364 1 1
0.601970424282444 0.591082297984213 1 1
0.484656081269322 0.475082624384199 1 1
0.393303734808064 0.386201973157679 1 1
0.436861285919994 0.42988143378829 1 1
0.384559950496485 0.377215177557149 1 1
0.781828604507108 0.766961720668454 0 0
0.452620887378322 0.445198690141044 1 1
0.668048566668824 0.656250619611644 1 1
0.427264772088959 0.419946657777975 1 1
0.473769321000318 0.464265405076781 1 1
0.69319226622117 0.679677811517668 1 1
0.401641093154286 0.393999547438732 1 1
0.0892378759598807 0.0875582501074317 0 0
0.243404245405066 0.239383082275389 0 0
0.193750436852771 0.190852758248815 1 0
0.572291413122331 0.560923572760734 1 1
0.340478432556084 0.334176412019914 1 1
0.539548708178496 0.529869823420238 1 1
0.46877429816141 0.45924365685689 1 1
0.395924090164225 0.388823534269108 1 1
0.551921617391036 0.541350911793666 1 1
0.389665622853347 0.382696356848538 1 1
0.472907516057855 0.464133252987265 1 1
0.311465128935028 0.30661309433915 1 1
0.51880608128188 0.509546455016026 1 1
0.719595415379366 0.70635426660113 1 1
0.749362703899133 0.735457049605543 0 0
0.368589021806034 0.361263196244337 1 1
0.582877005066138 0.572212465918131 1 1
0.438140146123246 0.429962092031384 1 1
0.559277871681566 0.548488313716433 1 1
0.43440897878323 0.423814715941907 1 1
0.550121857363678 0.539840650320903 1 1
0.531332157327732 0.520429654858193 1 1
0.484076692381849 0.475001037762548 1 1
0.470524462558292 0.46175009942741 1 1
0.409069631035394 0.401604755300979 1 1
0.539781585521957 0.53004750004588 1 1
0.465674579121468 0.458086597138841 1 1
0.393859932854987 0.386859498794366 1 1
0.404584668530537 0.396347189396009 1 1
0.561840761262299 0.550893412469685 1 1
0.453684924250136 0.445117304343044 1 1
0.509908680844818 0.499978796906875 1 1
0.727528600896484 0.713587015150686 0 0
0.547488999503257 0.537548825319763 1 1
0.496329964384516 0.487561695421436 1 1
0.388113352093221 0.380229589034691 1 1
0.573462114819252 0.563254774372538 1 1
0.616378113176034 0.6050620593671 1 1
0.685944164314141 0.67216455258908 1 1
0.497506168589397 0.488704073485358 1 1
0.585256542560761 0.574406261190832 1 1
0.577003493693945 0.566050401327364 1 1
0.51629569468446 0.507603922558474 1 1
0.53357980398508 0.524051478212534 1 1
0.774528909419575 0.760079409429298 0 0
0.432323310553246 0.42420355403044 1 1
0.633603174086901 0.621742539672155 1 1
0.41327258702686 0.405229945930081 1 1
0.571546324490006 0.561506268982194 1 1
0.588286325198687 0.576690880701465 1 1
0.245587609033956 0.239716765487079 0 0
0.309241181588482 0.303776576603127 1 1
0.133918612056194 0.131461519181165 0 0
0.435524625237284 0.428126769557416 1 1
0.593610327705996 0.583126079205088 1 1
0.576671431088811 0.564713319473207 1 1
0.448764951551682 0.439838581158996 1 1
0.407089053545681 0.399367236917686 1 1
0.480209524528942 0.472599280268188 1 1
0.760220581805985 0.745076151067093 1 1
0.595339930103044 0.582762918503473 1 1
0.487166618901142 0.478819930941181 1 1
0.560316227417775 0.549069738693912 1 1
0.580420934474422 0.567824750284581 1 1
0.409135170302939 0.401570277233502 1 1
0.672956756072044 0.661616271349747 1 1
0.591786467269975 0.581194726962858 1 1
0.336745814896988 0.330016993317835 1 1
0.529301565277188 0.519319509527498 1 1
0.561302266172083 0.550579224635057 1 1
0.40918396601816 0.401671199638503 1 1
0.530407552565774 0.520868363927119 1 1
0.631144158868251 0.620691503525644 1 1
0.738947153818506 0.724577346560864 1 1
0.278248547279316 0.274685182205072 1 1
0.455098723423979 0.446047497624611 1 1
0.488508925826364 0.479243382000473 1 1
0.485105511044378 0.476396421725115 1 1
0.341552440033879 0.335606174227783 1 1
0.570690008378118 0.560253478047651 1 1
0.460253596476337 0.451100968119911 1 1
0.684159446606881 0.669698574860372 1 1
0.57458059700145 0.564190883253285 1 1
0.437506149820717 0.428703374489686 1 1
0.547729453145959 0.537722718686101 1 1
0.716257110433375 0.70366274961903 1 1
0.579513171619835 0.56854386854434 1 1
0.342194674030804 0.336235181019615 1 1
0.549871820841993 0.539939362677738 1 1
0.731415381775453 0.718594130176329 1 1
0.323951163825846 0.318186939248636 1 1
0.515936567689801 0.505912797013137 1 1
0.44294243886808 0.434748884146291 1 1
0.311233916824685 0.305319839750678 1 1
0.414256859772064 0.4066199649479 1 1
0.724868916252571 0.710510337539432 1 1
0.524395940552348 0.515126500405603 1 1
0.561644488610307 0.552075787309416 1 1
0.295137541912242 0.288734353204616 1 1
0.648106446037492 0.635008496319387 1 1
0.614977286667726 0.603635774029273 1 1
0.51280520019094 0.504292758702529 1 1
0.360315628305824 0.351857662636499 1 1
0.482145521360305 0.473162667087178 1 1
0.391589651542683 0.384633445157761 1 1
0.207872692450813 0.204119071316999 0 0
0.516475302996017 0.506977319312291 1 1
0.792276559630523 0.777922933954251 1 1
0.275038419959791 0.270490840230985 1 1
0.536690725980301 0.526374972231211 1 1
0.539713277046381 0.528549546433523 1 1
0.615013636749406 0.602520274546515 1 1
0.575828839367695 0.565584808990012 1 1
0.431873514145966 0.424476552453192 1 1
0.342390848095761 0.336064549336264 1 1
0.370010104869402 0.363237410684627 1 1
0.621639897670129 0.610772845761295 1 1
0.754938601541244 0.742049715962045 0 0
0.540674283146632 0.529124746749408 1 1
0.558725418162985 0.546908466482555 1 1
0.564545372263642 0.552937658656293 1 1
0.50322113924297 0.494462317885323 1 1
0.537977045399507 0.527659012313278 1 1
0.511823042456748 0.501051916495156 1 1
0.244451614368178 0.239388475689772 0 0
0.590266553892326 0.578373655627983 1 1
0.340556075599834 0.334099427244681 1 1
0.345429296122119 0.33943179779775 1 1
0.619231203060843 0.607846915121266 1 1
0.466507763344669 0.457709928186056 1 1
0.493232889495514 0.48360005639994 1 1
0.477557802884331 0.469370104808902 1 1
0.637572521498018 0.625634578064233 1 1
0.56006279255299 0.549636475876026 1 1
0.652183978898852 0.6405928768699 1 1
0.400532375207691 0.392984964592196 1 1
0.563626571804806 0.553532711418537 1 1
0.485681411479129 0.475658936999102 1 1
0.323377955522736 0.317256821661731 1 1
0.506159433533106 0.495680435439968 1 1
0.558470676946207 0.546948526859878 1 1
0.429222306832098 0.421842441114553 1 1
0.40265761888927 0.395704751097068 1 1
0.508933070206443 0.500055477892803 1 1
0.304787817707 0.298810649427669 1 1
0.725672753633272 0.7115532291095 0 0
0.497317580715619 0.486984307516118 1 1
0.542763970474121 0.531598427409596 1 1
0.216517102924196 0.21313440094643 1 1
0.298706977862724 0.294486731223203 1 1
0.541337681742832 0.530236114498746 1 1
0.42686127270073 0.419229307221598 1 1
0.658327047733305 0.64737262010915 1 1
0.582053410315059 0.570656839459254 1 1
0.50457343994962 0.494501774014884 1 1
0.580483664440612 0.570236897377809 1 1
0.487554607222307 0.478753600875363 1 1
0.705685331820071 0.691994583866055 1 1
0.335442650486602 0.32923003655905 1 1
0.566389979518166 0.555117002335766 1 1
0.734963433620511 0.721018895068415 1 1
0.570239612852217 0.559053597887052 1 1
0.561407102664334 0.550338166264398 1 1
0.709175206972039 0.694119341004264 1 1
0.467704759841581 0.459076576964788 1 1
0.56324428589139 0.55201903225975 1 1
0.45509562141829 0.444113166386703 1 1
0.377213723583137 0.368005746909412 1 1
0.676740149855655 0.665179016084829 1 1
0.313593528106439 0.306820302079096 1 1
0.404991597313569 0.396507450760001 1 1
0.328175528023064 0.322061581981263 1 1
0.402288509415894 0.394518660207349 1 1
0.562606053867614 0.550849820360749 1 1
0.415548135218924 0.407313657033713 1 1
0.742534260139496 0.73053097218007 1 1
0.415294058476118 0.408581376239229 1 1
0.346009580211573 0.340001266946345 1 1
0.293348552736961 0.287960454747227 0 0
0.698576023862781 0.685934991047465 1 1
0.537748179041978 0.527140774924684 1 1
0.387115454294614 0.379228312938221 1 1
0.582877172267972 0.57135225941525 1 1
0.201599222015542 0.197092555222909 0 0
0.587979528786022 0.577701620430037 1 1
0.616970491861679 0.604994957717094 1 1
0.329686372039156 0.321684829201843 1 1
0.523367261062473 0.514084503758007 1 1
0.402751396432543 0.395694981558037 1 1
0.398218919966854 0.391062606404944 1 1
0.669788273353373 0.656232656388403 1 1
0.516954201628642 0.507540273568034 1 1
0.592493277868135 0.581279003324527 1 1
0.476225519014975 0.467867918485848 1 1
0.20092104865652 0.197136769962469 0 0
0.334977044443206 0.329052382446817 1 1
0.506474885641598 0.497002633695276 1 1
0.383385852147716 0.375572029896053 1 1
0.232651159966474 0.2284822397756 0 0
0.460465036651996 0.452025780154406 1 1
0.781463851144574 0.767605759041178 0 0
0.353569551980998 0.3470812434877 1 1
0.460168585052171 0.452486842627218 1 1
0.5399365388921 0.530115505778991 1 1
0.414011382839459 0.40633223081044 1 1
0.491339885027855 0.481313020300127 1 1
0.57600116903837 0.562558332668867 1 1
0.431737723769814 0.424374264113621 1 1
0.572294730609848 0.562401193584966 1 1
0.504328408574965 0.495364451533448 1 1
0.661983800943022 0.648868697422211 1 1
0.531217854554188 0.520842273841266 1 1
0.407409421369183 0.400964649564196 1 1
0.472371657875648 0.463206350764245 1 1
0.40963653002983 0.402684875610316 1 1
0.456969758827721 0.448931632459189 1 1
0.506109835187385 0.495706942081117 1 1
0.366845565550905 0.36029654648936 1 1
0.599693690271413 0.58831487270848 1 1
0.596964365689874 0.584372574700383 1 1
0.563834064720376 0.551351808784445 1 1
0.443348718473087 0.435059837416676 1 1
0.440938995219162 0.433184776603098 1 1
0.592427609684835 0.580724257634413 1 1
0.539616017847196 0.529752871862718 1 1
0.30804788331227 0.302144779476242 1 1
0.377014530069013 0.369769006229566 1 1
0.4060496623397 0.398903705990366 1 1
0.666465604553055 0.65469311409882 1 1
0.54985906496232 0.539590225751139 1 1
0.422488664157447 0.415401200983683 1 1
0.382095850901185 0.374811556342751 1 1
0.618776820560227 0.607900132457711 1 1
0.519027586354417 0.508932993935642 1 1
0.435296479998458 0.427812196498591 1 1
0.41825232993787 0.411060106727644 1 1
0.622421650540924 0.610344182294718 1 1
0.328762810033822 0.32246692611665 1 1
0.431273627748552 0.421590292731965 1 1
0.516218833451593 0.505995032527212 1 1
0.442113879987624 0.435373759999088 1 1
0.577655038547273 0.56682080563301 1 1
0.593542009559049 0.582348468001148 1 1
0.52486586027841 0.515523713277092 1 1
0.43897342435582 0.430297649445833 1 1
0.607250259479957 0.595932003944833 1 1
0.404584402609168 0.396916265598208 1 1
0.529458643410208 0.519333284386573 1 1
0.546913922875409 0.536994265604886 1 1
0.422529025354552 0.412733590992394 1 1
0.329492702479305 0.323711695142704 1 1
0.520193068377122 0.510469850160383 1 1
0.514765976204849 0.506207437524349 1 1
0.529200257871312 0.518717277279998 1 1
0.494727351012593 0.486484612559276 1 1
0.402985703223734 0.396151462558082 1 1
0.325033155106907 0.320230471604054 1 1
0.582203834724969 0.571832745406483 1 1
0.546771361958852 0.537351078936834 1 1
0.72333618180039 0.710506165628918 0 0
0.549149184572593 0.539444962241304 1 1
0.413063998889156 0.405595917245405 1 1
0.431960987652631 0.422320062350669 1 1
0.328740907616675 0.321758799038636 1 1
0.52263553660611 0.513795968360579 1 1
0.526735016136716 0.516408757557774 1 1
0.350742779464038 0.344412568011196 1 1
0.606124206706981 0.594832620078585 1 1
0.451262492315205 0.443523389063842 1 1
0.63061602847214 0.618445009621295 1 1
0.601895305815501 0.590621360391035 1 1
0.460064644930696 0.451472791324322 1 1
0.431613649492391 0.424649038198437 1 1
0.597472830737334 0.585974182202571 1 1
0.594210514737182 0.582815153498281 1 1
0.749643763845219 0.735277944761519 1 1
0.252294440032635 0.248579240253536 1 1
0.443647619175909 0.436221578082145 1 1
0.564481971139315 0.554603862941229 1 1
0.467590513161087 0.458281237669593 1 1
0.461171842448128 0.452838308001872 1 1
0.365971394594321 0.358003327477626 1 1
0.571953864149645 0.562912025001434 1 1
0.471052856164055 0.462863641179756 1 1
0.5007982518439 0.491102796418258 1 1
0.504397644509936 0.495813168509306 1 1
0.463393457463743 0.455033286217217 1 1
0.530133314708312 0.520680163015988 1 1
0.489289597558316 0.480511384952649 1 1
0.56847190267356 0.558882784252044 1 1
0.331636964627879 0.326549456172461 1 1
0.334299759697671 0.327335278866793 1 1
0.677078853657053 0.664228010952408 1 1
0.476142729543719 0.468419087889686 1 1
0.396318630062054 0.389473889463955 1 1
0.376564453228508 0.369658550102509 1 1
0.383007863716234 0.375290230727727 1 1
0.464467589198259 0.455847827877512 1 1
0.566112909743621 0.553716254217104 1 1
0.448810208439333 0.440559624793553 1 1
0.430858450140341 0.422635680151786 1 1
0.619261026862572 0.606312812003133 1 1
0.656385676020125 0.64332647611373 1 1
0.426605957197765 0.418226440613285 1 1
0.51650627281545 0.505279675343006 1 1
0.408049454658467 0.400922508866856 1 1
0.536019779970369 0.52564950080252 1 1
0.409868059349147 0.401543055707592 1 1
0.547243868144936 0.537611948485731 1 1
0.484334827860192 0.47609778608391 1 1
0.636310999214199 0.625067864772332 1 1
0.283659797656769 0.279628937944175 1 1
0.550191264598737 0.540748100731786 1 1
0.258455526326216 0.253656100782064 1 0
0.580919160328974 0.569617129151502 1 1
0.496569462869186 0.48699814946148 1 1
0.268419958680179 0.262954228672331 1 1
0.596933724414737 0.586514553296165 1 1
0.776458613281067 0.761206791044015 1 1
0.570398103929945 0.559344530414734 1 1
0.538952771867584 0.528618905017647 1 1
0.632525914716121 0.619513298574928 1 1
0.353302150021728 0.345500290721944 1 1
0.631264657780714 0.619400873062815 1 1
0.680226497254813 0.666922398166522 1 1
0.346314631270585 0.341445918028141 1 1
0.583913167266958 0.573740593242952 1 1
0.704175204262995 0.691016348636989 0 1
0.497413793552962 0.488094324862437 1 1
0.527233165334936 0.518396574862737 1 1
0.482034404890799 0.47207973984084 1 1
0.674850753355627 0.662338571154494 1 1
0.662169663772726 0.64931965499005 1 1
0.648570942105845 0.63595389832958 1 1
0.52247426878726 0.513848927263105 1 1
0.40608914004415 0.399973024684091 1 1
0.551379768512567 0.54256322934352 1 1
0.488175290570562 0.479937451145304 1 1
0.290001922059841 0.283136830348834 1 1
0.628847383946389 0.617829454404132 1 1
0.533891246849097 0.524495486049284 1 1
0.500844088642821 0.492027078600343 1 1
0.706757060476759 0.695358176531546 1 1
0.502532753470107 0.493498941233516 1 1
0.58155557177747 0.57199204199473 1 1
0.507975770944615 0.498570477595642 1 1
0.402038784531695 0.392480961117734 1 1
0.436454848873678 0.42930858409028 1 1
0.43566126469871 0.427836826080429 1 1
0.448037211282577 0.439158548586769 1 1
0.620526766840856 0.609748958360659 1 1
0.640629846025002 0.630109527509599 1 1
0.526923573230255 0.517029045846588 1 1
0.763940182842143 0.748685902758449 1 1
0.359435243310477 0.353060182174495 1 1
0.485168202390863 0.47700340154719 1 1
0.599559288596449 0.58706137838947 1 1
0.495674451344468 0.486850141145754 1 1
0.473472737768311 0.465592058652794 1 1
0.400641333029906 0.392519610869871 1 1
0.524979167899457 0.514080898972743 1 1
0.735933426056768 0.722866910191023 1 1
0.70957243006749 0.697006734650105 1 1
0.398824276878091 0.391800002896364 1 1
0.341710429403779 0.335959883498818 1 1
0.322494237454167 0.317001242169639 1 1
0.371374921214174 0.364555520694473 1 1
0.374792851201668 0.368001464494137 1 1
0.500420673807731 0.490890941149311 1 1
0.553400281498248 0.543086576069514 1 1
0.481774163080882 0.47115274060284 1 1
0.677568053681826 0.66486074630539 1 1
0.425478939333086 0.417815120443418 1 1
0.71189442432654 0.697212865948161 1 1
0.450951699911888 0.443180100803054 1 1
0.485699310319867 0.477700456906084 1 1
0.430448324420722 0.422470202184878 1 1
0.347454110657417 0.340391269669794 1 1
0.446901568667398 0.438550748022069 1 1
0.553084499281186 0.543573947625694 1 1
0.396420842709859 0.388177221533591 1 1
0.626748237761099 0.614678894357886 1 1
0.347601040088754 0.341162740617746 1 1
0.551194983058066 0.541832893880334 1 1
0.582061328301925 0.572529135074287 1 1
0.655355727712434 0.643060129901789 1 1
0.302587063585586 0.296873928533814 1 0
0.489938966874801 0.481514328311184 1 1
0.350615286620975 0.344422140074579 1 1
0.505582382099972 0.497157204485903 1 1
0.650631614095927 0.638253686078984 1 1
0.646404110057655 0.634412831394144 1 1
0.680928309834797 0.667339106371902 1 1
0.477771786610986 0.469530155351227 1 1
0.640192907731171 0.628875248697251 1 1
0.62420673074864 0.61191363568163 1 1
0.391408382462657 0.383092821397895 1 1
0.627007839505915 0.61513623993388 1 1
0.392665162784528 0.383961418491073 1 1
0.418563496766052 0.408683620190819 1 1
0.501845074283077 0.491735616646556 1 1
0.347318594425802 0.34114729522779 1 1
0.479100043767866 0.470596463558672 1 1
0.669711890489612 0.657648569142966 1 1
0.651445750514775 0.639528324897802 1 1
0.716326282948493 0.702576183827202 1 1
0.495006318581338 0.485799234630142 1 1
0.544747987148236 0.534314299634368 1 1
0.291856078486587 0.28636595595476 0 0
0.427222650126601 0.418856603000051 1 1
0.535350546417406 0.525756310334105 1 1
0.231187453179321 0.227331927147514 1 1
0.5595141694361 0.548784773861115 1 1
0.69910962144039 0.685851976936487 1 1
0.631661239265442 0.620573661706637 1 1
0.397339507933107 0.388393558090941 1 1
0.566288261712976 0.552344898868624 1 1
0.628602928260423 0.618075884961163 1 1
0.680985632043383 0.669010160007635 1 1
0.512056480530416 0.50226068275871 1 1
0.667548486339608 0.655369032091265 1 1
0.469691309599326 0.461259154036021 1 1
0.508764435715244 0.499622519096444 1 1
0.390714057741658 0.382875234479856 1 1
0.531376656069627 0.522112636855418 1 1
0.305835213497998 0.301574631089141 1 1
0.365952660040749 0.359482040680852 1 1
0.43525440673839 0.42623708837584 1 1
0.540034109168445 0.530374082734698 1 1
0.553370240903205 0.542777217229258 1 1
0.44494048497878 0.436622351088466 1 1
0.500409498562203 0.490566982203999 1 1
0.52236744229168 0.512036123888661 1 1
0.451451734628688 0.443184172774567 1 1
0.576062983387175 0.565336150053015 1 1
0.44983615160044 0.441837337983299 1 1
0.557671054455046 0.546791703517734 1 1
0.506526259922545 0.497672338284563 1 1
0.642571783127119 0.630336344240003 1 1
0.497577112075962 0.488328306528893 1 1
0.532900158840267 0.523594342986056 1 1
0.454957215396905 0.446952974091103 1 1
0.42789724084868 0.419412756377128 1 1
0.439545290650964 0.43084002696204 1 1
0.685489801407511 0.672848819527092 1 1
0.18038467248542 0.176518619053308 0 0
0.360498180796884 0.353103978823954 1 1
0.616901634716818 0.605522501391425 1 1
0.576181471624752 0.564847084108588 1 1
0.581206380506936 0.569419155716244 1 1
0.646456699780594 0.634563788454146 1 1
0.483236111234934 0.473749014248422 1 1
0.453207032378735 0.445392565844856 1 1
0.417849596960531 0.411136575638727 1 1
0.649469799438839 0.638184658190114 1 1
0.567723863467113 0.557324653701795 1 1
0.427482824090483 0.419671387291613 1 1
0.471978308504033 0.463476357346411 1 1
0.366833135953642 0.360310975265313 1 1
0.523490582434855 0.514752987387804 1 1
0.490899107136342 0.481369075857433 1 1
0.771869278963735 0.758558767310272 0 1
0.484656665011931 0.4754373812841 1 1
0.606597744191974 0.595015842318961 1 1
0.315461007976353 0.310852539587213 1 1
0.802224541786635 0.788611373871031 0 0
0.446748202233085 0.437244151691603 1 1
0.588825139594166 0.578637811742752 1 1
0.608846976252608 0.598487767017653 1 1
0.52268365812382 0.511625590663057 1 1
0.489360334266417 0.480005431266728 1 1
0.453558879522678 0.445391808231891 1 1
0.402938272893971 0.395265810636058 1 1
0.382402178274283 0.37494829233328 1 1
0.395271669602244 0.38813828245467 1 1
0.70068996651153 0.688184209714575 1 1
0.368824175686205 0.362034769819437 1 1
0.688016947536238 0.676621533482729 1 1
0.444190527146799 0.436375313445841 1 1
0.212705827929765 0.208847305207647 0 0
0.532590080004624 0.523009555537563 1 1
0.458428436789303 0.449606347607577 1 1
0.499918046207075 0.490756815926235 1 1
0.555105543338621 0.54375507117322 1 1
0.500712871508629 0.491811532112086 1 1
0.720538361519977 0.707455009836796 0 0
0.413214775447634 0.405273877497989 1 1
0.367935038290132 0.360809171406946 1 1
0.351702234947354 0.344471553024219 1 1
0.535953203600469 0.524650636634626 1 1
0.427869960885794 0.420058567381309 1 1
0.455321383271065 0.446610798866871 1 1
0.606701007313961 0.595387207382434 1 1
0.497445393227805 0.488633801850994 1 1
0.473595254541223 0.464562480966286 1 1
0.313138230670886 0.307607345954798 1 1
0.636387990715635 0.624602204486876 1 1
0.464524191423684 0.456192078190044 1 1
0.528057011709045 0.517955964405614 1 1
0.439782019843588 0.432082521643004 1 1
0.453520313644172 0.445971711394681 1 1
0.446789783355724 0.439094509559984 1 1
0.743599980781773 0.730611658056738 0 0
0.267960309714108 0.263243731579591 0 0
0.649561785641507 0.638045085165671 1 1
0.466263944956311 0.457039595334208 1 1
0.65706688542761 0.643979065503126 1 1
0.455319436135412 0.44720351707687 1 1
0.43495235179646 0.427112299195932 1 1
0.495892400499486 0.487569566732667 1 1
0.425458205358922 0.416967392366973 1 1
0.369871164776394 0.363128570123192 1 1
0.517763027287382 0.508178685257662 1 1
0.325285948880429 0.318692037338081 1 1
0.483472379280905 0.473784342087907 1 1
0.748740359593669 0.734214814739101 1 1
0.545351423300508 0.53593974086029 1 1
0.540459629364492 0.530890728626372 1 1
0.501872498681685 0.492617651220712 1 1
0.406393595079642 0.398992354681911 1 1
0.209943676738777 0.204279604409787 0 0
0.554147830800355 0.544664580072479 1 1
0.144274108496783 0.141759874101754 0 0
0.531263148919067 0.520609763426713 1 1
0.622510255945357 0.611001741770523 1 1
0.56705749455461 0.557520985841658 1 1
0.452158942610441 0.442260052290128 1 1
0.416281423095409 0.409182704133843 1 1
0.586200430104837 0.575821848936448 1 1
0.484904129830169 0.477024534778553 1 1
0.282293486430734 0.275472768694925 0 0
0.711011243118528 0.697867343840999 1 1
0.590393628320492 0.578693735956191 1 1
0.653393047797256 0.642650067164552 1 1
0.635303925893238 0.623474554518096 1 1
0.573225070034844 0.562112813539636 1 1
0.477135186808243 0.468438937143157 1 1
0.772671297493322 0.758400105115929 1 1
0.469070798151309 0.461291457168587 1 1
0.731785158281018 0.716501232577117 1 1
0.52054399342925 0.511062944070995 1 1
0.490922002407988 0.480881121525758 1 1
0.464998485574185 0.456693985412066 1 1
0.348977904472688 0.342924524494189 1 1
0.673037917601092 0.658188952974188 1 1
0.741980254275207 0.728260160742356 1 1
0.503199361612116 0.493634796315954 1 1
0.59514181118253 0.582277953071154 1 1
0.33679526177783 0.331146484316161 1 1
0.794784339051346 0.779706290291915 0 0
0.414208217577756 0.406682113483161 1 1
0.375005295640999 0.368653388253763 1 1
0.379077194457447 0.37257859910607 1 1
0.356913257995385 0.351016091517982 1 1
0.525539088957368 0.516053747736291 1 1
0.519715214951537 0.508936078652846 1 1
0.647725481077443 0.633761080522479 1 1
0.777357711141033 0.762783459310871 0 0
0.582482364934687 0.57185629897989 1 1
0.626385517246348 0.614751957296347 1 1
0.346304047968595 0.340138480994692 1 1
0.354147779994211 0.347599746800238 1 1
0.357173071535361 0.351771320542738 1 1
0.456435940789976 0.4479930986176 1 1
0.562938821861125 0.553666872043359 1 1
0.606055740257177 0.595518844422113 1 1
0.283618445246816 0.277461770439525 1 1
0.519883590013476 0.509026817255954 1 1
0.366029400555111 0.359631593178917 1 1
0.43984173656163 0.431518406624719 1 1
0.396081070543574 0.389857570882456 1 1
0.525720699250987 0.51586250508098 1 1
0.421392528549925 0.412713547752104 1 1
0.514558783778056 0.504636984719273 1 1
0.5463009355666 0.537455102098798 1 1
0.683391771906431 0.669344121864871 1 1
0.664901337709165 0.652138513970554 1 1
0.443929498005595 0.435627236606863 1 1
0.511004890789818 0.500579897565098 1 1
0.386632100065733 0.380403468842546 1 1
0.187591497162941 0.184635379798961 0 0
0.627610708595875 0.61592161365045 1 1
0.429029835843587 0.42043717781091 1 1
0.184232214452841 0.17941511695628 0 0
0.59151751182255 0.581023539286609 1 1
0.450299289004683 0.441354632983918 1 1
0.596636973857603 0.584789577700575 1 1
0.347797326290123 0.341018657847523 1 1
0.637024429511775 0.625670736169457 1 1
0.64480974270297 0.632469083723378 1 1
0.651510735997826 0.640335715085785 1 1
0.656390045433484 0.643921296867815 1 1
0.62500668875142 0.61305300975769 1 1
0.468237627826196 0.457506197713247 1 1
0.698830689452403 0.685514330651958 1 1
0.410184406213783 0.402580418145636 1 1
0.418939459131552 0.410208687414631 1 1
0.457061335109305 0.447433961665863 1 1
0.398019181540955 0.39008671252448 1 1
0.412478085127168 0.405136347323997 1 1
0.64654155287946 0.634595353500144 1 1
0.507705684485232 0.498144561554165 1 1
0.357251528347812 0.35064008483646 1 1
0.394203387369223 0.387256021362538 1 1
0.54910097445175 0.538962859313726 1 1
0.388254135333668 0.381489503031722 1 1
0.372321257946471 0.365112013583781 1 1
0.53928527712041 0.530414235649108 1 1
0.569088257993408 0.55690464189167 1 1
0.453006036283333 0.444402908889271 1 1
0.659208860436996 0.645935821341154 1 1
0.533730269068388 0.523516125477192 1 1
0.481801980559565 0.472694621593317 1 1
0.328625623601324 0.323123769127813 1 1
0.498475491730012 0.489267187752559 1 1
0.613712360596777 0.602458887975007 1 1
0.446690330447911 0.438205672291305 1 1
0.497120151969201 0.486932096645345 1 1
0.819604055593937 0.804976832820035 0 0
0.400786273184877 0.393661747182124 1 1
0.49845490556813 0.489180923317217 1 1
0.623993151727493 0.612389732494688 1 1
0.55985967369914 0.547223503428817 1 1
0.555457865511344 0.544839548973257 1 1
0.372507189466267 0.365778653273575 1 1
0.586066465377884 0.574468733648415 1 1
0.645273525674068 0.633366735428549 1 1
0.356252222155876 0.350085208337614 1 1
0.436869993526839 0.428481980057092 1 1
0.57391189836243 0.564421052367887 1 1
0.305850033210326 0.299336144535773 1 1
0.446591195802632 0.438562671937508 1 1
0.701009572962008 0.686969709244643 1 1
0.548380087046898 0.537874659211452 1 1
0.342192833194591 0.335590836284683 1 1
0.440680549974008 0.432829617029672 1 1
0.326378025880446 0.319888363733634 1 1
0.645424735179459 0.633437492221734 1 1
0.49398996763967 0.484262319668382 1 1
0.672958785016677 0.660684829171711 1 1
0.451922567887377 0.443637002675381 1 1
0.520096968903578 0.509786615906309 1 1
0.641517347621834 0.631126029277827 1 1
0.490225815473301 0.481503009304839 1 1
0.281412242302489 0.275268916185472 1 0
0.309481627024639 0.303631963677083 1 1
0.572066230480039 0.559880701768743 1 1
0.398424538011766 0.391978076450735 1 1
0.472016052025262 0.461683160563052 1 1
0.601242431051374 0.589813522741655 1 1
0.571381159096342 0.560461228071532 1 1
0.588003454348095 0.576124736402864 1 1
0.480890635395342 0.472559161574557 1 1
0.533558505774491 0.523795110468135 1 1
0.486140785428393 0.477495269527165 1 1
0.454217140793194 0.443253007850386 1 1
0.460648826217794 0.45199846678155 1 1
0.343294784171659 0.336791433541468 1 1
0.275933923313424 0.270734610379997 0 0
0.431036305414573 0.422848626363206 1 1
0.574605792916194 0.564781075399959 1 1
0.446621527605587 0.438847276800418 1 1
0.329665585518084 0.323664323924833 1 1
0.350076596311256 0.344057902554967 1 1
0.527834789606724 0.518492436210151 1 1
0.5261031596967 0.51694439659625 1 1
0.330736183230948 0.323674534883415 1 1
0.432362585507855 0.424020569322283 1 1
0.348916608005125 0.343050388590837 1 1
0.311234645286043 0.305399274002128 1 1
0.646258999926843 0.632099596241476 1 1
0.486629819863297 0.47768306438631 1 1
0.41553028917631 0.407149565862903 1 1
0.579124485240885 0.566538650070906 1 1
0.382675074969145 0.375857025161849 1 1
0.440619788221039 0.43214642230449 1 1
0.541075593361723 0.530273838954787 1 1
0.375042042457735 0.369497792025308 1 1
0.432548634976003 0.423563580954465 1 1
0.406048654193668 0.399492378277067 1 1
0.560159351143176 0.551250707597854 1 1
0.481899068513171 0.473243842203574 1 1
0.477958389293381 0.469218294696484 1 1
0.680975730081892 0.667446577933964 1 1
0.295700726466302 0.28979104195824 0 0
0.482817112666714 0.474142192203077 1 1
0.625354406313864 0.613610619662047 1 1
0.545565771522214 0.535456435171313 1 1
0.411121246792474 0.402196701709312 1 1
0.658718518958074 0.646439112939097 1 1
0.50056760787539 0.491768448558575 1 1
0.585685497159625 0.57516888387116 1 1
0.231134250111508 0.226204175724723 0 0
0.390615003075811 0.383140115697969 1 1
0.691509603288683 0.677559981205811 1 1
0.613743603512812 0.603156192648628 1 1
0.590518481094437 0.578951960365337 1 1
0.568070428516924 0.558820913765448 1 1
0.542988025310563 0.53178832889092 1 1
0.560958998802205 0.55032820070114 1 1
0.300807679376889 0.295101704024537 1 1
0.522496921506184 0.511698166520274 1 1
0.502327495880147 0.494359602314237 1 1
0.461683312921088 0.453056333146126 1 1
0.657784880669519 0.646231070201259 1 1
0.291394776534007 0.286141340026979 0 0
0.375867123624103 0.368806020865358 1 1
0.521777003236867 0.51265881495485 1 1
0.448474272272033 0.439983816419954 1 1
0.510998809830543 0.501861553555991 1 1
0.447916506988835 0.44009721069237 1 1
0.420131052253684 0.412105574979022 1 1
0.533402025388904 0.524321551092039 1 1
0.443832212832069 0.435233333621351 1 1
0.666145701634241 0.651831383796943 1 1
0.329690802538143 0.322571810656812 1 1
0.347418003194281 0.342003687793629 1 1
0.53222278429938 0.522084356913251 1 1
0.61727419274496 0.607655956728274 1 1
0.651921982077142 0.639491005713474 1 1
0.760289239446528 0.746372009174697 0 0
0.649990604226696 0.63667786638922 1 1
0.543209219128036 0.531039682422762 1 1
0.462120914673312 0.453868111879971 1 1
0.646314385405133 0.634270334340056 1 1
0.600982635787086 0.589504293345968 1 1
0.593391575683357 0.582577228245803 1 1
0.540114119865022 0.530234686406074 1 1
0.452291197796138 0.443520764436166 1 1
0.626820103369905 0.614632278192989 1 1
0.64000079462516 0.627506721161628 1 1
0.571977807249141 0.562524341801298 1 1
0.468967964765697 0.459685292989727 1 1
0.399957823865358 0.392673513203728 1 1
0.561173635349471 0.550435671236312 1 1
0.399101989426931 0.391355248126012 1 1
0.417715726569689 0.409530747042017 1 1
0.511918102042895 0.50336728206074 1 1
0.694760692306326 0.681717457599417 1 1
0.476856157880379 0.467982601818078 1 1
0.436971460280367 0.429850614548337 1 1
0.45366754684869 0.444847260793943 1 1
0.384990916592117 0.378064604946574 1 1
0.743573654673806 0.730011945086843 0 0
0.429255331558268 0.421069875435581 1 1
0.267486062259523 0.263025179337752 1 1
0.575235938944526 0.564355189136307 1 1
0.683840378575744 0.671331098497561 1 1
0.265854482919726 0.262575988103647 1 1
0.558258791387075 0.546610347226813 1 1
0.550536072907648 0.541089639913301 1 1
0.480267454927582 0.468250969651394 1 1
0.64295983747026 0.631050142048873 1 1
0.449808274743841 0.441171034203169 1 1
0.445592355023004 0.437264222368809 1 1
0.635187263921473 0.622468812779521 1 1
0.40299432756109 0.39546820311134 1 1
0.473426796206848 0.464383083904966 1 1
0.60241330454208 0.590135766587421 1 1
0.501453776586549 0.492781735241835 1 1
0.710387646553964 0.6962405574121 1 1
0.52373459297032 0.515347257010923 1 1
0.412908185184793 0.405907428179208 1 1
0.440222159423457 0.431889895581556 1 1
0.557191878045832 0.547856236728802 1 1
0.29032686133235 0.285156432707129 1 1
0.399358760209365 0.391479087123326 1 1
0.381384708889302 0.373169038484771 1 1
0.49891980206978 0.488973138835455 1 1
0.421798950779297 0.413316638866117 1 1
0.319015142786761 0.313731775232243 1 1
0.452494169130506 0.445040678520892 1 1
0.576525338712494 0.566071507515089 1 1
0.704176200788298 0.691370813868532 0 1
0.564753041952821 0.553365464885331 1 1
0.518963517072351 0.509018470086041 1 1
0.509281462017657 0.500995818778601 1 1
0.478930058029638 0.471401716066301 1 1
0.498342948063595 0.488611951412809 1 1
0.557044072539244 0.54712595764708 1 1
0.499329175130597 0.488735813585655 1 1
0.482668289390866 0.474364036218411 1 1
0.88304437538378 0.864990857299689 0 0
0.413364516334627 0.404636584939121 1 1
0.400444637911782 0.39113151678484 1 1
0.469561704701942 0.461266536996401 1 1
0.631097248822898 0.619430158281457 1 1
0.631873431660299 0.620389620068484 1 1
0.628324036593846 0.616815888853354 1 1
0.342989877509089 0.337476916668127 1 1
0.453879289719863 0.44546030256237 1 1
0.461352413983273 0.453229223359238 1 1
0.525354623613758 0.516624265442841 1 1
0.533347920621566 0.523875571903884 1 1
0.753774591882473 0.740208565678321 0 0
0.545722634125174 0.535022478345766 1 1
0.705921457481171 0.691091927300695 1 1
0.386197611297308 0.379584938572703 1 1
0.648684806280604 0.63629291801931 1 1
0.565853430420536 0.555478798506667 1 1
0.414479642692566 0.40611550099424 1 1
0.547499430704503 0.537367896782864 1 1
0.640795745108021 0.629180194866868 1 1
0.572599762941599 0.56226650436864 1 1
0.558244649198192 0.548242300599743 1 1
0.638190442867167 0.625733682939116 1 1
0.484235818921987 0.475999472100972 1 1
0.445932894801033 0.438956458251872 1 1
0.474835661611614 0.466883185927959 1 1
0.544043929052193 0.533382109996369 1 1
0.530426053739081 0.520404923938472 1 1
0.583797688526762 0.571980857275606 1 1
0.589602479517843 0.579827500981274 1 1
0.611644811151578 0.600033271055002 1 1
0.282460776574316 0.277315362265326 0 0
0.592095794493467 0.581711210824613 1 1
0.451610364051366 0.443078817958127 1 1
0.571505813443666 0.562149844424444 1 1
0.366080496759292 0.359610337812474 1 1
0.390878573623456 0.383606735664074 1 1
0.617147773981473 0.605410243943022 1 1
0.409698972585414 0.402195756830241 1 1
0.536483879875391 0.5274099716247 1 1
0.366183476256481 0.359905106870587 1 1
0.434921756056912 0.427205691890466 1 1
0.704957671037563 0.692805994998993 0 1
0.360066507708125 0.35389801760428 1 1
0.503945225925397 0.495029779196895 1 1
0.345530807736823 0.339054451197764 1 1
0.5669302022699 0.558523900799836 1 1
0.430922540414991 0.421441378472701 1 1
0.476193016662626 0.468207099484366 1 1
0.426755311843343 0.417742078465384 1 1
0.320115926704799 0.314344701038729 1 1
0.715565651615248 0.701648733140775 1 1
0.436008018551639 0.426448522333298 1 1
0.580996480125317 0.57055306541129 1 1
0.468997825309517 0.460739297885021 1 1
0.53170072365752 0.522434913102068 1 1
0.587210060794309 0.575137942849446 1 1
0.421692408315139 0.413761702252879 1 1
0.425400754480543 0.417399149115128 1 1
0.708445165705447 0.69629627897214 1 1
0.535420157306862 0.525415731099978 1 1
0.535179025064133 0.525658560339814 1 1
0.395747572855202 0.389403439265339 1 1
0.561712521933789 0.551001880606276 1 1
0.359550008360342 0.35235612947904 1 1
0.540965857390627 0.53159854550841 1 1
0.481166890832276 0.472017057633339 1 1
0.548387771387655 0.539031892353822 1 1
0.541524854088934 0.530427086417566 1 1
0.471445587029696 0.462851426600517 1 1
0.597138643006914 0.586035633269888 1 1
0.651228935316722 0.638956692243482 1 1
0.303959232082906 0.297802240502401 1 1
0.794199281969695 0.778376044647664 0 0
0.363464551503608 0.357137083449336 1 1
0.487497556348423 0.477067782917735 1 1
0.531156375045459 0.521273177496764 1 1
0.600169845529792 0.589047247233687 1 1
0.336808886674561 0.330306444113796 1 1
0.608712073470762 0.598325555118935 1 1
0.64069395487676 0.629383814580623 1 1
0.475515925385124 0.466601016994225 1 1
0.634398958935004 0.623512347950633 1 1
0.738270951939203 0.724134434856959 0 0
0.387707374263338 0.380681890896976 1 1
0.461936029729932 0.452561734509569 1 1
0.73965933842826 0.727209411361927 0 0
0.462509436297336 0.454039660587535 1 1
0.263474618360295 0.258640902521706 0 0
0.560028980803279 0.549718625643878 1 1
0.597143963641131 0.587565290993075 1 1
0.569364831570092 0.557832969264306 1 1
0.583395532190151 0.571655553941859 1 1
0.478751652935718 0.470335935333196 1 1
0.571318435197247 0.559671733759369 1 1
0.670718011831755 0.657830754702926 1 1
0.532837652450869 0.523214696391387 1 1
0.414118872259279 0.407378223942438 1 1
0.543471026914377 0.533741950282517 1 1
0.522802087799226 0.512378555118146 1 1
0.592859251092274 0.582116943219282 1 1
0.253587331065973 0.248404685777276 1 1
0.46172965983348 0.452994014936011 1 1
0.366804479695036 0.3603953398376 1 1
0.431389953241668 0.422708518685154 1 1
0.443937929394841 0.43444855540852 1 1
0.464415899756786 0.455151402944621 1 1
0.581713472362995 0.569585611352539 1 1
0.441399085451015 0.434314436151896 1 1
0.608180875901048 0.596393482049 1 1
0.460786934518567 0.452002794489569 1 1
0.437193448523534 0.428467424360911 1 1
0.59651592736507 0.586111675261572 1 1
0.500884764957693 0.492313908346165 1 1
0.512014842964019 0.502073772149527 1 1
0.438393017508565 0.43168492945214 1 1
0.57678281407181 0.56576260114012 1 1
0.319021778288092 0.311979485213303 1 1
0.496196352382339 0.487146344675901 1 1
0.374101298476537 0.366456449545158 1 1
0.503922208392488 0.495404930792186 1 1
0.652233061731781 0.638857390664855 1 1
0.52880244393877 0.518777506135149 1 1
0.765610209417929 0.749744853238048 0 0
0.486565240378079 0.478933993403474 1 1
0.508859503283857 0.500190570178417 1 1
0.751792158542045 0.738006347627533 1 1
0.439831098688755 0.431499355542918 1 1
0.36271453155174 0.356034253351589 1 1
0.41985449708509 0.411620645561518 1 1
0.480225603415829 0.470958402804908 1 1
0.450413146090496 0.442373715855122 1 1
0.152796382972515 0.149867974002737 0 0
0.257075308383342 0.251830451960489 0 0
0.453667773359683 0.445575290990292 1 1
0.442246047217906 0.434109031142215 1 1
0.37092220322797 0.364655274316633 1 1
0.453961106237403 0.444749776876062 1 1
0.656282640277971 0.644619989940519 1 1
0.60354073286513 0.592526392265955 1 1
0.263308270648046 0.259165412438902 1 1
0.620437263262304 0.610410128729447 1 1
0.612478406022692 0.602431981621531 1 1
0.583778433427394 0.572955303521759 1 1
0.403905410894827 0.396742760074501 1 1
0.518732008205903 0.510571617131568 1 1
0.568493715185984 0.558849657766382 1 1
0.57908985567616 0.568956568655817 1 1
0.413480215811462 0.405441494075375 1 1
0.627887368566357 0.616896129675844 1 1
0.422392525525222 0.415036261132059 1 1
0.726925393521048 0.714316793776452 0 0
0.567995956813965 0.556554058951491 1 1
0.67481081594246 0.662715489303065 1 1
0.618504088736767 0.607263943541602 1 1
0.511333115981359 0.501854970613983 1 1
0.605927217779472 0.594486349070368 1 1
0.543297461693699 0.533041614455923 1 1
0.246614842156887 0.241845257889519 0 0
0.725226027949959 0.712008960396008 1 1
0.476771832366203 0.467672675090631 1 1
0.414308774740594 0.406872134617471 1 1
0.614052109836624 0.60082737289533 1 1
0.462924901677497 0.453977539244257 1 1
0.498153199079211 0.489041167051618 1 1
0.519802095947139 0.509471420812543 1 1
0.304355990464963 0.298027412918232 1 1
0.574229755938805 0.564002950067147 1 1
0.371787825084244 0.365110839873408 1 1
0.602085242960593 0.591133771948346 1 1
0.58577525778373 0.574410703308001 1 1
0.559579261712624 0.550330081209846 1 1
0.296040980178108 0.290498181228577 0 0
0.445690231987532 0.438445416464785 1 1
0.436646747678658 0.428184469866708 1 1
0.373190544643775 0.366773880013806 1 1
0.433360713693575 0.425507994024393 1 1
0.493609342101014 0.484011247121154 1 1
0.565079597590981 0.554156975271208 1 1
0.574417183328623 0.564143436239667 1 1
0.372916421205435 0.365566310801381 1 1
0.435577461256206 0.428107872036049 1 1
0.74026795030121 0.725616635974571 0 0
0.5615580058834 0.551439942462974 1 1
0.639010190214895 0.62617283709898 1 1
0.506297159302172 0.496028639482495 1 1
0.404526940357326 0.395870553094619 1 1
0.41177565923026 0.402286561413307 1 1
0.501792232504246 0.49259314268393 1 1
0.650604437880556 0.639272332227816 1 1
0.457942952411011 0.448102047615678 1 1
0.330133363179861 0.322307645425888 1 1
0.579539593876216 0.569024584735615 1 1
0.560654676335432 0.549435129087216 1 1
0.387203280813064 0.379492327469871 1 1
0.555922494549953 0.544984929638376 1 1
0.485967618950083 0.47638152527757 1 1
0.543672826527341 0.532233491979403 1 1
0.451970375430079 0.44476502112858 1 1
0.609712848459795 0.598498088543873 1 1
0.555809236170209 0.545270767550263 1 1
0.280231078235886 0.27565284538452 1 1
0.427778736723812 0.420397396981487 1 1
0.433959882457889 0.425918075736052 1 1
0.547792652394392 0.538415386189574 1 1
0.179007257772465 0.17593801571356 0 0
0.35541146333516 0.348111582239833 1 1
0.474410481428993 0.465796358888429 1 1
0.459779707277112 0.451104232800653 1 1
0.620241851726067 0.607354624849168 1 1
0.635899044871442 0.625041845786094 1 1
0.381143313722328 0.37497626258978 1 1
0.334227844162064 0.327849835306094 1 1
0.377213600464179 0.370537548583651 1 1
0.400641263421733 0.390609952406237 1 1
0.581166869772005 0.570086862850145 1 1
0.767215244660191 0.753760701712349 0 0
0.47289064363849 0.464612537353988 1 1
0.254119126071131 0.247949040539397 1 1
0.669848471314885 0.656020716168505 1 1
0.390338320992135 0.383367318066628 1 1
0.478678512821569 0.470404063354669 1 1
0.724754457704708 0.711919116908841 1 1
0.341977352889297 0.335190606041372 1 1
0.441212254693615 0.433258313855965 1 1
0.588951272991602 0.577931447889832 1 1
0.318659095608035 0.313418394389672 1 1
0.632989122599587 0.619873341070785 1 1
0.478956649673021 0.470238186347393 1 1
0.468284622857643 0.459907291176709 1 1
0.442774242013935 0.434413118977948 1 1
0.580550494282996 0.568706120350485 1 1
0.639690527237915 0.626805979163338 1 1
0.608085139640989 0.596501586549995 1 1
0.580223164498292 0.569648065670965 1 1
0.575238464612138 0.564968212045633 1 1
0.410974678138684 0.402240389441781 1 1
0.504367168448318 0.4944840473298 1 1
0.636887995925739 0.625690099533715 1 1
0.343449153008087 0.337409319015564 1 1
0.495554742611875 0.485912110192024 1 1
0.573204100274304 0.561145737102262 1 1
0.360116695902795 0.352639346698371 1 1
0.488560980820806 0.480014385484945 1 1
0.48303157753066 0.474429378340146 1 1
0.561923809352727 0.551959262509545 1 1
0.615426801851286 0.60361231666466 1 1
0.538577592710127 0.528150608472873 1 1
0.281214973538877 0.275523363699946 1 1
0.615708764481185 0.604962423777968 1 1
0.459615827359371 0.449727471955726 1 1
0.501846940476159 0.493928974305337 1 1
0.551276499023932 0.541387326243203 1 1
0.467453832023824 0.458988697566124 1 1
0.330803303524092 0.324463055480638 1 1
0.44041324221632 0.431288172130767 1 1
0.537101193897512 0.526845480773185 1 1
0.719059771912184 0.705094491551581 1 1
0.52255140053623 0.512999727605065 1 1
0.640558036713559 0.629620390941085 1 1
0.441482095950396 0.433215634835027 1 1
0.390291818506873 0.383674995652729 1 1
0.566065068949584 0.556155855394322 1 1
0.465992157969259 0.456962074920593 1 1
0.620676929012174 0.609282856372402 1 1
0.433785879892722 0.426041238138432 1 1
0.461965859132437 0.454012430810994 1 1
0.575667567954399 0.565605079847417 1 1
0.440381784180046 0.432901881397294 1 1
0.34681635336192 0.34002756744364 1 1
0.559516332831666 0.547849776624425 1 1
0.466133609464668 0.458391610408244 1 1
0.53612677546882 0.524792432798204 1 1
0.385777823922128 0.376796491555236 1 1
0.280572844493032 0.275269167645983 0 0
0.434201338078402 0.426058208712378 1 1
0.582695862008444 0.572654416552636 1 1
0.499734531978868 0.491213154215445 1 1
0.436587285592113 0.42947029852643 1 1
0.416039357774624 0.408067108288087 1 1
0.591878426584018 0.581563332934956 1 1
0.46427787523029 0.456305835148052 1 1
0.576546808538384 0.566205844614091 1 1
0.751463776040984 0.73569976289423 1 1
0.657262023651291 0.643608067358468 1 1
0.563783118975485 0.553575419856767 1 1
0.451240719304031 0.442907491453932 1 1
0.511326687480599 0.502450195403383 1 1
0.52337847003763 0.513581461870914 1 1
0.581822949325373 0.571464440234688 1 1
0.586635122959225 0.576769867796227 1 1
0.542289035320776 0.532217370607345 1 1
0.419605230232199 0.412568773126755 1 1
0.508519002549648 0.498386691119599 1 1
0.54188132328794 0.532660913835809 1 1
0.513759402349595 0.503173684539102 1 1
0.657987199786674 0.645477146983684 1 1
0.56793675796732 0.557868851825146 1 1
0.456398777934424 0.446065335673144 1 1
0.343754038154831 0.336737610343414 1 1
0.502491369643988 0.493810616580134 1 1
0.417080015740579 0.409721917410286 1 1
0.473483629270674 0.464966957487268 1 1
0.601878820453654 0.588816075753045 1 1
0.651617439581475 0.639701381924293 1 1
0.56545987851695 0.556264580151891 1 1
0.785923967087943 0.77040658754574 1 1
0.266312694082126 0.260786414807835 0 0
0.644341343780649 0.632349081817823 1 1
0.56633839760828 0.556889261925104 1 1
0.408082511212595 0.400911177192801 1 1
0.703300614383271 0.691256635866585 1 1
0.672657048558828 0.661945051172179 1 1
0.49529452108263 0.484663736696261 1 1
0.353363667550295 0.347858791749393 1 1
0.535237002048398 0.525230241256131 1 1
0.694021789432188 0.679793301678807 1 1
0.716760423201533 0.704330564188797 1 1
0.518883838052671 0.508542212681042 1 1
0.339189636292652 0.331772281535473 1 1
0.489778948461555 0.480344154366241 1 1
0.776512043040469 0.762321179755443 0 0
0.422326147961749 0.41494596375283 1 1
0.634163759337093 0.622722643627444 1 1
0.351424894150546 0.344173821233228 1 1
0.618355111844527 0.60648559649386 1 1
0.601844627523412 0.590060106468008 1 1
0.47034357837457 0.461723123413428 1 1
0.558517814137788 0.548060206805745 1 1
0.658848173254243 0.647472475293641 1 1
0.459637813678436 0.450899823549525 1 1
0.490369358983446 0.481479928954295 1 1
0.415595605021206 0.408708258790906 1 1
0.588926264907054 0.577269231580206 1 1
0.428083393069966 0.42039164491244 1 1
0.434189455322252 0.426081880051324 1 1
0.395756460754605 0.388338591107985 1 1
0.403594033272456 0.395612315507783 1 1
0.48746609723715 0.478594678311324 1 1
0.569979783909214 0.558581082506358 1 1
0.343707863852714 0.337996465985531 1 1
0.355191623902194 0.347388279093022 1 1
0.777723378291063 0.764044938936568 0 0
0.585170592876695 0.574662110964149 1 1
0.666669414976946 0.654106712661412 1 1
0.611315254700034 0.600532844545785 1 1
0.43175954515014 0.424080527597274 1 1
0.678841837275691 0.666885536775438 1 1
0.676038428642604 0.663583675402008 1 1
0.29921391968469 0.291177790169325 1 1
0.377962288200695 0.372232353851588 1 1
0.522495715544515 0.513129795355854 1 1
0.48902960348239 0.479241333443975 1 1
0.435872916134127 0.427598188315645 1 1
0.669103301608017 0.657085886294549 1 1
0.47025478930262 0.461264474454635 1 1
0.587663486216423 0.576657106430101 1 1
0.839043564929222 0.825072751748826 0 0
0.49677100906698 0.487299294456462 1 1
0.371430214623676 0.365306648170522 1 1
0.531211022189521 0.521476052566468 1 1
0.304249118277039 0.298606544996675 1 1
0.517628932496785 0.508549770877789 1 1
0.573938007800165 0.562759845260064 1 1
0.433580686965438 0.424218393224159 1 1
0.488001900987379 0.480938899666291 1 1
0.490846633942155 0.481929520426189 1 1
0.561426614034518 0.551112375197658 1 1
0.39556177396207 0.388243705789912 1 1
0.620920264436869 0.60798059945591 1 1
0.53243202407417 0.521489017705965 1 1
0.452127982035078 0.442404091220704 1 1
0.57327231149234 0.563443540176127 1 1
0.406154223883515 0.399076560325843 1 1
0.511856767519184 0.501843601867674 1 1
0.326464348808898 0.318449754000883 1 1
0.529785182356826 0.519279472256674 1 1
0.438609416986677 0.430249371778938 1 1
0.452487109380066 0.444640763945027 1 1
0.561875909330973 0.552292260009119 1 1
0.4859337608037 0.476279591207697 1 1
0.631826763202462 0.619886230055179 1 1
0.499864170171362 0.490139195033011 1 1
0.874752473239486 0.857814569194548 0 0
0.626158154812931 0.614059698452362 1 1
0.489966105909356 0.482823010528942 1 1
0.745348036967231 0.733053554937778 1 1
0.540856163743217 0.531134146380306 1 1
0.234008779826109 0.229738405860647 0 0
0.52810539023069 0.518160124509161 1 1
0.604063753766871 0.592608519304015 1 1
0.389139864058747 0.381695176868038 1 1
0.544744237627381 0.532369058500013 1 1
0.597278015683399 0.58589742435105 1 1
0.46871034886633 0.460595921704461 1 1
0.592333224335448 0.580213246312079 1 1
0.296655230699405 0.290557143412217 1 1
0.493308264443592 0.485257585017319 1 1
0.476061741304292 0.466753849097124 1 1
0.554056273646317 0.544934030748559 1 1
0.815829801045559 0.802422134939575 0 0
0.349285255368516 0.343578950748707 1 1
0.474204632093662 0.464905038474608 1 1
0.381554638388172 0.374942193860561 1 1
0.642999717855886 0.632315962829113 1 1
0.658341374965906 0.647190313532698 1 1
0.671762031005328 0.660307918720987 1 1
0.652690127160595 0.641489135782039 1 1
0.537799269665017 0.529204728257458 1 1
0.536133928110645 0.526090885221886 1 1
0.504571620995195 0.495014296700389 1 1
0.565095742991984 0.555099151913443 1 1
0.519201895595521 0.509677051470274 1 1
0.650210691416308 0.63809526931141 1 1
0.251977236739353 0.246001714302527 0 0
0.489415960804784 0.480475730977947 1 1
0.765346971467472 0.752489606696632 0 0
0.588635494962184 0.574643175542536 1 1
0.471702153791713 0.461677147855156 1 1
0.61756155601996 0.606971188611953 1 1
0.820518434543014 0.806935339052048 0 0
0.501781291656687 0.490744708510411 1 1
0.446581595768437 0.438261733017789 1 1
0.36958330962975 0.363534471420885 1 1
0.467845806324707 0.459456545751973 1 1
0.323458112030741 0.316043273363042 1 1
0.516822613863958 0.507937519831289 1 1
0.523686380683919 0.512696904314281 1 1
0.644377188890543 0.631394648394898 1 1
0.605497670758179 0.594816971372832 1 1
0.339629588743479 0.333995654038511 1 1
0.492938711595015 0.484380543974412 1 1
0.511866817431175 0.503813152234683 1 1
0.447802746086786 0.43865085746024 1 1
0.427710549474111 0.42016968348199 1 1
0.583993221777496 0.571614751934765 1 1
0.536621500457893 0.526419626337774 1 1
0.259448471377438 0.25440603425019 0 0
0.67931736900226 0.665560204747581 1 1
0.493889913125038 0.485041673524344 1 1
0.38912957051093 0.381391228487404 1 1
0.790692210383319 0.776074200834742 0 0
0.323340677413839 0.31808449163619 1 1
0.686122580141931 0.673515965227104 1 1
0.546121818615268 0.534111599816618 1 1
0.395993817944156 0.387667364487999 1 1
0.159647866346303 0.158128731512961 0 0
0.571247017377808 0.560756853444777 1 1
0.385810511453355 0.379426516105361 1 1
0.475929480128331 0.468039611183552 1 1
0.164483730759709 0.161200282052883 0 0
0.418317081760752 0.410175716359823 1 1
0.389911385417197 0.382791439952538 1 1
0.325040090878081 0.319609016094022 1 1
0.603181745506171 0.591533061379847 1 1
0.667726704660911 0.653958255772588 1 1
0.515650442867153 0.505154183198725 1 1
0.310224070641916 0.304519714224181 1 1
0.551751647563998 0.539991975157146 1 1
0.626337352746672 0.614623949531804 1 1
0.536280821867546 0.52681860032705 1 1
0.512630557042407 0.503555260547683 1 1
0.263425901526802 0.259696134923778 0 0
0.713255387714056 0.698468965314976 0 1
0.543324001970953 0.534534244934173 1 1
0.564663732207333 0.554240046614303 1 1
0.357303743740216 0.350158422293756 1 1
0.454554086155826 0.446632412089941 1 1
0.392623027598628 0.385560089399706 1 1
0.763745322554729 0.749555967201005 0 1
0.271162663916697 0.265603095340049 0 0
0.48794246095843 0.47811488696768 1 1
0.48534942407959 0.475572107561352 1 1
0.464119287836643 0.454023526384822 1 1
0.47987608525318 0.471671063127284 1 1
0.495244978453778 0.486800054773843 1 1
0.517355034013705 0.508382462660624 1 1
0.384571350593771 0.376365643888721 1 1
0.465927199309605 0.457852574997258 1 1
0.519788322317881 0.509897272669123 1 1
0.415862662121 0.407375797438538 1 1
0.483352092794883 0.474075580391615 1 1
0.457568097956371 0.449497614756238 1 1
0.504484194670001 0.496183483558209 1 1
0.446549731101136 0.437369342853068 1 1
0.594220377858106 0.580979610805582 1 1
0.341797472785552 0.335304443843465 1 1
0.385430153167585 0.377440461045424 1 1
0.527291792755983 0.517395234833267 1 1
0.244789892903858 0.241087353420997 1 1
0.422556826485541 0.415268526831363 1 1
0.398751122432228 0.391061658109505 1 1
0.380338428140502 0.372995451698758 1 1
0.379920758659523 0.3730451518408 1 1
0.494433224819756 0.486033524788501 1 1
0.26932832309435 0.265185391799486 1 1
0.345057427090863 0.338481473736475 1 1
0.617907593975817 0.606205936025569 1 1
0.371280728706399 0.364271118156081 1 1
0.530380514044782 0.521270321554402 1 1
0.486952310377897 0.477980459682805 1 1
0.490929725351026 0.481985382800099 1 1
0.501472929892031 0.493169004724136 1 1
0.531099610621917 0.520364916455685 1 1
0.660242600057823 0.648708188835036 1 1
0.514663633562879 0.505138538111546 1 1
0.39447653997938 0.385842312695288 1 1
0.285158084734689 0.27997659825201 0 0
0.510060604161306 0.501779609561415 1 1
0.482549301863775 0.474243696236323 1 1
0.550007916263732 0.537974191631662 1 1
0.476394976394277 0.465526979285096 1 1
0.420540718820429 0.412302910107998 1 1
0.524684576229976 0.515756725344628 1 1
0.409467020812898 0.402525375280673 1 1
0.438961044230498 0.431232882653623 1 1
0.509130730154146 0.501079182946552 1 1
0.579190104313914 0.569651801155829 1 1
0.395476113086789 0.388298537428657 1 1
0.512347364141729 0.502259913607443 1 1
0.680671594912574 0.668200240462436 1 1
0.790464809388821 0.774861035663076 0 0
0.685227996919821 0.672590786571847 1 1
0.385262525610882 0.378582623671707 1 1
0.507669291012621 0.496857318159623 1 1
0.404692488874513 0.397306622194469 1 1
0.422525382882765 0.415280436383038 1 1
0.692096339622985 0.677762066081978 1 1
0.407163109677032 0.399712862982703 1 1
0.37529166575725 0.368032690500756 1 1
0.36330147323581 0.35570933887588 1 1
0.172713640540525 0.169036323889987 0 0
0.536735547826895 0.526642618135497 1 1
0.618418109406706 0.606472004681279 1 1
0.453760387478888 0.445459065434341 1 1
0.402251066036611 0.394292898784094 1 1
0.324388387787473 0.318156540401967 1 1
0.5298729819205 0.519387110022511 1 1
0.643036280888066 0.631641977768096 1 1
0.432059684689546 0.424228482453092 1 1
0.616052677319449 0.604142534373764 1 1
0.379346526187579 0.372513155559068 1 1
0.601434290578779 0.590865010759786 1 1
0.340781241621518 0.333807714653761 1 1
0.453252751385684 0.445396480597736 1 1
0.527411485484019 0.518003968778128 1 1
0.443045878864776 0.433924121831884 1 1
0.677388909322247 0.664770295032562 1 1
0.545531525262405 0.534979641695023 1 1
0.485963886623603 0.475485609706301 1 1
0.332027581567929 0.325395968948525 1 1
0.580490553271695 0.569791088063463 1 1
0.503104553152985 0.492653133006834 1 1
0.428834393601575 0.419853077896712 1 1
0.554712553637547 0.545554340347386 1 1
0.467441765092295 0.459735501880649 1 1
0.27915731613844 0.27410493907269 0 0
0.589993176198759 0.578302076143115 1 1
0.663601749966099 0.6520407401462 1 1
0.441790537843825 0.432576037024333 1 1
0.457033245192194 0.448753785399191 1 1
0.356408228771409 0.349618858884029 1 1
0.300254798852538 0.2950663686102 0 0
0.589391002412922 0.577972939609553 1 1
0.615077234679775 0.604198840017606 1 1
0.409842518206834 0.402561810528392 1 1
0.594604698227434 0.583804248208148 1 1
0.640011683744491 0.628136128912844 1 1
0.302971004320794 0.29875708264323 1 1
0.804547868980165 0.790923947099887 0 0
0.348989935408504 0.343537155699098 1 1
0.290131134676177 0.284659065395629 0 0
0.365562741263607 0.357885555462175 1 1
0.355234525363599 0.346949486219418 1 1
0.540406971973277 0.529695074844833 1 1
0.628762971167729 0.616792453875899 1 1
0.581147295323816 0.569412399700438 1 1
0.442043251909856 0.432779160738365 1 1
0.38865605131398 0.381983397127476 1 1
0.360804819401273 0.354308907876755 1 1
0.6201508160238 0.609653131659295 1 1
0.361976633922601 0.356475827375884 1 1
0.437850735773203 0.428929825042376 1 1
0.434224532767303 0.425892293279085 1 1
0.617351106547007 0.606887027279316 1 1
0.602025164931768 0.589503768237052 1 1
0.541773211837949 0.532304742518513 1 1
0.74751754604086 0.734338264654058 1 1
0.485233909285697 0.475308254207972 1 1
0.471568929369705 0.462237060158647 1 1
0.61835277666038 0.608050131082831 1 1
0.499861917142539 0.489902277294503 1 1
0.413238588557551 0.404783627607868 1 1
0.311455974973174 0.306713536507797 1 1
0.476308878496844 0.466435339714693 1 1
0.438141074449139 0.430068949144811 1 1
0.509621717262332 0.499529839162359 1 1
0.631038639584498 0.619908805156748 1 1
0.453532991029416 0.445068535958719 1 1
0.539586080250948 0.528899320665859 1 1
0.342258781871789 0.335828105517311 1 1
0.471221593071014 0.462684627459597 1 1
0.322018136693346 0.315144316760182 1 1
0.54682542118263 0.535048152981195 1 1
0.582194378738663 0.572131384680876 1 1
0.314575292480839 0.308428384529105 1 1
0.594413764058931 0.584171635028733 1 1
0.601119022397115 0.589564220091043 1 1
0.53915510159386 0.530217659678649 1 1
0.500610477084137 0.49166398102433 1 1
0.308314900784247 0.301290931234424 1 1
0.530030253084398 0.520619667669077 1 1
0.353390093271307 0.346497417201649 1 1
0.586378203922168 0.576236291908896 1 1
0.340549354773871 0.333278195445715 1 1
0.456566764064839 0.448132356578127 1 1
0.430141712511032 0.421902171166801 1 1
0.643530919782627 0.632454155631888 1 1
0.27442669076467 0.269253525810806 0 0
0.440941956776728 0.433224085786211 1 1
0.277089622225844 0.273041404826187 0 0
0.557542898442895 0.547665275173996 1 1
0.562148295593403 0.551526550963518 1 1
0.541631049176603 0.531462669928631 1 1
0.591315260484851 0.579608570019673 1 1
0.306242880870015 0.300902227697372 1 1
0.611195068788382 0.600023188678327 1 1
0.595028826365908 0.585316860704155 1 1
0.571997409297273 0.560833670238352 1 1
0.566199737897432 0.555921286395714 1 1
0.304041686076461 0.297357974532723 1 1
0.434023671541941 0.42696108489536 1 1
0.410830059941703 0.403441175806007 1 1
0.47672560115872 0.467176186900372 1 1
0.502804974104829 0.49351192851632 1 1
0.616262951051816 0.605130213287271 1 1
0.74485496218389 0.73125849451049 1 1
0.484714577671118 0.475659659485032 1 1
0.541921573355709 0.532225743375112 1 1
0.416204853863941 0.410131339562021 1 1
0.559025742788902 0.549768689962858 1 1
0.616440990412165 0.605202536608636 1 1
0.542452483242474 0.532848866527276 1 1
0.347367696087148 0.341409319717672 1 1
0.431732106957368 0.423378044081975 1 1
0.256722166744556 0.252459051760704 0 0
0.643533023161859 0.630102722160588 1 1
0.27458874220612 0.269635096818919 0 0
0.639879252438887 0.627243694866511 1 1
0.441120467098245 0.432192314989925 1 1
0.589570691107055 0.579092869674772 1 1
0.421660381151594 0.41393774108385 1 1
0.431837665911289 0.422609713252347 1 1
0.531483750912562 0.52237717277478 1 1
0.540033196052518 0.527886267517481 1 1
0.516171163697419 0.505495493625938 1 1
0.369394142896209 0.363451864211173 1 1
0.554265805206194 0.543115439085952 1 1
0.437338995621969 0.428745985853188 1 1
0.345931579940357 0.33941971368966 1 1
0.501941616145488 0.492579098803277 1 1
0.471096225589073 0.461546835089827 1 1
0.406114996530881 0.399252195141251 1 1
0.449216874166019 0.441244290919457 1 1
0.4905849666562 0.482552306321127 1 1
0.453031338127313 0.444378843481334 1 1
0.502831751800551 0.492331585531276 1 1
0.610163038917097 0.598551817469504 1 1
0.54085181699442 0.530630836773921 1 1
0.281554205460324 0.276604654609657 0 0
0.434241503677292 0.426989202641922 1 1
0.326603214013414 0.31978246728776 1 1
0.287909360259363 0.281870976334873 1 1
0.544944207215274 0.535556382350826 1 1
0.530865089853458 0.520740081919327 1 1
0.486391575499586 0.477530906691911 1 1
0.512380752469101 0.503558874212068 1 1
0.717932572902463 0.704772188793028 1 1
0.564195758475789 0.553076197728227 1 1
0.53006025619346 0.520876201706362 1 1
0.414616140525839 0.407783427984569 1 1
0.45157334737442 0.44378139437475 1 1
0.381403828888834 0.373511228351873 1 1
0.377516027262855 0.370541973041272 1 1
0.553386890308627 0.543359836561074 1 1
0.720273628579867 0.705915142379503 0 1
0.550155329600235 0.539626851501632 1 1
0.52803681534631 0.518221108831318 1 1
0.412506028669067 0.404658715832976 1 1
0.523218075729689 0.512177171820188 1 1
0.458409517467166 0.449778781627758 1 1
0.356993477755516 0.35040772675502 1 1
0.350263390574878 0.342936827443707 1 1
0.698044759818431 0.68445304342665 1 1
0.562058615175124 0.551098755429337 1 1
0.44087824043317 0.432977739289526 1 1
0.500377676946443 0.491804829576877 1 1
0.402567673805784 0.396113887237346 1 1
0.518887574596716 0.508265459482063 1 1
0.708611249951482 0.695039093080206 1 1
0.260809290989483 0.256762203351226 1 1
0.767855421268347 0.754276484593577 0 0
0.526769721920393 0.517027400985597 1 1
0.278730474002363 0.274015467845159 0 0
0.423216914830907 0.415688045336552 1 1
0.593101497463172 0.581969236860308 1 1
0.343261182999876 0.337806827077797 1 1
0.444219311163819 0.436846963096462 1 1
0.671900934888269 0.659212526612547 1 1
0.566432929549697 0.555130337818168 1 1
0.329233525216595 0.323186897546805 1 1
0.442613393739122 0.434734795139108 1 1
0.653153235013871 0.6411266376999 1 1
0.558589973125492 0.547805655526334 1 1
0.585975812185463 0.574658549756265 1 1
0.529810109026187 0.519782676138377 1 1
0.412979390033955 0.405586282926761 1 1
0.566541102750609 0.55454224462567 1 1
0.459529852824471 0.450226811661534 1 1
0.645721379645748 0.633928633977616 1 1
0.625112728290905 0.613378804735942 1 1
0.573068494975814 0.562959168517639 1 1
0.658362390299465 0.646993163035778 1 1
0.671691911691269 0.658588783950282 1 1
0.831733591737006 0.81740326593497 0 0
0.45126561503051 0.442638067033523 1 1
0.447182594840713 0.439483114414825 1 1
0.601422583543978 0.588758881156129 1 1
0.571665144762089 0.56081866184885 1 1
0.323046001510527 0.314834511883406 1 1
0.380625576877223 0.373310838087653 1 1
0.636824391988326 0.625490772527686 1 1
0.330254056086022 0.321499536414108 1 1
0.480018057715556 0.471027558935467 1 1
0.646294946548755 0.633536722966274 1 1
0.499674277879193 0.491360515508629 1 1
0.55523348291758 0.545561967522404 1 1
0.619468999667019 0.607812352848908 1 1
0.484431114914564 0.475325347329548 1 1
0.676102534325194 0.661471862532274 1 1
0.424019528329382 0.415580817203966 1 1
0.563542628013522 0.553637544169751 1 1
0.675547932604846 0.66259583569613 1 1
0.617736550244592 0.607181996331026 1 1
0.186435195175242 0.182769706908334 0 0
0.269162324136745 0.264767772531093 0 0
0.600165944303418 0.589302570133106 1 1
0.486686365922881 0.478407134303784 1 1
0.532866913565776 0.522834398588728 1 1
0.474284207692113 0.46442745275857 1 1
0.544908132131765 0.535812313793167 1 1
0.421548213910453 0.413441355194135 1 1
0.444477819912664 0.436341227421052 1 1
0.41136772682003 0.403782964458862 1 1
0.586610162369239 0.576536318388073 1 1
0.674544273926794 0.66197996772345 1 1
0.242570762318683 0.238502010521964 0 0
0.41285867242398 0.405473669780936 1 1
0.369436048711466 0.363013443977003 1 1
0.500115022290372 0.492478564651693 1 1
0.555195325919207 0.544918618038327 1 1
0.429039828828815 0.421363925932585 1 1
0.492090248263854 0.484035030038248 1 1
0.542054186841773 0.531392535800859 1 1
0.650338820158629 0.638738634626287 1 1
0.429792297012127 0.420526850977879 1 1
0.280241780322532 0.273965329395969 1 1
0.784684551643392 0.767500596157424 0 0
0.375809307142764 0.369332357285111 1 1
0.452746390404505 0.444304117857322 1 1
0.413500364982981 0.406890904384579 1 1
0.455394933374941 0.446125683679649 1 1
0.61623726043782 0.603504841741222 1 1
0.467019171978428 0.458853118484788 1 1
0.460468980349787 0.452529021512049 1 1
0.584379062267157 0.574276655141787 1 1
0.679618274538088 0.666072373833266 1 1
0.610059086995316 0.599562550005736 1 1
0.441476349657407 0.43359497238671 1 1
0.624797378061362 0.613460838830219 1 1
0.396247599691803 0.388823097592897 1 1
0.705156449563174 0.692781137544391 0 1
0.479236004828433 0.469419890170875 1 1
0.365261260029492 0.359333753938147 1 1
0.458757740893511 0.449701871896903 1 1
0.429664900344052 0.421378134262336 1 1
0.470714999148549 0.462504318932931 1 1
0.610360373098179 0.598441970749838 1 1
0.540257923405114 0.529503029015253 1 1
0.358939856968035 0.35324445827162 1 1
0.462714705737033 0.454257128638873 1 1
0.403624232751573 0.3968854936711 1 1
0.468748230569682 0.459627412716974 1 1
0.441876621350041 0.432564015499207 1 1
0.473448198132376 0.463908916228172 1 1
0.364895170675443 0.357660786901982 1 1
0.67378082151504 0.661523605934008 1 1
0.584836802360938 0.574482798635213 1 1
0.562829186952914 0.552446116750734 1 1
0.679030272757204 0.664773302207322 1 1
0.594651570772262 0.583839759114613 1 1
0.568490092451403 0.558048527171331 1 1
0.48835142524324 0.479875188595032 1 1
0.641496081726976 0.630503796237482 1 1
0.511861135653903 0.500809475187985 1 1
0.510924560658327 0.502747772289737 1 1
0.372552391995001 0.365639529878579 1 1
0.586249665216167 0.574459979368661 1 1
0.422179188708727 0.41547830910789 1 1
0.426881587179367 0.419174237476166 1 1
0.614413577900627 0.603501460900755 1 1
0.520720718717736 0.511845527004566 1 1
0.470843803778376 0.461202592298154 1 1
0.531515014383725 0.522181950091419 1 1
0.538584731208483 0.527812901488615 1 1
0.59723697824773 0.586762567655513 1 1
0.476062503330538 0.46701567510485 1 1
0.370845115672068 0.364858841866547 1 1
0.646039668613983 0.633297078588658 1 1
0.48985790957054 0.481098318769262 1 1
0.243800659583729 0.239278991389553 0 0
0.456626760300485 0.448229254622444 1 1
0.484115431943357 0.475978836682083 1 1
0.696925915781468 0.68472125057137 1 1
0.596484569023715 0.58437963912494 1 1
0.186156651702544 0.18263787695429 0 0
0.629838653086309 0.618679921353837 1 1
0.460174884119317 0.451857725369074 1 1
0.371574712498613 0.365491685470628 1 1
0.713837533323232 0.700571695793973 0 1
0.458549407426943 0.450262493273793 1 1
0.577902195991512 0.567715619752392 1 1
0.555887242983599 0.543917937991701 1 1
0.334717195793866 0.330096018990683 1 1
0.513488875037435 0.503841652891676 1 1
0.54225023363964 0.532323826240528 1 1
0.427291437911423 0.418661232563164 1 1
0.73898285532583 0.72621071665582 1 1
0.478352672282853 0.468602250635384 1 1
0.422980242844306 0.415441690301787 1 1
0.603239933676229 0.591340126078284 1 1
0.382031693544834 0.374620500024973 1 1
0.669755409205456 0.657222817852473 1 1
0.484940014149363 0.476399197412715 1 1
0.356100112001385 0.349413900027435 1 1
0.467838361655552 0.458062115881444 1 1
0.323693093395085 0.317229169579465 1 1
0.467901417300475 0.459392546615177 1 1
0.70873425728244 0.695581361028075 0 1
0.442101639021013 0.435805048723162 1 1
0.603518477529326 0.592489022904097 1 1
0.554737057532202 0.545154616019805 1 1
0.593184091876135 0.58246104239701 1 1
0.554659567374799 0.544879934312837 1 1
0.377985844609245 0.372604994567451 1 1
0.514048265970479 0.505319671438663 1 1
0.481788982228489 0.472483777951933 1 1
0.4576853436813 0.448412574486986 1 1
0.421826763591575 0.413821676728766 1 1
0.432874260849404 0.424782418075985 1 1
0.483345468819112 0.473991415934474 1 1
0.477208923867152 0.468247222478752 1 1
0.393644924991021 0.385561772815471 1 1
0.405758859370357 0.398068444314402 1 1
0.488636132488708 0.480122209086666 1 1
0.385084274902995 0.37743664818961 1 1
0.555927259340964 0.545613874010888 1 1
0.488508959148075 0.48022329616917 1 1
0.330500629284108 0.324550356503176 1 1
0.674720894540536 0.663369655407661 1 1
0.500287818099387 0.490547186992218 1 1
0.386118681466446 0.379432688191302 1 1
0.405125913547681 0.397662564612027 1 1
0.497954701611164 0.488096900370201 1 1
0.604359828188749 0.592613131323775 1 1
0.646229713938839 0.634658437759476 1 1
0.800208336624152 0.785212895930074 0 0
0.394757561491653 0.388616989335917 1 1
0.517197633836701 0.507394270914592 1 1
0.629014314210798 0.616474568271297 1 1
0.612420589837395 0.601454949561678 1 1
0.39445298323134 0.38758013685869 1 1
0.503402295591398 0.494690634664011 1 1
0.33459889116001 0.328404644144712 1 1
0.555028896424313 0.543982431776178 1 1
0.676217042172681 0.663243776212696 1 1
0.578394659934742 0.566198385550501 1 1
0.432426920087543 0.424380701214033 1 1
0.634155695855567 0.621623806332155 1 1
0.367077446222409 0.360594815728965 1 1
0.358699939423827 0.352878162470486 1 1
0.651982122488486 0.639834616616869 1 1
0.281861546914868 0.276613472522376 0 0
0.573622487791203 0.562005924852978 1 1
0.519411728321842 0.510034886909817 1 1
0.498450379617334 0.489030506060891 1 1
0.432080446048703 0.423753055882331 1 1
0.537542462316332 0.526324107299631 1 1
0.36129374962833 0.355455656896959 1 1
0.473241509281137 0.464258768192506 1 1
0.344248161194268 0.338714630316047 1 1
0.607682710506355 0.597850475485449 1 1
0.29323696234406 0.287674788060354 0 0
0.303010548826285 0.297676730676004 1 1
0.598326266186135 0.587878300067515 1 1
0.433803044340798 0.426720669400961 1 1
0.264318364079362 0.259814804187995 1 0
0.58255565702029 0.572534696307633 1 1
0.545124948824829 0.533839218866289 1 1
0.63046805051665 0.618203165033903 1 1
0.38851854542997 0.380808724683046 1 1
0.455653030668926 0.447279439246463 1 1
0.681869499761081 0.669226335542917 1 1
0.484286776257461 0.475205883515211 1 1
0.542765451044139 0.533501902920968 1 1
0.605690774157422 0.594638226162717 1 1
0.655987473950459 0.644334619169416 1 1
0.484527608050272 0.473363276385983 1 1
0.449029939159005 0.441759275527453 1 1
0.365820535728205 0.357437206200893 1 1
0.526220571066534 0.516689928262784 1 1
0.434443432637523 0.428316938695029 1 1
0.534490689233627 0.525183670286583 1 1
0.59733652751849 0.586647223910555 1 1
0.38793543198539 0.380871566105858 1 1
0.429934303026019 0.422587615244589 1 1
0.467538707736527 0.457361393491092 1 1
0.382799872581688 0.37510914646799 1 1
0.431806185018258 0.423551400727482 1 1
0.718801812312964 0.705469089816538 0 0
0.610759783619748 0.59948387687571 1 1
0.504540778294669 0.495856682324276 1 1
0.444470582171459 0.437412025151457 1 1
0.368813490196175 0.361406169173508 1 1
0.624854786441055 0.612847278438183 1 1
0.494309670922867 0.486439658780452 1 1
0.586128905953929 0.575020440162013 1 1
0.407682533476893 0.400120937575879 1 1
0.668967429225797 0.657781790678138 1 1
0.51079325368727 0.501194126337389 1 1
0.22077321086101 0.216909205458309 0 0
0.303028361330957 0.297913006907439 1 1
0.541555957150303 0.530488983329504 1 1
0.377917287330975 0.371038701813077 1 1
0.587756529684733 0.577415506315984 1 1
0.491441462432766 0.482723669311494 1 1
0.472367895160086 0.46417842218225 1 1
0.501407980615857 0.490830608344612 1 1
0.358656225498469 0.351269954809516 1 1
0.535336488323699 0.525618540479376 1 1
0.558898687225709 0.549073090739511 1 1
0.655354167745576 0.644748431177962 1 1
0.358000854036099 0.350121841842092 1 1
0.189615131173591 0.185844567250866 0 0
0.417532466489422 0.409495271110201 1 1
0.513120808257957 0.502285786185539 1 1
0.62658909907513 0.6141569731373 1 1
0.594641640157241 0.583639176478176 1 1
0.461396412883907 0.452205740199333 1 1
0.614716345335416 0.604124508518406 1 1
0.580006079872041 0.567713926217824 1 1
0.457687357541999 0.449229897412715 1 1
0.392942486885947 0.38612593903328 1 1
0.611955780531386 0.599899729775907 1 1
0.488153260967787 0.47936959337492 1 1
0.596923852653574 0.585204804389785 1 1
0.482778117488305 0.474443042982226 1 1
0.442664865495142 0.43496078710566 1 1
0.469357156504727 0.46069352010976 1 1
0.591308248449265 0.579548980370641 1 1
0.279242029639853 0.274233920462745 0 0
0.53729283820642 0.527811336562807 1 1
0.319330915333176 0.314005651687737 1 1
0.621664560575505 0.609332566613446 1 1
0.549843616242466 0.539733737537051 1 1
0.495667480055861 0.486175643452626 1 1
0.393234462343578 0.386334884990103 1 1
0.580256855892496 0.568117131459029 1 1
0.759123614436844 0.745342825986735 0 0
0.597406843914811 0.587229014881722 1 1
0.23805604173371 0.234211412970017 1 1
0.344963139723404 0.336743344949808 1 1
0.62483429826582 0.613971087271485 1 1
0.553749533761457 0.54337882298774 1 1
0.544351440814723 0.533973782358732 1 1
0.231483137307492 0.226752305149457 0 0
0.128725279438434 0.126857921103203 0 0
0.467815556445782 0.458382708527006 1 1
0.525165210326311 0.514612321204277 1 1
0.320198669691257 0.313930628619813 1 1
0.534068808047182 0.524933681279925 1 1
0.557271616398333 0.546010359327057 1 1
0.580189034997287 0.568589622602568 1 1
0.48908065923648 0.481034430725562 1 1
0.383195014330617 0.37734340565145 1 1
0.683930523602416 0.670240969753282 1 1
0.577978148181826 0.567699839882671 1 1
0.301214367079173 0.2955707679791 0 0
0.66280899055841 0.65023140972888 1 1
0.517677710905444 0.50823797869717 1 1
0.721284800277523 0.705920259815214 0 1
0.744056655890514 0.728590637678013 0 0
0.669159569534804 0.656200640247968 1 1
0.605577657392083 0.593914716423121 1 1
0.350305633842947 0.343761795667217 1 1
0.443835748642668 0.435218955753502 1 1
0.472632229758005 0.465415678888324 1 1
0.291503950138975 0.286584003789374 0 0
0.583049020098719 0.571640498708387 1 1
0.517511438185738 0.507315252046859 1 1
0.760562118276942 0.746731855746736 0 0
0.45025571930855 0.440967856483548 1 1
0.51861041323005 0.509077487983466 1 1
0.298355415548589 0.292200366552732 0 0
0.568498235627038 0.556977773800718 1 1
0.511578439215589 0.501850934147751 1 1
0.430555520701702 0.423609454331723 1 1
0.333426832015073 0.327337862845011 1 1
0.424793635231786 0.416768612251574 1 1
0.621925003195148 0.610831518056507 1 1
0.323996689056276 0.317636725379907 1 1
0.419798976893736 0.411924353016129 1 1
0.48592955389783 0.477145446282776 1 1
0.494533046068653 0.484922508290062 1 1
0.481214219231606 0.471344255969683 1 1
0.508991012980596 0.500021597539326 1 1
0.785618117561906 0.770391149116556 0 0
0.771460188466047 0.756480876140937 0 0
0.545567648676355 0.535352549672374 1 1
0.492442119258169 0.483319329405846 1 1
0.43393379779402 0.425935209799422 1 1
0.730837623000584 0.716636527979232 1 1
0.406290409521034 0.399158660427372 1 1
0.570233672606912 0.558881369201803 1 1
0.537140338808315 0.527932691131119 1 1
0.619872553994944 0.608480484649678 1 1
0.413342735779657 0.405430898895561 1 1
0.6084289117493 0.597228291045948 1 1
0.788732112393634 0.775593731053211 0 0
0.262871848962803 0.258553912443152 1 0
0.71903125930099 0.705744961547363 0 0
0.611397053504622 0.600443854652855 1 1
0.544266939290682 0.534354402231201 1 1
0.537756025521593 0.528946189648125 1 1
0.360639255331315 0.353697056331327 1 1
0.491743425363505 0.483162605442323 1 1
0.433076242943596 0.42519823859364 1 1
0.370594644631857 0.364299075426597 1 1
0.468964593862348 0.458133300562511 1 1
0.26566307609136 0.260434841315058 0 0
0.496268752329469 0.487508292660428 1 1
0.22277280476981 0.218816123246038 0 0
0.615956744001147 0.603389695918981 1 1
0.353528461357863 0.346972810100662 1 1
0.445128358424109 0.437506327004153 1 1
0.454956901942164 0.445357122884355 1 1
0.347295396161355 0.34107276792117 1 1
0.551775886372112 0.54141636055421 1 1
0.482040870891832 0.473361683583604 1 1
0.424041712434636 0.414367298426912 1 1
0.452890401403228 0.444686620571421 1 1
0.726695569018915 0.714316166158054 0 0
0.379447215664644 0.373104067901999 1 1
0.464752622326637 0.454868668677234 1 1
0.428313793623089 0.419719124940604 1 1
0.522829392063402 0.513530390563925 1 1
0.393428091520687 0.386534418725214 1 1
0.541192290047142 0.531548744350271 1 1
0.311717100581268 0.306008387288032 1 1
0.469838674069049 0.461326687736421 1 1
0.443018351475954 0.436473057316847 1 1
0.511797389261645 0.502116099326015 1 1
0.610091158322399 0.598148924937803 1 1
0.444576209041724 0.436508518365038 1 1
0.304122746479808 0.299490796119303 1 0
0.300521940133627 0.294623867588006 1 1
0.442600036595295 0.435052593730263 1 1
0.303490823491357 0.297991011474343 0 0
0.385157449040128 0.377988811482406 1 1
0.565692417495223 0.555760373221452 1 1
0.321768028031578 0.314550136873965 1 1
0.705556334280652 0.693623905813459 1 1
0.558199600208414 0.548336174414447 1 1
0.442467450488489 0.435025899728732 1 1
0.442588425038614 0.435267835323641 1 1
0.400424690129701 0.393932686155912 1 1
0.306289379694879 0.300981632216244 0 0
0.40073078526859 0.394546791949171 1 1
0.39387072485299 0.386157367373307 1 1
0.414453971565035 0.407124261525961 1 1
0.613140067389036 0.602423964709119 1 1
0.552965195475539 0.542712443673778 1 1
0.63322906398173 0.621665277563826 1 1
0.636267504923853 0.624762293498418 1 1
0.412140333003034 0.404075256468549 1 1
0.575978700705057 0.563885652109638 1 1
0.550179227767412 0.538283139385445 1 1
0.53083295173874 0.520571768337142 1 1
0.446269876323264 0.438973734809186 1 1
0.310073740986528 0.304617022237373 1 0
0.620507911045607 0.609199332144387 1 1
0.381735335463962 0.375391442015503 1 1
0.61647050850705 0.605642597644496 1 1
0.50955238175263 0.499889551347381 1 1
0.538639534427861 0.528623288957596 1 1
0.537359190034411 0.527271317080972 1 1
0.360768862209061 0.353957658661224 1 1
0.620877195353269 0.608996026696304 1 1
0.546702425654551 0.536378109583408 1 1
0.39416194429433 0.385790468674842 1 1
0.395826920899807 0.387851734533012 1 1
0.350450417724681 0.34476796785407 1 1
0.552461048646285 0.540524986235823 1 1
0.39844529616727 0.390884697680398 1 1
0.747315603611714 0.733305479200984 1 1
0.528611506617382 0.51904092409646 1 1
0.287764169640182 0.282277473918096 1 1
0.44714245079608 0.438986172096284 1 1
0.336905465258772 0.330928405139941 1 1
0.61281305279482 0.602496711098234 1 1
0.505850358148623 0.495396530274994 1 1
0.567703511171753 0.558011928017086 1 1
0.413708850186362 0.405598477621548 1 1
0.364487597353593 0.358258569527604 1 1
0.311817123825553 0.30584451974274 1 1
0.451205991909413 0.442570224150654 1 1
0.698291874032322 0.686253833896962 0 1
0.764035006403246 0.749650541166719 0 0
0.508826339154359 0.500120663258101 1 1
0.456470623083485 0.44906038276268 1 1
0.50432705720399 0.495818167515479 1 1
0.72102864121531 0.708977215375286 1 1
0.746306253610383 0.73105483903323 0 0
0.453256994152518 0.446663059031607 1 1
0.507708965663388 0.496831677883288 1 1
0.264220838733715 0.260169681339708 1 1
0.346412557019795 0.339551394716348 1 1
0.421393006358478 0.413713947187811 1 1
0.482334949078699 0.473695612956687 1 1
0.530666958888694 0.521099313638974 1 1
0.673082884476242 0.660854005938869 1 1
0.567585744367208 0.556748819113657 1 1
0.490530552152529 0.482568368184848 1 1
0.480650010070161 0.470855857909225 1 1
0.51211723967497 0.502162334358071 1 1
0.540342052922257 0.529971759167179 1 1
0.549488106618046 0.537202428656839 1 1
0.384416972051216 0.377193766120977 1 1
0.40423613981533 0.396748433070664 1 1
0.557928583383844 0.54701360142923 1 1
0.445853111662792 0.438015998755735 1 1
0.682599157403677 0.668813808465383 1 1
0.421282607304106 0.412952917145094 1 1
0.662567370808099 0.651351222243841 1 1
0.446183589900285 0.437467877754726 1 1
0.599685539416627 0.588199610198846 1 1
0.70439204853804 0.691372541432919 1 1
0.536883227233545 0.526563929741366 1 1
0.555969668618849 0.546950142656119 1 1
0.525146122190422 0.514013483762286 1 1
0.609070724198739 0.59643683415327 1 1
0.52621839882344 0.516245924517434 1 1
0.505794621740094 0.496898031336696 1 1
0.363770856769867 0.357127830481101 1 1
0.361963878947575 0.355551549512193 1 1
0.566735788851367 0.555669518300337 1 1
0.32658976455456 0.320266182422717 1 1
0.483776496232773 0.475077648212939 1 1
0.54537637439765 0.534922200021822 1 1
0.409185840817414 0.401405400083504 1 1
0.691911397531317 0.679235123363469 1 1
0.347554513120567 0.340985603302487 1 1
0.180879289788357 0.177540370523387 0 0
0.483267173591554 0.474477181588826 1 1
0.383409532549523 0.375362761564694 1 1
0.582143275977439 0.571210209141429 1 1
0.48503023199788 0.476236360175617 1 1
0.485394214507421 0.475934813938483 1 1
0.704050974252439 0.690850076835057 1 1
0.459086515765156 0.451130883593969 1 1
0.535476965307632 0.524658038282819 1 1
0.516718117445302 0.507646992549867 1 1
0.600247913126908 0.588899269097822 1 1
0.532375577763081 0.522567230427512 1 1
0.521036893301398 0.511607751458005 1 1
0.343990131834615 0.33832022051712 1 1
0.366720447975296 0.36049700745978 1 1
0.425787858388946 0.418140438725026 1 1
0.521327409018841 0.511599983181081 1 1
0.266354665571683 0.261490223151744 1 1
0.550249574410588 0.5405460253357 1 1
0.575142819005796 0.565888993122223 1 1
0.458367502349068 0.449564087468256 1 1
0.590153953573003 0.577901527578334 1 1
0.457431749714196 0.448122387912764 1 1
0.524596792648719 0.514944875886824 1 1
0.445861351968198 0.438117861040956 1 1
0.491944334983444 0.482588923806114 1 1
0.409076715632819 0.400911463675533 1 1
0.399927043216084 0.393217197669096 1 1
0.667613186336136 0.654783738066391 1 1
0.509997005200922 0.500486754211423 1 1
0.307532259451124 0.301572305336815 1 0
0.384305108850166 0.378469868389635 1 1
0.693313527654483 0.680706409284655 1 1
0.583599087382911 0.572633970333423 1 1
0.402664844872815 0.395382301738236 1 1
0.595265283297337 0.583798687079749 1 1
0.856776718272552 0.841954993982379 0 0
0.608355116144226 0.597198502883845 1 1
0.562343165015722 0.552086696583093 1 1
0.534474880033472 0.523808263288417 1 1
0.463666615669549 0.454903877929575 1 1
0.65006427838447 0.638562211313147 1 1
0.43279423609431 0.424225756899524 1 1
0.428765976056732 0.420426444332342 1 1
0.385785810674306 0.379501073581638 1 1
0.549703431805397 0.540364961297294 1 1
0.520031581140436 0.510519124075566 1 1
0.517177847486913 0.508206509581203 1 1
0.541317713065173 0.529249275440186 1 1
0.408190901584445 0.401292176981531 1 1
0.485540136092596 0.476804296763462 1 1
0.312096969672205 0.306490057794806 1 1
0.375309521673766 0.368519376646002 1 1
0.354555977151569 0.348246051238937 1 1
0.515423096425071 0.50619384882998 1 1
0.619085620568588 0.607161735588808 1 1
0.304451339991919 0.298249384764512 1 1
0.587854931128219 0.576810904377425 1 1
0.35787543361951 0.350012284429411 1 1
0.170581246362518 0.167511046375572 0 0
0.651893304129982 0.641024641964719 1 1
0.494136597889333 0.485288178212021 1 1
0.302483543269322 0.295623495920386 1 1
0.401813826211928 0.39527232132648 1 1
0.557458327968078 0.546689404284175 1 1
0.686751422989311 0.67337917937746 1 1
0.444715454955921 0.436376508290904 1 1
0.243252181384491 0.239233254513327 1 0
0.489454877891534 0.480240905657369 1 1
0.364368194534444 0.353985667578319 1 1
0.41410905606292 0.406656568953817 1 1
0.501513346001326 0.493213758814029 1 1
0.832565838549939 0.815573131206001 0 0
0.440829802707854 0.432161240471412 1 1
0.36956284039615 0.363324437270279 1 1
0.608322002148274 0.598635430050535 1 1
0.515966198871264 0.507097125920486 1 1
0.426284475702922 0.418648709209803 1 1
0.333245611134385 0.326936641752195 1 1
0.466791515958754 0.458346801960519 1 1
0.725622170266225 0.711884337726794 0 0
0.525418613357281 0.51486532871491 1 1
0.624567449947871 0.612910034751273 1 1
0.479347288823382 0.470471934462986 1 1
0.333780721590186 0.327628266261364 1 1
0.387926332569058 0.381322075516366 1 1
0.610395444861849 0.599170841238881 1 1
0.674274716765779 0.661933589563442 1 1
0.35340647552161 0.347621136606522 1 1
0.750318208906427 0.735285923951128 1 1
0.588433325897423 0.576770723331246 1 1
0.648569778637903 0.637387478267315 1 1
0.432879019856533 0.425646062769918 1 1
0.420909828005083 0.41380024571907 1 1
0.404915195610011 0.397720018698156 1 1
0.618654971955526 0.608155169864674 1 1
0.21297446685144 0.208227367638317 0 0
0.593883265003763 0.582703788715827 1 1
0.409664225304435 0.400000671259781 1 1
0.382149963472376 0.374985931719081 1 1
0.505457796022195 0.495100337135074 1 1
0.613394477322004 0.601897072228247 1 1
0.467054706258115 0.456072238404785 1 1
0.463799892200878 0.454549038916764 1 1
0.594819259747962 0.584005629220361 1 1
0.365585183501421 0.359855142114654 1 1
0.690927058899587 0.678310855377331 1 1
0.587366322813802 0.576571022733162 1 1
0.483746447959534 0.475099965344969 1 1
0.642752085303215 0.631312046794983 1 1
0.681305760013422 0.667759505366863 1 1
0.617515204117806 0.605098745538579 1 1
0.486841264154378 0.476152028175699 1 1
0.500472051689994 0.492637343314195 1 1
0.518598234654532 0.509610423123171 1 1
0.824573973145046 0.80864179219678 0 0
0.423290430682468 0.416121654960852 1 1
0.510509444256828 0.501181173018129 1 1
0.640790155954506 0.628612129351493 1 1
0.406559002105471 0.399425784267445 1 1
0.238315389091307 0.233668256334465 0 0
0.482584354099034 0.473202184683358 1 1
0.520078357918576 0.509658959323874 1 1
0.710527239625682 0.697344402708801 1 1
0.582179670698874 0.570862712580383 1 1
0.637240841030923 0.625058956821195 1 1
0.360068759950105 0.35337931676049 1 1
0.582033163264037 0.570934680054134 1 1
0.442309562553307 0.43495526531723 1 1
0.389649895833009 0.381139009480022 1 1
0.724995996431042 0.710783507607243 1 1
0.726627541880127 0.714493473993794 0 0
0.368480728988527 0.360359891539987 1 1
0.655137941578778 0.643369461317353 1 1
0.498103650141884 0.487728212039932 1 1
0.693497141875068 0.679859907307335 1 1
0.529389426288699 0.520155172850799 1 1
0.493577557453853 0.484802235333205 1 1
0.50920070223262 0.499222095555614 1 1
0.675618218475401 0.661987718910194 1 1
0.612504022081917 0.60189705473899 1 1
0.318676528265928 0.314112693533224 1 1
0.619635462913739 0.608829030429518 1 1
0.452796697678562 0.444622907848518 1 1
0.531826697271922 0.522167036777428 1 1
0.370376907721276 0.363595099118883 1 1
0.575062297212914 0.56375919355128 1 1
0.472959108141203 0.463970657862667 1 1
0.617926082022338 0.605008619941238 1 1
0.421158261396137 0.414179063016891 1 1
0.553059760604022 0.544318510320437 1 1
0.518914259660359 0.508862001955343 1 1
0.515001483135184 0.504990081988939 1 1
0.391217545945214 0.383323267061675 1 1
0.651145916564366 0.637193498009208 1 1
0.57759449239694 0.567567268025444 1 1
0.651689534109376 0.64011406355027 1 1
0.353995840398218 0.347404953845301 1 1
0.412837525558422 0.406476989567773 1 1
0.54652031334643 0.536519842966277 1 1
0.426820985991801 0.419565720647508 1 1
0.622264334334494 0.609748041295614 1 1
0.272882211935597 0.268391273170732 1 1
0.544731250646819 0.533764413074698 1 1
0.722953810245149 0.708723128351552 1 1
0.597441035187533 0.584775204609838 1 1
0.608145347975222 0.5982106725767 1 1
0.212862298663506 0.209405554607958 0 0
0.549878765329693 0.539441050616107 1 1
0.617452529896591 0.605811066408335 1 1
0.278676981442271 0.2746230492378 1 1
0.350470946011337 0.342775087119265 1 1
0.460277276370313 0.451353206253157 1 1
0.563325774334323 0.551921817975101 1 1
0.423993966700932 0.415612369484848 1 1
0.661772556708381 0.648663012851174 1 1
0.40990401947511 0.402159864708763 1 1
0.503646488310357 0.495360232399648 1 1
0.753162775646411 0.738248860393034 1 1
0.491842443130625 0.483296999217218 1 1
0.401620677055141 0.393845214543868 1 1
0.419795986345699 0.412801505188859 1 1
0.514544276720939 0.504732099894495 1 1
0.520133310185332 0.51120183600298 1 1
0.491140627327757 0.482042520726339 1 1
0.172921101435376 0.170645984287151 0 0
0.486482917549982 0.477778526584114 1 1
0.369881820904132 0.364640349766901 1 1
0.619078120833777 0.60872080468184 1 1
0.577175313411922 0.567114253649836 1 1
0.582865033575382 0.571444859607783 1 1
0.509539511214703 0.50057052562563 1 1
0.556669410088618 0.546246198378694 1 1
0.552421153317604 0.542689626727101 1 1
0.743789762670405 0.730870873944952 1 1
0.542869066449412 0.533724128868256 1 1
0.442630187658809 0.435610223812019 1 1
0.431511674221868 0.423548277146202 1 1
0.440414754556622 0.432432656023684 1 1
0.62166393873373 0.609553816709782 1 1
0.412033224813836 0.404196541897623 1 1
0.477520992450426 0.468894543348634 1 1
0.313438604522926 0.307793502969191 1 1
0.403187809131602 0.396554213621279 1 1
0.551085869349241 0.540960466494483 1 1
0.474099636379157 0.46563277102592 1 1
0.291186829808968 0.285926565415346 1 1
0.396538961382005 0.389907921211644 1 1
0.507375118941992 0.498157470316778 1 1
0.499475498502229 0.489454284990628 1 1
0.579231873126149 0.568930080226345 1 1
0.412711993384836 0.403898561396088 1 1
0.307463113127175 0.303349852296738 1 0
0.361375054971411 0.353919250710095 1 1
0.416082048305682 0.408507470256014 1 1
0.467030977529578 0.459159515941951 1 1
0.55167038450555 0.540992485384811 1 1
0.413255160443305 0.405258455310485 1 1
0.640218193701081 0.627850912863114 1 1
0.266160826114274 0.26046211037051 1 1
0.763824844916196 0.749771305157206 0 0
0.363919964872371 0.356317037846773 1 1
0.431916870496982 0.424112182751836 1 1
0.486645399308199 0.477870326182832 1 1
0.642772284219063 0.631240172954147 1 1
0.414501567938413 0.406480264832645 1 1
0.427541230969127 0.419482630455591 1 1
0.470178346631351 0.461136196766307 1 1
0.524777024250662 0.514698147013242 1 1
0.507685302194046 0.49859937542241 1 1
0.399687743712061 0.392796626112943 1 1
0.430307245652172 0.422722972565026 1 1
0.482044874635567 0.472972989930447 1 1
0.433691389825384 0.426533679928457 1 1
0.371272852076348 0.363119760573812 1 1
0.408515562503749 0.400338738378978 1 1
0.379611848146747 0.370482010735245 1 1
0.326363030082101 0.319865664775682 1 1
0.653327153200308 0.640910978959318 1 1
0.572586181595507 0.562898149771302 1 1
0.405161126803077 0.397383108030193 1 1
0.63651977867555 0.624115088303978 1 1
0.604820331658094 0.594068893696582 1 1
0.39123332424211 0.383719767458184 1 1
0.384253357036131 0.377106586859744 1 1
0.455677870987669 0.447585668582715 1 1
0.441841948686231 0.432378830523676 1 1
0.53444557466724 0.524805442181049 1 1
0.519471690682379 0.508927873850895 1 1
0.342547854922322 0.336134235432168 1 1
0.381253874941996 0.373475983092062 1 1
0.657107549090123 0.644717723698592 1 1
0.489722884390403 0.480820163842788 1 1
0.608113301028216 0.595512860941159 1 1
0.459689211413696 0.45138679266751 1 1
0.446648632282317 0.437866445754753 1 1
0.716823647970455 0.703865883251085 0 1
0.554191629402483 0.542432994737437 1 1
0.691003046108153 0.677640055774981 1 1
0.732400663630935 0.716258602702101 1 1
0.44666723329832 0.4383482352362 1 1
0.487230882164967 0.478769259988695 1 1
0.496397475618003 0.485386594698934 1 1
0.394348296111745 0.385964672920059 1 1
0.443649341772886 0.435215372344646 1 1
0.411931413997677 0.40611635266464 1 1
0.386106577626884 0.378894696015077 1 1
0.582136691900097 0.571038699750982 1 1
0.507650407123317 0.498445151011575 1 1
0.620739970298604 0.607366330375948 1 1
0.448003302516198 0.439222802324086 1 1
0.410406795946053 0.402976143628612 1 1
0.515725045459241 0.505548672153124 1 1
0.45111591558713 0.443440884857501 1 1
0.312151695854521 0.305612856082657 1 1
0.531163028549481 0.522209908174254 1 1
0.480520217194315 0.471558908923239 1 1
0.461211771662252 0.451570559699006 1 1
0.467903567214952 0.460300032448301 1 1
0.459020543338665 0.449927158624355 1 1
0.46891900578844 0.46051318734994 1 1
0.807298596951658 0.792975238937238 0 0
0.411549732246792 0.404985212229192 1 1
0.597414494149715 0.585808570221296 1 1
0.287067843548747 0.280087698034557 1 1
0.748921603258006 0.735749242410414 1 1
0.557670289893892 0.547460921407842 1 1
0.48713055547384 0.477538085820752 1 1
0.689712131964635 0.675490895212813 1 1
0.407325255960823 0.399984789044857 1 1
0.557347379787446 0.547038475503677 1 1
0.327845202617059 0.322352808658663 1 1
0.505923210454411 0.496844277863863 1 1
0.502304517863831 0.492398050476293 1 1
0.533589676934948 0.52224504358243 1 1
0.387058076208976 0.380659381010147 1 1
0.471484081789204 0.462145149993792 1 1
0.591138833585247 0.580035568209445 1 1
0.481696804888707 0.471805435259854 1 1
0.519048734243444 0.510629642725337 1 1
0.47455064810115 0.465101123942634 1 1
0.575504766846685 0.56416938908302 1 1
0.404849161333999 0.396958158915247 1 1
0.579631573314544 0.569795568809208 1 1
0.623699818243518 0.613149249250975 1 1
0.754511136883994 0.740270811181907 1 1
0.544109141502774 0.534182922005208 1 1
0.611950700321708 0.599181812915765 1 1
0.230459003167159 0.22675096870053 0 0
0.397653948789988 0.391446609376214 1 1
0.310092924293912 0.304127636058178 1 1
0.666449533939843 0.651403323556459 1 1
0.616063401690751 0.604648149382503 1 1
0.409702455751682 0.40233355192795 1 1
0.536536318805503 0.526293650732006 1 1
0.307563407521543 0.300356291378631 1 1
0.439549416617859 0.432568495603837 1 1
0.466509038562339 0.457687981754927 1 1
0.555592329391375 0.545094894799312 1 1
0.436360006159458 0.42842782126749 1 1
0.424142618735377 0.416014053416413 1 1
0.572169416186312 0.560580993196431 1 1
0.408620794650028 0.400706308388798 1 1
0.404435535666609 0.397613727290139 1 1
0.632976527065834 0.621030739262567 1 1
0.175184152561431 0.172307313437684 0 0
0.401221932890202 0.393221744695221 1 1
0.395401463921976 0.388352468215563 1 1
0.530388504335421 0.521217955335101 1 1
0.451988487039819 0.441631230747301 1 1
0.617068020937265 0.60497264644375 1 1
0.671657283401314 0.657055067043539 1 1
0.479150005266719 0.468089557599058 1 1
0.629307895831828 0.616880115989014 1 1
0.299721238246079 0.294213453138081 1 1
0.368978892972348 0.36291783555344 1 1
0.377552759620618 0.371077978473557 1 1
0.539143534704379 0.529500182485742 1 1
0.597680020631967 0.587156280507956 1 1
0.675181180508751 0.662424184366543 1 1
0.390062809611596 0.382310897497139 1 1
0.651978430188754 0.639043812282583 1 1
0.42125670098243 0.412365134626683 1 1
0.412138147168468 0.403939574953022 1 1
0.573898476030162 0.564162595575608 1 1
0.374803345995445 0.367832064862198 1 1
0.63872760908571 0.625521912671136 1 1
0.553620955227355 0.542390404730995 1 1
0.331577723042129 0.325460919737487 1 1
0.814726042024672 0.798734676320889 0 0
0.513628689595643 0.502900932506116 1 1
0.424203449685842 0.416108087909213 1 1
0.428012157210632 0.420656945482074 1 1
0.485793664817909 0.476587738059601 1 1
0.636416286697441 0.624539008171122 1 1
0.494982926899681 0.486096175742504 1 1
0.578332484092558 0.566416774400907 1 1
0.504715843004475 0.494357232472296 1 1
0.435547001341601 0.427268908277747 1 1
0.512758134573223 0.503096220696826 1 1
0.466922275175423 0.457187714681857 1 1
0.366723591796525 0.360188967413677 1 1
0.847629807780528 0.829719883942449 0 0
0.455273243534973 0.445561209058174 1 1
0.671216272825826 0.660422659304634 1 1
0.48848100018098 0.479608853502536 1 1
0.353545421998773 0.346323594031316 1 1
0.472065200853166 0.463567908877847 1 1
0.434554221853411 0.426357842241436 1 1
0.559157614854496 0.549127473865791 1 1
0.309076700588676 0.303813813074888 1 1
0.705629678274907 0.693417111024086 1 1
0.550584946634542 0.541365395726546 1 1
0.459218548241753 0.451348445090691 1 1
0.60352791747222 0.592016155424898 1 1
0.469114067529945 0.461022829488892 1 1
0.514452756696779 0.504223907898299 1 1
0.497882825646641 0.488854458831108 1 1
0.416580023631513 0.408733208638037 1 1
0.392326487660631 0.385621625677761 1 1
0.534921403392698 0.525355331767134 1 1
0.520716924260281 0.511705859718926 1 1
0.440616760927218 0.432018808149533 1 1
0.430008278967045 0.422122878014132 1 1
0.594512793282256 0.583218266696584 1 1
0.286681040089874 0.281618003751194 1 1
0.428313342860415 0.42070206367144 1 1
0.283211755116082 0.27800800130732 1 1
0.505684121432379 0.49681344428433 1 1
0.560381493678193 0.55051762102289 1 1
0.356692627786698 0.350046486337178 1 1
0.397920443645241 0.390105196645277 1 1
0.557447472505051 0.548055103251877 1 1
0.507666845414325 0.497941763993103 1 1
0.302668423883624 0.295502522501347 1 1
0.517270916260777 0.507270752634469 1 1
0.574633918798599 0.56463777001137 1 1
0.483964563508235 0.475926893755093 1 1
0.571305769202805 0.562252485222694 1 1
0.408578443628814 0.400228094453609 1 1
0.431584849029452 0.423644959389126 1 1
0.495889441163087 0.487586894194493 1 1
0.399744615357526 0.393032424028956 1 1
0.335659683443491 0.32972776461596 1 1
0.51422564233287 0.505225124144555 1 1
0.587252621204508 0.574924316446367 1 1
0.452979746670898 0.445115328122143 1 1
0.509074530200315 0.49762823780869 1 1
0.59922252771279 0.588604445759133 1 1
0.338149197885184 0.331420831800492 1 1
0.5592253628741 0.547363064809137 1 1
0.573433014067353 0.562818551440322 1 1
0.702729626867422 0.690041109544895 1 1
0.546152105288152 0.536546437054992 1 1
0.649250357459288 0.637203141309092 1 1
0.303157279563426 0.297198324178542 1 1
0.292781138628278 0.287021103478972 1 1
0.680307142587472 0.668217461486438 1 1
0.588697653383889 0.577134015896728 1 1
0.570148185585627 0.560428473188118 1 1
0.39152971318635 0.38488973359175 1 1
0.56456726011695 0.554203315441912 1 1
0.489064364264137 0.479991868002912 1 1
0.588367972548898 0.575259523967697 1 1
0.512663656670296 0.501687141469468 1 1
0.61669970727412 0.605125705884968 1 1
0.396625852971772 0.389396428745899 1 1
0.405970330007833 0.399144370983448 1 1
0.39449012988137 0.38682090638687 1 1
0.390673319942531 0.384187485224463 1 1
0.574679609417968 0.563899706946226 1 1
0.563227506616152 0.552960720049238 1 1
0.555785848393459 0.544367064668069 1 1
0.447063537092247 0.439431980373838 1 1
0.552108378795574 0.54217164762447 1 1
0.601525423681417 0.591415976533769 1 1
0.406203307027114 0.398543645974982 1 1
0.325868013071093 0.321122573331392 1 1
0.46813218751935 0.458872854370027 1 1
0.52786019935626 0.517008829122692 1 1
0.463391143604808 0.454416243536106 1 1
0.562828318739984 0.552167444273288 1 1
0.496691137935352 0.486270644439439 1 1
0.453218086408598 0.444064327810908 1 1
0.487573110319334 0.478119327307404 1 1
0.463867551780892 0.455464570087316 1 1
0.547172940904348 0.537688649504301 1 1
0.593342448656913 0.58238831528479 1 1
0.373332205747983 0.365309990048119 1 1
0.719082801419054 0.705507520377257 0 1
0.475157122932313 0.466460073368652 1 1
0.69953050575101 0.68725924792721 0 1
0.387101157978886 0.379681209818023 1 1
0.540996265255769 0.531189885125055 1 1
0.60865082872345 0.597810873850933 1 1
0.305016326210499 0.299574343372005 1 1
0.506759218553051 0.496229103768483 1 1
0.434226032576585 0.427151304489249 1 1
0.630828469882204 0.618490396766312 1 1
0.374119258011799 0.36631644897986 1 1
0.487867768270091 0.478778976913112 1 1
0.245190574528053 0.240688047651162 1 0
0.621504534480503 0.609144865822489 1 1
0.536559247899691 0.527509016839679 1 1
0.358723832240983 0.352748717521874 1 1
0.425171463677363 0.417276802256221 1 1
0.409005043523104 0.401306272584827 1 1
0.469484040464122 0.460979520269039 1 1
0.305058662235082 0.298664831208655 1 1
0.458372701130767 0.449682475821689 1 1
0.756302003984141 0.742798205656493 1 1
0.558846490392771 0.548006009732737 1 1
0.553910620514869 0.543895811972607 1 1
0.522200882059851 0.51236815529199 1 1
0.627071953495274 0.614859278090444 1 1
0.542424974140786 0.531281672782273 1 1
0.407636255364959 0.399951039603456 1 1
0.21230278200894 0.208393700497671 0 0
0.525437723996245 0.515176246952387 1 1
0.367121391072361 0.359770726448212 1 1
0.458174235301187 0.449378137320404 1 1
0.489106563566079 0.479389963666336 1 1
0.502194882436272 0.491935772494904 1 1
0.618427853937568 0.607039370244368 1 1
0.453014053480497 0.443413508542477 1 1
0.599410912632724 0.58787323180388 1 1
0.264235010910105 0.259122116628362 0 0
0.538539885092334 0.528499770191265 1 1
0.415395430967372 0.40786999506681 1 1
0.299750913920557 0.294289886169768 0 0
0.409037980959755 0.400939533367763 1 1
0.302573758423114 0.296381963837537 1 1
0.320846214940717 0.314105067756689 1 1
0.491912047304212 0.481773662639164 1 1
0.427811540434001 0.41996371812694 1 1
0.692738529733394 0.679585874353749 1 1
0.577210954953956 0.566423684159583 1 1
0.736353853987714 0.723824155770606 1 1
0.474138487610604 0.465734821797363 1 1
0.459291666607707 0.451741134684141 1 1
0.344960013874697 0.338875188711621 1 1
0.754388338216421 0.739928630591476 0 0
0.640978148351519 0.628401133033295 1 1
0.587466605569902 0.576857432954481 1 1
0.36591864806549 0.360385566669149 1 1
0.469358802169531 0.4604756560485 1 1
0.552867343461873 0.543050373016082 1 1
0.629213700414925 0.618070470478386 1 1
0.577670925144708 0.565474927459363 1 1
0.441089896616107 0.432852130390804 1 1
0.413686020324023 0.405519501124439 1 1
0.363607893422775 0.356799763698111 1 1
0.558860823658022 0.548128726817457 1 1
0.647744880631819 0.635043869916177 1 1
0.717368967365763 0.703877793866097 0 1
0.482668023765351 0.473613024827163 1 1
0.538396798934396 0.527553442946869 1 1
0.54336772726717 0.531592322000492 1 1
0.41179647316291 0.404262975997256 1 1
0.357547532703941 0.350656182480603 1 1
0.613314727826385 0.602248607475798 1 1
0.728606141947099 0.714410875995705 0 1
0.476424067982702 0.468260732770288 1 1
0.402085521176858 0.394722755593981 1 1
0.486818814491321 0.477713899204283 1 1
0.567846119504655 0.557493116023475 1 1
0.357172233017567 0.351118289964616 1 1
0.513142662716323 0.503736677372955 1 1
0.690873079997127 0.678844310828359 1 1
0.523241677491826 0.513508337411402 1 1
0.657463506356144 0.644554500931889 1 1
0.418591657655769 0.412423727269332 1 1
0.66800375526927 0.65471368661925 1 1
0.299074648767054 0.293455951350761 0 0
0.456637084548203 0.448303935309627 1 1
0.458566671523773 0.450547857765819 1 1
0.432896092562922 0.42477994185346 1 1
0.582283610473917 0.570806433653775 1 1
0.605813497632251 0.593805728484133 1 1
0.430037997583943 0.420951177587792 1 1
0.446088267286942 0.438026186725838 1 1
0.847670382467544 0.831842840166936 0 0
0.607752362805715 0.595342021847886 1 1
0.507425324707372 0.497646155538616 1 1
0.602011575090453 0.59054816248199 1 1
0.260734677525417 0.255730449061688 0 0
0.564009691544101 0.554737310272075 1 1
