# Supplementary material for: Bias caused by sampling error in meta-analysis with small sample sizes
Source: PLoS One. 2018 Sep 13;13(9):e0204056. doi: 10.1371/journal.pone.0204056 (PMC6136825; doi:10.1371/journal.pone.0204056)
Supplement: S4 File — (ZIP) [file pone.0204056.s004.zip › results N = 10 theta = 0.5 tau = 0.2 sz = 5-10.txt]

"cohen.dl.theta" "hedges.dl.theta" "cohen.dl.cp" "hedges.dl.cp"
0.39720461406402 0.303716247232944 1 1
0.642497123626429 0.599081714311909 1 1
0.615031438221607 0.57368433819976 1 1
0.433198471890555 0.392799180888259 1 1
0.513805809540007 0.466281225672233 1 1
0.586096405376026 0.527001513895675 1 1
0.49305258765673 0.429503188868344 1 1
0.383109737333123 0.358098269861769 1 1
0.492381438733118 0.454766874152577 1 1
0.645355149309705 0.585565159393083 1 1
0.555214543164967 0.511360518683071 1 1
0.950436026799718 0.862196550531554 1 1
0.831862202224057 0.75251655739536 1 1
0.256782986551478 0.173043960746799 1 1
0.343757763593541 0.322869355727389 1 1
0.279188078653173 0.233081494569996 1 1
0.847969483965129 0.771792424407446 1 1
1.07585288595278 0.961811947070827 0 1
0.0789996089547876 0.0637184596388758 1 1
0.564640833287002 0.522007851169962 1 1
0.6788821193886 0.611345203079549 1 1
0.453079322210902 0.380545715944681 1 1
0.456611760355433 0.373593120991469 1 1
0.499609139265888 0.398400992793614 1 1
0.294423413051475 0.263067382431436 1 1
0.302083472614301 0.27086740114281 1 1
0.462901166606883 0.428547959350666 1 1
0.757892774048918 0.719637423799481 1 1
0.595741602213265 0.519506997637588 1 1
0.38071385245657 0.347223527498543 1 1
0.442530822255368 0.451827284406093 1 1
0.597811528713249 0.531183325483091 1 1
0.626557451979142 0.555130870346763 1 1
0.328038025842605 0.290192260091497 1 1
0.374803776411094 0.313471550464693 1 1
0.0863682155766557 0.0889244229770259 1 1
0.443450314375416 0.403539065155266 1 1
0.33996682097876 0.260185876981941 1 1
0.594233157243993 0.525451753741579 1 1
0.440759263442055 0.412981301630434 1 1
0.567761454860599 0.490941410979208 1 1
0.262778980280512 0.26637549238354 1 1
-0.139139619093292 -0.132542855628012 0 0
0.343818452157016 0.312810907583083 1 1
0.290766671730079 0.247474151217491 1 1
0.57345489987403 0.503086755874319 1 1
0.54172524910992 0.514001257259026 1 1
0.0327101441584795 0.00377977282489717 1 1
0.362711451314369 0.338288793202629 1 1
0.467137814752975 0.386778294821136 1 1
0.630574252864674 0.566881496871461 1 1
0.0117100252115456 0.0418830883580259 1 1
0.373767431717429 0.324910075590779 1 1
0.601178121588436 0.555899108988605 1 1
0.307159002745006 0.279933766648427 1 1
1.0245817947579 0.937154838114075 1 1
0.50481229825956 0.440520005894396 1 1
0.475210942367287 0.418433679905349 1 1
0.855816322333545 0.839191110033247 1 1
0.386665546958396 0.356381936189261 1 1
-0.0564363090895947 -0.0613790442604887 1 0
0.79293336942853 0.726388662140337 1 1
0.456469588642 0.398568259446113 1 1
0.601983740676137 0.523384390999984 1 1
0.811848306722265 0.756401520402725 1 1
0.363698369266706 0.331149029007171 1 1
0.501718894635386 0.4564063422185 1 1
0.637006361721776 0.572852910383543 1 1
0.857006359381926 0.750964939091593 1 1
0.545245330471819 0.479077993967932 1 1
0.567448698766395 0.52724137776082 1 1
0.344790040724764 0.314921241112716 1 1
0.339733098839927 0.287555510472426 1 1
0.581227082932414 0.543122212561894 1 1
0.753035471923848 0.666975004894292 1 1
0.326763440503964 0.296324071790576 1 1
0.397400371412301 0.340149119307356 1 1
0.384950009659106 0.355571497232918 1 1
0.999195645848497 0.937931085660517 1 1
0.445745718345857 0.397502455925322 1 1
-0.148938416186579 -0.147154620417792 0 0
0.591083358700333 0.548558433633117 1 1
0.389084312511305 0.395926671736827 1 1
0.448379045745053 0.398536449514669 1 1
0.799926093887017 0.723013319742704 1 1
0.614531751724533 0.563978532300173 1 1
0.336738849952304 0.314429086454823 1 1
0.11003931140926 0.100078312306632 1 1
0.317912140661106 0.272105196696122 1 1
0.517528496885707 0.483554954936256 1 1
0.504544288099152 0.415870075823679 1 1
0.427322372993607 0.378784018584864 1 1
0.384772705207677 0.351265517004009 1 1
0.889961231298047 0.7884065147139 1 1
0.390100442652909 0.35726703162742 1 1
0.457226874155534 0.407884653261281 1 1
0.583968709697854 0.537353543144474 1 1
0.800133154340756 0.71959063069693 1 1
0.552296322326473 0.489978698015797 1 1
0.319854733964425 0.271974943696735 1 1
0.174437621050113 0.112583461622624 1 1
0.573764191628405 0.501780127988316 1 1
0.706756542913015 0.612030953183118 1 1
0.481531540180383 0.426061199601458 1 1
0.46339635861869 0.403414250831623 1 1
0.638264505563566 0.57609017636732 1 1
1.02843327050291 0.935252149287516 1 1
0.106984607042466 0.125063978152161 1 1
0.0223723426134132 0.0481586149798348 1 1
0.513040205532433 0.47674993747063 1 1
0.626068445475602 0.566709559156025 1 1
0.15730347513501 0.0943552246981567 1 1
0.53924536630322 0.480766914355454 1 1
0.43630635549147 0.429852384151314 1 1
0.616310136023618 0.573076949395441 1 1
0.357242151306809 0.335224356659314 1 1
0.903754534001605 0.801402897375114 1 1
0.353850172718962 0.354276606365738 1 1
0.00181224176686112 0.0217342160756769 1 1
0.053128893977571 0.0471594106489673 1 1
0.532188470898912 0.468542089972737 1 1
0.706738866929766 0.636071873800997 1 1
0.677056858893054 0.604283436617419 1 1
0.603254800401508 0.519572462734886 1 1
0.209251644745108 0.211707439716847 1 1
0.655441103877617 0.583717060206972 1 1
0.643017647303924 0.597023609163314 1 1
0.725866788035836 0.663123916638144 1 1
0.551428479176662 0.52183878961988 1 1
0.598752502831627 0.538475824275064 1 1
0.242280636894492 0.239497971638484 1 1
0.907461112363723 0.829033468948354 1 1
0.429030342172824 0.421832330074163 1 1
0.556537719954598 0.497551651886918 1 1
0.183633361416078 0.144820344505797 1 1
0.229709994637131 0.224936476462834 1 1
0.758594615250073 0.689592803358701 1 1
0.544832392104291 0.50883845480183 1 1
-0.0730340812569206 -0.0132987467039734 1 1
0.255865705199508 0.207962723577933 1 1
0.680131909548557 0.59848961615697 1 1
0.694648318400181 0.621996906796263 1 1
0.411556808766281 0.272897674096233 1 1
0.621873304967016 0.549954260895858 1 1
0.965878565447462 0.87567662050947 1 1
0.63002031090432 0.561801114722066 1 1
0.486061370505365 0.432469093191726 1 1
0.566077456046256 0.524878809739964 1 1
0.766062271719177 0.676615157256884 1 1
0.168620277137375 0.150109706508469 1 1
0.46950956569811 0.418207162042173 1 1
0.599001448767838 0.541672621233791 1 1
0.552544865018529 0.530500813508122 1 1
0.295992194957506 0.273654068765381 1 1
0.353738236555478 0.336733906065568 1 1
0.620181051178375 0.551328787607545 1 1
0.480228931404457 0.450634307307881 1 1
0.821262286705918 0.780158021743223 1 1
0.230246801967855 0.165417547513945 1 1
0.701693238503663 0.658217940478533 1 1
0.166636642477676 0.11657927391149 1 1
0.530930787463768 0.466809118995175 1 1
0.556955717817164 0.509437195583888 1 1
0.719743508478199 0.605499227019612 1 1
0.248107216760645 0.221344367236023 1 1
0.862943783341903 0.801319257644126 1 1
0.288222836022967 0.314108574171793 1 1
0.483532464097216 0.430007039147539 1 1
0.450151714637865 0.434941061499684 1 1
0.823479295202632 0.739131598499772 1 1
0.45323306404698 0.400758831379148 1 1
0.634065906311359 0.569350310989914 1 1
0.52122571826595 0.448368234474666 1 1
0.792342332017996 0.725811945783008 1 1
0.445481097141192 0.429924505510831 1 1
0.261001541955197 0.236356212023408 1 1
0.48279510830074 0.457618611325501 1 1
0.120657158174834 0.0994432203370744 1 1
0.272671140780272 0.23973520778461 1 1
0.447875749030548 0.431586303849252 1 1
0.31494044279803 0.287628758772416 1 1
0.421533543677872 0.369472323568913 1 1
0.549686213196501 0.490027608477773 1 1
0.671970278301255 0.618861476186371 1 1
0.635986071194775 0.575405028336313 1 1
0.805018539879485 0.720247232357606 1 1
0.317017646513669 0.282283053764755 1 1
0.149306110249608 0.130864962505274 1 1
0.785609375300956 0.701593395098624 1 1
0.808370627960763 0.697139131190077 1 1
0.738179379840229 0.666599436843302 1 1
0.749429784175653 0.683691636486748 1 1
0.527632815438121 0.477543393946209 1 1
0.454359007712989 0.402907546403086 1 1
0.352145592635663 0.310132092758204 1 1
0.392650320683836 0.357042932266423 1 1
0.227601704270641 0.219009362205506 1 1
0.00147714218164331 0.0150894880402306 0 0
0.752901258537369 0.695380079784944 1 1
0.22600080473507 0.202251465827233 1 1
0.745232800262605 0.655345045410558 1 1
0.293954987368781 0.25510293207008 1 1
0.454416236809451 0.424259635750611 1 1
0.702184845615572 0.592850110156994 1 1
0.370611103304127 0.318841720133446 1 1
1.06066262342365 0.93585380282736 0 1
0.228604582424978 0.205205343443427 1 1
0.289203828106942 0.263993326736177 1 1
0.471359332667864 0.414729902071667 1 1
0.50279697144266 0.452372673361746 1 1
0.242135463211807 0.218276642106846 1 1
0.219069402641648 0.239604162805429 1 1
0.194773866696827 0.203154361169671 1 1
-0.0645011917418035 -0.0509049674318052 1 1
-0.0607213242141456 -0.0313682728810407 0 0
0.411353695129726 0.367196856336893 1 1
0.539750336633178 0.485661442295558 1 1
0.751557181697442 0.682128430840662 1 1
0.539929400987222 0.475170860340716 1 1
0.506600012773984 0.474309652111972 1 1
0.348485749803899 0.306936118851869 1 1
0.448565271954804 0.402049567700742 1 1
0.0186555359008935 0.0264197686799815 1 0
0.644726118812936 0.579225425962013 1 1
0.179341741412099 0.169213219733537 1 1
0.806743505091277 0.738347969933884 1 1
1.18190105907782 1.06605169263639 0 0
0.0182906906303192 0.00418174064017082 1 0
0.230061905769759 0.216142195762937 1 1
0.0429678320219142 0.0310824109992545 1 1
1.02700622985643 0.951606106676021 1 1
0.683157531694259 0.605112718281374 1 1
0.219092722093298 0.232889660816489 1 1
0.0873701411392638 0.0768588305265869 1 1
0.820770101613125 0.744703086260322 1 1
0.429308602033038 0.397146972955368 1 1
0.572926864906526 0.517768062557551 1 1
-0.145997857870955 -0.129702728663309 0 0
0.731652009907974 0.659448827562961 1 1
0.292628157682549 0.278312208647276 1 1
0.650125636779293 0.583779916443493 1 1
0.460459486580505 0.443518253965897 1 1
0.415902930035243 0.362845740733679 1 1
0.348127483425736 0.294451981452732 1 1
0.4056554664269 0.379479803988709 1 1
0.417786673189092 0.361940526385032 1 1
0.554325506875929 0.505711887296428 1 1
0.506488578865292 0.465249735947302 1 1
0.295399003458442 0.302800701917026 1 1
0.410946966792703 0.347117308650667 1 1
0.872539360822298 0.788624361972741 1 1
0.754271057224919 0.660828943580593 1 1
1.00141483669539 0.890174726497878 1 1
0.628628082171429 0.571297452590799 1 1
0.494976089652032 0.461532808470105 1 1
0.476621102031138 0.435265811930185 1 1
0.359930977248118 0.34068771921061 1 1
0.503599988088482 0.439700974761079 1 1
0.353526192492025 0.337043748713789 1 1
0.0365746722210219 0.0436188669748095 1 1
0.404394040680592 0.35908818560253 1 1
0.238964227784198 0.219126759330089 1 1
0.780828138759304 0.675074931251334 1 1
0.682833719437068 0.623132909757279 1 1
0.865084226146545 0.769366410515319 1 1
-0.114893175301428 -0.102350848966948 1 0
0.626455731537997 0.568030327256122 1 1
0.572858047468676 0.489002286759865 1 1
0.178240105839015 0.144310455676617 1 1
0.472076716766737 0.434607855871293 1 1
0.762413316955793 0.656575912833612 1 1
0.650103367208953 0.602615446931134 1 1
0.640768898753471 0.602023168075508 1 1
0.815714481669841 0.72957398830594 1 1
0.685443449129397 0.599019885939767 1 1
0.315867606754186 0.299938577576514 1 1
0.444820812574835 0.414369712007288 1 1
0.801301266186027 0.713311223864547 1 1
0.579857824474747 0.533349414239476 1 1
0.473605169490422 0.445799600090062 1 1
0.083400507543368 0.0882843778185762 1 1
0.295989150959402 0.271093752622241 1 1
0.759786843481497 0.690050148951324 1 1
0.854314264757292 0.769224736411688 1 1
0.523786711756581 0.477184395058528 1 1
0.711204600456129 0.636133808375607 1 1
0.166395112369272 0.151390995680477 1 1
0.403550440864541 0.35983027046267 1 1
0.355464311325222 0.317075747385826 1 1
1.14767278329668 1.04424944437771 0 0
0.049221941020766 0.0283940741752688 1 1
0.507808948847239 0.474844012988206 1 1
0.710997978806042 0.666589271667114 1 1
0.816672519945415 0.756896430082068 1 1
0.622238911530535 0.55035310242232 1 1
0.0729259279686105 0.0737129197799393 1 1
0.798755377104967 0.720426756970829 1 1
0.772975473541968 0.699931339411045 1 1
0.636321270926011 0.591708719455486 1 1
0.675649063515353 0.602213864755263 1 1
0.59727356059781 0.562616889085461 1 1
0.539496941514722 0.464759468399874 1 1
0.489445296337885 0.420382488760136 1 1
0.484377143439664 0.437457476579279 1 1
0.224472520146574 0.231930312380278 1 1
0.959879338174832 0.888840437742193 0 1
0.325617264334471 0.28637447702506 1 1
0.477653419684725 0.462086195170549 1 1
0.556611775083245 0.483737974387604 1 1
0.66814340733659 0.627233032051304 1 1
0.365201029894679 0.327233366420851 1 1
0.813290947219308 0.75853980653453 1 1
0.483800500396149 0.44044375048118 1 1
0.0194214884495071 0.0211173204365591 0 0
0.672740756826583 0.589289607223775 1 1
0.89523532130344 0.805822633586162 1 1
0.22089086550692 0.189282560511095 1 1
0.238199557642439 0.219146935946196 1 1
0.666659665262579 0.597082883310143 1 1
0.363926653100954 0.313214701397182 1 1
0.275879089112486 0.267261169117398 1 1
0.808953268300318 0.73270350312044 1 1
0.306222587589074 0.292012991848044 1 1
0.719112772251137 0.611750555741748 1 1
0.550080593539153 0.49187498673003 1 1
0.547903035983357 0.509402669288762 1 1
0.85004870091403 0.803717428638666 1 1
0.557394296539855 0.514358851010123 1 1
0.590222618031734 0.53318789257983 1 1
0.185100435259694 0.149148395743659 1 1
0.699802498545015 0.667230850660177 1 1
0.640398014170757 0.583781463606865 1 1
0.286971098189873 0.242604476570329 1 1
0.946937538870462 0.82033066837046 1 1
0.655698758418217 0.592858645018018 1 1
0.156450073611793 0.13604107530936 1 1
0.748762408065528 0.673869195356417 1 1
0.490369877330153 0.435657807832451 1 1
0.735100943131665 0.671284150698364 1 1
1.02170923091813 0.921116626568561 1 1
0.512791721697853 0.446548034734711 1 1
0.313768324109479 0.276418234329704 1 1
-0.0141054957850017 -0.0633762195566595 1 0
0.179748887697025 0.161304063623606 1 1
0.789680550122461 0.726553114673695 1 1
0.689452106303845 0.647391491357358 1 1
0.306419646957563 0.283370019954122 1 1
0.492642956053845 0.477017892389989 1 1
0.121699960457837 0.109035977729073 1 1
0.472371866459677 0.428137778628693 1 1
0.275907495842509 0.243541446976579 1 1
0.0334338716980557 0.0240841786716823 1 1
0.1687778842439 0.131021614826264 1 1
0.353539389629312 0.310227412653143 1 1
0.939289593548203 0.798068845762379 1 1
0.0536447901041024 0.0420939642339329 1 1
0.728724825371083 0.693553762415387 1 1
0.563272345672971 0.510471608550003 1 1
0.450360837955094 0.410562676044872 1 1
0.671252851879568 0.623456333790785 1 1
0.243803418610138 0.2229013271334 1 1
0.495632149870267 0.420024998308888 1 1
0.657477862048356 0.583017992113321 1 1
0.473350982805016 0.44089090421011 1 1
0.347878880244334 0.324440510161739 1 1
0.376937073398335 0.341387339178992 1 1
0.41560886637225 0.396326172666194 1 1
0.575932174761116 0.515003825011123 1 1
0.690300534750171 0.643343098181287 1 1
0.488099272209249 0.435924408385589 1 1
0.766519448100322 0.719947280782233 1 1
0.134037425675091 0.152357833333647 1 1
1.00822815868997 0.893522436534363 0 1
0.171467472867245 0.158986788506597 1 1
0.091836116664437 0.0703527905128784 1 1
0.858150359137403 0.780466833607538 1 1
0.824436108402089 0.739514901298899 1 1
0.744333997267041 0.691023454546115 1 1
0.884158586646421 0.795964147646679 1 1
0.475039160485792 0.408926205532661 1 1
0.692491381611551 0.632132827675338 1 1
0.230776211282005 0.188025335336852 1 1
0.137684415506531 0.119553003702087 1 1
0.193048358190135 0.175582929072748 1 1
0.595053098324689 0.520327110405641 1 1
1.14275245508762 1.08273636629087 1 1
0.0786037030602978 0.0460004231935593 1 1
0.213476234914746 0.194486658921705 1 1
0.388747495742656 0.352803244789104 1 1
0.518787244424452 0.475487930492032 1 1
0.736241013890234 0.654311246100254 1 1
0.228967142846324 0.21076794097658 1 1
0.690189180136094 0.634607294044313 1 1
0.589543353614487 0.524105775597695 1 1
0.376854889555001 0.32948426968482 1 1
0.592370904825583 0.542940304086802 1 1
0.850794214222203 0.806061903700627 1 1
0.430825021356564 0.384214231172326 1 1
0.0455955588415485 0.0471727992315878 0 0
0.233404319864162 0.204200944224923 1 1
0.462878286357153 0.418035711961829 1 1
0.363893682521146 0.324161051708493 1 1
0.395067148192938 0.426460346429529 1 1
0.495461329906279 0.411667986395323 1 1
0.226664459591055 0.234341101247705 1 1
0.256734189624529 0.217647401819083 1 1
-0.122931831987441 -0.0903628213376678 1 1
0.346290144650598 0.314650349832824 1 1
0.761298767710735 0.678399214938366 1 1
0.561682361499997 0.527267563096219 1 1
0.621205947538481 0.523379447351499 1 1
0.231956448656868 0.236777739620901 1 1
0.418981659976642 0.402227743990632 1 1
0.544305701819048 0.475738594310705 1 1
0.475184573600569 0.454038572889222 1 1
0.610014636399537 0.577827401569829 1 1
0.336439755196001 0.281239572569168 1 1
0.482962737698309 0.456377626635548 1 1
0.185811542238682 0.17215641465316 1 1
0.490159982481489 0.455240097209105 1 1
0.152813094810352 0.143271237173618 1 1
0.464912811974927 0.419968784265991 1 1
0.621042715468907 0.562032501352478 1 1
0.720049856165535 0.656842237394126 1 1
0.252212731028916 0.291963690864673 1 1
0.158304678557729 0.169257688059267 1 1
0.237108471917894 0.227196499880231 1 1
0.410942519337298 0.325407238580156 1 1
0.698407338853282 0.621198045776757 1 1
0.247067740538649 0.212080731287049 1 1
0.356702877460498 0.304761387724114 1 1
0.557073763339982 0.496724171096263 1 1
0.402417661827411 0.354916251326942 1 1
0.291770940976076 0.281437750159677 1 1
0.589517171763812 0.510406557001213 1 1
0.601288464341604 0.535511310620784 1 1
0.616993397823037 0.523630199011014 1 1
0.193034325547497 0.165919873114898 1 1
0.522363333935742 0.386990057672039 1 1
-0.0163004530660655 -0.0561272059727105 1 1
0.560616590833148 0.498105961224899 1 1
0.585874334560749 0.532856587764074 1 1
0.399789376423336 0.356826538408732 1 1
1.05846646565065 0.943605405369024 0 1
0.533281132462448 0.47221152134585 1 1
0.660517525850562 0.58508759398582 1 1
0.332546144948521 0.303356884097898 1 1
0.961560209155844 0.885149051593867 1 1
0.125369746405038 0.0978550320457313 1 1
0.248749368813473 0.213274453686213 1 1
0.827126052978389 0.734629949565841 1 1
0.308545146343625 0.270649733960283 1 1
0.306499044205636 0.279201407269724 1 1
0.349903621498827 0.313516292473284 1 1
0.33177877834086 0.316636325427923 1 1
0.45567032207979 0.419083472223067 1 1
0.129710881910072 0.123031823875959 1 1
0.488681469645344 0.443914034834303 1 1
0.383825571912847 0.320062789913196 1 1
0.543347101733284 0.506751487554348 1 1
0.676282419094145 0.62789530796808 1 1
0.34811328930514 0.31490049503294 1 1
0.516820836714772 0.483405346415523 1 1
0.587369380621405 0.513951455262043 1 1
0.615574778555862 0.524720685131078 1 1
0.495774514378162 0.432413163323168 1 1
0.74767163616293 0.673541421271407 1 1
0.32302169635271 0.267735812796795 1 1
0.532713385714088 0.48000726071365 1 1
0.80381480713066 0.74352748496228 1 1
0.958801299036796 0.856817728643459 1 1
0.607616591971749 0.548795202067576 1 1
0.839395405000983 0.754514921991845 1 1
0.582562214518678 0.527760523862388 1 1
0.376742319720592 0.348149596860526 1 1
0.780442051894063 0.706610965055307 1 1
0.619902495671479 0.549389390205689 1 1
0.269886362590202 0.225444791531553 1 1
0.96817800843768 0.857261145814313 1 1
0.19265511266379 0.177954087467222 1 1
0.359163387443803 0.375451389991047 1 1
0.095773471824201 0.112291519290837 1 1
0.0839987013114853 0.0643417355898906 1 1
0.314722650491444 0.302707526971413 1 1
0.752228398206389 0.707111524385765 1 1
0.725863819295006 0.608998195521538 1 1
0.204115754678619 0.180055472049925 1 1
0.385882758963228 0.347193999226561 1 1
0.785830551771501 0.699273252209513 1 1
0.523478347902836 0.483683668485082 1 1
0.687598037452346 0.629812881724213 1 1
0.509604327463658 0.441865822120743 1 1
0.192542417514079 0.131468725939206 1 1
0.213707869106685 0.200083157009425 1 1
0.253592194322616 0.235478097423287 1 1
0.530283616362843 0.475041366193504 1 1
0.314411775525733 0.30743487774875 1 1
0.17435287375306 0.162532486796864 1 1
0.54246455862811 0.49729450826645 1 1
0.905700712874914 0.83839218709762 1 1
0.775809345812528 0.69064197878931 1 1
0.358403790470986 0.351193150806923 1 1
0.726729272872342 0.731114537792223 1 1
0.326069805991666 0.241522633217687 1 1
0.15349955635013 0.138675602507247 1 1
0.378345705370936 0.33191900195493 1 1
0.730090700289303 0.678477081676562 1 1
0.900615748795552 0.812715129962576 1 1
0.292286796558133 0.271786014809454 1 1
0.405235316203619 0.263182736268906 1 1
0.453907052514972 0.39999428995473 1 1
0.323907136774804 0.279099663954919 1 1
0.496454132636866 0.42940355053573 1 1
-0.0330619098789492 -0.0269843722633969 0 0
0.56066335883863 0.541128541794828 1 1
0.234809100740714 0.20937221427068 1 1
0.844947266586293 0.808324110056074 1 1
0.200963250287612 0.185156650546199 1 1
0.773595305576955 0.664478289098652 1 1
0.402351563623628 0.35945705324656 1 1
0.513092042239883 0.459486175276313 1 1
0.995826799475354 0.895809626648196 0 1
0.540936154918641 0.509020995589325 1 1
0.578782927516724 0.512314489402377 1 1
0.503102597577231 0.460628564233237 1 1
0.516999787584165 0.469091576392676 1 1
0.39675181279785 0.347157339221935 1 1
0.674088673346141 0.665873599328333 1 1
0.32253332323015 0.272346856042637 1 1
0.742424136350853 0.666774444160639 1 1
0.591687867243969 0.544743874355651 1 1
0.0899675528924115 0.0732697024733376 1 1
0.606760749790095 0.516835597162549 1 1
0.588261071442043 0.5283921340912 1 1
0.266875644444165 0.230256911834251 1 1
0.24695956922452 0.201182503531386 1 1
0.524409371898735 0.483722744917285 1 1
0.0365708431916102 0.036692338244157 1 1
0.315728959005557 0.296334858261293 1 1
-0.00436810898528835 -0.00451423629077929 0 0
1.03827707956081 0.931309351891848 1 1
0.621273438702983 0.563658042825088 1 1
0.781636894650648 0.687056430316108 1 1
0.60166032175962 0.522257830114932 1 1
0.449980936272906 0.439439948642622 1 1
0.67551333499064 0.61495490408186 1 1
-0.117429590018184 -0.111440412506128 0 0
0.480361889140682 0.449882494082499 1 1
0.6424533409192 0.612673931019683 1 1
0.191128831927889 0.173694642043325 1 1
0.345471443479727 0.319471369516826 1 1
0.596070089378746 0.539647282215805 1 1
0.588301698141403 0.515236365340555 1 1
0.518708270348523 0.459289277723373 1 1
0.374450471560345 0.347700655062496 1 1
0.631804239536726 0.580013185495623 1 1
0.613620369295669 0.565474179598388 1 1
0.519520263698142 0.47285356478794 1 1
0.268941576369059 0.265337589903758 1 1
0.0441510026877375 0.053419585273882 1 1
0.532185996139329 0.453695545781467 1 1
0.727491967984662 0.65666470546562 1 1
0.679105353662655 0.625549306282782 1 1
0.705307780953005 0.667781935652212 1 1
0.733444372823759 0.684323527011552 1 1
0.729615026592388 0.65480422679484 1 1
0.459467891891832 0.42621097368542 1 1
0.577377769486272 0.525217174350643 1 1
0.629886402883828 0.563501338338239 1 1
0.66978821910699 0.63142693435521 1 1
1.02197375097587 0.894987993357914 1 1
0.282429953293153 0.263278086175644 1 1
0.679308581548976 0.600706015099235 1 1
0.48228659788605 0.475499188933815 1 1
0.272442471255874 0.256783415586343 1 1
0.437971774239195 0.400021565536213 1 1
0.478885198022172 0.412169962685904 1 1
0.927349571836123 0.879529133719477 1 1
0.11263303331041 0.09992959436128 1 1
0.751837129368046 0.669264701193849 1 1
0.488829961280422 0.430645685563387 1 1
0.24376459840381 0.226035274183071 1 1
0.437913279203691 0.382600625705183 1 1
0.494169124046206 0.44526105201934 1 1
0.56370393131279 0.45347014388823 1 1
0.590311888372377 0.529401389214475 1 1
0.385932345647699 0.351336617252513 1 1
0.384014102505308 0.369128640956545 1 1
0.563192651537306 0.563333779552565 1 1
0.103228121492491 0.0955898721931851 1 1
0.177543937014011 0.151031462475382 1 1
0.101379894406045 0.105979904143765 1 1
0.678183428740096 0.616496557353033 1 1
0.709363756918244 0.591425345881079 1 1
0.737225125861526 0.650223029039288 1 1
0.736557084900265 0.654995720922297 1 1
0.0659756361845155 0.0389100254529864 1 1
1.07612968507253 0.948363092306331 0 1
0.762902013947461 0.701113700663242 1 1
0.18131644444891 0.175374123774394 1 1
0.832139941943546 0.727192283309981 1 1
0.763591740352215 0.68807453721031 1 1
0.622408318990506 0.569475041246687 1 1
0.311812124682757 0.251648676565805 1 1
0.46380639345078 0.434404313464638 1 1
0.0898724950515794 0.0506262143533615 1 1
-0.373778277076115 -0.342116509575751 0 0
0.856009078209973 0.765481717031032 1 1
0.206553517682771 0.215546262777711 1 1
0.686207451427038 0.621783839569259 1 1
0.44043418481601 0.369157394790869 1 1
0.021074401501752 0.00419738603148558 0 0
0.731691937458928 0.66227415790876 1 1
0.891287721682816 0.8113595486648 1 1
0.515528674565741 0.473088178227226 1 1
0.725109286194152 0.625760058569135 1 1
0.393168066774469 0.381740590712722 1 1
0.589498146068117 0.518181367465744 1 1
0.166334223636308 0.146911072102659 1 1
0.492773129587097 0.462543680403136 1 1
0.757872987449686 0.680465562441715 1 1
0.672074447797672 0.590843349743322 1 1
0.422972927093441 0.392873968827454 1 1
0.324691782241635 0.281703630678256 1 1
0.225968506227067 0.204588720427186 1 1
0.750516654727838 0.693414246326854 1 1
0.578770370083911 0.522594486293308 1 1
0.671418610467034 0.613570784847177 1 1
0.784707316763732 0.728580385107684 1 1
0.236553721861482 0.201802981255661 1 1
1.07784607121388 0.978710634263503 0 1
0.494689968123618 0.519684748403784 1 1
0.421743998188166 0.362995925614041 1 1
0.802637363625427 0.72046665553982 1 1
0.32845117044095 0.297714007818904 1 1
0.519910351207354 0.497692955950145 1 1
0.540280627536962 0.516961386747765 1 1
0.596262866532322 0.570804228657307 1 1
0.778502311860068 0.70297127403611 1 1
0.809350979698994 0.733423596163145 1 1
0.674066393821964 0.594522190905029 1 1
0.274621391168466 0.246105726958127 1 1
0.610409679558573 0.574026517102689 1 1
0.713726219407465 0.65822566925431 1 1
0.728475182998933 0.700901309789277 1 1
0.454241893644546 0.404377739046314 1 1
0.654199760915963 0.612906741573196 1 1
0.361036726018323 0.332193473789544 1 1
0.220813768830386 0.197404873910639 1 1
0.388875882565794 0.388823210497015 1 1
0.411458789387512 0.392130396145335 1 1
0.536767765809851 0.508876931212735 1 1
0.619813679939661 0.55051556146696 1 1
0.444931772357947 0.406220828580538 1 1
0.261602148167382 0.242083658076844 1 1
0.100892968328245 0.0498886249970173 1 1
0.263050367896096 0.22857916815832 1 1
0.265451253837854 0.239321728709624 1 1
0.226742923378015 0.210305275248462 1 1
0.475304373145054 0.435942280218895 1 1
0.134495791736514 0.136549853020835 1 1
0.411046844115204 0.36746265108874 1 1
0.434216320609106 0.396572578001717 1 1
0.174274981726228 0.178804759755437 1 1
0.381659568276969 0.391070985198528 1 1
0.629805894197751 0.54527882818048 1 1
0.903445364352754 0.825560347440606 1 1
0.43808443562591 0.417234367057557 1 1
0.498979740151827 0.474589988194891 1 1
0.407948787017582 0.370112763167382 1 1
0.960700681205215 0.851589025761372 1 1
0.528928295504763 0.482303092872194 1 1
0.267635277620285 0.280942078436105 1 1
1.24460940820048 1.06353876287319 0 1
0.175476217712857 0.156785599639607 1 1
0.680828590417486 0.61512590245013 1 1
0.38491292788031 0.359836554745833 1 1
0.55963716188503 0.485316515804967 1 1
0.629525937456907 0.551027151447451 1 1
0.934429966577257 0.854080065186015 1 1
0.343398773878949 0.310987554551545 1 1
0.481893079714244 0.416733199161374 1 1
0.80478319309056 0.704262221611667 1 1
0.335541121582228 0.302031190592778 1 1
0.463435751308446 0.421787543779168 1 1
1.02029258167378 0.893618669085961 1 1
0.759519747087214 0.698027054320093 1 1
0.632263760458256 0.548701811961072 1 1
0.695170794965319 0.592580222121921 1 1
0.505999307673112 0.457310767986602 1 1
0.562292500981111 0.506035556856382 1 1
0.522972376846769 0.463394416960242 1 1
0.66650842028126 0.611680394890789 1 1
0.0355222079095693 0.0343503931355519 0 0
0.901787411815075 0.771865526906549 1 1
0.191661063036058 0.151825302196028 1 1
0.435347762427626 0.389186558681288 1 1
0.341624916490932 0.30852385618778 1 1
0.146393179973057 0.14291667158942 1 1
0.466089907772293 0.381742326287055 1 1
0.501792772827565 0.445948013904976 1 1
0.340302392375285 0.304187953716246 1 1
0.791562849274277 0.693234266511156 1 1
0.350567433565636 0.308423362175783 1 1
0.573481017317621 0.536209611795274 1 1
0.100542182653432 0.129039897185458 1 1
0.182677479952836 0.174942444582639 1 1
0.599773717955493 0.520728920265035 1 1
0.482550441584401 0.496074411479224 1 1
0.576203879063401 0.517865133131508 1 1
0.681993463272802 0.591109408778232 1 1
0.8635470186113 0.75250806455827 1 1
0.64920040935562 0.566488604065732 1 1
0.455213100360176 0.438527991582804 1 1
0.636684027860428 0.588267661448463 1 1
0.552420780017616 0.511962076952253 1 1
0.228369991801337 0.232570062063705 1 1
0.799300678070415 0.735542213543578 1 1
0.729370896682344 0.627143690219917 1 1
0.519262198983407 0.445287242911987 1 1
0.899864465011508 0.8152809517424 1 1
0.155909472271781 0.137821253762332 1 1
0.518746704056598 0.485390129529533 1 1
0.829941316404381 0.752992696136221 1 1
0.751124969937423 0.704120189917353 1 1
0.182607351856974 0.163856293301299 1 1
0.63369204351246 0.600274456175916 1 1
0.443229945695269 0.38853121269429 1 1
0.481553312852017 0.450600819839567 1 1
0.113943557854226 0.100305944984648 1 1
0.814334088828607 0.699507883838673 1 1
0.676601315998102 0.607115021520097 1 1
0.616281154924604 0.562156075622619 1 1
0.585421676495983 0.507869817096942 1 1
0.175608105940545 0.174941077399899 1 1
0.442741116557678 0.401537623923176 1 1
0.379073385450274 0.321813478490292 1 1
0.996019588625152 0.877530322692924 1 1
0.586468209456902 0.533579229422803 1 1
0.506512266167439 0.437768940107866 1 1
0.279943306121131 0.255848187869338 1 1
0.263026117264917 0.245024690064502 1 1
0.236287337599492 0.205051157072132 1 1
0.18491294366076 0.174105233802681 1 1
0.605663073963513 0.580176706802093 1 1
0.338552207784223 0.300674653792318 1 1
0.26337983861051 0.223030029039302 1 1
0.154327993478035 0.19854326836916 1 1
0.239742765202994 0.217689119313915 1 1
0.536126834722006 0.465610311758723 1 1
0.367620563320575 0.384676936221812 1 1
0.844471959165711 0.769675826780808 1 1
0.462232962851026 0.423582458394282 1 1
0.536233450880268 0.499894023403693 1 1
0.691400553748924 0.632200691610454 1 1
0.142718729737318 0.0650277885192182 1 1
0.253322744230581 0.21345849722722 1 1
0.744144632228048 0.644318387426095 1 1
0.265000080497594 0.265776069021136 1 1
0.0725180660110925 0.065718434368629 1 1
0.453102004604133 0.40834712122705 1 1
0.672847797479339 0.599346707947899 1 1
0.530597702823763 0.486058163782264 1 1
0.886172652078294 0.78780903035522 1 1
0.6865217133203 0.588977331308707 1 1
0.133053555756193 0.114297380079097 1 1
0.722992993783559 0.617408091791986 1 1
0.0233778075423014 0.0238572644150179 0 0
0.0597588810943994 0.0554312198097562 1 1
0.176130652358578 0.158614527423295 1 1
0.261359148926048 0.239211144860362 1 1
0.461316425621732 0.4305492800102 1 1
0.335114214972866 0.339343033881417 1 1
0.982763868421924 0.817912827340511 1 1
0.195798987187228 0.169800047623917 1 1
0.0652940909753426 0.0706088281091405 1 1
0.795538331755093 0.712754705734484 1 1
0.912372977372559 0.822892424152825 1 1
0.551089825433638 0.519962454686956 1 1
0.437473629874527 0.398115885739795 1 1
0.240920078861883 0.229806735302686 1 1
0.263048921078764 0.247421171444579 1 1
0.606339627387223 0.558973267014874 1 1
1.08710399464498 1.01975375244768 1 1
0.401724305537512 0.377358876165466 1 1
0.316315876108778 0.277114003369697 1 1
0.3509838512438 0.315906241073599 1 1
0.0454184372636873 0.0411957044146458 1 0
0.620839203466295 0.533847375239612 1 1
0.215568451581291 0.19608217680467 1 1
0.213009911444803 0.171889745854016 1 1
0.353816841469467 0.32133206925548 1 1
0.18771898455429 0.151926064201551 1 1
0.842901136949607 0.755832116574522 1 1
0.593092631155174 0.532516893625734 1 1
0.479547299034014 0.407966182840005 1 1
0.3322234286353 0.318523570363766 1 1
0.276589473706443 0.267615479704487 1 1
0.225736858290092 0.195505298294376 1 1
0.857529506799501 0.762514256043129 1 1
0.2683406023677 0.260854683496561 1 1
-0.010301212111774 -0.0101874665672152 0 0
0.318344282362576 0.295981320605489 1 1
0.433576749295506 0.40314818404566 1 1
0.0529489868963078 0.0354295176057626 1 1
0.535862499177121 0.483993350114018 1 1
0.214562238743927 0.164607423614086 1 1
0.223800085972558 0.248024882496411 1 1
0.358238606954552 0.314403288075639 1 1
0.19585885156308 0.180760707825058 1 1
0.282132117346706 0.259056886511656 1 1
0.577794468101627 0.528796262129335 1 1
0.792586010541203 0.748470701423368 1 1
0.867042928869331 0.749124439808134 1 1
0.515918993523279 0.488353231243932 1 1
0.446839608353343 0.446075078420749 1 1
0.635829761723606 0.560877309104748 1 1
0.39137188932351 0.35125873072322 1 1
0.519641282556848 0.458380423238524 1 1
0.213056834109941 0.198164957247411 1 1
0.471123316868142 0.403718078798945 1 1
0.458439537692948 0.476007847519726 1 1
0.898890795666058 0.81859136304264 1 1
0.721707196763909 0.652719090801122 1 1
0.756541337888126 0.663971376626295 1 1
0.460410397069195 0.431986389966956 1 1
0.100225007428963 0.0762931759258675 1 1
0.521080088644158 0.526508166152267 1 1
0.58818216243696 0.533704658176664 1 1
0.712269199557094 0.647175680416332 1 1
0.684534879886911 0.609905729701923 1 1
0.71321435160631 0.640993145012306 1 1
0.614615053954012 0.573739324365539 1 1
0.440777071779668 0.399657485106935 1 1
0.25212521698004 0.237243115786581 1 1
0.777858719460188 0.72401106375455 1 1
0.206060956411234 0.177545568946589 1 1
0.580364923106537 0.537175413290162 1 1
0.335014089655279 0.297400252231134 1 1
0.22025238002476 0.202230226834473 1 1
0.18122455419875 0.14290146754577 1 1
0.106373549322644 0.0826441133834354 1 1
0.28134461820101 0.268604110464647 1 1
0.123918701396525 0.109506599071995 1 1
0.409377238145909 0.450297137692638 1 1
0.461279985976222 0.410683230802206 1 1
0.823585805784311 0.740884838824581 1 1
0.314912729404217 0.282916860568584 1 1
0.607458046887979 0.549479129789838 1 1
0.446520373255661 0.411091314772118 1 1
0.790758834400085 0.710407245413495 1 1
0.186557472300047 0.158803631865089 1 1
0.569739971777411 0.519284859635965 1 1
0.547722322193178 0.485582400455731 1 1
-0.0140604823823169 -0.00471933007934411 0 0
0.32780143367741 0.288542080595309 1 1
0.326466470934332 0.314387566797198 1 1
0.532880589867357 0.489001705463203 1 1
0.852357887252816 0.760918256585976 1 1
0.419696880843331 0.380319626086075 1 1
0.590005006904828 0.530528397080704 1 1
0.752528909466614 0.674973700658991 1 1
0.339218257897714 0.301080588064267 1 1
0.524567996035748 0.474525661362782 1 1
0.0527425109347674 0.066056860267197 1 1
0.618562977830704 0.602872268575819 1 1
0.393987586407337 0.336008445959556 1 1
0.571145873925142 0.509360515055319 1 1
0.350992088902118 0.315224417002103 1 1
0.158743962220685 0.145898899254316 1 1
0.347309893752952 0.316498732429662 1 1
0.381031710903845 0.382850588381422 1 1
0.272245397927005 0.261454903842089 1 1
0.379676049191023 0.322347004391831 1 1
0.700195234404694 0.643754174094625 1 1
0.898785064080034 0.806795750753349 1 1
0.80058931155514 0.723175271706258 1 1
0.770712277268196 0.681112907767186 1 1
0.334342741291207 0.315070793040183 1 1
0.17825766060407 0.0650852352565519 1 1
0.73434576268444 0.666151187747671 1 1
0.4166506255919 0.354196880026092 1 1
0.888994128793645 0.797790236515127 1 1
0.389247888261018 0.33228522018915 1 1
0.620747643975058 0.563229270813897 1 1
0.606261811210552 0.553596038029819 1 1
0.0844764990711016 0.0844999481105741 1 1
0.567553728155955 0.502848463118844 1 1
0.587343567123978 0.496139327249589 1 1
0.134089926836357 0.0942376167096329 1 1
0.292327567022048 0.333028966070529 1 1
0.38584034486651 0.330149071892368 1 1
0.292372985240645 0.272374805469329 1 1
0.611607473265661 0.539770528206203 1 1
0.607350005776136 0.547759087632666 1 1
0.201969637715646 0.182175895626 1 1
0.432105406500593 0.385451421726017 1 1
0.639623677407281 0.57551023330644 1 1
0.562342181414402 0.520122648501244 1 1
0.298152889668339 0.26911524270138 1 1
0.242887235128128 0.233521335531079 1 1
0.455642489220448 0.438218046552234 1 1
0.787154372782886 0.724802678845664 1 1
0.21479285188836 0.163610612227865 1 1
0.749131264351979 0.690030856128585 1 1
0.985456293924361 0.861704712098008 1 1
0.352538991362201 0.303148200936307 1 1
0.381471895548397 0.357178732396236 1 1
0.81007857585858 0.740787072353315 1 1
0.178318334424234 0.187799953830509 1 1
0.433533798868005 0.369464128863539 1 1
0.626195717795969 0.549009778444288 1 1
0.566913929345867 0.524757172572237 1 1
0.297118969666776 0.285269352548133 1 1
0.38424070606268 0.332640931663081 1 1
0.539120184736408 0.475846235089329 1 1
0.636571093356304 0.550842026916732 1 1
0.261557078508282 0.23488958706519 1 1
0.498885866858295 0.444055042223796 1 1
0.914883278178156 0.813815629136595 1 1
0.119447740525385 0.114076953132175 1 1
0.741756880758089 0.681052187134953 1 1
0.122588908744573 0.122630913636038 1 1
0.324600888889368 0.323996242651514 1 1
0.470231197147017 0.404865687245743 1 1
0.141306417659399 0.0974552068472881 1 1
0.575359595035728 0.475740126120036 1 1
0.227601577830895 0.192054441775656 1 1
0.813813564329407 0.729071477088822 1 1
0.282798293896144 0.255035679179706 1 1
0.444866413399313 0.390589315164372 1 1
0.256720865355589 0.227865080176784 1 1
0.325124034403204 0.284148438101509 1 1
0.0249982016956373 0.0329286531833675 1 1
0.103372862814749 0.0904748739289612 1 1
0.473308376706453 0.449864906912826 1 1
0.368415676230079 0.314578142545918 1 1
0.626626018832801 0.603891774799375 1 1
0.283562647824247 0.257156584123741 1 1
0.097912399263046 0.0978501599458783 1 1
0.304735515559151 0.235822679982331 1 1
0.583430513411663 0.52596295466799 1 1
0.352757696655164 0.342755199179835 1 1
0.670751064617681 0.623326059791607 1 1
0.703605875775613 0.654765207955487 1 1
0.334499077497728 0.28979461638943 1 1
0.663248605044513 0.614343160602017 1 1
0.644899949882964 0.580808446405547 1 1
0.238689771818912 0.211635542948968 1 1
0.11320776883635 0.111358557010477 1 1
0.351251495396734 0.30490295337869 1 1
0.548563189149931 0.504586476574754 1 1
0.738861137202209 0.66030351352603 1 1
0.685138149247348 0.618527806001887 1 1
0.457345129113695 0.418088290656248 1 1
0.764062149662901 0.696431400416724 1 1
0.700562038303394 0.668789573808852 1 1
0.639311967417256 0.578141086456784 1 1
0.933496600379765 0.836064345197888 1 1
0.351291559640861 0.320069152458113 1 1
0.761642612462228 0.702600330756593 1 1
0.53399827078299 0.464004063621659 1 1
0.173373068996448 0.160798514931763 1 1
0.0342342679087804 0.0243016245231833 0 0
0.686573231739507 0.620549135372374 1 1
0.483193336724322 0.433994510124763 1 1
0.701203286882706 0.573196740952848 1 1
0.643031973507641 0.577787221164858 1 1
0.53351009404671 0.519168260726729 1 1
0.349825995283948 0.296035941343034 1 1
0.0409448017691546 0.0332385778294593 1 0
0.401562459657444 0.328967439985339 1 1
0.183841110262572 0.14987501772417 1 1
1.13975045608323 0.998838187950132 0 1
0.801598202448734 0.777913748032366 1 1
-0.0117842714982561 -0.017662275958773 1 1
0.199846126951706 0.199498429520376 1 1
0.603379002482579 0.517063852747768 1 1
0.477616506730608 0.455661384746262 1 1
0.326522195955414 0.273314674827959 1 1
0.279678030314267 0.260733868330369 1 1
0.378484404609972 0.342227089782635 1 1
0.564998559444149 0.503674409069045 1 1
0.107017613087073 0.0863380059294819 1 1
0.355572575663642 0.320338082839932 1 1
0.684645769646906 0.622638679821823 1 1
0.833324487892391 0.75869516862245 1 1
1.34723375319272 1.194551285077 0 0
0.200335804645022 0.181457622016703 1 1
0.471306542225111 0.419330546894843 1 1
0.729019023884018 0.656908111135258 1 1
0.602611080287065 0.561530755423504 1 1
0.567712681897146 0.529036377460758 1 1
0.570477302288089 0.503371422001287 1 1
0.459149822081531 0.407069386292671 1 1
0.622969031162649 0.545791773424712 1 1
0.117207937270919 0.0994591887647856 1 1
-0.0213408060131651 -0.0430860023683432 1 0
0.68555416961261 0.622956347648309 1 1
0.3139425996083 0.270682960108074 1 1
0.348358601956016 0.301829859893265 1 1
0.415827237400866 0.377389411429295 1 1
0.456759504433409 0.419053683987427 1 1
0.104519655050394 0.101430574745777 1 1
0.393658739193018 0.348822298773035 1 1
0.960289326808286 0.830980842719063 1 1
0.279435058436894 0.225586384988589 1 1
0.627815120274773 0.563661192342069 1 1
0.506281035780421 0.482541691020898 1 1
0.327476236382486 0.286938510551455 1 1
0.652393945798767 0.587195573552324 1 1
0.651080604164409 0.592982633278261 1 1
0.140565017228277 0.122398625383825 1 1
0.500983643453007 0.436258255177749 1 1
0.591928568517565 0.496754332935177 1 1
0.764723733657625 0.680214425997843 1 1
0.587470200778453 0.568183549269165 1 1
0.800580729064429 0.724481240175665 1 1
0.95654514559142 0.871044259171702 1 1
0.169516302797818 0.170282401485059 1 1
0.699758976118853 0.653733772229721 1 1
0.632572377048566 0.588394719380816 1 1
0.608037810745838 0.5722397881199 1 1
0.62883767947343 0.58318556025164 1 1
0.292552715965789 0.27870337226668 1 1
1.35721432814327 1.24305492386633 0 0
0.218902858608165 0.201176557472098 1 1
0.698633487312067 0.673765192287426 1 1
0.667852824235033 0.614132541479394 1 1
0.169597721005248 0.157223934834194 1 1
0.153452663830752 0.127869385731514 1 1
0.561913085081344 0.545792767519122 1 1
0.637986946478731 0.568282306482267 1 1
0.159460401472259 0.133726661405131 1 1
0.00429385663225168 0.00434468071400328 1 1
0.462043857720743 0.442888833052123 1 1
0.387925506181867 0.355387497790831 1 1
0.154484314345341 0.154988956808475 1 1
0.236196049969755 0.20858629469357 1 1
0.415574205782416 0.396445987865095 1 1
0.572744178995929 0.514262610804732 1 1
0.0815441604376666 0.0763822633657271 1 1
0.917781296465128 0.803416858338721 1 1
0.234559400384698 0.20772888038927 1 1
0.448111169048479 0.401355986617114 1 1
0.664769561134293 0.581233130623663 1 1
0.555164933401093 0.487568891629172 1 1
0.338849363772568 0.314207966557489 1 1
0.317073336642405 0.266115407385774 1 1
0.563397365070793 0.548004995431159 1 1
0.295005358471475 0.264938111668588 1 1
0.966133285412306 0.898326887019555 0 1
0.475081548305734 0.424921428285225 1 1
0.601207047410481 0.54087895801926 1 1
0.916598958640015 0.834588395137475 1 1
-0.0421353927780998 -0.0323063520969253 0 0
0.691428468323116 0.627239000747647 1 1
0.512723792778612 0.472364332892992 1 1
0.740024646089465 0.698228996924644 1 1
0.672184314305788 0.608239007693531 1 1
0.328690583594923 0.311467124086009 1 1
0.890134953770463 0.782852818561907 1 1
0.528807901432637 0.470580127298473 1 1
0.0683865445343421 0.058909057606973 1 1
0.0762571131670569 0.0645347945138386 1 1
0.302242176788418 0.286566226104443 1 1
0.17674091787225 0.161953141878687 1 1
0.759235344047168 0.688831192855763 1 1
0.597268203374217 0.546006285188881 1 1
0.284079258626933 0.253493961703718 1 1
-0.0532359163207578 -0.0509962258270146 0 0
0.148926592193745 0.113866899829096 1 1
0.847250456784078 0.755037023536492 1 1
0.197118956351579 0.165184303145333 1 1
1.01838051457035 0.942481888575984 1 1
0.431273014183735 0.421201267257144 1 1
0.506336563013005 0.487078197761081 1 1
0.209696812302887 0.1782148730804 1 1
0.534101602722149 0.480794519738033 1 1
0.263977858119922 0.256240117125906 1 1
0.445254248448825 0.413107701221116 1 1
0.579820239372315 0.504446209102888 1 1
0.523596841466819 0.479964872553676 1 1
0.298748791936504 0.255974827826156 1 1
0.848177193441495 0.749416387146833 1 1
0.685487961903366 0.603588926652577 1 1
0.644902123937953 0.590169396744516 1 1
0.226656343304387 0.202960430130901 1 1
0.546675716583762 0.45766830104547 1 1
0.497715927770367 0.425817118261921 1 1
-0.0221953464095913 -0.0130437397486827 0 0
0.316028416582282 0.293726467923176 1 1
0.568083747367555 0.501238572552444 1 1
0.569474695848559 0.514340362716094 1 1
0.712113758931217 0.657110682391661 1 1
0.486961638197249 0.402449705881387 1 1
0.627615247669532 0.588865991808941 1 1
0.219487930591808 0.211433904472858 1 1
0.399340842095785 0.372566694851322 1 1
0.866454292655597 0.794510267349816 1 1
1.04815720334842 0.961262172531739 0 1
0.521501767344661 0.473247708072324 1 1
0.528812687824672 0.498271649452866 1 1
0.379772904343551 0.347154042117725 1 1
0.670839131047829 0.601873781820367 1 1
0.181642735794219 0.143543310475565 1 1
0.389964767827154 0.354413830071316 1 1
0.378345394589185 0.308001561682554 1 1
0.610515533547846 0.537058976457373 1 1
0.881114372378828 0.814200427141246 1 1
0.38534896658611 0.328571051953916 1 1
0.257915302383562 0.269272619480513 1 1
0.595278207285265 0.546010977106416 1 1
0.583220829645731 0.50582356193784 1 1
0.8032420143758 0.731237995715712 1 1
0.51072281749319 0.480027608100582 1 1
0.594244230824915 0.520797225848161 1 1
0.287888581591594 0.268808611782136 1 1
0.583330226994848 0.547116610251843 1 1
0.288221742856311 0.257317617732245 1 1
0.71860361484111 0.64962774443759 1 1
0.507472096592078 0.485957125314669 1 1
0.74333823646427 0.702239698965015 1 1
0.550366031333218 0.485929179595439 1 1
0.710255148015801 0.64636077055381 1 1
0.805186684604605 0.688083764233813 1 1
0.306489785720918 0.300180763815432 1 1
0.637827565997011 0.581634486825076 1 1
0.559697875513774 0.494466760697645 1 1
0.542931643116694 0.510626418487814 1 1
0.118109466080497 0.103843063201345 1 1
0.453470728578362 0.441699462413027 1 1
0.917975487528903 0.823610892506511 1 1
0.523462042514131 0.433449885257902 1 1
0.297254053162322 0.26563335014741 1 1
0.631916601317995 0.588687303697769 1 1
0.602027611899213 0.512927088717375 1 1
0.29180278946047 0.26685736612268 1 1
0.748652109260779 0.688614567564218 1 1
0.725040506046592 0.626475316569647 1 1
0.05955755844197 0.051870406949704 1 1
0.456324681277451 0.382467870424212 1 1
0.356858908550838 0.321952192296094 1 1
0.378159462366064 0.363852376054937 1 1
1.09188327481527 0.989724729962567 0 0
0.554337229508218 0.496215268592447 1 1
0.734957029057476 0.665664441577655 1 1
0.552080543747961 0.509717865785134 1 1
0.708705622768526 0.631370096070316 1 1
0.410400429957838 0.367302547993792 1 1
0.294148174420212 0.260308563705663 1 1
0.48663617085622 0.461649641052122 1 1
0.771852203441396 0.712946637995145 1 1
0.497833946776029 0.47499222413933 1 1
0.351788191083017 0.313152252887904 1 1
0.369897503446142 0.333101457278224 1 1
0.132639541315267 0.084985386249055 1 1
0.263728190913171 0.238942395057756 1 1
0.181406188252605 0.157757766618862 1 1
-0.16664426252892 -0.143612165687421 0 0
0.484601450252426 0.428977889478809 1 1
0.449707110763637 0.404020507567452 1 1
0.237734013115303 0.207821117124731 1 1
0.585668489975058 0.539254976945438 1 1
0.444965001926358 0.426406813018647 1 1
0.392767147567064 0.350990123838053 1 1
0.389567666439425 0.357770948287616 1 1
0.764371814803594 0.681392386360289 1 1
0.664991916445541 0.599045711183494 1 1
0.933695803501201 0.865539367887279 1 1
0.56266409005497 0.53013830875781 1 1
0.370282914799464 0.33998373871628 1 1
0.715848312687436 0.623879031620903 1 1
0.567340417714364 0.517013813273878 1 1
1.19428656089007 1.10320576759538 0 1
0.964015936904308 0.858111488257933 1 1
0.499078651365723 0.443402640190008 1 1
0.941340335046475 0.853601988319107 1 1
0.523621536573436 0.501851697859525 1 1
0.279696614690945 0.247740051965251 1 1
0.375619063393097 0.359441863182389 1 1
0.557216746078068 0.500394636954527 1 1
0.504809331206316 0.41415880852559 1 1
0.494434336526536 0.426274624356635 1 1
0.664003478452986 0.605675063260246 1 1
0.692948026387434 0.645600351847902 1 1
0.0184839450110467 0.0129035504346879 0 0
0.232987410632323 0.227454888750353 1 1
0.0975554939955046 0.123479024672763 1 1
0.587783685456706 0.506529370726342 1 1
0.563316000365293 0.497100355713851 1 1
0.709956044002183 0.624482119093597 1 1
0.661262437343904 0.597092542673193 1 1
0.592060641109523 0.534073740479741 1 1
-0.0120898757955559 -0.0139657666455729 0 0
0.458373319167366 0.40663233922061 1 1
0.656362024593904 0.6009498856603 1 1
0.683805557436467 0.615814848585508 1 1
0.48100752469204 0.445597001992841 1 1
0.673619231982176 0.636355528341147 1 1
0.0302507800518285 0.0306705880697208 0 0
0.328919217881809 0.313902358216279 1 1
0.317343598428334 0.272157926210417 1 1
0.278634090399714 0.240498123298673 1 1
0.275080689946222 0.205750982609433 1 1
0.0870451084023445 0.0527893011254391 1 1
0.6851463834961 0.627580592382448 1 1
0.578427970944092 0.492266853885435 1 1
0.391415218632745 0.354725176955442 1 1
0.369659455471951 0.344428954429814 1 1
0.350709275441492 0.320223038227384 1 1
0.163461583150028 0.160812227466294 1 1
0.428766289647643 0.3847942274593 1 1
0.562892929425897 0.511519985671854 1 1
0.0736687174204858 0.0690967813049544 1 1
0.784792509205429 0.697508463751595 1 1
0.622278466952455 0.559614766245173 1 1
1.14699388874293 1.01729133243088 0 1
0.379644767797217 0.341603868130421 1 1
0.404514547637042 0.371867920486446 1 1
0.2071172506739 0.145025353779559 1 1
0.607484000589459 0.535436905887165 1 1
0.57470126424085 0.485272735765257 1 1
0.451337968755614 0.445435799762446 1 1
0.638525066822574 0.575537917457017 1 1
0.062190570811077 0.0551323798697478 1 1
0.541060267475908 0.511019501490376 1 1
1.01078627501892 0.90526641038589 1 1
0.46396522947343 0.40870314206986 1 1
0.67513950085973 0.615460867811293 1 1
0.620001760342608 0.541381596544654 1 1
0.488444535323976 0.403660638069644 1 1
0.0384038181883243 0.0240486965527914 0 0
0.549085733569036 0.508298806910771 1 1
0.291104545193121 0.342869719702652 1 1
0.863351234767063 0.819734207072579 1 1
0.768839110823513 0.690509553191451 1 1
0.348758363431167 0.278559981882747 1 1
0.444506299466218 0.387072536830005 1 1
0.795678323829651 0.694020751328716 1 1
0.440588520504749 0.386288964726591 1 1
0.437173343796114 0.38763526542902 1 1
0.328030679554609 0.283717723543132 1 1
0.434790120159122 0.413056033017647 1 1
0.335300128352943 0.317873627947408 1 1
0.49835510542406 0.444601158342134 1 1
0.220117796406422 0.219625047975758 1 1
0.642412454750845 0.614041972723854 1 1
0.218352897480095 0.210010747291625 1 1
0.483988615627133 0.436697503535344 1 1
0.227549403898156 0.197899194372746 1 1
-0.0281438562273449 -0.0214859947774446 0 0
0.301500399700788 0.305294344715841 1 1
0.739200395105068 0.664591605997719 1 1
0.687114906691412 0.616070412512573 1 1
0.572714170141528 0.505070977757473 1 1
0.0792125392809196 0.0615588920094959 1 1
0.490641186753572 0.415495437574536 1 1
0.616434034226887 0.539066868643678 1 1
0.426108143163976 0.39733081452135 1 1
0.531254622530765 0.477401714174156 1 1
0.617241492039946 0.540835450651298 1 1
0.70883466217109 0.649250837911671 1 1
-0.0309915483815849 0.0059280500132129 1 1
0.562894528968103 0.49969905685194 1 1
0.586977727218188 0.527927753738725 1 1
0.327984956086543 0.30246284771561 1 1
0.901774249243457 0.797810513272511 1 1
0.437067210847394 0.393712163371626 1 1
0.917564525693246 0.823593324152156 1 1
0.617081604215605 0.566184752504435 1 1
0.202307116508995 0.192664654473983 1 1
0.671566767439141 0.567070814282531 1 1
0.25571995867508 0.23839346191566 1 1
-0.111262934909824 -0.0779944272496741 0 0
0.562080766852225 0.50120041536544 1 1
0.661080218464308 0.586307000034666 1 1
-0.0497753800857447 0.0137765977632257 1 1
0.58580966385681 0.611603634304908 1 1
0.671377081362954 0.555255666901865 1 1
0.560880402863795 0.500121922572075 1 1
0.217672818662947 0.162879881815636 1 1
0.485819334210755 0.43972020622791 1 1
0.131501978609766 0.112656418698819 1 1
0.107630585328961 0.0896076270879121 1 1
0.576474834208568 0.524105790342822 1 1
0.721345446813415 0.647148655148792 1 1
-0.108053299770325 -0.172315985514914 1 1
0.843187653944447 0.764993659964712 1 1
0.43784134705225 0.328944102157505 1 1
0.470408940868034 0.409761012418714 1 1
0.472415555898826 0.414949187861645 1 1
1.03465580074792 0.964181423010955 1 1
0.31786266962729 0.292341541785367 1 1
0.668378017541917 0.598346097856488 1 1
0.84490400936617 0.748158196743021 1 1
0.448798126774105 0.40935568312034 1 1
0.56976243090943 0.527249274009416 1 1
0.380321808839888 0.358861791278833 1 1
0.574335515840182 0.538099259553602 1 1
0.403158574225178 0.378638452657721 1 1
0.28105585398092 0.20792501307534 1 1
0.36221248416652 0.318059576012894 1 1
0.530746486635765 0.474787470475077 1 1
0.631081142724196 0.588818780094776 1 1
0.72545841151285 0.667996470781741 1 1
0.244989673068465 0.211628231730098 1 1
0.390342160891828 0.360597576549433 1 1
0.450410545621989 0.406233254336266 1 1
0.498703788356711 0.47147469343639 1 1
0.321524280975743 0.281393739621842 1 1
0.861523009663192 0.785191035583127 1 1
0.394530616409114 0.347746790578447 1 1
0.492178798803733 0.446687476913885 1 1
0.741092106426086 0.655358197618925 1 1
0.599826429963695 0.543553515357392 1 1
0.184560821931687 0.18071953854236 1 1
-0.123878108869464 -0.0671800783310016 0 0
0.469177774952303 0.433289570549334 1 1
0.106026870233645 0.0927413064672286 1 1
0.299330854590209 0.267920858761923 1 1
0.438549154225312 0.367758145110604 1 1
0.502902811497754 0.459574455989527 1 1
0.297059044587887 0.262668538639346 1 1
0.757433320300134 0.701442949614772 1 1
0.501627167154035 0.469613806666385 1 1
0.118248382388629 0.114642293620293 1 1
0.266786692342705 0.254420675471289 1 1
0.11171618603192 0.0930978152201648 1 1
0.386822828567129 0.370446035462072 1 1
0.891065266686028 0.795802988044065 1 1
0.163016049021953 0.144560502714766 1 1
-0.115665727585421 -0.106868462137137 0 0
0.20938114645284 0.189825956798753 1 1
0.387512764734225 0.3343756369583 1 1
0.197261327304495 0.216736248626313 1 1
0.0685374711265093 0.10396959545791 1 1
0.488233012744192 0.444246713779604 1 1
0.0554617381005615 0.0488987931261186 1 1
0.758325164222507 0.710980691625259 1 1
0.411153622115927 0.375854552403597 1 1
0.812893897197233 0.7157926580671 1 1
0.427195135676773 0.398463519713332 1 1
0.30863553177898 0.273667299829143 1 1
0.570098564126458 0.556448243635723 1 1
0.221877928655239 0.22788996040623 1 1
0.786000717426071 0.720469857068832 1 1
0.512051879409673 0.464473758679384 1 1
0.342305111022127 0.314610028742711 1 1
0.48441033314672 0.447202346790775 1 1
0.673270245191326 0.637021374252698 1 1
0.394396663315692 0.341018039088288 1 1
0.596754758291067 0.531886548108195 1 1
0.502868932858483 0.437722836457774 1 1
0.574145201203418 0.534892711573002 1 1
-0.0372135900642962 -0.0383187483245757 0 0
0.469477090757779 0.425019797462056 1 1
0.431554310511985 0.3947095360806 1 1
0.348829987514551 0.296551368202347 1 1
0.252090645735636 0.208698591464279 1 1
0.128653338084035 0.120114244641355 1 1
0.714376669566793 0.657319920672953 1 1
0.418015354885139 0.413804305980854 1 1
0.681957410555218 0.607613788936026 1 1
0.686228999015189 0.627368212437264 1 1
0.60784286688543 0.574075961279464 1 1
0.637413902473138 0.617542452218722 1 1
0.0987895120335094 0.158777619586965 1 1
0.705223807849849 0.665484617842589 1 1
0.287751539119888 0.263429743277167 1 1
0.584270123560672 0.529146582062034 1 1
0.537911711668583 0.438099762689735 1 1
0.00583108211350601 -0.0394567951144027 1 1
0.14512692807008 0.228975405942829 1 1
0.429421621028226 0.38840249953746 1 1
0.389647797318751 0.355352020656694 1 1
0.717195148904482 0.700597127769379 1 1
0.278137694482027 0.252406621095376 1 1
0.671789227958524 0.61461642233287 1 1
0.317568521942382 0.275782214397202 1 1
0.913883438223079 0.846303478836665 1 1
0.373572893955372 0.329806811686166 1 1
0.701585812756847 0.665727098795114 1 1
0.280522858823393 0.244226319163578 1 1
0.476988149726755 0.430122436407789 1 1
0.460227738288485 0.424242216534522 1 1
0.462121154032048 0.408129513719144 1 1
0.362672327972561 0.324529665057571 1 1
0.680723404561941 0.615701174440697 1 1
0.687240900103122 0.606924983313375 1 1
0.476853247304492 0.417387156582139 1 1
0.449884247271332 0.420017930438746 1 1
0.335872042927337 0.296550474008652 1 1
0.864346366182856 0.790149271489206 1 1
0.703719942304789 0.651610282856613 1 1
0.763130240033858 0.73068381748846 1 1
0.397232553708013 0.368738464016419 1 1
0.117764862267937 0.145288633723044 1 1
0.616658770813001 0.556182962020112 1 1
0.285939376517517 0.288616239766065 1 1
0.393309153135032 0.357759515730268 1 1
0.988661245092807 0.877241386823963 1 1
0.740857072137135 0.636047267586442 1 1
0.461735031268893 0.418159872364008 1 1
0.647857946430985 0.610998558000825 1 1
0.254174136242431 0.213784851989615 1 1
0.787057555065043 0.718310759534368 1 1
0.613426212989593 0.574205535475381 1 1
0.593577691187458 0.550779575603416 1 1
0.560900397648477 0.534209136393274 1 1
0.114206954843202 0.10973938639586 1 1
0.713477585650314 0.680941814082893 1 1
0.423636702346145 0.391490973769174 1 1
0.386891179830532 0.3662724549156 1 1
0.302571759204834 0.279342080114035 1 1
0.714797908735082 0.624589544545095 1 1
0.433507926668669 0.292961891650899 1 1
0.123980226213179 0.077366922684458 1 1
0.749360043854738 0.649737187194801 1 1
0.781626932179612 0.670579487310215 1 1
0.802984000901766 0.746125837595651 1 1
1.00012446703762 0.878861830473702 1 1
0.312070169004371 0.231172674826994 1 1
0.494320864982465 0.453049355616702 1 1
0.790785601306911 0.723222422438163 1 1
0.681292224336893 0.59883691868769 1 1
0.359088590067674 0.372003958450321 1 1
0.0681161172055449 0.0644357188262699 1 1
0.242598025260748 0.22789523467144 1 1
0.559923147615143 0.525140107121792 1 1
0.296876674903408 0.263426184419757 1 1
0.472684251717765 0.4122512494866 1 1
0.236274878169798 0.178154424445366 1 1
0.972993296505147 0.905987232680363 1 1
0.69198633122995 0.630281420414807 1 1
0.411401616889757 0.366843464732718 1 1
0.458161117714398 0.426134096232893 1 1
0.269927492785206 0.237697870814113 1 1
0.749841288590505 0.667516110869257 1 1
0.39923972929588 0.377172790956476 1 1
0.568673916175815 0.508583549234472 1 1
0.52364059908948 0.480300185405255 1 1
0.510198341565854 0.513847443439583 1 1
0.0354688937134576 0.0364531063687599 0 0
0.254689413670693 0.22419465829474 1 1
0.490991693554607 0.450499922552466 1 1
0.340741275657497 0.316135439433853 1 1
0.348810288411225 0.352014764179748 1 1
0.831960135136649 0.76184597872684 1 1
0.338617365584906 0.334222874928706 1 1
0.627284593732442 0.575036968831949 1 1
0.370749471347824 0.352339721034874 1 1
0.532947633968485 0.485821675779777 1 1
0.708258757585527 0.636865248877956 1 1
0.410589511354233 0.355965592231185 1 1
0.798797866829564 0.716435587175845 1 1
0.912655605593219 0.820582376043888 1 1
0.879578695871762 0.792965471216782 1 1
0.665922300872493 0.61335092684209 1 1
0.351080511305933 0.323337831551245 1 1
0.532810764610002 0.519276474800344 1 1
0.752279435122695 0.69169615230976 1 1
0.73083076771359 0.661816789132292 1 1
0.26173604824704 0.228813536291501 1 1
0.947260286021982 0.859974346380196 1 1
0.456723138488574 0.46139775466583 1 1
0.169537548101658 0.157985964930052 1 1
0.573199461193166 0.495002629602427 1 1
0.61624898820709 0.568085511373027 1 1
0.456177292558979 0.417102945590593 1 1
0.510615974372562 0.455228022455461 1 1
0.581921822552444 0.544018279179401 1 1
0.532743127512557 0.482537167676777 1 1
0.129745934958488 0.110357705761472 1 1
0.445218882273489 0.41859488560886 1 1
-0.012926396897033 0.046352582846786 0 1
0.60235293369552 0.558181547987986 1 1
0.501173474674701 0.465988638849692 1 1
0.31558924534996 0.277255956617831 1 1
0.592602480575062 0.489927028090389 1 1
0.626449060860392 0.626437189450697 1 1
0.254035098795494 0.234410594174503 1 1
0.340961451458802 0.348612113852365 1 1
0.460427207104961 0.375606380422356 1 1
0.675819291457061 0.524348156032612 1 1
0.742229896363695 0.666918952777278 1 1
0.204043485366996 0.182103037352145 1 1
0.423370197664706 0.397085230744638 1 1
0.631826439821045 0.558106344907228 1 1
0.544345651871657 0.507875654753103 1 1
0.542317324596532 0.488749096519125 1 1
0.288552274921214 0.281861752818158 1 1
0.700441798262527 0.624895984613096 1 1
0.49483238538879 0.441848927059447 1 1
0.878515901282797 0.799671022322647 1 1
0.869714536697509 0.786503007062299 1 1
0.124408113579059 0.101102649432223 1 1
0.0026648662060504 0.0096142849997983 1 0
0.290530385885444 0.262412419048099 1 1
0.631601721123701 0.603662381067272 1 1
0.715831188793552 0.650000935720617 1 1
0.702113147458187 0.655314126314732 1 1
0.0733300603318671 0.0733120624911202 1 1
0.399829983013852 0.367510900786558 1 1
0.379973852752347 0.34905833884572 1 1
0.407779960189422 0.300541678742719 1 1
0.363142131690943 0.342506254358814 1 1
0.301157291719233 0.284499716694258 1 1
0.186827395762538 0.178189731161253 1 1
0.461181200165075 0.39021006210724 1 1
0.246143206944689 0.237969849011057 1 1
0.390834353369916 0.356818270403492 1 1
-0.0035509346946179 -0.0722734378585597 1 1
0.494304242380474 0.446589450846688 1 1
0.728000130388731 0.614119962909224 1 1
0.809222443031851 0.742802722813401 1 1
0.651743345359051 0.59528787998319 1 1
0.343298632130409 0.291999449401076 1 1
0.561776992636765 0.519430587443213 1 1
0.217803988069209 0.200654936882531 1 1
0.238926548274225 0.236473197347555 1 1
0.540787458727505 0.478023764551664 1 1
0.389109408910759 0.361373930121064 1 1
0.648158825883883 0.571302494689488 1 1
0.423456789546801 0.411044028114294 1 1
0.245760409092366 0.22255547952101 1 1
0.390552588143214 0.374988985224969 1 1
0.594324884466103 0.514696795842661 1 1
0.69110666812825 0.608257948815157 1 1
0.409059253382642 0.371479187307989 1 1
0.603961779202124 0.556713323485239 1 1
0.130452020334165 0.176691336725903 1 1
0.788403911717396 0.71942254293626 1 1
0.70005753909823 0.625190263169357 1 1
0.823256277590131 0.763685610705814 1 1
0.481182874305439 0.438415956635661 1 1
0.434572286740272 0.358008325518936 1 1
0.283436952485591 0.267879478874132 1 1
0.520217760997239 0.465466836830826 1 1
0.405783529279748 0.356542569659176 1 1
0.280293711769718 0.243116237525246 1 1
0.368388894984728 0.316530711323545 1 1
0.305329442653513 0.245933228094874 1 1
0.628111991089455 0.58325240410397 1 1
0.442217179044842 0.416901061776738 1 1
0.722513076304882 0.648952963502119 1 1
0.786137685873902 0.744844875098063 1 1
0.381074375824141 0.314677988210252 1 1
0.990339727730389 0.900605844084788 1 1
0.396429856768538 0.366550071430769 1 1
0.463511341906644 0.418438307653721 1 1
0.72543945924398 0.680289097434353 1 1
0.664696099743739 0.59610823647756 1 1
0.119262312547387 0.100011691621259 1 1
0.903580114585796 0.830394728498813 1 1
0.396758644136879 0.370205031052426 1 1
0.277622360606672 0.25236639258501 1 1
0.844653291066482 0.705617016999303 1 1
0.537271850820523 0.494950074530473 1 1
0.863639077535198 0.792813144454661 1 1
0.412536890676039 0.367834844112134 1 1
0.356121945651514 0.324529881083093 1 1
0.825289811760362 0.791469612929438 1 1
0.26541450410964 0.296617707134733 1 1
0.318454544545443 0.288078821668232 1 1
0.483384157970336 0.445157288093362 1 1
0.405281580637578 0.307745836962339 1 1
0.534167403787746 0.488296777799841 1 1
0.677315237946937 0.603823423543265 1 1
0.55844775724121 0.5034268200205 1 1
0.702588393510834 0.625855497870948 1 1
-0.0362739530713611 0.0117539881277069 1 1
0.564588082169614 0.570799076308439 1 1
0.0612713312287811 0.0696528585678252 1 1
0.604033810760516 0.538310429784557 1 1
0.676486024349347 0.598435265117447 1 1
0.458729979668161 0.385764193279309 1 1
1.06316819288035 0.945894487183846 1 1
0.475030384372087 0.41381088315992 1 1
0.374992537942335 0.331849383019049 1 1
0.274708169949473 0.264713062156619 1 1
0.937334447108853 0.851873919190342 1 1
0.494536435808883 0.459139342230621 1 1
0.668784042256747 0.597211142095864 1 1
0.238408382786917 0.209735509865519 1 1
0.208919335016551 0.188225872112441 1 1
0.572374747568289 0.456489323174435 1 1
0.340994149129949 0.33205301853536 1 1
0.369431574588045 0.31320967772711 1 1
1.23722336857847 1.10768231104495 0 0
0.944595719950206 0.862555863788847 1 1
0.480792348567978 0.404885542728882 1 1
0.0239074751923799 0.0524159972504753 0 1
0.608642568915697 0.556607249592829 1 1
-0.250451978494221 -0.210385008661819 0 0
0.311756172803881 0.276350574417724 1 1
0.543505165246638 0.504368643323707 1 1
0.471597847398349 0.42128971266377 1 1
0.482627578182811 0.403780580100805 1 1
0.356278867246911 0.315123806513674 1 1
0.428189102075276 0.381849216350893 1 1
0.187330726850901 0.151289940559499 1 1
0.487335137437176 0.436816125546018 1 1
0.349517304652098 0.300558554465974 1 1
0.0388084025265145 0.0231171034447351 1 0
0.160346282179544 0.141433334788418 1 1
0.510075330955438 0.468539436719309 1 1
0.676879585649442 0.629220740149179 1 1
0.824852668893649 0.732050918788999 1 1
0.424994145322882 0.417187173517344 1 1
0.353859229396643 0.342915270062088 1 1
0.601238521166195 0.550515247982805 1 1
0.255019327204414 0.22352705548542 1 1
0.293459521617339 0.28382461188507 1 1
0.183342177097454 0.151487780507245 1 1
0.510363976812194 0.457446422958983 1 1
0.7539165725064 0.680420807557556 1 1
0.322838226545284 0.288255267083983 1 1
0.441571930300377 0.381514639158467 1 1
0.841593070032469 0.743066720614263 1 1
0.532329666207028 0.496229624513035 1 1
0.351743704956566 0.287591296709849 1 1
-0.0443193322413373 -0.0404730197946712 0 0
0.428052553883091 0.406214422039318 1 1
0.575590896283394 0.518761335783559 1 1
0.180420460515695 0.163895118241943 1 1
0.369244684504745 0.348351725281152 1 1
0.806266271827873 0.732305318565168 1 1
0.321246798468917 0.279811502665283 1 1
0.580356710682225 0.517771871005297 1 1
0.472664263761803 0.465629245461162 1 1
0.623090563267641 0.581196735098481 1 1
0.541771677813789 0.474245221329655 1 1
0.401691944414737 0.378130597560323 1 1
0.428284583594004 0.340747113489159 1 1
0.446526968954927 0.40927320278656 1 1
0.419551272150364 0.381677943024367 1 1
0.218291700657334 0.17256263435709 1 1
0.43656578604736 0.355128307667662 1 1
0.815878562424784 0.71784220134168 1 1
-0.0377771521410348 -0.0704544683139864 1 1
0.574766908923282 0.452102618224655 1 1
0.789819729310546 0.73196699564854 1 1
0.941183155337568 0.846664720140384 1 1
0.313311414560008 0.307685644803364 1 1
0.553013818382548 0.488042046594635 1 1
0.672138476825125 0.599102853468249 1 1
0.298919451154862 0.244830520252741 1 1
0.212426879083543 0.212424188607903 1 1
0.750933290907452 0.679050704947184 1 1
0.504519237370818 0.481439394385815 1 1
0.306307663925635 0.298601284696598 1 1
0.5104001247247 0.510406594450796 1 1
0.818005294052264 0.774275909367251 1 1
0.398006600760313 0.367440178062013 1 1
0.203219465396346 0.200274239578732 1 1
0.546053684290407 0.485950322906322 1 1
1.0169086448619 0.960786354677454 1 1
0.0268438590516416 0.0049405875661898 1 1
0.524849600337347 0.483048158172521 1 1
0.417138803730634 0.378117006642662 1 1
0.675429056226102 0.589609524910034 1 1
0.469014525873967 0.390322123654618 1 1
0.287954706417218 0.248515934939389 1 1
0.24416369357883 0.238485405003939 1 1
0.0975804216004424 0.0743857545914521 1 1
0.60083089615775 0.529387974978056 1 1
0.333989013977269 0.30406128366815 1 1
0.573815643086752 0.508090467100323 1 1
0.607421044329508 0.547619686973423 1 1
0.447481876585666 0.421261882205851 1 1
0.362016511729725 0.347590764260298 1 1
0.588977168440872 0.524113212091068 1 1
0.385548812508286 0.333436744041133 1 1
0.589411711382403 0.531330279867629 1 1
0.755528639945106 0.655300129066631 1 1
0.370301719620163 0.339397562843033 1 1
0.596219350211131 0.543737841313281 1 1
0.67904048087552 0.604368564298434 1 1
0.508966864503836 0.473523361926426 1 1
0.529495730561534 0.497841237327651 1 1
0.237911592406247 0.215855896944906 1 1
0.205589418704446 0.20926526011002 1 1
0.63420221477602 0.564864082907035 1 1
0.741462605899843 0.658979736709932 1 1
0.403590215140009 0.344740975220041 1 1
0.677236997901626 0.59677682301933 1 1
0.407620733227167 0.352956888165178 1 1
0.671179916398924 0.582103391233242 1 1
0.0871289616604239 0.0814348660551406 1 1
0.945263950730358 0.841148146972667 1 1
0.404968737930686 0.386529323797989 1 1
0.632953471857868 0.577089492985106 1 1
0.775080421925842 0.679569474071097 1 1
1.00385496494345 0.88377158593249 0 1
0.341647134460285 0.339229257487027 1 1
0.884535882603843 0.806505455352857 1 1
0.578967992553434 0.539174133266206 1 1
0.814935860149591 0.722431642151026 1 1
0.309302640122274 0.265945766961752 1 1
0.856007132800232 0.770105082866785 1 1
0.155499710906543 0.148700701793851 1 1
0.488400548446597 0.441459053807363 1 1
0.886288394705104 0.814444464345654 1 1
0.294303022550572 0.274752007119855 1 1
-0.0918012288762571 -0.0789773647599334 0 0
0.918378234060342 0.827798714824609 1 1
0.445836153822582 0.422335726640678 1 1
0.267827419774766 0.234796113539039 1 1
0.588750766548958 0.52281437681295 1 1
0.528175845159463 0.475131989657803 1 1
0.48227729957404 0.464190634877035 1 1
0.278768024506237 0.259267839710643 1 1
0.629803099896828 0.576151993488493 1 1
0.373354328224718 0.351099737296147 1 1
0.28189142210376 0.229031077266138 1 1
0.30540825437286 0.220598010435042 1 1
0.596535011414483 0.540289342582831 1 1
0.538535787684551 0.470796414593522 1 1
0.310226065182355 0.27118927263901 1 1
0.55931692597064 0.479034918302701 1 1
0.513870962039169 0.45278850092956 1 1
0.48394879656697 0.435974974202276 1 1
0.388068157948707 0.34884991756002 1 1
0.495284817700076 0.42031669075099 1 1
0.499263381515184 0.433551209119235 1 1
0.0409802915106319 0.0729237401092591 1 1
0.338457843117727 0.311578222544596 1 1
0.500076968106646 0.464810856067324 1 1
0.638098090752938 0.574420203746028 1 1
0.230781449580872 0.210266729188743 1 1
0.464132272997185 0.442092349311815 1 1
0.604864353952008 0.523136961743032 1 1
0.773168808072053 0.711228306081854 1 1
0.437310944201967 0.381129775875617 1 1
0.77866752999087 0.711961067580784 1 1
0.824619188300819 0.750695302630682 1 1
0.462097964673978 0.432190574161544 1 1
0.764365511528213 0.679697795670833 1 1
0.391672502741726 0.346948255747016 1 1
0.881098910619669 0.79270482204482 1 1
0.281178285862211 0.256266054391635 1 1
0.380878800397755 0.337315829499877 1 1
0.411524576076729 0.36043869195953 1 1
0.576945933982955 0.500878733440514 1 1
0.0564234274497827 0.0477785174288381 1 1
0.790278104608559 0.699710915173276 1 1
0.236476926415838 0.210202946005068 1 1
0.769741582387297 0.685457283467359 1 1
0.454869532042298 0.398721844336221 1 1
0.683444136712223 0.597224450423277 1 1
0.452644708263871 0.400513076607549 1 1
0.438023648241499 0.407900909033844 1 1
0.294202378653858 0.259954887025308 1 1
0.63670129999753 0.587624895964416 1 1
0.492821967893347 0.473979001958502 1 1
0.423266284233037 0.395022069061851 1 1
0.418813332120186 0.382104916911207 1 1
0.426701909544394 0.393117532025512 1 1
0.412916034064805 0.357834946881748 1 1
0.32767917880931 0.29061774080587 1 1
0.60667377697486 0.602076858697376 1 1
0.549133670675571 0.491472527392846 1 1
0.7893010984464 0.741433976927096 1 1
0.634284240290472 0.575530088239276 1 1
0.647773884229586 0.569929753852141 1 1
0.352636885812617 0.333919665847303 1 1
0.463964183395322 0.414249430534777 1 1
0.226166722288587 0.201121248806005 1 1
0.135090790910738 0.14198997971948 1 1
0.380885591048232 0.336839406911583 1 1
0.846319423211945 0.794453343602963 1 1
0.292971733806604 0.309652329040809 1 1
0.924537080635992 0.789746629217876 1 1
0.181531428360582 0.142530427359409 1 1
0.990155470360733 0.891418608870816 0 1
0.000301720445519099 -0.0112706379781939 1 1
0.599231361126567 0.521337930130642 1 1
0.142833500863535 0.148671147262652 1 1
0.212575656052247 0.219888416837378 1 1
0.603010018539595 0.522940632936441 1 1
0.364168870231363 0.34744074823369 1 1
0.320503385317981 0.295304779068765 1 1
0.341503444094215 0.314507802134918 1 1
0.878026656278461 0.80422922599731 1 1
0.66149945027093 0.604198438277574 1 1
0.295916838393874 0.2332223381536 1 1
0.0930974055206643 0.0881323673126023 1 1
0.401578923431584 0.250028290932254 1 1
0.265540084929345 0.236482961428374 1 1
0.625698731792113 0.538869458454308 1 1
0.928880097853227 0.849981043906844 1 1
0.879892774063487 0.829396080192213 1 1
0.339593674410587 0.328585758265964 1 1
0.622217892566629 0.571484005146394 1 1
1.21299134922092 1.11088856189692 0 0
0.390409057636543 0.345145415389657 1 1
0.581812054971926 0.555731886366429 1 1
0.83341694025494 0.763023904959006 1 1
0.941372051997842 0.827034918343311 1 1
0.676839641437133 0.71326796997466 1 1
0.335086238617762 0.294341680850976 1 1
0.295267506576237 0.295245193541407 1 1
0.284368941668416 0.267082482963984 1 1
-0.0513271138692874 -0.0826824976010058 0 0
0.809057236822062 0.7279789767739 1 1
0.0298495087332672 0.066618914764123 1 1
-0.0634430263093669 0.0105875781492744 1 1
0.467706638539906 0.439090668666387 1 1
0.4277618861672 0.338471202557119 1 1
0.523611416412295 0.466815693314961 1 1
0.970702554694094 0.901983506815694 1 1
0.450315907115771 0.402902415116606 1 1
0.563927207897796 0.505928377258521 1 1
0.632338964469297 0.562399786096655 1 1
0.361515085338866 0.318672074715959 1 1
-0.0176221169868208 0.00220948936570173 0 0
0.748358281006817 0.695824160194664 1 1
0.300113873541062 0.26590574973256 1 1
0.323891931095815 0.295100715354679 1 1
0.838184248647107 0.779675608873273 1 1
0.16374379616135 0.150450773484958 1 1
0.575607534053367 0.517954027433028 1 1
0.609973250178684 0.549505463342685 1 1
0.450554736923256 0.421944680387059 1 1
0.802833258906428 0.753850774268015 1 1
0.790502813738431 0.710612157169115 1 1
0.347662955789615 0.348578347642402 1 1
0.266497291193154 0.2614822982363 1 1
0.632369245826747 0.600033897881881 1 1
0.513434994683001 0.455656866817974 1 1
0.202460005421887 0.200533285911641 1 1
0.625326012404509 0.568747421481147 1 1
0.345019298148999 0.296828451116145 1 1
0.452912740996448 0.417402490228397 1 1
0.484850446323488 0.428408132548672 1 1
0.571994671050213 0.48297310378244 1 1
0.188650951863438 0.18932425194122 1 1
0.172594129077166 0.176657612743231 1 1
0.504653194672695 0.466202119140681 1 1
0.0976645886630683 0.0901633475723967 1 1
0.456780941897864 0.336299130170421 1 1
0.975526137734132 0.872369640410292 1 1
0.600993278471857 0.570399849071529 1 1
0.403917710804749 0.377973206702712 1 1
0.417641663680573 0.338657347089479 1 1
0.14807978130793 0.157525456566538 1 1
0.229039227807462 0.157693186126093 1 1
0.531625005215437 0.480534921579816 1 1
0.381054157710753 0.352068302733911 1 1
0.513075882633877 0.485632262191425 1 1
0.558650354253323 0.541003884715222 1 1
0.459861212149744 0.431986287142232 1 1
0.683342658403088 0.611144319851088 1 1
0.430374754460759 0.393221792490019 1 1
0.37414498938059 0.363333126363884 1 1
0.782163136484193 0.712994264318525 1 1
0.374196427412707 0.365555772546722 1 1
0.838152295016252 0.745946375693242 1 1
0.132807626546492 0.118194292497911 1 1
0.275957351530708 0.265155236036167 1 1
0.158739021843787 0.144507452192597 1 1
0.172968454362135 0.172513431071852 1 1
0.68186404427696 0.613254707841379 1 1
-0.0563052107586618 -0.0304734109341072 1 1
0.447148470821758 0.419901920950307 1 1
0.848778741819928 0.808770371563846 1 1
0.57288459318912 0.515553374989676 1 1
0.227497787834791 0.271889843164303 1 1
0.615569204421729 0.63965572480873 1 1
0.257749230793742 0.234686831282175 1 1
0.682710410965563 0.610851401839861 1 1
0.281547856137501 0.272753928833857 1 1
0.842532328815231 0.777519977220467 1 1
0.213999036701575 0.139225136896135 1 1
0.909006817269273 0.809249192511136 1 1
0.813254826505874 0.744159306572177 1 1
0.454043322187251 0.425229552425942 1 1
0.706998952456003 0.640940538754537 1 1
0.299089821834878 0.258396911478415 1 1
0.256309959535277 0.213638883777369 1 1
0.61360000256368 0.555746596224888 1 1
0.386200780303275 0.378846250927642 1 1
1.06179922262197 0.936172183716269 1 1
0.819843101615573 0.692600085963287 1 1
0.527776637041742 0.46225525908536 1 1
-0.047464703204496 -0.0180318523327199 1 1
0.381849598566495 0.354148992243258 1 1
0.360517299864229 0.343618550749818 1 1
0.430951200432195 0.396619343049971 1 1
0.836796648001144 0.742710248229357 1 1
0.574094261406729 0.518501666242086 1 1
0.610518915084391 0.548761435696772 1 1
0.300903691040754 0.335382172408197 1 1
0.734129117650929 0.687211228918165 1 1
0.395142786271677 0.358145808010696 1 1
0.678138425006819 0.596114051290334 1 1
0.833821721129529 0.724253121507591 1 1
0.449374061891972 0.426424427121262 1 1
0.474447571051867 0.45282836860796 1 1
0.438120931134875 0.35856197067075 1 1
0.446749113152911 0.421582696115893 1 1
0.164345379587154 0.130926875745368 1 1
0.0267385321814491 0.0639696925238165 1 1
0.416959117470433 0.388548526012941 1 1
0.629630962501327 0.524958319313346 1 1
0.433798323496173 0.378729535625427 1 1
0.255379295796371 0.238412401153194 1 1
0.255207205373995 0.224218438600559 1 1
0.303531031589046 0.255180314953108 1 1
0.227340511074234 0.198118562623214 1 1
0.0779356244202027 0.0455060530604396 1 1
0.373015623302591 0.336670483807588 1 1
0.530957127100012 0.470594374979103 1 1
0.736530826210366 0.676926858945801 1 1
0.584957760443952 0.530284299750553 1 1
0.433807629206497 0.357014598518961 1 1
0.681197695863478 0.626969622067633 1 1
0.762945778494803 0.651197975496124 1 1
0.516041128810525 0.466786147989502 1 1
0.427975958245918 0.39930545613315 1 1
0.203213382757837 0.194807722955732 1 1
0.387295690197768 0.350291477445408 1 1
0.738021929273747 0.681056600724505 1 1
0.527358415510299 0.477623538706895 1 1
0.0984683275081988 0.0997807966272898 1 1
0.598920321038803 0.576187636321379 1 1
0.614881837536228 0.55676418273066 1 1
0.368184885537934 0.33482127778648 1 1
0.293686834879173 0.262876125324733 1 1
0.184990119599052 0.191087535439218 1 1
0.786635081112069 0.674507447945548 1 1
0.096383555133371 0.0621572280058857 1 1
0.146293288519125 0.172362536277185 1 1
0.290745433573559 0.246566838809193 1 1
0.477804595210008 0.417499734403338 1 1
0.676654201258477 0.579198463351253 1 1
0.211919717794999 0.192699303048522 1 1
0.729050199775358 0.673161865615512 1 1
0.31201119694211 0.254255921906302 1 1
0.525347992928482 0.460353800808771 1 1
0.314142045716248 0.282698910960971 1 1
0.474862125090377 0.438331045821172 1 1
0.422192184801969 0.354245822499052 1 1
0.373897864721483 0.326524784555812 1 1
0.502230791980136 0.464372148561014 1 1
0.657467871203514 0.613558735284566 1 1
0.462332469589692 0.426805399481356 1 1
0.302604752971955 0.259043816114749 1 1
0.353618486094042 0.306450932824205 1 1
0.786815867385273 0.756775512787655 1 1
0.56219529410282 0.520018322778805 1 1
0.683967287873681 0.627137391700163 1 1
0.837842447504445 0.764507695916738 1 1
0.135517184878203 0.13552315063223 1 1
0.476512892420885 0.418057611958885 1 1
0.210837654990417 0.189995689330833 1 1
0.763813586992746 0.674091525710223 1 1
0.634481556840406 0.540324346921773 1 1
0.528195665191645 0.477199210798042 1 1
0.123548718314523 0.137969194127818 1 1
0.569953330999018 0.515530215200876 1 1
0.452196781485541 0.407574029547806 1 1
0.49465950670771 0.43372908318817 1 1
0.38952418898032 0.333716707037164 1 1
1.38875292622705 1.2104115929433 0 0
1.00113942890742 0.914623463653858 1 1
0.437724885815474 0.392214552382234 1 1
0.497419730169005 0.454395083015387 1 1
0.366983005990744 0.301701871104951 1 1
0.163643488050275 0.101627999102683 1 1
0.746457321180278 0.679841236463703 1 1
0.559907897448135 0.531137921172832 1 1
0.734401693669225 0.668880966132087 1 1
0.30600700149158 0.27695864178358 1 1
-0.000366335026758074 0.0303658763416765 1 1
0.356907568338366 0.334322522638019 1 1
0.576005051546861 0.559122207870336 1 1
0.720904132881733 0.664530527198011 1 1
0.732426145033379 0.668487523923566 1 1
0.720505548955695 0.639646953485173 1 1
0.527438612836539 0.499569426707446 1 1
0.636099639395283 0.600751496789321 1 1
0.0224220100254579 0.00298709753248697 1 0
0.570621024917999 0.548474086467669 1 1
0.032331162481885 0.0477033298421855 1 1
0.613212133946386 0.581183651132959 1 1
-0.025428958600304 -0.0141573449704793 0 0
0.286581869467913 0.253724591590408 1 1
0.50679816292624 0.476546708737344 1 1
0.553164104053343 0.496246885105915 1 1
0.600280041604764 0.470802773819088 1 1
0.369885264300634 0.342163163015364 1 1
0.539956083957463 0.559404532098123 1 1
0.0786390581093062 0.0679778519506672 1 1
0.489197478629514 0.440023937888716 1 1
0.456229802061956 0.46029000760434 1 1
0.784469043597089 0.703807156617751 1 1
0.518267546853149 0.478280781765049 1 1
0.712611455420995 0.666352207416013 1 1
0.399418214581815 0.367060892325118 1 1
0.465484926950435 0.426366212503802 1 1
0.508741892257558 0.472407189184792 1 1
0.741666459831621 0.660040442101173 1 1
0.627635821270974 0.64746380856431 1 1
0.319246345829065 0.300582254559563 1 1
0.211743655655405 0.213664286091228 1 1
0.309538455358227 0.293186954825534 1 1
0.438221056558073 0.405697705011094 1 1
0.684789754634425 0.618647418639951 1 1
0.454137048852896 0.433947382995508 1 1
0.329651195588529 0.308833144716611 1 1
0.580360189736918 0.530224797488666 1 1
0.046623135436881 0.0500604996265983 1 1
0.415982348539315 0.373861390111854 1 1
0.150939463959084 0.121023208828524 1 1
0.8513736660633 0.767782070518683 1 1
0.399132177596621 0.353823452445601 1 1
0.594332665060686 0.54933695745822 1 1
0.79047479634327 0.701328573977499 1 1
0.263666535388359 0.261924854267295 1 1
0.452162985596128 0.422945652446484 1 1
0.540964807209198 0.501169814874775 1 1
-0.289566151503192 -0.272011763282697 0 0
0.547412221098587 0.493909068717004 1 1
0.788336748139035 0.712507408091675 1 1
0.333579603780909 0.284867393753683 1 1
0.611275017328991 0.563564987294397 1 1
-0.196299375576236 -0.161496223724732 0 0
0.573419727985397 0.481926540241424 1 1
0.076245626004114 0.0658540883763604 1 1
0.11337831350723 0.112204958420243 1 1
0.818215206527113 0.778594853559739 1 1
1.09043767429984 1.00885753456964 0 1
0.476202370127195 0.474145050625723 1 1
0.36287213526246 0.307646978219771 1 1
0.733466652026228 0.66512021286766 1 1
0.554242480597908 0.539866897561385 1 1
0.0741279439029721 0.0652904590517925 1 1
0.518097778625129 0.479182486751706 1 1
0.68021982874274 0.608021407491151 1 1
0.414260998111803 0.380132201355044 1 1
0.234459114421437 0.231733232720907 1 1
0.715339202331382 0.665711268115432 1 1
0.4968967984612 0.452427394820772 1 1
0.0848397899044918 0.0736386990894024 1 1
1.03100496470853 0.972900298319276 1 1
0.192638402209247 0.160552860395325 1 1
0.521796664878974 0.40851279603713 1 1
0.612225909265618 0.536378236197974 1 1
0.227598768787855 0.174580413279669 1 1
0.52557380662183 0.474048624314141 1 1
0.607177510037148 0.550664054098983 1 1
0.897850314391097 0.827936465475608 1 1
-0.203959478711023 -0.188506682350633 0 0
0.261256979741151 0.229181886977845 1 1
0.487625881838737 0.399863522112511 1 1
0.686594101520329 0.594562421574508 1 1
0.528671017662715 0.48314824988524 1 1
1.19992673795981 1.06881287706567 0 0
0.720954597862759 0.668414979152699 1 1
0.708515194857951 0.639405382653616 1 1
0.491043052098613 0.459387686343563 1 1
0.736078945690457 0.632023579701262 1 1
0.73215359197873 0.686809588552489 1 1
0.551641013322049 0.50170807939026 1 1
0.750719594200143 0.683055128959514 1 1
0.174653644506617 0.152765565768709 1 1
0.270741791570101 0.250480876010581 1 1
0.909849605252061 0.826669533520003 1 1
0.439704786777267 0.398424014045179 1 1
0.636185935671913 0.540351566485463 1 1
0.402351397677723 0.349526255324381 1 1
0.798900634157976 0.734066129451696 1 1
0.46852689967337 0.415685480832086 1 1
0.391242585658077 0.365836159276495 1 1
0.343256083532376 0.320417307793209 1 1
0.343504891455311 0.312176671584099 1 1
0.426732927125677 0.420786045211856 1 1
0.578011638294539 0.533149747139165 1 1
0.575971385469317 0.509738759297393 1 1
0.40738001804494 0.366937117643719 1 1
0.475034238882916 0.470468208761022 1 1
0.267197419654501 0.219879226209619 1 1
0.445572026432391 0.40601579939626 1 1
0.768617850374851 0.686579330993956 1 1
0.310537642393178 0.284354615459784 1 1
-0.0326257800379099 -0.00976905444736437 0 0
0.293250369815158 0.271991985553015 1 1
0.661765381927448 0.611506740839102 1 1
0.108160819249821 0.0935916645770167 1 1
0.336943663654496 0.303633204629139 1 1
-0.114568289289312 -0.0855863510400312 0 0
0.343586963262574 0.343213066737166 1 1
0.340391157482214 0.309820632709492 1 1
0.743201726572567 0.647571439459301 1 1
0.666913065217499 0.619851197307813 1 1
0.21603303896763 0.194667969925447 1 1
0.377611006728749 0.342854023503238 1 1
0.281693540775885 0.195134747803676 1 1
0.507645256334731 0.458873088735048 1 1
0.779427172882492 0.708227636621638 1 1
0.912044513304027 0.824605405842976 1 1
0.517693659784402 0.48981210405307 1 1
0.304439463911824 0.280303820796512 1 1
0.534798406276159 0.479427545115598 1 1
0.313045115923805 0.284881685099816 1 1
0.643864650057541 0.567175024057246 1 1
0.577112139054464 0.497925988546958 1 1
0.732776700959126 0.65610106665694 1 1
0.500226390391767 0.479898196737742 1 1
0.326135602678224 0.284775507629755 1 1
0.232863435429348 0.212310878023567 1 1
0.489981908820048 0.426271013016566 1 1
0.870985914660638 0.797396412695214 1 1
-0.00451858927629876 -0.0025610700738351 0 0
0.496458358469697 0.434704841839971 1 1
-0.149405844359768 -0.105226185505068 0 0
0.604482551567488 0.537456326865199 1 1
0.788171037677492 0.716288251729655 1 1
0.0525701694182151 0.0598025886481636 1 1
0.139581969529579 0.172937355649615 1 1
0.889459733995859 0.805106832667783 1 1
0.361178078964855 0.332998027062052 1 1
0.541942009270617 0.487622426550992 1 1
0.284861846958241 0.287973362684291 1 1
0.346838172385156 0.315393160496933 1 1
0.565270716432331 0.528808884150084 1 1
0.808492443645751 0.706374545745621 1 1
0.203183453920282 0.180566924850773 1 1
0.425356393775872 0.446101213059231 1 1
0.578835666035398 0.525721148091511 1 1
0.319994355125658 0.258104157520227 1 1
0.426415289644646 0.495996048202157 1 1
0.319981976190582 0.299258870681735 1 1
0.614689459385736 0.544306935123411 1 1
0.843446381745028 0.7470120310708 1 1
0.546748000294368 0.493633935577049 1 1
0.439286562565552 0.407605268072175 1 1
0.355996410491288 0.315802929351567 1 1
0.724027626135391 0.652841749248566 1 1
0.272019377862578 0.233984533244006 1 1
0.175741716095333 0.0880736850713197 1 1
0.418635580251167 0.377695800733409 1 1
0.736794354350062 0.707437597615683 1 1
0.402554059767963 0.364022271192681 1 1
0.509116353418846 0.459986758425532 1 1
0.61652732921946 0.540537662925511 1 1
0.622590362282418 0.562848363650547 1 1
0.68262336459506 0.603505033106512 1 1
0.793470072296568 0.705335116417889 1 1
0.337544400771824 0.312751480997141 1 1
0.459524940693385 0.416847121826736 1 1
0.0171655000849889 0.0222749220961219 1 1
0.694237706039784 0.650553594322501 1 1
0.484271895883218 0.47179440771119 1 1
0.55118085477719 0.499658755086706 1 1
0.948816126261851 0.843609582494572 1 1
0.756886315413101 0.699288875016823 1 1
0.807304946137316 0.719575145671262 1 1
0.297325455788886 0.27358787008147 1 1
0.557041882164115 0.505832355859888 1 1
0.40903782724593 0.372478188203234 1 1
0.804196772961095 0.706019851937666 1 1
0.580900679367805 0.513380874006978 1 1
0.724218696272534 0.621276113593568 1 1
0.318855415906539 0.279706370162924 1 1
0.529023468602342 0.498367539706496 1 1
0.546248200288676 0.501141206924725 1 1
0.574924632257948 0.523360944021565 1 1
0.467741962950887 0.452667538841187 1 1
0.603836220879999 0.524617126754989 1 1
0.365972691624552 0.326135656321635 1 1
0.371092430785702 0.36351179732904 1 1
0.143770029938152 0.0928525639959354 1 1
0.251000979768224 0.2389976090379 1 1
0.49799086992088 0.475240993595842 1 1
0.531867531105899 0.478089074190024 1 1
0.385898971875429 0.306470952883025 1 1
0.146989233983231 0.120630382879446 1 1
0.366028472061445 0.326138228270743 1 1
0.497102626990318 0.450296839817655 1 1
0.2864657540029 0.261781388626586 1 1
0.763396845317686 0.673645223823842 1 1
0.0455412699656479 0.0314578534892393 1 1
0.428516528900399 0.387541338922311 1 1
0.312689829979322 0.300130667123366 1 1
0.468896759104578 0.441968019341176 1 1
0.515719454930946 0.47694653307311 1 1
0.562476820295857 0.522992342165491 1 1
0.313452263898686 0.260576139576722 1 1
0.787912360013396 0.711818535529769 1 1
-0.113810411157812 -0.116124759645919 0 0
0.545795062474143 0.493094485305377 1 1
0.704959176309256 0.624165009220709 1 1
0.699242801990264 0.639149603206423 1 1
0.232463818141469 0.251459442726338 1 1
0.260715662067646 0.225677472291464 1 1
1.01458100039295 0.894898287577315 1 1
0.734103371997883 0.633627488240341 1 1
0.751018029791358 0.657899899162552 1 1
0.62859839440288 0.575924487906533 1 1
0.302948062528445 0.292156937823074 1 1
0.406132501088481 0.342149145800701 1 1
0.720364652234198 0.640266055120229 1 1
0.39436429923837 0.390428503034786 1 1
0.50551713458934 0.456760161240716 1 1
0.253118325027728 0.215797469281799 1 1
0.385756538591801 0.335365901940146 1 1
0.754572334592676 0.674727437441186 1 1
0.414669926306188 0.402643922515832 1 1
0.709601563751999 0.640921063400466 1 1
0.688787219951987 0.62539834498007 1 1
0.351475008572578 0.324563831868734 1 1
0.216204384258767 0.186525085338601 1 1
0.340399369459017 0.31394938318359 1 1
0.659530966150829 0.594752492229157 1 1
0.5777603070928 0.506972626662114 1 1
0.325580095065855 0.280713927520827 1 1
0.636356170465063 0.567197170117131 1 1
0.70442410869914 0.631479092122397 1 1
0.550906543854531 0.486026156888945 1 1
1.11872642941099 1.05607730138143 1 1
0.318611104313206 0.279298111472711 1 1
0.587920358840425 0.49979383684806 1 1
0.151793252110996 0.136903713199997 1 1
0.494687945684697 0.45160322832055 1 1
0.770804366654212 0.685345781637978 1 1
0.432999983231676 0.4132503955282 1 1
0.463135489363872 0.424256824224027 1 1
0.168113480308463 0.1222119548081 1 1
0.540684709158555 0.481036715204614 1 1
0.326640188339214 0.33596526009531 1 1
0.557376307317499 0.519486188284553 1 1
0.299034658942151 0.273689675879883 1 1
0.336251053590629 0.290762452489956 1 1
1.42384962749201 1.22985626507921 0 0
0.644336495687644 0.591562454379937 1 1
0.320788729206248 0.285737776247107 1 1
0.588389653847902 0.532232993997085 1 1
0.744555386951574 0.65247183868412 1 1
0.178846437852327 0.191406478715876 1 1
0.449229106209029 0.398999133595451 1 1
0.431419637976116 0.368757014898423 1 1
0.437635526333764 0.429856287979253 1 1
0.504349363169363 0.454160003822334 1 1
0.335798262485086 0.331590355340038 1 1
0.246802905358108 0.20219914110613 1 1
0.248512665725576 0.224598411571726 1 1
0.20032447828785 0.164191383973622 1 1
0.547594773443533 0.516353329041164 1 1
0.816250675161578 0.749161212597898 1 1
0.879538734329973 0.788369234711272 1 1
0.503834543473799 0.459051393336763 1 1
0.559714325814481 0.514788449185178 1 1
0.528825996155492 0.495406932735911 1 1
0.14075477281992 0.0950188270995573 1 1
0.364102754190529 0.314548419933975 1 1
0.656787527772096 0.588908980674069 1 1
0.187149801210569 0.200511075833379 1 1
0.712268089096421 0.648682455784245 1 1
0.693475707140054 0.646626006053118 1 1
1.10015675568679 0.920318120693626 1 1
0.325391472855231 0.314587917098071 1 1
0.99204109050786 0.935068109963487 1 1
0.679279854552705 0.664559167362038 1 1
0.626979033206886 0.552043709746471 1 1
0.786129912950723 0.740149515410043 1 1
-0.0949209936918343 -0.148138261061836 1 1
0.415952477384717 0.384555998711262 1 1
0.384502016034527 0.377734221922499 1 1
0.236879354020105 0.236153364280936 1 1
0.664886294581822 0.611483746963029 1 1
0.738040429333002 0.670845762883804 1 1
0.694550852718849 0.636728325946797 1 1
0.71610053466507 0.670140854293739 1 1
0.414504172735689 0.376267031344076 1 1
0.60836796273428 0.525452229520156 1 1
0.443151203386944 0.418413153524767 1 1
0.704349800498721 0.621340982698023 1 1
0.609675567970864 0.541113176044521 1 1
0.407954897060172 0.350229784233825 1 1
0.386622594421834 0.352840011046315 1 1
0.427188434734552 0.353262449755231 1 1
0.0901269330378557 0.0677575598633714 1 1
0.865185883305008 0.76494752062801 1 1
0.771939259702218 0.688566078429205 1 1
0.109197437638581 0.0966474920500357 1 1
0.399036629032766 0.378066794131586 1 1
0.463248884684108 0.408006369411533 1 1
0.408551850014752 0.387061146585362 1 1
0.0157237075750309 0.0173704121756798 1 1
0.300188519268247 0.261919132900333 1 1
0.430777098952532 0.384655166230382 1 1
0.840446732026702 0.791441608840554 1 1
0.644313608522315 0.565176345318276 1 1
0.587428484198238 0.554374654566548 1 1
0.107997927562831 0.0970767510211971 1 1
0.669900332735993 0.608363192688161 1 1
0.679192599009325 0.616473568199046 1 1
0.756533363773069 0.702592186779749 1 1
0.533501155204269 0.489577261204762 1 1
0.749020141272825 0.686412870615809 1 1
1.06983319197929 0.948634639000472 1 1
0.748594816154935 0.694714516153234 1 1
0.377959371901082 0.356664152448417 1 1
0.798329766372511 0.702336882480997 1 1
0.61325285626096 0.558236259350277 1 1
0.64623768662689 0.574175118374359 1 1
0.592348017391705 0.548608076042559 1 1
0.726505281325275 0.663474312277844 1 1
0.582129386973799 0.545424768694009 1 1
0.800867858089916 0.745555498149308 1 1
0.592084745808911 0.490872088715142 1 1
0.604619692216422 0.53591594614316 1 1
-0.0497183758386922 -0.0164616800180592 1 1
0.164791295819196 0.138718076250558 1 1
0.660892444995881 0.563538818458041 1 1
0.399315636340306 0.386722046551521 1 1
0.593837336894178 0.541156728955026 1 1
0.545358097806541 0.489514061437183 1 1
0.523368735709294 0.484134608379028 1 1
0.649470710564468 0.529362531040485 1 1
0.198645550806806 0.180088749238826 1 1
-0.133128768437506 -0.116480236096607 0 0
0.326753873730053 0.272943647063449 1 1
0.240027525798526 0.227842909187056 1 1
0.128992368826452 0.0848718207339109 1 1
0.421754184294942 0.368749351459189 1 1
0.462085832546221 0.398070283323764 1 1
0.774039333842963 0.704265058698368 1 1
0.190466714798532 0.183807475673451 1 1
0.200647244449556 0.179101865971611 1 1
0.581236520274331 0.516815680889979 1 1
0.625792075024015 0.563156103599413 1 1
0.78237509791602 0.733301747055403 1 1
0.294472324754754 0.282285449003104 1 1
0.404915011795353 0.426104204769713 1 1
0.0556211737338694 0.0646790040700283 1 1
0.360571724013108 0.308162472821232 1 1
0.274292064038244 0.254162166092858 1 1
0.496948502194118 0.452060207414831 1 1
0.541751930245128 0.482580554684035 1 1
0.181834084928407 0.157542914956996 1 1
0.294731064502673 0.248240109298812 1 1
0.00274536640983668 0.0145249849734574 0 1
0.62650375578425 0.558907017570993 1 1
0.355075731823833 0.330704395637936 1 1
0.30350944528115 0.270836401217463 1 1
0.40140022154655 0.363867027502479 1 1
0.145752636980004 0.126559077259343 1 1
0.127189162221473 0.100743070544832 1 1
0.905448643578995 0.809378235737638 1 1
0.368638567910292 0.327139613665254 1 1
0.68404135639762 0.633005951200349 1 1
0.207634075895015 0.182848690752239 1 1
0.343575227547339 0.309251675755473 1 1
0.539518660068729 0.499070570401734 1 1
0.457484732520296 0.422848354076902 1 1
0.793431910660929 0.720182672332094 1 1
0.462026480182177 0.390266871529597 1 1
0.807218312887591 0.731150374776939 1 1
0.632485927257297 0.55889387794431 1 1
0.500470793414705 0.465985643572306 1 1
0.86559737559808 0.762452832414231 1 1
0.507922137566634 0.405532220485959 1 1
0.54415537610425 0.456751270748858 1 1
0.639193103444662 0.589170167031644 1 1
0.469086413888177 0.414991658571908 1 1
0.128546317057429 0.121898350693812 1 1
0.561575958520506 0.52108445782931 1 1
0.205774601867849 0.198734178750602 1 1
0.799674307133024 0.752784251506776 1 1
0.57312493148255 0.518844374565603 1 1
0.222317485367247 0.184954583848309 1 1
0.210799596403437 0.223620811847503 1 1
0.582699591789444 0.451664607069193 1 1
0.606474045234992 0.559655405377285 1 1
-0.133541595967895 -0.0915715155252606 0 0
0.556899862797797 0.453934148186443 1 1
0.337373972032433 0.331818046399162 1 1
0.695424142472643 0.594328634871387 1 1
0.604101340193694 0.554249039915975 1 1
0.660532038076485 0.578728783424753 1 1
0.551427705594264 0.489456319732209 1 1
0.398123721300122 0.38137051825719 1 1
0.529054045928653 0.504492657975866 1 1
0.637708900625322 0.567169672069606 1 1
0.27565909802891 0.234414544602149 1 1
0.0465090086076484 0.0579589390206099 1 1
0.461132010906263 0.447356669618136 1 1
0.791554419624055 0.69808131994398 1 1
0.166500744910535 0.158312810364705 1 1
1.0452606411869 0.944986144773965 0 1
0.288993586310157 0.243781756428797 1 1
0.7477788639296 0.696572819882503 1 1
0.823016065347924 0.745400661325573 1 1
0.722713167077914 0.655179341900102 1 1
0.578952703348646 0.52494891606372 1 1
0.261402809860266 0.236450265314032 1 1
0.536543389807642 0.487648476435927 1 1
0.284299873162232 0.207416281068726 1 1
0.558891087929731 0.494454022408036 1 1
0.893317390851689 0.814664297565302 1 1
0.227243260867361 0.19890173058832 1 1
0.0631322697738267 0.128454170923005 1 1
0.649492376888476 0.641754029510081 1 1
0.714158024367763 0.638136331555582 1 1
0.493308113658628 0.445184985928968 1 1
0.243728028396748 0.235801092061819 1 1
1.03292539727771 0.927187120422568 1 1
0.7413599827413 0.642235974220448 1 1
-0.0102006311237166 -0.0153543802136474 1 1
0.6942521275562 0.622104609654673 1 1
0.627688186822827 0.576557057618017 1 1
0.561358355389828 0.516141428040699 1 1
0.220864822133817 0.192514803566761 1 1
0.744087438746159 0.662244892792509 1 1
0.486602179339368 0.459932455417887 1 1
0.578812704733122 0.539883057526436 1 1
0.401783088552255 0.35511919324839 1 1
0.51564490469796 0.480064657659173 1 1
0.00406349721891452 0.0145164428008687 0 0
0.369762720064824 0.350878627386781 1 1
0.312131339116354 0.263253549870521 1 1
0.063899901852081 0.0645138739647557 1 1
0.253003753899705 0.220676404259357 1 1
0.362221381013527 0.313511415509331 1 1
-0.147500507783019 -0.125526860871196 0 0
0.609540026510581 0.541629571853152 1 1
0.662424070773656 0.592419848401169 1 1
0.301048531010208 0.270280902871528 1 1
0.592793940625232 0.534832701833103 1 1
0.456094670582602 0.42354043591554 1 1
0.329290867542787 0.306975503055544 1 1
0.237901660837182 0.241842521392361 1 1
0.546330187430241 0.497953441181006 1 1
0.216435801177407 0.199244712269438 1 1
0.435753555178497 0.374193704970406 1 1
0.479474896541713 0.428070722926645 1 1
0.319730086437622 0.313807283706763 1 1
0.75787023118791 0.706524379197817 1 1
0.618198825064336 0.604997037264424 1 1
0.5033227704032 0.443878542781332 1 1
0.620260241064172 0.566124401485691 1 1
0.279920507513195 0.245855006055178 1 1
0.429904631581769 0.393517345145264 1 1
0.229437524411695 0.187113962752022 1 1
0.336940349116287 0.336146182713835 1 1
0.814418520450511 0.750885240841532 1 1
0.639331989034404 0.600865710077788 1 1
0.425276860877301 0.373969059842842 1 1
0.666419043453493 0.606897744373234 1 1
0.824713424554996 0.71396397815562 1 1
0.339434976091374 0.307428381459787 1 1
0.470856742656924 0.448738513044459 1 1
0.371565863505255 0.338935727227674 1 1
0.514361723277727 0.447243874428722 1 1
0.272839008161952 0.238843998961478 1 1
0.667611603758642 0.632859526520735 1 1
0.379000188157982 0.298593557241133 1 1
0.336253051249031 0.310586093095855 1 1
0.282612349427497 0.299405626167553 1 1
0.613465964033393 0.580804258147698 1 1
0.559756815271676 0.512706396574713 1 1
-0.0601358842738472 -0.051646828873442 0 0
0.601102281334726 0.546518064208693 1 1
0.242385421992984 0.237032454884178 1 1
0.436558005289214 0.436007990598789 1 1
0.571331368259387 0.483788902839928 1 1
0.433615429441981 0.390037127368531 1 1
0.493806007394082 0.427861588799499 1 1
0.792038109175028 0.732604600858755 1 1
0.337818629918363 0.301995755679079 1 1
0.207521091660448 0.200243704439639 1 1
0.951520624655262 0.893401232336111 1 1
0.402478535242945 0.350090673571668 1 1
0.418475684977812 0.366148467590433 1 1
0.55577896242781 0.496381835325441 1 1
0.278905512170884 0.254028290178687 1 1
0.223269853908457 0.204481154466356 1 1
0.927856510541082 0.830944879303617 1 1
0.46611256145305 0.402674687347378 1 1
0.695416410083185 0.633032703396993 1 1
0.624545815736054 0.56795333731639 1 1
0.156046646573394 0.138421310491027 1 1
0.900560566346566 0.82702237734608 1 1
0.547476401254791 0.510224367987763 1 1
0.523241933154176 0.489179485905947 1 1
0.519311566614985 0.433908809835711 1 1
-0.0722217415216775 -0.053688424983338 1 0
0.728552815232615 0.625722457455133 1 1
0.956021593050668 0.880225799451978 1 1
0.235337539418968 0.199400495688176 1 1
1.04114090600721 0.947656573360644 1 1
0.502867388074174 0.465316139959794 1 1
0.581791357308021 0.523211301737256 1 1
0.236658654748966 0.191063184214801 1 1
0.310743218553163 0.323014372123889 1 1
0.516726587727446 0.4840658670993 1 1
0.608067048766735 0.560427955811315 1 1
0.570903544448311 0.490393040765138 1 1
0.693546452121029 0.619924485194748 1 1
0.328937380970366 0.278880436566155 1 1
0.270066364405883 0.226421482060892 1 1
0.577270405018631 0.591444370966743 1 1
0.945884666715675 0.865518623228433 1 1
0.234373009194998 0.217351122683864 1 1
0.475661111558655 0.424425345621346 1 1
0.567485669286459 0.454741377674361 1 1
0.551136593277744 0.514358403770461 1 1
0.745483810899676 0.666223235326103 1 1
0.476179937604031 0.434066356158814 1 1
0.663511775714102 0.603027327166463 1 1
0.536740103521545 0.482232818694394 1 1
-0.0378004888334491 -0.0384855187737445 0 0
0.348597215930867 0.335208989713872 1 1
0.761766014319491 0.698123733848294 1 1
0.341704687768811 0.309337589952578 1 1
0.237080239121735 0.19894194113985 1 1
0.370381652065086 0.373270836315314 1 1
0.677118133543063 0.628339096278135 1 1
0.046847128912278 0.0930966302528379 1 1
0.650713869400612 0.594138306753065 1 1
0.943708221802011 0.851768709101399 1 1
-0.0331370412639245 0.0141018130496476 0 0
0.282091481281232 0.203583073555513 1 1
0.764714872451546 0.666480510888898 1 1
0.260739171069926 0.248270440600123 1 1
0.548319496980288 0.48000611173304 1 1
0.751416385687775 0.69320914503776 1 1
0.0963158748141381 0.0842246425646473 1 1
0.343146613859981 0.290010785551984 1 1
0.647768861656729 0.592306623047647 1 1
0.476841880957991 0.437648717400051 1 1
0.294536880770924 0.267804920285186 1 1
0.19844614622637 0.155639622299106 1 1
0.360642435049508 0.311803174735057 1 1
0.347359585242595 0.29693833246529 1 1
0.357496327745752 0.317856668124162 1 1
0.368569200920077 0.333954961218188 1 1
0.78963572116595 0.77141233587065 1 1
0.258117023687249 0.310694474658566 1 1
0.180190459431915 0.151555623894061 1 1
0.346457921935031 0.319781281833184 1 1
0.370207908249451 0.343661715949741 1 1
0.404163202462852 0.34963914730717 1 1
0.437257934361082 0.378327327199996 1 1
0.865189434375468 0.86089485674404 1 1
0.546146981560427 0.488392770380199 1 1
0.569843579100509 0.47947539728218 1 1
0.461920799192886 0.415766570353469 1 1
0.475577772970261 0.421038376821533 1 1
0.47865047008043 0.446982476651131 1 1
0.261522571572471 0.249008925650205 1 1
0.557320768398266 0.534203410824513 1 1
0.197025313203758 0.137433158421203 1 1
0.402622527715088 0.354745067877538 1 1
0.587627654950066 0.523220865669852 1 1
-0.0137123520625548 0.0261911434544711 0 0
0.614065978579973 0.575393128847641 1 1
0.742789638635982 0.693146008109095 1 1
0.404116229827322 0.370461163720041 1 1
0.29581629842087 0.272141749534516 1 1
1.49990104404842 1.41035156680357 0 0
0.428419338900903 0.387111809556101 1 1
-0.0533068506009987 -0.042204373271531 0 0
0.553433287947076 0.475232975966881 1 1
0.614932093315061 0.577776306181199 1 1
0.422615700438034 0.376690422080014 1 1
0.164107037729961 0.15610409623523 1 1
0.510031634231584 0.519429425810555 1 1
0.64688501282251 0.578853442525013 1 1
0.343674983827959 0.313740673739814 1 1
0.51533891665647 0.458049767578614 1 1
0.509997162973225 0.457728398615888 1 1
0.793721695842693 0.704787482370078 1 1
0.838910800999857 0.762417180227309 1 1
0.491891422669724 0.435430751841457 1 1
1.02037775593994 0.923105848034939 1 1
0.156352444109404 0.163659256401528 1 1
0.343432895939563 0.318143486007332 1 1
0.396582884525401 0.350628604815818 1 1
0.388355015507383 0.376246010010587 1 1
0.469880651381167 0.459414040320271 1 1
0.269636753714837 0.272597907536658 1 1
1.21955987960716 1.09940238428214 0 0
0.227324321927834 0.198140505551739 1 1
0.661729835464954 0.536082389056445 1 1
0.549417173822409 0.494154692858282 1 1
0.456106944241688 0.406723541523421 1 1
0.0900094162399423 0.105793833561904 1 1
0.471894649497824 0.463327613938974 1 1
0.519746476295553 0.468988486984484 1 1
0.171387826737976 0.168667656979673 1 1
0.42432190497529 0.42134100313509 1 1
0.296872956477648 0.280462752291998 1 1
0.477283702384766 0.419425438818984 1 1
0.792759716953234 0.74378685745106 1 1
0.677170795928635 0.621791820377977 1 1
0.881572145005377 0.780174407395354 1 1
0.308949941398193 0.269778845198629 1 1
0.576741551965284 0.528106581945157 1 1
0.209339245192769 0.193762630312811 1 1
0.269318035941647 0.215596114724887 1 1
0.488918392260536 0.4402761730638 1 1
0.402516780158709 0.359434553140035 1 1
0.699826920702737 0.652171854268848 1 1
0.698144138085672 0.626958120680047 1 1
0.680153229779822 0.616431607547987 1 1
0.688384338016321 0.628918520307149 1 1
0.0306188726835609 0.0268191106059019 1 1
0.102002687719451 0.0855606055880012 1 1
-0.195496864246226 -0.196466495695547 1 1
0.371180287677717 0.340866334739353 1 1
0.393044985561208 0.374534991805047 1 1
0.536434079445936 0.512008319316197 1 1
0.269062808243847 0.215524538224209 1 1
0.919476885575754 0.835241176022951 1 1
0.372051536806077 0.314571417300081 1 1
0.361012570736706 0.332583291137717 1 1
0.258284436272097 0.221956273510261 1 1
0.736315250977214 0.666140238228528 1 1
0.404581306140739 0.357060631051143 1 1
0.358762030086946 0.322265210436339 1 1
0.532501883273626 0.457833038442314 1 1
-0.015027344101136 -0.00797472356366218 0 0
-0.154593309717309 -0.13096084406003 0 0
0.930838701819884 0.819419666733196 1 1
0.626230749339571 0.555658905048112 1 1
0.0638630048818951 0.0567248643380132 1 1
0.598700136284593 0.583605265637079 1 1
0.374322489916208 0.32629120318154 1 1
0.10970428426728 0.123354232202595 1 1
0.342177470900497 0.302948272148015 1 1
0.51824879685308 0.47750484910454 1 1
0.768460020742973 0.66087827866995 1 1
0.179517359978657 0.209806207682827 1 1
0.55080438500393 0.516330311179714 1 1
1.1980474861642 1.05994784699334 0 0
0.0649765492698114 0.0960157917483059 1 1
0.305704691026156 0.279401806498659 1 1
0.215552655446358 0.196023594546161 1 1
0.386375617003641 0.326717446120481 1 1
0.194459172444406 0.17634646758706 1 1
0.731140064768489 0.641601954575374 1 1
0.726050610083128 0.668884913549123 1 1
0.512533388629297 0.492754313561169 1 1
0.468324098867764 0.426128423674446 1 1
0.15849980567853 0.150802821909286 1 1
0.939792277570906 0.83611282441947 1 1
0.700806490269856 0.631677011804544 1 1
0.205109886557023 0.170542613089953 1 1
0.786372219876325 0.71110700756416 1 1
0.610019874262973 0.562889155943071 1 1
0.492884512560831 0.46892493307976 1 1
0.394749641138142 0.338764517440607 1 1
0.72029643145465 0.627301771815022 1 1
0.690786316676557 0.604367962904763 1 1
0.81734349538146 0.7528965433089 1 1
0.424497950629035 0.388026817358849 1 1
0.46057224230118 0.413515928334847 1 1
-0.040171914008492 -0.0370783278328655 0 0
0.306423553767511 0.282410373597156 1 1
0.453861911605042 0.417065166436127 1 1
0.283179782202674 0.265407790201026 1 1
0.378106160058807 0.291383388443294 1 1
0.502477261261299 0.472432270377939 1 1
0.774817862961582 0.731821576080622 1 1
0.493703857278591 0.488869814880043 1 1
0.225675181253992 0.217983727930302 1 1
0.575195442663351 0.506733648089252 1 1
0.741939826392694 0.687387913395759 1 1
0.190752790170779 0.179658208315415 1 1
0.7114841084448 0.647770907934294 1 1
0.902048814075994 0.845481358430249 1 1
0.771830300753177 0.689364453376643 1 1
0.678466621052131 0.619728746234359 1 1
0.461666996554671 0.401381914292605 1 1
0.68313833456208 0.615165800726178 1 1
0.351868032778775 0.293708707666278 1 1
0.391800544842526 0.330129531166568 1 1
0.341300940620185 0.394289835860996 1 1
0.459926800502223 0.416650129973765 1 1
0.597270416270864 0.554768401116914 1 1
0.663115311338615 0.598045569528105 1 1
0.432595686269098 0.323538945372822 1 1
0.476381441259099 0.427540881884246 1 1
0.334251571744579 0.315050995944252 1 1
0.522006839852462 0.504836065006058 1 1
0.575584868701868 0.499578763770071 1 1
0.902089128627798 0.835565054446872 1 1
0.510586372237369 0.484278134867161 1 1
0.455307796789945 0.420101572233536 1 1
0.404176378345165 0.369521175884802 1 1
0.7820508423117 0.71482487056921 1 1
0.628705867356899 0.572756965493791 1 1
0.53754045283753 0.380536771205179 1 1
0.789420151828769 0.696619719021705 1 1
0.406465794633608 0.363130835674001 1 1
0.463985246998179 0.409622448666202 1 1
-0.0321860902608443 -0.0212057390535113 0 0
0.312066928742241 0.267157330594326 1 1
1.46895602755642 1.27551602635465 0 0
0.214955730087991 0.200293450872434 1 1
-0.0366135089255596 -0.0348742642745793 0 0
0.0606363659354857 0.0494974102436133 1 1
0.362712878464877 0.348499746182626 1 1
0.0718701706761415 0.0551433211638248 1 1
0.6077618950525 0.557331117066755 1 1
0.379247466730977 0.345865724485332 1 1
0.514119189441861 0.456976085082309 1 1
0.725210249733094 0.703937839469214 1 1
0.769349855005437 0.695970164987296 1 1
0.0949083223487149 0.0886960506006373 1 1
0.460185567895805 0.393447016229954 1 1
0.254953618149636 0.229012775068501 1 1
0.0427454154985651 0.0523293711591618 1 1
0.395087159460021 0.382205073195448 1 1
0.63788992358804 0.56289789001934 1 1
0.363579769778242 0.314406351784032 1 1
0.333657955025516 0.303099190139645 1 1
0.442227350117942 0.462616550335958 1 1
0.909572945039944 0.858062991586448 1 1
0.676859245333113 0.607637596513591 1 1
0.0606008493445212 0.0533490722343106 1 1
0.497050046083798 0.451074501119657 1 1
0.749292381876673 0.666241858797995 1 1
1.00772410295463 0.90481763618067 1 1
0.341494065572801 0.333454440724442 1 1
0.0354799478682004 0.0411220437117599 1 1
0.616521506979964 0.576799765946699 1 1
0.610140124841179 0.547890580923314 1 1
0.451389724381882 0.388089821578899 1 1
0.384993477582617 0.341083242389863 1 1
0.22344672328847 0.177843455025635 1 1
0.432357583999685 0.430674500448127 1 1
0.212078189844975 0.193138471361518 1 1
0.98200891416974 0.87027404472584 1 1
0.711287087439474 0.642632184199362 1 1
0.277064917611952 0.238724860326681 1 1
0.572320337321832 0.523847425744702 1 1
0.351028822538548 0.331445604420517 1 1
0.375167704006267 0.325771405438029 1 1
0.241934724767974 0.214987961785388 1 1
0.107679215908262 0.101740310844424 1 1
0.513113371500528 0.478894865292314 1 1
0.862891169433855 0.787693490934782 1 1
0.529136094781142 0.489278548844763 1 1
0.236310592219193 0.211303786348572 1 1
0.561249696963884 0.511964511378032 1 1
0.197229482334328 0.205315648068313 1 1
0.291062344364048 0.270006355514323 1 1
0.171416721412107 0.1744878133625 1 1
0.580126463021751 0.55798654819275 1 1
0.753634674080447 0.682815462046603 1 1
0.511270862681324 0.446152575780066 1 1
0.663196861100327 0.550879594226562 1 1
0.478475922678073 0.483324937377091 1 1
0.464879078691749 0.396857624744354 1 1
1.14883952085487 1.04073409659271 1 1
0.636591504190779 0.567251643373741 1 1
0.421428282953551 0.374481813340712 1 1
0.364028135208483 0.309576969729883 1 1
0.448632371039414 0.402369269400681 1 1
0.310454049780372 0.25300848320302 1 1
0.311174837924925 0.287893441498166 1 1
0.935660940000904 0.970233773695848 1 1
0.299283557928206 0.252423326192482 1 1
0.792978428946384 0.718099080581825 1 1
0.52839001067059 0.484988021613912 1 1
0.265228657804264 0.230257216231957 1 1
0.545760089963497 0.496544112596877 1 1
0.686068568764156 0.583681582679333 1 1
0.208073490296201 0.185976460227923 1 1
0.62738701255036 0.565087129619285 1 1
0.487360518388858 0.45230070362704 1 1
0.447033616717906 0.405774673724664 1 1
0.619762911414825 0.565853618018131 1 1
0.495798218028501 0.465172404485929 1 1
0.137983508771714 0.15034415718229 1 1
0.532052518673698 0.477510776295706 1 1
0.43224627133578 0.402400369466825 1 1
1.13956967321753 1.00406895723588 0 1
0.831674790007465 0.741385888899885 1 1
0.268241224543557 0.261716820046276 1 1
0.360140559206354 0.337443386548795 1 1
0.582619780677938 0.55682932702433 1 1
0.479960109796069 0.456318694300323 1 1
0.279798272277685 0.231868946083004 1 1
0.584482542785337 0.520237477944782 1 1
0.0572916977309745 0.0496073703356558 1 1
0.946518667117869 0.840348412570595 1 1
0.470349708088844 0.437972940528472 1 1
0.62762009427633 0.54904384544766 1 1
0.987513287714736 0.828267851236365 1 1
0.210214829450382 0.203908008633609 1 1
1.20859516413442 1.0896039808752 1 1
0.117717858263263 0.0984593239317739 1 1
0.155680830671485 0.134083868884368 1 1
-0.250434465149869 -0.206154585136672 0 0
0.577973260337034 0.506719270405799 1 1
0.165580698277046 0.142357397924215 1 1
0.466998493798605 0.419641107319534 1 1
0.586541901959717 0.543842282712244 1 1
0.616443109334114 0.562371804524941 1 1
0.653508369366916 0.576582000000847 1 1
0.573217822747653 0.52579329112492 1 1
0.500365997785028 0.454173967865532 1 1
0.203076770782316 0.186349909378183 1 1
0.284845386309513 0.230571990888605 1 1
0.21448429051129 0.202967727850871 1 1
0.986183574383981 0.834941388646258 1 1
0.364955186834146 0.335621243634338 1 1
1.3985289255517 1.2766324829349 1 0
0.484338808740803 0.456574227760833 1 1
0.554113747608104 0.530784269551631 1 1
0.433942898489824 0.407610777715679 1 1
0.758698316973414 0.694319084760105 1 1
0.738711452660479 0.652548534712228 1 1
0.609484578654137 0.556029768874964 1 1
0.505883164816257 0.488747604685653 1 1
0.512643685184169 0.459500924498874 1 1
0.830648579037893 0.765665544517002 1 1
0.307641703096045 0.243132423579977 1 1
0.335892293315663 0.272683499076288 1 1
0.185079335834411 0.187881821939399 1 1
0.188039590759153 0.162843528194189 1 1
0.811367504981999 0.756353708835586 1 1
0.335872081378872 0.313607386456814 1 1
0.458463206145096 0.415772897856426 1 1
0.60854743564324 0.5656343560672 1 1
0.439719505715328 0.414854389757874 1 1
0.187197815444369 0.114470908373173 1 1
0.8909747891434 0.814421488501701 1 1
0.275295269472682 0.242963179386235 1 1
0.520899546503543 0.439054689347729 1 1
0.403631102090589 0.322186998928185 1 1
0.332546645429971 0.294456015641756 1 1
0.55673324036191 0.517751082127671 1 1
0.371770245344062 0.388505109780997 1 1
0.685974836218162 0.633908855997698 1 1
0.386375689806149 0.351748150171714 1 1
0.38070387934207 0.367928392603739 1 1
0.726403449592446 0.640971267668987 1 1
0.64880512467612 0.595417395961736 1 1
0.772861610596693 0.698160810400785 1 1
0.771231593908793 0.683428453770262 1 1
0.0909883225590416 0.0494866092986035 1 1
0.427440741458087 0.396886643771486 1 1
0.524660196704503 0.463798764238987 1 1
0.516129089187075 0.459094032920155 1 1
1.04866773083727 0.930131363859446 0 1
0.448791560799175 0.386441053078408 1 1
0.482781860901968 0.468095156744629 1 1
0.394480996063213 0.350030500285017 1 1
0.203659745529452 0.218727635530607 1 1
0.414617443531036 0.384730451738936 1 1
1.04512226797799 0.929974447501601 1 1
0.514811237810542 0.433303093951467 1 1
0.625894387915156 0.580477022009598 1 1
0.443873089993347 0.43276579255468 1 1
0.775821059286646 0.703527367589617 1 1
1.07984719483792 0.901368173832573 1 1
0.272559953810602 0.247689423362225 1 1
0.50421734236375 0.46782807487988 1 1
0.417471403964172 0.360598256852268 1 1
0.907046043666484 0.799385918441001 1 1
0.303937621419795 0.302689695365424 1 1
0.509559859176822 0.470033827207572 1 1
0.740741486483192 0.692501472021712 1 1
0.847957985132963 0.764429454416544 1 1
0.376596143896557 0.306532672125122 1 1
0.391997232001349 0.337552095042277 1 1
0.368666551661675 0.321271773212589 1 1
0.566372305480701 0.542676082999829 1 1
0.631707684523066 0.548110588434369 1 1
0.441563333478996 0.389242808674718 1 1
0.103969479067941 0.104160751521587 1 1
0.757737465554915 0.662171196193505 1 1
0.43880055592182 0.389923742628318 1 1
0.54621535806383 0.51308070368195 1 1
0.594679259595429 0.55143009516274 1 1
0.448381232820825 0.397164078787471 1 1
0.450809322860607 0.431514627173426 1 1
0.494204049898005 0.448428531511901 1 1
1.09480629741305 1.01112681219221 0 0
0.794299937513589 0.698683319900898 1 1
0.478464943093817 0.437721725111845 1 1
0.300811622787983 0.215772181455423 1 1
0.627841467417427 0.543068870490123 1 1
0.433172713399468 0.393061792576626 1 1
1.16713643952371 1.02814230501005 1 1
0.480631791674332 0.444485311260829 1 1
0.540026050158678 0.48470841542885 1 1
0.563155226731044 0.505004561006329 1 1
0.654444022066695 0.587249714390219 1 1
0.3598401917547 0.327963767852721 1 1
0.701864047135263 0.641105313529875 1 1
0.532714732730153 0.47670748215613 1 1
0.497126758716614 0.443806459500521 1 1
0.10660965484487 0.084537905224343 1 1
0.865920104068551 0.781254599072609 1 1
0.495162090572533 0.435866930835816 1 1
0.716302590592635 0.661689383798932 1 1
0.578528425966199 0.555987387394929 1 1
0.776404748970069 0.669700528800352 1 1
0.361811787414075 0.326801116715294 1 1
0.361019299888778 0.34714189391649 1 1
0.176260459515303 0.155960856310384 1 1
0.609461090238238 0.579347962126465 1 1
0.683301408648408 0.658598077098766 1 1
0.472369452067817 0.424636253352706 1 1
0.354874257034277 0.321309805883933 1 1
0.373580050583541 0.360978761918725 1 1
0.832934676045053 0.751906101005237 1 1
0.752568894449824 0.652215816639114 1 1
0.81252747436379 0.738566095176302 1 1
0.45781440853557 0.424407469519247 1 1
0.217187972059787 0.204038773202422 1 1
0.252050943619162 0.26863619263976 1 1
0.402812078955555 0.349116926689604 1 1
0.466741582903432 0.424310378445839 1 1
0.717386337297018 0.660877692660673 1 1
0.562756350359221 0.547663736763531 1 1
0.564959618814573 0.506297389991761 1 1
0.402249672627783 0.391634205698575 1 1
0.396695322638686 0.37528327887842 1 1
0.448244618176403 0.431998177965996 1 1
0.550009236288637 0.478920284305872 1 1
0.770324050808859 0.648637312896257 1 1
0.749607614406818 0.668892885456263 1 1
0.363327262722857 0.298646550417056 1 1
0.725092104733669 0.677276679341186 1 1
0.423356230313581 0.37266462773424 1 1
0.312612012206562 0.306021047013697 1 1
0.370236455446891 0.323592095253352 1 1
0.593787651083155 0.566909694335215 1 1
0.314392389349619 0.298035560309792 1 1
0.53738620520484 0.460950790360144 1 1
0.55263630324432 0.514945872272768 1 1
0.753113244528781 0.694190111536162 1 1
0.425534534061231 0.388397202441047 1 1
0.513769094368723 0.459241441943698 1 1
0.287023166983298 0.247533336147268 1 1
0.158450976992977 0.139200300380283 1 1
0.684034294039845 0.592058511773762 1 1
0.0816189194758572 0.0905471719948445 1 1
0.317390876518093 0.289852235973718 1 1
0.678194205063126 0.634702038151544 1 1
0.011251918993189 0.0273809271333277 0 0
0.477868725417446 0.416372196134337 1 1
0.677041609769384 0.601947942498941 1 1
0.294280358898602 0.331315454467456 1 1
0.32486471858847 0.300921804036541 1 1
0.247013923827687 0.228410120104998 1 1
0.840615587061889 0.760864570135061 1 1
0.447298406954695 0.396262010991494 1 1
0.548215400091488 0.507489392446305 1 1
0.678015237983473 0.603316263514312 1 1
0.538290901731174 0.523446720316216 1 1
0.0577723701415401 0.0495272541536499 1 1
0.370272875922856 0.33379376523102 1 1
0.679926723443586 0.5803253832039 1 1
0.559352214242558 0.52417102654705 1 1
0.629241946229124 0.554431424671162 1 1
0.373514896632075 0.318698471225975 1 1
0.407495534968641 0.371344371487879 1 1
0.58313317897518 0.55083287060632 1 1
0.622120088295564 0.562342489201185 1 1
-0.0223045243099915 -0.0332474393844011 1 1
1.33145503088246 1.1854122400639 0 0
0.632949976153178 0.583184840256989 1 1
0.691217758536977 0.683003227461791 1 1
0.583389157454488 0.525971539993249 1 1
0.794813272551565 0.720936923360398 1 1
0.334997695434454 0.328680112318969 1 1
0.405403910385453 0.334623526358418 1 1
0.432476323629622 0.4220812986597 1 1
0.749823253397021 0.685226808567287 1 1
0.602361295641248 0.546714346780164 1 1
0.592247278503889 0.542404688260687 1 1
0.414114502099091 0.389417957083674 1 1
0.206009508922123 0.173569347433316 1 1
0.53719291232925 0.446610063309489 1 1
0.329779431699728 0.306455230696604 1 1
0.371122893747031 0.353269952221294 1 1
0.170933421531416 0.164537372866427 1 1
0.859522875034596 0.77687365913357 1 1
0.539205236491755 0.462920933368656 1 1
0.0412722243805456 0.0215619035482495 1 1
0.549891180708797 0.483961394078712 1 1
0.993901545548245 0.888405817878114 0 1
0.476428932186696 0.42952621295393 1 1
0.44363191533483 0.434717331379387 1 1
0.70793392424752 0.635134048259393 1 1
0.13625475968986 0.136904309235034 1 1
-0.0395107853897852 -0.0508916161149139 0 0
1.26957922022836 1.12622708686988 0 0
0.384705202642381 0.406330660660753 1 1
0.242748868636692 0.228946149351642 1 1
0.0352476388610679 0.0271811715771578 1 1
0.126661047166174 0.113960425155182 1 1
0.577829139316852 0.494902832578234 1 1
0.55062643845749 0.525513506127315 1 1
0.615016269050236 0.567272873818523 1 1
0.56082332405067 0.499933816801561 1 1
0.407875983227384 0.396960533833028 1 1
0.546782881110467 0.493639411665012 1 1
0.489106050798106 0.458498639678021 1 1
0.428875170914703 0.35132362089355 1 1
1.0481836467953 0.912721795599431 0 1
1.03581851987068 0.939246684355901 0 1
0.650905240025757 0.608331359162176 1 1
0.497386359273204 0.412137121977818 1 1
0.34030998334152 0.285223042309822 1 1
0.431295734471673 0.386591012177238 1 1
0.563146222760276 0.533376232145893 1 1
0.744893497179438 0.68145704283676 1 1
0.723778326470108 0.643802865007115 1 1
0.306117090398775 0.303419944946729 1 1
0.355792117802191 0.3145371972619 1 1
0.50387143640472 0.462951507246597 1 1
0.462927768027643 0.410075948232642 1 1
0.627840339805552 0.544075550195092 1 1
0.971604459142691 0.833000094829869 1 1
0.507245842877384 0.437022231237652 1 1
0.453753960511257 0.404080370350086 1 1
0.769185657230305 0.712001145172598 1 1
0.187286152970661 0.200817395985687 1 1
0.328053219681382 0.308049998964154 1 1
0.138586625442817 0.160468392093184 1 1
0.388913874144341 0.336532659986113 1 1
0.686686398304547 0.642305019577049 1 1
0.235685573506259 0.200764799970413 1 1
0.661440458457435 0.591062571222394 1 1
0.433679553097481 0.448728577062674 1 1
0.542305834531489 0.494563038439045 1 1
0.268271325960133 0.275526551280476 1 1
-0.0526393696893839 -0.0332047393354544 0 0
0.0718928125516141 0.0614767342557055 1 1
0.216937571759842 0.202967740466718 1 1
0.678042689438589 0.603151925953506 1 1
0.727161169217113 0.675174466970272 1 1
0.274915009646449 0.250232920205642 1 1
0.369499031693526 0.399173191758478 1 1
0.180538289181589 0.160439655315401 1 1
0.260693395106833 0.248022190452964 1 1
0.446755338357106 0.404008566774564 1 1
0.540097138034363 0.500852602849871 1 1
0.718965409797003 0.651979699118076 1 1
0.695005511042586 0.638598230276773 1 1
0.486205992760304 0.440780850504864 1 1
0.255617805572507 0.238495383326827 1 1
0.423211481587912 0.385309545280575 1 1
0.955431529180704 0.919708078709986 1 1
0.572297435712194 0.501323320778338 1 1
0.66880959109195 0.586754684131133 1 1
0.027397785379427 0.0255752263134462 1 1
0.12741799393291 0.174203730691511 1 1
0.328128966421141 0.295782008409248 1 1
0.344651831418878 0.317371151012066 1 1
1.21724558311922 1.12064881749616 0 1
0.472591183476943 0.444203532818814 1 1
1.18821509586198 1.03985585779135 0 0
0.288074928780997 0.268444594298779 1 1
0.758340508655455 0.68848044262544 1 1
0.594080207773227 0.491723749965094 1 1
0.490511091729054 0.448114080449553 1 1
0.515553097309726 0.477466929069839 1 1
0.583723683192054 0.486648127570316 1 1
0.349658547686199 0.323122358531736 1 1
0.327829122153904 0.290283837398916 1 1
0.563027853261038 0.515243670496062 1 1
0.702560356771377 0.627576697942614 1 1
0.542301843832903 0.492664957452446 1 1
0.405803048338165 0.389447952913411 1 1
0.422575783164558 0.346136382385355 1 1
0.502678555086574 0.461061779036178 1 1
0.694716236809526 0.620334888218242 1 1
0.9952874856168 0.868606840084936 1 1
0.573715300058257 0.531961273882384 1 1
0.313535297626169 0.249271447667911 1 1
0.144103706684962 0.14987482320318 1 1
0.240009885796839 0.235625041213999 1 1
0.614111014528655 0.552342733464097 1 1
1.17341304230256 1.04085925261513 1 1
0.751475059220431 0.684797453490811 1 1
0.25567589607796 0.240852207318872 1 1
0.412350355761232 0.371498854393435 1 1
0.217443588574398 0.201424104656353 1 1
0.8331458584651 0.755040001918028 1 1
0.777842987500695 0.587339458322177 1 1
0.676134925681465 0.643475752212898 1 1
0.440012911289586 0.400333623401527 1 1
0.458438892974455 0.428660566924174 1 1
0.637944917738851 0.567148965634724 1 1
0.615422345393074 0.574763169228417 1 1
0.433802784677681 0.389449907872458 1 1
0.140476664536072 0.0827853515195128 1 1
0.313111663572632 0.29673257928439 1 1
0.36677125097627 0.253710605159916 1 1
0.624043855417564 0.549780288592872 1 1
0.312161027711735 0.335014872203244 1 1
-0.11271101332591 -0.123723855895677 0 0
0.683148507477905 0.608794801934798 1 1
0.673603266717124 0.620012596256127 1 1
0.481073471106286 0.429034314997 1 1
0.491825548938707 0.427250520657752 1 1
0.565212029964846 0.525466293904013 1 1
0.535775913624712 0.537631584717087 1 1
0.288693955639836 0.252727621422467 1 1
0.159952606001633 0.146989298731551 1 1
0.345244598641304 0.310354870434192 1 1
0.778463132522972 0.725945502321165 1 1
0.317999636239561 0.286413920121238 1 1
0.289473194854872 0.220906826957874 1 1
0.91255091285524 0.818760310652979 1 1
0.754680982394842 0.664294226888973 1 1
0.57249527875488 0.493085985428215 1 1
0.408008728795529 0.344885485826781 1 1
0.149359988234314 0.0975592501215864 1 1
0.519688610982241 0.464036813492335 1 1
0.105828214511565 0.105911312761467 1 1
0.689367283714218 0.614530071160745 1 1
0.402083351431284 0.341304580960343 1 1
0.309543302232145 0.296998266041412 1 1
1.09868566651819 0.976520377326889 0 0
0.178339969161773 0.134333119584726 1 1
0.700643026852264 0.625742074800746 1 1
0.146987773451373 0.109875457594705 1 1
0.552941735991253 0.488600472546706 1 1
0.463944555885444 0.431241437345915 1 1
0.269558249614643 0.234489734637235 1 1
0.715629705610784 0.63804242778295 1 1
-0.0541873608913958 -0.0251725255171471 0 0
0.535394865728969 0.519490103862745 1 1
0.366377023594621 0.325946252626441 1 1
0.970630358516767 0.897857883828712 1 1
0.462810381627586 0.407420184260331 1 1
0.456427285818929 0.41546707223112 1 1
0.611357695955588 0.546630759002895 1 1
0.645633411405244 0.566778240846664 1 1
0.670261259606822 0.608046787223614 1 1
0.602912828316071 0.532081767368812 1 1
0.566500833161434 0.487350461354748 1 1
0.214987553696208 0.201953929370759 1 1
0.428987299863089 0.413146197658594 1 1
0.670617044146739 0.579679768282597 1 1
0.947612266773536 0.867444598344748 1 1
0.622285072499722 0.548231649357047 1 1
0.676732753267814 0.61178414395378 1 1
0.186623751776951 0.176330744851406 1 1
0.225576563656066 0.209124887801616 1 1
0.557868420999224 0.509929765217073 1 1
0.361863140778126 0.326018865386121 1 1
0.773476007880195 0.679368994178593 1 1
0.264631464459062 0.248740923566429 1 1
0.128280469525266 0.141112435934302 1 1
0.594340190226368 0.478765309608038 1 1
0.5011176111231 0.456492276440131 1 1
0.390367109003001 0.349822908734871 1 1
0.414310134133603 0.357968458279108 1 1
1.01910099441973 0.98212733256778 1 1
0.530142777350413 0.500502965565315 1 1
0.526560753090174 0.480017068930844 1 1
0.225146347601116 0.185671566292111 1 1
0.623211156121594 0.544400593194226 1 1
0.872258418420555 0.752970800809716 1 1
0.123578912123218 0.235908804142035 1 1
0.573416744492502 0.511593266163641 1 1
1.07430442980747 0.978383923574363 0 1
0.41358679182649 0.365602805478319 1 1
0.318470515129838 0.288774918039806 1 1
0.198901643951191 0.210277737183229 1 1
0.485498040767366 0.447889946876628 1 1
0.653229910762304 0.569258895624125 1 1
0.509406715734333 0.462346601495088 1 1
0.428261046391095 0.370043234077647 1 1
0.461790635624342 0.409814483999819 1 1
0.282947394774439 0.23488427565447 1 1
0.178824168776275 0.149505863423613 1 1
0.0127325021713637 0.0483467482900044 0 0
0.344805188086207 0.285962410319072 1 1
0.420670641272729 0.371154409014144 1 1
0.596224556714016 0.531369291498342 1 1
0.679632376075257 0.585574054261141 1 1
0.782352611412795 0.672306344387023 1 1
0.526075590816172 0.506735821973816 1 1
-0.00210465114620768 -0.030812712910816 1 0
0.35048079981569 0.302498853271335 1 1
0.661571834981592 0.570005117985596 1 1
0.924489410623351 0.794404516612882 1 1
0.25851916308758 0.177345398333424 1 1
0.225009066987226 0.198339434224653 1 1
0.405621361903713 0.373980559721736 1 1
0.27005635734371 0.16248019826438 1 1
0.395711934247024 0.365828835392258 1 1
0.757633502780022 0.677097036024894 1 1
0.572015785172479 0.519660837592396 1 1
-0.0513397580574368 -0.0665902927300883 1 0
1.03443568663959 0.819810632636003 1 1
0.178687778599997 0.154018009807461 1 1
0.340107787291259 0.288671328454318 1 1
0.282533292324476 0.253808876281347 1 1
0.210025566093966 0.252725244523445 1 1
0.616976821923405 0.537381308192327 1 1
0.384634373111481 0.370061385749537 1 1
0.594455099059474 0.501003438139806 1 1
0.816643971595696 0.749266378747525 1 1
0.201663331060482 0.177017511424614 1 1
0.321950016591922 0.28774147551102 1 1
1.07126530989695 0.930487396383967 1 1
0.679948694153888 0.62276479828552 1 1
0.258344159103588 0.257243043673878 1 1
0.723536873819485 0.687707041065021 1 1
0.18371075558094 0.160023497638506 1 1
0.434843106782031 0.431645249156657 1 1
0.123442948599082 0.116714501076748 1 1
0.553137603103514 0.586678278461301 1 1
0.261728902439968 0.24881575552448 1 1
0.224887986411605 0.172883121645959 1 1
0.69651856784097 0.639102341065039 1 1
0.352363972568183 0.309593577517192 1 1
0.410677618190102 0.370788186828024 1 1
0.66690313799712 0.582865333886729 1 1
0.62261295953377 0.574858270878758 1 1
0.519045524864565 0.447805016864571 1 1
0.692425791503045 0.678766855228717 1 1
0.674500097265242 0.594934806515805 1 1
0.433595814569378 0.366430847576836 1 1
0.631365805614693 0.559995882622887 1 1
0.906716875347815 0.79926409186609 1 1
0.518389370667613 0.449214117720396 1 1
0.759309830787787 0.544112878585387 1 1
0.161662754822208 0.155231721891754 1 1
0.112655499108856 0.0927723298365357 1 1
-0.160025431638273 -0.131190158652203 1 1
0.352154746538004 0.308257286785689 1 1
0.526269693552948 0.466139723460876 1 1
0.536763381463246 0.505372258989746 1 1
0.522533720464928 0.497115109932747 1 1
0.415721136974976 0.371915216115428 1 1
0.401597249125126 0.345483894981264 1 1
0.164490869285389 0.167049248711919 1 1
0.620775031302456 0.57002880364066 1 1
0.777761995787457 0.739322036918922 1 1
0.725070663932933 0.676629673869542 1 1
0.47760901326495 0.438460309843503 1 1
0.287765116948099 0.221912886178877 1 1
0.486863054233661 0.436324639929916 1 1
0.469877955564764 0.427585748323406 1 1
-0.0709162885984892 -0.0581469230116453 0 0
0.672298635619647 0.606178195070853 1 1
0.557602753777142 0.514233687975274 1 1
0.10104093817147 0.0877002980421258 1 1
0.630871344130622 0.575936562905451 1 1
0.160757305249987 0.140713400949109 1 1
0.48881181609429 0.43305148660032 1 1
0.607578013816806 0.541796663123487 1 1
0.746525343576676 0.717617302353219 1 1
0.395795359520069 0.4033250016751 1 1
0.528388000210495 0.459994381850059 1 1
0.350060818595077 0.323759295558152 1 1
0.529504076095161 0.482916780987021 1 1
0.28988593084303 0.2446581061838 1 1
0.842969493095186 0.77127815884743 1 1
0.531566786600096 0.497995656732338 1 1
0.725701783211269 0.673746137459994 1 1
0.766569542880403 0.654810280809256 1 1
0.371549204703785 0.322062256888625 1 1
0.040546633509464 0.0383229378066031 1 1
0.856495192804465 0.761045661655225 1 1
0.621226669887156 0.597054965056442 1 1
0.0655402050979748 0.045030173859799 1 1
0.967875461753446 0.892619034409239 1 1
0.698963587749136 0.647717383011363 1 1
0.362937496687135 0.338383267398855 1 1
0.401182441193544 0.43761425479738 1 1
0.0894293874949336 0.0483803533559232 1 1
0.431163235629954 0.395581094725873 1 1
0.346752746701402 0.341353209248065 1 1
0.0912097091346224 0.0772526815716214 1 1
0.715511892686949 0.644760942550301 1 1
0.107971889417787 0.0642500037419964 1 1
0.549566105572232 0.528242102421681 1 1
0.427587655155461 0.406664760683197 1 1
0.821904934277689 0.716131423483751 1 1
0.442526360675959 0.389235747635393 1 1
0.713268180947091 0.652999165338329 1 1
0.700341167709882 0.624067802725633 1 1
0.259033146707958 0.234281810870191 1 1
0.351623309878283 0.296442687155544 1 1
0.222489794087656 0.209494751601498 1 1
0.499162808788916 0.457396777019178 1 1
0.954546806304847 0.883185269314699 1 1
0.649133099878369 0.579713886088373 1 1
0.96688735834539 0.894533047296316 1 1
0.605937488079594 0.545792226711423 1 1
0.600064594219894 0.579662020724792 1 1
0.883656449526129 0.807407827270516 1 1
0.371711894999503 0.374827587572884 1 1
0.850799506999435 0.753576681801111 1 1
0.689508907565871 0.603210988457222 1 1
0.490518779230322 0.423101023822071 1 1
0.58599097182398 0.588981141093706 1 1
0.450078826359369 0.419320089097581 1 1
0.359060763166607 0.276925732720019 1 1
0.438615541664024 0.378105087577049 1 1
0.301085811670631 0.275823008603746 1 1
0.671712100515196 0.60477422717716 1 1
0.112284632866534 0.0978660084826281 1 1
-0.192114867835987 -0.169971073389328 0 0
0.226976242006326 0.183362485856386 1 1
0.327293765187517 0.289383902035619 1 1
0.227250674209869 0.216863380971606 1 1
0.424105959062695 0.37491717955049 1 1
0.701328055678583 0.628759454434149 1 1
0.674313959566833 0.613551576797558 1 1
0.203743930463161 0.183254109394883 1 1
0.540998683154855 0.494945978499063 1 1
0.61664578444863 0.567288351453807 1 1
0.531918838869304 0.510894779613686 1 1
0.283529873986579 0.244340735121553 1 1
0.592455149113152 0.539941828661894 1 1
0.517962338179456 0.459511829063947 1 1
0.166635126934839 0.134671748789531 1 1
0.586642915902975 0.518105745900026 1 1
0.873764282353581 0.809887801815898 1 1
0.768733575606911 0.691147424180637 1 1
0.304248890031499 0.273051783141643 1 1
0.00475840053968425 0.0323769725969547 1 1
0.351113835685454 0.294949097705355 1 1
0.546502112580269 0.504659402911398 1 1
0.3818737663361 0.31826298920939 1 1
0.525789742913821 0.484765712584616 1 1
0.50508186663311 0.467155573805033 1 1
0.591604606109683 0.538689463513061 1 1
0.367004134853243 0.331021979479247 1 1
1.07309483120216 0.932239107975572 0 1
0.337420498507369 0.310888145415086 1 1
0.410273114227965 0.368659176149857 1 1
0.518091288069729 0.472015332200791 1 1
0.89504679715786 0.780033099410231 1 1
0.443557659133067 0.396439262008084 1 1
0.207318169082674 0.165739946027103 1 1
0.0534065532998119 0.0279171223093796 1 1
0.427338482909765 0.386178770472905 1 1
0.470739610691461 0.443204865402697 1 1
0.5892053058677 0.524387668923812 1 1
1.03062944281135 0.920967108223307 1 1
0.739006852359378 0.663545477545192 1 1
0.305362558943664 0.292455771772384 1 1
0.329986319224769 0.312929747981638 1 1
0.591489245494847 0.540321004532113 1 1
0.791406446904506 0.717120313390075 1 1
0.836208255571095 0.731976738512742 1 1
0.89895633295845 0.785175363388678 1 1
0.35439493570504 0.312154424640463 1 1
0.389205996228839 0.360814157615262 1 1
0.180546993138323 0.179044662684092 1 1
0.468693506066531 0.383140141356468 1 1
0.644398284151082 0.580288976559317 1 1
0.272832688064013 0.25792629384858 1 1
0.648883257599467 0.581243599925972 1 1
0.956537250332616 0.867224510364973 1 1
0.582653480264417 0.511804479207207 1 1
0.77196378048419 0.709178756661066 1 1
0.558337250949065 0.479416518394603 1 1
1.18538221049965 1.12732683637335 1 1
0.191542233101095 0.157948526458505 1 1
0.384924043830668 0.367681144145165 1 1
0.961456333774871 0.885350343291087 1 1
0.531114338157512 0.485763771815479 1 1
0.206275545091323 0.19820393048724 1 1
0.280608477618957 0.256320090796622 1 1
0.567416355869623 0.536273819127791 1 1
0.660117054871671 0.57437004532529 1 1
0.258672528493431 0.266432019688395 1 1
0.586148544960433 0.532204976330754 1 1
0.51365485568167 0.498539940046879 1 1
0.21224329027913 0.195211562628224 1 1
0.427189273096605 0.371002973116467 1 1
0.619357437975362 0.557263961481503 1 1
0.530202464484735 0.471970216482686 1 1
0.748871024035906 0.692698785999738 1 1
0.824439614137909 0.733184824604424 1 1
0.613069110981186 0.532876403625875 1 1
0.319179551208898 0.287460640418988 1 1
0.560511905369237 0.534349210942972 1 1
0.644611164356891 0.601676444565578 1 1
0.396034767864375 0.34416616317257 1 1
0.227965109428548 0.197469604543873 1 1
0.423875473975057 0.412472756774036 1 1
0.664748149736281 0.602368367996004 1 1
0.198005518524622 0.193930182180689 1 1
0.279136028771401 0.246407535158359 1 1
0.941893140695891 0.845932865497753 1 1
0.412529162108755 0.384628259427426 1 1
0.0994327329529042 0.098325324444259 1 1
0.203360199321189 0.167152345760829 1 1
0.455774800952943 0.423032531058095 1 1
0.38049727866857 0.346942883792308 1 1
0.435630291203731 0.416581122715395 1 1
0.414833716435793 0.404021959362764 1 1
0.576334935939605 0.545457937718035 1 1
0.656919167374097 0.612383358258689 1 1
0.295287429966137 0.236112575331883 1 1
0.277785822741563 0.25218788027268 1 1
0.216006469313931 0.201163819981011 1 1
0.135689728512332 0.112583546024378 1 1
0.525503537775775 0.453130738145566 1 1
0.465700733529077 0.426894012617502 1 1
0.293723996747695 0.280474998600032 1 1
0.48858743597982 0.445228250559963 1 1
0.413547341985263 0.370578054267377 1 1
0.496821532922583 0.502451108942261 1 1
0.322170638040459 0.294720587200288 1 1
0.551430439008997 0.484510817111036 1 1
0.60827051535586 0.546397645135058 1 1
0.379365202631282 0.351994113670588 1 1
0.353547144318236 0.323811675968205 1 1
0.472405922099643 0.402916603250951 1 1
0.143833850205574 0.126850062188216 1 1
0.348780097187089 0.324893885676623 1 1
0.477418448179169 0.434759630881524 1 1
0.520056591017589 0.481751824225449 1 1
0.373610266762594 0.32711755893729 1 1
0.373340405385542 0.331696428183521 1 1
0.177320617697849 0.168129764926657 1 1
0.856177977076107 0.736728423938136 1 1
0.460712655092804 0.40279639137712 1 1
0.544935633424047 0.46175071469194 1 1
0.0233217712431553 0.0859818255030244 1 1
0.923317872202797 0.819484124563284 1 1
0.135377759648231 0.115408678808717 1 1
0.419211930286043 0.377326380272609 1 1
0.685945063196395 0.601679458527691 1 1
0.669797530307044 0.632261058973487 1 1
0.358959590763479 0.371689873630705 1 1
0.115013448482225 0.109125476214535 1 1
0.711250411821091 0.692603175123911 1 1
0.384756664479542 0.362236102644108 1 1
0.376313778374145 0.360947220688173 1 1
-0.013948441968868 -0.0104799610352763 1 1
-0.119788626509828 -0.0958337262764118 1 1
0.318644567391782 0.330545465309525 1 1
0.744142958904574 0.670699289235537 1 1
0.546548245035416 0.518337482788376 1 1
0.651286392653618 0.587461898725581 1 1
0.816187253109889 0.732076896011695 1 1
0.887112360167325 0.761248923693357 1 1
0.49860696873369 0.43724236422591 1 1
0.442633454259735 0.405272358065826 1 1
0.31979039378729 0.287138934001144 1 1
1.00747937008307 0.919174132719809 1 1
1.04602037137294 0.962531698094542 1 1
0.203499774778444 0.175129827447198 1 1
0.643781628392824 0.592780806979178 1 1
0.496216276357622 0.391813941506106 1 1
0.667070607681095 0.597643280456176 1 1
0.352285266053023 0.307390445474816 1 1
0.209019657762861 0.150415868534157 1 1
0.809664490035233 0.747444245222219 1 1
0.543991767148901 0.484994965097363 1 1
0.616317407863135 0.572289819252715 1 1
0.433882738394516 0.348777283929247 1 1
0.230418728944953 0.202532988377795 1 1
0.420610497564859 0.357490260232795 1 1
0.50798717468526 0.506491868419917 1 1
0.713530838323266 0.60349322166093 1 1
0.555709311704906 0.491716165827278 1 1
1.01436628348663 0.804311152500257 1 1
0.531183413751281 0.480571108938491 1 1
-0.0504847153248632 -0.0399770243728065 0 0
0.663468939969897 0.575247565427036 1 1
0.44187895197692 0.377363414475153 1 1
0.311647610348311 0.27839541987459 1 1
0.696554741363074 0.662021704595396 1 1
0.316332058846343 0.303796389704687 1 1
-0.00314828665942916 0.00314242712586964 1 0
0.117570565546216 0.0892175909781166 1 1
0.583876458369524 0.516749828626306 1 1
0.190890503685242 0.214856812425203 1 1
0.136203559777292 0.146213322384888 1 1
0.81988104297983 0.740019441502588 1 1
0.189957299542303 0.176150388128376 1 1
0.636338367263342 0.593843719656293 1 1
0.768407449031052 0.695489382046788 1 1
0.908059675152975 0.743201746906601 1 1
0.913309305508575 0.824383213791119 1 1
0.908985808119439 0.829527333684705 1 1
0.398170586089833 0.348868684895172 1 1
0.84184957799185 0.76336100925795 1 1
0.275671196302101 0.220793374649782 1 1
0.0554423948770937 0.0567526053159824 1 1
0.0420531011402691 0.0389759038838816 1 1
0.53960386244586 0.4360383472102 1 1
0.769217739693194 0.67842872048922 1 1
0.131239754098419 0.103721929700597 1 1
0.281292890435165 0.270703834165779 1 1
0.484680123176599 0.440727830736461 1 1
0.585451139976753 0.519353930475616 1 1
0.264186728760199 0.246201950089537 1 1
0.697168042151812 0.660958964449681 1 1
0.530808644197654 0.487551475717465 1 1
0.624641552257743 0.563520389558465 1 1
0.0388779318786648 0.0332056876642113 1 1
0.166471096188735 0.140351570532906 1 1
0.0570059380854268 0.0406082591805454 1 1
0.495992439931991 0.465751941304296 1 1
0.230732327199869 0.22015036726988 1 1
0.734732127106395 0.662211659672907 1 1
0.403459847109944 0.359305622670105 1 1
0.245150983135043 0.23071323539236 1 1
0.40375304120497 0.358106863599374 1 1
0.35464908858957 0.329886158245208 1 1
0.448210648240922 0.40990427930285 1 1
0.760332463655023 0.700108089557492 1 1
0.0779035533801458 0.0512083645107831 1 1
0.468834370222483 0.425096040148273 1 1
0.521361220132791 0.457276872469989 1 1
0.266661566500239 0.172877946747089 1 1
0.541515329890688 0.482380746423258 1 1
0.183275872950432 0.199734645308973 1 1
0.677218480455194 0.601970520810264 1 1
0.473170786554399 0.420661933909682 1 1
0.35976199904673 0.336659731278741 1 1
0.899250932348542 0.816402981644295 1 1
0.31572598203758 0.313886518729334 1 1
0.642221345276394 0.581261099738221 1 1
-0.0676748808500381 -0.0672718052590348 0 0
1.08047089559532 0.933176580449012 0 1
0.630608324951248 0.547274971129526 1 1
0.7614385252895 0.652660517724869 1 1
0.543346122305617 0.529428553816898 1 1
0.708980435136113 0.663680754155354 1 1
0.706083439593747 0.658126742612645 1 1
0.787924418903579 0.682570978834929 1 1
0.276204687953865 0.207881099385061 1 1
0.826021107774243 0.768851352194568 1 1
0.483971259453353 0.412406991257575 1 1
0.688717974218344 0.617407566689077 1 1
0.622967620705233 0.583150135657942 1 1
0.37218373732255 0.309448709820743 1 1
0.232489452452874 0.222167383507345 1 1
0.384704470538438 0.320661708122221 1 1
0.481359705480737 0.437826989579288 1 1
0.689597455486789 0.620222929930943 1 1
0.69403414570875 0.608891516040829 1 1
0.278669241880007 0.230861096713362 1 1
0.227066099114736 0.209022464750687 1 1
0.290397485086743 0.25268144374489 1 1
0.621670729372282 0.560026294698599 1 1
0.221129436527705 0.201096109145721 1 1
0.696054386009679 0.627913137647098 1 1
0.424016208235123 0.39932460032549 1 1
0.39099111959943 0.37074405518732 1 1
0.586591702170207 0.537747154377328 1 1
0.47212494206967 0.417246037324528 1 1
0.41719682161047 0.366378794179548 1 1
0.365394951919584 0.331004440233024 1 1
0.30766745372974 0.292717006827096 1 1
0.179749138951744 0.158423462304037 1 1
0.53651295127081 0.48427416092705 1 1
0.330713590390437 0.324970339525957 1 1
0.387868834941802 0.358076368019375 1 1
0.464920289641815 0.42876756823679 1 1
0.351268906871349 0.30966972743472 1 1
0.2509287518394 0.24886283179292 1 1
0.785858219477566 0.721031206616669 1 1
0.386721030662981 0.339165896213918 1 1
0.434170605725137 0.388533480163849 1 1
0.429818046248436 0.388496825245756 1 1
1.00518002501011 0.901101399200717 1 1
0.535579473074223 0.482338585617908 1 1
0.458603885565689 0.46628545025109 1 1
0.760542699083477 0.684641415278186 1 1
-0.0217578791006619 0.0170653884823833 0 0
0.370018058064298 0.269345317210009 1 1
0.539635021794754 0.495338696341228 1 1
-0.19663547445181 -0.18371969489615 0 0
0.239343812889476 0.194852209982663 1 1
0.711211432208872 0.659548460483502 1 1
0.365357729035367 0.320157940418725 1 1
0.816103707770963 0.767934366227086 1 1
0.659249190610249 0.605060722568674 1 1
0.0271093654633029 -0.0108057895885838 0 0
0.444257639668669 0.406532031552812 1 1
1.10013452028771 0.980625347520093 1 1
0.613607341120091 0.566668283483629 1 1
0.46733060498611 0.444599610092772 1 1
0.431412793902511 0.376612914201426 1 1
0.468039179811676 0.455630183020423 1 1
0.586552223505997 0.503886510245348 1 1
0.206524287445295 0.209287326911263 1 1
0.564462455054355 0.523266123001634 1 1
0.497580147651783 0.441073240000216 1 1
0.482013080806308 0.421283797518072 1 1
0.4116620672365 0.371175262972644 1 1
0.494434653183137 0.443994709744179 1 1
0.544075002083833 0.464150037445592 1 1
0.259205459214397 0.233418918171445 1 1
0.556800663034138 0.488672429093777 1 1
0.375623328688777 0.343270977628502 1 1
0.374379729180118 0.389551360884521 1 1
1.13572269457305 1.01793108468858 0 0
0.392617447129381 0.357031952775522 1 1
0.211164481894597 0.201520154442632 1 1
0.538252949076268 0.49643079625089 1 1
0.630023799054639 0.569257283475374 1 1
0.26316959858169 0.214169488133153 1 1
0.728562198695366 0.666584882183112 1 1
0.636128010513449 0.589444149934311 1 1
1.08719782063721 0.9587376253051 1 1
0.727182695576417 0.671040355107854 1 1
0.411282851201886 0.369218600241273 1 1
0.423913951722286 0.381875809782732 1 1
0.500194214824448 0.446158082083059 1 1
0.40821771390904 0.360127782035096 1 1
0.33350011929957 0.294574272864812 1 1
0.450817918546675 0.410686467934857 1 1
0.254313618147698 0.207021957000101 1 1
0.486652409497553 0.479061358542539 1 1
0.659039178742943 0.575847607127058 1 1
0.0601421543110447 0.0431848407817222 1 1
0.289310345374583 0.247402098883997 1 1
0.501767327891761 0.440929986921784 1 1
0.367130347476468 0.333888120218926 1 1
0.0932308963906756 0.0884164033551391 1 1
0.021546971609106 0.0256741586519996 0 0
0.823054925178796 0.758599693749951 1 1
0.167210532001053 0.151543345759788 1 1
0.355681505453287 0.320430746377381 1 1
0.540531831788837 0.478310019314182 1 1
0.575199446595922 0.499595878940887 1 1
0.13426830116617 0.126582009847804 1 1
0.50270795559896 0.464838357809337 1 1
0.171826365025138 0.147155113191156 1 1
0.837034112812057 0.758356367535329 1 1
0.579656034898088 0.577122206314718 1 1
0.58382729917263 0.527634485080042 1 1
0.587552745876171 0.540851979296134 1 1
0.484463245198873 0.454883717960048 1 1
0.849780696719249 0.76235644386881 1 1
0.439435188615161 0.486858623735744 1 1
0.602234434065588 0.528750474726091 1 1
0.179459503128482 0.183364142542741 1 1
0.549243016047207 0.513486378412096 1 1
0.148452463017328 0.120883347361736 1 1
0.670477565720169 0.568157627104139 1 1
0.403799069749015 0.402847364182353 1 1
0.189780740286745 0.134236783667663 1 1
0.308963533254734 0.259656600096421 1 1
0.248883493102968 0.262310911998462 1 1
0.730470413353247 0.668127183811852 1 1
0.51473880667062 0.446817956139101 1 1
0.764967406019213 0.705979362254124 1 1
0.61871138239915 0.549791198174054 1 1
0.386899041785868 0.316881673799585 1 1
0.553094224424433 0.46222833942373 1 1
0.0989047229695465 0.0501204836141366 1 1
0.358986744036953 0.284842524950988 1 1
0.739979749492949 0.647825637107518 1 1
0.897605298429475 0.804066741248691 1 1
0.586132958724614 0.544763208343203 1 1
0.439779442812977 0.406612990777101 1 1
0.0997748845966178 0.0658211397714425 1 1
0.596488584586077 0.522534473582298 1 1
0.736281076734383 0.654766432559862 1 1
0.541929418078036 0.485565116820875 1 1
0.626906445492327 0.585635127190053 1 1
0.769076761228554 0.667630906664207 1 1
0.635104842205112 0.616956298927127 1 1
0.861506758234118 0.789365564642023 1 1
0.878383853071391 0.769997863842803 1 1
0.36143482888789 0.325252233656921 1 1
0.925959362338228 0.814065126570555 1 1
0.514107658733847 0.461050833022428 1 1
0.0341810589340239 0.0180463976973262 1 1
0.354673943050143 0.221199555973253 1 1
0.583839913442152 0.527055417674783 1 1
0.870093283391668 0.771438498344663 1 1
0.652930529042185 0.574452483270922 1 1
0.745266992701987 0.650251059966157 1 1
0.250502372087122 0.239726658104507 1 1
0.452027456248188 0.410272115076648 1 1
0.19952372756142 0.205590035918276 1 1
0.369153614452947 0.337838173626562 1 1
0.788708893075232 0.708388845483551 1 1
0.444878142629303 0.442533176276657 1 1
0.25629899569876 0.231019136550468 1 1
0.335877273121247 0.312440191715945 1 1
0.793793012087785 0.703636096845472 1 1
0.780731775871944 0.69424276950357 1 1
0.314611611139635 0.310605991658717 1 1
0.270946928850911 0.293359517761155 1 1
0.0404966558297549 0.0499865484734369 0 0
0.296952703322389 0.285970828846308 1 1
0.254026908344647 0.240798496236342 1 1
0.860830064022521 0.785900817373692 1 1
0.840345762141911 0.740583944421788 1 1
0.600004494825651 0.569527133008699 1 1
0.386954388409391 0.356713197473133 1 1
0.594305360821842 0.545527379915217 1 1
0.74331716677133 0.680633910234502 1 1
0.432177298813204 0.39012168931949 1 1
0.258758774371047 0.217813217154728 1 1
0.322101167286558 0.273472081084517 1 1
0.653051027228331 0.589821204516435 1 1
0.808410010714247 0.714718635875274 1 1
0.464222259895453 0.440009022941393 1 1
0.354531260826806 0.305644096183925 1 1
0.999356032741703 0.873763841703927 1 1
0.778831800657982 0.651193945232371 1 1
0.481742799624776 0.410808999822005 1 1
0.450968360937597 0.372249329486802 1 1
0.691429790632515 0.633203383795525 1 1
0.850949891897017 0.774793505089434 1 1
0.563069731708968 0.560938014207247 1 1
0.53734427885287 0.491318010156853 1 1
0.613169007232323 0.550628067328291 1 1
0.374493171479953 0.316096858046906 1 1
0.421925568115304 0.420460401396957 1 1
0.430240759696218 0.415115381333386 1 1
0.510997855584676 0.470488240426969 1 1
0.411601160440901 0.356444189563491 1 1
1.03693937745159 0.928360216332506 0 1
0.103180879894913 0.0651524489822407 1 1
0.401979580668391 0.378569471047226 1 1
0.269534504968653 0.206970009039923 1 1
0.926382938920614 0.841826565808353 1 1
0.934039163305861 0.845685180844231 1 1
-0.0157979628286722 0.0190116805473645 1 1
0.294268340970701 0.273155215593288 1 1
0.403128559294654 0.342385850337836 1 1
0.557129188960027 0.50276576411943 1 1
0.690123583822565 0.612271936733829 1 1
0.779232710511535 0.693816582640525 1 1
0.361718905820507 0.339407087202288 1 1
0.774678096290511 0.700411024879851 1 1
0.946518393117199 0.855017690441179 1 1
0.0149280472757592 0.0480099974119198 1 1
0.161280100794128 0.141362895792322 1 1
0.658119999944032 0.589740983041088 1 1
0.480080960700508 0.453611363127101 1 1
0.612458491995654 0.567560865581037 1 1
0.143386186217734 0.157991106159234 1 1
0.424868740439152 0.367084915721762 1 1
0.604363694082242 0.531931321911455 1 1
0.303762303801899 0.278938293449906 1 1
0.561336512522513 0.521093974429588 1 1
0.444331053632577 0.407571350315575 1 1
0.275201213803583 0.241989672421622 1 1
0.714375993863194 0.663093733897197 1 1
0.518258947530887 0.458083873512914 1 1
0.338321088530868 0.30499394661979 1 1
0.270310958455745 0.220648138956794 1 1
1.19689409507537 1.07151689641345 0 0
0.190109876178738 0.185091062463431 1 1
0.514529065431183 0.471396781957891 1 1
0.388889407548965 0.346636924555091 1 1
0.529408212436586 0.483571148115947 1 1
0.805618114752447 0.71868299856145 1 1
0.296138077436237 0.295381609540039 1 1
0.192709193668435 0.175607903213153 1 1
0.141537221688317 0.122659430900341 1 1
0.411040966190146 0.379761163294714 1 1
0.624007606598252 0.566050310004061 1 1
0.21210872754595 0.176031167650738 1 1
0.439559661113921 0.382743486406651 1 1
0.357141774099709 0.338450259708439 1 1
0.584676891471569 0.50329322980136 1 1
0.451182781837695 0.414885787952971 1 1
0.150589941758567 0.130471615267192 1 1
0.273537724273727 0.270838241784818 1 1
0.775504531412888 0.696313542321515 1 1
1.11538481667417 0.933184496737908 1 1
0.551645707346709 0.515724259465056 1 1
0.506488288492082 0.447894711990984 1 1
0.761015197449363 0.699026335782569 1 1
0.397224480600287 0.348987035336539 1 1
0.46091494818403 0.43624130388313 1 1
1.04216744342914 0.912854973827084 1 1
0.386475942031422 0.372819410766999 1 1
0.581413579581691 0.553938750747996 1 1
0.387448775702398 0.335251249817473 1 1
0.648714831864942 0.600411577109359 1 1
0.693255758047062 0.642284310681571 1 1
0.171333880305171 0.166771207173836 1 1
0.314295063070096 0.287715021447468 1 1
0.61632589002332 0.572509931344796 1 1
0.216983820052123 0.19342413744958 1 1
0.334069432153389 0.314309729448143 1 1
0.128807732947146 0.10638938470476 1 1
0.520992011670472 0.476954562159961 1 1
0.75110368818529 0.685189457596092 1 1
0.223049264719214 0.188290761308893 1 1
-0.119583261381447 -0.0963043182231847 0 0
0.654708025704775 0.621942595976634 1 1
0.14635979920106 0.176734091038417 1 1
0.0835730854596479 0.0742784249846418 1 1
0.72473778337448 0.679018628586563 1 1
0.667050633826374 0.619275250796364 1 1
0.248498547966394 0.291155293773932 1 1
0.1569170855142 0.137199835332354 1 1
0.272162333775358 0.272055404062546 1 1
0.461724896787897 0.437384502281934 1 1
1.06043845165584 0.937080568839999 0 1
0.28200528761306 0.261415720081939 1 1
0.45616563806146 0.423438552992167 1 1
0.658095785104345 0.599120640158875 1 1
0.525026619056094 0.477596193308721 1 1
0.652558691956426 0.593972258373428 1 1
1.28661828965701 1.15506311149253 0 1
1.11072006445353 1.00015753263255 0 0
0.490262386783361 0.443580294809798 1 1
0.524250035540336 0.448329451721599 1 1
0.451220837674883 0.414239844830984 1 1
0.747945049483084 0.673042702777639 1 1
0.257304257652254 0.21626249281971 1 1
0.595274479010627 0.530754084200714 1 1
0.46783315617284 0.436987407172352 1 1
0.700089253021083 0.60502545048702 1 1
0.230526294955446 0.202282180572617 1 1
0.471545032768427 0.420786951754724 1 1
0.650359547944673 0.57891372569236 1 1
0.292007868490562 0.27243368626328 1 1
0.383508448637317 0.357692643974044 1 1
0.746431562083003 0.609564016431968 1 1
1.00471366040765 0.860979799742054 1 1
0.502451162915527 0.4537406507592 1 1
0.415518307423491 0.414835430405026 1 1
0.226169710897523 0.196493437675568 1 1
0.623874275501931 0.539426776647861 1 1
0.392320069984329 0.387514557069757 1 1
0.775866705358821 0.60704841993865 1 1
0.840395357791403 0.772026015499126 1 1
0.0337921377696195 0.0499065220746536 1 1
1.07702353193333 0.949492354828126 1 1
0.554180606292445 0.49625584380987 1 1
0.676265617605284 0.626214604084156 1 1
0.359113268709236 0.317332681105383 1 1
0.803155209192874 0.716062812983428 1 1
0.358699072474925 0.327167625952408 1 1
0.320165818911656 0.280181416736737 1 1
0.337255781469349 0.298728078935774 1 1
0.376014731460904 0.33980996547052 1 1
0.32190189757875 0.295680040626474 1 1
0.710101495404108 0.636079206846205 1 1
0.519496238656192 0.474706934392832 1 1
0.609676935227368 0.56191711484483 1 1
0.379178461445244 0.321907891506981 1 1
0.462269158854644 0.416217835855021 1 1
0.721611927980464 0.648712050766617 1 1
0.817332946269656 0.843355282839741 1 1
0.44585296496689 0.42253773962553 1 1
0.363797701039856 0.320864156451549 1 1
0.193861892246127 0.194293839972926 1 1
0.566057752173715 0.478997583397236 1 1
-0.0264445263492317 -0.0190238872822518 0 0
0.481661770029297 0.443504581936929 1 1
0.383349960217834 0.347483736234776 1 1
0.481659852064954 0.46337000180936 1 1
0.386951003516578 0.340118402717131 1 1
0.0370463293967054 0.0234264704458945 1 0
0.888496793230545 0.814590053835272 1 1
0.639580579407145 0.600384368678495 1 1
0.596490718956441 0.544139977442749 1 1
0.612293362297634 0.554459498148619 1 1
0.334470805738268 0.3067948296388 1 1
0.735395281274465 0.662830156599505 1 1
0.223311821465453 0.208928776555727 1 1
0.35057470954596 0.29905542743508 1 1
0.399182494574026 0.349098801913555 1 1
0.669248703417587 0.626409938055678 1 1
0.034652147395797 0.0126858304489052 1 0
0.439350521862567 0.386705801438472 1 1
0.825017239473736 0.613431169667088 1 1
0.688327934921467 0.657423553277701 1 1
0.726728040849869 0.63153260327885 1 1
0.186602414270743 0.153614534506779 1 1
0.231281803553725 0.190143163967835 1 1
0.814021419463251 0.741543260660006 1 1
0.335290824495447 0.294131932489098 1 1
0.694829219448277 0.646128769709505 1 1
0.421363088481946 0.375693250289882 1 1
0.542969756655413 0.463662476056638 1 1
0.747541430725387 0.672906069801569 1 1
0.378418990141184 0.338943153608127 1 1
0.302834259350306 0.252489270219304 1 1
0.700344955508577 0.622669716379421 1 1
0.284310264902683 0.275067027517695 1 1
0.481555797743265 0.452315231340835 1 1
0.644598567186642 0.591551520858007 1 1
0.319613365998311 0.300717247992774 1 1
0.441509146567737 0.404897768897101 1 1
0.125364457228793 0.109095482571856 1 1
0.290556938277629 0.246218390650041 1 1
0.587923179821324 0.541226035152561 1 1
0.461992194803503 0.420468414980681 1 1
0.849275193989892 0.767077660854576 1 1
0.651038260588829 0.579004159149776 1 1
0.619245552838752 0.532359172164796 1 1
0.486615573323414 0.428893377630097 1 1
0.36928220095441 0.329065205187938 1 1
0.591312755746927 0.543076079990402 1 1
0.801726217333579 0.696992617612334 1 1
0.446394653244051 0.417255213795977 1 1
0.735041724733181 0.643493017128522 1 1
0.333696502307038 0.304248660272265 1 1
0.421173967936174 0.381452578539579 1 1
0.939896475801635 0.853998740679946 1 1
0.638939706937788 0.590863916363423 1 1
0.0431371036940023 0.0576819995925208 1 1
0.551826339588874 0.496140909613268 1 1
0.705988673785353 0.645547666663813 1 1
0.643105508468216 0.55744303177988 1 1
0.513511725531057 0.462141549992674 1 1
0.673162137305198 0.591897338165744 1 1
0.840329911712272 0.773928987798725 1 1
0.889718004179869 0.801930352219964 1 1
0.268484539147108 0.288504719044619 1 1
0.154975232001888 0.139376682977098 1 1
0.467100689413156 0.449631715372372 1 1
0.595486438958843 0.536190720786191 1 1
0.611398270902132 0.531679357568572 1 1
0.927487431409955 0.839350815946387 1 1
0.911917561541014 0.825268863093502 1 1
0.467812229624058 0.463773719554252 1 1
0.405298208497384 0.372036535567054 1 1
0.572758730127001 0.579812469200306 1 1
0.402942287390754 0.384240970276858 1 1
0.458134192778162 0.403037576545062 1 1
0.38340018024321 0.340294495131611 1 1
0.902513585717512 0.838092066680456 1 1
0.59265453855203 0.548614504875121 1 1
0.0690008214632691 0.0495595140989045 1 1
0.407755352623519 0.360953447966083 1 1
0.462533958239061 0.411678068006591 1 1
0.914079060540499 0.837433861049561 1 1
0.528538242478164 0.471763161691899 1 1
0.461511501665775 0.460471457349503 1 1
0.552950704547253 0.500705615911991 1 1
0.428785887362096 0.405898625743828 1 1
0.508913687125604 0.445309924027826 1 1
0.51081130897035 0.454044451391807 1 1
0.657608752477165 0.585118326995078 1 1
1.08888576453338 1.05541158206793 1 1
0.947638728517388 0.827181066839005 1 1
0.154415290325485 0.136614862520523 1 1
0.849342416705035 0.823470359259811 1 1
0.612208114568894 0.526409613671267 1 1
0.888442314713137 0.840687918031612 1 1
0.668344597356502 0.610226614510992 1 1
1.22071747085316 1.06363178108432 1 1
0.282351413705851 0.264212653989557 1 1
0.635984850962937 0.570703829396982 1 1
0.414184498470491 0.372441228078117 1 1
0.79212959136394 0.721249234591088 1 1
0.610853392299973 0.52254009230194 1 1
0.933123758806778 0.820550638928421 1 1
0.648071589019539 0.582755153568341 1 1
0.161399039447922 0.124084856037436 1 1
0.893695105526486 0.810987094805994 1 1
0.133478408736861 0.096468748837532 1 1
0.494900125580956 0.491542253626728 1 1
0.416641776323711 0.375391336829354 1 1
0.351116748685025 0.314950868463226 1 1
0.175580755263731 0.147763648181479 1 1
0.710587952511761 0.650501770995748 1 1
0.727108462024597 0.650009778671412 1 1
0.490989187704099 0.428404824909872 1 1
0.560043874854425 0.546704778546285 1 1
0.725144119279608 0.654205358745634 1 1
0.310301583616366 0.200817257997925 1 1
0.656844208979963 0.596912044424117 1 1
0.907562731820278 0.783543996582604 1 1
0.3089701634473 0.29113750675559 1 1
0.490829027689143 0.407918625794208 1 1
0.605812660123418 0.583319168627427 1 1
0.413945576402157 0.37523107021714 1 1
0.915333343795936 0.806227065110412 1 1
0.612700290187659 0.542021328240768 1 1
0.585033773133806 0.504923571147955 1 1
0.939058417524968 0.835912012522106 1 1
0.221822119625351 0.168286384565057 1 1
0.47326462071137 0.445652922136761 1 1
0.115133917788921 0.0952460383055989 1 1
-0.00113599341188429 -0.00529379463328371 0 0
0.54307011530399 0.519387705017305 1 1
0.658783763409695 0.596823757401713 1 1
0.334271976557183 0.294782268915854 1 1
0.579239186186642 0.51671888219633 1 1
0.574343437054161 0.493637787657497 1 1
0.623375711577076 0.546859921288891 1 1
0.308518967568105 0.248979848900992 1 1
0.303443523800497 0.253569386245964 1 1
0.466370962990609 0.454396583996641 1 1
0.446767918372098 0.428374983477948 1 1
0.438065540778451 0.397601605083024 1 1
0.734742561008212 0.678348425367531 1 1
0.839038936137079 0.727968133311824 1 1
0.127651744215231 0.090397036236583 1 1
0.546194037466403 0.527710340451152 1 1
0.699116183763407 0.609963429901057 1 1
1.15473846984526 1.04290665608494 0 1
0.405590468242652 0.337889501707636 1 1
0.825877125430786 0.737159831986544 1 1
0.322162289218163 0.313227870824728 1 1
0.0880697520036294 0.0398999264306154 1 1
0.480889313759284 0.431631348238164 1 1
0.604196195301094 0.556946146377793 1 1
0.6188541502604 0.547785386532778 1 1
0.406361245535388 0.38357298102655 1 1
0.452985948672925 0.421568865192503 1 1
0.356722966364817 0.328112489743902 1 1
0.497675545668701 0.468482143896742 1 1
0.446524400509576 0.401362329141933 1 1
0.344960847500224 0.349501172428876 1 1
0.284956308744522 0.233424180429073 1 1
0.718261481226162 0.661721607660022 1 1
-0.0119031928631619 0.000149431286253991 0 0
0.721003158671192 0.653464281704088 1 1
0.531328746800638 0.481342905572454 1 1
0.168562410896173 0.172315082988199 1 1
-0.0284275932512818 -0.0307049045092395 1 1
0.568338170750832 0.530960844915416 1 1
1.00117265071816 0.909276140184275 0 1
-0.076367024203903 -0.0773270353426668 1 1
0.483090996351216 0.435240750624183 1 1
0.380693401871498 0.334499667166909 1 1
0.746694729359079 0.693947166203841 1 1
0.328164754248158 0.284466715774335 1 1
0.379501344871989 0.355678487059132 1 1
0.279128473430578 0.262601530070939 1 1
0.237035812730844 0.211502314403555 1 1
0.657779295861087 0.604535192011497 1 1
0.523219670895834 0.475888944325745 1 1
0.722177638382492 0.654212224854212 1 1
0.484471584828512 0.425210015353689 1 1
0.144162755359423 0.141161295251346 1 1
0.995588331540302 0.891115364526587 1 1
0.377347067909851 0.292926932077248 1 1
0.368417056781307 0.34588915831312 1 1
0.105887180709055 0.0867242834952948 1 1
0.736840987685024 0.69219368613317 1 1
0.931064999543755 0.845432059804639 1 1
0.958722883416764 0.85973036923626 1 1
0.893514860391895 0.733570105206892 1 1
0.327157872892403 0.307648872692211 1 1
0.540782616138993 0.542340658133751 1 1
0.439916635435597 0.420495132879602 1 1
0.512134260912461 0.460911121096295 1 1
0.397388351742309 0.370328401374569 1 1
0.0456517986711198 0.0684757193127019 1 1
0.106802579395278 0.0984062436914263 1 1
0.563658161658099 0.53227978635808 1 1
0.699920683871055 0.63625181860135 1 1
0.123367221934336 0.101618317120021 1 1
0.497771671033165 0.494194469905801 1 1
0.381260187998328 0.358627816009597 1 1
0.524615556035355 0.484491570862927 1 1
0.302161321730542 0.280988709422281 1 1
0.431080258068157 0.354773539369114 1 1
0.510150309855472 0.457237336808359 1 1
0.857529796884716 0.789448210900607 1 1
0.303979809183538 0.272018596048505 1 1
0.0606798344574801 0.0528770073551467 1 1
0.12255296508601 0.118422056264491 1 1
0.0225820951670628 0.0602683347897838 1 1
0.717003930436965 0.674056726554479 1 1
0.213897397088241 0.199547441384995 1 1
0.556512804831372 0.517032026012174 1 1
0.476170226575907 0.446623463867937 1 1
0.388574005552913 0.299274590056913 1 1
0.215093039743957 0.191166287361803 1 1
0.825020104278316 0.733974499779382 1 1
0.56992937406791 0.525409412019895 1 1
0.484478582598624 0.41969572428776 1 1
0.486591237603702 0.40399636273842 1 1
0.679722875825594 0.610199449304505 1 1
0.619822970115446 0.588047275982273 1 1
0.478946317701244 0.457449885610909 1 1
0.824957925147854 0.733309476332916 1 1
0.645968188242235 0.585680022604574 1 1
0.555385621443387 0.488398898809997 1 1
0.387125367918678 0.322678747814865 1 1
0.0738014968593086 0.0720553281461329 1 1
0.335257351565523 0.283995076197158 1 1
0.094544792630426 0.0811176820190941 1 1
0.86475166227666 0.801100177124764 1 1
0.415995493083171 0.365140946763146 1 1
0.770467410828797 0.70364326277081 1 1
0.254699238800233 0.241365833587113 1 1
0.155011653820036 0.127282907471022 1 1
0.49924141324144 0.418903203226245 1 1
0.506023087525443 0.437718235206525 1 1
0.595556818432188 0.49931206147188 1 1
0.109621018910182 0.110447799103004 1 1
0.572613864172664 0.519823590951327 1 1
0.172125300128628 0.141047907423436 1 1
0.635065885453355 0.587486548193224 1 1
0.0221612198239458 0.00780458309265515 1 0
0.438848688679265 0.419440941377536 1 1
0.709198820364998 0.631475160522216 1 1
0.505664432252306 0.449555902589774 1 1
0.735253395168574 0.685218441770624 1 1
0.996286191091356 0.891544588422511 1 1
0.449216771971775 0.392381637762345 1 1
0.240594248082439 0.199073440696742 1 1
0.802241521854504 0.725202412625634 1 1
0.339057376704083 0.299672162163508 1 1
0.687856005577792 0.636064810472053 1 1
0.724640806897716 0.640058459875481 1 1
0.29043451378939 0.257115896942881 1 1
0.251567778891748 0.223521239933255 1 1
-0.00983239167009261 -0.0135243482585235 0 0
0.388175244520461 0.339248354061765 1 1
0.541535717779135 0.467133234280033 1 1
1.24985373082026 1.12468777187028 0 0
0.642842197353983 0.467991253933187 1 1
0.276539310490659 0.231370279271772 1 1
0.762618578879735 0.685735801085601 1 1
0.804524603418719 0.73551925490218 1 1
0.360348391442182 0.338868636180735 1 1
0.432413987646641 0.418348725728964 1 1
0.64938166303256 0.580006280158373 1 1
0.24267733806139 0.213282383672832 1 1
0.90250524775524 0.758599186964327 1 1
0.291627145587451 0.257759946048985 1 1
0.458681135196345 0.406957004078181 1 1
-0.054047985879955 -0.0687637872437446 0 0
0.49576206503861 0.469056937062558 1 1
0.5284195547526 0.443723702775243 1 1
0.846164620819481 0.73678085543265 1 1
0.351085922621967 0.325530389566399 1 1
0.834385016015069 0.76751568345147 1 1
0.79168116891466 0.727911213192893 1 1
0.207351271301277 0.176080714838065 1 1
0.669087187734704 0.605748329322288 1 1
0.525265273556428 0.477876479804676 1 1
0.198528603096156 0.18181496424124 1 1
0.682890224645733 0.628522066472802 1 1
0.429919758436453 0.384446660934992 1 1
0.361670502649256 0.312127842400043 1 1
0.267253925117867 0.226431936030485 1 1
0.957500547844298 0.873656240406732 1 1
0.67820440750268 0.623486148781559 1 1
0.636104468398609 0.598660039433473 1 1
0.786398637716557 0.809630843810222 1 1
0.584001849673306 0.543729684331954 1 1
0.764650363365226 0.679935892928575 1 1
0.71253493938327 0.623010033478043 1 1
-0.0300433548171319 -0.0573360247562457 1 0
0.374163803672121 0.318172955477887 1 1
0.750437693731371 0.660578793290519 1 1
0.484814457920986 0.458874718818049 1 1
0.698149795281376 0.635618782353033 1 1
0.248451950893434 0.23313214842828 1 1
0.826940157641287 0.749326207197477 1 1
0.246209856352961 0.210625653348435 1 1
0.986579966531229 0.882663747208757 1 1
0.757646414377271 0.67013694381346 1 1
0.273148974566586 0.234398821558445 1 1
1.12156200386955 1.03013289123472 0 0
0.330234850706089 0.287989432037471 1 1
0.107725421852138 0.0931919136000176 1 1
0.164961029381807 0.168672119477405 1 1
0.555746951679375 0.514290222573298 1 1
0.385507276118934 0.354503753154304 1 1
0.480749915203215 0.423553094758883 1 1
0.65828454020332 0.561348652932934 1 1
0.551491290337277 0.565111505063444 1 1
0.579798142811616 0.507810020008401 1 1
0.447312215747967 0.395775409014266 1 1
0.606542980961987 0.542958748037355 1 1
0.708164549036944 0.64180560281166 1 1
0.130428101619166 0.111512030125486 1 1
0.515503265279998 0.480606698147173 1 1
0.637661793968578 0.58569371509447 1 1
0.916927895870474 0.842893444166304 1 1
0.688760135462842 0.626028024262025 1 1
0.486792047020952 0.424897394300412 1 1
0.583349330722848 0.516362104003179 1 1
0.167452939026171 0.140843607192077 1 1
0.221897643118344 0.187573323958046 1 1
0.445077666845934 0.471138707055283 1 1
0.670726763920448 0.636442420826842 1 1
0.22916108191673 0.222237313018778 1 1
0.398925835686262 0.356350549620047 1 1
0.311390557878844 0.278281780113138 1 1
0.525117644867994 0.500725178311737 1 1
0.578179182357754 0.512647281622238 1 1
0.418549499209228 0.381885038715601 1 1
0.672543863870221 0.585740914012581 1 1
0.872222319510056 0.783198997651866 1 1
0.332622436200384 0.271749360322188 1 1
0.379023614281404 0.330745524879109 1 1
0.811524565340488 0.720719524852494 1 1
0.71763000205116 0.672124614122619 1 1
0.506993158933636 0.455296267035826 1 1
0.481312020102669 0.441203444751529 1 1
0.0261286938293791 0.0190911456465316 1 0
0.0239263120997269 0.0298388407161182 1 1
0.19190214967306 0.168408923145059 1 1
0.811262177968685 0.707578690035868 1 1
0.476290279653638 0.458280604955274 1 1
0.53429840379513 0.480822159329524 1 1
0.824857354338614 0.723710368779038 1 1
0.494427800946866 0.442229049308031 1 1
0.342979428407396 0.357889861713043 1 1
0.22691322702165 0.188228204169752 1 1
0.36633746170349 0.337909961337948 1 1
0.431322795920143 0.378383190658914 1 1
0.0444634998062672 0.0447787244373535 1 1
0.991960176658685 0.884120093976262 1 1
0.506863306836711 0.420670238337888 1 1
0.5407000334493 0.49296088090161 1 1
0.603015389666716 0.546457626053422 1 1
0.480292611897138 0.436687384446745 1 1
0.508309508563759 0.466970178876462 1 1
0.326486757308589 0.314959372962759 1 1
0.518419967395746 0.485907675319289 1 1
1.05680219296296 0.980165269542622 1 1
0.379190606398373 0.330937446146546 1 1
0.802538526494975 0.727551337241401 1 1
0.588492449598157 0.535635384119678 1 1
0.0536576331189427 0.0488883154582168 1 1
0.454283119166541 0.405360766162238 1 1
0.727606972187019 0.666181345715189 1 1
0.354438787154367 0.334396950397519 1 1
0.947987716283748 0.942444756791835 1 1
0.498179099971174 0.435607002985369 1 1
0.294457888458045 0.273875148057684 1 1
0.601916251180958 0.57610639715914 1 1
0.811259474677197 0.735039673904587 1 1
0.352392380943195 0.251093693117814 1 1
0.0365203526184261 0.0270851058914782 1 0
0.361192437828496 0.312064166136287 1 1
0.351789290040765 0.337022174002667 1 1
0.231611274919469 0.215261293153302 1 1
0.3860576369708 0.423159725555091 1 1
0.716619384801104 0.599040848426956 1 1
0.323154945164676 0.289380092030267 1 1
0.202036502574085 0.192209277157639 1 1
0.205512043961962 0.219716160195632 1 1
0.298292064981395 0.325499416245301 1 1
0.368716747680644 0.314783309597884 1 1
0.242513866822394 0.226938957992946 1 1
0.458007114893688 0.448990597997766 1 1
0.527240846196422 0.502965099460462 1 1
0.542712274876554 0.478863045855087 1 1
0.443416838214699 0.367062730797304 1 1
0.775645274725669 0.68518762746326 1 1
0.721637011989083 0.670008558300961 1 1
0.404222821082126 0.365036506739962 1 1
0.391013223251457 0.343163249624014 1 1
1.13098330939966 1.0196888502111 0 0
0.248075381125405 0.244132631088944 1 1
0.400934636328489 0.346086809317007 1 1
0.62669325225904 0.575748997688798 1 1
0.247891897490732 0.23694945979664 1 1
0.0620964563558856 0.0468321167026748 1 1
0.19594745582338 0.185645697854258 1 1
0.303658870094371 0.284749369705916 1 1
0.779678573315326 0.710525150032389 1 1
0.470316466964671 0.436910235342761 1 1
0.190623886396824 0.200776350530255 1 1
0.473614619986963 0.418348545230288 1 1
0.270732546223923 0.229357653350574 1 1
0.354515734762614 0.357510334094171 1 1
0.541252522836493 0.587035148970825 1 1
0.233637090898812 0.213713870032029 1 1
0.571259511230397 0.520907567371594 1 1
0.702615840118297 0.650372059292897 1 1
0.426491296460799 0.375471062922215 1 1
0.44873325364588 0.39105619591422 1 1
0.21572081201996 0.231684481289307 1 1
0.336539162284707 0.309203440506065 1 1
0.509382477178521 0.503203609557792 1 1
0.651888927946896 0.596699598424282 1 1
0.183627890851227 0.171175895672977 1 1
0.669659482915076 0.632106937423556 1 1
0.391822600504907 0.372035670381408 1 1
0.996630075411465 0.917502620894257 0 1
0.830928325714114 0.771062203700153 1 1
0.178275980864636 0.165684134545086 1 1
0.358661247255705 0.332543817970081 1 1
0.113616937205787 0.0983142204714312 1 1
0.794694322660652 0.738161312169058 1 1
0.367726736983072 0.333143133526439 1 1
0.554542439477941 0.517747970411195 1 1
0.492506901814561 0.452498727057296 1 1
0.654682541992233 0.585966551329225 1 1
0.170067121342228 0.166625101300163 1 1
0.43179108365166 0.389298438279211 1 1
0.894094160140881 0.830397306526238 1 1
0.121932840483432 0.12763945371869 1 1
0.864735296836757 0.75153298273327 1 1
0.646090193590409 0.562894752048943 1 1
0.645521705267238 0.5803459074602 1 1
0.455344717606934 0.415807555981353 1 1
0.265334627226946 0.256019295008851 1 1
0.412551259435714 0.388643260685896 1 1
0.197651769143537 0.170984759369751 1 1
0.0437869552737874 0.0465222130104703 1 1
0.360218889106074 0.348975607939583 1 1
0.664756150681755 0.597815878523994 1 1
0.289643242450267 0.260812090913752 1 1
0.345263802371474 0.333379776159791 1 1
0.573295118074938 0.53338404772341 1 1
0.409398445837994 0.373077363881574 1 1
0.0725652010575856 0.097538007099327 1 1
0.825302369421246 0.737856009867564 1 1
0.317581706543338 0.292444450716126 1 1
-0.247797943111078 -0.187714414905551 0 0
0.271502526238325 0.248150789327371 1 1
0.446381352102359 0.42362862283863 1 1
0.458583671180965 0.400082297577253 1 1
0.570929787470901 0.515360975741666 1 1
0.546498620563283 0.480398245126185 1 1
0.128806826805399 0.132244255338678 1 1
0.295128675978006 0.272365318108148 1 1
-0.0338192399333926 0.0217049779061567 1 1
0.649194849240696 0.614144131575563 1 1
0.087096743873142 0.0790325285109669 1 1
0.532419611062402 0.467663705504199 1 1
0.112286883487256 0.0683079063807777 1 1
0.0934281253427143 -0.000451868987778416 1 1
0.574199936791747 0.52657154119236 1 1
0.787439171125414 0.715785104525794 1 1
0.411542949109616 0.384906683143681 1 1
0.460894927492639 0.412753940997989 1 1
0.526475757418902 0.478939772837929 1 1
0.507895707144079 0.427747385935148 1 1
0.251624856959904 0.238551284259614 1 1
0.529275262306269 0.476587537733496 1 1
0.646000371417595 0.567919347619735 1 1
0.573842689080069 0.492322241802042 1 1
0.947339014227945 0.862913660377051 1 1
0.204827220708895 0.239293245861602 1 1
0.354559122856223 0.31452350730559 1 1
0.750356076158165 0.693502590841874 1 1
0.494919036548638 0.455416389482545 1 1
0.809446687457581 0.674452883945014 1 1
0.198539282095444 0.183462391547844 1 1
0.203546158220736 0.17590428955963 1 1
0.0440312688329113 0.0504425502685784 1 1
0.557765651890875 0.49676269942193 1 1
0.718815949962173 0.664732047732387 1 1
0.661239455312647 0.584012117953964 1 1
1.04004333049699 0.930314133840098 1 1
0.169135551482967 0.181728009618188 1 1
0.902402597293402 0.821139483044153 1 1
0.343105926724188 0.299899187677598 1 1
1.03763595262825 0.918162242282863 0 1
0.462678514210861 0.402275115725574 1 1
-0.00716588604269153 0.0119715128825728 1 0
0.66151924403387 0.609388797692534 1 1
0.554514978495141 0.472970457848139 1 1
-0.0393111871192275 -0.0639177439060757 1 1
0.468958038943541 0.418789180305201 1 1
0.478283716211686 0.430278547088029 1 1
0.595255301844565 0.572131496914977 1 1
0.484765488232127 0.41251026158396 1 1
0.648917570407674 0.596268796070889 1 1
0.861344691305579 0.767194454679007 1 1
0.446165239612553 0.439535278522173 1 1
0.241087215669236 0.241060498992361 1 1
0.553066192181571 0.516714536957042 1 1
0.457356166369154 0.411175767317873 1 1
0.277264079302999 0.241576062109224 1 1
0.620483270038051 0.548015168222017 1 1
0.53991393441177 0.484606701350708 1 1
0.357821385910541 0.336485621277318 1 1
0.85952161162043 0.773342815658619 1 1
0.795531924545253 0.689322377392358 1 1
0.343831501965712 0.316653271319904 1 1
0.634524921226361 0.562591582686463 1 1
0.632381382764256 0.561948147688365 1 1
0.338853580311704 0.27838841795458 1 1
0.35374424518173 0.307458763530177 1 1
0.548254499541449 0.490068532071041 1 1
0.233085666283359 0.23010263151415 1 1
0.710477053554729 0.635824080564444 1 1
0.0659853252015629 0.0291776069426506 1 1
0.44159495784466 0.422866853965241 1 1
0.561820257059086 0.498585693965524 1 1
0.567141290641124 0.505516617118067 1 1
0.78758247212359 0.737698199544523 1 1
0.168649513995545 0.164478461965406 1 1
0.786330526276106 0.693703319690607 1 1
0.294726730684996 0.244262019698538 1 1
0.55320835867669 0.504819366274372 1 1
0.538071273904614 0.507040074715635 1 1
0.719909276453112 0.634372640463289 1 1
0.482802376392182 0.423374332529734 1 1
0.564204192586287 0.531143151902946 1 1
0.29794487708546 0.26874166858933 1 1
0.342157604702685 0.327794964904922 1 1
0.502595345709725 0.456371385873914 1 1
0.207408657374937 0.180477752022106 1 1
0.894201152651747 0.83881129010755 1 1
0.785591994915657 0.704579902172457 1 1
0.715428531102982 0.648429460663376 1 1
0.697486615834485 0.647998324551903 1 1
0.517214177919798 0.495534401200856 1 1
0.37192580017992 0.361529824791869 1 1
0.748642253227906 0.63521907377534 1 1
0.516433899372247 0.477084032338123 1 1
0.666521230107205 0.614127422250844 1 1
0.46983199174274 0.432817987108505 1 1
0.916096205726092 0.825784104616751 1 1
0.886675279127948 0.804506733701906 1 1
0.441684573959519 0.395940765245616 1 1
0.243305784525034 0.235708939172372 1 1
0.222320842044825 0.213465202751597 1 1
0.416594565049936 0.386284071294188 1 1
0.845724380555156 0.751858681583782 1 1
0.877280384292486 0.788693427499593 1 1
-0.0448585584316894 -0.0372511332631876 0 0
0.455915245427148 0.409500268764554 1 1
0.679992490933373 0.585445988752761 1 1
0.264453481915383 0.233690916156292 1 1
0.168900137240567 0.140860643810126 1 1
0.172620834196142 0.128182054986872 1 1
0.722407326932212 0.667137441214576 1 1
0.568547695922482 0.513551826732628 1 1
0.826648272272407 0.744853813816437 1 1
-0.035445802663608 -0.0480361107965025 0 0
0.701226584871827 0.65806949722675 1 1
0.526968168733267 0.483088733973373 1 1
0.487191594256113 0.454813912041722 1 1
0.510189240376519 0.467998754243115 1 1
0.623308360038422 0.568880301045691 1 1
0.890753974516361 0.812813763788641 1 1
0.539206083566182 0.483660030858571 1 1
0.584523777875998 0.541364961342946 1 1
0.482848518544591 0.517031421945217 1 1
0.537912244469618 0.481526811190576 1 1
0.185477642072262 0.198320221962671 1 1
0.995882250392985 0.899879480134271 1 1
0.283165294537947 0.280838761915175 1 1
0.520525674192679 0.469051885404736 1 1
0.553079079821893 0.499791546304416 1 1
0.760722374675783 0.687320562661549 1 1
0.835618830323096 0.765515014172109 1 1
0.337170925920713 0.302286757348353 1 1
0.501383701134761 0.461523677332518 1 1
0.489763382685925 0.398992122595331 1 1
0.191784414900692 0.184057228902081 1 1
0.150256384739162 0.129090914091951 1 1
0.600366002885239 0.478561736938646 1 1
0.307190688403619 0.294160325267813 1 1
0.474410988516294 0.465565865807944 1 1
0.403844416635269 0.35523760728326 1 1
0.157645531925648 0.149200040509549 1 1
0.130221765282442 0.107296391769966 1 1
0.605527297303916 0.547412406663075 1 1
0.696503277277273 0.629521146964388 1 1
0.529684694017066 0.496826498522054 1 1
0.725410384871309 0.660375589824836 1 1
0.498885125256371 0.468433064293395 1 1
0.371838004602878 0.354279241937624 1 1
0.728919037299271 0.639953979884372 1 1
0.693372589229732 0.611678644081828 1 1
0.4278797341912 0.388188887998978 1 1
0.137637320700756 0.122466818066004 1 1
0.537618589160907 0.485364353159437 1 1
0.0987535320992965 0.111462997254041 1 1
0.636239285994829 0.583981984216859 1 1
0.685120909024759 0.644524836584397 1 1
0.304773268029391 0.27075846252403 1 1
-0.389493438689727 -0.281809830170418 0 0
1.10666754251921 0.942316044510581 0 1
0.86295584657602 0.770667031983619 1 1
0.61336559287634 0.586847621429532 1 1
0.384193973140959 0.406326078598236 1 1
0.421775180187399 0.383285725801205 1 1
0.477858501493543 0.464477777707442 1 1
0.397328126391269 0.358869186245793 1 1
0.253096935649999 0.230394527091361 1 1
0.167195444638541 0.161234361307374 1 1
0.483864964481677 0.41724647493286 1 1
0.680879627722363 0.622280119577387 1 1
0.448063263452588 0.395571831716498 1 1
0.711105441320119 0.635744383273037 1 1
0.148311992163699 0.13865324515081 1 1
0.252443101909026 0.246090174657491 1 1
0.706785122234718 0.636140038826249 1 1
0.214586540511977 0.148953908088211 1 1
0.475565775011356 0.40710848004474 1 1
0.0815796117613812 0.0773309572128518 1 1
0.641141167599967 0.573828973102833 1 1
0.549169873391062 0.498873692808215 1 1
0.499023852162615 0.459971597581336 1 1
0.82152439258257 0.750173359365379 1 1
0.792361604003203 0.702311404287098 1 1
0.522400165167235 0.451064383259499 1 1
0.303432314142045 0.324557908541835 1 1
0.332077164056247 0.294366993826733 1 1
0.245095154326973 0.222782750758081 1 1
0.330564296435701 0.274534065431561 1 1
0.0241906928228672 0.0372766400659928 0 1
0.581546729095611 0.508833112190607 1 1
-0.127573261776302 -0.0796933779897809 0 0
0.673706917447112 0.647238444495216 1 1
0.532555751983007 0.475181263074023 1 1
0.702451004860143 0.637658498312509 1 1
0.369181937535282 0.318053945351102 1 1
0.170281352714537 0.171979421161838 1 1
0.326275780896662 0.242498235233858 1 1
0.194753168720356 0.207966518048179 1 1
0.46830838727668 0.398917949142825 1 1
0.30642704905837 0.291218177656963 1 1
0.823578168615773 0.77555093070278 1 1
0.711992226765166 0.639641674314695 1 1
0.498265531025823 0.488774854205416 1 1
0.313662719258588 0.296728053447501 1 1
0.555103699401446 0.46745899671379 1 1
0.273483720258546 0.229288611717511 1 1
0.528106531311948 0.474999583132673 1 1
0.497455272188372 0.463483100566512 1 1
0.616765347064183 0.590950907800276 1 1
0.620037863130168 0.567835082734849 1 1
0.638972350978561 0.631544938066766 1 1
0.346702514004682 0.31835759775221 1 1
0.330240320516123 0.306482053619513 1 1
0.39850357145675 0.353132518639195 1 1
0.418419962378006 0.379362530317408 1 1
0.839631997962654 0.740842371760848 1 1
0.462237524810469 0.446247791314152 1 1
1.02381060520389 0.939084378283556 1 1
0.441668024607811 0.395960407583715 1 1
0.529244864968535 0.495821867907835 1 1
0.667143654782529 0.578934280961115 1 1
0.79156722042407 0.714087546373658 1 1
0.588030514733855 0.5319198370121 1 1
0.11824783796066 0.121689240283381 1 1
1.01873353942928 0.997857597924409 1 1
-0.0947368273013916 -0.0788860483197531 0 0
0.456393449271864 0.418638074189037 1 1
1.10375295873679 0.997466095816727 0 0
0.268874092204541 0.248055821054897 1 1
0.69321040098999 0.627179317191234 1 1
0.311911061662056 0.342926900060348 1 1
0.319186420657457 0.272616319007948 1 1
0.304657736407313 0.26739738432715 1 1
0.487683603936844 0.434696188783223 1 1
0.707882931179657 0.634758659471967 1 1
0.266278175196528 0.248284257650418 1 1
0.760795912535324 0.674040058030964 1 1
0.453486249815439 0.382707332455145 1 1
0.395812754907478 0.343440738688714 1 1
0.793567721728257 0.757274457134879 1 1
0.974947517954942 0.835824358775255 1 1
0.445915504455611 0.373485281652392 1 1
0.387910386276197 0.376237040562696 1 1
0.419400808810335 0.358165576194229 1 1
0.366157071799503 0.3133635575973 1 1
0.516869505907584 0.456837976647298 1 1
0.554462468296703 0.499514650690395 1 1
0.782960790058503 0.699538364929056 1 1
0.466219594308959 0.391181033577161 1 1
0.342167165715473 0.331305661711868 1 1
0.12944670530933 0.120297189500652 1 1
0.421013369308367 0.39796032900098 1 1
0.596591588634506 0.559839685995075 1 1
0.531146542484834 0.457191657909788 1 1
0.0900491698381133 0.0641276314332633 1 1
0.210789223846997 0.185668361270533 1 1
0.612984529885649 0.599651780820846 1 1
0.476345565010764 0.428794842403655 1 1
0.246511112813669 0.235854870219363 1 1
0.119485247560886 0.125886628712582 1 1
0.351135298105898 0.329552977670933 1 1
0.89259671702406 0.818446673769057 1 1
0.103060664254674 0.0983498973360235 1 1
0.51337473201424 0.475620249353956 1 1
0.617602200212449 0.54023240656198 1 1
0.725889736049992 0.644326540123785 1 1
0.721794102541896 0.630207062237272 1 1
0.400251569810409 0.357130005749005 1 1
0.767260849092668 0.716944999163854 1 1
0.402061039351378 0.365426124778258 1 1
0.429271587025262 0.435156814686491 1 1
0.501919556391071 0.424003934563889 1 1
0.381801893287572 0.31815135745704 1 1
0.494703430712123 0.342355160956341 1 1
0.502325593674893 0.457221526164358 1 1
0.611655512592725 0.543503446287009 1 1
0.256799966251365 0.228323742058071 1 1
0.454353638323539 0.406969752354733 1 1
0.410445205081059 0.381708331062827 1 1
0.880063191981192 0.812818468506856 1 1
0.53249643056631 0.486833588905226 1 1
0.574883569183757 0.514458299440311 1 1
0.295393443279491 0.287955419045991 1 1
0.759607162718213 0.710641873404522 1 1
0.562539782635713 0.509886696843719 1 1
0.765681402152853 0.706418701236041 1 1
0.501317896636404 0.425137718674861 1 1
0.441573975860937 0.410566986151452 1 1
0.389916203246597 0.367105644185826 1 1
1.02594604813956 0.950422458165011 0 1
0.520899815491331 0.473536122674815 1 1
0.589479122742507 0.528360408720215 1 1
0.656040001816333 0.590619943259116 1 1
0.386012712778366 0.376301409140237 1 1
0.758492573913008 0.69696357775845 1 1
0.540694312208008 0.50661327049443 1 1
0.306190999695764 0.276777120524836 1 1
0.404665556985863 0.383813956796681 1 1
0.424113624026809 0.38193468999674 1 1
0.513750376618226 0.474512096510593 1 1
0.521124149389167 0.45834674230181 1 1
0.242124500790997 0.190514803129627 1 1
0.756394871230485 0.672290326854577 1 1
0.328101161494535 0.3266125935618 1 1
0.203866070706017 0.174616766336467 1 1
0.330676727183069 0.291277679348218 1 1
0.7120418032952 0.638759007540422 1 1
0.795526653975086 0.7399354291586 1 1
0.679181116153187 0.606256336577561 1 1
0.499515594748586 0.444320806441381 1 1
0.674136122515695 0.638310098456146 1 1
0.565439362867897 0.50262164844298 1 1
0.723500715153719 0.639637434360704 1 1
0.710203819420184 0.62360515790214 1 1
0.509388788097347 0.492244345268595 1 1
0.474426908428012 0.417973122657822 1 1
0.509324873787451 0.470633776602207 1 1
0.762565633196878 0.686308867164652 1 1
0.171861700700731 0.122352364997389 1 1
0.281397097384107 0.257041302513048 1 1
0.315129515935267 0.264608582621626 1 1
0.160356504546128 0.182472632591056 1 1
0.783179544032642 0.686315554041376 1 1
0.368700078082967 0.38507879030769 1 1
0.499378264536778 0.445050654112955 1 1
0.49008670644266 0.45373728603474 1 1
0.808008841367486 0.721063062425622 1 1
0.497768603393841 0.383801302020217 1 1
0.0879683854189398 0.0670285487592898 1 1
0.358877434365123 0.332295765728031 1 1
0.196422840291268 0.192042631447547 1 1
0.729164339671521 0.634065419672163 1 1
0.316929732522178 0.281817746383377 1 1
0.261806633910448 0.236117578661562 1 1
1.04659053457805 0.968188833355111 1 1
0.345571386724506 0.296941760488495 1 1
0.266128806314716 0.235977192895809 1 1
0.51681926556686 0.384111744636913 1 1
0.822291084398855 0.743808088293541 1 1
0.74321713758312 0.637913717327101 1 1
0.480306830926041 0.411396484226726 1 1
0.269231933456793 0.275018470620466 1 1
0.515734058650155 0.433982401361371 1 1
0.652697199795141 0.565254020697689 1 1
0.449941851721377 0.468795671082521 1 1
0.619289238377577 0.603614013967708 1 1
0.814901872879667 0.694146132448094 1 1
0.348830791226935 0.328489680705603 1 1
0.662898868933149 0.597252794013633 1 1
0.361126941741677 0.34536543498427 1 1
0.65102099147021 0.567860609941998 1 1
0.458865091367173 0.400527757679608 1 1
1.11544736972661 1.03795691941559 1 1
-0.156363109361373 -0.154362931786159 0 0
0.608927727711392 0.572357824463746 1 1
0.94210364328684 0.851649342238669 1 1
0.692924486262259 0.635982285608389 1 1
0.468881226640257 0.415942923605826 1 1
0.675969601283522 0.6224041778773 1 1
0.285127601349185 0.244039921751867 1 1
0.639401369176197 0.554191137145306 1 1
0.0704693932870291 0.0795861265406963 1 1
0.686859692421519 0.639321002833099 1 1
0.542040954506261 0.485620604935107 1 1
0.565817307755975 0.506126096525806 1 1
0.621601898308056 0.56281752149639 1 1
0.313492050232687 0.291603020367937 1 1
0.709983760676594 0.658074769111886 1 1
0.310975005460461 0.292590032428621 1 1
1.11653575646678 1.03997785800187 0 0
0.144215168228502 0.14004113570704 1 1
0.398334529337086 0.371661280947078 1 1
0.279482555023966 0.251225183637455 1 1
0.751912210557348 0.66738266047825 1 1
0.54144338633915 0.492087093871722 1 1
0.866827118154976 0.780639638703757 1 1
0.224596085386383 0.186288268075322 1 1
0.789553688607254 0.703814550879203 1 1
0.255514457983469 0.21558958740114 1 1
0.423285826205797 0.378420825973579 1 1
0.554866953275757 0.476455383211453 1 1
0.460739000735149 0.415781530949521 1 1
0.42041279377968 0.386154546329877 1 1
0.378482714282111 0.36323585230281 1 1
0.693516447086633 0.596496204970772 1 1
0.543707573155792 0.503420158733062 1 1
0.186100354603371 0.16588340124055 1 1
0.74184174415284 0.778605754309945 1 1
0.439108923102697 0.403576215415952 1 1
0.531907874422171 0.47654116658074 1 1
0.597610945002453 0.533196900576935 1 1
0.549680133410796 0.495588556506983 1 1
0.309325942257785 0.302986867545252 1 1
0.368718977794815 0.3072961547789 1 1
0.311267655197657 0.291681473511803 1 1
0.280964841766542 0.252086393204104 1 1
-0.0763275184982393 -0.0750540203140872 1 1
0.788090795535431 0.707725582674735 1 1
0.379159987462231 0.347254218379708 1 1
0.359512336693804 0.304558686513681 1 1
0.430192903841791 0.390220188540099 1 1
0.517513389834621 0.462672983520151 1 1
0.489231003382626 0.444400780082133 1 1
0.330003955219102 0.299463234404033 1 1
0.796113112715223 0.740537620316405 1 1
0.0920646157032905 0.0924455610373868 1 1
0.302665843098738 0.290161850721834 1 1
0.61665684648683 0.547421111057513 1 1
0.509919705109463 0.478205739878738 1 1
0.437686654283831 0.38802703074124 1 1
0.0598970093814747 0.076694649664981 1 1
0.853335836662871 0.803465783830486 1 1
0.525039550004988 0.466737650357009 1 1
0.384742636862076 0.333547250827696 1 1
0.352811578280873 0.375480431757943 1 1
0.790945785183763 0.74542055400557 1 1
0.786598098186974 0.701065272728794 1 1
0.384141049789338 0.365362135901845 1 1
0.500912237399175 0.454707747093202 1 1
0.189347410775941 0.162610741422116 1 1
0.098201495864297 0.119725527512762 1 1
0.753586511779021 0.665489804035662 1 1
0.534111076577456 0.509163128784626 1 1
0.573893049754649 0.518709438314287 1 1
0.465461254391476 0.39471622822604 1 1
0.51343407355322 0.468137845927332 1 1
0.649546014155981 0.607382382176563 1 1
0.631839687255012 0.580723709939316 1 1
0.710457552585642 0.627396493373468 1 1
0.518002815056679 0.477296908445819 1 1
0.297410463740056 0.274849261317743 1 1
0.255683873037484 0.223248106018128 1 1
0.162974312598493 0.154488033830389 1 1
0.605642978246275 0.558574737709997 1 1
0.47161454003176 0.406380190825455 1 1
0.656828371605125 0.610518263933124 1 1
0.285981301902637 0.202283967185447 1 1
0.583555863999155 0.553329854858825 1 1
0.58625295761478 0.535866819385693 1 1
0.664106254700596 0.601223408695278 1 1
0.850425858815791 0.783902312416598 1 1
1.06431639242 0.955148802559168 0 1
0.860652492772676 0.763983412034392 1 1
0.435881079579044 0.399702815294382 1 1
0.390130704791032 0.35198712530762 1 1
0.42044093881465 0.330840872629564 1 1
0.517599109336511 0.474394469516013 1 1
0.505701765513433 0.452051092187674 1 1
0.743809203126973 0.643262031378885 1 1
0.610475156265823 0.548105907373491 1 1
0.297410299439682 0.258111182649038 1 1
0.90688816416052 0.814279904238899 1 1
0.43940671511951 0.380000609664671 1 1
0.258414244478388 0.223161854392998 1 1
0.654098029343448 0.56321606774108 1 1
0.666478160675888 0.597981506879574 1 1
0.0453714671185635 0.0263476810117102 1 1
0.656773480541346 0.587897192558646 1 1
-0.205569709116819 -0.194079918366023 0 0
0.660288702834392 0.606303463046355 1 1
0.155066580363982 0.113922882618374 1 1
1.00623153077395 0.895890897121298 1 1
-0.0325225476997343 -0.0472370412163436 0 0
0.948282946239627 0.883773722426696 1 1
0.39710160029911 0.356699021892716 1 1
0.377508134492824 0.362551517690986 1 1
0.583742031214807 0.506806889310389 1 1
0.457238238977443 0.420921702210081 1 1
0.563302905353101 0.51012108873196 1 1
0.394189620551875 0.36826156005223 1 1
0.362382840963677 0.339817914345266 1 1
0.737387464339806 0.675730497668873 1 1
0.622917424218097 0.567563952099176 1 1
-0.142616690841937 -0.130437587930594 1 0
0.209765905029136 0.192253939621134 1 1
0.0919006533705773 0.0735545287943038 1 1
0.640635924710494 0.584860303636815 1 1
0.734191786131577 0.654762495647659 1 1
0.265364841927719 0.234225152070347 1 1
0.515315990009222 0.451217827562537 1 1
0.330720083378674 0.290775859409156 1 1
0.443874992279645 0.403120547966179 1 1
0.263409448511442 0.232599814581945 1 1
0.453353869874849 0.419307754680839 1 1
0.266421147667645 0.139485720699582 1 1
0.272643891853163 0.200925265785926 1 1
0.773167376998143 0.707831894372082 1 1
0.615347184980321 0.534105073960564 1 1
0.353773547944619 0.338499891615129 1 1
0.117818199783891 0.0749531446023897 1 1
0.697430758821587 0.611589414534298 1 1
0.585580548625442 0.507468867194603 1 1
0.332560514429897 0.314378992948459 1 1
0.407639289595648 0.340349411124194 1 1
0.251479356807099 0.240172410910883 1 1
0.414486337343143 0.374927765434563 1 1
0.710440985649025 0.638170475469842 1 1
0.426358238728086 0.385982355964893 1 1
0.109830840273743 0.101984268512169 1 1
0.233556811316188 0.224534578525593 1 1
0.726327671009656 0.680246067238311 1 1
0.867489663570878 0.824895791021256 1 1
0.410756469101708 0.394388482943268 1 1
0.570309116077637 0.516494657125125 1 1
0.433567184527852 0.389346541099091 1 1
0.72998557311377 0.731252043895514 1 1
0.274653628179076 0.27499193040956 1 1
0.588080923955672 0.59690475181034 1 1
0.306931979107099 0.326081404827549 1 1
0.291376441936487 0.233183943786091 1 1
0.576735094645434 0.502406358441857 1 1
0.568342068469417 0.495098769267486 1 1
0.229713765812233 0.210434077039623 1 1
0.0731631100817653 0.0413844443859218 1 1
0.298500688989419 0.250896515047501 1 1
0.697369974256526 0.635577847261514 1 1
0.154402789349034 0.142286011335498 1 1
0.597054272297318 0.537561443749504 1 1
0.576980745837262 0.50170625277648 1 1
0.000665406507047009 -0.00249282023768586 0 0
-0.0249301488162854 -0.0198665864514887 0 0
0.248846284415813 0.237545931631289 1 1
0.0405572292035011 0.0205957150556757 1 1
0.577534838224454 0.51909698539717 1 1
0.213053406143461 0.221192625310238 1 1
0.587175985393935 0.565443899792759 1 1
0.372848212984489 0.323352172256865 1 1
0.702656350189691 0.623677161957097 1 1
0.337916115880136 0.264456180685743 1 1
0.894055335167472 0.833578195998548 1 1
0.678920640399179 0.620446735625391 1 1
0.69156413794766 0.639323156659647 1 1
0.6954723658107 0.614705600993608 1 1
0.381498788095171 0.373515585693728 1 1
0.554852847550245 0.489109550957433 1 1
0.448571945365016 0.404934919722178 1 1
0.575176740788446 0.517931033268429 1 1
0.53541316760974 0.471492753591914 1 1
0.469048601340909 0.425007676536818 1 1
0.304136307380865 0.255515690360383 1 1
0.779772464989199 0.723440831553478 1 1
0.521605384800362 0.516659248535914 1 1
0.405441762279551 0.355226127438057 1 1
0.015953438993951 0.022849781222804 0 0
0.40008754700893 0.336393779126361 1 1
0.277008234911954 0.233074402546491 1 1
0.629152959737232 0.571109163056186 1 1
0.55327598930354 0.416639898078708 1 1
0.513272152384679 0.484107611266742 1 1
0.680329017425603 0.647116846948495 1 1
0.294341084347615 0.252470098404443 1 1
0.179579651798746 0.155571536407027 1 1
0.599969554345254 0.550362031838041 1 1
0.0942963414543906 0.096103353924346 1 1
0.592478230254956 0.54238374502671 1 1
0.579249231965263 0.499845290469016 1 1
0.359417122774614 0.316190294974078 1 1
0.820672235658558 0.763545738478875 1 1
0.535088552077218 0.492446379378788 1 1
0.211789341426296 0.178296240283236 1 1
0.519488766373426 0.512131622620666 1 1
-0.0939717161000089 -0.0880508541453975 0 0
0.360544478373974 0.318105628243789 1 1
0.614483011247537 0.542547595089599 1 1
0.699920079204348 0.618034756630326 1 1
0.688107801771463 0.602718475499518 1 1
0.374083257893923 0.343384254047301 1 1
0.395406656097878 0.370596583793348 1 1
0.338883789932766 0.280565729012225 1 1
0.17757092140772 0.157273037670754 1 1
0.54253189491612 0.515541916390681 1 1
0.264392850017927 0.250814814949568 1 1
0.581597923659878 0.517716646870558 1 1
0.276117975732284 0.172188565232615 1 1
0.571573424532352 0.533699464739875 1 1
0.437795890277653 0.372470053334412 1 1
0.339867684826501 0.311524652699037 1 1
0.270675543834916 0.250803524364086 1 1
0.417413018295975 0.380824925291755 1 1
0.938941543359485 0.855371493385094 1 1
0.449314399459821 0.412389601632882 1 1
0.414185471257262 0.389517363323719 1 1
1.10147160949691 0.980583565441002 1 1
0.244328262308295 0.202921307797694 1 1
0.876801221248158 0.805846715207298 1 1
0.595234360794801 0.549843905955188 1 1
0.581410835612899 0.468451377910912 1 1
0.638772701756416 0.588337563670612 1 1
0.55812174209512 0.500938713480274 1 1
0.461754615586701 0.448362873197418 1 1
0.212551228586096 0.222740469169692 1 1
0.913466957475329 0.809919182147243 1 1
0.201360075753915 0.162075095709841 1 1
0.395721853844904 0.360728594287734 1 1
0.535129827757057 0.504544662072596 1 1
0.29018416643122 0.287435475705645 1 1
0.516693092284389 0.486164887847437 1 1
0.697741681122843 0.663616273159827 1 1
0.445593676261369 0.414749412712357 1 1
0.283239569164432 0.283396538109325 1 1
0.617504051464429 0.551914999457568 1 1
0.493146459115654 0.428022445067094 1 1
0.230043984022422 0.133461052479822 1 1
0.704547087262902 0.668101639352219 1 1
0.539283313507275 0.475220679868642 1 1
1.29629511724078 1.17288874847941 0 0
-0.152303908406267 -0.0898568343315461 0 0
0.470407099442402 0.427742332460547 1 1
0.739156619466043 0.654141477862571 1 1
0.860051209773538 0.76564620877745 1 1
0.299588386072153 0.311924012962412 1 1
0.658366534217156 0.622357803046781 1 1
0.535490049328739 0.494251635079733 1 1
0.42876371943063 0.375526218816361 1 1
0.168461056325702 0.164508734010614 1 1
0.699423868871484 0.618078965420805 1 1
0.0140085730096373 -0.0221669940871542 1 1
0.493664108358692 0.431132120363011 1 1
0.366559582756215 0.331694103577313 1 1
0.550708289350521 0.526821212618662 1 1
0.91149102736307 0.805554966377964 1 1
0.568567911916795 0.492059768912667 1 1
0.550049869337841 0.520232257726483 1 1
0.467119803777005 0.43019142332897 1 1
0.53299906548872 0.465827163545779 1 1
0.879275723843739 0.789548447644167 1 1
0.96648511944729 0.881116074430291 1 1
0.540016240802659 0.472330992419818 1 1
0.901303407278247 0.840585579501529 1 1
0.437190465162456 0.381272785214509 1 1
0.437623062630081 0.367029842196417 1 1
0.390715143323459 0.378126250362563 1 1
0.569749842934456 0.430916099683818 1 1
0.483368072570044 0.442354043078152 1 1
0.322971141645635 0.303879225872228 1 1
1.18792629463793 1.09352521519191 0 0
0.181694943698373 0.167176586165525 1 1
0.475055468917974 0.445163785593671 1 1
0.64722526697128 0.611889394115022 1 1
0.406893872530334 0.375044197823698 1 1
0.586791803621092 0.524601087232715 1 1
0.401945788296127 0.379707817268411 1 1
0.158075123542723 0.133607254137529 1 1
0.223412018682709 0.209807529579021 1 1
0.802746957113429 0.695068812118419 1 1
0.549889095549702 0.49844088286882 1 1
0.574700788009101 0.543668824937915 1 1
0.49979520439382 0.468693150871015 1 1
-0.0369140816642284 -0.0823792584649688 1 0
0.46641197691952 0.418347484457965 1 1
0.269186375521535 0.234525153496986 1 1
0.547011635573788 0.493938351593812 1 1
0.274301961635711 0.257580612270379 1 1
0.805621695908843 0.72740116830812 1 1
0.372662781766664 0.413592827330681 1 1
0.880590424665983 0.792994568601436 1 1
0.535848688641964 0.478579816514999 1 1
0.867120904392046 0.756885785561429 1 1
0.35654307727618 0.312131710019568 1 1
0.472355079089928 0.411000584510502 1 1
0.424032302881655 0.399192229632603 1 1
0.619161757918192 0.540083987494915 1 1
0.653278097462208 0.651952757573462 1 1
0.315607391256867 0.284408855029576 1 1
0.600362876500125 0.54475502969899 1 1
0.223705841810089 0.196932994107256 1 1
0.700237088840565 0.650114502464581 1 1
0.34693916802195 0.316283843234122 1 1
-0.110236018687075 -0.125442532081014 1 1
0.280203524631527 0.253782739943406 1 1
0.0545016303628442 0.0944263555742471 1 1
0.666176851464362 0.608201301494108 1 1
0.532738193132255 0.491526075733005 1 1
0.116308147232368 0.11598505850087 1 1
0.488779193005774 0.408587803379293 1 1
0.356950154968798 0.327775334433349 1 1
-0.118626196529087 -0.128699582701083 0 0
0.550412882071304 0.502909627204971 1 1
0.410665604551595 0.355134481388712 1 1
0.346781786714446 0.315660253221412 1 1
0.277881823843648 0.230611021292724 1 1
0.657567126055169 0.588243729749894 1 1
0.470308261203742 0.405416792781753 1 1
0.390854372944771 0.355438964744116 1 1
0.44212195124591 0.383920708560874 1 1
1.19547280194002 1.07189940393562 0 0
-0.0763335537158949 -0.0882362883548354 0 0
0.482916772445154 0.44969884878184 1 1
0.395245215323054 0.372938535077032 1 1
0.459139828358893 0.406391382194538 1 1
0.356121842303949 0.377809115225188 1 1
0.825116048310618 0.744039144947442 1 1
0.507027193696915 0.447759726582586 1 1
0.279072491451089 0.241538218437696 1 1
0.424330389629349 0.389708960535787 1 1
0.630844819260357 0.48767587802164 1 1
0.483508210447431 0.42556407001643 1 1
-0.0490821783794027 -0.0484840979243816 0 0
0.240180299709562 0.24861524248677 1 1
0.532637576216065 0.454042432422452 1 1
0.507628112156242 0.436599279513223 1 1
0.179651682332636 0.175971579667905 1 1
0.115283026869247 0.116376107173026 1 1
0.0644541686092376 0.0715146446652776 1 1
0.691238183284652 0.626190130362292 1 1
0.720847515143694 0.64125768905448 1 1
0.253058968713461 0.22885754167662 1 1
0.730101372663744 0.636392199938941 1 1
0.605720645629176 0.528876565570537 1 1
0.561698041222276 0.503090103385351 1 1
0.0611972595832454 0.0533533150336436 1 1
0.0544954026546855 0.0567846837029712 1 1
0.686835934710861 0.59127123070606 1 1
0.48758440135664 0.44583709801457 1 1
0.442678354439416 0.383799164553254 1 1
0.139827144219808 0.127952500087068 1 1
0.198783834536625 0.174690064308524 1 1
0.580544295060598 0.566308676400714 1 1
0.468809231060565 0.428188793986034 1 1
0.3987174315457 0.363158911758292 1 1
0.604722569318077 0.53271987017147 1 1
0.138070857165722 0.104836752813689 1 1
0.615453304733434 0.562897938665319 1 1
0.442418062542222 0.394943111182423 1 1
0.362873648358661 0.329411247459611 1 1
0.230431979386225 0.213459754609469 1 1
0.454274305341924 0.412293546960915 1 1
0.39910126844508 0.372066838978522 1 1
0.00679037257421269 0.0193140949393009 0 0
0.378698459644786 0.337578760076665 1 1
0.784076157277255 0.703739049263538 1 1
0.270234807199719 0.23705486969018 1 1
0.556908546679917 0.494555779731261 1 1
0.31955159434985 0.273979193551943 1 1
0.326832671769168 0.30551602020665 1 1
0.359006008561352 0.325139749779961 1 1
0.457883874882263 0.425029387517849 1 1
0.715589554034958 0.654296510344747 1 1
0.108175841849736 0.102669288494123 1 1
0.929017414959856 0.844624373046292 1 1
0.365519198181601 0.315813736066824 1 1
0.155559368769366 0.124587793324467 1 1
0.671624349502065 0.572823109170757 1 1
0.431108396637201 0.386970815401913 1 1
0.526604106453331 0.461295631275681 1 1
0.340335734089798 0.312430829472867 1 1
0.379162159127241 0.349731731093117 1 1
0.124117566425158 0.109610664954446 1 1
0.630193839619176 0.547834808657571 1 1
0.21745670194919 0.191275141379885 1 1
0.581996659801383 0.523471444087007 1 1
0.688788548044995 0.621123819735288 1 1
0.435009540960093 0.392073829481111 1 1
0.147957813397787 0.138465875959869 1 1
0.470276365530909 0.428895914525964 1 1
0.38309063630237 0.326291605887579 1 1
0.62169869227635 0.580384623063944 1 1
0.0374715191394888 0.0354144463856421 1 1
0.282399509393316 0.259268561970884 1 1
0.447489785928696 0.415948557927239 1 1
0.49903754788455 0.446216214867761 1 1
0.394286680642022 0.367860621063351 1 1
0.536363211259329 0.462464298010475 1 1
0.376899561975333 0.376328544054148 1 1
0.24157099447024 0.156135222128908 1 1
0.831727329094728 0.772416583092275 1 1
0.898597544217627 0.840497177606337 1 1
0.704069065432207 0.645090963557731 1 1
0.108305972298206 0.0955634756321372 1 1
0.350677045103076 0.354918469956604 1 1
0.942471341299668 0.839322885069556 1 1
0.171788948337927 0.156786556950901 1 1
0.245295699716675 0.219422005378751 1 1
0.225586892738769 0.20464271361656 1 1
0.27699386633964 0.241538760333717 1 1
0.831623192260508 0.749722210667976 1 1
0.351364692537818 0.303001434648365 1 1
0.28927988822642 0.241715583264963 1 1
-0.101566330181124 -0.0858433418905477 0 0
0.22295015467887 0.200204432572179 1 1
0.403875922799301 0.384407581570844 1 1
0.857237261527495 0.795985654057981 1 1
0.258045682401008 0.230924319775728 1 1
-0.117702680989747 -0.123445734943156 0 0
0.507010576325292 0.459604036064309 1 1
0.725105924401474 0.641742601546044 1 1
0.202867362525297 0.196985470909511 1 1
0.486623494233203 0.417950056293727 1 1
0.203832268520351 0.216574520867644 1 1
0.385121878406007 0.339250623809138 1 1
0.415900807873197 0.518115000424756 1 1
0.348403512390312 0.302166452068087 1 1
0.725405030507896 0.637134835838159 1 1
1.12318313835079 1.02407094807419 0 0
0.45449295941524 0.408135758128106 1 1
0.587110776004195 0.531830340742895 1 1
0.595432526160984 0.525988828393209 1 1
0.391389795721784 0.350130958581435 1 1
0.849274464252007 0.770026852831836 1 1
0.50286348790181 0.475033359284513 1 1
0.512218319216745 0.469662873770489 1 1
0.1384783743174 0.140339778412838 1 1
0.898799736072494 0.791340661758134 1 1
0.354766602328107 0.331031220546105 1 1
0.281155576999786 0.251272048778875 1 1
0.474600883006045 0.437918629339442 1 1
0.376325355148851 0.39929406238172 1 1
0.814116970344331 0.755319048317234 1 1
0.335547647647723 0.29439910889527 1 1
0.436046687924474 0.38972119882461 1 1
0.665541957290988 0.615417985188794 1 1
1.02489263644613 0.913657745322346 0 1
0.472758555028817 0.407368966016821 1 1
0.657196625482998 0.589664137163419 1 1
0.512391675007378 0.459765100957912 1 1
0.299890945732676 0.254081993935794 1 1
0.823553801849835 0.760093405490268 1 1
0.560913754846814 0.51159336370945 1 1
0.232449938431456 0.217866690245398 1 1
0.504178917023764 0.449425255974372 1 1
0.496893128006826 0.455992847618049 1 1
0.292150454328203 0.256305981026763 1 1
0.659481514819754 0.567210725108307 1 1
0.299837759681301 0.286821152087174 1 1
0.0805748487605069 0.0871619042640173 1 1
0.225242953421007 0.199081449681394 1 1
0.179560230941332 0.16669588133829 1 1
0.708377609224655 0.622412596918809 1 1
0.0949378861875607 0.0954736661266805 1 1
0.568915331679275 0.525047571727941 1 1
0.684649973092213 0.626187973052047 1 1
0.528893857871414 0.482519216684833 1 1
1.07166556412806 0.967842353330494 0 1
0.374703138799438 0.353631297457259 1 1
0.946786106241332 0.860443685036438 1 1
0.427924231594333 0.337316676325674 1 1
0.0305927728220904 0.0190551038141751 0 0
0.564524117349363 0.515818318684982 1 1
0.64682219076096 0.583905475219451 1 1
0.88247992668224 0.833386041724717 1 1
0.871154785567332 0.801803836194342 1 1
0.308091098487536 0.274315179766493 1 1
0.128443818701897 0.132058598759371 1 1
0.868511855162236 0.778398684218948 1 1
0.403693560747351 0.357048174682219 1 1
0.440793739075132 0.365855319127444 1 1
0.457288205823696 0.454626669806197 1 1
0.344252609331568 0.296942331325687 1 1
0.436707884466358 0.403486062482608 1 1
0.545950601902043 0.524799026463717 1 1
0.604586187032176 0.565435412171651 1 1
0.369049609458904 0.334044556382681 1 1
0.478433159826204 0.425270052675565 1 1
0.231716857762505 0.212018894995 1 1
0.584776805465464 0.510390191708773 1 1
0.294757581771205 0.266558607654338 1 1
0.483587922535924 0.475745310491312 1 1
0.259610150000521 0.284216021968017 1 1
0.578803921248445 0.523725706333158 1 1
0.383773898428898 0.323829878803203 1 1
0.337614887349394 0.303646139070889 1 1
0.52192456582536 0.480923253710825 1 1
0.384734953151426 0.353352623151449 1 1
0.0533074622092663 0.0433746267201256 1 1
0.483329149946256 0.440601043729324 1 1
0.270874760462133 0.209279248065923 1 1
0.497199612703531 0.462439407577018 1 1
0.41075639115778 0.395342611743456 1 1
0.555909485651273 0.474708556630695 1 1
0.255270373435935 0.209921441728304 1 1
0.810361251117193 0.729077388217604 1 1
0.39417937029369 0.351548073659552 1 1
0.417162673595853 0.35992487959691 1 1
0.367650602121975 0.331783221368047 1 1
0.716649244122667 0.649539445074825 1 1
0.882439044440945 0.805604226937926 1 1
0.486614839796663 0.437390373658894 1 1
0.449608346492901 0.404584234828691 1 1
0.243300248707689 0.225776096235056 1 1
0.515652050242205 0.447967825592043 1 1
0.790196685775736 0.720938289457395 1 1
0.697026395622451 0.656571597295914 1 1
0.203705530654048 0.206397661833552 1 1
0.866932757117202 0.774696652427984 1 1
0.368003364124707 0.327462035448453 1 1
0.443863291929145 0.390868469099308 1 1
0.792155299855818 0.696487037090076 1 1
0.153693555111214 0.142965070837371 1 1
0.392454862133846 0.354989425104637 1 1
0.899918092392223 0.812486234282185 1 1
0.671767693569981 0.619035423874531 1 1
0.571798317376249 0.528167064078957 1 1
0.73973003274234 0.674737267445512 1 1
0.592800817898269 0.53790312704154 1 1
0.513896476942846 0.438623408821557 1 1
0.846513249235868 0.778096885559803 1 1
0.898195331783341 0.803566704863243 1 1
0.426300849805239 0.383082260304044 1 1
1.14176313694573 1.02807503257519 1 1
0.398783102561988 0.347229847063386 1 1
0.442846634294912 0.389633772386586 1 1
0.353011407637378 0.316671681675434 1 1
0.635063647090781 0.598450710758758 1 1
0.487231003445214 0.493997323600596 1 1
0.507142774130275 0.480518122527883 1 1
0.504223874006889 0.466551329749938 1 1
0.642366889339112 0.576952362621002 1 1
0.411553445770143 0.406845822200948 1 1
0.416052704953362 0.372576967658175 1 1
0.737646143412238 0.669739848917427 1 1
0.301566541871489 0.276014574573034 1 1
0.633209092945023 0.578997482268618 1 1
0.892941448564733 0.825809137526549 1 1
0.0878702173186384 0.0720929841303164 1 1
0.323541335443993 0.275186102853257 1 1
0.513369203504592 0.467700190820083 1 1
0.118171851507414 0.106955738813398 1 1
0.467504523952732 0.405961551446359 1 1
0.486596042518102 0.465453578490776 1 1
0.359258214075501 0.330319704513543 1 1
0.51907020478827 0.492246386886857 1 1
0.371371069097644 0.365152145379632 1 1
0.854765335600093 0.795108543275248 1 1
0.139366707728353 0.164340070809652 1 1
0.268928597944897 0.244937407923123 1 1
0.595122820907466 0.55186416387643 1 1
0.621529896867207 0.544678066427437 1 1
0.224212206835821 0.218270317247882 1 1
0.710404076689106 0.652759961865937 1 1
0.878990213893015 0.812991694966179 1 1
0.767685031449969 0.671463454967325 1 1
0.728005358985446 0.623246698959496 1 1
0.841899845007616 0.72833418563207 1 1
0.307225281302351 0.24912125213353 1 1
0.258224060220027 0.218583096753767 1 1
0.464915372963108 0.417297272961584 1 1
0.299207258783954 0.309416449792404 1 1
0.365283781286932 0.326800239826182 1 1
0.298318185453574 0.253857003187953 1 1
0.471843229996738 0.435137615756893 1 1
0.490388777341767 0.467475700164238 1 1
0.49080767425251 0.46758840040552 1 1
0.792787202994107 0.748641295635525 1 1
0.527835270322719 0.459366907442292 1 1
0.557919828702934 0.479537062453019 1 1
0.501298501327733 0.449241084752908 1 1
0.515403290210556 0.458561664890195 1 1
0.219867456483867 0.211030334966546 1 1
0.554116518113172 0.491229177754293 1 1
0.679888488219583 0.584644881714089 1 1
0.20307190882705 0.145431583321327 1 1
0.585703336615551 0.55931253292068 1 1
0.0733041819379767 0.0682774382390976 1 1
0.882987934722773 0.807584605042656 1 1
0.684549976925061 0.617672586216753 1 1
0.71123485718507 0.630615094334042 1 1
0.854550610676642 0.773020815317738 1 1
0.572548175839423 0.521186221845758 1 1
0.731010138941065 0.732933103583714 1 1
0.46887046945784 0.409787709191759 1 1
0.557429920657643 0.492451788658171 1 1
0.114295837909425 0.212735878080586 1 1
0.726561820522415 0.644238509190474 1 1
0.132879934908805 0.129416032312894 1 1
0.572027283891586 0.55926816418238 1 1
0.16571790350445 0.148812095197769 1 1
0.21421890241577 0.211636683357183 1 1
0.252886879964126 0.234020779989746 1 1
0.443279926116526 0.391583634389634 1 1
0.237112824120579 0.227953802877201 1 1
0.109784286181409 0.0890548044706853 1 1
0.841613087514728 0.747920381318576 1 1
0.305491275402475 0.301689146483566 1 1
0.311129262592429 0.269939069345622 1 1
0.510956821052087 0.496874801874741 1 1
0.530325867329168 0.468793485663291 1 1
0.781027422483706 0.718662192032682 1 1
0.377996217642639 0.312009986997439 1 1
0.818933934462161 0.721533824135092 1 1
0.234503975051278 0.220845931619114 1 1
0.913186065135867 0.826377214743159 1 1
0.565229563286789 0.502938599165075 1 1
0.778515328841705 0.704454120066053 1 1
0.535520155483912 0.485752033644674 1 1
0.407900902173556 0.373440619470645 1 1
0.312954820190818 0.301118307190602 1 1
0.586084957230998 0.523976324180615 1 1
0.688003007841236 0.623683238431332 1 1
0.536894689526765 0.46921556589342 1 1
0.377702039591598 0.316186013056191 1 1
0.361471491418143 0.299600556818156 1 1
0.591425406626011 0.541054168928622 1 1
0.585218867048812 0.516907984613164 1 1
0.432497772178471 0.374140509950229 1 1
0.653950511245288 0.596048286391575 1 1
0.191608105363235 0.184545391902483 1 1
0.391586877804188 0.311211781655092 1 1
0.688090423198684 0.652269803615245 1 1
0.748031166924235 0.646953626454284 1 1
0.744547999253779 0.745955548749198 1 1
0.342880753258049 0.252996973984903 1 1
0.0932215089227469 0.0663339384170904 1 1
0.441819656180414 0.412786881110348 1 1
0.623737557426229 0.576290531986409 1 1
0.471975669931715 0.452614371500424 1 1
0.783353446302172 0.719882317757924 1 1
0.463993757048744 0.414534816305464 1 1
0.517376694354219 0.469024251781077 1 1
0.357870797212361 0.319703840137092 1 1
0.291109513819664 0.25170005036563 1 1
0.340272012952402 0.296256718005432 1 1
0.42170482062034 0.41535261795254 1 1
1.02989936022719 0.897647076518428 1 1
0.560575468039156 0.512287346635926 1 1
0.721057370416174 0.68675753243664 1 1
0.216028702251493 0.209086227730181 1 1
0.379562440449557 0.33767116116041 1 1
0.651146549930616 0.585758654371691 1 1
0.432202676198727 0.407661312695328 1 1
0.439841904436076 0.415897062068218 1 1
0.6847040885455 0.624527100152036 1 1
0.439991055312191 0.441859114749919 1 1
0.525043261429205 0.460815508136776 1 1
0.197629003506616 0.182052087141371 1 1
0.420262882424678 0.39377916866433 1 1
0.345657169351638 0.313613489983927 1 1
0.51027358644233 0.452265700107167 1 1
0.493665029251163 0.449116503939231 1 1
0.295792132930485 0.274724793831445 1 1
0.352270938010637 0.306947605674913 1 1
0.574230588512767 0.506301794203871 1 1
0.468393456640146 0.416764650643153 1 1
0.456357758229198 0.412005331197435 1 1
0.606946524841356 0.540255286767643 1 1
0.34521742120232 0.353681172176132 1 1
0.697000060140115 0.589692046903236 1 1
0.0594694691803881 0.0325763181589152 1 1
0.836475220273508 0.802731140451184 1 1
0.414695173107179 0.375287238384131 1 1
0.236080527460683 0.199744806709937 1 1
0.191234079824329 0.167780055421889 1 1
0.99832242031935 0.911495561191308 0 1
0.405819348155899 0.374028778844052 1 1
0.935397922604402 0.801301725426416 1 1
0.442101959212902 0.400994584215134 1 1
0.709566698315489 0.64366419470319 1 1
0.413110757398683 0.36216150428304 1 1
0.56420538998097 0.491432715052702 1 1
0.525238615220411 0.442854998402027 1 1
0.354234652716894 0.323699275998798 1 1
0.685372991824302 0.623511191298986 1 1
-0.216359157396869 -0.178124433238567 0 0
0.504595050259132 0.413562951372246 1 1
0.943394196189566 0.876944703884938 1 1
0.582703463238307 0.526878055061737 1 1
0.585323326505148 0.548691545892257 1 1
0.570923798900366 0.499121798288606 1 1
0.438830051394012 0.40095632996954 1 1
0.3437752145005 0.311536078910856 1 1
-0.195809748144925 -0.188318095845407 0 0
0.253055602472889 0.25511500191673 1 1
0.271193358697719 0.247878423034838 1 1
0.181510865008404 0.161534853560194 1 1
0.371111210822475 0.313553705261705 1 1
0.312651996456318 0.321189465266902 1 1
0.143435834108645 0.126724400270719 1 1
0.366310509382182 0.352783356883267 1 1
0.418431089858895 0.352130178145734 1 1
0.376092987039202 0.370775559275784 1 1
0.565819656796125 0.503136489458636 1 1
0.327989390907494 0.309831027399254 1 1
0.220705300055839 0.146229240081862 1 1
0.239309626948573 0.210395673754894 1 1
0.284530199631496 0.233458393970577 1 1
0.614198080212751 0.554900021744281 1 1
0.391642890185704 0.368068778107928 1 1
0.346791699171008 0.326587812823127 1 1
0.146323355814094 0.171360597802583 1 1
0.557677166425331 0.512336054638649 1 1
0.404967987517194 0.367119497844088 1 1
0.157837757836051 0.108658762208221 1 1
0.124186689715529 0.118372369517429 1 1
0.516608160780824 0.477084816223448 1 1
0.102237110919414 0.0850166994748254 1 1
0.610534754834312 0.55922448480145 1 1
0.111825642395168 0.10852401840008 1 1
0.390414949501379 0.371644291069343 1 1
0.338727200840356 0.308540599825779 1 1
0.551870904828234 0.513737582835912 1 1
-0.18977803944751 -0.191958939416139 0 0
0.266717643085728 0.25243323156795 1 1
0.072046505526798 0.0995162925874018 1 1
0.17848509994836 0.171763768802882 1 1
0.421486962483267 0.382159987697554 1 1
0.256611981987251 0.226151437821362 1 1
0.892570832155361 0.844269297198299 1 1
0.442277389319775 0.419178809972263 1 1
0.510255853849349 0.444264607188393 1 1
0.534611695818791 0.499892413402984 1 1
0.511720268040147 0.469862730517665 1 1
0.460656376263318 0.425783473307663 1 1
0.738523207115226 0.681845118062333 1 1
0.454312968308761 0.418661421179497 1 1
0.350116420345569 0.321267285775798 1 1
0.657588640217101 0.604029964376914 1 1
0.757216512230992 0.689795491587646 1 1
0.679075415913323 0.620207180154391 1 1
0.45253747328446 0.366517119298224 1 1
0.358749979410191 0.304204076440449 1 1
0.355222023289198 0.295828085326891 1 1
0.0814314902838255 0.0663317202261975 1 1
0.28275079925337 0.263992875624936 1 1
0.481073131129969 0.445317287687027 1 1
0.284909913268257 0.260818901198592 1 1
0.197437949010589 0.170475867069514 1 1
0.776788641034685 0.716374900914288 1 1
0.613304185227653 0.547613660713414 1 1
0.118930148035115 0.107714212083399 1 1
0.873125890664491 0.77366192008602 1 1
1.17669563172982 1.02120586567108 0 1
0.51282757433651 0.526412562219964 1 1
0.21756431249724 0.19606196734798 1 1
0.168825228415121 0.162365102385366 1 1
0.0459599858157694 0.0352535391781599 1 0
0.533498607771751 0.485003517597681 1 1
0.421242522787914 0.38868848788554 1 1
0.903204921406368 0.875986611760967 1 1
0.539311239295419 0.505772628350682 1 1
0.408577091035067 0.313985758436881 1 1
0.330831422360197 0.310137209668847 1 1
0.498740853065002 0.443923647395088 1 1
0.542573701685062 0.486405240597941 1 1
0.420641629863283 0.386845656893539 1 1
0.663576158149496 0.586108030700524 1 1
0.840300658582964 0.752441779393295 1 1
0.230901579372887 0.252949036415228 1 1
0.612964199567646 0.525407406108573 1 1
0.230774381111073 0.223406890405773 1 1
0.563045557746414 0.521850129163882 1 1
0.314557630405538 0.325478017188262 1 1
0.567264269713308 0.511922050411065 1 1
0.307441238970272 0.287563883686767 1 1
0.397160183603746 0.357139192878299 1 1
1.00962596701245 0.919848243789333 1 1
0.216320276040141 0.18407404968363 1 1
0.669577940705003 0.588096804998851 1 1
0.687629276732841 0.607256984266684 1 1
0.18063581230816 0.187477308869417 1 1
0.0794250465542949 0.124835112807613 1 1
0.451860881672737 0.389800856411947 1 1
0.782980597561896 0.708905465009967 1 1
0.505133050069141 0.435353451090126 1 1
0.601458726796334 0.524262910643783 1 1
0.554459819667304 0.506780690441886 1 1
0.308118420823021 0.285111897498315 1 1
1.00573763167567 0.893326574097581 1 1
0.184879121807068 0.161524471286792 1 1
0.0154444935749657 0.0246798838796426 0 0
0.50797939109365 0.492621551088196 1 1
0.7621128894186 0.670703307181385 1 1
0.24563983032745 0.232479381367296 1 1
0.733003037095336 0.663444949916255 1 1
0.558647724986792 0.523992480397735 1 1
0.717764338309462 0.640539654997207 1 1
0.427158224044695 0.315678210124042 1 1
0.561965819101635 0.48949058359295 1 1
0.410905398357951 0.408383942356369 1 1
0.455304225786419 0.403614540635802 1 1
0.810359093815354 0.744897679892344 1 1
0.364084617622597 0.327091304999143 1 1
-0.107848178901276 -0.103218229622191 0 0
0.329849501922909 0.294382425816719 1 1
1.01342420758453 0.918363035092545 1 1
0.512217086360249 0.473387600351993 1 1
0.290846952559113 0.250475923717577 1 1
-0.0129959949108586 -0.0158874044986341 0 0
0.928606894018076 0.81295846374081 1 1
0.455505715611574 0.410250815237262 1 1
0.396731816828112 0.356382639775812 1 1
0.0390344977708818 0.0108630245648198 1 0
0.298602831093523 0.265296481056216 1 1
0.0305733532938573 0.0438678100450594 1 1
0.821212064194508 0.729678643716139 1 1
0.425172486957809 0.365499356910345 1 1
0.787728935159769 0.706452389363423 1 1
0.677079485348131 0.641241088386455 1 1
0.810610005340638 0.748410247313384 1 1
0.571002405570087 0.466259730077585 1 1
0.435633759599996 0.380583167040247 1 1
0.527919978749977 0.467029813190322 1 1
0.665045723810755 0.615921996079551 1 1
0.114037094989017 0.0985177930288472 1 1
0.456872405249211 0.378139654112591 1 1
0.359491574488969 0.300244712759376 1 1
0.472293614628003 0.445610532894673 1 1
0.536433392942756 0.478849201685088 1 1
0.398003577114371 0.36093803350149 1 1
0.357754112337676 0.309635040893477 1 1
0.685698142859616 0.6460983340437 1 1
0.208252819613253 0.190532028588713 1 1
0.719699266440976 0.650835878694319 1 1
0.268154883639268 0.227345697520842 1 1
0.0603946227239897 0.0420174879583622 1 1
0.571910233623607 0.511202864046937 1 1
0.487768892723326 0.460675860585544 1 1
0.366814533504703 0.323351105408512 1 1
0.465420411086659 0.426778444839563 1 1
0.563148291102281 0.50932512632841 1 1
0.108129900815483 0.0956719493464699 1 1
0.426897293317699 0.379870237358573 1 1
0.806887690504843 0.74532291527 1 1
-0.0190477178314093 0.0366938934031079 1 1
0.331958825895018 0.305616307200552 1 1
0.844060181514217 0.791130931244105 1 1
0.348708405117158 0.33889314826328 1 1
0.619829955149722 0.586162760034262 1 1
0.0708481305082518 0.0729382888368305 1 1
0.702796144927847 0.63860149361657 1 1
0.400946918701507 0.35369624957392 1 1
0.225316698965786 0.219837747130822 1 1
0.293241575338112 0.277188938597874 1 1
0.680613152669382 0.629199706467119 1 1
0.566451518667072 0.48243465110697 1 1
0.47970612205472 0.434713467806883 1 1
0.40824792940044 0.396537445541014 1 1
0.734699542429313 0.662787840628703 1 1
0.39648974994412 0.363896858831018 1 1
0.438871973072076 0.415202147036752 1 1
0.912553449822682 0.843463685762021 1 1
0.741969650256296 0.64703961024519 1 1
0.799116739904631 0.706764056608251 1 1
0.706457177258456 0.671841273231324 1 1
0.495113735997968 0.451990771661061 1 1
0.696589184396369 0.532112832898642 1 1
0.949840124849185 0.873733724063116 1 1
0.782732313203834 0.692777807691157 1 1
0.483659579376655 0.427255175030767 1 1
0.63217899836065 0.5987056306773 1 1
0.321103770668124 0.291618752218955 1 1
0.309290010241205 0.28906204755192 1 1
0.466707063259032 0.398639108203708 1 1
0.457928935019921 0.420141376187857 1 1
0.442347854502807 0.444169298052422 1 1
0.0557895446055581 0.0441382580082422 1 1
0.603987862460781 0.537929258019961 1 1
0.40604698598592 0.393754802363576 1 1
0.633330797676511 0.581337475256101 1 1
0.267005657216694 0.224717002043877 1 1
0.580966372284599 0.49639698889452 1 1
0.485442047890045 0.440824257270312 1 1
0.974188105125248 0.828476879096538 1 1
0.250256218540351 0.214753781869942 1 1
0.843795401335523 0.782192140658159 1 1
0.922283298229988 0.806409380131044 1 1
0.443636766478178 0.395458172680691 1 1
0.279549569447162 0.274809909062348 1 1
0.399150987030891 0.38401922612537 1 1
0.652159509921431 0.574442205859658 1 1
0.58889143885991 0.524541708108378 1 1
0.721422729314303 0.601395730955024 1 1
1.3348736896513 1.23009087277243 0 0
0.335700370524774 0.326531563549948 1 1
0.138903285678487 0.156678546018457 1 1
-0.0408935926885333 -0.0433487754310034 0 0
0.374906574839443 0.347176199746305 1 1
0.389737398192432 0.341446903515186 1 1
0.023650304463415 0.0168884563577647 0 0
-0.113076402222071 -0.0865451158516604 0 0
0.674823475028272 0.624453548469389 1 1
0.641395623401239 0.552538042142226 1 1
0.483724237115177 0.429441227248544 1 1
0.541658168324061 0.485622604342491 1 1
0.9610510805776 0.877061975031202 1 1
0.200817926183502 0.15967075210046 1 1
0.0772682134469256 0.0469018700248633 1 1
0.38904386135248 0.424264965875398 1 1
0.318714720786747 0.281287000504042 1 1
0.428220313161126 0.38025748772133 1 1
0.0885126911724181 0.100146927391059 1 1
0.607125331360086 0.547049631219044 1 1
0.744162237311502 0.683355799617938 1 1
0.692605151610377 0.634063941024659 1 1
0.221859393866457 0.198279167997508 1 1
0.515665417673288 0.406449954493575 1 1
-0.0109842311827885 0.042470385639874 0 1
0.422011902076331 0.385025822863129 1 1
0.575276823590334 0.505084422767201 1 1
0.350544767423125 0.363133950996539 1 1
0.357124848132892 0.337178507209715 1 1
0.254906186104903 0.317185189509667 1 1
0.21106519091237 0.204603510685789 1 1
0.289240164044448 0.246901708195999 1 1
0.920279025106758 0.807357571784411 1 1
0.447366453803789 0.421926742848424 1 1
0.488105552758862 0.445264081686228 1 1
0.6675977596389 0.587148212427329 1 1
0.21971908687616 0.18793651756044 1 1
-0.0014843269204014 0.031238974986854 1 1
0.527019818700876 0.479058918962315 1 1
1.04917543694438 0.955613007622508 1 1
0.138115397801861 0.127593028476186 1 1
0.562311962572631 0.522243779808057 1 1
0.732910106162355 0.655256531133116 1 1
0.72380842264747 0.716037896012283 1 1
0.205489682830074 0.186334623881956 1 1
0.570920328518955 0.519984729877933 1 1
0.489648403405188 0.436971626303305 1 1
0.555997227130914 0.508682334999253 1 1
0.440053567319733 0.420585352233722 1 1
-0.107636221135626 -0.0948894431985293 0 0
0.724275703997269 0.646774693120027 1 1
0.472610494754966 0.451992342417685 1 1
0.752209911735116 0.696426183670011 1 1
0.844031178551635 0.768630226275106 1 1
0.0454457284966147 0.0429910621381763 1 1
0.242458321840455 0.221757592573534 1 1
0.620019607323139 0.576504917311898 1 1
0.105159899100059 0.107035540123743 1 1
0.537296322850672 0.49151544602581 1 1
0.105614126995996 0.0940014892551813 1 1
0.245264107208562 0.249958232326036 1 1
0.692211176123788 0.657522006517793 1 1
0.212460562864129 0.210842951444996 1 1
0.326123898857373 0.267117130916365 1 1
0.606351164911869 0.544425382742172 1 1
0.500005960106899 0.458755509426835 1 1
0.635933765000247 0.557309243798844 1 1
-0.0568954721590765 -0.0987268217028307 1 1
0.848217500037162 0.755842450587191 1 1
0.499717344137621 0.504952866575617 1 1
0.208987873068222 0.188228317255845 1 1
0.535526194475673 0.491053368440706 1 1
0.923471819912896 0.821080353401429 1 1
0.139187101549526 0.114424101092788 1 1
0.209660840832443 0.215184514438191 1 1
0.572678418359492 0.494801252242499 1 1
0.548012815764182 0.533054230789006 1 1
0.758451700644885 0.68183147296396 1 1
0.838978045276869 0.751147587308973 1 1
0.134205342410808 0.115133890016761 1 1
0.709063338136709 0.632631694071346 1 1
0.119360833106969 0.112483570853123 1 1
0.372699131468343 0.336629007244115 1 1
0.668972115060262 0.611337439333319 1 1
0.467573080871046 0.440398715924553 1 1
0.36577981021372 0.328072371176396 1 1
0.297320704259915 0.267690011572188 1 1
0.200390077732436 0.166773036279934 1 1
0.304417382211119 0.269058222340683 1 1
0.374098655062791 0.335878204683613 1 1
0.503677189084558 0.463571847718022 1 1
0.329158813371758 0.316804518588743 1 1
0.56414971038862 0.535490593064796 1 1
0.447771949572207 0.441160655196231 1 1
0.697197234536391 0.628788820299709 1 1
0.506416360295413 0.444798040044374 1 1
0.475999049932496 0.39963512399638 1 1
0.387615788965221 0.336580427492101 1 1
0.212970271648781 0.173626182076678 1 1
-0.085848999249461 -0.0830725144930385 0 0
0.259202803113413 0.24744367627943 1 1
0.151008601227983 0.125897519548194 1 1
0.761414806380113 0.660624974247434 1 1
0.352406084980833 0.332940885183899 1 1
0.527367467031345 0.492623127843221 1 1
0.286189156218183 0.244444234480702 1 1
0.72265148692118 0.65964342667144 1 1
0.0752458812251207 0.0611377379010958 1 1
-0.194740635810667 -0.166213766424656 0 0
0.449419485991339 0.407077294536607 1 1
0.410085394515792 0.372306628345461 1 1
0.66852698261566 0.616275271722827 1 1
0.72413238955955 0.659992988372754 1 1
0.684773336985525 0.614338564666962 1 1
0.379564530343013 0.330925470479107 1 1
0.385235483957237 0.331108707684683 1 1
0.892470230331015 0.82738929188671 1 1
0.205618720179805 0.210940343051214 1 1
0.256214010585805 0.232770508079071 1 1
0.540908076672253 0.493425189715576 1 1
0.595239782297673 0.49889571058067 1 1
0.0305772292624101 0.0446496610951127 1 1
0.0236932021033757 0.086048607064798 1 1
0.540997858589112 0.501883058916269 1 1
0.472897662942312 0.43888786475831 1 1
0.856845141173959 0.803508849785686 1 1
0.595557021724458 0.542616255812284 1 1
0.60594785022446 0.590276841991889 1 1
-0.0302354998413612 -0.052962501818583 1 0
0.142554991351078 0.139158677624574 1 1
0.472169286239835 0.415586207408642 1 1
0.723770636320382 0.642324495330469 1 1
0.294174403489632 0.311074316456484 1 1
0.59600025333639 0.516951057459566 1 1
0.529027152685391 0.488306478229873 1 1
0.382132279992119 0.334469144832207 1 1
0.289780310350602 0.208157418162701 1 1
0.623267212336322 0.559992555603019 1 1
0.393355370239404 0.362263300121633 1 1
0.438462393156263 0.3946620183944 1 1
0.0681417880606222 0.10337818491042 1 1
0.539115176779207 0.42183356585947 1 1
0.648572835861812 0.589170345769308 1 1
0.520466623645664 0.465021952371747 1 1
0.151218892438561 0.155961445206401 1 1
0.336683694707828 0.333166699626874 1 1
0.403204334420924 0.373205749347615 1 1
0.194725130370636 0.188229103081351 1 1
0.455964421684625 0.413870945028823 1 1
0.241474562437941 0.20134226240211 1 1
0.580366166127741 0.515731327371236 1 1
0.00482114190955472 -0.00056884009467241 0 0
0.815278938261733 0.734013371587422 1 1
-0.156496638605844 -0.138297418608192 0 0
0.500399983811895 0.449554131319974 1 1
0.813823784632647 0.725002748879128 1 1
0.907455911763493 0.773830931394804 1 1
0.67660073845811 0.63608895102831 1 1
0.714454128063993 0.649029572759902 1 1
0.399141924715378 0.344487381258606 1 1
-0.0335107121288186 -0.0132562602781901 0 0
0.751806607653889 0.664324057123419 1 1
0.381407591220462 0.365448911773175 1 1
0.893296296177171 0.766393838956201 1 1
0.772074567336208 0.68350975536495 1 1
0.198543857602882 0.17511703607146 1 1
0.601418935911924 0.550687157334951 1 1
0.429093419041236 0.373611523252052 1 1
0.46512912108524 0.424540129897428 1 1
0.639691967002466 0.567796762417781 1 1
0.709602117956535 0.616243144215599 1 1
0.104041328638268 0.103698710672073 1 1
0.312568177521365 0.269452995877148 1 1
0.554093375276475 0.479099865078557 1 1
0.598905620175136 0.499391484244069 1 1
0.229573134501268 0.204199812712206 1 1
0.569303564314621 0.520092930036327 1 1
0.421122194733749 0.411783943095702 1 1
0.522563846507607 0.467088658734969 1 1
0.36456395821564 0.34374803571838 1 1
0.371875123022917 0.359072411515367 1 1
0.123545240338667 0.0997250867826092 1 1
0.481818442875399 0.440460126220207 1 1
0.282912079222218 0.302513633368103 1 1
0.615280211163988 0.552737064848933 1 1
0.322309458520433 0.31985582107809 1 1
0.340061935746621 0.289774548493115 1 1
0.0646733831352065 0.0527622867701158 1 1
0.0984853271888115 0.0889669290583032 1 1
-0.00778036720160188 0.0114646513658316 0 0
0.897743434930009 0.810450978122389 1 1
0.540916091362098 0.482202582613626 1 1
0.250214715828624 0.176451967463265 1 1
0.170664182198383 0.157774928266929 1 1
0.724860788816997 0.65346131897704 1 1
0.5272077442225 0.496002530933326 1 1
0.0599048888807431 0.0512911893377264 1 1
0.9959026564338 0.835349409217618 1 1
0.490968803530162 0.437112412310574 1 1
0.416233822160508 0.376283031144133 1 1
1.19864208089605 1.09560207858144 0 0
0.278099983164767 0.308688039906169 1 1
0.76397602050312 0.718031386289467 1 1
0.480965338878498 0.429487036224171 1 1
0.480296360008668 0.446531710083596 1 1
0.593839115805276 0.568087865813413 1 1
0.479555265060464 0.454994405454184 1 1
0.790227094164327 0.712606953360762 1 1
0.381673095224386 0.333057208457811 1 1
0.416521956797479 0.345712309370641 1 1
0.664032250353432 0.614015131575435 1 1
0.939885597284415 0.856313305220714 1 1
0.356187813581656 0.333808997743102 1 1
0.668186901481604 0.605869534657362 1 1
0.39590278400894 0.366480706095177 1 1
0.498987426992491 0.447043895163928 1 1
0.18254623539734 0.167081297391249 1 1
0.271542404280248 0.270558067537083 1 1
0.711052696629946 0.595418307357789 1 1
0.0120945948095651 0.00279906646774054 0 0
0.315782162213752 0.294853701621412 1 1
1.08881279226 0.975863743312647 0 1
0.135805616565784 0.12272132510972 1 1
0.211843651363895 0.178580780499512 1 1
0.379745303568975 0.306169885745485 1 1
0.233424312150664 0.203327124047449 1 1
0.616859344557159 0.571959898228519 1 1
0.221339012042781 0.177805204732171 1 1
-0.080327010006023 -0.0936807590072144 0 0
0.142434047940117 0.15474069728075 1 1
0.522635381655666 0.4687400585705 1 1
0.67728265712095 0.643111657623292 1 1
0.560184258204684 0.546726328463193 1 1
0.257011146420443 0.23927018239742 1 1
0.664590726190478 0.589830471477065 1 1
0.537064199885761 0.469075800678663 1 1
0.720319064466447 0.625069989273206 1 1
0.588318504696146 0.540730419784147 1 1
0.391055935040377 0.360654143689009 1 1
0.119339928636867 0.104089682539224 1 1
0.837843827131536 0.736891384475916 1 1
0.322411854054734 0.299299192677458 1 1
0.545044802106287 0.508483894964239 1 1
0.885118655803151 0.786204283290286 1 1
0.248734404790283 0.210677094017555 1 1
0.459329167493626 0.42693621951747 1 1
0.822601084403148 0.745494142686728 1 1
0.54378885390629 0.467234452548369 1 1
0.400885627305068 0.366403759670533 1 1
0.610080073027965 0.544417279848237 1 1
0.222663233209567 0.193281907684286 1 1
0.345726075131262 0.296926000619339 1 1
0.783398016672754 0.705124907544223 1 1
0.983141097462192 0.869766311420279 1 1
0.399315747094298 0.329320087106717 1 1
0.600824785605234 0.544981696094426 1 1
0.369439949583366 0.351084406148135 1 1
0.329157954328023 0.283238430838753 1 1
0.436134547345189 0.422593846896538 1 1
0.410259415233827 0.397935685530011 1 1
0.425940773476391 0.397818744628374 1 1
0.693232890440064 0.636762292741884 1 1
0.743564867320575 0.670396534493726 1 1
0.456455058353111 0.381460927821039 1 1
0.463086230922551 0.425453981750136 1 1
0.430024602077106 0.367176677934225 1 1
0.626522730467714 0.546041460544345 1 1
0.624807832552325 0.578655212364739 1 1
0.350629419253638 0.310642592757227 1 1
0.572697059316666 0.489614923361389 1 1
-0.0246734887189014 -0.0160887863777829 0 0
0.783819425776446 0.698307546411925 1 1
0.999557374192398 0.886376390561691 1 1
0.784928845612375 0.754048948179974 1 1
0.799190547187656 0.694442061561997 1 1
0.41949962972783 0.33762258805676 1 1
0.750006395467394 0.697316206607837 1 1
0.723052857667118 0.635401892930822 1 1
0.689506462077894 0.599804888582529 1 1
0.102098738882286 0.0978467531942352 1 1
0.658729730936212 0.576703712165585 1 1
0.689319936877907 0.61303293855619 1 1
0.344234699845151 0.305016479418618 1 1
0.611213099946947 0.543484949118351 1 1
0.859962983971322 0.792456500421351 1 1
0.37705486485344 0.343773924984669 1 1
0.406166580769442 0.381071598848318 1 1
0.0273041034519132 0.0255120200060373 1 1
0.288479573417104 0.28001589591628 1 1
0.342927388786513 0.302007045077273 1 1
0.026975386065901 0.0186014130280429 1 1
0.223389818457542 0.20464228976019 1 1
0.292511776391802 0.260917257080744 1 1
0.618544086850371 0.565902215624836 1 1
0.624010812473191 0.574044159906672 1 1
0.371728337261083 0.330498585722052 1 1
-0.0274373946200649 -0.0321501228828066 1 1
0.60863931017328 0.596573219103649 1 1
0.630396662770249 0.583116157688639 1 1
0.909485375782348 0.825368962039626 1 1
0.44964319113492 0.398298423708954 1 1
0.793679444999242 0.730767119186701 1 1
0.335020254984473 0.329952513647012 1 1
0.411072362505921 0.367204059969951 1 1
0.422121970496726 0.387546827636926 1 1
0.693150077945881 0.645053550243697 1 1
0.445157273104744 0.410096595404257 1 1
0.495257203670205 0.552416133512811 1 1
0.342588975586921 0.306674253036407 1 1
0.58340897985326 0.500197371841463 1 1
0.59340410175627 0.578523080133924 1 1
0.306194836079159 0.276733097586715 1 1
0.142294482504721 0.117282944861637 1 1
0.303384421833883 0.311490382121865 1 1
0.818344790584052 0.742407077616655 1 1
0.549639431356384 0.526415179007186 1 1
0.440405135811253 0.397149792154642 1 1
0.729606544502008 0.65170899090443 1 1
0.864024535103205 0.775058839029743 1 1
0.313686515128058 0.287261150500317 1 1
0.279447986880571 0.266831790230733 1 1
0.563540516369482 0.48544907643442 1 1
0.412339006883586 0.366721726976762 1 1
0.290183357739418 0.272432055180003 1 1
0.225756757386575 0.192044200372666 1 1
0.360170215400596 0.308838139857929 1 1
0.262759159019447 0.262002863292874 1 1
0.39565440832609 0.359072193756387 1 1
0.458112196569148 0.39698017321616 1 1
0.424936054963944 0.357765966938971 1 1
0.189864497701528 0.157704736421684 1 1
0.11146319748792 0.100285788972032 1 1
0.806717213187576 0.742809323057341 1 1
0.688815822070621 0.678860565634868 1 1
0.332126837032333 0.28417997109965 1 1
0.17358827417716 0.149017553092136 1 1
0.498734931909224 0.476032779056245 1 1
0.577993510178877 0.521498729081411 1 1
1.04897196416155 0.970486962628023 1 1
0.224246222204267 0.165043551318097 1 1
0.79733417342499 0.72787160511959 1 1
1.09416642428997 0.995174115698296 1 1
0.355736868660367 0.319060738873773 1 1
0.48373544159983 0.458234624457706 1 1
0.42036507716899 0.383200762607778 1 1
0.587669743061599 0.546470467943044 1 1
0.216504914770494 0.210908739595182 1 1
0.376054078811276 0.311494676436171 1 1
0.00600163994960409 0.0266100727944804 0 0
0.305843515434989 0.271799591212161 1 1
0.574251837450376 0.541843403245067 1 1
0.307576533683096 0.278697776823849 1 1
0.816561027830241 0.727685581589771 1 1
0.302847970502812 0.262846986100415 1 1
0.382364163458778 0.352174373300962 1 1
0.354714648994547 0.325769906185537 1 1
0.029685083256222 0.0637973076554225 1 1
0.0789180400215324 0.0862353896111285 1 1
0.467662742127232 0.409393670617452 1 1
0.244497787854481 0.227652839623432 1 1
0.574543830437362 0.520275302886961 1 1
0.292823320914582 0.256235459555832 1 1
0.736489971533373 0.662625191245952 1 1
0.81888802429532 0.73703839387651 1 1
0.347727910165189 0.345906621041565 1 1
0.719243894512171 0.631507634916651 1 1
0.524570866229657 0.464391344255266 1 1
0.684487881658034 0.622093792282432 1 1
0.337250223386564 0.28687863895466 1 1
1.12629298048549 1.0142640751018 1 1
0.37384666457342 0.332504934395003 1 1
0.460455361710258 0.43066216814159 1 1
0.568487491981889 0.523012690974736 1 1
0.503388400605216 0.493614150161441 1 1
0.302609308069616 0.366558713710893 1 1
0.385652996427105 0.353709332366517 1 1
0.758303743587111 0.701685665341318 1 1
0.57291102132915 0.549361515698098 1 1
0.10944233873849 0.102717612579944 1 1
0.380869635879412 0.370108693807933 1 1
0.350010964302659 0.343684647750272 1 1
0.544752841237223 0.494948989229536 1 1
0.791153032515464 0.690104816091305 1 1
0.324031023748829 0.264723065383445 1 1
0.479967935167381 0.442139268260913 1 1
0.42168253383096 0.373814990501137 1 1
0.147307229377172 0.160097709036051 1 1
0.744993363635717 0.684707942880821 1 1
0.30416164099868 0.275293808357011 1 1
0.245346210169965 0.210545952703426 1 1
0.327478999604429 0.288334596814348 1 1
0.706360135781471 0.652282419198137 1 1
0.673810477610231 0.596017138309725 1 1
0.958041950516 0.873941526545684 1 1
0.536774798162224 0.469907429616456 1 1
0.428898692149649 0.388837697517172 1 1
0.622983923288321 0.538661990173945 1 1
0.171966925276327 0.13982129884298 1 1
0.434885691489405 0.390331873534253 1 1
0.604553394203847 0.537475008276123 1 1
0.690550518505296 0.585668945847576 1 1
0.663451720348793 0.60828344841082 1 1
0.630840616408068 0.570515967433714 1 1
0.540834976001119 0.480729178979311 1 1
0.305550785146683 0.268731005176413 1 1
0.456726991520223 0.42205561081167 1 1
0.636419426540731 0.587102125671869 1 1
0.590552688927039 0.519697077768421 1 1
0.738502419503308 0.687101838143251 1 1
0.658105328939622 0.601893068095046 1 1
0.4158968372828 0.373295008781472 1 1
0.189719466463111 0.194500897604713 1 1
0.590012205286253 0.544237131257174 1 1
0.697728154972697 0.598609906813814 1 1
1.19496035658831 1.06329041004512 0 0
0.759577043377843 0.691695871066146 1 1
0.956537461369812 0.856369436043387 1 1
0.744400608072295 0.714838631930014 1 1
0.376081143344883 0.347092639956682 1 1
0.459814261136721 0.404767845312769 1 1
0.612961326750057 0.569633679060958 1 1
0.699451724313286 0.621435291739395 1 1
0.29616017080191 0.260643510764226 1 1
0.365617282806189 0.361128202421555 1 1
0.56042055720861 0.511375362394898 1 1
0.350132428766485 0.320174193221446 1 1
0.369188636496105 0.322525501889832 1 1
0.616999425249308 0.532375258660232 1 1
0.261511434740456 0.314731461356942 1 1
0.718242765604922 0.667803395053076 1 1
0.272902203546516 0.250505306098923 1 1
0.627497549948984 0.598956188054299 1 1
0.314569284644106 0.312952284226239 1 1
0.287151268762359 0.275581873915824 1 1
0.778511251907693 0.731228810740652 1 1
0.6238868788186 0.578177625380585 1 1
1.03770829483387 0.934749838856224 0 1
0.885780214290504 0.801718897698042 1 1
0.74633464194152 0.672607338808231 1 1
0.968325397026324 0.887964488382038 1 1
0.634209959858516 0.586057270470224 1 1
0.587553068602374 0.525492739351789 1 1
0.398452023879659 0.326074729150491 1 1
0.99326479970714 0.88113235272413 1 1
0.0374696325912458 0.0359026158006751 0 0
0.829957873421384 0.746357666655898 1 1
0.439259314059864 0.429699546210658 1 1
0.194179300853758 0.17463035596375 1 1
0.276835844085074 0.243367810963539 1 1
0.494732089213312 0.43953282960554 1 1
0.438808515093634 0.395825869769992 1 1
0.484264586260644 0.398374342341731 1 1
0.299874732540233 0.330732945328872 1 1
0.443392874756574 0.412640698505903 1 1
0.558926473528531 0.516960883587695 1 1
0.0223096492223694 0.00605732797539676 1 0
0.315858889320186 0.28349670277875 1 1
0.590564479643133 0.559842959318016 1 1
0.551202249628265 0.502586017118996 1 1
0.283338384189776 0.286534773764119 1 1
0.545430088253 0.502158187381502 1 1
0.718174826550157 0.610457199901402 1 1
0.564878127631367 0.477335758459521 1 1
0.71681677610289 0.638217999136479 1 1
0.432424494601032 0.400057061540043 1 1
0.472160570460792 0.483861506360424 1 1
0.49825326577346 0.470609554613682 1 1
0.649066831062681 0.566658021211467 1 1
0.518268879368621 0.455319032586129 1 1
0.826142671271932 0.742845348258005 1 1
0.581295120201599 0.539304485147562 1 1
0.215298958730512 0.228428050021295 1 1
0.696680933430447 0.650094815734279 1 1
0.520627038956385 0.490730447835526 1 1
0.566446230398016 0.513419203704572 1 1
0.155537933752285 0.132872494789816 1 1
0.114842261357401 0.081455714349043 1 1
0.398736852301183 0.357391507085078 1 1
0.353461564024148 0.317394927461402 1 1
0.492171076576419 0.440310938125825 1 1
0.603085388600115 0.547258678834199 1 1
0.452556426110072 0.38779406942381 1 1
0.503762997749901 0.463443833875972 1 1
0.729957043966418 0.688120994824431 1 1
0.597897060647129 0.545362420327172 1 1
0.312288261065042 0.264202412822331 1 1
0.448568513958582 0.410741788076092 1 1
0.853665895867873 0.787097367936258 1 1
0.445590094935674 0.39789041105356 1 1
0.00665158346849503 -0.0261087969872586 1 1
0.715541189277035 0.653797671231673 1 1
0.454215994027283 0.397592997993245 1 1
0.543014985198664 0.493272822638615 1 1
-0.0647253743577876 -0.10551426361692 0 0
0.353085478777863 0.323737554451576 1 1
0.395674874700761 0.360604908596384 1 1
0.694047747125964 0.63599524520126 1 1
0.287712825904096 0.266932712136152 1 1
0.97104678023908 0.835621610138724 1 1
0.100275741000366 0.086920878661908 1 1
0.324913196940923 0.303668417719813 1 1
0.043622766187718 0.0430838147018416 1 1
0.768251574010853 0.687941550662061 1 1
0.480677989609436 0.41728180821613 1 1
0.685169453527866 0.640123264646591 1 1
0.672139673340433 0.588636809106682 1 1
0.518639454735606 0.463894245933675 1 1
0.611013196510997 0.52165180735475 1 1
0.157617578396618 0.200733357939762 1 1
0.803035039154887 0.706064003538334 1 1
-0.0619211126670567 -0.0989138171031114 1 0
0.332032433408808 0.309166532087518 1 1
0.497414072624405 0.411387539974961 1 1
0.420635837244567 0.372935246378007 1 1
0.533851598568807 0.472057150939744 1 1
0.699007764453555 0.672147474639683 1 1
0.845441686246489 0.739238047597513 1 1
0.66774119004578 0.617946563000674 1 1
0.444011201016798 0.388195910774357 1 1
0.780512369642062 0.720594095851554 1 1
0.49371783320014 0.475808219981846 1 1
0.471442306132167 0.412859134564501 1 1
0.521149994583864 0.471304013692398 1 1
0.781305323749177 0.709887527581972 1 1
0.150886639069546 0.128690022159861 1 1
0.467798889268932 0.43213046332183 1 1
0.167581330185816 0.159591995650976 1 1
0.75169376333786 0.733141656977575 1 1
0.735067428502046 0.686311075403434 1 1
0.90379375475001 0.841000244144506 1 1
0.720351006097014 0.66434875636914 1 1
0.497173457464711 0.451120949747098 1 1
0.527416442252764 0.499375988553272 1 1
0.524390518330016 0.477118187796591 1 1
0.256247206729728 0.242194778688005 1 1
0.406608527530364 0.364889198707694 1 1
0.221886642306123 0.19130174329248 1 1
0.55188792678187 0.529394615209328 1 1
0.652756469570792 0.57230995684159 1 1
0.563223549719188 0.480127867715605 1 1
0.755407083864547 0.687671137535584 1 1
0.421202274983557 0.373436437138271 1 1
0.201322994769362 0.204783536562178 1 1
0.490302852218954 0.455142875388847 1 1
0.628192287503323 0.526481957718176 1 1
-0.104540588800855 -0.0629778648772784 1 1
-0.0795968413597148 -0.0740625279228328 0 0
0.639823028434393 0.568574863153006 1 1
0.396118928490615 0.350475160374321 1 1
0.227811599594395 0.197339223353062 1 1
0.671035026238712 0.611760779633654 1 1
1.00970644960352 0.880866039978503 1 1
0.391725500342264 0.33817843046161 1 1
0.71474955976128 0.641314521183042 1 1
0.466778882712567 0.426226965791827 1 1
0.21285103139208 0.189165112657733 1 1
0.444221785937919 0.401968906452093 1 1
0.315027578123999 0.199827987688891 1 1
0.498539521774904 0.453035149423351 1 1
0.551090628316623 0.49945866451335 1 1
0.545193358145906 0.484318674357816 1 1
0.391963555324163 0.358330156020799 1 1
0.186374494135852 0.155741347392178 1 1
0.274034095978839 0.225224341260542 1 1
0.481077191470549 0.411646668198111 1 1
0.29636327367932 0.264864999427604 1 1
0.482618811856364 0.429722977591851 1 1
0.0988149664241232 0.0908783101367911 1 1
0.057077989742102 0.0351171718207528 1 1
0.503961683899156 0.429081557039147 1 1
0.320228644565801 0.2843245281179 1 1
0.64237042808837 0.552814198783161 1 1
1.06164572518683 1.0114937608099 1 1
0.479246792439742 0.42572727933461 1 1
0.688784136688698 0.617745254326079 1 1
0.692120802614404 0.630065358487857 1 1
1.07511007086057 0.933273830183085 0 1
0.443071498706333 0.390151085647889 1 1
0.345184378576856 0.317333953753828 1 1
0.30593305007804 0.287063683504433 1 1
0.480698030649853 0.425913568376128 1 1
0.194078741998123 0.181256008979745 1 1
0.440529141868668 0.399923808129382 1 1
0.595155705813801 0.52246250562648 1 1
0.507185372709753 0.486382936859883 1 1
0.643090414278049 0.577489571039735 1 1
0.137234828097136 0.175355357375461 1 1
0.463159135674225 0.430930640770991 1 1
0.503223717358304 0.464628151583533 1 1
0.516217515169738 0.459662086431769 1 1
0.0428490669767775 0.0107391139147916 1 0
0.175031143404246 0.165413536393911 1 1
0.491885568483012 0.41614289981959 1 1
0.607324480173672 0.534563270123028 1 1
0.246432108901733 0.231312541455509 1 1
0.981636668325914 0.880635784940611 1 1
0.444133885122507 0.422054750465494 1 1
0.648775763610305 0.600721361068476 1 1
0.558815724051421 0.48535101476666 1 1
0.361738121808678 0.363053289160267 1 1
0.743705508198066 0.66186456789884 1 1
0.7436894348416 0.666603299748974 1 1
0.290494843779077 0.266519140242388 1 1
0.115441694526589 0.121705928120171 1 1
0.261987419497603 0.23440194033092 1 1
0.70957121625871 0.684366586990587 1 1
0.902945006719915 0.79867368299308 1 1
0.445649551960245 0.470684201371236 1 1
0.568296820960099 0.504033987266383 1 1
0.463375580017834 0.441513305931167 1 1
0.955220696206818 0.836119565184129 1 1
0.279104878995828 0.250408913612099 1 1
0.449687641740468 0.36127885294836 1 1
0.967487020805512 0.887017034660722 1 1
0.558107279199897 0.505006637063413 1 1
0.122260713227634 0.105416809914856 1 1
0.795273928715612 0.72674913064659 1 1
0.287310917399824 0.261313124045784 1 1
0.236158555158013 0.220439457852212 1 1
0.723464502825091 0.667914753055412 1 1
1.31209848862433 1.16977082530069 0 0
0.376137954945881 0.344984011439349 1 1
0.310840896637374 0.302803032048428 1 1
0.558780046525637 0.499718476819855 1 1
0.496652706322978 0.437309501581109 1 1
0.353342244380299 0.314270471305443 1 1
0.730864319004767 0.703631981817904 1 1
0.232633704635469 0.20064162239143 1 1
0.335560735468416 0.312419388568495 1 1
0.55498204398669 0.495897151454976 1 1
1.08763198239113 0.961214691583198 1 1
0.694154763120842 0.623304259035104 1 1
0.450855266415915 0.434136114267915 1 1
0.624394532830157 0.573543256852325 1 1
0.568941228310128 0.457757836902354 1 1
0.447628735190763 0.41719338659084 1 1
0.74725287612201 0.682755702010385 1 1
0.626525562684142 0.655993208980944 1 1
0.521078744793817 0.463335790653973 1 1
0.609530846913223 0.562528261400393 1 1
0.755128682378862 0.698618340558413 1 1
0.564013174247544 0.518050915461172 1 1
0.635669593432043 0.581552520898148 1 1
0.608330672772736 0.559428966665574 1 1
0.556642589474328 0.48225858344288 1 1
0.372404853394952 0.307631542408304 1 1
0.741542341877139 0.663246060704424 1 1
0.590691736842637 0.510276565902126 1 1
0.411841452436516 0.386025294181527 1 1
0.223373909659503 0.198253639409974 1 1
0.497962111257197 0.436336631438798 1 1
0.650042715181527 0.573888077585983 1 1
0.394106659673461 0.396683655286999 1 1
0.606451136024369 0.532817817096258 1 1
0.88332082003501 0.759118061283384 1 1
1.01936283567292 0.920092457923311 1 1
0.181253957016183 0.166547412004063 1 1
0.402924922162007 0.359122781511574 1 1
0.648644229945953 0.581298432182545 1 1
0.317042161951158 0.310996410278531 1 1
0.604066637632947 0.547416099647527 1 1
0.268984103732393 0.252402185484104 1 1
0.558333517877581 0.507483685944077 1 1
0.344220195278266 0.310595264235904 1 1
0.621472795021707 0.59163798085791 1 1
0.450796677712109 0.401649812626579 1 1
0.556784607079192 0.511593233311523 1 1
0.428451431380937 0.388420063255317 1 1
0.901618302918801 0.727579875041452 1 1
0.502421811350767 0.438810888516017 1 1
0.789015415792565 0.840351098566457 1 1
0.360750488769577 0.369767293505039 1 1
0.313828746936967 0.304256403851912 1 1
0.731273540656603 0.661532807058737 1 1
0.498444317932232 0.444088162259769 1 1
0.809187852372376 0.733862948401208 1 1
0.369060215404927 0.327322400606552 1 1
0.561605420860893 0.481462169404763 1 1
0.279255981278063 0.257838017433163 1 1
0.170287845519294 0.145540784622805 1 1
1.06162791487756 0.965566453366038 1 1
0.417590312495932 0.385873826188456 1 1
0.902168240972623 0.776475543301725 1 1
1.0590701544144 0.965157390120945 1 1
0.609556680924058 0.530686961312825 1 1
0.693829600313883 0.601803777231443 1 1
0.463237078122862 0.413977495846878 1 1
0.121416975421307 0.109329143213945 1 1
0.372043980605461 0.340827655824627 1 1
0.722973334418287 0.657639402451558 1 1
0.61084563212127 0.537745350843053 1 1
0.458969495984539 0.414508060398436 1 1
0.636289479723468 0.571903711391854 1 1
0.846651724861908 0.83081693671442 1 1
0.601871522430508 0.507203582837582 1 1
0.636147019947742 0.597791176721176 1 1
0.496582191698947 0.452654281597034 1 1
0.71884248794095 0.638527422968801 1 1
0.579240728475845 0.490344211466691 1 1
0.60674941346804 0.559341598181367 1 1
0.594014109755438 0.507826751042096 1 1
0.351719413721315 0.32669138501973 1 1
0.811467714484614 0.685925588326783 1 1
0.368024165805982 0.323409926173226 1 1
0.395050617061418 0.383126770918055 1 1
0.344715464182408 0.310568600246824 1 1
0.0745385801927486 -0.0277781755283205 1 1
0.79461724998119 0.723936110757811 1 1
0.480869485765095 0.411120831187085 1 1
0.750536589412815 0.706521452311051 1 1
0.479397306711086 0.438527011300272 1 1
0.578689503434764 0.516626539780748 1 1
0.481651875640292 0.419996984934241 1 1
0.613444777693511 0.536573425629556 1 1
0.0855292220030036 0.0405809207521234 1 1
0.595197030933229 0.521599689606364 1 1
0.459096137615335 0.410793564665581 1 1
0.356465172567281 0.307453958808799 1 1
0.379595898836102 0.352991443722793 1 1
0.582855537207022 0.525054996248283 1 1
0.367049903796567 0.328804436381509 1 1
0.233919916745126 0.217961274327353 1 1
0.983908028795812 0.875765848039037 1 1
0.680099830183125 0.605498516751066 1 1
0.362882682404293 0.334664931994465 1 1
0.218580275312053 0.192261293670969 1 1
0.236848728855753 0.220009914016043 1 1
0.34161445629701 0.303910030550273 1 1
0.354879944713603 0.318261867879691 1 1
0.270630302725013 0.226404685059331 1 1
0.43809737770403 0.37539271634383 1 1
0.40807066206516 0.373324800629907 1 1
0.708981836116467 0.643127884962712 1 1
0.257705404747016 0.231081075436419 1 1
0.521638804484178 0.478740276250968 1 1
0.567744316235227 0.48625933831504 1 1
0.628462906617997 0.578270605416083 1 1
0.549678514222921 0.499311741531089 1 1
0.300486870135463 0.274946128365238 1 1
0.303695035184499 0.274161290542844 1 1
0.288963027120445 0.272934812007389 1 1
0.614064973265985 0.532051364259576 1 1
0.665156573794941 0.541330692116271 1 1
0.28622926522253 0.309237593228653 1 1
0.860274571136517 0.775466119860002 1 1
0.205494402090234 0.134426853706442 1 1
0.480031975553135 0.44218800777598 1 1
0.685832990150406 0.621702557890385 1 1
0.497957757314514 0.456749106643807 1 1
0.60592293614199 0.553329672746279 1 1
0.110733113069999 0.100831421951777 1 1
0.174309725167149 0.192537975238192 1 1
0.470793554792269 0.42391477776179 1 1
0.090231856456161 0.0425809007423929 1 0
0.347272226558164 0.355403221046812 1 1
0.314096685839214 0.326408022155681 1 1
0.0913960247571576 0.0818328298703306 1 1
0.269578367718248 0.255542609301472 1 1
0.788036825574264 0.743392099474734 1 1
1.01969074639825 0.946464662441726 1 1
0.552483674575053 0.49937333783807 1 1
0.790764560884343 0.743408009516616 1 1
0.769434301131145 0.671133093949292 1 1
0.376438833708349 0.329552873198225 1 1
0.650574255747947 0.604782005631886 1 1
0.286991509299547 0.25005352986722 1 1
0.63753227694188 0.585079232172802 1 1
0.173840241064663 0.150380475202903 1 1
0.0988012974083066 0.120837314421892 1 1
0.707131783640215 0.600462495439953 1 1
0.124420229130516 0.112118572372169 1 1
0.241029062172712 0.226636039322977 1 1
0.297445177523918 0.249378986761408 1 1
1.07470442681912 0.962477269575305 0 1
0.413420003442746 0.381944326077015 1 1
0.439710841385799 0.389875999518526 1 1
0.767151075543542 0.706171534281594 1 1
0.395903220996913 0.40206778485254 1 1
0.579954651715826 0.528843331323266 1 1
0.29179452595371 0.284314088796025 1 1
0.360549404220543 0.352424629946355 1 1
0.830995588963881 0.732123246152798 1 1
0.0533016071485565 0.0363916738799811 1 0
0.577764063388898 0.536645722250101 1 1
0.770814723570643 0.674129029015969 1 1
0.506800316873202 0.461603855103272 1 1
0.365753786321355 0.329650601010206 1 1
0.609857979057091 0.539195627862716 1 1
0.428778215444268 0.366921690073157 1 1
0.719194826550957 0.57749279487255 1 1
0.466133219177697 0.424309271414787 1 1
0.408382352830071 0.356408618643541 1 1
0.138890815240458 0.133647291735913 1 1
0.543120829494963 0.486125693167728 1 1
0.408884467676267 0.374359097140681 1 1
0.218013916733287 0.181147845299513 1 1
0.853949066568976 0.773579581116501 1 1
0.817831049487764 0.745907769831617 1 1
0.974780041751142 0.875767716975318 1 1
0.448973260214041 0.385278085873528 1 1
0.404773185921573 0.375622118512614 1 1
0.130744626876794 0.121306752941768 1 1
0.991516606189515 0.902470022529508 1 1
0.51519865198605 0.47815651100672 1 1
0.45503293256208 0.406767671059091 1 1
0.518807338431895 0.479747435025741 1 1
1.0456704621447 0.921040686719913 0 1
0.403641803237905 0.343116963305765 1 1
0.334613588695169 0.282971271801569 1 1
0.197659465876621 0.169744352263354 1 1
0.878492184898171 0.807140360412117 1 1
0.664718131875253 0.611953548402031 1 1
0.152418039525402 0.178031938717256 1 1
0.381426000386892 0.372090409249832 1 1
0.221419164036515 0.186723588189944 1 1
0.527994045327611 0.460728906449604 1 1
0.399704589594602 0.358161825243931 1 1
0.093783246669665 0.0615938446372023 1 1
0.366614949116367 0.336388457989181 1 1
0.702274817899601 0.670223332137437 1 1
0.211028937686421 0.184674314444779 1 1
0.558431776128883 0.508133936083321 1 1
0.143944543295073 0.109477313997946 1 1
0.83764750510681 0.785789551911038 1 1
0.342425303761479 0.272032844915747 1 1
0.565305938303441 0.497906328546582 1 1
0.915860997715539 0.837593483635633 1 1
0.682407946537392 0.597371206566442 1 1
0.177160854944452 0.175987293715225 1 1
0.402422724402627 0.375766278372233 1 1
0.12487250919598 0.0720668074921848 1 1
0.420793844448569 0.369570626505931 1 1
0.610235049546467 0.511902975653286 1 1
0.576973334085886 0.532717315445549 1 1
0.589283798258107 0.507585845382484 1 1
0.69599496189971 0.63515516203667 1 1
-0.00776617731737685 -0.0159799826354423 1 0
0.426576894077518 0.393035673019661 1 1
0.568402915102219 0.491514247952377 1 1
-0.142700362597329 -0.115701582951253 0 0
0.457559154100714 0.449951969914565 1 1
0.67523203213354 0.635303677182061 1 1
0.127191755569375 0.121139228131759 1 1
0.439279718165209 0.401949974071035 1 1
0.650224595687402 0.610159928996636 1 1
0.961084083336715 0.875981520778985 1 1
0.633071713323575 0.571599361696726 1 1
-0.0163727983467754 -0.016918669422032 0 0
0.187289644169175 0.163263730035507 1 1
0.685270065027306 0.614582469565428 1 1
0.385058753400031 0.349749594021184 1 1
0.472853639583525 0.461876976355356 1 1
0.431057092443636 0.367540607565719 1 1
0.320816256842802 0.2975107479846 1 1
0.783458598372813 0.733068475893677 1 1
0.837357169896033 0.743649992332295 1 1
0.722180052568698 0.7034828931256 1 1
0.268138416399044 0.24137995530972 1 1
0.519459848117914 0.461247677494826 1 1
1.02496755369301 0.916838262575017 0 1
0.952492771357775 0.752576015258009 1 1
0.651103368002866 0.591779622358343 1 1
0.476565596259562 0.475169010115676 1 1
0.235689891245714 0.225312147023096 1 1
0.275936579368058 0.302056774216599 1 1
0.568433995991218 0.494972697378201 1 1
0.90398001854176 0.741221615043023 1 1
0.316680466902208 0.281808703060798 1 1
0.579768796564335 0.508202282969851 1 1
1.05424210458062 0.936009738188324 1 1
0.155150721828744 0.181050146225408 1 1
0.544193563401381 0.508197458784784 1 1
-0.16348789255357 -0.115715800728358 1 0
0.216900902587861 0.205568770472033 1 1
0.573808020174081 0.493137066351045 1 1
0.413144593822691 0.375166848920205 1 1
0.184022226072895 0.183177179555822 1 1
0.602004049581752 0.536756004978031 1 1
-0.0864939360773787 -0.0880926719382779 0 0
0.682846000755168 0.634091818104301 1 1
0.447936234546044 0.419941423257329 1 1
0.329703448089583 0.298008921838022 1 1
0.267228057333939 0.231628262189192 1 1
0.0737560501840038 0.0668893909347227 1 1
0.41406055653694 0.37040811148686 1 1
0.503614019734261 0.442846208536 1 1
0.670692821912664 0.746837773768544 1 1
0.772115006656296 0.704123159819609 1 1
1.07924672941558 0.953500262773879 0 1
0.351407506559237 0.302251888579421 1 1
0.335220536735109 0.278632418155489 1 1
0.688920930354119 0.61393606602269 1 1
0.570351141251387 0.540778013308535 1 1
0.845273076114706 0.772751580990777 1 1
0.761223690986388 0.622771109468846 1 1
0.744597168016412 0.68854501729454 1 1
0.563679144062165 0.484229817118979 1 1
0.734127752972872 0.72047961718372 1 1
0.365560342182538 0.333275992610801 1 1
0.659477474969427 0.611558413897199 1 1
0.287181271380033 0.266254429225796 1 1
0.815187587001084 0.749225629977904 1 1
0.0964169328105678 0.0846325566723201 1 1
0.691296411519217 0.648501819551829 1 1
0.363167654431267 0.312938452209911 1 1
0.712226383248865 0.675615678418001 1 1
0.70655967175666 0.66633807243776 1 1
0.0219559263705087 0.0194048785873709 0 0
0.767892386910823 0.712548387645605 1 1
0.590584951222428 0.528272113708152 1 1
0.419820266791174 0.400150050980075 1 1
0.103560511898164 0.100642786391809 1 1
0.694988370309524 0.623672900232615 1 1
0.345887985228965 0.321567678101612 1 1
0.336527679062066 0.329207638918792 1 1
0.730180297682656 0.657297376794604 1 1
0.622270410760057 0.543932335003653 1 1
0.722415038717569 0.740688622978628 1 1
0.450663759528428 0.414073089588611 1 1
0.673635141207348 0.594763950775327 1 1
0.3710335986973 0.338941643808978 1 1
0.781324627905271 0.730450425424576 1 1
0.485454249082156 0.426679291106994 1 1
0.736881903798004 0.695753068129412 1 1
0.364155101290554 0.347696720726164 1 1
0.354772697377328 0.349400940882228 1 1
0.111367715104872 0.124242814765392 1 1
0.554508181576476 0.478430729774275 1 1
-0.032159912389874 -0.00380018853395231 1 0
0.403458179900787 0.352577407866254 1 1
0.740694578041003 0.674309119303367 1 1
0.282681774208073 0.267543764149692 1 1
0.794231595159535 0.739844786883045 1 1
0.445200350542407 0.406226391245144 1 1
0.904510376775686 0.795942458557977 1 1
0.548518992028344 0.524321057388751 1 1
0.300574325387077 0.278108671534189 1 1
0.718048107019375 0.677515822333202 1 1
0.477719524869026 0.414782621541545 1 1
0.619654840463702 0.557374761815736 1 1
0.757878303343143 0.671240559627987 1 1
0.4061793276128 0.354089034426369 1 1
0.539930764371059 0.47650754011384 1 1
0.308758552743805 0.292471431233265 1 1
0.0658105245608138 0.0587120172333604 1 1
0.88075017620852 0.790556970268832 1 1
0.344026982993943 0.333582601939481 1 1
0.177790497379308 0.120246448866841 1 1
0.277460868957013 0.218169200599882 1 1
0.598302083547162 0.528712713395501 1 1
0.295032031769978 0.263213761282057 1 1
0.307409666452044 0.256428287391223 1 1
0.443058378392354 0.413716386494898 1 1
0.347669319450033 0.320170542982789 1 1
0.491915050117103 0.46090422172309 1 1
0.468501082091311 0.432768864206332 1 1
0.609039197032037 0.540462556040487 1 1
0.177883659728412 0.173349511638201 1 1
0.273321150083465 0.267892992601064 1 1
0.40290883987001 0.369135264938601 1 1
0.522046646328428 0.47045715970836 1 1
0.415835695295445 0.364886103541875 1 1
0.444542574203847 0.408602326662584 1 1
0.511927681430677 0.497721360713798 1 1
0.889007900765637 0.838678193999495 1 1
0.712975807520354 0.624887394382306 1 1
0.452324905916371 0.421575173319068 1 1
0.731270560070899 0.668274750545314 1 1
0.293579613066633 0.255813811974956 1 1
0.274598948285775 0.242913096480959 1 1
0.567518023607188 0.522473204817547 1 1
0.282311951233672 0.257481059204225 1 1
0.571568997035016 0.502924244145125 1 1
0.473251541647155 0.444024398282448 1 1
0.547140252087136 0.502421944486881 1 1
0.330655808664504 0.262745578688624 1 1
0.49177377204399 0.451296234695948 1 1
0.241300694951604 0.154538218035339 1 1
0.603876414850048 0.508216793686179 1 1
0.202562704071623 0.182668001774797 1 1
-0.511847887738094 -0.438534006357724 0 0
0.449875995416852 0.431462728473274 1 1
0.284254378862596 0.231705462943863 1 1
0.208699207285098 0.194028961122421 1 1
0.378988219696928 0.392178827006949 1 1
0.127904246101394 0.145045561328652 1 1
0.359430950482584 0.325439535082161 1 1
0.565985763342855 0.518980458228976 1 1
-0.00891827555777681 -0.00202100142827404 1 1
0.174727089335021 0.168627271006368 1 1
0.37650727213603 0.330366910350194 1 1
0.30568037166411 0.259849082518187 1 1
0.0559856344787682 0.0427860575806832 1 1
0.657335781561977 0.57445026451287 1 1
0.959766551807226 0.885927688109999 1 1
0.360658571115246 0.321950881625656 1 1
0.109626067699202 0.114160463494115 1 1
0.661063630632808 0.59242723788971 1 1
0.65112467731269 0.581761294884703 1 1
0.413990014897839 0.36038202765477 1 1
-0.103586824609001 -0.08040690730707 0 0
0.0804674187351669 0.0761623329827717 1 1
0.618852847314365 0.544317071486482 1 1
0.565732175483505 0.515306438016442 1 1
0.702167830353641 0.630471320710525 1 1
0.847186386875877 0.725614111120562 1 1
0.654174051883674 0.578728325056105 1 1
0.286197541160616 0.272865132071834 1 1
0.853026281614004 0.744860798850709 1 1
0.639745981057202 0.583243229505222 1 1
0.519816526571445 0.481764414300803 1 1
0.564633640689369 0.467630884605388 1 1
0.260205384482439 0.24946322284325 1 1
0.871924832484194 0.794568439838906 1 1
0.320161278367015 0.261659073993532 1 1
0.568966451388348 0.526174165229503 1 1
0.270055132247303 0.229290984590587 1 1
0.25208532944471 0.197907959091865 1 1
0.550038810682034 0.509544431538498 1 1
0.360725135014093 0.343344238750854 1 1
0.665516012861131 0.59098206100557 1 1
1.02122969070858 0.906785455380164 1 1
0.281225639129799 0.254980395105384 1 1
0.483332983808663 0.454974703488761 1 1
0.547946492556628 0.513461200606502 1 1
0.764552068803247 0.692493064858979 1 1
0.338164608663 0.313843687932176 1 1
0.472991257718445 0.435140544165168 1 1
0.536014316992954 0.493239743656917 1 1
0.708156668961244 0.625618911100836 1 1
0.553537035666353 0.48516354655503 1 1
0.442178055459784 0.390290377115813 1 1
0.082749779868887 0.0693822256357029 1 1
0.758963526025948 0.691726215593765 1 1
0.260846342477848 0.247524807431147 1 1
0.664180949874904 0.59602561774183 1 1
0.210363700840913 0.213800129487788 1 1
0.272564675319903 0.2611117620578 1 1
0.640785042474144 0.553819981658542 1 1
0.290841434424403 0.288678308501038 1 1
0.165816060833736 0.236454484834688 1 1
0.479365730128636 0.438680365244013 1 1
0.523315938901926 0.456584679366481 1 1
0.634009161763889 0.588902566657583 1 1
0.223795990592249 0.205771093700678 1 1
0.547190197055487 0.474527183439396 1 1
0.0400999199452643 0.0560120091049374 1 1
0.774199246452199 0.697494579993885 1 1
0.715691379665484 0.618892712901606 1 1
0.272652766490956 0.278522288575982 1 1
0.132659883029452 0.0833651958887793 1 1
0.23367967948167 0.210931573394751 1 1
0.245214526378985 0.239793059671081 1 1
0.66317458574533 0.585964814812925 1 1
0.512361959071636 0.469621155009845 1 1
0.494475449681483 0.391267807994123 1 1
0.187738153597755 0.172994809331648 1 1
0.480093804919097 0.428790046895021 1 1
0.331564017733984 0.295198514453327 1 1
0.467995312152395 0.438068817318598 1 1
0.638827558995359 0.574104991204334 1 1
0.238549077844199 0.240493781822188 1 1
0.544589573223446 0.497285075680169 1 1
0.578543268307893 0.512273367541266 1 1
1.10412445406321 0.890628398168257 1 1
0.325079899506413 0.275454645416625 1 1
0.504571562785011 0.456952736804875 1 1
0.663799456918735 0.589106295084504 1 1
0.234484679162858 0.204621534610752 1 1
0.7742948912499 0.715735492928146 1 1
0.542724482732515 0.470163491060027 1 1
0.352916031786306 0.322551928101734 1 1
0.668525318696235 0.567692117966179 1 1
0.176439555512342 0.152547662062227 1 1
0.509393819709137 0.449304888595561 1 1
0.43868041860478 0.364585158532598 1 1
0.490990218168188 0.431648457086776 1 1
0.740169303287215 0.676507350186134 1 1
0.500177375957464 0.48104322829769 1 1
0.543130892988367 0.508769015496592 1 1
0.461673906356928 0.396154840283589 1 1
0.564241493629235 0.453723690440137 1 1
0.705049025585019 0.64461528180131 1 1
0.324048128172635 0.284534120845835 1 1
0.628444866076191 0.588320577149819 1 1
0.478237199654506 0.423062187949113 1 1
0.469536295634044 0.428437011349459 1 1
0.532248707565875 0.465705280153646 1 1
0.430484127690979 0.464722074209887 1 1
0.45446580740776 0.413355054739141 1 1
1.23844294153691 1.14166289535788 0 0
0.231120285522413 0.20008767142823 1 1
0.41884816820489 0.392760821085481 1 1
0.410384399367764 0.35919663688902 1 1
0.689509052800947 0.628115528651656 1 1
0.406935409606382 0.3710752644533 1 1
0.932125862960552 0.848604070703399 1 1
0.623494630030582 0.56797911137259 1 1
0.52454373316722 0.475407848909549 1 1
0.347695948901677 0.329815008223981 1 1
0.600176524147207 0.544547237471707 1 1
1.06575058007512 1.01362750789593 1 1
1.02842778181328 0.934258241774107 1 1
0.620576268973716 0.560822504192699 1 1
0.553897206734153 0.491531185490815 1 1
0.455946845321802 0.400186379856466 1 1
0.876016636094159 0.796857001568227 1 1
0.397950635788436 0.359404214455838 1 1
0.191424166748212 0.160585871526563 1 1
0.604547211664267 0.528572594312596 1 1
0.228390636386246 0.212215960838931 1 1
0.188545013575947 0.166633706528444 1 1
0.185937597095804 0.201125135719949 1 1
0.50773562724932 0.453182857163801 1 1
0.899617038906295 0.802439317846542 1 1
0.509498181062366 0.424263301598645 1 1
0.0917492720913344 0.0571353881376336 1 1
0.344811495202644 0.295518382565103 1 1
-0.0918314965504486 -0.0686300317985984 1 0
0.571110413189358 0.519040129091643 1 1
0.524567148526893 0.468810689658712 1 1
0.713755427799274 0.629002739039206 1 1
0.798577225543966 0.710078301330495 1 1
0.647727417470589 0.55542935914265 1 1
0.310255037898975 0.289813529512577 1 1
0.635517144112211 0.601540279105738 1 1
0.517632603702427 0.480244425294243 1 1
-0.0548435240249481 -0.0346933018656588 1 1
0.329286246444229 0.301872955550689 1 1
0.6357780224624 0.589050864410499 1 1
0.331563109570198 0.289960832599932 1 1
0.368337182052503 0.296810576309073 1 1
0.406956978330881 0.373983227328337 1 1
0.963624526927395 0.883553960073798 1 1
0.463625959300341 0.470445381832955 1 1
0.443319589257008 0.393065802836324 1 1
0.560285422139629 0.483076534642813 1 1
0.577188627316062 0.54002058800958 1 1
0.292969775621731 0.269622291822235 1 1
0.426740002620306 0.402475292721506 1 1
0.323372461544744 0.293241231776168 1 1
0.571653748282451 0.513408995561288 1 1
0.255082056226918 0.304322472525038 1 1
0.338729449093627 0.32417954209816 1 1
0.353289061007794 0.290651664298834 1 1
0.225467804498444 0.224731908940278 1 1
0.505765836199735 0.468637845542325 1 1
0.502797936313427 0.435811149802375 1 1
0.0732533513684554 0.0843678521756233 1 1
0.334761394855541 0.302690875193707 1 1
0.51965622640357 0.460072364301979 1 1
0.314597313405762 0.288141979260306 1 1
0.412687193218517 0.369003399186763 1 1
0.123276169099966 0.111386399862269 1 1
0.871617611395031 0.853640336351651 1 1
0.365664417131866 0.317953738886946 1 1
0.541453396209984 0.478108726712374 1 1
0.704609991256897 0.612056253917043 1 1
0.719599236716907 0.637753605553367 1 1
0.436458951649662 0.392524793130595 1 1
0.265793422545733 0.268684725839304 1 1
0.347898183007459 0.324056857822526 1 1
0.437981963496884 0.425946947773494 1 1
1.14905870990108 1.04609181219474 1 1
0.377805388950607 0.330666911076563 1 1
0.673493482256131 0.555181117739608 1 1
0.402544871152007 0.363224541845981 1 1
0.458192167796266 0.35099773267198 1 1
0.512330072924343 0.454461085668103 1 1
0.464611816190346 0.382677328141506 1 1
1.13421532339744 1.08235896946707 1 1
0.576269460424071 0.516148485308915 1 1
0.412271262777286 0.366555807309491 1 1
-0.10230865771966 -0.106299051394484 1 0
0.751759613338399 0.672698638240564 1 1
0.519237159769619 0.478849537368213 1 1
0.521315826582693 0.474265686570794 1 1
0.656172440281913 0.573357611891144 1 1
0.641202546937548 0.583433709018627 1 1
0.31089117972451 0.266144699129539 1 1
0.327781238686414 0.296970184220769 1 1
0.339154893091013 0.30480066473793 1 1
0.396487767401024 0.362506503298537 1 1
0.557451426311451 0.516000520915966 1 1
1.03456213618765 0.925434985524278 0 1
0.155900603227057 0.138607789326787 1 1
0.844337886115141 0.7668318049616 1 1
0.621037409177251 0.569627252205154 1 1
0.504144469352211 0.473462197882411 1 1
0.285645584582055 0.242380154426064 1 1
0.229599690372732 0.218015624200682 1 1
0.154992322850334 0.131481473922815 1 1
0.752968245400471 0.657585552899629 1 1
0.733683997944219 0.633306868915598 1 1
0.967044545661387 0.870249635068912 1 1
1.11288166829954 1.0028004056825 0 0
0.325949538413126 0.296318121609101 1 1
0.269800183432994 0.245885069536477 1 1
0.925043661167695 0.83310574711756 1 1
0.746005925173045 0.692020045342669 1 1
0.25898313670472 0.239083962072932 1 1
0.566238862469509 0.524208684313166 1 1
0.211645107738234 0.196844332728535 1 1
0.49635642631366 0.466022241608816 1 1
0.491947637230088 0.465694857097122 1 1
0.267150183525687 0.237952878248834 1 1
0.648788813982365 0.585820252158611 1 1
1.11131599094783 1.02482024495996 1 1
0.398681848274254 0.355641878044049 1 1
0.340848710326473 0.320772884185164 1 1
0.896819145888065 0.794482962798064 1 1
0.366100756653165 0.331086191069467 1 1
0.460296720931017 0.393802902878186 1 1
0.838976963364484 0.766523265862399 1 1
0.527702096086519 0.506168305826993 1 1
0.731960745746685 0.652270294989664 1 1
0.11124084658759 0.0760985837607016 1 1
0.354124455736475 0.320132275750175 1 1
0.627636659785341 0.567776695107266 1 1
0.586777563269809 0.541562192691012 1 1
0.617076360395528 0.560712479607839 1 1
0.576001596816844 0.496915832331519 1 1
0.448106194011521 0.411372728675843 1 1
0.387600979061072 0.327845265413644 1 1
0.791554050401907 0.703629811364851 1 1
0.143951462325464 0.12124581482982 1 1
1.10337576685302 0.943805784633387 0 1
0.24923340792527 0.204544532514819 1 1
0.226914312789161 0.268707822954847 1 1
0.0551998584745009 0.0646819249652933 1 1
0.390532652639341 0.393093849116825 1 1
0.645191236578881 0.598215744750145 1 1
0.881701204390731 0.815104642041136 1 1
0.404211205766551 0.364366975149984 1 1
0.165537983589358 0.174485596324552 1 1
0.264893656211242 0.221751367462757 1 1
0.474322939572626 0.442428822850156 1 1
0.602542604983115 0.526444148418705 1 1
0.814547840027596 0.713989150446186 1 1
0.460912405420289 0.382609551600225 1 1
0.829644773564546 0.698307173443418 1 1
0.346604449555603 0.300157251759897 1 1
0.466054565638676 0.424126768674975 1 1
0.526487032634632 0.47902724328395 1 1
0.417652713959126 0.431809406418673 1 1
0.832367030995144 0.753171861159168 1 1
0.444688143235564 0.417452709038547 1 1
1.04594252190639 0.98218237802295 1 1
0.668256991564891 0.600058696833853 1 1
0.34876465687718 0.323852210659451 1 1
0.779328503628642 0.717629214807792 1 1
0.547156235702883 0.494926679712806 1 1
0.445170579455714 0.42728651282003 1 1
0.396507563044135 0.359361496493936 1 1
0.989968709492115 0.799326581818671 1 1
0.460855406797232 0.449620746001231 1 1
0.743876947084513 0.680963569212907 1 1
0.282942960333405 0.254979422272774 1 1
0.814525676014426 0.758272678088008 1 1
0.422644633600967 0.361206271074994 1 1
0.379128789533366 0.328560946855201 1 1
0.478366245533229 0.445003551901396 1 1
0.00445147790657256 0.0195032295075008 1 1
0.457743306640436 0.416930985195526 1 1
0.232104590808897 0.225592953426786 1 1
0.614987206627887 0.592141611129745 1 1
0.878780894148267 0.801904981584952 1 1
0.782345147768629 0.741798902796668 1 1
0.338619475563471 0.265433336811109 1 1
0.664775849980206 0.600680139729137 1 1
0.21831755306318 0.207448648934837 1 1
0.054338651685328 0.0545717018443328 1 1
0.524492534832151 0.486691152132948 1 1
0.866133360640766 0.778251856741164 1 1
0.361149409220247 0.412365490406822 1 1
0.502289938030227 0.463575569430986 1 1
0.378418626544085 0.323704761609132 1 1
0.644873108283189 0.587439531952128 1 1
0.389580423470658 0.376570290529674 1 1
0.217448861266304 0.193348370185676 1 1
0.793654721478667 0.745208034640841 1 1
0.813334627585846 0.700359155491019 1 1
0.330898317633808 0.308167219846571 1 1
-0.000842097242481743 -0.0192283014411373 1 0
0.448065521415424 0.424900109591027 1 1
-0.0556996068757485 -0.050822913354392 0 0
0.457156165075029 0.368055514750781 1 1
1.15836159764609 1.04938335351627 0 0
0.616639075030422 0.562299140809082 1 1
0.395075607284487 0.367582683608348 1 1
0.775005324879805 0.671138789771138 1 1
0.784037007964868 0.70601400401664 1 1
0.796511778066357 0.783897306521849 1 1
0.25777387567236 0.223739469190396 1 1
0.777234471404813 0.70161167980082 1 1
0.90712731613565 0.818122331172755 1 1
0.366153597651291 0.328800097550682 1 1
0.459012292977055 0.449227274404824 1 1
0.765767134334076 0.709765106799654 1 1
0.478819851893884 0.396389485418188 1 1
0.679450415557293 0.603341298447726 1 1
0.417303206885673 0.394974468271359 1 1
0.758606023526898 0.691405509717674 1 1
0.592513765720349 0.564732529411683 1 1
0.735095046413416 0.642427337012862 1 1
0.512229481643477 0.473680168238615 1 1
0.27423185236627 0.253560403442219 1 1
0.54630585470308 0.464690815485954 1 1
0.430208338078072 0.386258098144172 1 1
0.848212714843109 0.769972568540496 1 1
0.507617487233787 0.476250626380158 1 1
0.265891974525068 0.247062380789805 1 1
0.338121124991182 0.351995722582943 1 1
0.233118449478416 0.195553677510946 1 1
0.179569431020571 0.149315177333749 1 1
0.680437518537896 0.586258224210835 1 1
0.45980091763435 0.423222978173793 1 1
0.293558882836521 0.258978564615058 1 1
0.110971721738782 0.0982439663816516 1 1
0.818462983993336 0.745120337835902 1 1
0.337040455819008 0.316033345633436 1 1
0.538395698529866 0.475058796910903 1 1
0.706117963148026 0.637838912049733 1 1
0.545557589338672 0.485696287163673 1 1
0.631686974209913 0.570097846062623 1 1
0.295056522938658 0.265666602906102 1 1
0.865469817851231 0.798216779524634 1 1
0.617264733555921 0.547439123270711 1 1
1.11371047665625 1.0050564047958 0 0
0.392984123206855 0.354477078006173 1 1
0.612893393992101 0.579793331066361 1 1
-0.0302757702709347 -0.0219321654465788 0 0
0.74555060197835 0.703088875819983 1 1
0.39903879530331 0.352702687491186 1 1
0.368465184212271 0.33924883655953 1 1
0.768642897576743 0.682119696380526 1 1
0.505177204515024 0.482040086580817 1 1
0.515415500297704 0.453281490837276 1 1
0.387515592408032 0.357780119678732 1 1
1.02744421025916 0.94796684518939 1 1
0.14176929325024 0.14139720812891 1 1
0.558830688551134 0.492728387195994 1 1
0.822850505617766 0.743624134722211 1 1
0.757265379615854 0.669534309159626 1 1
0.187872487590864 0.14559801071302 1 1
0.187634222612396 0.181057610959778 1 1
0.883956968298996 0.804717328614726 1 1
0.358401053262591 0.306764700806186 1 1
0.826230746441487 0.763166371288377 1 1
0.481496174925467 0.441235294410919 1 1
0.383827369128466 0.33841665922197 1 1
0.27574267277396 0.294318560436789 1 1
0.50911663935082 0.47766855120568 1 1
0.558496313844587 0.480412760157203 1 1
0.563180779263184 0.499029109357981 1 1
0.431804346462881 0.404439911571483 1 1
0.606607934111018 0.544465762782378 1 1
0.616818776566548 0.584630669867727 1 1
0.505920564125329 0.464588837184283 1 1
0.471355307100733 0.386908892899669 1 1
0.450275591967214 0.440628191035297 1 1
0.174330042463449 0.145764677871737 1 1
0.375086308758695 0.34497152185955 1 1
0.846909940540447 0.774837563624111 1 1
0.846661102298717 0.824577897652228 1 1
0.325926686171287 0.292956096300071 1 1
0.299452986198278 0.261921453632811 1 1
0.46134347576566 0.397133551164736 1 1
0.786508399139716 0.709728432297788 1 1
0.959274778306861 0.866484668325846 1 1
0.488227916377324 0.404330486449946 1 1
0.317387628338254 0.280745717304037 1 1
0.325297044227883 0.303123748637259 1 1
0.244081544325475 0.21521612851455 1 1
0.176110012539391 0.181346876342952 1 1
0.406837963297174 0.372132376732235 1 1
0.0389486424449411 -0.00629715245481426 0 0
0.914311327220377 0.808298780925209 1 1
0.789816540308183 0.711296071535628 1 1
0.757107930868497 0.69501868299914 1 1
-0.0989916248482099 -0.0690673912529227 1 1
0.608207305415647 0.538104403875554 1 1
0.0901829181099129 0.0749813723117885 1 1
0.470534220222771 0.433979395683251 1 1
0.707215539377213 0.654006633189519 1 1
0.788769318559705 0.745533491410737 1 1
0.838404613494638 0.785561915081784 1 1
0.871526930033608 0.780245876372045 1 1
0.210817730054073 0.165074895845299 1 1
1.17533239796783 1.1087209792654 1 1
0.504009571665064 0.445815972883547 1 1
0.672944020295797 0.565905657951264 1 1
0.708783134808137 0.643017511666016 1 1
0.869165494562237 0.768632764304005 1 1
0.328257248556364 0.285186417808544 1 1
1.23038402307828 1.06887383111988 0 0
0.386286562916157 0.346297590417465 1 1
0.513408181773269 0.450814963900485 1 1
0.450803216266117 0.398622289989655 1 1
0.336324773258874 0.27233629959178 1 1
0.635322678479023 0.583836829584984 1 1
0.0335447912869206 0.0493911196286964 0 0
0.413639262556629 0.40978726754307 1 1
0.161981834950261 0.1229591216346 1 1
0.992182219627116 0.941186494272682 1 1
0.598960898711414 0.514537035549814 1 1
0.681886178215543 0.586244949143802 1 1
0.816373971790594 0.701453770531433 1 1
0.119700603564759 0.106771490116161 1 1
0.489485613774267 0.428636608124903 1 1
0.764264032071951 0.650022076688479 1 1
0.374927976462861 0.338554784078135 1 1
0.045031335929177 0.0545803280718375 1 1
0.268412874430769 0.190958628054134 1 1
0.793940538513621 0.756014036347962 1 1
0.834913652564707 0.78104907926011 1 1
0.327158625603514 0.307837962170186 1 1
0.722133858716189 0.63720776500465 1 1
0.318480395139551 0.315310087778892 1 1
0.27400539034193 0.256075686433009 1 1
0.572151517990749 0.52874981462023 1 1
1.35449492798405 1.270234605869 1 1
0.808630667899977 0.74265246611028 1 1
0.739648980820762 0.671160856826165 1 1
1.00079659436328 0.892453901435119 1 1
0.355009999774601 0.324148406282725 1 1
0.243175981494707 0.191372165656893 1 1
0.756212003423739 0.69150609189214 1 1
0.226010481203585 0.194794875498078 1 1
0.492016276816004 0.441551617509427 1 1
0.399628469660978 0.35459561425745 1 1
1.30901412749654 1.1705302766133 0 0
0.536805249543935 0.507764452366813 1 1
0.610477819153989 0.537677682847167 1 1
0.128472975087236 0.11571517226611 1 1
0.664613606140669 0.614960740056115 1 1
0.728256682146384 0.630683890087524 1 1
0.637877018732991 0.634924354676293 1 1
0.116740070015858 0.101665179501833 1 1
0.732988312827167 0.657910690805497 1 1
0.383790139154226 0.342680708650789 1 1
0.484638976613992 0.442255562357725 1 1
0.32074274457354 0.291158964629761 1 1
0.752694632506402 0.670463150068693 1 1
0.204872497821228 0.201101903602081 1 1
0.300435774529259 0.273970707764076 1 1
0.027937561786673 0.0321151828156627 1 1
1.18817652792985 1.0788631564162 0 1
0.482751405873876 0.429399676901511 1 1
0.24365833466673 0.220749498921426 1 1
0.312553105089626 0.29243868013726 1 1
0.173316864052538 0.224625476658677 1 1
0.616026445992841 0.624616158801202 1 1
-0.02210793455947 -0.00237305008568396 0 0
0.0991132260597489 0.113377217049395 1 1
0.334686702858208 0.271824923161601 1 1
1.02508239543509 0.948106649268154 1 1
0.723274439337685 0.662094922925136 1 1
0.969966063498497 0.884469258410856 1 1
0.1319907074062 0.112739487406444 1 1
0.423549262178061 0.376802576287061 1 1
0.129720354784119 0.124342762820269 1 1
0.406438651155761 0.367892149087974 1 1
0.3922131012663 0.364347752265708 1 1
0.735505184831337 0.677979442512313 1 1
0.839347826685208 0.832762410092165 1 1
0.458456483742956 0.412781050903948 1 1
0.813058873742991 0.699291164843324 1 1
0.103583184239705 0.0970053156053602 1 1
0.184391326291873 0.161654773270026 1 1
0.552909643422201 0.485429415345557 1 1
0.372694093741067 0.437625614055792 1 1
0.522239116886264 0.455127180225805 1 1
0.448348724681155 0.418250189468568 1 1
0.186928200779618 0.156446519391811 1 1
0.264305801612267 0.255918887376671 1 1
0.257380086631892 0.222663102142733 1 1
0.355592615518533 0.329522772106155 1 1
0.406099087003626 0.352508868970688 1 1
0.692425296890965 0.632652987285974 1 1
0.337992720226778 0.292211345356471 1 1
-0.0177993238952716 -0.0360186244838299 0 0
0.585744428514779 0.516913185459248 1 1
0.0671426398344462 0.0569035841282866 1 1
0.640802357784129 0.615941970985736 1 1
0.331357506217693 0.302506660572864 1 1
0.638347095496863 0.552884257338432 1 1
0.834610492640735 0.762449187197933 1 1
0.576760157689774 0.522025204583846 1 1
0.442360886893527 0.392290581037547 1 1
0.721756335241216 0.625641532285982 1 1
0.468991282174064 0.379800670738045 1 1
0.420614616735966 0.381651114655883 1 1
0.192618005464712 0.180865612877056 1 1
0.292896704697251 0.264637600362497 1 1
0.150846211775967 0.14194162974863 1 1
0.159611173530308 0.14534280164763 1 1
0.339576193174008 0.334826079453488 1 1
0.435154838652233 0.39448034039524 1 1
1.38562718711387 1.24659164274258 0 0
1.1106856355053 1.03508454919953 1 1
0.254324170716867 0.228615537480244 1 1
0.451907378088247 0.405288921988291 1 1
0.552502694342771 0.528815844237322 1 1
0.0468463222090215 0.0429391840539204 1 1
0.730748075670429 0.655122691655254 1 1
0.63467954507345 0.571495176784243 1 1
0.657869038299411 0.598524268008249 1 1
0.0782240119838306 0.105606702522296 1 1
0.391037243434242 0.329666023887092 1 1
0.149426914189557 0.114403352884467 1 1
0.593409794093168 0.525818834096574 1 1
0.662955756328461 0.624678811454424 1 1
0.5430364592445 0.472901482801879 1 1
0.581127387313802 0.499931861144341 1 1
0.635511893251507 0.582372264577677 1 1
0.19895087891175 0.141370364286958 1 1
0.569440558673433 0.517253490273077 1 1
0.369721715120118 0.348309050395978 1 1
0.928917069809867 0.853526874988248 1 1
0.804545013314023 0.746887882524909 1 1
0.605129180063841 0.531224733231132 1 1
0.449785646747337 0.421056061417491 1 1
0.367756314644311 0.332285286527862 1 1
0.515452776950456 0.463180117286217 1 1
0.230078564288769 0.22031776899422 1 1
0.606307131037378 0.524645566967652 1 1
0.538486575986296 0.49766021170673 1 1
0.47661581168345 0.427670155816337 1 1
0.167750960369143 0.140241298068978 1 1
0.296659186504515 0.278673980369065 1 1
0.697195591168927 0.625031490924283 1 1
0.552370037533983 0.499727122907729 1 1
0.615985227918103 0.577926201669389 1 1
0.28216793934028 0.255235431544905 1 1
0.225655610586028 0.200046670564365 1 1
0.642384887643018 0.577823064992501 1 1
0.567024984826559 0.534219455854466 1 1
0.789217337258655 0.704817791032163 1 1
0.208190945468974 0.176225198390682 1 1
0.437990740962761 0.384641701054917 1 1
0.302709382098327 0.283683926020385 1 1
0.331571393481934 0.308588262194849 1 1
0.481457703130315 0.441095493716571 1 1
0.48433993808846 0.426289347136613 1 1
0.628134916125958 0.587970679059436 1 1
0.278256365112155 0.236164425036222 1 1
0.0650892603448148 0.0629233057309851 1 1
0.498238752380541 0.461405954736435 1 1
0.239448302526002 0.247892351192291 1 1
0.659521131514137 0.657937666487426 1 1
0.622851076479533 0.581417992914365 1 1
0.444265710302029 0.37426410190365 1 1
0.596008900781564 0.53285606227638 1 1
0.291484398514182 0.270286651983944 1 1
0.255910888147032 0.28695018714858 1 1
0.524623908295787 0.460345559695962 1 1
0.504001647346696 0.449708592076058 1 1
0.638865634666801 0.554914948142164 1 1
0.697860677150486 0.628941588543389 1 1
0.730001649209625 0.678663283246513 1 1
0.35641776354764 0.326047744606238 1 1
0.423465876558429 0.373996635573844 1 1
0.287123324921268 0.281385267488258 1 1
0.37390626747987 0.294906015946447 1 1
0.769255441360067 0.698382068655051 1 1
0.465469458734704 0.441682470901003 1 1
0.618773033015137 0.542148673058767 1 1
0.446016141159173 0.397222707926932 1 1
0.457719804053616 0.459570396936507 1 1
0.255052420621606 0.254783696812024 1 1
0.249325231653775 0.219654043639486 1 1
0.834177254203965 0.780412762845248 1 1
0.311709333880736 0.289535172386813 1 1
0.207854865491281 0.177987979603623 1 1
0.504404026702006 0.46804736569141 1 1
0.137003908897105 0.137032519044449 1 1
0.70200117872548 0.621935462911938 1 1
0.508000710399813 0.488743627751799 1 1
0.721581680410437 0.658338741688336 1 1
0.430383449215467 0.387697050839258 1 1
0.626065883931947 0.593239545592227 1 1
0.272493389206485 0.340540787257573 1 1
0.711631345872294 0.655033606176453 1 1
0.652562593212298 0.598772205255023 1 1
0.262701874387967 0.24452037651273 1 1
-0.143159026912534 -0.161648834877196 0 0
0.943809138695202 0.856247293525976 1 1
0.354148439363473 0.309898992274265 1 1
0.441175165062826 0.414416812987034 1 1
0.842750610246764 0.754908520033323 1 1
0.440587814313646 0.404601393041288 1 1
0.722439697549432 0.684542713037802 1 1
0.226226145628637 0.231066355307771 1 1
0.452318040035591 0.397936072053768 1 1
0.680144172516206 0.612559922468378 1 1
0.546480260649733 0.500804653476549 1 1
0.400292125999205 0.335926408837762 1 1
0.518182931800316 0.48888112229836 1 1
0.893162337303532 0.809096805734494 1 1
0.425094401988856 0.379729563360674 1 1
0.689079572817641 0.654614832226113 1 1
0.395963628436572 0.406775006687461 1 1
0.456902949932488 0.417198487660863 1 1
0.788489341722002 0.712096381962235 1 1
0.797763948415207 0.720450541288112 1 1
0.363479159529435 0.30740516855709 1 1
0.499160735954087 0.476277794622811 1 1
0.0841805392087819 0.0452641922847076 1 1
0.483137575255185 0.461549341832846 1 1
0.178802064469534 0.14465949530821 1 1
0.349610006748838 0.303208041737079 1 1
0.442328557375526 0.40372836290278 1 1
0.745619160035215 0.692283599430468 1 1
1.10772158925532 0.95534543679928 0 1
0.51433134968786 0.446651384260042 1 1
0.570644982506657 0.509054400043043 1 1
0.211365055644167 0.194067544058508 1 1
0.631981699019257 0.558777878076291 1 1
0.262885415143466 0.24195803340144 1 1
0.403265246616965 0.368004645784531 1 1
0.411621198021414 0.351315674460218 1 1
0.430294996088624 0.376802373779279 1 1
0.739801093364162 0.649009063119623 1 1
0.520446705697641 0.455328004080663 1 1
0.297486313393929 0.282045393745289 1 1
0.359590887617809 0.31932447708401 1 1
0.369205192034487 0.328919531649065 1 1
0.72353885880482 0.680337359984677 1 1
0.180669822038861 0.178093218878186 1 1
0.448570850180658 0.40194921048231 1 1
0.437469521929782 0.409109916006136 1 1
0.691255876727675 0.599831617259451 1 1
0.574059985488112 0.535786029167947 1 1
0.310087310653221 0.286845367557724 1 1
0.154553131603993 0.151122670831356 1 1
0.188979236875871 0.185350913511042 1 1
0.498057102931378 0.489378915990726 1 1
1.047515175836 0.971419464675593 1 1
0.87552695630331 0.762060318800641 1 1
0.480812765283123 0.423379351612196 1 1
0.702308153980312 0.609937369816201 1 1
0.344450301046025 0.312700820444947 1 1
0.208183757158991 0.205077051739615 1 1
0.597566591431589 0.514922428096638 1 1
0.771458854322364 0.633217997049438 1 1
0.243003225269402 0.180116422557682 1 1
0.406032481129714 0.3421049533517 1 1
0.531811578684864 0.490469288478488 1 1
0.610689092442175 0.550973613596966 1 1
0.767381717882463 0.716418392054243 1 1
0.545831510532068 0.440750007145078 1 1
0.31804833735405 0.297745706470932 1 1
0.748727979661728 0.68269890819059 1 1
0.0714904202689907 0.0654773120291531 1 1
0.209347130134089 0.15042970589519 1 1
0.627167606590336 0.572850631040894 1 1
0.486097174854771 0.455391199109025 1 1
0.217043025833714 0.212356774232977 1 1
0.163911200429446 0.149131405573737 1 1
0.182130103993968 0.189014445641502 1 1
0.693506927646837 0.61587906687859 1 1
0.328280059749855 0.312295651372235 1 1
0.967849329564105 0.843931843966714 1 1
0.554528276826707 0.498565588469246 1 1
0.561873173745498 0.551338055713967 1 1
0.333370734086053 0.322823477786388 1 1
0.832416060781804 0.735163827507078 1 1
0.0518261431803308 0.0243131296179574 1 1
0.239814368236325 0.214350619474829 1 1
0.405309000692228 0.351053215536056 1 1
0.211414617742852 0.218614380823868 1 1
1.0203309658275 0.943236785927418 0 1
0.398434741698528 0.345379110511522 1 1
0.241041575333683 0.21078708528815 1 1
0.480437049035512 0.437361229904851 1 1
0.435379808797114 0.38901447264076 1 1
0.202431023155172 0.234194048110481 1 1
0.522827182640976 0.440149897008215 1 1
0.476489114306441 0.390422510034259 1 1
0.0550180113266682 0.0258567747664159 1 1
0.602543462700356 0.562810043078274 1 1
0.481196381025229 0.431308115535685 1 1
0.366665658843704 0.329647604397754 1 1
0.306174907831012 0.335575295748464 1 1
0.315441776059796 0.274725754155933 1 1
0.773982938484471 0.712935844529732 1 1
0.738074196070644 0.676026762249172 1 1
0.480490549217544 0.432046431549715 1 1
0.297728762694967 0.311468886922922 1 1
0.53149553474312 0.50245666991142 1 1
0.602803268346305 0.551237718346289 1 1
0.400633447308858 0.356289040445626 1 1
0.215708770000481 0.190178852138218 1 1
0.773334393498633 0.669055173335161 1 1
0.706700550698309 0.626118062092801 1 1
0.513505181079798 0.486421561436518 1 1
0.581471404284902 0.548822058978418 1 1
0.515207765258112 0.463259661182351 1 1
0.398592630967375 0.382132999974714 1 1
0.733047729043442 0.663937167401837 1 1
0.347827553132126 0.316770209009022 1 1
0.570200513520833 0.511176773621976 1 1
0.324877090000247 0.283145914971031 1 1
0.415052180143674 0.375298833517706 1 1
0.615195048497482 0.609967860317162 1 1
0.401566934984282 0.347246179774771 1 1
0.49681935717027 0.447966940424455 1 1
0.0282434452726233 0.0550794350048295 1 1
0.50534764603734 0.455704129911953 1 1
0.144079072141163 0.111121109023777 1 1
1.02114738284723 0.878350349411877 1 1
1.0005545159091 0.894007201813954 0 1
0.451277453607393 0.434524818805833 1 1
0.601687640170941 0.547811437761721 1 1
0.533556380968601 0.472608386999711 1 1
0.416489819453492 0.387074816859408 1 1
0.310219474473277 0.288158907329763 1 1
0.0428260727627387 0.0200834348009916 1 1
0.48715897355663 0.471506281039537 1 1
0.120655210814829 0.133193136954681 1 1
0.11658099041871 0.119217746864477 1 1
0.787102353459391 0.702156411847604 1 1
0.599683216575127 0.593151022136083 1 1
0.131136254180238 0.124578794695471 1 1
0.364975198806068 0.324784300935584 1 1
0.787660382182438 0.714803983228235 1 1
0.245571097085014 0.212663275288237 1 1
0.974626899819356 0.842632798955476 1 1
1.16565460568039 1.08697459234306 1 1
0.250028549337323 0.222017475600558 1 1
-0.0319764754766605 -0.11265161564187 1 1
0.640817965431147 0.580977725366381 1 1
0.592611078724563 0.512755209493208 1 1
0.774034898722186 0.714430926040498 1 1
0.130546100375511 0.111882919037403 1 1
0.770193581776538 0.701114071890535 1 1
-0.135860563505098 -0.108241815403745 0 0
0.399469851178057 0.348383564379054 1 1
0.9277803047894 0.840368135467097 1 1
0.376886784365049 0.346835304057293 1 1
0.643715112665052 0.578658680247204 1 1
0.191566907206891 0.174977311733753 1 1
0.637353723891343 0.564988662383026 1 1
0.302309884818983 0.261320276012386 1 1
0.354509798505435 0.328649710557439 1 1
0.481091384279126 0.461178481567257 1 1
0.40208770432836 0.373708314322312 1 1
0.184428281030533 0.162895893644276 1 1
0.826383154239846 0.737473255832996 1 1
0.602250025070256 0.544731490896875 1 1
0.419273518472715 0.405776230724975 1 1
0.338043582394094 0.292094330959337 1 1
0.2233525907669 0.183809535950743 1 1
0.62789434283228 0.580086878650175 1 1
0.317306564134954 0.308620909128573 1 1
0.888326357305408 0.789663323829059 1 1
0.366912777014817 0.347877308469594 1 1
0.595730962839764 0.510931892151779 1 1
0.640453456716785 0.569528954429846 1 1
0.839713250595612 0.774616390564404 1 1
0.372277175635004 0.335180273106012 1 1
0.615347701264745 0.557808171307692 1 1
0.151392455412645 0.149089967037408 1 1
0.981315588266166 0.88331642945682 1 1
0.173563968705448 0.181085438842564 1 1
0.647831249908941 0.595602439736713 1 1
0.26826929154071 0.248309956997249 1 1
0.396316661740077 0.337981273831035 1 1
0.786450267156992 0.728909474157492 1 1
0.833050575966374 0.750493148692016 1 1
0.128765248686823 0.078556673887358 1 1
0.643135102680922 0.586439326882528 1 1
0.409138192091196 0.353874516837933 1 1
0.383246510935848 0.353972872767295 1 1
0.445045358697358 0.411636278902792 1 1
-0.0596637960909295 -0.039622065678681 1 1
0.606623039023764 0.544368185067677 1 1
0.598867650056037 0.553297102177284 1 1
0.532144446971937 0.503393411218898 1 1
0.635802751011032 0.534883468337675 1 1
0.673713747403708 0.608453509130411 1 1
0.758265395461381 0.7653517258349 1 1
0.54013741101483 0.493447753481714 1 1
0.21662702769372 0.189634174481375 1 1
0.445666541208015 0.421738913119003 1 1
0.708235986753262 0.642847159886729 1 1
0.365015258362587 0.356456138415882 1 1
0.491791568991 0.440640518321049 1 1
0.522972579810214 0.468847023787237 1 1
0.648393091157602 0.594559317638251 1 1
0.315733672630115 0.283879730496003 1 1
0.511315860659675 0.454438758199722 1 1
0.573497920229283 0.531977398410312 1 1
0.578953897123729 0.518104449742043 1 1
0.7188411267032 0.726275422999555 1 1
0.606459055819629 0.544914457345279 1 1
0.841816842125579 0.766124725531682 1 1
0.519139379261917 0.458115509514319 1 1
0.513019417490595 0.450119173074758 1 1
0.682066266925472 0.618012556134642 1 1
0.233212826870098 0.214192909011587 1 1
0.132395676778755 0.150590420855692 1 1
0.236482581694906 0.220859760579483 1 1
0.499259806667678 0.4529097702575 1 1
0.660165154823018 0.586966558342327 1 1
0.0385569087540415 0.0362642060699212 1 0
0.804324988296555 0.720190282082031 1 1
0.380022435282869 0.326495787645125 1 1
0.59242407931697 0.538678803347561 1 1
0.556580552029661 0.42329709757706 1 1
0.865987828787194 0.767901157906181 1 1
0.308018504854097 0.27247456424877 1 1
0.595373000363532 0.51375085992479 1 1
0.288867041616118 0.257820012149676 1 1
0.544728987989233 0.511284973258991 1 1
0.539021440021809 0.492620033596609 1 1
0.566863416490237 0.50250149098094 1 1
0.61555790916745 0.578578029628554 1 1
0.403521291654312 0.420521347144614 1 1
0.306208636164212 0.293039023884602 1 1
0.463622874324229 0.414078438650893 1 1
0.728181554942487 0.637841867741058 1 1
-0.0673722415001865 -0.0609560474074849 0 0
0.466527814900431 0.389305621218304 1 1
0.909676890779978 0.810990377686188 1 1
0.529046281467024 0.468454040705062 1 1
0.760454278421385 0.705217483906777 1 1
0.614072625832262 0.527526646619798 1 1
0.62117887745641 0.575607697848052 1 1
0.148909000033271 0.155460380906206 1 1
0.199573781463474 0.174289643774954 1 1
0.202311379456681 0.193326110389677 1 1
0.636332656445868 0.582476593921719 1 1
0.288013583670037 0.266798943267046 1 1
0.673526690621964 0.603814021497364 1 1
0.201571593511633 0.182003798772965 1 1
0.484870140404211 0.431106928358403 1 1
0.250629789266154 0.236484219563207 1 1
0.415508610096607 0.360689694567115 1 1
0.537016826920196 0.524030612705754 1 1
0.652195984370122 0.57484562519408 1 1
0.607105204770023 0.572884326093317 1 1
0.673504601100621 0.584115383318478 1 1
0.325798998378847 0.28987441753575 1 1
0.296167727580213 0.284428647511091 1 1
0.366601951207792 0.312448432137329 1 1
1.11640114374278 0.979211998079082 1 1
0.433273275011719 0.385311068459604 1 1
0.962441406431317 0.882766663264684 1 1
0.37855086077494 0.369903846364568 1 1
0.323114220882711 0.316637959137863 1 1
0.254110669366609 0.224959992438576 1 1
0.476376791790972 0.452610924243324 1 1
0.89775369962361 0.813352314549068 1 1
0.76764528258002 0.668089302955866 1 1
0.69752922755268 0.643099518246875 1 1
0.432352418202885 0.37133092369151 1 1
0.447577305945744 0.407684905453661 1 1
0.625709060915905 0.547441691628118 1 1
0.939314648929916 0.834281686646985 1 1
0.357501404869404 0.324743201404997 1 1
0.48805124080682 0.429295010801545 1 1
0.254285990499791 0.286880099926688 1 1
0.507557780557468 0.472220903757343 1 1
0.502264802755633 0.448005797834091 1 1
0.460963649257744 0.404650445659925 1 1
0.379758353543081 0.382916008041118 1 1
0.414392879861917 0.394257986921676 1 1
-0.10887936098987 -0.105466114037299 0 0
0.197614718656107 0.179990090946351 1 1
0.0405893190275942 0.0289533474012594 1 0
0.862190479624889 0.758914810773693 1 1
0.61587050110113 0.497268662554675 1 1
-0.143813945477756 -0.130422230730651 0 0
0.448793976172621 0.413617327387566 1 1
0.0934011519618511 0.0777753088664913 1 1
0.340904995079265 0.304947242863364 1 1
0.0622843642160636 0.0625608310069272 1 1
0.507397365010312 0.454781831739508 1 1
0.204102566425724 0.204897314949648 1 1
0.386779999227466 0.35149850312773 1 1
0.257904531251825 0.237218807897121 1 1
0.500224155053952 0.441903983374821 1 1
0.222825959070343 0.206162879911248 1 1
0.297982442662999 0.288708476547171 1 1
0.160950622042228 0.180326248594729 1 1
0.762876178966088 0.714650646485034 1 1
0.413339041429005 0.389856139126915 1 1
0.597139042631526 0.540350826838042 1 1
0.20844625453066 0.183558262208915 1 1
0.730941469832188 0.662088330554152 1 1
0.190097776102076 0.179450643274502 1 1
0.15883026800619 0.139245803693941 1 1
0.299715705378305 0.250647773018804 1 1
0.407261907026335 0.408435107662088 1 1
0.504068133313184 0.468145393025149 1 1
0.156900163657488 0.160081139958288 1 1
0.416809849726719 0.386755322849164 1 1
0.92928642908864 0.841332584495548 1 1
0.343763599338564 0.298028626189191 1 1
1.04236599863891 0.949422649406603 1 1
0.654142253994406 0.603706600303176 1 1
0.357753628753118 0.324321898218657 1 1
0.0639705449128602 0.0484855794087128 1 1
0.63110503689778 0.57335928182486 1 1
0.708916312739271 0.642566173572148 1 1
0.519929265876447 0.46110108843098 1 1
0.678159597526142 0.615488677570544 1 1
0.580139092152682 0.520713289285042 1 1
0.396266393108804 0.375070487883008 1 1
0.668521806715871 0.590808830035572 1 1
0.245089004331953 0.222131195697986 1 1
0.582110083447637 0.529735900570992 1 1
0.423353598785661 0.386577817050484 1 1
0.393805587172437 0.363537853671656 1 1
0.452361062437323 0.434674298843186 1 1
0.78329003121348 0.640515517423318 1 1
0.533138419015219 0.513659673021093 1 1
0.436389013129911 0.411052116182019 1 1
0.653709673188571 0.444961864518041 1 1
0.574573507326425 0.525721279081653 1 1
0.91952801132425 0.801638996542762 1 1
0.372530476252326 0.33827330634181 1 1
0.102555105805709 0.131743046548927 1 1
0.435839864030002 0.393367991951408 1 1
0.372943910468671 0.352019512266973 1 1
0.944373236576079 0.799014434069388 1 1
0.654750210825174 0.58922393245142 1 1
0.579614416049466 0.493343158676739 1 1
0.395578539301617 0.340095227751373 1 1
0.631871907019709 0.568909550834787 1 1
0.0727648301900865 0.0743881230960428 1 1
0.406268160235756 0.395700026770732 1 1
0.331001877621194 0.304941346943673 1 1
0.660879618162071 0.569950744849005 1 1
0.870983366279251 0.7862534140767 1 1
0.603457009147097 0.567325639865557 1 1
0.549493034096374 0.505484644980731 1 1
0.0653960500741118 0.0402190062256978 1 0
0.703319337716973 0.65746814274017 1 1
0.444818405441204 0.400223440935035 1 1
0.603083827745473 0.575751992300001 1 1
0.251117065386098 0.237406839657098 1 1
0.412393122263024 0.400079961271941 1 1
0.172177374298881 0.167131654770055 1 1
0.752622791314553 0.694212910696037 1 1
0.737326070912555 0.672319663435052 1 1
0.522416828606843 0.487947467790044 1 1
0.260299950587645 0.255958039463437 1 1
0.537362730200782 0.478602720174145 1 1
0.25671238772078 0.237278959245356 1 1
0.595934652367125 0.551669514564334 1 1
0.857002725391905 0.838140648885826 1 1
0.534707909742718 0.478225570672146 1 1
0.505989181311089 0.43878210957053 1 1
-0.027067912255313 -0.0180231031099594 0 0
0.615264840818936 0.555617553512635 1 1
0.352174528474079 0.298834079440877 1 1
0.609268578734632 0.53626211982236 1 1
0.61265534910992 0.524483433083705 1 1
0.93700978433286 0.844085616222345 1 1
0.228758892053831 0.228318253612847 1 1
0.503349829493075 0.441736660945301 1 1
0.293153993618205 0.265858455077056 1 1
0.33188067280625 0.280621006502619 1 1
0.69798295423507 0.666018564349235 1 1
0.859566584687938 0.784778216169042 1 1
0.642162131853788 0.582763122560573 1 1
0.936562759271091 0.829113149789759 1 1
0.599946021314762 0.530924454727853 1 1
0.407326949277089 0.359890706172275 1 1
0.216308913822174 0.207276346224316 1 1
0.981061458995818 0.861740171886714 1 1
0.800118607094138 0.727428873157308 1 1
0.457634684049923 0.421289736411626 1 1
0.668415256661147 0.593377769225405 1 1
0.298759020274766 0.240863115036784 1 1
0.358607624979002 0.31185799265444 1 1
0.39876276438009 0.380329776976354 1 1
0.243455388433947 0.230595893415769 1 1
0.833716353038599 0.82010458064221 1 1
0.413419798178554 0.358631237634021 1 1
0.547935346075033 0.510433706842572 1 1
0.316230739170707 0.256427770104057 1 1
0.367362813483762 0.351329952762868 1 1
0.566743177875368 0.50952581449535 1 1
0.724795514793514 0.655312948993938 1 1
0.114630010851267 0.106246183420271 1 1
1.0771169864382 0.970777489197136 1 1
0.306320173886183 0.29502061917431 1 1
0.809268925852888 0.618200759115201 1 1
1.04518971803226 0.959323805475255 1 1
0.430307783425897 0.417301902881827 1 1
0.482720320265254 0.431387490971175 1 1
0.211616077154236 0.147472512731471 1 1
0.366747730231087 0.337753099888866 1 1
0.55061603367879 0.500749870727953 1 1
0.668277930084548 0.614734243630823 1 1
0.0915815352883962 0.0980716942440354 1 1
0.272120604506265 0.233655718566058 1 1
0.670177041901401 0.629090702916544 1 1
0.666988025157636 0.56084635181861 1 1
-0.063995760159481 -0.0656906003318516 0 0
0.315025650611284 0.311543426501433 1 1
-0.0389171057857971 -0.0507236502790199 1 0
0.225141069511251 0.208732154084588 1 1
0.726915942262746 0.643895982830637 1 1
0.558771453247048 0.498914273386246 1 1
0.296667656581176 0.264774031522164 1 1
0.4076445232969 0.368472745471465 1 1
0.942314151132816 0.854270095828559 1 1
0.199486860796792 0.173829792945748 1 1
0.582122310652494 0.533004906950888 1 1
0.571656757802835 0.533181383113028 1 1
0.383888922670729 0.376457320960667 1 1
0.642218661729511 0.576721918888478 1 1
0.524637285423697 0.475296182816552 1 1
0.727462953854365 0.676337807867145 1 1
0.291613453340878 0.247523463812303 1 1
0.362829200583914 0.336265940934891 1 1
0.459406497019048 0.419438144052322 1 1
0.424594723468453 0.435182928135435 1 1
0.317048328107704 0.295878232335568 1 1
0.89638159695208 0.825175106517475 1 1
0.37933139996107 0.368341516092153 1 1
0.424314531300512 0.363585434709196 1 1
0.516399077488134 0.466932557789313 1 1
0.249590927806032 0.248531881869363 1 1
0.803345872092095 0.725937522482201 1 1
0.58473037826948 0.516612517808033 1 1
0.451197873788657 0.412071620944845 1 1
0.987106188972735 0.89329081951637 1 1
-0.164166958755284 -0.150595268586616 0 0
0.868287944448909 0.782824068524103 1 1
0.276525217159288 0.247043587677786 1 1
0.121871365102137 0.101208212155284 1 1
0.630837907904211 0.565356566377327 1 1
0.182300253125665 0.192347411152726 1 1
0.638458890220109 0.580619929434403 1 1
0.161310525879907 0.12161160029624 1 1
0.364543258558001 0.317328832451594 1 1
0.469446495549511 0.431860810936338 1 1
-0.0403064190722923 -0.024464876926166 0 0
1.17418094600329 1.09121795202523 0 1
0.591691799590409 0.518394937630017 1 1
0.173054493354323 0.1617993888954 1 1
0.340149042787609 0.300213273132682 1 1
0.645537561660081 0.56881725689769 1 1
0.629168925770397 0.586284555656355 1 1
0.94879308612407 0.860459819274706 1 1
0.743268326403667 0.664153969138411 1 1
0.52578917544296 0.48135997848577 1 1
0.617907553761978 0.515997522946998 1 1
0.343106145261269 0.318572027310317 1 1
0.322737681329465 0.287349973468064 1 1
0.441482401270392 0.407413930208719 1 1
0.508827430154296 0.411745905721185 1 1
0.731017488221891 0.660236837466537 1 1
0.199240248647484 0.203693527290741 1 1
0.609547893141205 0.570457893790566 1 1
0.857061002552064 0.804838453098729 1 1
0.6204312608866 0.601557098938803 1 1
-0.0932387597942949 -0.0827434087204857 0 0
0.381031878398412 0.348282292691883 1 1
0.613295713148674 0.545612688108907 1 1
0.496550489657037 0.470550751456325 1 1
0.543347659104065 0.457096470648 1 1
0.528206570098723 0.463958924695389 1 1
0.219932052122684 0.154844336418095 1 1
0.323550232195609 0.309514906256274 1 1
0.108275722740999 0.095979883019467 1 1
0.14323886467438 0.11455773878769 1 1
0.474361536045544 0.422596162030234 1 1
0.464143694748148 0.409635573105906 1 1
0.305324747429599 0.268743876162084 1 1
0.263713554305387 0.243282716990943 1 1
0.376286918622985 0.391293316106091 1 1
0.43742063689972 0.398994079740823 1 1
0.788498386530151 0.703102034252844 1 1
0.240833061519703 0.206808737654684 1 1
0.413694180082239 0.356371435912626 1 1
0.252555207692953 0.258539438933134 1 1
0.526633570636441 0.495813880807131 1 1
0.201126492826689 0.17054802360673 1 1
0.372309438652687 0.349664446952642 1 1
0.334842699135882 0.279941441687482 1 1
0.744455642864402 0.667601826547523 1 1
0.521145695795832 0.480906018820391 1 1
0.278717760705424 0.256144184198178 1 1
0.47805240475924 0.42786571023103 1 1
0.464872626926461 0.468207664892805 1 1
0.42359257872606 0.313641935852771 1 1
0.823718914005907 0.783654788768878 1 1
0.510766888660113 0.482248638424703 1 1
0.536485006126658 0.513159267317161 1 1
0.673186862955725 0.629378512902044 1 1
0.993585105936958 0.927334059660733 1 1
0.538871872277078 0.484431457945131 1 1
0.235294375479622 0.227097486486075 1 1
0.422028145201444 0.388045977910167 1 1
0.622128429254263 0.569736271372443 1 1
0.175144109524225 0.155977140519832 1 1
0.318852208804571 0.271218151888308 1 1
0.076875677415533 0.0660193000755378 1 1
0.239714277752741 0.218493655151852 1 1
0.455131479951743 0.42805435298044 1 1
0.452248566527797 0.415390362827882 1 1
0.466014325017932 0.377638907495346 1 1
0.672811663941932 0.637519583320352 1 1
0.0702032963492166 0.0850632087777579 1 1
0.527555476158578 0.473509237225809 1 1
0.587432464826698 0.507729587668405 1 1
0.182889197260213 0.170550108603442 1 1
0.787798058433205 0.710922450512401 1 1
-0.0770885746506526 -0.0546094788032919 0 0
0.705528085384396 0.647739354231075 1 1
0.686646454018897 0.612955748040362 1 1
0.578342965290763 0.531883421529109 1 1
0.294001308797142 0.249882612684446 1 1
0.664836068992247 0.596226309423961 1 1
0.662999491948577 0.626899450918504 1 1
0.519578532351508 0.473854794123655 1 1
0.678334377270753 0.632178149344862 1 1
0.612042905148127 0.543815268480279 1 1
0.515335420575139 0.477187065596737 1 1
0.810163662610376 0.731250800998881 1 1
1.04438366145899 0.975894742699949 1 1
0.409994710318967 0.364319785367686 1 1
0.675852689233854 0.602383185102273 1 1
0.519852388335138 0.47080535830634 1 1
0.0750595765243295 0.0564983536760461 1 1
0.913627902843303 0.810180352548378 1 1
0.480681048567369 0.412639763935131 1 1
0.347898792870676 0.306778799847897 1 1
0.0161295138194322 0.0241551401809639 1 1
0.520840425327841 0.482973167533792 1 1
0.301477127735355 0.27882334671424 1 1
0.234351367016127 0.196010912034932 1 1
0.093593945585148 0.119580603441744 1 1
0.161243547461381 0.122264646412426 1 1
0.680401538841312 0.617302311307833 1 1
0.66882906312767 0.5366580302283 1 1
0.233114978771045 0.195949408657434 1 1
0.177356108624963 0.175427848406492 1 1
0.46887395378419 0.442092965892519 1 1
0.757923865348496 0.725790278194191 1 1
0.949373252723786 0.837703305029778 1 1
0.303473270391774 0.278781640044952 1 1
0.645586979511267 0.591528261547937 1 1
0.552714522124989 0.494398177266064 1 1
0.397562290093558 0.332989289942843 1 1
0.444055200201868 0.427856417500293 1 1
0.467380401762057 0.42762146862987 1 1
0.33702401884546 0.280935945969484 1 1
0.801424480990775 0.728282450260593 1 1
0.582604486352846 0.52079392082235 1 1
0.716678485563544 0.629928812638171 1 1
0.522439128896464 0.461874574377908 1 1
0.012279134905308 -0.00386021346264573 1 1
0.720323029771655 0.642778748178377 1 1
0.603329028581721 0.528754692124195 1 1
0.886596865612489 0.804794361168537 1 1
0.863933898533728 0.775429097211644 1 1
0.463330918205275 0.457302826155193 1 1
0.271365236792209 0.255353556252259 1 1
0.331666829946746 0.314221476973247 1 1
0.770477150427222 0.696792738320012 1 1
0.548120153637703 0.502097133369488 1 1
0.904957043523818 0.818650518976183 1 1
0.137922954817369 0.136081091399727 1 1
0.35997895408479 0.313689774641789 1 1
0.242876873554749 0.233955131719553 1 1
0.606419655253386 0.488338578604611 1 1
0.657191408280582 0.589503314351379 1 1
0.440771805294089 0.394842772594349 1 1
0.268309794681216 0.235636345866576 1 1
0.439540053518138 0.410058855406536 1 1
0.54046591927755 0.485579085950964 1 1
0.390106429560125 0.378683985569995 1 1
0.825576842685244 0.76051189045846 1 1
0.0143371430455725 0.00550893217844164 1 0
0.785148963899082 0.70476562589598 1 1
0.941098639564941 0.866573904980625 1 1
0.660025371303619 0.663225486806519 1 1
0.0347381479075482 0.00643821131146078 1 1
0.430812835905026 0.410934313440878 1 1
0.575615819835129 0.503315248747109 1 1
0.401140693912833 0.372535363277562 1 1
0.872983538436543 0.799208874956472 1 1
0.366991955178163 0.339115222793211 1 1
0.982506198995192 0.906386287838561 1 1
0.590609128595448 0.536859707394665 1 1
0.697811244640995 0.617043107399608 1 1
0.420220019094861 0.3833065170561 1 1
0.915338666148344 0.81778491821203 1 1
0.690953671358458 0.639006084278531 1 1
0.537029176097832 0.511090045968403 1 1
0.451230058519403 0.411344559588658 1 1
0.163833734955548 0.144528395562829 1 1
0.633706330526003 0.592896950860908 1 1
0.73227779394155 0.6823219003154 1 1
0.400620453218367 0.372763775083135 1 1
0.689089310351495 0.658264839276685 1 1
0.113440170370984 0.10159416526839 1 1
0.323098815862769 0.289737431828674 1 1
0.296122744948307 0.289587286775971 1 1
0.399763854708249 0.377096455254311 1 1
0.253204917638635 0.260109948811109 1 1
0.0392530978804089 0.0432252530833987 1 1
0.652354733398532 0.620417083760505 1 1
0.312104769442945 0.288135226217213 1 1
0.369824272425862 0.337504004599566 1 1
0.803103502959998 0.718063557112819 1 1
0.835438246934086 0.735709821862007 1 1
0.294420827253555 0.277839784452391 1 1
0.669624629851046 0.592399325334269 1 1
0.662150858630887 0.590378556696552 1 1
0.554623313495495 0.499660250360609 1 1
0.403793535237661 0.390088306999722 1 1
0.567945442869724 0.461978999410771 1 1
0.419902549803359 0.369219809932616 1 1
0.683151447640785 0.591270155420129 1 1
0.354647222670141 0.335698702621648 1 1
0.429030566208853 0.38065118031912 1 1
0.276343496125114 0.247375805918151 1 1
0.294066075237452 0.267146750732295 1 1
0.418866162317742 0.38083678042483 1 1
0.463163324490043 0.404834193087509 1 1
0.521573182834663 0.464089499608136 1 1
0.78820255882045 0.708730491323827 1 1
1.17501790323055 1.07335482837347 0 0
0.620950979375251 0.533985396866525 1 1
0.191670646871075 0.180348274847507 1 1
0.851328194296511 0.775018548344605 1 1
0.390978003466483 0.378609981451168 1 1
0.623901262263304 0.568275092740433 1 1
0.291653920464661 0.232127384369882 1 1
0.515965196104119 0.519240421139885 1 1
0.419452166963403 0.382692961982031 1 1
0.736293111729209 0.693910664519266 1 1
0.276533208440063 0.246798100299222 1 1
0.0834952901875737 0.0651218216534336 1 1
0.788443229235887 0.623710893593223 1 1
0.427770672089603 0.428250569338201 1 1
0.284044306153433 0.253514255561719 1 1
0.504681078160081 0.499765606261904 1 1
0.387848723791107 0.360633345389324 1 1
0.0331458834490774 0.00743002277281294 1 0
0.236091546015292 0.20817012780728 1 1
0.657508563757746 0.609587382357929 1 1
0.593976421734772 0.561550316047711 1 1
0.931465958932853 0.81048707038285 1 1
0.727632589326352 0.621754481187839 1 1
0.455398193519062 0.419730566257895 1 1
0.298930674258257 0.250524107721103 1 1
0.455276333880793 0.409490972895293 1 1
0.114504314939579 0.146848689856186 1 1
0.467274563691161 0.432920045575723 1 1
0.321361822315491 0.292785852861575 1 1
0.47408896832181 0.443011852459045 1 1
0.533541268388369 0.512975387281153 1 1
-0.014107476217125 0.0150763097811956 1 1
0.851235154194433 0.769479119067879 1 1
0.288408437526942 0.277878140738647 1 1
0.788771502055981 0.750960168121533 1 1
0.781127820936286 0.706963124313007 1 1
0.250620309519537 0.232259280478696 1 1
0.74685152068348 0.699543236268587 1 1
0.656521626423553 0.580412894255634 1 1
0.62257746627629 0.561192371228596 1 1
0.377196306360333 0.343475943005906 1 1
0.434479386586003 0.367114999728926 1 1
0.446486218697851 0.404050081963597 1 1
0.329699490945577 0.287295514004935 1 1
1.00733690503461 0.886688667027979 1 1
0.11780751131951 0.153666736652621 1 1
0.314247524159106 0.295191491376226 1 1
0.0412328705357072 0.0245476749502554 1 0
0.31089096328657 0.269047350924327 1 1
0.532065216089409 0.475207162153293 1 1
0.912818986348723 0.916252242041478 1 1
0.0180429294676216 0.0318540414803435 0 0
0.752352448419626 0.698060008284334 1 1
0.46660521579349 0.411645616789684 1 1
0.010593555652044 -0.0033031195414545 0 0
0.444729923193005 0.439845843040982 1 1
0.598905419932473 0.555598904157682 1 1
0.267558193755701 0.237095842136538 1 1
0.416104210509386 0.380424882766913 1 1
0.675898232171263 0.60962007934209 1 1
0.221166191091822 0.225599504795792 1 1
0.259787337465793 0.239851338399071 1 1
0.512539183525048 0.393106355078619 1 1
0.141951987413588 0.14024390654013 1 1
0.208331980346439 0.167729559611326 1 1
0.497226789742692 0.437524884806738 1 1
0.132549135912655 0.104667527693039 1 1
0.530052336307917 0.490688882029171 1 1
0.443452993410045 0.398173169275694 1 1
0.5099352978276 0.466509504524727 1 1
0.306259653580533 0.273290129275714 1 1
0.317367394580583 0.318743627665961 1 1
0.392434941300089 0.378484365446775 1 1
0.412115425685924 0.355811634267148 1 1
0.496152251146125 0.465761266978555 1 1
0.493712253020111 0.448937753128027 1 1
0.39162787743753 0.363706631051478 1 1
0.0848942544415245 0.144805865268394 1 1
0.86025096531047 0.785697118506801 1 1
0.133361992227755 0.123667534268201 1 1
0.568870129245626 0.513281423873967 1 1
0.347672965452482 0.287577428058801 1 1
0.598332208323082 0.559572020338449 1 1
0.419038677307404 0.38226021498883 1 1
0.772434517425893 0.714327444172091 1 1
0.693199090599252 0.633972028931758 1 1
0.784958789262827 0.685219160815785 1 1
0.436714892994538 0.341852947201231 1 1
0.539349178422551 0.479752858730258 1 1
1.26386705668534 1.13882352123511 0 0
0.726716801801246 0.664134943977066 1 1
0.406444082555519 0.320124879711607 1 1
0.412004304643717 0.365354212105061 1 1
0.662726487868484 0.589187257552249 1 1
0.319801339493099 0.345025085967106 1 1
0.942243023533256 0.842332614285469 1 1
0.907672911452136 0.7975720274462 1 1
0.802062804646796 0.744740003851583 1 1
0.524631381348849 0.503846755462662 1 1
0.44808637303173 0.411207244948794 1 1
0.798763872431822 0.692667837199776 1 1
0.838348168158751 0.779366355866065 1 1
0.333331186112227 0.25545637939867 1 1
0.57075592088923 0.514720871789402 1 1
0.539842527259113 0.47478682044009 1 1
0.370077309400946 0.323845946058887 1 1
0.299167051574693 0.274650567681171 1 1
0.35076921320841 0.273986279576449 1 1
1.00320628517979 0.948324104227513 1 1
0.553146936284599 0.491523580860472 1 1
0.285344999297565 0.210708745089168 1 1
0.579851124013193 0.540987094413736 1 1
0.84121861715701 0.752975555094997 1 1
0.627818519556718 0.560224120618389 1 1
0.390219523720026 0.35241189103445 1 1
0.659803582026243 0.596172209561844 1 1
0.231554548756905 0.229503750259166 1 1
0.27676034668176 0.244983217002421 1 1
0.97982246306982 0.839714881901591 1 1
0.626136496873387 0.559429243654869 1 1
0.46822462570294 0.428135872502009 1 1
0.159846751213672 0.145316349641155 1 1
0.298999507274293 0.225298202412663 1 1
0.374267525507617 0.326059080727977 1 1
0.989161312513588 0.871941066083595 1 1
0.472314125282879 0.381036788446737 1 1
0.178800374942813 0.166277840990739 1 1
0.559554466214863 0.502434947424003 1 1
0.702314283776676 0.608498640796712 1 1
0.511714214736206 0.458884342689398 1 1
0.0455898148668413 0.0399599327257183 1 1
0.243678883059779 0.244733633718981 1 1
0.0331128600747479 0.0283662642844683 1 1
0.733344281503726 0.668456311112734 1 1
1.3252170379401 1.19129004747428 0 0
0.749257654697785 0.668488953837976 1 1
0.339650076684442 0.295476117270176 1 1
0.300643429932761 0.289730944748383 1 1
0.532752935332678 0.468857773114559 1 1
1.06367234775806 0.952999487488627 0 1
0.337695617579839 0.314152802233492 1 1
0.525305901306472 0.477668283727736 1 1
0.377083373571811 0.344320839435184 1 1
0.102866283385877 0.0904508269295263 1 1
0.669091836790271 0.606439757988051 1 1
1.01353367998077 0.894130419843801 0 1
0.128805856288714 0.129932607103481 1 1
0.463916254217685 0.40493405358214 1 1
0.734707185610371 0.666103978584837 1 1
0.0712853232660657 0.0711047671357667 1 1
0.545811336941998 0.499049979819938 1 1
0.45741245129619 0.445535288160637 1 1
0.684220664149737 0.627253204662987 1 1
0.468147936919763 0.442903720551509 1 1
0.403025733268346 0.358806803756664 1 1
0.0909743401415788 0.0659430541607168 1 1
0.566697824174385 0.516818367802523 1 1
0.6942415308768 0.612329996323107 1 1
0.432283353488241 0.402300510318524 1 1
0.822419431756504 0.783881120242961 1 1
0.081109726743725 0.0675352388332574 1 1
1.00201575133006 0.928767271224199 1 1
0.319352147215035 0.276441661604043 1 1
0.48218309823726 0.440607509781869 1 1
0.550731967977807 0.463752951002185 1 1
0.148421603327035 0.154024080610715 1 1
0.0838377148451675 0.108172762820922 1 1
0.305243786642678 0.263458477189978 1 1
0.422648936198271 0.3801896752821 1 1
0.761350030147671 0.679265538873841 1 1
0.164020486243333 0.121746109622353 1 1
0.651352863386723 0.585256774955122 1 1
0.464748024711202 0.423992847491157 1 1
0.63893646544907 0.57142937477895 1 1
0.220903342314822 0.179700849704506 1 1
0.625056210315685 0.576059566326861 1 1
0.813220729312228 0.714441338237734 1 1
0.524555913715382 0.533151014348164 1 1
0.559302553115607 0.525393525980659 1 1
0.35707258079877 0.338007304022559 1 1
0.774878584740111 0.666460399087718 1 1
0.897705728642936 0.824999332702491 1 1
0.635264672705604 0.576761843389595 1 1
1.29722469879068 1.13935422262078 0 0
0.262728438203363 0.236263349991018 1 1
0.330900085266491 0.334289176661101 1 1
0.0365379974375006 0.0120878999590399 1 0
0.652593600346684 0.570254464040546 1 1
0.829084681382177 0.735834135642696 1 1
0.0404995553759127 0.0468443915146078 1 1
0.109226014269288 0.0983741322870428 1 1
0.437698606307672 0.373747669891314 1 1
0.546409451984201 0.502265344827245 1 1
0.299451142131451 0.302291832331552 1 1
0.0540491939412411 0.0596136828696839 1 1
0.490378327400575 0.440011214530664 1 1
0.31060254521919 0.289981764586206 1 1
0.527539351818722 0.472011145387196 1 1
0.583001638254364 0.51906431681175 1 1
0.512078920177283 0.469783165233767 1 1
0.166253846111156 0.131616203408861 1 1
0.299911315694491 0.270228224839945 1 1
0.637359148814871 0.577828342119188 1 1
0.292971956490696 0.268164211263513 1 1
0.465445057277691 0.42008825280038 1 1
-0.0342068114512998 -0.0673324567069024 1 0
0.409324931832949 0.348294563919642 1 1
0.595862941351882 0.538876964492425 1 1
0.338940965640741 0.298030087936436 1 1
0.808163535659154 0.744603948742606 1 1
0.701226323547599 0.626746197569377 1 1
0.342307807386393 0.335974113806585 1 1
0.694479342837636 0.635080695054732 1 1
0.242954804900121 0.218135721875058 1 1
0.539412940164362 0.496394174359472 1 1
0.438153881903131 0.373302309435783 1 1
0.74054375713927 0.648080110753687 1 1
0.408975909137386 0.374258465678646 1 1
-0.0389650554780074 -0.0368019636992728 0 0
-0.0335867436168846 -0.0442209871003113 0 0
0.494723831804973 0.370940628426805 1 1
0.608848976985685 0.540435467546289 1 1
0.640079309642358 0.561702584091192 1 1
0.306519723865795 0.296990457483103 1 1
0.918072498800489 0.801224860605173 1 1
0.729540602852199 0.649178143942983 1 1
0.736493509453549 0.616271198934044 1 1
0.826602022573047 0.754205297539473 1 1
0.598304037738639 0.520875492134205 1 1
0.844679978546667 0.788270394659038 1 1
0.309364380368281 0.292147653168807 1 1
0.384073101495931 0.387222595384191 1 1
-0.125764456114149 -0.0876385571112268 1 0
0.769322539332598 0.71168892025856 1 1
0.775485960565772 0.684699649611218 1 1
0.378608495489358 0.288965799901856 1 1
0.560224598433603 0.513343443993912 1 1
0.48908081424444 0.422135247089915 1 1
0.483317013185639 0.455737506067894 1 1
0.493238755298824 0.463620535784212 1 1
0.891818795853821 0.81361481298594 1 1
1.17671359365302 1.10686191382537 1 1
0.478103864962268 0.418155293041288 1 1
0.102261367010748 0.0937317457263868 1 1
0.136414927043163 0.104102490669198 1 1
0.673138413270263 0.615570742279586 1 1
0.483337789386445 0.407009069623752 1 1
0.835911782566353 0.749061560181435 1 1
0.812101884255555 0.741070530649798 1 1
0.744793035210793 0.668734805658459 1 1
0.70946052091278 0.647145410357033 1 1
0.776936009036091 0.709421294912312 1 1
0.567369772002835 0.536632957597646 1 1
0.0655423380375403 0.125925345037249 1 1
0.729597265858335 0.658703519702243 1 1
0.424568854255373 0.392333073078211 1 1
0.896164409480352 0.813939013000733 1 1
0.195914281492471 0.178580938307139 1 1
0.723383267631776 0.635580516600642 1 1
0.450958610181168 0.402438745357841 1 1
0.545919204814102 0.474526650991931 1 1
0.424756245031772 0.392407792907966 1 1
0.477226921223629 0.428118746367896 1 1
0.477977158730047 0.415671955510504 1 1
0.482192165545096 0.393581646443698 1 1
0.579377261019537 0.536613392184088 1 1
0.877516071615798 0.7409805338444 1 1
0.652204812228938 0.615907871982103 1 1
1.04016082011842 0.943712432078825 1 1
0.395310785427231 0.356252425317288 1 1
0.578533217947211 0.528161831875276 1 1
0.705585385052218 0.624083893260866 1 1
0.205559054939928 0.184808721938122 1 1
0.485121557666201 0.456011254463846 1 1
0.353860183895484 0.349477062442841 1 1
0.598400321078282 0.554413079410402 1 1
0.544705565630969 0.478805379592436 1 1
0.330271396590183 0.288368206203482 1 1
0.253778802719771 0.198180932710154 1 1
0.582266918071876 0.544200818795495 1 1
0.290630592096868 0.271053873924333 1 1
0.16426017128666 0.16344403931141 1 1
0.235268149255777 0.199686108559282 1 1
0.911122242333266 0.848393319685863 1 1
0.426422504011117 0.378395418041238 1 1
0.768706809507931 0.721384241199812 1 1
0.509873056667982 0.472962400874075 1 1
0.438244058943235 0.458070725628806 1 1
-0.0327589907060748 -0.0297564349928401 0 0
0.693476043212875 0.615474249542035 1 1
0.3374143574046 0.314782404475704 1 1
0.541707833755924 0.498573923147744 1 1
0.743943756005051 0.677571837701305 1 1
0.529179316601348 0.478817610814627 1 1
0.35125936272582 0.307632686275002 1 1
0.288320896538215 0.272512293019469 1 1
0.0737014248657065 0.0509890228312814 1 1
-0.106614044544274 -0.0965589495779711 0 0
0.355164399901292 0.326984389606809 1 1
0.414161925004154 0.394672003463759 1 1
0.57489550985896 0.506744527574499 1 1
0.537357557974187 0.477314474442908 1 1
-0.0165183626990667 -0.00406547365999729 1 0
0.466892765250494 0.398614745908721 1 1
0.508298269303136 0.455247938053239 1 1
0.463547733898093 0.432810059585762 1 1
0.340791055371846 0.333691896407399 1 1
0.22274172555163 0.185052872401581 1 1
0.982610363250568 0.898515931412503 1 1
0.448660352531693 0.394928164067629 1 1
0.485791848106855 0.433197396767257 1 1
0.576768867118967 0.522170780242827 1 1
0.358464305576668 0.290902515525579 1 1
0.475187330874574 0.424608796759665 1 1
0.256579052977499 0.221969874099297 1 1
0.783749901637953 0.723770346887483 1 1
0.205199639134126 0.197331192622333 1 1
0.576366426071055 0.516317809106924 1 1
0.479890008166646 0.405277615887371 1 1
0.312237935176764 0.271613891837759 1 1
0.660365691941575 0.596895398987966 1 1
0.890709356775516 0.794287972960703 1 1
0.778221223625224 0.713247801647484 1 1
0.609677539552672 0.522123555539115 1 1
0.747750160879416 0.637545788781594 1 1
0.549618314548885 0.521567610171925 1 1
0.103000990461397 0.12793123966036 1 1
0.315935907362541 0.277268049374316 1 1
0.438203096696454 0.412261098819758 1 1
-0.184294790623096 -0.145467893988698 0 0
0.495910324849069 0.433545828668748 1 1
0.744961284922977 0.695218051348512 1 1
0.778341513200897 0.692921951965909 1 1
0.489244290273683 0.4568884644989 1 1
0.0694089793320019 0.0554624314073836 1 1
0.460503601573959 0.388594867982673 1 1
0.421377317288043 0.303045987736766 1 1
0.297823608817785 0.268641282824802 1 1
0.263593745092066 0.266047557819107 1 1
0.679396934769968 0.61916550125318 1 1
0.609503239506232 0.547233081826224 1 1
0.419693982937128 0.380902528846282 1 1
0.49072968051295 0.403300975412257 1 1
0.518844227615976 0.457033364377029 1 1
0.456176085431648 0.414853597341853 1 1
0.799418218391607 0.748268328515883 1 1
0.365943360538833 0.30691478916844 1 1
0.473636853739905 0.431801593159465 1 1
0.559104557095071 0.508682709142386 1 1
0.5534275731703 0.500690958844501 1 1
0.823343179706576 0.74985043868701 1 1
0.418045768667296 0.395399964442098 1 1
0.480272020977744 0.438695038401833 1 1
0.365304244062378 0.299624711420167 1 1
0.546400535337038 0.495891767743124 1 1
0.948721856358596 0.846679547303155 1 1
0.513331561083237 0.47292939447315 1 1
-0.0648900316929796 -0.0438838850066956 1 1
0.741959532933673 0.684768176570715 1 1
0.477912436106776 0.415392803453011 1 1
0.617093194087813 0.541588874698127 1 1
0.726157753571618 0.657607971620465 1 1
0.542150287988149 0.481629596877187 1 1
0.764590195352394 0.673197883640488 1 1
0.829643437172132 0.781624562483167 1 1
0.531158758541582 0.480816142311609 1 1
0.547063851130453 0.500884118616663 1 1
0.403160086057888 0.385359215823705 1 1
1.43235821230996 1.28954471925227 0 0
0.702539267540755 0.604492306574018 1 1
1.00436565884703 0.880072464393512 1 1
0.572701636953744 0.553687105888278 1 1
0.440326821352797 0.409211086859538 1 1
0.275323478276993 0.253009094472839 1 1
0.660693889374012 0.651839840882458 1 1
0.442460139725327 0.370830199179063 1 1
0.578749083691718 0.52903448085846 1 1
0.8355893016578 0.74393567017695 1 1
0.249022611847529 0.223022777243705 1 1
0.947503809655521 0.838502581964011 1 1
0.656076325904467 0.594751642991442 1 1
0.371144189683183 0.339336594178455 1 1
0.322351895048696 0.309274631928228 1 1
0.456525064922733 0.438322237742158 1 1
0.558335563331584 0.5202000894344 1 1
1.03812689044488 1.05964034583837 1 1
0.644849050316151 0.578948752420655 1 1
0.759849312551452 0.706655437105446 1 1
0.299761888512176 0.264651528407875 1 1
0.0758511494703691 0.0921379415280461 1 1
0.578262885337695 0.519708070318069 1 1
0.523153488358887 0.454404008359722 1 1
0.436303311307731 0.37221070073237 1 1
0.255360408929024 0.224079128987047 1 1
0.263681826855948 0.261313176450899 1 1
0.776413513449352 0.695716543130579 1 1
0.266099539359479 0.227993882525218 1 1
0.484169231772896 0.421074581251951 1 1
0.395647863250182 0.351372472855756 1 1
0.598471842626983 0.565184996219518 1 1
0.581362903305649 0.544553821264046 1 1
1.08103603141022 0.967615477199137 0 1
0.510830805489026 0.45084225710926 1 1
0.472015924109497 0.445036281117243 1 1
0.777330971923621 0.694320477497895 1 1
1.07793617944686 0.954981570525634 1 1
0.222332312190911 0.194791141351638 1 1
0.451386920175221 0.415601170144893 1 1
0.526757778245882 0.458798713886529 1 1
0.796769549453223 0.732973096930792 1 1
0.34005445030359 0.318691393391401 1 1
0.518318148692749 0.469243703109744 1 1
0.318441269945959 0.332183986778915 1 1
0.417877971998861 0.375855346076605 1 1
0.923024550471051 0.849889622395361 1 1
0.392043846501892 0.350908644578232 1 1
0.411001328885806 0.361302039729375 1 1
0.38638151683105 0.40382122624697 1 1
0.425044138917871 0.407538109913318 1 1
0.403729775317678 0.395703849187307 1 1
0.870780953982528 0.782904925627995 1 1
0.96723567107025 0.845810692293759 1 1
0.272141713794634 0.254260555748136 1 1
0.321458978887364 0.293499717455538 1 1
0.529189699965233 0.469461569756271 1 1
0.812509038205111 0.722229147736982 1 1
0.663165021524471 0.572422706885811 1 1
0.162603532151824 0.15174615774139 1 1
0.246033873836943 0.231439002502304 1 1
0.564398184772586 0.521343304768599 1 1
0.641123662007257 0.552215926687749 1 1
0.662159160822615 0.60740589028789 1 1
0.869707375993186 0.787329253442465 1 1
0.463274809850097 0.439412111254715 1 1
0.489359422333359 0.437129324984498 1 1
0.390649308879597 0.360904289703295 1 1
0.560710108270844 0.521732092787282 1 1
0.793348432905443 0.734450318380931 1 1
0.756835520118269 0.674654902533819 1 1
0.046606405451955 0.0526033175151059 1 1
0.614497155682993 0.607706493940223 1 1
0.485673998888711 0.442784666146222 1 1
0.92332065567732 0.873371813619565 1 1
0.824341304722529 0.7233495982667 1 1
0.476458440548603 0.426606973743754 1 1
0.289498809143588 0.257843377220383 1 1
0.91106523426695 0.825373774279203 1 1
0.568946768129295 0.523789231615439 1 1
0.691827641105203 0.60542413870198 1 1
0.709201624697429 0.624693381951001 1 1
0.271025662860624 0.237731493915313 1 1
0.798612757812913 0.714234094871244 1 1
0.805437450234686 0.722620394343031 1 1
0.546704098041165 0.492799357309865 1 1
0.656883123790013 0.601447451364337 1 1
0.743001394375323 0.712581010868071 1 1
0.735225158532569 0.682015507585743 1 1
0.553816481186642 0.490646741960373 1 1
0.282345773880129 0.223973206799029 1 1
1.18850214072293 1.03513819770111 1 1
0.20433184065628 0.164908428949832 1 1
0.471844113848731 0.401951045768195 1 1
0.634859712871183 0.575302283425525 1 1
0.486378623535949 0.409585536495164 1 1
0.903813175958048 0.815911703629464 1 1
0.481674238597823 0.434334731482092 1 1
0.438970521326271 0.431075844081746 1 1
0.440997650293822 0.415524517839913 1 1
0.195760115025268 0.153125007895577 1 1
0.989975319431199 0.910393703077569 1 1
0.108249873260266 0.090050997644623 1 1
0.852769815197622 0.720015066586506 1 1
0.599429719673208 0.553093062452798 1 1
0.733924438316252 0.699925141043538 1 1
0.620983239497217 0.530138773480351 1 1
0.155490130389922 0.143048267655543 1 1
0.507550479246298 0.454802491925399 1 1
0.509499626195156 0.468739281402507 1 1
0.687617990927662 0.649286806588308 1 1
0.16744766503417 0.153307400652366 1 1
0.740323729084213 0.641252431103663 1 1
0.302653408610691 0.266181302951043 1 1
0.440926111875293 0.403787965352577 1 1
0.532611857141899 0.476856739666591 1 1
0.653489800731925 0.578191778830801 1 1
0.186168437526257 0.180764356924768 1 1
0.580948721378508 0.615666035057468 1 1
0.666082845649997 0.589789533182993 1 1
0.422839361466793 0.372705249722384 1 1
0.879204053637196 0.785193244448704 1 1
0.405352583541542 0.362485380935747 1 1
0.233132818724629 0.199439958856085 1 1
0.118461906209815 0.0929030065264781 1 1
0.867015059907881 0.762316091392003 1 1
0.740127357260992 0.693139467698882 1 1
0.290801624641829 0.362653680822676 1 1
0.76893439656553 0.690369496004509 1 1
0.465778530646723 0.422697674117414 1 1
0.413688795778615 0.369453129216996 1 1
0.730396323815179 0.669872665804416 1 1
0.351529268824315 0.316518759464143 1 1
0.494356256775913 0.457734892361044 1 1
0.319604249210675 0.319989475286204 1 1
0.984872758273014 0.866462148960416 1 1
0.64161282015876 0.578394348964816 1 1
-0.01478229863526 -0.0199166871072804 0 0
0.570631200419797 0.493363031777785 1 1
0.85677715859742 0.760130458173803 1 1
0.778198257851248 0.690268604906287 1 1
0.803117367881104 0.792842615200721 1 1
0.137154326945468 0.131980234817233 1 1
0.559186121860794 0.489094447750337 1 1
0.312455893785872 0.293973384205196 1 1
0.878189760127634 0.785498346048454 1 1
-0.0230250280958276 -0.0236509581477513 0 0
0.478224404986599 0.432390458422834 1 1
0.285715764003083 0.24724825440601 1 1
0.453194001288269 0.40129958278773 1 1
0.761177087607894 0.684499131125148 1 1
0.183937908069515 0.16486716320173 1 1
0.768159391572946 0.687857222237091 1 1
0.233287187818151 0.189089342275462 1 1
0.621882632709648 0.577583729508849 1 1
0.56330897732282 0.490779383262025 1 1
0.329626616657688 0.290917476499489 1 1
0.551561711210638 0.511150112905112 1 1
0.607319837542779 0.597548105389364 1 1
0.273625477087967 0.243908478273577 1 1
0.565567890840583 0.518646791195634 1 1
0.617387386433068 0.57477818749364 1 1
0.383897678132457 0.333366216988941 1 1
0.615979707261669 0.56269016183194 1 1
0.60482681447113 0.556140870703143 1 1
0.887532250977942 0.800904118601316 1 1
0.459831053594094 0.406660135623766 1 1
1.04611828012306 0.93539697460918 0 1
0.283131240765005 0.244408538857221 1 1
0.573261989934116 0.52596566596386 1 1
0.364372189958071 0.330687160687995 1 1
0.0529080757296317 0.0619755719108862 1 1
0.532937921663559 0.484360002982618 1 1
0.521141231655692 0.475214541543026 1 1
0.805591053301848 0.713338912848502 1 1
0.20919204000549 0.221132958410247 1 1
0.566403375150806 0.516858158481232 1 1
0.671015991960855 0.703136015515554 1 1
0.338100738196068 0.305928481571334 1 1
0.989347556056819 0.880231524365202 1 1
0.410622093719365 0.378786402940556 1 1
0.443551464910964 0.380316755891368 1 1
0.491977994512596 0.481742801316415 1 1
0.194451291396761 0.172151177903962 1 1
0.735430438566431 0.670290276026662 1 1
0.888738861558474 0.806279480525572 1 1
0.337469525676908 0.321343814264819 1 1
-0.0822436853612912 -0.0715827428777104 0 0
0.263247088709624 0.242675827773285 1 1
0.604401813159306 0.516008653580029 1 1
0.438898094562563 0.402032015334051 1 1
0.12047886036568 0.0975710640706671 1 1
0.555210960361887 0.510837080992383 1 1
0.238203671682529 0.197180888179849 1 1
-0.211012877249568 -0.182753364087998 0 0
0.559718306146246 0.48545069298431 1 1
0.31764221541327 0.282690568640015 1 1
0.489590208330824 0.443877363775937 1 1
0.079550205217465 0.0846869680482417 1 1
0.76242716536166 0.703682310733733 1 1
0.339078913452702 0.317077660839907 1 1
0.470985115712226 0.433675713314065 1 1
0.567962171477108 0.521035216423973 1 1
0.36352749683897 0.378395679225654 1 1
0.445217142356898 0.415084515477025 1 1
0.321425152969834 0.247876060407989 1 1
0.371914627751402 0.345611037260993 1 1
0.502480278703199 0.485139831500152 1 1
0.83098031448756 0.777993851901317 1 1
0.279140737406722 0.250276001024465 1 1
0.419457072656583 0.396132335040484 1 1
0.382816138605119 0.343310728572271 1 1
0.518067135566833 0.461532238278824 1 1
0.623286795677557 0.555252260810821 1 1
0.43627250028612 0.397858540787731 1 1
0.370495181927889 0.35463789221263 1 1
0.473612865311916 0.42271426219204 1 1
0.247094643957624 0.26438757039398 1 1
0.985730593955943 0.886961374780541 1 1
0.595141428374223 0.521833213701814 1 1
0.413714009880171 0.360590460638331 1 1
0.22844552611446 0.204130656302316 1 1
0.721389720622105 0.667069629207937 1 1
0.280828528689403 0.257157058841582 1 1
0.560173381167321 0.506076661262 1 1
0.147663905104468 0.117588902655325 1 1
0.291490090900951 0.256166963992848 1 1
0.193211028381658 0.194872454582026 1 1
0.798314346044903 0.719253327952339 1 1
0.723180053497294 0.643655479573702 1 1
0.763568527365328 0.699196059564268 1 1
0.832954292444585 0.757811952417821 1 1
0.405447812128012 0.302326302923565 1 1
0.258592750058587 0.246510671847805 1 1
0.521543560116362 0.434084091680343 1 1
0.540820989541195 0.497438165977055 1 1
0.469351725059874 0.391663395694336 1 1
0.446049710340738 0.409064124809167 1 1
1.06458482827721 0.989860894967896 0 1
0.639886191146813 0.591278298781556 1 1
0.66980953009921 0.58876528218346 1 1
0.287616421285678 0.277763722609246 1 1
0.668116285869575 0.613372849713244 1 1
0.035040446288376 0.0295159891730178 1 1
0.185903944043862 0.170521725769825 1 1
-0.0949825588540233 -0.0838454631298572 0 0
0.783036226857078 0.703174001555081 1 1
0.54065853924641 0.491822703790548 1 1
0.572638427850711 0.51975907056496 1 1
0.0141856343486683 -0.0233372926666966 1 0
0.646299903953709 0.599209635598335 1 1
0.439507499816513 0.389761570695557 1 1
0.16578861437514 0.131401617707378 1 1
0.728975760745783 0.667329540933856 1 1
0.255446904333365 0.212501613305418 1 1
0.347214029905338 0.330822244970268 1 1
0.612345871536463 0.535578564141752 1 1
0.500216078990091 0.446249828180945 1 1
0.329197239722408 0.337307346166052 1 1
0.446526537498913 0.389971430860611 1 1
0.842847048284182 0.752705824847493 1 1
0.643935017627829 0.574948164323784 1 1
0.79322692563249 0.725524522903041 1 1
0.557341957170148 0.424189393592271 1 1
0.513458588347003 0.464415382566123 1 1
0.30399533054807 0.323161104336425 1 1
0.522925302884223 0.47530885181259 1 1
0.640873399736061 0.556358198243041 1 1
0.483859143039016 0.492556881034531 1 1
0.411792084821957 0.409768541023812 1 1
0.369649026759453 0.346428233980641 1 1
0.618125126109331 0.577257708805732 1 1
0.330335401394292 0.289252415046444 1 1
0.359524326708629 0.326517435666899 1 1
0.471750856384761 0.430671691440735 1 1
0.760946887869231 0.656636333270406 1 1
0.942978964617361 0.857719363325786 1 1
0.403336891063826 0.352271429297949 1 1
0.451779300072944 0.408877405229191 1 1
0.616741227189521 0.561468457149112 1 1
0.411239414367762 0.412071921091751 1 1
0.19346887164171 0.185287390010854 1 1
0.240005611677382 0.231808802053427 1 1
0.475344809374701 0.442959181682926 1 1
0.403589098811476 0.384142850253242 1 1
0.186046614621276 0.147257301629137 1 1
0.601642098092297 0.526568085416193 1 1
0.123522203691149 0.118375190778922 1 1
0.49797026069507 0.426420778832215 1 1
0.560605077633191 0.523760094198733 1 1
0.772545299369162 0.73847431660525 1 1
0.0554522896523734 0.0464436120092645 1 1
0.660827886736988 0.600491611686687 1 1
0.492924262737248 0.374774159484182 1 1
0.269114781029029 0.250900959264557 1 1
0.330234988045792 0.301328865586275 1 1
0.910546135006881 0.814070160287681 1 1
0.759597116647428 0.681270244943242 1 1
0.634791323944176 0.530144711587769 1 1
0.156749746707465 0.14267639330454 1 1
0.352551142425764 0.325104667971085 1 1
1.08832933490612 0.965635125388307 0 1
0.488306149569992 0.444005705359447 1 1
0.823262392248774 0.721208230229136 1 1
0.377169162756368 0.338168177642511 1 1
0.27433510766615 0.263402406738964 1 1
0.025148099929825 0.0302928964282313 1 1
0.731453392966422 0.568940346510201 1 1
0.699073271756126 0.633731555339308 1 1
0.499177732132933 0.453499620102628 1 1
0.454637919912223 0.417065808375173 1 1
0.0529217293458925 0.0568566847247595 1 1
0.26890347667579 0.252516424887013 1 1
0.625082717535042 0.5776820912945 1 1
0.576558404476541 0.554491152157191 1 1
0.973480065513226 0.892978886644526 1 1
0.295445575015778 0.269889403203293 1 1
0.608690935226261 0.554662124262505 1 1
0.412831177624904 0.394863304870496 1 1
0.934419175784161 0.812894701266468 1 1
0.211433777053234 0.201144493991819 1 1
0.935570231309496 0.798247276750027 1 1
1.08108429091455 0.976793058953887 0 0
0.662832089996327 0.613707291412449 1 1
0.684750170286228 0.634298378765573 1 1
0.392495080740736 0.406713864687047 1 1
-0.088704184285541 -0.0930759264220614 0 0
0.803725597209091 0.708764910943615 1 1
0.547673778010945 0.492082116866296 1 1
0.580177253636527 0.534465026426348 1 1
0.222186559425406 0.145805138931938 1 1
0.426696536055315 0.438796098013538 1 1
0.245917582304208 0.234041106565291 1 1
0.379220920621294 0.336097355000548 1 1
0.389102906183917 0.349949426571243 1 1
0.626943544833865 0.562449062712504 1 1
0.689241897790329 0.630666926072276 1 1
0.0679813758849212 0.0415641885603828 1 1
0.552071941633417 0.469077416161515 1 1
0.453663699191724 0.412189183782161 1 1
0.306480346403284 0.284376524196029 1 1
0.598441461270119 0.548065833896905 1 1
0.396139503211027 0.402425185634095 1 1
0.803126573872261 0.692467291426216 1 1
0.714150355233597 0.645530308356374 1 1
0.519382622914629 0.476156374671568 1 1
0.379719078639716 0.310600113197204 1 1
0.452434202250894 0.405286946497391 1 1
0.0757800805811955 0.0902816108330148 1 1
0.614382859643743 0.559765104785395 1 1
0.641830973446406 0.589656882180244 1 1
0.795821700344765 0.731993691217778 1 1
0.655613305229547 0.569271623028228 1 1
0.790979206782598 0.702539902553385 1 1
0.588491759982207 0.5141648458284 1 1
0.283839401131015 0.270793835079296 1 1
0.661775418237968 0.603703593208078 1 1
0.942831150322974 0.855158341260908 1 1
0.556131388526759 0.506364809302097 1 1
0.452474854473258 0.400572227103409 1 1
0.667190511298879 0.609139584427937 1 1
0.569035418829053 0.506527940186814 1 1
0.297802338248473 0.26799065589367 1 1
0.668691584562734 0.575226836717138 1 1
0.237423991567698 0.206796380746609 1 1
0.381276533856228 0.352177180106125 1 1
0.582779536411428 0.514941329000983 1 1
0.885374679472918 0.830020047431166 1 1
0.388676991643378 0.369197186024319 1 1
0.716322040340088 0.691062191452378 1 1
0.472278498563923 0.43888668482254 1 1
0.696468567292328 0.656902780503737 1 1
0.18563045537384 0.180270746489089 1 1
0.621156032918425 0.56587298758549 1 1
0.895244118151947 0.821638599370546 1 1
0.35339348962129 0.319252572450616 1 1
0.334392352496475 0.311594068721353 1 1
0.425895230172971 0.318185216221442 1 1
0.617278790318481 0.584660832273092 1 1
0.109824689212105 0.0788714975680993 1 1
0.312146240687216 0.280996403141562 1 1
0.842957278797225 0.768577749044949 1 1
0.6983519281212 0.608049909577045 1 1
0.200872371245964 0.180276506098003 1 1
0.21584495976887 0.183513530438808 1 1
0.0759240490661378 0.0556448064484317 1 1
0.285434812283826 0.29660714786244 1 1
0.13105463219034 0.116683472796794 1 1
0.807875478286643 0.710719812772883 1 1
0.771844798774624 0.674591644775637 1 1
0.46538552023713 0.419956248650183 1 1
0.675511380573992 0.608543533893284 1 1
0.512942866131924 0.462394735016951 1 1
0.44289900378807 0.416549374857354 1 1
0.288394587172472 0.265560502655786 1 1
0.667698080975866 0.601627984701318 1 1
0.378431224979713 0.327243265424494 1 1
0.642251368789787 0.571143443634488 1 1
0.420317971598174 0.366177492508408 1 1
0.398638602059168 0.335835162061398 1 1
0.302516937504837 0.229611161584415 1 1
0.377953726684187 0.357664840412446 1 1
0.625549260881747 0.550987390739576 1 1
0.391871034542251 0.353446479558011 1 1
0.134380958500497 0.110914597175492 1 1
0.1694447052876 0.15586470269773 1 1
-0.0685177119692447 -0.0598903622427094 0 0
0.644006871417844 0.560745953966454 1 1
0.595351398937092 0.538431798802315 1 1
0.550090675830816 0.544509824763431 1 1
0.477677034172406 0.420947684555779 1 1
0.413651067381886 0.368668139314623 1 1
0.772007717880973 0.689065538777812 1 1
0.32741589280905 0.310644665086882 1 1
0.813425370123962 0.767798396346435 1 1
0.467348184964855 0.409279209353199 1 1
0.979520904273711 0.908417542912718 1 1
0.532639303500736 0.490197852519004 1 1
0.774443458004551 0.710046505711289 1 1
0.140568928716045 0.020394806340691 1 1
0.4010731745911 0.351077442976828 1 1
0.884400736059138 0.785252268587722 1 1
0.770221233179519 0.713712732229731 1 1
0.673022339009805 0.604636159684416 1 1
0.50804308066534 0.498780387936732 1 1
0.390370607160062 0.362843647611685 1 1
0.444923202924362 0.39667611895593 1 1
0.94670892272027 0.898799973885716 1 1
0.324758744307916 0.313742194539368 1 1
0.853773018256231 0.773720873943078 1 1
0.746954440452418 0.681349991008654 1 1
0.757210441276435 0.695571131332162 1 1
0.119115891416375 0.106213323455601 1 1
0.142291423198997 0.119351956354775 1 1
0.600762320394305 0.562418200497907 1 1
0.895262270819103 0.804023349952058 1 1
0.342735451469176 0.350535565594574 1 1
0.236458917221658 0.222828463121079 1 1
0.596383130324518 0.555150405118995 1 1
0.298547221148694 0.258653343364044 1 1
0.225438505360169 0.193011973691255 1 1
0.421092104698853 0.386537178004312 1 1
0.407520721955334 0.372703808997616 1 1
0.254749295025874 0.225825683241986 1 1
0.540290821421819 0.488684431655102 1 1
0.409532197377218 0.390708686783717 1 1
0.2224010683586 0.208206274240281 1 1
0.151149789865642 0.138817076021584 1 1
0.360782927184283 0.300389138300389 1 1
0.378358068913796 0.401183295406749 1 1
0.426326973929567 0.402277018382174 1 1
0.270763757999145 0.248974420460317 1 1
0.431122181730395 0.366523086310104 1 1
1.00466331464189 0.928432787385159 1 1
0.550655288364323 0.486903493771382 1 1
0.508397748849663 0.44119359807109 1 1
0.645057192449196 0.598856576829081 1 1
0.794277477341814 0.718589022391713 1 1
0.538267160651705 0.477946115514077 1 1
-0.181330805331088 -0.160369064562114 0 0
0.471079793847758 0.427881572928773 1 1
0.370923811415415 0.337409434201967 1 1
0.970189005930811 0.897998155163998 1 1
0.880892640148045 0.792374413711984 1 1
0.314586393485363 0.250660343478527 1 1
0.427199707732842 0.358759334403503 1 1
0.157329514582032 0.136019314475217 1 1
0.146222814780503 0.128965156399116 1 1
0.478851314804728 0.43858494821043 1 1
0.589077078543423 0.542996545553696 1 1
0.828893801989224 0.745517294457513 1 1
0.415085451302972 0.374943767763649 1 1
0.558116420239526 0.515548773334041 1 1
0.568615848444528 0.521800136344625 1 1
0.0746251091541142 0.0813415071961728 1 1
0.359365318437337 0.292443544065535 1 1
0.409464088384864 0.354893441906767 1 1
0.750422602660128 0.612201230337131 1 1
0.550292315500643 0.508697070032324 1 1
0.608460891180709 0.541678059090653 1 1
0.0273961112753411 0.0662579677043439 1 1
0.167996696710819 0.133723245240577 1 1
0.153067428514615 0.162916081217871 1 1
0.700934648633351 0.639550447712471 1 1
0.454653876914119 0.40497458852305 1 1
1.02888734345332 0.919768022463982 0 1
1.06369750484653 0.966734958629257 0 1
1.20455228504629 1.08837545161032 0 0
0.574149839451967 0.591690161164202 1 1
0.604106726903647 0.450805221164801 1 1
0.54738099790107 0.543851782144467 1 1
0.571922672295231 0.59019873512425 1 1
0.200311081060042 0.165761533653045 1 1
0.182893026961858 0.163507439136416 1 1
0.15393079364116 0.126563036505995 1 1
0.517965029048528 0.487176854203343 1 1
0.696661272989333 0.639986217012176 1 1
0.685130122627918 0.62644860609865 1 1
0.345242497490732 0.301939166583818 1 1
0.314431616528969 0.300868493809906 1 1
0.775963198580615 0.690853598388502 1 1
0.497007200434445 0.439400729960384 1 1
0.35573178998046 0.35077355717618 1 1
0.674808003137973 0.653140970486688 1 1
0.918790857526997 0.830994634158309 1 1
0.217500613363397 0.194104120369281 1 1
0.450642696679684 0.402247125999509 1 1
0.720893937822069 0.605053309211664 1 1
0.439661302173819 0.461894192227293 1 1
0.59540858873028 0.54109933190421 1 1
0.512969469936254 0.445396354405154 1 1
1.11845817456886 1.00820684897559 0 0
0.501636765519066 0.455607751830596 1 1
0.538054806527146 0.495629045929174 1 1
0.372938915151092 0.369270009790845 1 1
0.760933053323672 0.672343582405918 1 1
0.779474420020388 0.714828433981561 1 1
0.715446223880099 0.652681193184564 1 1
0.27548066758573 0.260347064461534 1 1
0.488368967996682 0.434682813853312 1 1
0.0310213786422812 0.00887956830608488 1 1
0.503507092454791 0.455619324414769 1 1
0.346023826786885 0.33231006176038 1 1
0.305086798474482 0.327981598442741 1 1
0.420261505708994 0.374562651731761 1 1
0.287493906789245 0.260796523074307 1 1
0.774676935392229 0.701366444011527 1 1
-0.0226411975326411 -0.067348222350147 0 0
0.314278373955831 0.306377055751267 1 1
0.176947331788447 0.165732088186957 1 1
0.979893637428431 0.896561077540062 1 1
0.373919017273466 0.337620271855477 1 1
0.472186822216848 0.458667798811221 1 1
0.36690530684778 0.348171414556634 1 1
1.08733851311831 0.965978364017079 1 1
0.580103571509103 0.513132460488418 1 1
0.494313194741931 0.406881792535222 1 1
0.327507597859933 0.311036389321754 1 1
0.418917419183642 0.392693578707332 1 1
0.46907080551802 0.42107757797018 1 1
0.414457710342278 0.372058757617329 1 1
1.2873028885258 1.15141753578363 0 0
0.498879568258739 0.441813972869052 1 1
0.276702309472818 0.285618412950309 1 1
0.721272406078152 0.67408416349785 1 1
1.01025853058383 0.938893035272545 1 1
0.316164820931612 0.302011104506672 1 1
0.839518655201919 0.741798903017029 1 1
0.229581571149459 0.204679796674088 1 1
0.851968132982254 0.746439646169982 1 1
1.49105866275288 1.30679975277057 0 0
0.330157438802546 0.297047282398992 1 1
0.105167206585392 0.0955082562155884 1 1
0.487876447724504 0.44449548569873 1 1
0.674855412167824 0.652844931529381 1 1
0.874377541831511 0.767232824177756 1 1
0.414454323022373 0.387018943930489 1 1
0.475722849742806 0.414862944126404 1 1
0.0473784564188476 0.0611191331698754 1 1
0.189471839497883 0.154858643369314 1 1
0.79473575725638 0.7460681580591 1 1
0.710215803568508 0.65320929203626 1 1
0.511554236128343 0.477341261842937 1 1
0.43047273392901 0.39430916797408 1 1
0.382238700109311 0.353628908899017 1 1
0.509004060873105 0.451951138544571 1 1
0.623034141644919 0.553178820195032 1 1
0.577098735472261 0.536025683338263 1 1
0.528474079232883 0.455111001891024 1 1
0.28365421537947 0.248096832039438 1 1
0.487376799679853 0.449855425276421 1 1
0.558607854414609 0.518987419529022 1 1
0.549776987958622 0.394379180572067 1 1
0.190122223988695 0.175729441838985 1 1
0.112846143030393 0.10604320660424 1 1
0.717908598243814 0.656394419135565 1 1
0.282726078781596 0.259619537248701 1 1
0.276738672664993 0.283432307317482 1 1
0.580134010550208 0.522010043520793 1 1
0.917149135898655 0.814999812641456 1 1
0.31544885710577 0.297760294861618 1 1
0.795026206736063 0.739706307615946 1 1
0.506895960476233 0.448112606766359 1 1
0.286147982394829 0.260294541305382 1 1
0.919351904730086 0.823953559123958 1 1
0.341056592334492 0.311911679552381 1 1
0.597427678839133 0.564805010399016 1 1
0.537009189197772 0.502548088722805 1 1
0.439274287316512 0.407010043092573 1 1
0.340010487565103 0.310450005081463 1 1
0.375937756670614 0.351968336057889 1 1
0.89866630191467 0.791533746147122 1 1
0.581550212937878 0.502823981366334 1 1
0.715912453825312 0.619906833971079 1 1
0.133639573839553 0.123612857177881 1 1
0.665826863502437 0.629530303781275 1 1
0.867768112440258 0.772677810487131 1 1
0.55107408829111 0.417043292976118 1 1
0.653315591978273 0.58408220088253 1 1
0.68563177894858 0.635834444931961 1 1
0.419175714405729 0.39762781828015 1 1
0.197639663009882 0.16117357372437 1 1
0.699007778434658 0.623203489528003 1 1
0.51316645279473 0.458380540780276 1 1
1.12625680904723 1.01835520201741 0 1
0.352418877218009 0.314481448987463 1 1
0.555228790133586 0.490693442857035 1 1
0.388948780598575 0.354119250626094 1 1
0.278073421443869 0.256910465608423 1 1
0.603695722654364 0.578948560031301 1 1
0.626615818980965 0.589766656543266 1 1
0.628355553850062 0.570571231622837 1 1
0.321144275159344 0.252952067799479 1 1
0.269190044474522 0.253954923267183 1 1
0.710532791897105 0.625898612225483 1 1
0.276406725967608 0.248568359725709 1 1
0.712052595010551 0.63042085831377 1 1
0.101001008308044 0.0832050654388097 1 1
0.349272199496446 0.30732072023557 1 1
0.183750356386515 0.17274261897447 1 1
0.389397130857772 0.343074272909851 1 1
0.190453284037777 0.182639522622014 1 1
0.696082760599523 0.619723252357025 1 1
0.33428144655996 0.310132502189984 1 1
0.332537733211728 0.27645186090471 1 1
0.628489886161846 0.514242707072025 1 1
0.503036531314408 0.456277506093709 1 1
0.516652008148334 0.466191930639372 1 1
0.501024883622003 0.452942721158998 1 1
0.282905909833761 0.259735499361923 1 1
0.216213638544788 0.235259323755978 1 1
0.592489000242155 0.542525083133428 1 1
0.499696073394639 0.457868685287638 1 1
0.374423342594627 0.307667189685704 1 1
0.695250788441126 0.622365981116711 1 1
0.342958689874543 0.339895480750614 1 1
0.625634039729447 0.552223266037479 1 1
0.366014561334811 0.322204918634288 1 1
0.58108276492491 0.524841527216702 1 1
0.621094331383821 0.561241562895386 1 1
0.0435772543049798 0.0607331427457773 1 1
0.0975062588300693 0.0897642003870372 1 1
0.497787867626364 0.454485369585586 1 1
0.407721727952998 0.348631718704694 1 1
0.472699148911415 0.445566579020298 1 1
0.479175505608546 0.421557805696661 1 1
0.483788603166187 0.439470694708382 1 1
0.636522204319378 0.569448640146694 1 1
0.368679457866705 0.351034271972419 1 1
0.259853645930057 0.275009563025201 1 1
0.576781307789133 0.523051303118933 1 1
0.68492069045056 0.615491332484288 1 1
0.290663750427857 0.267735809237804 1 1
0.430272374073935 0.42972662192763 1 1
0.625415909178615 0.572310320172747 1 1
0.134644070226142 0.111629306789848 1 1
0.179401967151484 0.151610326493444 1 1
0.793270569394093 0.699269079158851 1 1
0.644273008332521 0.59014718242402 1 1
0.0367058944052266 0.0416563030897667 1 1
0.644442887801125 0.581897627514335 1 1
0.318703259149456 0.296300158993761 1 1
0.626083520491684 0.564145412590718 1 1
0.543312347611739 0.487908586089237 1 1
0.694591146830605 0.624860538750888 1 1
0.423690539210673 0.434940898599068 1 1
0.325773411897261 0.287460784235275 1 1
0.644170298632429 0.566926005023773 1 1
0.287668483681322 0.209931881640125 1 1
0.898768338496985 0.813974404293977 1 1
0.526039473149861 0.46751895091843 1 1
0.936360290334044 0.874419609037238 1 1
0.224519935700893 0.225197911338061 1 1
0.548817767110873 0.485187259309668 1 1
0.277559592023911 0.266530825338409 1 1
0.902158667457848 0.816807409855283 1 1
0.498063358486488 0.462897719059267 1 1
0.263678600936063 0.251972297155583 1 1
0.385773348346671 0.337085459880775 1 1
0.227756997085998 0.217830800590413 1 1
0.263520469901019 0.196557310493403 1 1
0.754058459579712 0.659495275420228 1 1
0.338824238151154 0.325828172218495 1 1
0.532087640241285 0.50178687576808 1 1
0.422860264125525 0.367754283850518 1 1
0.860814657461939 0.78007061001216 1 1
0.716288229904783 0.647004961631802 1 1
0.624086249703671 0.576978573329718 1 1
1.05383046046182 0.948901960592429 0 1
0.397297588717902 0.34993899280798 1 1
0.651540651159666 0.595407724706884 1 1
0.0985817493565814 0.110565232178199 1 1
0.593594949948814 0.539170405920072 1 1
0.718582865671242 0.666590846514473 1 1
0.351103290588153 0.319830763277406 1 1
0.228705242706179 0.202623287576305 1 1
0.344165451133072 0.302639208591895 1 1
0.497277963488386 0.434718310258851 1 1
0.277219666031334 0.237356902194283 1 1
0.100862681399856 0.0875795523747405 1 1
0.343470338610886 0.315486286397409 1 1
0.550037379057779 0.464683559846659 1 1
0.380733148512998 0.322544372050268 1 1
0.207214136208515 0.200718491049995 1 1
0.710517067100748 0.610098824418695 1 1
0.16470751976751 0.172784676981155 1 1
0.688441697248243 0.601280275660216 1 1
0.144261281911135 0.113763533908816 1 1
0.716288294547063 0.64280047167956 1 1
0.638345430956579 0.590589995470513 1 1
0.695411324655243 0.642826929970558 1 1
0.618211253574072 0.548745596319807 1 1
0.329242608436968 0.287690133698128 1 1
0.511673694228472 0.448614831935369 1 1
0.256844562091341 0.257966657406252 1 1
0.297419179118688 0.203608418771524 1 1
0.831208116687231 0.703184619831152 1 1
0.210705506732857 0.200103942092071 1 1
1.03471805332898 0.90940151795705 1 1
0.868211410787034 0.802365597384519 1 1
0.592373867359325 0.548383504600549 1 1
0.0610532840797805 0.0892264602804273 1 1
0.191599865360646 0.162608416180342 1 1
0.447966139064291 0.404559151429311 1 1
0.504601576507281 0.448588700175335 1 1
0.401513956855252 0.354517738744329 1 1
-0.145442880624878 -0.11537731283495 0 0
0.496966156344262 0.450845357235833 1 1
0.218014771438572 0.203660432183792 1 1
0.485686695837289 0.435343955240784 1 1
1.10246049368557 0.990700318330461 1 1
0.514717035561723 0.456588993566194 1 1
0.759191049051575 0.707036258790601 1 1
0.763186101334093 0.693651919444648 1 1
0.0562898481994948 0.0670599565772058 1 1
0.111755033970193 0.0931392006654813 1 1
0.393406038152938 0.363648541314347 1 1
0.361003173503746 0.346471379294406 1 1
0.183071324466711 0.169147105318649 1 1
0.316960816284876 0.302323132295177 1 1
0.663811411158555 0.562615966293167 1 1
-0.0470655489156076 -0.0291641815966927 0 0
0.750628453486026 0.642225876739216 1 1
0.598084166664293 0.559668758494804 1 1
0.523915551318953 0.476267588241113 1 1
0.550452658262319 0.492523353025943 1 1
0.254116300613697 0.245578519812444 1 1
0.872105503541376 0.819008033305153 1 1
0.708976020910076 0.629628530317201 1 1
0.369413470568372 0.345198119499292 1 1
-0.136557667708002 -0.135803776101451 0 0
0.31231245293193 0.284608554534085 1 1
0.218658434485328 0.200561966509221 1 1
0.29878242047018 0.261923330121327 1 1
0.223770806346375 0.202513169238886 1 1
0.66097543226138 0.56473965657728 1 1
0.0365497785408418 0.0512690444363541 1 1
0.616186654603643 0.562211882612806 1 1
0.453267901266657 0.41337039996826 1 1
1.21846784196025 1.07460126973554 0 0
0.82771065413083 0.67751662952105 1 1
0.28291023266868 0.277078147918668 1 1
0.705077768735356 0.607246978777744 1 1
0.322971128555955 0.335627885256183 1 1
0.513693487829582 0.444236795475006 1 1
0.722334447309105 0.631446776148351 1 1
0.533895752665921 0.499262567516789 1 1
0.421764784354632 0.375329957784598 1 1
0.430254032741108 0.376837159692864 1 1
-0.00403634729597153 -0.0187498583636013 0 0
0.485763182834775 0.470514051460188 1 1
-0.0183199310803199 0.013928981348617 0 0
0.272260525274969 0.250986070277267 1 1
0.209664713946543 0.226527021367964 1 1
0.327803300922496 0.282350023456264 1 1
0.531886826003203 0.510504809549188 1 1
0.556072346521348 0.51865706259265 1 1
0.357433984773611 0.332235824246761 1 1
0.532767924263566 0.428256554144319 1 1
0.328092484358567 0.326714719255634 1 1
0.64938208029064 0.566024797236295 1 1
0.346659065316941 0.333541003925484 1 1
0.594802104640726 0.530595752916293 1 1
0.156869349356188 0.0569973327956928 1 1
0.651193632836504 0.588935285059078 1 1
0.392498210410516 0.355496348095993 1 1
0.304901750419156 0.278595369686082 1 1
0.495940293789705 0.453097021941853 1 1
0.225584779419225 0.226499209381929 1 1
0.598054117420825 0.55769973557374 1 1
0.565166812470425 0.396214598500654 1 1
0.2511477236622 0.246612393024069 1 1
1.10272264741123 0.971653214595862 1 1
0.823875942336652 0.763377111695567 1 1
0.555986297717483 0.494203591020089 1 1
0.460906039140219 0.395901042455577 1 1
0.475080185994803 0.440026937162158 1 1
0.398842056140767 0.349038699257589 1 1
0.232354626186758 0.196966589507227 1 1
0.905171622459567 0.841895144629287 1 1
0.405253080250784 0.405267549735727 1 1
0.439439828681945 0.393087229613176 1 1
0.486991377591619 0.449093299219185 1 1
0.739515328408844 0.685594898530171 1 1
0.906166803999681 0.830934436466572 1 1
0.340440435911263 0.315587154911741 1 1
0.547487530298607 0.50386706106516 1 1
0.487831168598592 0.450142069760818 1 1
0.475172993401409 0.407046216353101 1 1
0.476108321115172 0.470293852257155 1 1
0.229313770116565 0.21995159405545 1 1
0.331665821961597 0.298470874115164 1 1
0.405323168945706 0.421590990621265 1 1
0.490302444685958 0.44411767211256 1 1
0.750483119103217 0.657651779076918 1 1
0.571391265784245 0.554128305751184 1 1
0.270763130784284 0.25489277873313 1 1
0.458286163380706 0.409619451029875 1 1
0.432133587091702 0.401880727049422 1 1
0.473058218567685 0.441246581071502 1 1
0.601293139648593 0.5372752198446 1 1
0.459347258791759 0.41320537422334 1 1
0.318350766651865 0.309288960948297 1 1
0.398772573676755 0.351977345611897 1 1
-0.157940092643627 -0.157280010596755 0 0
0.669803507041368 0.609944567485622 1 1
0.0443188747164571 0.0243387120094238 1 1
0.62944422995388 0.576195819935389 1 1
0.233927447930359 0.231176726999191 1 1
0.897032890249847 0.823248202059376 1 1
0.595964098362043 0.527082125763947 1 1
0.609164674034544 0.561150088962268 1 1
0.514004921642227 0.490150378044544 1 1
0.425760581994984 0.381311174872193 1 1
0.803955604925447 0.680272667507924 1 1
0.610541882813378 0.568843613931461 1 1
0.437886867213385 0.388218600997468 1 1
0.56255362098234 0.514259799986631 1 1
0.601680800139593 0.537743011616526 1 1
0.430703146736449 0.416256992014009 1 1
0.540826688398837 0.521133808345395 1 1
0.834018822857689 0.783556483837735 1 1
0.921756007794116 0.832450771545126 1 1
0.777840866248754 0.676935402995095 1 1
0.5163969415576 0.461146711349622 1 1
0.134781664953495 0.126724107444963 1 1
0.510217560934763 0.470805673440427 1 1
0.907229281267517 0.837318611167294 1 1
0.288148623306952 0.252605221629471 1 1
0.814433249929652 0.750426257925131 1 1
0.718588216904687 0.642945290627888 1 1
-0.469242841943259 -0.429692768385665 0 0
0.789335826836065 0.701716767377513 1 1
0.545698145125635 0.509437230395764 1 1
0.596854780540774 0.538528403256729 1 1
0.316518977067959 0.314416935623731 1 1
0.457647583611963 0.405132589174898 1 1
0.402708527143062 0.350983406620961 1 1
0.383534460954866 0.358364401264228 1 1
0.425181343749241 0.398635647076962 1 1
0.337081497709323 0.294357290048963 1 1
0.84360766955304 0.759710659747942 1 1
-0.17788800630587 -0.151700966367136 0 0
0.487896458153607 0.447728132777679 1 1
0.265251050120316 0.217109550085304 1 1
0.586972500704286 0.524486842282741 1 1
0.420727257260347 0.341155674493271 1 1
0.432931410253745 0.386420753800136 1 1
0.580054789669892 0.542241735801857 1 1
0.275568695274474 0.236851591114633 1 1
0.326626679371098 0.305693602091867 1 1
0.393891779516105 0.325184910290526 1 1
0.0500117742647715 0.0462081945184094 1 0
0.649609373950717 0.56489535187445 1 1
0.607746760239074 0.564480871445352 1 1
0.377534962488473 0.366847516643543 1 1
0.530379251739134 0.478893998442971 1 1
0.501382387595417 0.458622447677378 1 1
0.552261422974573 0.491680278712687 1 1
0.355027730206639 0.31532612612328 1 1
0.687539257836925 0.616993816789196 1 1
0.620664439826852 0.609495562691205 1 1
0.424755658093974 0.377240539574141 1 1
0.444290012798591 0.360405969911591 1 1
0.434526403916335 0.425745809092061 1 1
0.178166275853739 0.156802172307236 1 1
0.930773137488815 0.833541033128696 1 1
0.864234703058999 0.76400205685407 1 1
0.675957827380996 0.615901166651132 1 1
0.238105482804 0.236789629668226 1 1
0.806554245799107 0.731380188560616 1 1
0.643672946092954 0.581638759545571 1 1
0.280565539441906 0.259693072229731 1 1
0.822642245350343 0.681714802323117 1 1
0.945481216678984 0.841433404658879 1 1
0.685408732166952 0.631253272146168 1 1
0.449073196794839 0.398566390283559 1 1
0.429683394968807 0.373836086654071 1 1
0.804047979257141 0.731883386393795 1 1
0.381521178566763 0.342392721556746 1 1
0.146242947295445 0.132230731000284 1 1
0.36364206250407 0.323552334003556 1 1
0.793585278454067 0.640646323639995 1 1
0.447795119657211 0.440042886887191 1 1
-0.0488516335056717 -0.0235316419478376 1 1
0.284603845050461 0.226535756201544 1 1
0.614392107777574 0.566935344532247 1 1
0.276907842949977 0.255493374717543 1 1
0.180229523735305 0.164136781714634 1 1
0.444645365873997 0.399950256654019 1 1
-0.0199918514738738 0.00209214720332659 1 1
0.896091173838072 0.822826150984477 1 1
0.0933015047760749 0.0737315008519107 1 1
0.737075480765617 0.68319947431161 1 1
0.0439967924625169 0.0474919044834463 0 0
0.921061447125169 0.828207795644348 1 1
0.701423282382896 0.632995170923031 1 1
0.69435873237602 0.623915945099136 1 1
0.705578627401146 0.644154897013854 1 1
0.948996507134236 0.856827921042723 1 1
0.208336153102595 0.187845711748147 1 1
0.579389679144138 0.532399751977472 1 1
0.84293265856614 0.763175469502769 1 1
0.61036075650083 0.53280658392154 1 1
1.03243525795412 0.96313978377842 1 1
0.573284479167315 0.525318268697887 1 1
0.271865616085218 0.2667231545747 1 1
0.769544726050515 0.693902350252981 1 1
0.666024399411874 0.605440952393556 1 1
0.140425162457143 0.130491271943832 1 1
0.713319546043412 0.641312650236642 1 1
0.427659829479183 0.396994850075736 1 1
0.203418648464278 0.1788948345032 1 1
0.0483003545762811 0.055683148866979 1 1
0.150405882345821 0.187154170395698 1 1
0.424753322604639 0.379967301798147 1 1
0.348082340207774 0.314552445259105 1 1
0.92702376198501 0.851301608413566 1 1
0.370095536348865 0.297916699595454 1 1
0.663658821539202 0.601773256478597 1 1
0.492422595426028 0.486503918995909 1 1
1.11968105896794 0.980341790097091 0 1
0.539856317684771 0.499841748228475 1 1
0.506122584901681 0.463532436876072 1 1
0.26679685274409 0.224076073053749 1 1
0.597785948099111 0.563328099966002 1 1
0.558684884424044 0.523854036919954 1 1
0.720400850265106 0.6367590500969 1 1
1.23094632178129 1.103071123627 0 0
0.485517347996142 0.433228107507477 1 1
0.993404900426383 0.900374143818521 1 1
0.438469209671362 0.406270101085617 1 1
-0.0887913812218478 -0.0939051686980817 0 0
0.337897363261888 0.330209410888844 1 1
0.308054491719298 0.282384536479718 1 1
0.107905925503343 0.0970930977257094 1 1
1.09643538537152 0.992725972484407 1 1
0.768753516765725 0.695400921396863 1 1
1.27763936066083 1.16041565838204 0 0
0.709071392573767 0.653907552708567 1 1
-0.293019573057215 -0.271258731785861 0 0
0.029178880274854 0.0218834706040019 0 0
0.772155759085139 0.684433416347595 1 1
0.477173033827409 0.409809385466692 1 1
0.427805576909545 0.411843989636818 1 1
0.338769105239464 0.324781713073679 1 1
0.221450292533953 0.198485543585645 1 1
0.543108077256287 0.494580965078851 1 1
0.129526201372409 0.127645343059744 1 1
0.216093626436839 0.198477122930675 1 1
0.30891445618549 0.275190040417235 1 1
0.155690209683782 0.12150676901024 1 1
0.798976372743116 0.724702794262014 1 1
0.702348279703413 0.619438426745829 1 1
0.349204098148789 0.305631143449572 1 1
0.695307276235451 0.624571286778594 1 1
0.567700215141389 0.498643925228723 1 1
0.448495729424755 0.389934060259807 1 1
0.148808372897192 0.106372474220365 1 1
0.306251542076533 0.255277727057648 1 1
0.319180028367209 0.289199912007245 1 1
0.777171631309621 0.706953023735908 1 1
0.699504103670648 0.619367545895302 1 1
0.751656550598885 0.686003059159733 1 1
0.724218803343637 0.669147555566748 1 1
0.345161723899804 0.279976987252454 1 1
0.635042393941065 0.574133912440777 1 1
0.882014530374098 0.731408474418394 1 1
0.461717545258788 0.404427024114871 1 1
0.66198166599813 0.583539509270162 1 1
0.572252396659921 0.502084961079238 1 1
0.45284977732631 0.352302313960344 1 1
0.527605349330066 0.456341186446302 1 1
0.553441764038639 0.471513511456181 1 1
0.478626185793004 0.438164636843252 1 1
0.914387298505981 0.789679481863444 1 1
0.499422826907749 0.460847245739256 1 1
0.682832819900665 0.600680966710784 1 1
0.251817050147068 0.251420022561449 1 1
0.806343752721338 0.720490404214305 1 1
0.274801742101353 0.289204541704627 1 1
0.459979899446106 0.435361757317168 1 1
-0.12367815882715 -0.11613955222429 0 0
0.57212212288443 0.549350142113868 1 1
0.410212535183496 0.404994446974934 1 1
0.398428603341684 0.384255622203494 1 1
0.376512101982518 0.360145258197885 1 1
0.4909904134613 0.441502346533896 1 1
0.203804272190851 0.169492794541593 1 1
1.11996150166283 1.02477831492336 0 1
0.536125073095354 0.470185056853333 1 1
0.306868827058217 0.286824095911842 1 1
0.674310017255625 0.577715824580385 1 1
0.622927126104909 0.561145517935887 1 1
0.707885974248992 0.60804690494392 1 1
0.998800854531469 0.93062325653485 1 1
0.258976004585128 0.244100067239995 1 1
0.317515283329266 0.294377942542933 1 1
0.287478354690682 0.254119528657305 1 1
0.16422019470122 0.159454140184718 1 1
0.413516284178841 0.369471383178493 1 1
0.644680241129127 0.575091950304318 1 1
0.386995716597303 0.424444954507417 1 1
0.39822998006215 0.34387135224747 1 1
0.855085835819066 0.783316670547238 1 1
0.184402146524149 0.176624133066526 1 1
0.257738953504497 0.241233261600905 1 1
0.57740738460989 0.543208250036722 1 1
0.526869989179755 0.4648065451594 1 1
0.767391667462869 0.68553851726241 1 1
0.414623531304238 0.376140731405052 1 1
0.562798556366131 0.519807466254511 1 1
0.493033083755287 0.446747136699044 1 1
0.693838042465317 0.616699326345832 1 1
0.115964243494188 0.142402298887994 1 1
0.694124043373248 0.640486074081718 1 1
0.417093478836027 0.385306154806981 1 1
0.612482496037358 0.568368431246613 1 1
0.591796877331894 0.538706629646833 1 1
0.325452404915049 0.276295195764391 1 1
0.520938142351023 0.446809768383186 1 1
0.51771279400938 0.443949362143068 1 1
0.466507373373132 0.447223266878217 1 1
0.497943799867829 0.442402668041194 1 1
0.199951885724215 0.189905300335595 1 1
0.417373149680826 0.373275165876826 1 1
0.607112559238268 0.541437888540614 1 1
0.606962636736436 0.594083285256102 1 1
1.01277067275413 0.929690449211671 1 1
0.521497812573563 0.463794289862464 1 1
0.494705432317002 0.431710604708457 1 1
0.784092987503451 0.724921265662083 1 1
0.576062107237667 0.524539126171427 1 1
0.299330970094539 0.293115430133077 1 1
0.288249092213348 0.256183169525202 1 1
0.661558107937387 0.604842864554801 1 1
0.297535304428916 0.284346127282926 1 1
-0.0255087937466301 -0.00994697606180714 1 1
0.409310440226481 0.382064985782561 1 1
0.598298503978302 0.547950968589215 1 1
0.286573561548202 0.245737293599403 1 1
0.896364812513188 0.826604064417807 1 1
0.421656688505574 0.348802836924927 1 1
0.71227182127747 0.628193262487559 1 1
0.378754510548524 0.349480795997298 1 1
0.413984987285611 0.393022987695189 1 1
0.788415473949801 0.719540046290775 1 1
0.211519027318127 0.175708117006166 1 1
0.107632153500258 0.130218766113937 1 1
0.734679161321767 0.666572713102845 1 1
0.263948934772528 0.240216081802701 1 1
0.636062858335021 0.562110646990253 1 1
0.735118838384824 0.682006145167922 1 1
0.437697506003785 0.414778617976827 1 1
0.163348556436914 0.148209417828692 1 1
0.549072737551254 0.494524145156823 1 1
0.682626139558428 0.628521248045136 1 1
0.46975955453295 0.467161392189345 1 1
0.681880185410787 0.652683022994364 1 1
0.342432883414244 0.305947777850406 1 1
0.39149893503212 0.358526868100027 1 1
0.775847678939631 0.686855016016782 1 1
0.55914282302421 0.489459926386391 1 1
0.577499579335187 0.503360291757756 1 1
0.429178118363381 0.392800991132609 1 1
0.222207544253291 0.198677544097185 1 1
0.328624560414789 0.296202732823369 1 1
0.850922948777646 0.68655476084631 1 1
0.280518467818034 0.25285323763796 1 1
1.00853934591259 0.90634009079174 0 1
0.450312569054328 0.406086428132064 1 1
0.107365436420636 0.112180740813693 1 1
0.409051940309986 0.355106431433566 1 1
0.655613938832046 0.595331750497172 1 1
0.316167724053733 0.273092012088816 1 1
0.893332191595321 0.805045473724641 1 1
0.372879547386015 0.361861575374639 1 1
0.368443532375832 0.34722267525043 1 1
0.827140294554213 0.753555444734238 1 1
0.450061713773932 0.425192145020765 1 1
0.280106863831285 0.268814037866525 1 1
0.511413780281291 0.431045235092722 1 1
0.687369849260526 0.559131685844662 1 1
0.56498824247278 0.510726031283593 1 1
0.559832788502998 0.507180624739905 1 1
0.148102701241813 0.129703422738374 1 1
0.471473750314834 0.395987435080897 1 1
0.250243383491407 0.219734997801051 1 1
0.843646970336528 0.756170987359216 1 1
0.767370318342068 0.679193795427991 1 1
0.218134255477191 0.210488978129787 1 1
0.642096800866549 0.593751649921584 1 1
0.735326459378159 0.727367478715516 1 1
0.580340033740199 0.506954604217714 1 1
0.392262375847717 0.359332669363216 1 1
-0.129281513547807 -0.060123232190569 0 0
0.509265988858771 0.464917121129549 1 1
0.799719131572751 0.715485177776743 1 1
0.162119614592114 0.136942601475866 1 1
0.445650857957035 0.40990959397042 1 1
0.815092252771465 0.737371288546117 1 1
0.654590380439626 0.605490459377558 1 1
0.407590014667044 0.405602765212643 1 1
0.52521026597621 0.481178958182118 1 1
0.624824408767127 0.544301713129309 1 1
0.779938148337913 0.69653423616926 1 1
0.410344042875097 0.405200521056208 1 1
0.713043374333862 0.653519917050198 1 1
0.726722273831948 0.643297431208875 1 1
0.115391503679041 0.131794149212818 1 1
0.286010258730164 0.24476047802371 1 1
0.488183194355482 0.468487380181482 1 1
0.797415162275043 0.685005342991732 1 1
0.445009409050864 0.438066901645237 1 1
0.80105963363913 0.735776685844056 1 1
0.358418054413135 0.351689227567267 1 1
0.772851424112926 0.708393995038751 1 1
0.315842667688117 0.319234454964387 1 1
0.0258994117274925 0.0155078187595303 1 1
0.0661441341628405 0.11012876623635 1 1
0.683210867940659 0.623219175609854 1 1
0.717644109574319 0.659968625696873 1 1
0.654382595198329 0.615030732253939 1 1
0.375031459872859 0.331730569477392 1 1
0.906860650018489 0.821580757839441 1 1
0.185066295296934 0.150761887232314 1 1
0.280317480420022 0.242282242581794 1 1
0.34142889598193 0.315288476638473 1 1
0.305419167186834 0.249181208903822 1 1
0.634254364685841 0.565636352637092 1 1
0.619596141548176 0.572290120089984 1 1
0.508047453116569 0.492207333903571 1 1
0.243907837601292 0.211362522011434 1 1
0.895690423810182 0.791036950974426 1 1
0.201416232676058 0.160381119298942 1 1
0.46962968266021 0.421360682512704 1 1
0.456950384799433 0.424448002004102 1 1
0.430047575238719 0.426972000125961 1 1
0.118485203885658 0.144369546222213 1 1
0.366204233199648 0.323101857719181 1 1
0.324127270141747 0.283373494641709 1 1
0.25415010573285 0.237194168075856 1 1
0.249391200425928 0.24712310459679 1 1
0.491043535667204 0.460397839931921 1 1
0.505376222219242 0.438249592819695 1 1
0.444432632565306 0.412159477150675 1 1
0.247383281171728 0.225719500591224 1 1
0.591133184713515 0.541966481955398 1 1
0.393079061963429 0.406906542737482 1 1
0.933276400017104 0.837794492019811 1 1
0.828677235481334 0.791397493725837 1 1
0.626064614554916 0.578594272043229 1 1
0.621935311657509 0.543011358079205 1 1
0.944826901400056 0.839715184103037 1 1
0.735840678294536 0.658072390614671 1 1
0.444774383748996 0.413748892557696 1 1
0.218869505711325 0.209975988344051 1 1
0.604195400846771 0.508740466454795 1 1
0.344977512578828 0.296642299430386 1 1
0.310894759008657 0.275773076940865 1 1
0.162348583843412 0.139662648082058 1 1
0.388166181107117 0.36836920760621 1 1
0.0562883463435849 0.0272690800343443 1 1
0.550571425150535 0.500860355058814 1 1
0.258872558395021 0.209604048160861 1 1
1.09373635505227 0.991180205959931 0 0
0.294730689303821 0.274183523316681 1 1
0.623475598735077 0.577746960054684 1 1
0.431155783036548 0.393398366998979 1 1
0.344032691853934 0.320421062761567 1 1
0.3061859790587 0.310216763563186 1 1
0.326231557560063 0.291960299022536 1 1
0.640911131134945 0.580443017145836 1 1
0.611478018422868 0.556979711540375 1 1
0.136837881102329 0.109803638616413 1 1
0.352161007172479 0.319933646441552 1 1
0.477202940365937 0.410113048052201 1 1
0.467825081622589 0.418616296129049 1 1
0.713047407284528 0.653645401715487 1 1
0.804117920630874 0.712516104706364 1 1
0.334940644053184 0.296348754714587 1 1
0.77958694568263 0.683426325290317 1 1
0.553390637130203 0.515681714494297 1 1
-0.00532720339884143 -0.000146969757445631 1 0
0.108365721031517 0.153279975081641 1 1
-0.104641035824258 -0.11643273340622 0 0
0.373431589198645 0.350889395476313 1 1
0.663603889700114 0.603668817508463 1 1
0.955142632947793 0.900220494141855 1 1
0.366756072374123 0.337054151008024 1 1
0.671345870562463 0.588447170404746 1 1
0.696382124271078 0.634214678963049 1 1
0.380132879971139 0.361607484669411 1 1
0.301814203633245 0.316184416818365 1 1
0.296355020729681 0.282525307145495 1 1
0.873564739817995 0.773862781408318 1 1
0.616377628407746 0.551001105770912 1 1
0.311800059358635 0.3093940755245 1 1
0.788096855392634 0.755698142955549 1 1
0.594155612010425 0.510390648484888 1 1
0.916832227820282 0.843224808967166 1 1
0.603957118227171 0.565443750328373 1 1
0.123285421022995 0.108238871933088 1 1
0.846495724090919 0.760368746649111 1 1
0.0206943188923946 0.0227193362518087 0 0
0.538191534716246 0.483915739616609 1 1
0.602343807712596 0.570612277466577 1 1
0.502658981159092 0.464694627930224 1 1
0.439948264915533 0.395118092788407 1 1
0.416780202738045 0.38295253640416 1 1
0.432882881014586 0.397746946788668 1 1
0.337904775756797 0.306880821846236 1 1
0.75406722528811 0.675683695574401 1 1
0.457187099272617 0.355759546253688 1 1
0.729550461482969 0.656545254011772 1 1
0.412451493602476 0.374663008832685 1 1
0.401554676727387 0.353803896057882 1 1
0.405972228738417 0.352124948679971 1 1
0.437196711245041 0.393522799973401 1 1
0.774607415347542 0.719690510759802 1 1
0.445833183942227 0.414487770316381 1 1
0.403938070505004 0.353688672591374 1 1
0.153454361867996 0.116509023930698 1 1
0.251699935945404 0.22279831162948 1 1
0.236569755222684 0.202084002704523 1 1
0.875493856152257 0.780886928335519 1 1
0.508046319111934 0.462887725479359 1 1
0.16269073812934 0.168362247875145 1 1
0.388005991964866 0.352821373077982 1 1
0.586057290947592 0.538501461544691 1 1
0.694160947942567 0.611690137520542 1 1
0.234734137881614 0.302664957032287 1 1
0.981121232909379 0.881358959171686 1 1
0.368696920882576 0.278143865460939 1 1
0.878790681568806 0.764192976168487 1 1
0.734472660166026 0.648942487448856 1 1
0.349526260895846 0.315677367447044 1 1
0.0532049165047044 0.0418987407069633 1 1
1.00974995112467 0.912011791831925 1 1
0.338253021802623 0.31771413564689 1 1
0.575552541557969 0.499508794057779 1 1
0.605426839870491 0.558464289070471 1 1
0.596059568502634 0.544170800804425 1 1
0.601219973496178 0.524304704062252 1 1
0.68879079261696 0.619460815431679 1 1
0.59947370713871 0.53549521777275 1 1
0.401237418975275 0.357611130696069 1 1
0.417821105440167 0.399606060535322 1 1
0.562080930309641 0.481775578053759 1 1
0.971955638519986 0.862924894351566 0 1
0.47981075762764 0.444312569762068 1 1
0.51848718475066 0.480431600809577 1 1
0.456697723743676 0.419402572689709 1 1
0.762171614038294 0.67749859627586 1 1
0.410982215981638 0.372656308322354 1 1
0.457781430999539 0.401386243995508 1 1
0.479805507186564 0.437865187322666 1 1
0.642011014991046 0.60727070081616 1 1
0.539974212895637 0.466914068981887 1 1
0.515371706086773 0.470161228446611 1 1
0.355168432206729 0.332370364319466 1 1
0.236445379966291 0.215044176758397 1 1
0.463263083341565 0.469217262342046 1 1
0.304106099914438 0.272663419601698 1 1
0.418746991516982 0.379529616076917 1 1
0.577308447300898 0.53025164395178 1 1
0.974813962381103 0.879246221685334 1 1
0.274488156268962 0.272287806833923 1 1
0.71077348782612 0.62519360095827 1 1
0.484019276624478 0.473249743095778 1 1
0.15509271706032 0.144375663863059 1 1
0.452315570275537 0.426303253107956 1 1
0.302052923524034 0.265421312596333 1 1
0.173302299107414 0.167548427933297 1 1
0.254455498455544 0.237944008565646 1 1
0.520035341185629 0.460390538384319 1 1
0.471594718350381 0.416099606068694 1 1
0.596016984394529 0.550119355365779 1 1
0.370159764043657 0.315067719529875 1 1
0.305109632020124 0.286624998546679 1 1
0.505800242258358 0.454151257066683 1 1
0.786804926806677 0.698936759792933 1 1
0.279211199062628 0.26662288597344 1 1
0.443920245279682 0.393592690817279 1 1
0.472071344906772 0.44963811615693 1 1
0.769789855229115 0.692455034996059 1 1
0.553295655645468 0.549415623882497 1 1
-0.0729804612399548 -0.082793949986673 0 0
0.0894785217859982 0.112409582600623 1 1
0.67340142948738 0.626665737671332 1 1
0.456522411518423 0.403555736157381 1 1
0.20607721109585 0.216653323650872 1 1
0.279841303109074 0.258270427546278 1 1
0.248226297210605 0.2100979014826 1 1
0.838181287540434 0.755376851726399 1 1
0.396392551176936 0.355079276733403 1 1
0.325703094420533 0.29277550473229 1 1
0.367066257198859 0.300066584761054 1 1
0.516916011318318 0.464430366757997 1 1
1.02166493243449 0.938191815142863 0 1
0.115776916479019 0.127673598495297 1 1
-0.0715108807056974 -0.0300311651731947 1 1
0.142838407685327 0.118073360277513 1 1
0.364325102711141 0.346395613562552 1 1
0.553928339780791 0.511342185294648 1 1
0.067690191860924 0.0945455696507317 1 1
0.615575182461547 0.435407861088291 1 1
0.489146333040351 0.495602811190776 1 1
0.549918158965935 0.468886057372732 1 1
0.603526316606081 0.559256131005448 1 1
0.831587326689225 0.756794742023555 1 1
0.140940215628315 0.126152705755903 1 1
0.537223916242443 0.489484986016297 1 1
0.119671862784951 0.1141903509922 1 1
0.204846136949666 0.163608332499841 1 1
0.347513617393499 0.29919894793739 1 1
0.572639179768605 0.488805763373938 1 1
0.841608228569659 0.756243289104385 1 1
0.583122048604472 0.545654508057175 1 1
0.350708226620155 0.344208488215799 1 1
0.277378971745649 0.292900009453774 1 1
0.601631332308781 0.562401481462649 1 1
0.367164035440186 0.335107381872923 1 1
1.051814523387 0.965304565825481 0 1
0.866491824610798 0.762696879688423 1 1
0.109351052754943 0.112239519462929 1 1
0.530528919488911 0.47501850983656 1 1
-0.245715078135043 -0.249072122962324 0 0
0.340167916028756 0.298196203799032 1 1
0.400004238156756 0.372297923727114 1 1
0.762713492057994 0.684776641115639 1 1
0.847333580908102 0.733314577585037 1 1
0.088061848603611 0.0817135579699944 1 1
0.283660129934383 0.277701772333388 1 1
0.625366453910866 0.568850284758747 1 1
1.07671550587927 0.991680967089995 1 1
0.0614459496420241 0.0270757971585605 1 0
0.791284789187449 0.737939200275377 1 1
0.763239350947419 0.655894591722029 1 1
0.416618716788054 0.355072246424832 1 1
0.634255360481303 0.559429759000425 1 1
0.414880440546343 0.362448295177913 1 1
0.620115032454898 0.537315500657454 1 1
0.8764019496471 0.785845028030121 1 1
0.570782542400697 0.548606538854797 1 1
0.00421825424309855 0.0608118573045463 1 1
0.511654263388558 0.453512295925648 1 1
0.369435345661252 0.392996430593846 1 1
0.544343279596684 0.47172685454071 1 1
0.792296016388638 0.684116977409384 1 1
0.578639679527273 0.560427435991938 1 1
0.555703070607226 0.522400056652084 1 1
0.527276015932351 0.471737941350197 1 1
0.487500243473526 0.443765122637744 1 1
0.840294454567315 0.782419366592516 1 1
0.495481796610569 0.451774991838529 1 1
0.294732300297689 0.291582143459998 1 1
0.505224530248224 0.44612452110153 1 1
0.244167608677057 0.229469684631448 1 1
0.115382648970579 0.0908432428754322 1 1
0.724583740325511 0.695585569035529 1 1
0.245169587796242 0.166888863290587 1 1
0.354023244941431 0.318168601510679 1 1
0.413644528166599 0.354151634918652 1 1
0.699822859756704 0.638898300186559 1 1
0.342124045070488 0.303612961102761 1 1
0.24069352354183 0.216479380307012 1 1
0.256801069240033 0.243948209766867 1 1
0.79774140176333 0.785038734221237 1 1
0.239536989524634 0.239986303620391 1 1
0.264636245887893 0.26687516181082 1 1
0.676918306482106 0.622326190987878 1 1
0.660735459413522 0.61630418173202 1 1
0.511393824405065 0.415474718922359 1 1
0.336475826072849 0.313063174821969 1 1
0.509543108524896 0.476365841042395 1 1
0.602937264302509 0.540500835619742 1 1
0.485715194773808 0.441686224692675 1 1
0.278961147539976 0.237045036634487 1 1
0.288478624349494 0.26059314245301 1 1
-0.00242085926758723 0.0040478940969893 0 0
0.236603069958522 0.238408928963777 1 1
0.372204744669746 0.361844058949953 1 1
0.403397983940242 0.392397579745994 1 1
0.514110242672001 0.452166094794223 1 1
0.641096653787867 0.585517595935859 1 1
0.564101260618757 0.516057419037213 1 1
0.289591883090034 0.261526132809151 1 1
0.367600920330859 0.337849495980701 1 1
0.327733322455461 0.299934985514182 1 1
0.337723437914603 0.289767796396538 1 1
0.706807650894609 0.616131583063585 1 1
0.371825945500614 0.321046821963932 1 1
1.17124823100878 1.03910745244778 0 1
0.571559794134071 0.496265250314285 1 1
0.551942558115636 0.563531870497724 1 1
0.292478288821144 0.224579766360242 1 1
0.125232069201967 0.0819919549016594 1 1
0.791309108058526 0.717044759534097 1 1
0.541405575615065 0.504364760554984 1 1
0.527406516517783 0.473586960653636 1 1
0.516006911516948 0.456139806730437 1 1
0.694883432714793 0.633532955787044 1 1
0.187410842564226 0.149512923130539 1 1
0.819303936328621 0.75199770404895 1 1
0.770313483163895 0.711165697390235 1 1
0.591312582992716 0.535783468353089 1 1
0.0537287551692491 0.0485473325253736 1 0
0.426476317717201 0.396818816188075 1 1
0.415437668843108 0.363694061070894 1 1
0.392219324918625 0.348958725971773 1 1
0.964492002033021 0.868074787086853 1 1
0.449367685929251 0.383313460513608 1 1
0.546738173716464 0.488837756136538 1 1
0.373768225759461 0.33503348556831 1 1
0.604523471467549 0.531116576885782 1 1
0.432485080267457 0.387391491590412 1 1
0.725931036433883 0.647676906818677 1 1
0.462237982280759 0.426484019965803 1 1
0.284626045732605 0.189579250680722 1 1
0.137013935014751 0.089785291907555 1 1
0.739676752961886 0.674130371758191 1 1
0.564575597812031 0.540437397855768 1 1
0.484102374437852 0.42765257085268 1 1
0.639518999437724 0.553638606041702 1 1
0.45790538585727 0.41261960751429 1 1
0.714005981013047 0.629798726802317 1 1
0.0373317890539417 0.0257248109520434 1 0
0.358908126205048 0.302130591651892 1 1
0.498171814298725 0.46328115452682 1 1
0.676198639085271 0.617883794450424 1 1
0.929325906006571 0.849329468740492 1 1
0.244866737115194 0.231895888954241 1 1
0.719063543831681 0.65747451721247 1 1
0.340333982567756 0.304522610872597 1 1
0.248838528883909 0.239103039149564 1 1
0.81401823259203 0.755508282944374 1 1
0.497185889126692 0.481981233465695 1 1
0.511926587450723 0.474222209410126 1 1
0.387366285321358 0.335282621270205 1 1
0.677621101174765 0.604663251809241 1 1
0.295293300361182 0.255921525668667 1 1
0.691735172064696 0.633148332141413 1 1
-0.211341562374489 -0.158360862978326 0 0
0.654363554841016 0.626045122034568 1 1
0.490205749929592 0.439986419164994 1 1
0.684004915494915 0.61994674045663 1 1
0.308758872821321 0.281921516036221 1 1
0.466656877638307 0.417381511192775 1 1
0.837898624063732 0.744955613472075 1 1
0.264207940248673 0.248792909707519 1 1
0.0739324852271825 0.0674226369093744 1 1
0.755621733635339 0.748980599466311 1 1
0.74874948455227 0.686097735699026 1 1
0.137547341436861 0.144636408678029 1 1
-0.015298236401702 -0.0321385864217039 0 0
0.349072246861023 0.289686327197429 1 1
0.844802835143329 0.761762887511959 1 1
0.0798043497000396 0.0415711706541282 1 1
0.148850380003115 0.130701940386854 1 1
0.794639961652889 0.692254949094971 1 1
0.0380023161208222 0.0793843110320167 0 1
0.225875700910925 0.200857926681256 1 1
0.438798163741644 0.383994169356895 1 1
0.691084053218816 0.614890630145253 1 1
0.266271324752055 0.254248727399429 1 1
0.364210704456221 0.340095133022487 1 1
0.0259387732514786 0.030569582178916 0 0
0.639984609721791 0.588067743288076 1 1
0.225738087356694 0.234551430432711 1 1
0.305655413538226 0.305184943917172 1 1
0.685498592070129 0.591338049869745 1 1
0.0881470048378277 0.0865953440634535 1 1
0.740373366051804 0.661128233931338 1 1
0.570018048161426 0.49634101641628 1 1
0.575287656303771 0.579753581848486 1 1
0.373979609224626 0.342816128500629 1 1
0.626930910999517 0.527921204830394 1 1
0.517502408248196 0.467644234350982 1 1
0.167861197395597 0.150649624128798 1 1
0.962169872964087 0.827450735476082 1 1
0.775470163464591 0.697367216628124 1 1
0.430779065343677 0.390943915320472 1 1
-0.0532489014091377 -0.0365004752571387 1 0
0.308042658373071 0.279109308050947 1 1
0.386247546796957 0.335183550508676 1 1
0.209357856640903 0.137675001566963 1 1
0.200432407128416 0.175102197475808 1 1
0.536228700894342 0.48258854309337 1 1
0.842053275897705 0.7782960409372 1 1
0.466172220967728 0.456445475513774 1 1
0.605498601125913 0.573998664934693 1 1
0.162039300998375 0.165564745299979 1 1
0.320987363844313 0.304075046012779 1 1
0.548393174849174 0.451267360524562 1 1
0.066452410892407 0.059514975522616 1 1
-0.114803670227089 -0.113597991382087 1 0
0.36377989262557 0.35316226656589 1 1
0.401235069358621 0.374137074664576 1 1
0.776909101805168 0.71613143757409 1 1
0.746989695318413 0.694053176966105 1 1
0.735867817985594 0.672118492101937 1 1
0.161334923852377 0.123727387275248 1 1
0.489206878238267 0.479544795942401 1 1
-0.026726213687024 0.0431150048789167 1 1
0.321873281538541 0.301480305962325 1 1
0.807335199171174 0.71464359270261 1 1
0.501697979634258 0.439532287467949 1 1
0.648680453017423 0.564413604513269 1 1
0.874830588415341 0.77601147169973 1 1
0.444679734595735 0.401341835676674 1 1
0.545814746693985 0.507918321945133 1 1
0.314008975613786 0.285849330185903 1 1
0.38219714549347 0.332384085788028 1 1
0.202185594490312 0.176616109639337 1 1
0.722763106770773 0.692365011998622 1 1
0.837062489159241 0.739366131159713 1 1
0.534192552430858 0.504395322212122 1 1
0.947022953777353 0.859386850405779 1 1
0.724690743507342 0.683433292658951 1 1
0.408598687371454 0.363931246418576 1 1
0.112253158837406 0.121385437171061 1 1
0.844352589492042 0.740059595085011 1 1
0.350676872538202 0.35681336438895 1 1
0.626149967262458 0.558665764281152 1 1
0.221038654944308 0.204227158517 1 1
0.654227066292627 0.611217994622756 1 1
0.754980876684602 0.774807277201642 1 1
0.128691234017884 0.109101994249333 1 1
0.818277478761177 0.749013207925212 1 1
0.613805679135851 0.544464177969412 1 1
0.437319265109419 0.414574326992505 1 1
0.652286453369349 0.584328353538372 1 1
0.563336179154985 0.493193554125338 1 1
0.324243216344252 0.289839543761417 1 1
0.141001751802764 0.151341401904903 1 1
0.739664675140375 0.701616456897864 1 1
0.497460812018443 0.489849029515211 1 1
0.481364928581185 0.43994757349779 1 1
0.187622961196353 0.22513314830225 1 1
0.78907928977213 0.68324708124203 1 1
0.632669895834998 0.561959680965065 1 1
0.127545170313296 0.108592535425064 1 1
0.40828966760626 0.374087242330221 1 1
0.571163092409613 0.520124011756154 1 1
0.562585531925378 0.475263879499461 1 1
0.307766268175242 0.302638161989506 1 1
0.189967533204981 0.156521960145646 1 1
0.210683587023899 0.187968963453541 1 1
0.650396660457422 0.571669265049504 1 1
0.650486412017165 0.584093403319148 1 1
0.626698877526571 0.572076826644368 1 1
0.266855805147631 0.259718168829392 1 1
0.518988771114512 0.502524910840023 1 1
0.276973843073755 0.259340341563712 1 1
0.362603221712818 0.338376018381829 1 1
0.467047796377407 0.416148528068867 1 1
0.505734928364346 0.453745660860396 1 1
0.842759341612424 0.769323858961394 1 1
0.335249628705892 0.349026919932257 1 1
0.418841589682495 0.320430205051659 1 1
-0.127219578987647 -0.12304515755022 0 0
0.756598461907681 0.683507291423243 1 1
0.791546884544729 0.710629318569471 1 1
0.305543258404435 0.299979003929364 1 1
0.83842648109168 0.732663376780275 1 1
0.713876960275387 0.653825371608839 1 1
0.343362424992046 0.308660769087531 1 1
0.648558098613696 0.649408534779479 1 1
0.758670828625199 0.646901692309144 1 1
0.792111861731979 0.71868069077041 1 1
0.311864709574383 0.283675742119384 1 1
0.954332455588098 0.868650125011658 1 1
0.319120597288349 0.27185581781309 1 1
0.6907835550639 0.619085717059589 1 1
0.271461714080486 0.252471121859679 1 1
0.989923726042613 0.920602642327808 1 1
0.41097072832846 0.375761296551328 1 1
0.826295288606925 0.705891883800965 1 1
0.686486313004686 0.705367573630815 1 1
0.498315586061078 0.431915393838942 1 1
0.157951075929841 0.161361851512049 1 1
0.568572815109325 0.526254637011272 1 1
0.472728227443402 0.419772063122175 1 1
0.508548223401217 0.436488867871008 1 1
0.556276211222649 0.514197284553827 1 1
0.487027909389139 0.435920636950515 1 1
0.599023056397907 0.569791420611833 1 1
0.605916334455148 0.548937997907142 1 1
0.555983770497963 0.477340947879863 1 1
0.646244394870856 0.588032511214375 1 1
0.554403596231574 0.510592906200846 1 1
0.673787299860555 0.61583044629719 1 1
0.63444182518083 0.594830544648418 1 1
0.880770269428594 0.785387842771893 1 1
0.806739292268843 0.744249472017224 1 1
0.343817925944204 0.320433670920275 1 1
0.413531174560081 0.37613166799266 1 1
0.473438974262456 0.419944982194026 1 1
0.940548848058149 0.871431936543227 1 1
-0.171262786094142 -0.13174351326165 0 0
0.456003168325889 0.416697238055488 1 1
0.497392805414479 0.453036463163788 1 1
0.422895151179829 0.373260565789241 1 1
0.775773390965507 0.704942642570628 1 1
0.0475585133730938 0.0772400875318597 1 1
0.00160738917618856 0.0207399416393184 0 0
0.78289741326504 0.681781487112277 1 1
0.949888864307541 0.853982313330888 1 1
0.594276784137196 0.557040856261174 1 1
0.572908604926066 0.528883058752593 1 1
0.83630583062324 0.771376547274217 1 1
0.284784681556727 0.264391219630677 1 1
0.129397922258291 0.0923449705463484 1 1
0.10301000693349 0.0881447375891286 1 1
0.48355583702871 0.426044260380546 1 1
0.173214245275379 0.144107752895723 1 1
0.223643865358517 0.160442360139947 1 1
0.27201317773255 0.295050163715662 1 1
0.323135983670018 0.283533646634174 1 1
0.813861322613469 0.728569683638463 1 1
0.50728683738627 0.435451627903695 1 1
0.513015969683416 0.468747842961947 1 1
0.378153338826018 0.33181319050613 1 1
0.692511408208516 0.60466202541138 1 1
0.113278680590234 0.148838295039514 1 1
0.309022440218469 0.284953680748301 1 1
0.236950245249906 0.204771990264698 1 1
0.320172667527467 0.309533820075679 1 1
0.443324574540704 0.397835461044691 1 1
0.279477988760215 0.265704961199473 1 1
0.737606676790134 0.685445335076303 1 1
0.601266123521535 0.568775432586964 1 1
0.583838902406192 0.560843674884791 1 1
0.354999244585757 0.287358065384333 1 1
0.348817628287286 0.307244247831216 1 1
-0.094617412812804 -0.104827368336251 0 0
0.442307758013359 0.40215264772535 1 1
0.644588719849209 0.608534768858329 1 1
0.784499557049046 0.705779258580689 1 1
-0.145830806016994 -0.121518045076045 0 0
0.672249422745857 0.615112598943577 1 1
0.53508799306172 0.472792591988012 1 1
0.109823137816198 0.0766746797364641 1 1
0.78539797822391 0.691630261715095 1 1
0.530241654615428 0.468262639875698 1 1
0.480615382638591 0.426304994993154 1 1
0.179859735084501 0.165085940671127 1 1
0.310218646327272 0.353074041597994 1 1
0.256547263148896 0.229792415371649 1 1
0.331301564326106 0.29422249932549 1 1
0.592877886985574 0.577544097537287 1 1
0.466888458012005 0.465584559290576 1 1
0.294110205670607 0.266867213180079 1 1
0.557730907318183 0.496186115231045 1 1
0.298376430368916 0.288485781062637 1 1
-0.0315858721399032 0.0229704094094033 0 1
0.367070332816646 0.344848998655908 1 1
0.516647839300606 0.478854328329271 1 1
0.904818459316657 0.832453180286434 1 1
0.344785424453073 0.304160219686387 1 1
0.328875611338048 0.315260675765429 1 1
0.494876858862638 0.459603516385107 1 1
0.746974047429698 0.689115873056569 1 1
0.434284636927246 0.389106111970829 1 1
-0.112979222962263 -0.0985451508392606 0 0
0.527405832971395 0.475663927159462 1 1
0.403717153318319 0.382215338927241 1 1
0.767848282611515 0.675370728392947 1 1
0.794593247529119 0.777871984539248 1 1
0.552972528938509 0.486560947229339 1 1
0.399974004099347 0.378015894477271 1 1
0.866561379847877 0.782117053429865 1 1
0.162726144360376 0.181193788712392 1 1
0.667286431913235 0.563599090235989 1 1
0.42464745868578 0.408189996837456 1 1
0.608131637932493 0.528524140940845 1 1
0.913468664883884 0.803401252631347 1 1
0.961449194416608 0.89740496843462 1 1
0.364702756069801 0.325657667936957 1 1
0.587289439603451 0.550014695517865 1 1
0.310886619146344 0.312171103279279 1 1
0.150089009272381 0.125701021865978 1 1
0.590351698462597 0.565064844634778 1 1
0.21371001708357 0.200398028234918 1 1
0.446705979364013 0.411240353180409 1 1
0.271782243732089 0.232335112729587 1 1
0.679577458152334 0.594571034513915 1 1
0.892919114140853 0.827403139241712 1 1
0.292345871783897 0.25948167387186 1 1
0.0218397564133025 0.0321417543350593 1 1
0.498864655717228 0.444419194106357 1 1
0.172119320205313 0.18713419593858 1 1
0.190775433908235 0.171779987495126 1 1
0.395230430701084 0.366772804078573 1 1
0.286281450489837 0.256131228100047 1 1
0.87516994330123 0.759474363426421 1 1
0.451231866462169 0.420440924552512 1 1
0.371230240676074 0.33772339552235 1 1
0.692759550361093 0.633098393960485 1 1
0.628024336424044 0.515861835562676 1 1
0.786697074321338 0.684595505720756 1 1
0.335574370440861 0.230730555817862 1 1
0.645837439527975 0.606813463804371 1 1
0.477481417662677 0.459658591694861 1 1
0.665544763988501 0.59944741940558 1 1
0.771969443975213 0.660951366451919 1 1
0.46032434010775 0.398097877750492 1 1
0.215713612864815 0.20701012359357 1 1
0.511812354619374 0.462906934791626 1 1
0.22850574691335 0.244285767442223 1 1
0.545538629565401 0.504482873268074 1 1
0.463642743982209 0.397389290681468 1 1
0.170137197247301 0.163146426944902 1 1
0.493050920344935 0.470182051512044 1 1
0.269709020356703 0.243090665698795 1 1
0.396744673699128 0.367356323080645 1 1
0.80124419427167 0.731353840800233 1 1
0.308412463495293 0.302757404598131 1 1
0.337161448249382 0.322625268660955 1 1
0.956662533473335 0.778011659303289 1 1
0.417536424355318 0.371058400022882 1 1
0.510340995850324 0.46071591857046 1 1
-0.0143152733089316 -0.00398877108393667 1 1
0.353906272665208 0.308210900150456 1 1
0.393446433098646 0.360302085883376 1 1
0.558786885432274 0.493056110899433 1 1
0.331255228646546 0.297791750384672 1 1
0.451359712821471 0.40284974529696 1 1
0.55651695377745 0.510358790875708 1 1
0.602852569218699 0.541698385023222 1 1
0.818107327278186 0.744748574473823 1 1
0.230434864055677 0.202501098755176 1 1
0.848950862319929 0.784314791348687 1 1
0.372332338054089 0.342717852205232 1 1
-0.0329327526069268 -0.0367583202743508 0 0
0.411556631005194 0.378778514172581 1 1
0.365470909210695 0.33372472454128 1 1
0.326606227725195 0.286693690147918 1 1
0.779284129380968 0.692578254989053 1 1
-0.0947394325572394 -0.058907093532277 1 1
0.452351543190289 0.446829774637783 1 1
0.562762698805011 0.462634859112282 1 1
0.916827840138828 0.823246370744568 1 1
0.576629389941199 0.502856668391546 1 1
0.601209362492227 0.585031224503142 1 1
0.581921777263511 0.521059251805829 1 1
0.435765012487766 0.407995154612928 1 1
0.278882020925544 0.261730573333864 1 1
0.547187982389014 0.447266942282748 1 1
0.529017156439375 0.455455198408336 1 1
0.631612767849157 0.585805625695548 1 1
0.487535337744779 0.489157165670449 1 1
0.639389662895499 0.589989420566508 1 1
0.207505864250833 0.187858118295388 1 1
0.719605297357083 0.643293590536792 1 1
0.953924210770325 0.85733609633209 1 1
0.436559917575421 0.401046548442807 1 1
1.02804300836036 0.940309203660725 1 1
0.521442584530401 0.529648912845568 1 1
0.296489621687736 0.29330077555738 1 1
0.330747522210334 0.305059899723656 1 1
0.27209194959693 0.249418877300995 1 1
0.245296049009035 0.230364092960305 1 1
0.330141869850265 0.323736401509727 1 1
0.244926196766685 0.242191716554605 1 1
0.831118226409063 0.731762754236344 1 1
0.917754906452425 0.827504635803513 1 1
0.464477389252665 0.407657056097034 1 1
0.332534625590653 0.313225126416011 1 1
0.246313079337619 0.193804693879952 1 1
0.473084554706522 0.41217093865953 1 1
0.281570546264063 0.237543107999382 1 1
0.212628820861841 0.169710490555851 1 1
0.456283170689856 0.426400784704665 1 1
0.568829260718847 0.480169642800925 1 1
0.840393121983056 0.755478690990736 1 1
0.466675895643903 0.41107096495591 1 1
0.138206516999064 0.135621127990222 1 1
0.9012924946861 0.782724892756753 1 1
0.599190209331166 0.531041896823427 1 1
0.316786080336126 0.329523360668311 1 1
0.574124326593064 0.48866787572048 1 1
0.290569118734753 0.268460018432956 1 1
0.504011576589007 0.452693867293598 1 1
0.470393829072656 0.416680918719819 1 1
0.530680146109439 0.491204748642497 1 1
0.322006227796595 0.3061945401751 1 1
0.523170094192465 0.488661038970514 1 1
0.627073125150914 0.560691426951557 1 1
0.765405206249591 0.68284880721542 1 1
0.703172153373171 0.610853987337069 1 1
0.510707951626184 0.468880388039914 1 1
0.403303987985141 0.335576406741322 1 1
0.0990011325311501 0.10133249935622 1 1
0.664003232643709 0.592197938036566 1 1
0.645702406417052 0.637525491061202 1 1
0.219112932294135 0.185396960950367 1 1
0.702099853798072 0.652189172391611 1 1
0.518159760142494 0.471877945851185 1 1
0.256865774521857 0.219303615996891 1 1
0.39625038117986 0.361103612196046 1 1
0.67726961192547 0.627056369507216 1 1
0.443997279935978 0.417414899609011 1 1
0.912425885639059 0.807513938494991 1 1
