# Supplementary material for: Bias caused by sampling error in meta-analysis with small sample sizes
Source: PLoS One. 2018 Sep 13;13(9):e0204056. doi: 10.1371/journal.pone.0204056 (PMC6136825; doi:10.1371/journal.pone.0204056)
Supplement: S4 File — (ZIP) [file pone.0204056.s004.zip › results N = 10 theta = 0.5 tau = 0.2 sz = 50-100.txt]

"cohen.dl.theta" "hedges.dl.theta" "cohen.dl.cp" "hedges.dl.cp"
0.624922701061947 0.618617185553973 1 1
0.305642478386535 0.302594592346169 1 1
0.465238101067075 0.460910487417924 1 1
0.56556524120104 0.559274207762664 1 1
0.581199044629716 0.575358200551411 1 1
0.610091435567704 0.60474792562843 1 1
0.365160327053781 0.361279514263026 1 1
0.323253366741531 0.318804480804595 1 1
0.441989719638761 0.437913528048161 1 1
0.5060083547557 0.500432802393129 1 1
0.443995072207976 0.439749219167719 1 1
0.515450695144039 0.510880905787543 1 1
0.683548106901186 0.676749728236971 1 1
0.394705292032664 0.390621588890475 1 1
0.616137832736314 0.609745432091201 1 1
0.327459628988546 0.323678166026205 1 1
0.584582633730856 0.578260663402681 1 1
0.427653050502144 0.423577467159746 1 1
0.495375328081688 0.490331715232445 1 1
0.561941062912689 0.556044768308904 1 1
0.486587413731128 0.482383728261245 1 1
0.517644617189984 0.512161417898695 1 1
0.387879430993684 0.384056204917043 1 1
0.464388953596427 0.459495335012202 1 1
0.448476963434617 0.443448898445929 1 1
0.58056745055916 0.574815342316249 1 1
0.58702054505863 0.580925430516143 1 1
0.526744235042007 0.521224977086607 1 1
0.559940816724037 0.554549759955044 1 1
0.512848469799891 0.508179000474253 1 1
0.479938631488775 0.475606539657449 1 1
0.393177145202313 0.38947289823358 1 1
0.53395774458598 0.528645018735743 1 1
0.503261430493958 0.498345093811145 1 1
0.618880201715043 0.61292547019474 1 1
0.546870564618361 0.541329611672258 1 1
0.566118950261185 0.560121908814405 1 1
0.536931663077742 0.532109731820858 1 1
0.597600071802087 0.59110535756676 1 1
0.519255613610896 0.514579097866953 1 1
0.42915944931774 0.424995328526555 1 1
0.355523157008432 0.351833608126406 1 1
0.632899376035458 0.6251052992313 1 1
0.421351029186998 0.417718457328321 1 1
0.501020212675082 0.495761419952476 1 1
0.399748573237923 0.395625780713888 1 1
0.585063547749488 0.579678491884952 1 1
0.357726887630739 0.353827637444818 1 1
0.597826657134901 0.591424791008269 1 1
0.519056548712615 0.512341494879026 1 1
0.588371597102423 0.582492144917153 1 1
0.509864534525119 0.503950729830552 1 1
0.549568846209445 0.544394290258427 1 1
0.528598946969262 0.523711438441825 1 1
0.551047785708427 0.544880676252672 1 1
0.621107965841253 0.614454486801449 1 1
0.387446607257621 0.383222598599897 1 1
0.631093328709253 0.624342625767262 1 1
0.477346023656631 0.472495191735298 1 1
0.531388782924019 0.526251773032887 1 1
0.555795943445681 0.549743415273169 1 1
0.421298015447408 0.417116488840545 1 1
0.388696813208043 0.38512466222458 1 1
0.623179330496936 0.615091986004764 1 1
0.326596184792935 0.323553018812922 0 0
0.652942398418599 0.646477752805434 1 1
0.589626811659903 0.58299396797199 1 1
0.606379614619112 0.599735379163515 1 1
0.590519610478707 0.584935359360911 1 1
0.489298798428759 0.483837125846128 1 1
0.484276295536187 0.478292541101423 1 1
0.453233792193992 0.448858454496511 1 1
0.465806154060845 0.46121264796703 1 1
0.60146201609196 0.594807518092033 1 1
0.399504442108218 0.395589586655109 1 1
0.483438571771979 0.478729242572721 1 1
0.607377306925862 0.601029312144645 1 1
0.594138715410536 0.589003564093214 1 1
0.410589175010007 0.406067475919314 1 1
0.381151280345923 0.377274432309027 1 1
0.496336717577535 0.491121302117055 1 1
0.37332217748355 0.369679642663549 1 1
0.560909457677689 0.554788497607614 1 1
0.360413457690294 0.356637680370342 1 1
0.660634135632969 0.653499431950887 0 0
0.431926091623208 0.427254072267275 1 1
0.483195181231265 0.479030715069629 1 1
0.578230646665511 0.572569090546086 1 1
0.64006214200021 0.633261594893888 1 1
0.519678872673538 0.514758491021162 1 1
0.486146175086442 0.481172430556667 1 1
0.379532007101981 0.376272878815375 1 1
0.401705198326278 0.397766324322789 1 1
0.539585175351778 0.534775227476751 1 1
0.384914044153089 0.381425703823737 1 1
0.408756929527166 0.404589383889584 1 1
0.324998618113981 0.321890339435828 1 1
0.649324038588915 0.643269298365954 1 1
0.479466212479205 0.473808830938541 1 1
0.479633328046815 0.474030540757353 1 1
0.690467690296628 0.683286994228717 0 0
0.491648755765845 0.48645581620114 1 1
0.612592432878089 0.606017963258648 1 1
0.393770372000284 0.390305004303881 1 1
0.555977056851531 0.550544685284946 1 1
0.54115455143144 0.536332558960472 1 1
0.309502780506696 0.305911672951189 0 0
0.451486754528112 0.447469257967162 1 1
0.415370082148737 0.411259412990981 1 1
0.347242263533905 0.343788136784092 1 1
0.54433905164304 0.538312136230954 1 1
0.507342002805126 0.502170907322798 1 1
0.361631234361311 0.357357406791589 1 1
0.500838406657455 0.496464165282879 1 1
0.639983951525643 0.63416171222255 1 1
0.587557562752675 0.581532410421561 1 1
0.621386398132519 0.614009351648097 1 1
0.681650975880735 0.675037885246652 1 1
0.447353582131162 0.44302253179553 1 1
0.412682128496158 0.408190327340336 1 1
0.491412926999179 0.48597706604207 1 1
0.506010836582253 0.500868468667986 1 1
0.569562877845981 0.564212240651206 1 1
0.407755751043239 0.403873735449958 1 1
0.49866330256928 0.493943855647389 1 1
0.455780792680238 0.450956005857328 1 1
0.753733968251678 0.745907109804206 0 0
0.359844357582916 0.355449368917831 1 1
0.505182954865766 0.500586380888849 1 1
0.53772575605916 0.532028692002562 1 1
0.422009424625788 0.417738998095896 1 1
0.631434117425988 0.625855748972589 1 1
0.458161375747303 0.453759587965016 1 1
0.45614569984222 0.450948801621301 1 1
0.463706365433697 0.458756674406745 1 1
0.411224180737056 0.407176133064212 1 1
0.520980464039219 0.516000162951395 1 1
0.544742085764515 0.53978782478444 1 1
0.570747981195272 0.564310063902423 1 1
0.380819970058461 0.376991649358131 1 1
0.583764118602441 0.577778459880166 1 1
0.5282447751818 0.523532560095349 1 1
0.611256190745334 0.605282028894146 1 1
0.781931194206283 0.77437738834125 0 0
0.506189137765013 0.501794477058644 1 1
0.386776121376278 0.383544875349805 1 1
0.512114415072138 0.507199303462819 1 1
0.655784535245245 0.649772364043411 0 0
0.397820974806192 0.393489507848241 1 1
0.573546743477502 0.567553104428754 1 1
0.51178007526094 0.507196985756523 1 1
0.614430399274774 0.608422420302713 1 1
0.477794045806439 0.473629697745811 1 1
0.508718427324407 0.504506807317409 1 1
0.417726266873064 0.4130090451842 1 1
0.401731379835409 0.397679193506438 1 1
0.487289340902377 0.48184918652642 1 1
0.499757124284023 0.494470310994989 1 1
0.687257200228587 0.679850912259708 1 1
0.489294376538694 0.483333498878579 1 1
0.529732604973003 0.524563639051566 1 1
0.464820811161068 0.460661929209895 1 1
0.563274706377895 0.557580642097844 1 1
0.483637617969253 0.478304679157644 1 1
0.600794335082467 0.59444066017006 1 1
0.500445991900733 0.494833588061685 1 1
0.73732297468159 0.73057220316249 0 0
0.418601556892653 0.414338147879983 1 1
0.495188349359407 0.490678334203848 1 1
0.47137853916071 0.465999508876963 1 1
0.426684730326663 0.422481911392097 1 1
0.495444251721955 0.490279174854283 1 1
0.505951191608377 0.50015664669064 1 1
0.505369537278554 0.501093046722414 1 1
0.544393376610964 0.539407640061859 1 1
0.506847133398822 0.501679614502569 1 1
0.446316743223796 0.441211068866096 1 1
0.39994601857751 0.395976680779839 1 1
0.473852737602843 0.469663441402878 1 1
0.424419034980418 0.420487931795375 1 1
0.464036515563011 0.458603686951675 1 1
0.417315018325796 0.413524308294574 1 1
0.675462432811983 0.668537981631416 1 1
0.387753739044163 0.384216628439812 1 1
0.456526605103433 0.452086806248626 1 1
0.588520667839966 0.582252969070569 1 1
0.692628459619825 0.685776997141087 0 0
0.546677873972171 0.540951108440994 1 1
0.499852254584523 0.495296358208067 1 1
0.598887589901706 0.592674914199037 1 1
0.412806557143779 0.409353155893879 1 1
0.574941637868004 0.56935010401263 1 1
0.57068065955013 0.564887379252988 1 1
0.616780741225812 0.61153830904817 1 1
0.459753002490878 0.455022381340666 1 1
0.633722660660433 0.626896899815911 1 1
0.505696624197211 0.500615733456581 1 1
0.535110173954477 0.529753789895799 1 1
0.408527204740602 0.404509975069474 1 1
0.511938819734578 0.507754167080245 1 1
0.366306578246221 0.362749006939155 1 1
0.401571444698968 0.396787365038189 1 1
0.45149366171192 0.447110044285859 1 1
0.448009276409305 0.442813076343244 1 1
0.597900059099392 0.591900151459783 1 1
0.564604082760943 0.559486044557566 1 1
0.367949845114374 0.364233568864102 1 1
0.388286518070506 0.384850012180632 1 1
0.475182906908498 0.470299118332889 1 1
0.440988205106464 0.436305067871178 1 1
0.510120235588189 0.505180629558537 1 1
0.561943969930031 0.556319364045878 1 1
0.481335998944069 0.477098826283763 1 1
0.339402612976228 0.336536513688106 1 1
0.487547944807601 0.482744486637782 1 1
0.506073973320605 0.500861674848247 1 1
0.465202527762197 0.460725401209478 1 1
0.592329265596909 0.586418738905057 1 1
0.46559631394542 0.460813217819605 1 1
0.57071293386003 0.565826097856842 1 1
0.445232346446727 0.441215807283225 1 1
0.506857692375715 0.501985514523868 1 1
0.454399922189816 0.449780899299353 1 1
0.382830980476905 0.378976557069074 1 1
0.574523612932364 0.568573971211101 1 1
0.605583259470099 0.600027925234118 1 1
0.530786738548276 0.526119167419494 1 1
0.495200072105323 0.489863639504554 1 1
0.489222026764102 0.484715846434489 1 1
0.417250653558948 0.412083660528924 1 1
0.659219119061617 0.653439808145568 1 1
0.609201146887138 0.602833263545614 1 1
0.548997526937138 0.544432480270196 1 1
0.614188719510977 0.607893405420702 1 1
0.478105201045562 0.473584788342709 1 1
0.567515794030304 0.561952296504857 1 1
0.466409059466922 0.462371858883134 1 1
0.551201533854933 0.545431389621576 1 1
0.525380748340355 0.520782664062833 1 1
0.483345348303341 0.478508010756181 1 1
0.666942434929089 0.659948111694456 1 1
0.520835755411891 0.514535075507571 1 1
0.588837778293893 0.583027189948181 1 1
0.314420652432473 0.311591885173742 0 0
0.617566083129792 0.611485970183974 1 1
0.512521967382366 0.506713705707246 1 1
0.432638132495908 0.428376869753864 1 1
0.433322384850601 0.429397195679628 1 1
0.581653499082933 0.574746162465854 1 1
0.518173478488284 0.512024578674983 1 1
0.543406324507761 0.537866892034698 1 1
0.557818047679656 0.552157411688511 1 1
0.349415752251326 0.345924783311025 0 0
0.60810580907551 0.601616563036144 1 1
0.685317013369177 0.678040114094839 1 1
0.648527112195902 0.641175589748738 1 1
0.565888326672372 0.558994944101981 1 1
0.431723589078601 0.42634818171987 1 1
0.533188567962918 0.52815933946195 1 1
0.539931424951126 0.534123801959784 1 1
0.469534780701648 0.464964300313169 1 1
0.602054398379616 0.596299126450623 1 1
0.413029145073741 0.408026962177276 1 1
0.62952646382518 0.62350551864289 1 1
0.537209420804089 0.53215620015663 1 1
0.599731200763049 0.593712858685488 1 1
0.59528683442878 0.589641518708496 1 1
0.489497484684829 0.484096459456234 1 1
0.420415283841315 0.415920854295047 1 1
0.421664220830595 0.417443120365397 1 1
0.526616826358109 0.520826483264479 1 1
0.652895289975655 0.645976266285935 1 1
0.537734920994208 0.532566758611615 1 1
0.353856812407309 0.350369679402007 1 1
0.507005311398079 0.501417759220524 1 1
0.558178258037319 0.552720704511414 1 1
0.619082465873425 0.612927032772413 1 1
0.50076512892505 0.495516335290541 1 1
0.75152371440523 0.74477051270218 0 0
0.523051350152945 0.518248475815124 1 1
0.591775126916072 0.585392767648547 1 1
0.538878295653938 0.532712808719308 1 1
0.555942999836082 0.551273158998174 1 1
0.661514868060877 0.654447434350289 0 0
0.543390459389775 0.537417842826488 1 1
0.462283753800517 0.458247153827426 1 1
0.55018561003874 0.543938878201943 1 1
0.40457086642595 0.400084756602633 1 1
0.536651426871294 0.53135007419 1 1
0.505913352777488 0.501273453478864 1 1
0.481065952726906 0.476362371507165 1 1
0.506821638642509 0.501906769803321 1 1
0.406684807069592 0.402222034618088 1 1
0.740940314960832 0.732940767787475 0 0
0.370980741283153 0.367443773412807 1 1
0.40967609088633 0.405765582802817 1 1
0.538043700542041 0.532938197819504 1 1
0.48018456310242 0.475068639407175 1 1
0.471208146400347 0.466135607086598 1 1
0.647098965564153 0.640473139040633 1 1
0.438584120824259 0.434187789451132 1 1
0.240720583852769 0.238024999856146 1 1
0.53081597774705 0.525224105306574 1 1
0.482383118553168 0.477055300972757 1 1
0.496990406468999 0.492008448482403 1 1
0.678758282926316 0.673073231679694 0 0
0.480803863833644 0.475859306364239 1 1
0.518333459180704 0.513055321968047 1 1
0.602564616710704 0.596019096551073 1 1
0.724097739085609 0.715654908005053 0 0
0.563359100752347 0.557169572084129 1 1
0.600255266257138 0.594559744079133 1 1
0.599837467967384 0.594033473521424 1 1
0.453135164765476 0.448170902264882 1 1
0.468330059536716 0.463830760619937 1 1
0.633208249121524 0.627236610339384 1 1
0.487259863245384 0.482500360447574 1 1
0.47808294740401 0.472340613775268 1 1
0.51285619598642 0.508122404118877 1 1
0.318820328095871 0.315376458533934 0 0
0.590722874403335 0.584769929267565 1 1
0.481101221132238 0.476242794546258 1 1
0.636941513310275 0.630814478585062 1 1
0.714365799764444 0.70655762623847 0 0
0.456443036289381 0.452861796134795 1 1
0.55671093094338 0.551454277988388 1 1
0.485211056394088 0.480077989289129 1 1
0.455892963476571 0.451621231837124 1 1
0.54309847965047 0.536884958617851 1 1
0.397081139883792 0.393813999585759 1 1
0.52734263126168 0.522250373184767 1 1
0.601080674893471 0.59513346590633 1 1
0.654826647436412 0.647605747431299 1 1
0.573491801961298 0.567825628717219 1 1
0.58899714710331 0.582452655565949 1 1
0.750954867545973 0.742834416235577 0 0
0.468149945630178 0.464049359080638 1 1
0.440382104422945 0.436514867588726 1 1
0.475307520227053 0.470721397622238 1 1
0.536625883357668 0.530788868568932 1 1
0.39596715267795 0.39186133876764 1 1
0.504259575447881 0.499375878388629 1 1
0.538805684522908 0.532184989291212 1 1
0.567594703852268 0.562593990080777 1 1
0.440509898085818 0.436275688327495 1 1
0.602231102429023 0.596437812407213 1 1
0.403119998403389 0.399280731946009 1 1
0.489736706333934 0.483950141399847 1 1
0.520010702967585 0.514516759347745 1 1
0.559056357973448 0.553298720269209 1 1
0.609308416421382 0.603824252793456 1 1
0.335988929395315 0.332604884309174 1 1
0.548086334890758 0.541342442655967 1 1
0.367824364273018 0.364212431571653 1 1
0.378166965115997 0.37419387466128 1 1
0.493390066889794 0.488393675267686 1 1
0.40792519548809 0.403307898619754 1 1
0.332069795623486 0.328633660408225 0 0
0.644402562345343 0.638174426582407 1 1
0.477692760814155 0.473313280883827 1 1
0.439643356005966 0.435879486572408 1 1
0.500798663644154 0.495837017325922 1 1
0.369246818581111 0.365664383961306 1 1
0.397325791797768 0.393755242116059 1 1
0.459106424331261 0.454928780137079 1 1
0.480417719272164 0.475220645384215 1 1
0.440058219822777 0.43497829464432 1 1
0.564044079832266 0.558702056743177 1 1
0.430123866080096 0.425904185637131 1 1
0.414877919103219 0.410703430847864 1 1
0.399372851297631 0.395230147819086 1 1
0.571915653237463 0.565672297144232 1 1
0.48858492204232 0.483812265682355 1 1
0.563472691555568 0.557228207334398 1 1
0.422956702477431 0.419319545717868 1 1
0.509805899998347 0.505115726487821 1 1
0.339492635048247 0.336276126673612 1 1
0.364077208156271 0.36045459286493 1 1
0.484770337944979 0.479752442036245 1 1
0.499035440679117 0.494536581899402 1 1
0.555242381330104 0.550034509319927 1 1
0.490896162683008 0.485853782054464 1 1
0.577833738877739 0.572331984233409 1 1
0.57449157416989 0.569266438672076 1 1
0.512609986358429 0.507457781490676 1 1
0.627574639282743 0.620998078395085 1 1
0.520032618037312 0.513555772264858 1 1
0.723739373105921 0.716125215586307 1 1
0.345548548862198 0.341929230865456 1 1
0.584781411101394 0.578793451075206 1 1
0.588570389963216 0.582329518791694 1 1
0.396865198657129 0.392677875145875 1 1
0.49861292079752 0.493567862188857 1 1
0.414430025410661 0.409756037559396 1 1
0.514998548195199 0.508927762228217 1 1
0.491396011981355 0.48641600059212 1 1
0.455022521506859 0.449582924962086 1 1
0.643156245095005 0.637429857519504 0 1
0.530945982215418 0.525615765900133 1 1
0.40598951864192 0.40214685420012 1 1
0.456830006910668 0.452373682452983 1 1
0.532545244574563 0.526333747599742 1 1
0.722014431374285 0.71478685224395 0 0
0.516369913238205 0.511257744490134 1 1
0.646283537728409 0.638783259598779 1 1
0.603542000262586 0.597232552728449 1 1
0.438349599709932 0.43325019416993 1 1
0.568713167563378 0.562913174210651 1 1
0.385819067685691 0.382101197341462 1 1
0.504500976884791 0.49997076947029 1 1
0.569333425522516 0.56413677298916 1 1
0.500929522566909 0.49721737206463 1 1
0.642828615275259 0.635937718453337 1 1
0.389286951269479 0.385387054551263 1 1
0.515768870617617 0.510851116210222 1 1
0.487079751687382 0.482178359028695 1 1
0.571982572607109 0.566776789127281 1 1
0.443110683331398 0.4378806246619 1 1
0.360689311732014 0.356674425691746 1 1
0.536676336342857 0.530889389969567 1 1
0.559280453284978 0.554012011227189 1 1
0.502685038224382 0.497921977172142 1 1
0.405474282337929 0.401703486537194 1 1
0.446942700140982 0.442287756516338 1 1
0.445777107129228 0.440767955997664 1 1
0.401282523805719 0.396800670788442 1 1
0.573405994703699 0.56752452851414 1 1
0.529526040760389 0.52448402949199 1 1
0.449213383355982 0.44452561537334 1 1
0.471606313222972 0.467200162129208 1 1
0.433415389683259 0.428916931348974 1 1
0.335388432214304 0.33217124366709 0 0
0.386655443271318 0.38256002011212 1 1
0.552519033263076 0.546585714038794 1 1
0.578771983871388 0.572744484829069 1 1
0.627335391571709 0.620699970902709 1 1
0.455600569368864 0.450484129716386 1 1
0.551317015509874 0.546388306485394 1 1
0.361024923501466 0.357196718718994 1 1
0.510247706437239 0.505328191896274 1 1
0.559982522889826 0.554304645448866 1 1
0.456010284296804 0.451675470293282 1 1
0.63055828809887 0.623506082261543 1 1
0.640038081040333 0.63365649367259 1 1
0.4715850173527 0.466840066042125 1 1
0.517425337851624 0.511244598457538 1 1
0.622116438545524 0.61549443242233 1 1
0.414605419088016 0.410259908303884 1 1
0.503745695283897 0.498320606248881 1 1
0.476341621678757 0.471532384669944 1 1
0.500457048520383 0.495382988971603 1 1
0.501473637987832 0.495683804909494 1 1
0.507420539123734 0.502736752338125 1 1
0.457454376221427 0.453170138257206 1 1
0.532549529964246 0.527025032260041 1 1
0.434153933618933 0.429922175282632 1 1
0.424332411249969 0.420252150185158 1 1
0.647735370860184 0.640869023647911 1 1
0.566703455340028 0.561232296094261 1 1
0.6268552576995 0.62094093251487 1 1
0.553021343151848 0.547180973609114 1 1
0.603946509068109 0.597732753707149 1 1
0.431323502069745 0.427051553030411 1 1
0.544511997656353 0.539761021242552 1 1
0.491773541585756 0.485990628750241 1 1
0.410229147917086 0.406303256268508 1 1
0.579606267074963 0.573877705597031 1 1
0.488784868806081 0.483047546468397 1 1
0.447522749640384 0.442446743022355 1 1
0.554119253772272 0.548350066949963 1 1
0.489262164586731 0.48387848786203 1 1
0.775517802660483 0.766068177315561 0 0
0.593060405568783 0.588003224006585 1 1
0.432293747277643 0.428381164538592 1 1
0.34152228520892 0.338550234792583 1 1
0.518833683771782 0.51390262709262 1 1
0.326149622943817 0.322838198363917 1 1
0.384377313268468 0.379959543864463 1 1
0.483712712519701 0.47872462033334 1 1
0.57200190721067 0.565944195751044 1 1
0.518576465751235 0.513634458538564 1 1
0.369052042326963 0.365085533501491 1 1
0.353075434365503 0.349850765041404 1 1
0.429611852066411 0.424778691953491 1 1
0.485750823624465 0.480511179581388 1 1
0.499534146254678 0.494621131843515 1 1
0.465435619515565 0.461199541829337 1 1
0.460175437846759 0.455452403507437 1 1
0.435208641244702 0.43090630046053 1 1
0.352674846762732 0.349460656756267 1 1
0.352973130345282 0.349710946084502 1 1
0.667122576273725 0.660256907448861 1 1
0.399105455390974 0.394413123754148 1 1
0.35643505754787 0.353058681791129 1 1
0.536055886951971 0.530843439450035 1 1
0.573232656841238 0.567931949980962 1 1
0.361259665048214 0.357349277440371 1 1
0.639356695276867 0.63295697412285 1 1
0.462546528124546 0.457990416865517 1 1
0.703314279148798 0.695783726454403 1 1
0.410307901500274 0.406595763755833 1 1
0.344825640633901 0.340837071690552 1 1
0.534336904966559 0.528344036228594 1 1
0.485923203146846 0.481014481861699 1 1
0.433157516772493 0.429145120749757 1 1
0.508641129874545 0.503333812427973 1 1
0.471661675989637 0.467086556761333 1 1
0.515551063323301 0.510450453787847 1 1
0.509056175001486 0.504167890554427 1 1
0.555749337591607 0.550623060241991 1 1
0.61870043959313 0.610916478824826 1 1
0.509592675193071 0.503904100089052 1 1
0.560169059585446 0.554629104598492 1 1
0.529047532024328 0.523317702394491 1 1
0.604171895647989 0.598358964072809 1 1
0.443178184931962 0.438704409909039 1 1
0.494514048113465 0.490089629701557 1 1
0.52070885451229 0.515899371429335 1 1
0.39911452026571 0.394938306978248 1 1
0.664412959813472 0.657904430455308 0 0
0.448594915250589 0.444497184643549 1 1
0.536718155213315 0.53195783312465 1 1
0.438679639516045 0.434000975311685 1 1
0.568155036323115 0.561028067683975 1 1
0.428731232728746 0.424211451803904 1 1
0.585198295164524 0.578973574018449 1 1
0.484967475287679 0.47959705827185 1 1
0.466670218215391 0.462105127713017 1 1
0.468663897466412 0.464414874813032 1 1
0.412357497960378 0.407777892197773 1 1
0.471160481046599 0.466476734277594 1 1
0.546827886717746 0.54116614847262 1 1
0.438064477674111 0.433438028364887 1 1
0.439418708917001 0.434989035266628 1 1
0.66989478411353 0.662327362794357 1 1
0.470066842053561 0.464932281151832 1 1
0.740757252363561 0.733073262255134 1 1
0.402237362812799 0.397901856380395 1 1
0.431152204306108 0.425166745255456 1 1
0.447240962935544 0.442912571864911 1 1
0.384687856402752 0.380949271625565 1 1
0.711671545486691 0.704622143528332 0 0
0.5834956198854 0.577759737579634 1 1
0.475697380552053 0.471332936240003 1 1
0.448049304157826 0.44284070671237 1 1
0.609860485949828 0.603860782578588 1 1
0.383752325253917 0.380338762385849 1 1
0.538591993031451 0.532739802415997 1 1
0.506596211097695 0.501148560806958 1 1
0.469483896252434 0.465098470941218 1 1
0.511128149106593 0.505552324379006 1 1
0.563447700925603 0.558421884917368 1 1
0.532086624153508 0.525697236892562 1 1
0.59107533143069 0.585362707335582 1 1
0.531120338137098 0.526174257998643 1 1
0.38809148702102 0.384011560907377 1 1
0.539917709150854 0.535435949210127 1 1
0.434293439546363 0.430377563895765 1 1
0.45896269130128 0.454731048284501 1 1
0.370458531703195 0.366764398264777 1 1
0.565338871948219 0.559682076345173 1 1
0.576538183157819 0.570659845626055 1 1
0.467990432891719 0.462986644292292 1 1
0.630208534861975 0.623613507523168 1 1
0.594607939685192 0.589069498411979 1 1
0.516204956169982 0.509845587685491 1 1
0.666833838012235 0.660114823122692 1 1
0.533780825510236 0.528407740105943 1 1
0.468269797702525 0.463869884101391 1 1
0.431028867580405 0.426878446769471 1 1
0.560867731509346 0.554149648364926 1 1
0.336778933257208 0.333091636270696 1 1
0.446554658659444 0.441508984346783 1 1
0.428288776464456 0.423696269518823 1 1
0.52778568795319 0.522716076287688 1 1
0.56580575363516 0.560086705581842 1 1
0.503055245536074 0.49815360031967 1 1
0.250765036639761 0.247650570146098 0 0
0.39254076254216 0.388560116745125 1 1
0.549487994004155 0.543873415596995 1 1
0.450274260449208 0.445696076698046 1 1
0.388092933246376 0.383568708094561 1 1
0.387506487848149 0.38346959845936 1 1
0.558689491851856 0.553668901192237 1 1
0.436353313750215 0.432406939633236 1 1
0.483495524331234 0.477721423331302 1 1
0.595874895936353 0.589821027862568 1 1
0.328186255861316 0.32444863152516 1 1
0.590690464587445 0.584836731406399 1 1
0.539201694079713 0.534000254612803 1 1
0.383080888417047 0.379115541761736 1 1
0.577468018976479 0.571789056084764 1 1
0.526386255910305 0.520180268593828 1 1
0.571338792562697 0.56573022889222 1 1
0.452451676657873 0.448170758962883 1 1
0.484982568045922 0.480527021708124 1 1
0.454304240304149 0.449136103480269 1 1
0.626917996093158 0.620488080891501 1 1
0.390405521668913 0.386889739742079 1 1
0.520052778438491 0.514103294533013 1 1
0.543022154297738 0.537819912095108 1 1
0.470399793927764 0.465256992250377 1 1
0.52804586794599 0.521866419654715 1 1
0.49450964431324 0.488840470921588 1 1
0.579541368781293 0.573945740769131 1 1
0.577948287317305 0.571475989965142 1 1
0.300258243516706 0.297492067804603 1 1
0.449513661250399 0.445333686362698 1 1
0.712991060173219 0.705774296775971 0 0
0.429152025552067 0.424753575152576 1 1
0.605161508768179 0.598903669713906 1 1
0.530347349548907 0.524246314197976 1 1
0.476621907343808 0.472117571815742 1 1
0.630087975451938 0.623423029287029 1 1
0.547135224243536 0.541837304765511 1 1
0.507563024961555 0.501932590784086 1 1
0.381097992840835 0.377206190566517 1 1
0.465598941964587 0.460863453218073 1 1
0.497835069420517 0.492391206595983 1 1
0.564765063602764 0.559099773998341 1 1
0.578868507856558 0.573532014287879 1 1
0.638108376824114 0.630925654650844 1 1
0.562474504155875 0.556977161170051 1 1
0.551851320540381 0.546686504744705 1 1
0.513734413934449 0.50911487723615 1 1
0.547727370703041 0.542458076950647 1 1
0.619307952470064 0.612861525057136 1 1
0.552718313387999 0.54721810591686 1 1
0.714537480550175 0.708159355972127 0 0
0.361357453676072 0.35786123977392 1 1
0.492968433769747 0.488012918684289 1 1
0.693086107750633 0.686185952811871 0 0
0.627838256403265 0.621486866815003 1 1
0.483645721587413 0.479111258866005 1 1
0.61864840980929 0.612101070456481 1 1
0.443589024498493 0.438881810239491 1 1
0.505035750811204 0.500078024604267 1 1
0.374212985380549 0.370819691840464 1 1
0.629556982603679 0.623208157645516 1 1
0.416683284354607 0.412494533534762 1 1
0.368807956558421 0.363690802551733 1 1
0.562366847467936 0.556930267623432 1 1
0.636234060980692 0.630494869758864 1 1
0.381368363894034 0.377352123001419 1 1
0.481264230025103 0.476149295640796 1 1
0.533679979778101 0.527953230359073 1 1
0.388492589053599 0.384752063350756 1 1
0.52636286931066 0.520499965858904 1 1
0.459517447489202 0.454841759552839 1 1
0.485262414779726 0.480671938311073 1 1
0.597972916001448 0.59260790754854 1 1
0.67970114099414 0.673246503601863 0 0
0.610847140040478 0.603828337500139 1 1
0.421888399009306 0.417631856992125 1 1
0.445949446261553 0.441520611596137 1 1
0.332533445996581 0.329229842248068 0 0
0.491925984566922 0.486757267971961 1 1
0.469371123062351 0.464311225689749 1 1
0.414692087164122 0.41062563216349 1 1
0.535882844297097 0.531045242184042 1 1
0.600353922261096 0.594549847469101 1 1
0.422788787121187 0.419253617083392 1 1
0.48284530093466 0.4772639239104 1 1
0.494308210555264 0.489289062700032 1 1
0.327206173779975 0.323135546495399 0 0
0.481999233419928 0.476415265016482 1 1
0.435686521343108 0.431603834835645 1 1
0.615056983755318 0.608714970132111 1 1
0.633818146567023 0.627714696964822 1 1
0.505287992831843 0.500267707300461 1 1
0.573726680488444 0.568232058907295 1 1
0.537814411651267 0.532109686459455 1 1
0.268295775532965 0.265629984276245 0 0
0.666231760301152 0.65942751325505 1 1
0.272311393675441 0.268942356847771 0 0
0.567776340906483 0.56224621098503 1 1
0.452072514033347 0.447983625215078 1 1
0.590179396555469 0.585047761375075 1 1
0.636699814568793 0.629371632586382 1 1
0.474450237208412 0.46932468605652 1 1
0.56460537527555 0.559848641523963 1 1
0.555852356128367 0.549536627322891 1 1
0.367942052404622 0.364328908946469 1 1
0.453610132102914 0.449174839918814 1 1
0.345114634082367 0.341814529762636 0 0
0.66935274850666 0.662133822662823 1 1
0.536443836582502 0.531212740420178 1 1
0.424378573261225 0.420100193068538 1 1
0.436548227830756 0.432091694337467 1 1
0.346095047286217 0.343148349062159 1 1
0.379794718191015 0.375904925499816 1 1
0.631127279569978 0.624792774101872 1 1
0.53039431989733 0.525344732801282 1 1
0.421072908956703 0.416619536556674 1 1
0.625117452792818 0.618993087860448 1 1
0.465899671115217 0.460321370597181 1 1
0.494162011203048 0.489303967586064 1 1
0.48052876399023 0.475867547529033 1 1
0.638537821653466 0.632558902600299 1 1
0.319953674951541 0.316413282892206 1 1
0.57032764775293 0.56379452651998 1 1
0.512666657570673 0.507927400523317 1 1
0.521331885562672 0.516667234053189 1 1
0.579706567761566 0.573942237417659 1 1
0.573098098041332 0.567880148742911 1 1
0.61261087576698 0.6062853277592 1 1
0.491054758242958 0.486902482010046 1 1
0.575081196533855 0.569049370473608 1 1
0.455226686693479 0.450439217964911 1 1
0.468187030217 0.463624806155482 1 1
0.516578521429218 0.511571754807389 1 1
0.524497551853609 0.518605772815547 1 1
0.459886617062273 0.455414529571125 1 1
0.417699119209078 0.413579122087678 1 1
0.583603668284499 0.57708027779952 1 1
0.356963950067072 0.353592282673542 1 1
0.465061506851317 0.459790931472703 1 1
0.564939558401412 0.55884086072765 1 1
0.557484804645894 0.551798661346165 1 1
0.553991592531451 0.547738860506746 1 1
0.510128655212338 0.504991841637474 1 1
0.359108148483964 0.354867630919294 1 1
0.543605239407561 0.537667711240461 1 1
0.398540217464733 0.394611824741691 1 1
0.54487272345572 0.539620111853467 1 1
0.647736910546476 0.641251085501411 1 1
0.55787420888718 0.551993179989951 1 1
0.452887354066607 0.448135625864839 1 1
0.485687576422618 0.480290464237995 1 1
0.222970843738582 0.22086376085167 0 0
0.566849430269125 0.560429543585803 1 1
0.430129410182827 0.426163292659014 1 1
0.384379326617979 0.379975637972014 1 1
0.347350645223894 0.34401898301232 0 0
0.490505990983762 0.485240230644346 1 1
0.427860466605923 0.423728482479126 1 1
0.574384683689409 0.568967622417158 1 1
0.470080211193633 0.465918788619559 1 1
0.350641434632519 0.347589482338034 1 1
0.442097927202178 0.437734322242556 1 1
0.435302522110686 0.431096598019099 1 1
0.438377641931032 0.434293344941359 1 1
0.54489668067944 0.539552397378928 1 1
0.303928669999219 0.301353086097199 0 0
0.403037013657506 0.398954760414621 1 1
0.58469950192845 0.57932219892154 1 1
0.556652473025765 0.551025856311157 1 1
0.921807399952098 0.911156101244309 0 0
0.462667447161698 0.458449465712004 1 1
0.436327636162393 0.432057077582826 1 1
0.725327010982553 0.717788829269023 0 0
0.432978946800834 0.428240464512426 1 1
0.519771905537555 0.514102980120718 1 1
0.540069270126734 0.535249574393958 1 1
0.637489930771153 0.63168056558689 1 1
0.654963401908043 0.648194265476575 0 1
0.655052342622347 0.648821675505779 0 0
0.275069013083461 0.272414092716359 0 0
0.394035852037378 0.389988418172011 1 1
0.387616695807388 0.383838467112599 1 1
0.503043896118623 0.497745119833412 1 1
0.510415826093466 0.505496064963786 1 1
0.43193210908338 0.428102147039221 1 1
0.450220138877397 0.445983025650269 1 1
0.588731394929662 0.582696191090626 1 1
0.420641655423512 0.416585534514104 1 1
0.413486755205864 0.408524151916775 1 1
0.487219145292965 0.482684581554111 1 1
0.336537325644141 0.332975547192494 0 0
0.374707361599483 0.371313498779866 1 1
0.446755077083848 0.442035386495893 1 1
0.406759147469446 0.402548486400954 1 1
0.580452304461197 0.574694299612534 1 1
0.605591844769998 0.599156538351741 1 1
0.353753826625226 0.348403839938767 1 1
0.223515169005599 0.22119694685453 0 0
0.543549704825989 0.536794681004369 1 1
0.373142573872212 0.369144993664259 1 1
0.588075207778002 0.582698458061546 1 1
0.520466006759992 0.515438231028109 1 1
0.376320077844393 0.372886266150204 1 1
0.427737035101773 0.423533122512108 1 1
0.512798849178706 0.507743799441368 1 1
0.632266400534584 0.625972995902557 1 1
0.353876349222902 0.350795928515725 1 1
0.419014217224479 0.41371893157906 1 1
0.532263018581203 0.526724370010854 1 1
0.376331812734182 0.372985925170125 1 1
0.580296975644302 0.574392606115003 1 1
0.708778559973837 0.701943365284136 1 1
0.430850575342806 0.42644138536058 1 1
0.586627435782815 0.581423807863062 1 1
0.528980995224804 0.523762543761633 1 1
0.705027103465551 0.69902169132746 1 1
0.57564094129482 0.570849634908839 1 1
0.449025464083859 0.445085717192 1 1
0.460058452701004 0.455118690798971 1 1
0.489948059091934 0.484233546880131 1 1
0.513068327169132 0.507513994362445 1 1
0.609338677443246 0.603041533914281 1 1
0.457360185395068 0.452814396071004 1 1
0.559153864597401 0.553630213962508 1 1
0.440252961517156 0.435433007158336 1 1
0.516580763411268 0.511952208138388 1 1
0.491095193359762 0.485993455345753 1 1
0.532608181293363 0.527317209860387 1 1
0.451969225166958 0.446636831946258 1 1
0.46917772246557 0.464317763227687 1 1
0.514510537259767 0.509133319035465 1 1
0.477369485110179 0.473140238779335 1 1
0.179225876155127 0.177613287084062 0 0
0.544811649922978 0.540137382067832 1 1
0.567276922545097 0.562535792044983 1 1
0.595526751943856 0.589105059251688 1 1
0.427282327340667 0.422788935461103 1 1
0.424198350639783 0.419985694509223 1 1
0.538675769800174 0.533191384756139 1 1
0.436604688452763 0.432469614490656 1 1
0.519855368294991 0.514278514397508 1 1
0.431580725615028 0.426946342842703 1 1
0.539879394708107 0.53417003252698 1 1
0.284486440851517 0.282329088476924 1 0
0.566047299707158 0.560442691137214 1 1
0.416647750846079 0.412394971878027 1 1
0.578088744982868 0.571936114058846 1 1
0.502491847150601 0.498078278319389 1 1
0.415842567728564 0.412188522388052 1 1
0.40879663095564 0.403760001992892 1 1
0.544238953159574 0.538770376905164 1 1
0.528551578246595 0.523336024522717 1 1
0.480304552710895 0.475293515835033 1 1
0.620565526250243 0.614737515528471 1 1
0.398294699225418 0.394025939687317 1 1
0.34421574228434 0.340148665846384 1 1
0.537546181218146 0.532725359983856 1 1
0.632677567308733 0.626746589721233 1 1
0.736641022095885 0.729045270791851 0 0
0.453401648217316 0.449022816541316 1 1
0.413669062774644 0.409358092067311 1 1
0.494108520292054 0.489369286034555 1 1
0.558161830278811 0.551939018041903 1 1
0.45501949412836 0.449734399032375 1 1
0.575585039649032 0.570595796165903 1 1
0.435216541595266 0.43040172688363 1 1
0.307041401988397 0.303695604424284 0 0
0.387723967264973 0.383521447568743 1 1
0.478651253886698 0.473371553420119 1 1
0.480817656873229 0.475596326045732 1 1
0.532975035852779 0.52780229167434 1 1
0.347101664885667 0.344168577014856 1 1
0.658777153246026 0.65246515013361 1 1
0.423500917954305 0.41902174051252 1 1
0.481673547292265 0.476347113378244 1 1
0.334423453156951 0.331467881038643 0 0
0.528557547858749 0.52350436144944 1 1
0.402028218433746 0.398026407241241 1 1
0.417380589108195 0.413038731681328 1 1
0.48946525718464 0.484025712321707 1 1
0.429343415670616 0.425591193527081 1 1
0.596203704169614 0.590168822840199 1 1
0.49667612780675 0.491677017856301 1 1
0.686318461435416 0.679808272046897 1 1
0.356626402616454 0.353104439447153 1 1
0.556639511839946 0.551390012018377 1 1
0.438124002148637 0.434040828154902 1 1
0.325875702420583 0.323048330197245 1 1
0.414465624754621 0.410355400746947 1 1
0.302471730061364 0.299435704221568 1 1
0.417113635786502 0.413466469280378 1 1
0.539269260929336 0.534122455419061 1 1
0.341230685275196 0.338058900664294 0 0
0.461658083579734 0.457655527342527 1 1
0.549303647857524 0.544240174887805 1 1
0.315109828502908 0.311317600663623 1 1
0.507920363357955 0.502875894885669 1 1
0.370395612204715 0.366427911121453 1 1
0.509953810974188 0.505089423202503 1 1
0.656758575302899 0.649838617492317 1 1
0.301386919230392 0.298746375682121 0 0
0.453010691191185 0.448878972508941 1 1
0.505718573712061 0.500678463607878 1 1
0.413015310478763 0.408153812203163 1 1
0.573570513876942 0.566252666733552 1 1
0.475344568826057 0.470611611424752 1 1
0.301046627552506 0.297707920370324 0 0
0.43704245172745 0.432739135581052 1 1
0.29825064616202 0.295616286895403 0 0
0.448863434770811 0.444422382076226 1 1
0.432913570243343 0.428069462240491 1 1
0.553225057785044 0.546920953257397 1 1
0.735250771273443 0.72611512864489 1 1
0.563971362612415 0.558424362244668 1 1
0.384898048100511 0.380839526503098 1 1
0.51334812317125 0.508026538633422 1 1
0.564360000265746 0.558198366216901 1 1
0.736095177846214 0.728656251254286 1 1
0.430388369867735 0.426166556518575 1 1
0.400855713492231 0.397031343095388 1 1
0.616278870732802 0.610555353602336 1 1
0.541254078976354 0.53585324482592 1 1
0.427732968058484 0.423573376887839 1 1
0.40190425983978 0.397793046324065 1 1
0.511208149983678 0.506166915751265 1 1
0.356335858203619 0.351449633729223 1 1
0.496189462252488 0.491599352478825 1 1
0.51370309046235 0.508380409995752 1 1
0.484763027890844 0.479607252271704 1 1
0.461181838556748 0.45629355419346 1 1
0.575249476109334 0.570016599342284 1 1
0.592966502568957 0.587128576123527 1 1
0.413125003066064 0.408836816721458 1 1
0.609785089902098 0.602342399413268 1 1
0.538954951690094 0.533777463474646 1 1
0.379450161901445 0.375592379334208 1 1
0.409758967009046 0.40549404163274 1 1
0.394417980742647 0.390826249551144 1 1
0.639946299809774 0.632850233539545 1 1
0.317214414341965 0.314040817092264 1 1
0.435279174297185 0.430935296437131 1 1
0.713871777327095 0.706676310610048 0 0
0.459654291933794 0.45529438931294 1 1
0.4911361663842 0.486407619620067 1 1
0.578818065626157 0.573635449929976 1 1
0.53571464131897 0.529971250300072 1 1
0.368324584606687 0.364095562071128 1 1
0.608662064315864 0.601748069372381 1 1
0.661395015419101 0.654724035638328 1 1
0.639812114041809 0.633024796126275 1 1
0.669985162325299 0.663588527973109 1 1
0.501388811339155 0.495793771848988 1 1
0.388166122298012 0.383626802530331 1 1
0.411883917905361 0.407670758989909 1 1
0.538868323023316 0.532907048253702 1 1
0.589398714581091 0.582858339805223 1 1
0.627265189467134 0.621247523628843 1 1
0.470044443623551 0.465836325783578 1 1
0.607010668702896 0.600688087393837 1 1
0.540952899700863 0.535285366245708 1 1
0.518594787774711 0.513205939912685 1 1
0.267191441659171 0.263929499655289 0 0
0.531666066334848 0.525541447266271 1 1
0.36298709586243 0.35907554924682 1 1
0.635839312188424 0.629086255070837 1 1
0.470114114165543 0.465504444392377 1 1
0.53768549329773 0.531902044750091 1 1
0.45812681223932 0.45339923287611 1 1
0.473902714617038 0.468564475874347 1 1
0.387049920355725 0.383291153803533 1 1
0.508835470404496 0.503765969830537 1 1
0.486219680513919 0.481246396418617 1 1
0.462221993679388 0.457630407862548 1 1
0.490687011591779 0.486644215519939 1 1
0.551460378252433 0.54531576165631 1 1
0.566216733586944 0.561305748337016 1 1
0.504698423321017 0.49940134075382 1 1
0.551873502833339 0.546836188281679 1 1
0.596410552923707 0.590149082167215 1 1
0.482308325764635 0.476550904853352 1 1
0.638019665100761 0.631824096781744 1 1
0.516265430685136 0.510469058690479 1 1
0.613925369780724 0.607804495223058 1 1
0.498760336434191 0.493261214339087 1 1
0.516310905054193 0.51136314456619 1 1
0.448369579760782 0.444521131976745 1 1
0.554740960210825 0.549572204149262 1 1
0.609527791376434 0.604114055823154 1 1
0.433321121592119 0.42887085258164 1 1
0.431625028869578 0.427395338240105 1 1
0.506632603247589 0.501182850872311 1 1
0.461097145460967 0.456672486140425 1 1
0.507067835022249 0.50178993689698 1 1
0.519314497648089 0.514168194037664 1 1
0.455635686293917 0.451214353369869 1 1
0.620492453580408 0.615206519703325 1 1
0.27805516906661 0.275004968257088 1 0
0.477848931390989 0.473246163749955 1 1
0.488872942433761 0.484129983999889 1 1
0.477247392776875 0.472497224614279 1 1
0.649365967431745 0.642232953160469 1 1
0.366090522995803 0.362371633741105 1 1
0.502033745982726 0.497602548637344 1 1
0.660280123143742 0.653877892527569 1 1
0.451125475843898 0.447499515925338 1 1
0.492695805319895 0.487249592392656 1 1
0.470202521784744 0.465821938559173 1 1
0.569931323423498 0.56439051298649 1 1
0.508690317974767 0.503527091718236 1 1
0.505226433417587 0.49941489440285 1 1
0.55198405105669 0.54583668314654 1 1
0.446871235779367 0.442038714159475 1 1
0.4264245668436 0.422422610438747 1 1
0.458744075208103 0.453999144910287 1 1
0.423799452637645 0.419621467175691 1 1
0.464960723789014 0.459605942020199 1 1
0.503695893591924 0.499049285168529 1 1
0.451520055073201 0.446928526503835 1 1
0.418177778422058 0.414686475128357 1 1
0.345391125551441 0.341046712710013 1 0
0.584442808723188 0.578776205176052 1 1
0.452179169783855 0.446605579057993 1 1
0.457143416632715 0.452701622333632 1 1
0.397081924861639 0.393081856213591 1 1
0.431428529600141 0.427488539021403 1 1
0.478160973856357 0.472396788478394 1 1
0.561867728982592 0.555847284652593 1 1
0.655331443485062 0.648451835406996 1 1
0.38106894914903 0.376864488546657 1 1
0.535176811016224 0.529609120037282 1 1
0.454572442740381 0.450100875425755 1 1
0.753896391435405 0.746016155336046 0 0
0.459857297104361 0.455254537045943 1 1
0.531304292354039 0.52632322189969 1 1
0.374718346246866 0.370673523399665 1 1
0.431826724937301 0.427876605715125 1 1
0.472813006808259 0.467960014966491 1 1
0.638873669630439 0.632318153561225 1 1
0.412913617334794 0.408741162622099 1 1
0.565644246497928 0.559635016514118 1 1
0.459552201165567 0.454826856478871 1 1
0.493840566744168 0.489068348585692 1 1
0.393757562804244 0.390265863929098 1 1
0.65743574502281 0.650006409681686 1 1
0.433239755833124 0.428200445817744 1 1
0.519966163602308 0.514309275503704 1 1
0.310910621902405 0.307630413596168 1 0
0.553412964080469 0.547836849992598 1 1
0.513578065390699 0.508739176329285 1 1
0.502277168776666 0.497371194063549 1 1
0.31855166761707 0.315501681371916 0 0
0.268049447508054 0.265124867972147 0 0
0.385783974647608 0.381417570620199 1 1
0.501106070367363 0.496518146858588 1 1
0.36151779490116 0.357738015767558 1 1
0.424717636157984 0.420688813200405 1 1
0.417662868386051 0.413816897421519 1 1
0.603563529679529 0.597773750018559 1 1
0.445904222563106 0.441675423727845 1 1
0.323983471291979 0.320711373316273 1 0
0.453529955401641 0.448941385511082 1 1
0.528911290659668 0.523450287419741 1 1
0.703719143014503 0.696231714251834 0 0
0.505534144133444 0.500224549503401 1 1
0.511670532816658 0.506277029465521 1 1
0.46718413053557 0.461701232618326 1 1
0.53483366359971 0.529697714170596 1 1
0.497545337433796 0.491912863222068 1 1
0.509283103894414 0.50352133542576 1 1
0.458380581909856 0.45372996092221 1 1
0.545415476843496 0.539478057191643 1 1
0.651033047671168 0.644426012582139 0 1
0.471791187427947 0.467047034948928 1 1
0.748074089172088 0.741822831330294 0 0
0.396616934249735 0.392687309807501 1 1
0.395249588841419 0.391181815683916 1 1
0.548895231744984 0.542542915083445 1 1
0.366174597301515 0.361709733351868 1 1
0.482687414499268 0.477813269159036 1 1
0.375490520144792 0.371522221338467 1 1
0.63217914877336 0.62617528265811 1 1
0.469970536457351 0.465035195164613 1 1
0.578912995750461 0.573565417106126 1 1
0.518122569315151 0.513168215572303 1 1
0.355703444517432 0.352467438579399 1 1
0.386929021949346 0.383037154885424 1 1
0.579666098025276 0.572121244191669 1 1
0.529558174876699 0.524166945582624 1 1
0.468085967840324 0.463072579911097 1 1
0.428196728151109 0.424252893329404 1 1
0.464905125046918 0.460161539474797 1 1
0.586068702654624 0.58016993778131 1 1
0.528338757102354 0.523288819087632 1 1
0.465175816909285 0.460611694129604 1 1
0.47627781508383 0.471203620206636 1 1
0.298274881197653 0.295270174175373 0 0
0.625596650363801 0.619232167009236 1 1
0.514412089516203 0.508158566236425 1 1
0.502695053063715 0.498137564899947 1 1
0.449466948016827 0.445175906137913 1 1
0.459887956613887 0.455589240835202 1 1
0.574567909409405 0.568557665678916 1 1
0.414487579261238 0.410782888286251 1 1
0.477935161190709 0.472501054348754 1 1
0.418810730050232 0.414385576160819 1 1
0.459640860648861 0.454669160673541 1 1
0.627539028330345 0.620652828746419 1 1
0.629873165025202 0.623250732229142 1 1
0.557798130193427 0.552880908820937 1 1
0.514196678501678 0.508733875876062 1 1
0.529172706009837 0.523747697175635 1 1
0.541863324104417 0.536500976868879 1 1
0.543065687627129 0.537211983455915 1 1
0.549738629587237 0.543961084174049 1 1
0.561347611819446 0.555652681574691 1 1
0.418398679019331 0.413909126907522 1 1
0.531904691242174 0.52680225960611 1 1
0.543703065730226 0.538070580732076 1 1
0.610702833864456 0.605159742442637 1 1
0.339036270912277 0.335709687781608 0 0
0.398261692513405 0.394521849879615 1 1
0.626633597875955 0.620204971670731 1 1
0.441118056766985 0.436995906119804 1 1
0.462377478357518 0.457315608463329 1 1
0.629268303918911 0.623277847337726 1 1
0.398474829697815 0.395193973102742 1 1
0.380234657514359 0.376264119246959 1 1
0.359067490286551 0.35573557636919 1 1
0.335974750519225 0.332253632150318 1 1
0.428155493913803 0.422804602449171 1 1
0.722053508257741 0.715078838075291 0 0
0.554601387780574 0.549305434880032 1 1
0.571963042325796 0.565882822227409 1 1
0.376282858808891 0.372488070726813 1 1
0.460768105188559 0.456349361619417 1 1
0.530350020455899 0.524889275290259 1 1
0.477320895062734 0.472954793265608 1 1
0.438810931311638 0.434687685685521 1 1
0.298004819066915 0.294667935505472 0 0
0.474746752929401 0.470238846410643 1 1
0.377913404132722 0.373874155351567 1 1
0.420404233017792 0.416872493427385 1 1
0.531178848096844 0.52574640691447 1 1
0.436490396558047 0.43187775247032 1 1
0.589141771925438 0.583244463631205 1 1
0.441089703823319 0.436964759323898 1 1
0.324035367697626 0.321821908730423 1 1
0.737788238767708 0.729632712713139 0 0
0.435728704412616 0.431029745493899 1 1
0.429457920416011 0.425298883034334 1 1
0.408155769329914 0.404421468556528 1 1
0.55940038813472 0.554538000324294 1 1
0.327313106945026 0.324007119360229 1 1
0.591906082546022 0.58584554709931 1 1
0.495825742550607 0.490824471193502 1 1
0.392389755541217 0.387317270313368 1 1
0.444630842113748 0.439754241299848 1 1
0.467684983339071 0.463098001065738 1 1
0.448449335051592 0.443913197427726 1 1
0.317322637012102 0.313785076389394 0 0
0.604517787415532 0.598519737321553 1 1
0.438108288654958 0.433421667358196 1 1
0.537615179894365 0.531889812891591 1 1
0.545622279089831 0.539871920535666 1 1
0.517118445743878 0.512181560485982 1 1
0.420908332066045 0.416845922595955 1 1
0.452437934885621 0.448157658898449 1 1
0.516394634109581 0.511655471938538 1 1
0.521692249495381 0.515684129038094 1 1
0.64596023950001 0.638916082215851 1 1
0.327668148620938 0.32432073102195 0 0
0.459734863215168 0.454518610930986 1 1
0.574303217437699 0.568374486250848 1 1
0.332721857503146 0.329273963497232 0 0
0.586865966100233 0.580567225882496 1 1
0.418964396327027 0.415391251187533 1 1
0.481220080632292 0.47646145240835 1 1
0.415538936218789 0.411733633224351 1 1
0.537550584625619 0.531398219225889 1 1
0.426036392817025 0.421425377138803 1 1
0.64087226843308 0.634420089029914 1 1
0.36258471685445 0.358520007552695 1 1
0.514531435207311 0.508933898321944 1 1
0.468395326349943 0.463716260307777 1 1
0.413892931372131 0.409649214341144 1 1
0.418773453608994 0.414530637173275 1 1
0.527864843362998 0.522536790561321 1 1
0.557773687895864 0.552774095525661 1 1
0.403327652034879 0.399609402266647 1 1
0.436748264558026 0.432836828520487 1 1
0.512050500931896 0.506639930521674 1 1
0.552225545136248 0.546960102235384 1 1
0.392791040817087 0.388906079743128 1 1
0.531654916194744 0.526227890163557 1 1
0.409978923934615 0.405160461682355 1 1
0.468800744238619 0.464141201965067 1 1
0.512858739896273 0.506429757243935 1 1
0.333200352736676 0.329029576089431 1 1
0.352460905543304 0.348671998143233 1 1
0.301472128330141 0.298280696632545 0 0
0.530830041700654 0.525157702220267 1 1
0.524748167496354 0.519616999070866 1 1
0.534979520321121 0.529553978759582 1 1
0.607967253004173 0.601592358260254 1 1
0.390051852224558 0.385646428858533 1 1
0.492003342042765 0.487201905613273 1 1
0.487079096364044 0.482895481403855 1 1
0.571887310188336 0.566437796041916 1 1
0.416069182346458 0.411890232070621 1 1
0.597267367491027 0.591574257376008 1 1
0.602696673793943 0.595413225948365 1 1
0.425367400155622 0.420969313004945 1 1
0.366642053058822 0.362894497910257 1 1
0.491236739608088 0.486279783535015 1 1
0.630252208786467 0.624622880185412 1 1
0.613802546048006 0.607919434924173 1 1
0.442972642517386 0.439097071088928 1 1
0.499284734953927 0.493764505221787 1 1
0.544944292232578 0.538920070721591 1 1
0.53638191384952 0.531204980207423 1 1
0.477115370757915 0.471885021348713 1 1
0.547247300058173 0.541387911234511 1 1
0.479651913659815 0.475181567755687 1 1
0.445267463307763 0.440028689715431 1 1
0.645850729224825 0.639688878347182 1 1
0.528239079375296 0.522871649856774 1 1
0.561713477793608 0.555576727773217 1 1
0.493776475066804 0.488475891625515 1 1
0.547345850740495 0.54238369012791 1 1
0.455157047970887 0.450671743188345 1 1
0.397371333133982 0.393660163769383 1 1
0.377141271401599 0.373002220729826 1 1
0.399026531582118 0.394920367558566 1 1
0.505082621689559 0.499673555343232 1 1
0.522088725332098 0.517471061371542 1 1
0.32497021311738 0.322164914651837 1 1
0.572002641589266 0.565655664977294 1 1
0.517117559019233 0.512932669086993 1 1
0.461859247637294 0.456673572646543 1 1
0.596491559768 0.589917280638015 1 1
0.549602126247702 0.543872793488427 1 1
0.288305292263441 0.285390911742251 1 1
0.509352260590946 0.504028607884631 1 1
0.44096461607116 0.436764714959256 1 1
0.413221802446956 0.408109244084531 1 1
0.554265655287705 0.54914244748041 1 1
0.675947328546894 0.669868758050896 1 1
0.419204219334347 0.415197602426523 1 1
0.567859632444477 0.562592016469453 1 1
0.715557446641395 0.708049607286926 0 0
0.377038302086405 0.373134327627785 1 1
0.546695604084141 0.540767372595516 1 1
0.555644469081854 0.549407482264681 1 1
0.661646360020101 0.655471397389612 0 0
0.553107072199423 0.547832276690241 1 1
0.50639197796742 0.501296564918149 1 1
0.527783866827491 0.521311045033724 1 1
0.550971193465241 0.545367615359421 1 1
0.362944177123139 0.359317713839029 1 1
0.343235394147015 0.3400651712682 0 0
0.531018245404935 0.524941833362104 1 1
0.576009164097082 0.56971635150608 1 1
0.475916519536621 0.470994399059783 1 1
0.586863479811348 0.581339634813892 1 1
0.545976166304908 0.540574638507237 1 1
0.44310050225616 0.438969290178186 1 1
0.464012486616827 0.459649481461945 1 1
0.318532864453768 0.315232278169867 1 0
0.501563876621582 0.496396140395931 1 1
0.683575113058265 0.677253389311391 0 0
0.414054634242969 0.409222921882143 1 1
0.466913836325441 0.462505071520088 1 1
0.548898225058738 0.542594959849701 1 1
0.606000444329456 0.599587926614588 1 1
0.549417094417107 0.544282627977278 1 1
0.502699519369669 0.497770462528356 1 1
0.479553236789245 0.474308641482577 1 1
0.575298727991147 0.568734221088319 1 1
0.540644352837469 0.534749254807507 1 1
0.48951501129084 0.484579370082182 1 1
0.33079920271235 0.327027312234378 0 0
0.431834154271688 0.427637345653567 1 1
0.527546321587978 0.521988452914633 1 1
0.515903958447386 0.511174614111551 1 1
0.579021175561765 0.573507327097192 1 1
0.553201192516103 0.548507299649567 1 1
0.479243932319385 0.474608290343239 1 1
0.431951409048707 0.42761463629651 1 1
0.376448576985713 0.372160071128776 1 1
0.644381295072243 0.638465060680413 1 1
0.550723674772202 0.545649845161534 1 1
0.51075208574751 0.505674697212538 1 1
0.611254770444301 0.605703046187992 1 1
0.496189610419478 0.492094347370223 1 1
0.435563646525371 0.431207559334048 1 1
0.515928328798815 0.510347048444925 1 1
0.541972397380047 0.536648004712208 1 1
0.510471629042963 0.505165526040766 1 1
0.498706330819725 0.494020755133419 1 1
0.464781038337612 0.460060347206982 1 1
0.454668903791976 0.449382749224646 1 1
0.324432724160038 0.321318884387293 1 1
0.526295631381275 0.520763304527882 1 1
0.389846272724138 0.385094077450695 1 1
0.651635099260313 0.645763893193817 1 1
0.541560500340156 0.535389388949508 1 1
0.520585262750213 0.515160940457024 1 1
0.569529421947927 0.56475796286328 1 1
0.531890929468935 0.526808013300682 1 1
0.459042473736008 0.453708434416157 1 1
0.327576091765537 0.324477530895787 1 1
0.584912114766804 0.579972312150919 1 1
0.455883015950924 0.451746394338573 1 1
0.45567707673041 0.451020957942586 1 1
0.576700180551565 0.570616648814633 1 1
0.407963384675987 0.403352584733919 1 1
0.481739309549162 0.47757939056242 1 1
0.382937588930373 0.379617257583014 1 1
0.490878959460003 0.486142727300837 1 1
0.537942253427721 0.532828899879396 1 1
0.610571214411498 0.605321307221727 1 1
0.579378251918058 0.57371401189026 1 1
0.537194158884931 0.53243107125379 1 1
0.725716137312215 0.717753249668032 1 1
0.416239096155538 0.411807857773246 1 1
0.426553766438121 0.422723122192092 1 1
0.393205680188428 0.389407592106714 1 1
0.686200900480744 0.679964857576666 0 0
0.620358920875243 0.615140277940027 1 1
0.530802729051222 0.525330989966594 1 1
0.494073173258559 0.489137675468072 1 1
0.604946317062372 0.598136097547106 1 1
0.44904323934442 0.444674585616532 1 1
0.574258151551503 0.56880187970106 1 1
0.625963857499575 0.620178720272118 1 1
0.620907139639183 0.614442307620684 1 1
0.605854211026319 0.599665706456 1 1
0.380768675172973 0.377160797877151 1 1
0.521762586774006 0.516439112545132 1 1
0.449543528236491 0.444236850427026 1 1
0.613890374764417 0.60735684713289 1 1
0.444544594040965 0.440731549167146 1 1
0.424926752608941 0.420670043767722 1 1
0.578687854013332 0.572307874980416 1 1
0.381907021788138 0.378137469829053 1 1
0.522962664899124 0.517191667401911 1 1
0.510477804109693 0.505684133742331 1 1
0.452937312539884 0.44820022603152 1 1
0.457643486729675 0.452511308595776 1 1
0.601063016052576 0.59551540792057 1 1
0.435606238786187 0.431033897910477 1 1
0.54989340582398 0.543823554402974 1 1
0.457977422521321 0.453575486229083 1 1
0.452978599542025 0.448352548539488 1 1
0.547932426368771 0.542762149631149 1 1
0.593328594596547 0.587259352511331 1 1
0.253951109665383 0.251552553946104 0 0
0.406832864591368 0.402138007439821 1 1
0.466767416568257 0.461528877258838 1 1
0.296839804634957 0.293699713828454 0 0
0.494762500723186 0.489668393477605 1 1
0.445285743704249 0.441364265749046 1 1
0.521123425912172 0.515680471899994 1 1
0.357781868375628 0.353977020837197 1 1
0.675214875679743 0.669353532178373 0 0
0.517700554119449 0.512346925227984 1 1
0.496209598553417 0.491535091890031 1 1
0.517154312458688 0.511031787587662 1 1
0.68355180212775 0.676741887259141 0 0
0.517348942975847 0.512352674393135 1 1
0.485353518576468 0.479951849356473 1 1
0.371244481177949 0.367783064818867 1 1
0.607345442217579 0.601834920531125 1 1
0.555705158620195 0.550906718780563 1 1
0.652126939328515 0.645592247624548 1 1
0.528265867471318 0.522339529213277 1 1
0.631277837996054 0.625317457386845 1 1
0.59465432963758 0.588132876205337 1 1
0.477652174144696 0.472748740952703 1 1
0.514407534837725 0.509470073867628 1 1
0.324744823996138 0.320747049886594 1 1
0.643682127180808 0.636590285045527 1 1
0.531666592998329 0.526066839386397 1 1
0.641665034555744 0.634857640824951 1 1
0.377831684207433 0.37396211486643 1 1
0.541063590368724 0.535600533771947 1 1
0.539147547948769 0.533118193820427 1 1
0.494244762795631 0.488580488961784 1 1
0.484013184663445 0.479390414273108 1 1
0.492253184549964 0.486641610518022 1 1
0.390899971798075 0.386924577686291 1 1
0.509886867633733 0.504819716001088 1 1
0.669390707010328 0.662588349605297 1 1
0.700215998842803 0.69295518733657 0 0
0.537434431950253 0.531408918945625 1 1
0.401714987906065 0.397622552996788 1 1
0.417312680912544 0.412664380811851 1 1
0.381609040343046 0.377841252780418 1 1
0.597951132574444 0.591972001754843 1 1
0.472381050721303 0.468082894267847 1 1
0.606051691763572 0.599570185336066 1 1
0.616481404807487 0.609495739635366 1 1
0.644530364191156 0.6385678433688 1 1
0.510391695226525 0.504751597300288 1 1
0.607607558572382 0.602368683757691 1 1
0.67084044819303 0.664247113483247 1 1
0.429091250348706 0.424951281553771 1 1
0.617721278884585 0.610678864932166 1 1
0.606358043928797 0.600194081636523 1 1
0.651581009822153 0.64397359931484 1 1
0.548943377196668 0.544191226158048 1 1
0.602656341800697 0.597134292977315 1 1
0.567206629035401 0.56176062489687 1 1
0.669012082906037 0.661089700011366 1 1
0.48431579650275 0.479529568828544 1 1
0.68109548730072 0.675199476371031 1 1
0.537177092942266 0.5320476713805 1 1
0.454740606161111 0.450187233537234 1 1
0.355556759751572 0.35260103059963 1 1
0.442100847766824 0.437765940334653 1 1
0.394871790204796 0.39070939685413 1 1
0.544738421516377 0.539261611696111 1 1
0.561746901988401 0.556090625259411 1 1
0.4822470412628 0.476999724275559 1 1
0.356008218972444 0.352168115531567 1 1
0.501593218769867 0.497079968480446 1 1
0.532520040795544 0.527253573170454 1 1
0.43458201735205 0.43076675454297 1 1
0.505164860975867 0.499322506036179 1 1
0.338297026182448 0.335752684966819 1 1
0.604241595921969 0.598309329595767 1 1
0.531492997442242 0.525628114578948 1 1
0.254178107160889 0.251415449259428 1 1
0.441214799424657 0.436761398349784 1 1
0.446713620980872 0.4426948431236 1 1
0.56876873967237 0.56337208582805 1 1
0.482408088123153 0.476743981282568 1 1
0.697519702534915 0.690606753182565 0 0
0.612222072092105 0.606351024190432 1 1
0.561956170606872 0.556038355486186 1 1
0.575191561846993 0.569376348878155 1 1
0.64013987903825 0.63293376714793 1 1
0.519767016389 0.514497307742135 1 1
0.55591567556563 0.550607157646352 1 1
0.433768853417616 0.429440868039842 1 1
0.496807327935873 0.492507666401503 1 1
0.415698028344281 0.412722292111931 1 1
0.605272470199751 0.599297165717136 1 1
0.34120276119414 0.338243415901866 1 1
0.386514710140073 0.382883190406201 1 1
0.365085639321269 0.36045219129224 1 1
0.409250910015169 0.40482737814066 1 1
0.568503577586435 0.563107445259151 1 1
0.468397139968185 0.463173887986408 1 1
0.463540250557576 0.4577281663202 1 1
0.525559822244449 0.518933891733796 1 1
0.59244405664273 0.586940752824197 1 1
0.243950457362325 0.24157955930887 0 0
0.313111601932129 0.310336401878654 0 0
0.449123063567002 0.444577498106582 1 1
0.745881055499866 0.738586669711612 0 0
0.730276632251771 0.723214654759484 0 0
0.454475788046799 0.450019969355444 1 1
0.621861396276504 0.615785003530144 1 1
0.407216709795917 0.402910672989624 1 1
0.458194595083689 0.453446721346095 1 1
0.304692134538271 0.301493858750266 1 1
0.465458631133886 0.460438610831942 1 1
0.509479197579212 0.504298492683531 1 1
0.630988459002619 0.625119711869602 1 1
0.666242662864903 0.65863774063857 1 1
0.510211109754659 0.50469853125382 1 1
0.521845724523783 0.516807703344902 1 1
0.462867718351728 0.458203971908485 1 1
0.52487794166688 0.518799326262391 1 1
0.501522962341287 0.496592369417499 1 1
0.387475826366803 0.383987742937081 1 1
0.625252057009806 0.619172474432982 1 1
0.594859028918978 0.58884072798504 1 1
0.538864898821013 0.533441595560449 1 1
0.514441879386922 0.509352504413703 1 1
0.476833406509041 0.471007533340051 1 1
0.567225736937218 0.560991274585295 1 1
0.596190211923238 0.589470593779918 1 1
0.603623941131997 0.597061285351947 1 1
0.561726832420744 0.556133624236403 1 1
0.477992548147643 0.472386870163534 1 1
0.502025758553968 0.496174566108058 1 1
0.529751047662547 0.524468386038756 1 1
0.417339277341172 0.41378597510065 1 1
0.476313325865886 0.471106990014614 1 1
0.383197632361821 0.378934032535406 1 1
0.463980204127042 0.459623666037098 1 1
0.431647963299341 0.42708472413044 1 1
0.613140821970878 0.606640172928852 1 1
0.503520148536374 0.497849768159554 1 1
0.480659708898868 0.475967187871568 1 1
0.339335606195111 0.336097400453614 0 0
0.543374816821347 0.538630822951333 1 1
0.525140884112868 0.519567555852078 1 1
0.4496197398527 0.44515844188627 1 1
0.641797133271545 0.635200494458904 1 1
0.527673170070508 0.521781624749253 1 1
0.54469342669428 0.539894510403746 1 1
0.698054666505039 0.690714620822225 1 1
0.553997518134578 0.548168233726688 1 1
0.497328274212885 0.491862871384429 1 1
0.612143115237143 0.605694881669113 1 1
0.459094613328831 0.454426113439501 1 1
0.615686205237457 0.609332265712075 1 1
0.284360796708079 0.281739270029078 0 0
0.533452818291674 0.528679898425205 1 1
0.370976179907228 0.367444187178853 1 1
0.416280448340739 0.412931006142116 1 1
0.401207543845143 0.397406855153645 1 1
0.492484683745632 0.487618659040348 1 1
0.572285540821869 0.566766584797647 1 1
0.586989113122219 0.580858020917993 1 1
0.46713770947976 0.461496640006912 1 1
0.47020640319162 0.464403425381645 1 1
0.516213732477128 0.51061236984228 1 1
0.452451408032202 0.448167507876647 1 1
0.446525390890979 0.442181969946043 1 1
0.443646308691338 0.439290793845019 1 1
0.586426494058606 0.579395855222546 1 1
0.724144426232763 0.717079043691189 0 0
0.46723465592003 0.462476767396669 1 1
0.60532041362501 0.599456490580796 1 1
0.640499846813307 0.63346733168341 1 1
0.331711592150359 0.328583583872547 1 1
0.615832152725794 0.610022452945712 1 1
0.466969652837665 0.461924408024899 1 1
0.316972899500465 0.313850909343374 1 1
0.532492309293491 0.527069264234192 1 1
0.555925125198505 0.549955744147581 1 1
0.512650030909501 0.507264484505774 1 1
0.462239313815564 0.457382723830687 1 1
0.57827387545453 0.573053997431375 1 1
0.505212434937191 0.499246690183378 1 1
0.420597172621111 0.416617363081879 1 1
0.628819981035955 0.622451578233679 1 1
0.439773847512827 0.435475733674118 1 1
0.411912833528486 0.406961543040956 1 1
0.551804553382012 0.545897040212116 1 1
0.557457796696362 0.551953345682336 1 1
0.486567353315897 0.481722328946579 1 1
0.54800796879893 0.542616980109207 1 1
0.309456920176058 0.306710134658671 0 0
0.727790080067499 0.719985750732445 0 0
0.642558756625207 0.63607235561869 1 1
0.494331245903362 0.488648294015978 1 1
0.42401885524472 0.420274883634353 1 1
0.468904640554992 0.463715386066582 1 1
0.48667756682531 0.481370130068977 1 1
0.541721378761687 0.535668503707998 1 1
0.414628282580919 0.410342615319009 1 1
0.616543579306359 0.610637914665733 1 1
0.606974819858133 0.599712863270332 1 1
0.460998445351711 0.456823196273206 1 1
0.448239690153245 0.443182612852264 1 1
0.535686683714795 0.52983104346409 1 1
0.525346631952553 0.520420298526716 1 1
0.251615707116681 0.248738959803058 0 0
0.354326226314431 0.350403118707784 1 1
0.384875745407679 0.380752121004824 1 1
0.756348568562126 0.74910861379971 0 0
0.57296066095498 0.567431411311587 1 1
0.528716274440979 0.522885185531603 1 1
0.552306153368346 0.545795261261852 1 1
0.529111137924683 0.522774029272033 1 1
0.457375908537765 0.452256566529171 1 1
0.434609620416216 0.43064788660379 1 1
0.703717624854472 0.697337933948367 1 1
0.610288787511686 0.604957764596969 1 1
0.435375523703813 0.430343216214457 1 1
0.35547094409072 0.351790262638307 1 1
0.523200619651795 0.51850222315786 1 1
0.461064201422599 0.456084513086804 1 1
0.552364258054011 0.546941128099848 1 1
0.479968497240631 0.474974813833133 1 1
0.702574939953563 0.695751014652414 0 0
0.411630346738072 0.408047012954934 1 1
0.516528525585009 0.511449932406422 1 1
0.650565666410553 0.644304184260205 1 1
0.58421058731875 0.578570701076692 1 1
0.542494610711439 0.537172802914095 1 1
0.60228264400668 0.596925793657871 1 1
0.572653418359398 0.567369781097135 1 1
0.423207823303466 0.419053784592182 1 1
0.42794299373741 0.423784545433031 1 1
0.52712957112438 0.522117499697965 1 1
0.513605609523443 0.508317018392345 1 1
0.442962658100261 0.438446207351702 1 1
0.433431233346472 0.429763519508864 1 1
0.544423256554616 0.539375403786634 1 1
0.489467664535367 0.48471850612909 1 1
0.413704142014928 0.409294557048679 1 1
0.576677355572068 0.570922258445861 1 1
0.474387267124264 0.469756390754317 1 1
0.564230529847263 0.558673125022595 1 1
0.527270075461119 0.522009715485064 1 1
0.436424492741956 0.432074063288685 1 1
0.472974491848611 0.468168272278422 1 1
0.545564278999766 0.539639901121332 1 1
0.478411616194716 0.474291891244585 1 1
0.413135692682012 0.409237870777718 1 1
0.686931341683462 0.679425804503117 1 1
0.513158077623185 0.507858497751697 1 1
0.54621418458494 0.54046371832453 1 1
0.482792942804894 0.478292876460637 1 1
0.556214161060355 0.550684854468922 1 1
0.427436032326132 0.423456337648507 1 1
0.671092616650681 0.664065318723879 1 1
0.51002382973863 0.50324478282515 1 1
0.430438026120105 0.42644488836423 1 1
0.456056006561156 0.451349164662335 1 1
0.383232025070127 0.378449741262948 1 1
0.403010828694525 0.398346088266394 1 1
0.542270033858104 0.536682615830544 1 1
0.494276446890727 0.489885447506862 1 1
0.363676933120437 0.359248553346663 1 1
0.454469888294239 0.449504963127287 1 1
0.466188352815477 0.461421991992271 1 1
0.440632017659388 0.435901400382308 1 1
0.613340742968519 0.608023196603838 1 1
0.664341629792451 0.657734270188286 1 1
0.447494512638324 0.442952593190457 1 1
0.391477712597033 0.387601970967043 1 1
0.405375962491828 0.401804324034844 1 1
0.661337011271898 0.653892052138003 1 1
0.67666021942 0.669868884654652 1 1
0.431927928776999 0.427180692055431 1 1
0.616760892108844 0.609761922974428 1 1
0.578284661529082 0.572417634263897 1 1
0.523700757350373 0.5179744298312 1 1
0.475183635192813 0.470772049021019 1 1
0.446433552286585 0.442114903698166 1 1
0.58995646478492 0.584276805758195 1 1
0.572038333834754 0.566479072160298 1 1
0.416569902513665 0.412085264081124 1 1
0.47304780686403 0.468576963428895 1 1
0.423165349392998 0.418865220669378 1 1
0.504068129327962 0.49903789102128 1 1
0.491817382173713 0.487523030234367 1 1
0.430860257780682 0.426493191667807 1 1
0.36238489645734 0.358326851483492 1 1
0.542760973754242 0.537878699935219 1 1
0.489543266943208 0.48483158775104 1 1
0.50564297614948 0.499896537526135 1 1
0.605451992423937 0.599406700011878 1 1
0.398952533494928 0.395108980944457 1 1
0.535068391882632 0.529702157343667 1 1
0.453766192687456 0.449331762701621 1 1
0.488398471995614 0.483169889674416 1 1
0.439742704138511 0.433683585307298 1 1
0.446067992715072 0.44127121639172 1 1
0.716004612718153 0.708823306092494 0 1
0.294608157474287 0.292486916180795 0 0
0.634113208570734 0.627909973823067 1 1
0.366258224312492 0.362193656098408 1 1
0.427352712442667 0.423048960478513 1 1
0.422770185462323 0.417497920782414 1 1
0.565709174325272 0.560576873748861 1 1
0.64670149611348 0.639806457341127 1 1
0.466250550927632 0.462226036903127 1 1
0.566634133756925 0.561185599564075 1 1
0.469144173946744 0.464499583815995 1 1
0.412146550804816 0.40689311881374 1 1
0.585107265347204 0.578116899522257 1 1
0.593742405935261 0.588142173212865 1 1
0.52318480154208 0.51735922334698 1 1
0.596873501005715 0.591451771744633 1 1
0.572611370682827 0.567260078599157 1 1
0.387305112276679 0.384148803658204 1 1
0.594837068081984 0.588237786150968 1 1
0.577833181955794 0.572228841280953 1 1
0.398834765736506 0.395237143658323 1 1
0.442036120129292 0.438059247286335 1 1
0.465261101380278 0.460422772376177 1 1
0.578788909215684 0.572733022794101 1 1
0.368485469031149 0.364781979214754 1 1
0.454396710842132 0.449700257796225 1 1
0.47537259875588 0.471265194648458 1 1
0.338456832468076 0.335605783402372 1 1
0.59547656058594 0.589573770722669 1 1
0.552055322819888 0.545551474658561 1 1
0.545510186785925 0.539865171119795 1 1
0.469764393893741 0.465037871597232 1 1
0.47977958661285 0.474528300578183 1 1
0.641570202741148 0.635657004549996 1 1
0.603376750536285 0.596912838678252 1 1
0.559501785061642 0.55343935926605 1 1
0.40480866291063 0.400907593116188 1 1
0.561852815907563 0.556497879124495 1 1
0.64703112781391 0.640037534374617 1 1
0.556474353764541 0.550471948190362 1 1
0.508633457333797 0.503772947992055 1 1
0.468515542354273 0.464286994345422 1 1
0.442359272652199 0.438480002827114 1 1
0.474452334827844 0.46982757377685 1 1
0.641084023843828 0.635614945152332 1 1
0.516203332604716 0.510516720735878 1 1
0.532925708770067 0.527717317987704 1 1
0.423986858796779 0.419672452688005 1 1
0.419870640526583 0.415087337698816 1 1
0.515249213319057 0.510607475902681 1 1
0.563657788059629 0.557922200311836 1 1
0.408621973212885 0.404306123015074 1 1
0.521479600888922 0.515825351674009 1 1
0.67961240097751 0.672335720207005 1 1
0.330097136985659 0.326494110419082 1 1
0.514567091567542 0.509515095991803 1 1
0.454764659021372 0.450865370905846 1 1
0.571640432282876 0.566139743209618 1 1
0.474345107877854 0.469903791609459 1 1
0.38959337912396 0.386518648836426 1 1
0.742344101221943 0.735097345421927 0 0
0.382513832623451 0.378679234219362 1 1
0.436263770697992 0.432313320504288 1 1
0.410066831666699 0.406167070758676 1 1
0.472312054537981 0.467223098486377 1 1
0.55285220117879 0.545806716163571 1 1
0.587670044979912 0.582266023612889 1 1
0.512086113411832 0.506113631133334 1 1
0.48549678634697 0.480905161905534 1 1
0.492286624995028 0.487706290348653 1 1
0.405486696021442 0.401656090741201 1 1
0.396748495049105 0.393525422633906 1 1
0.510583790898163 0.505568531971252 1 1
0.269772396341866 0.267204590935561 1 0
0.488070362451767 0.483202655356128 1 1
0.495717994156946 0.490987993231127 1 1
0.518992676756615 0.514157362486278 1 1
0.623357261419973 0.616006832265306 1 1
0.55237761349723 0.54744592588928 1 1
0.468418071421142 0.46396054900804 1 1
0.369110262510808 0.365157344686682 1 1
0.637803327167348 0.631462912875298 1 1
0.587572363762479 0.582274200974562 1 1
0.426713375619307 0.422858649248328 1 1
0.393319900337853 0.388976008890226 1 1
0.468106472829327 0.464165932654559 1 1
0.475451077219613 0.470304667510768 1 1
0.611276291490064 0.605091957455964 1 1
0.560531786400455 0.553782122467364 1 1
0.486453297142123 0.48185903778147 1 1
0.521161500527832 0.515655761761684 1 1
0.648676870364681 0.641517696981368 1 1
0.45500387052678 0.45029158348091 1 1
0.525782250148794 0.521305336487426 1 1
0.540443226285026 0.534533131436065 1 1
0.503801906814559 0.498801003867135 1 1
0.603318898393342 0.597782007885385 1 1
0.509028254961878 0.502909746971358 1 1
0.573017072572952 0.567168562704458 1 1
0.584922084586232 0.579039105200354 1 1
0.562319142428742 0.557009401458635 1 1
0.377671450945352 0.374251639819999 1 1
0.501954893741572 0.496343048777451 1 1
0.639141524130465 0.633258124354651 1 1
0.669745463180726 0.662780810635856 0 0
0.589806542662931 0.583839455658543 1 1
0.630077847271437 0.623671106827445 1 1
0.506097090559688 0.500721281280376 1 1
0.478831135088431 0.474410353657121 1 1
0.570278154071524 0.56415815101535 1 1
0.382952697213977 0.378568025133465 1 1
0.678762653015248 0.67131893909774 1 1
0.651867737096323 0.644884839860024 1 1
0.46576332397874 0.460140813154985 1 1
0.470967608796619 0.466703257250296 1 1
0.589074195421466 0.582912442867047 1 1
0.544186267345658 0.538553529833363 1 1
0.64235986129055 0.635486147386957 1 1
0.541477905744188 0.535797873933538 1 1
0.669091300084376 0.662944653883466 1 1
0.471096115706039 0.466314739410186 1 1
0.586888590947273 0.579926368414465 1 1
0.521513557222285 0.515615009947184 1 1
0.481788165069522 0.476785225235304 1 1
0.623619664271577 0.617353322590694 1 1
0.633381094876232 0.626761828799764 1 1
0.527736804225993 0.522511954453103 1 1
0.468795593255594 0.462884374303326 1 1
0.558630411494984 0.553648190177502 1 1
0.479982505176452 0.475930402368445 1 1
0.484762165208089 0.480490613630657 1 1
0.523912189271558 0.517786075628005 1 1
0.388256907729666 0.385049827560611 1 1
0.439692380069554 0.435388783860099 1 1
0.418717304946784 0.414431500379648 1 1
0.418217946970328 0.413036389068889 1 1
0.447417462193684 0.442323015411999 1 1
0.578822113523332 0.573296619941212 1 1
0.421647706216871 0.417960750275082 1 1
0.472598194085128 0.467112207658761 1 1
0.38278279026023 0.378615057567159 1 1
0.501134750678531 0.49683932822542 1 1
0.443052841138594 0.437787214126059 1 1
0.55012900491992 0.544601037936154 1 1
0.506114881512829 0.501780299421148 1 1
0.563605514696598 0.557717096533614 1 1
0.487516554565906 0.483084798088817 1 1
0.494413944294779 0.489330056132959 1 1
0.40224339658527 0.398494195116605 1 1
0.452902192391667 0.448035964669185 1 1
0.435472240133088 0.43102923740875 1 1
0.466913684862116 0.462257860468648 1 1
0.510344383737104 0.505348646106046 1 1
0.565946749573419 0.56061184298768 1 1
0.386001341687315 0.382057960560829 1 1
0.47368208148706 0.468807009836966 1 1
0.58066315605972 0.575081185283325 1 1
0.573854089610759 0.568743573577657 1 1
0.57186335268065 0.567052992336122 1 1
0.537803735751009 0.532306799592891 1 1
0.340655224266422 0.337440521746401 1 1
0.645186588224226 0.639456405848991 1 1
0.624652045527669 0.616820241692523 1 1
0.620765574079899 0.614281362598658 1 1
0.669101050183659 0.662964684229896 1 1
0.675203558173936 0.667937998056271 1 1
0.453847667578684 0.449305624947119 1 1
0.374742743239738 0.371002406381144 1 1
0.326630906693424 0.323319982130472 1 1
0.590830375780881 0.585192135255449 1 1
0.377124794380685 0.373412451845306 1 1
0.586298300136373 0.580618743109588 1 1
0.448845125261381 0.444133287252876 1 1
0.273743113348641 0.270993905372404 0 0
0.350303701489923 0.346990113243088 1 1
0.427877135726885 0.422994301424047 1 1
0.420372096069995 0.415721299477741 1 1
0.489995121975449 0.485386511499294 1 1
0.410227373676798 0.406347417308682 1 1
0.567896744930427 0.561660757647158 1 1
0.562497693263035 0.557291923276 1 1
0.449054014856017 0.444707065612086 1 1
0.526717265469787 0.520647618475128 1 1
0.578927698642561 0.572332076185466 1 1
0.609575293855853 0.603208234456648 1 1
0.45513577977878 0.450742444217359 1 1
0.58019288614177 0.574731798027978 1 1
0.391662544443983 0.387547563914907 1 1
0.452537723601485 0.448421249789891 1 1
0.571331369547796 0.565829923385107 1 1
0.638467615297781 0.630698819246911 1 1
0.485800470772994 0.481232209070637 1 1
0.361677361381512 0.358344758569323 1 1
0.596392833771797 0.589301984021582 1 1
0.412507383055681 0.408749078960648 1 1
0.412933703171254 0.408397275123455 1 1
0.536156539628369 0.53019686758851 1 1
0.461588295635807 0.456196574485785 1 1
0.572245999990936 0.566041813021194 1 1
0.430339665148744 0.425972260014982 1 1
0.600529725083376 0.595217732680854 1 1
0.413643673643871 0.40932644391251 1 1
0.543378106232986 0.537675265047548 1 1
0.433035455737851 0.427538877155137 1 1
0.357606021849478 0.3541484390345 1 0
0.549369762470671 0.54375176387426 1 1
0.49810933105515 0.492984054873447 1 1
0.41931767275083 0.414932924508486 1 1
0.490258414706789 0.485617835095823 1 1
0.77263270140894 0.765290005281197 0 0
0.400577186949915 0.396714116981389 1 1
0.388197963988928 0.384311823021478 1 1
0.56636192200731 0.560864153699052 1 1
0.558755006106607 0.552918644233159 1 1
0.566883895490387 0.561680972092843 1 1
0.508146360951684 0.503377204040404 1 1
0.387870201835933 0.384678433078466 1 1
0.439657880934277 0.435538428897611 1 1
0.622213739397524 0.615016382736149 1 1
0.595852047231892 0.589609133793059 1 1
0.379739124726969 0.376075793810399 1 1
0.478980665670368 0.473859848960848 1 1
0.579081929661475 0.573233799175121 1 1
0.518668341978591 0.512671775433377 1 1
0.573899534670563 0.568953558399405 1 1
0.341017403635384 0.337655929522756 0 0
0.586767902684577 0.581146206704634 1 1
0.537666075443026 0.532823685927557 1 1
0.338714910937041 0.335133740516116 1 1
0.371097370890255 0.367065956551045 1 1
0.469688876126044 0.46523247345095 1 1
0.328635814119289 0.325289102421107 0 0
0.574233025398977 0.567691781099601 1 1
0.366524725423825 0.362692060357746 1 1
0.467449355302659 0.462767682964253 1 1
0.744107029352292 0.736430871891483 0 0
0.385616742750564 0.381687601618233 1 1
0.573576321444759 0.567720776145967 1 1
0.435319900169878 0.431453648978179 1 1
0.534939391038173 0.529819404517291 1 1
0.535800281362568 0.529831869433761 1 1
0.526071883495213 0.521333128764397 1 1
0.540504154847439 0.534871947304078 1 1
0.503257667407371 0.498520546458565 1 1
0.412631464963331 0.407690088705524 1 1
0.327977206104955 0.323785003008107 1 1
0.473272736174772 0.468660411130506 1 1
0.524723805796632 0.519253824886937 1 1
0.560045966740813 0.554313756127366 1 1
0.289686637234592 0.286499351647088 1 1
0.361407707631444 0.357398525725309 1 1
0.448810592954912 0.44432665713239 1 1
0.28730749204803 0.284249494789059 0 0
0.712727640024384 0.705559351452107 1 1
0.383780878129885 0.379842177758162 1 1
0.611816876048561 0.605259545290573 1 1
0.479863200477856 0.474912399918517 1 1
0.345879765996137 0.342595326519252 1 1
0.565689752229162 0.559863138919963 1 1
0.536631048854348 0.531349645764979 1 1
0.387892196360199 0.383735007479644 1 1
0.629148016110047 0.623085797588222 1 1
0.521156496271361 0.51529108882358 1 1
0.456064448837383 0.450921003399974 1 1
0.484829946556533 0.480103962489703 1 1
0.49808612752695 0.493104813911655 1 1
0.632425685165768 0.626337043032369 1 1
0.508662367348545 0.503856941347416 1 1
0.411721856657786 0.407400621904983 1 1
0.464785586631975 0.460128584457351 1 1
0.444014317743187 0.440190568357061 1 1
0.479811838049393 0.474563216522249 1 1
0.489574699298114 0.482713875373634 1 1
0.572850443560884 0.567577153620138 1 1
0.534375713277598 0.528739465245612 1 1
0.429096984624303 0.424172731955609 1 1
0.574761481884259 0.569697202315041 1 1
0.420736796092966 0.416333471523959 1 1
0.633016637519927 0.626007016374402 1 1
0.545477646735015 0.54021126875216 1 1
0.500658783888603 0.495069121417396 1 1
0.493339927554141 0.488584098291745 1 1
0.344683289389215 0.341670484151242 1 1
0.541189603450715 0.536471741272525 1 1
0.344341694124229 0.340311711753345 0 0
0.539943858068025 0.533982912322067 1 1
0.47239213438401 0.46707906789445 1 1
0.737726680362755 0.730255731839275 0 0
0.511030525424631 0.506420623074126 1 1
0.487886543216576 0.483960408011572 1 1
0.597661938336119 0.59072529671585 1 1
0.359426090522671 0.356149515186499 1 1
0.550633622440211 0.543928585190814 1 1
0.480862772016237 0.476352643549434 1 1
0.406558459923433 0.401962494073169 1 1
0.570032760377052 0.564473260725313 1 1
0.251875956425085 0.249146116745687 0 0
0.644584877361881 0.637174415937888 1 1
0.610949434804353 0.604403555290916 1 1
0.4469731011702 0.443030517217703 1 1
0.57352535298373 0.567766628498936 1 1
0.490527556371544 0.485638680684127 1 1
0.419377150081869 0.414343536565012 1 1
0.504052319779782 0.499022066958766 1 1
0.373545020208414 0.369713502602439 1 1
0.56514172624861 0.559930879714643 1 1
0.455635366633503 0.45115281741143 1 1
0.384996715235979 0.381426251954261 1 1
0.457188353935838 0.453418814479817 1 1
0.395624241669066 0.391467378918218 1 1
0.479214732581991 0.475333963040749 1 1
0.447220052323042 0.443131786885598 1 1
0.430961765159224 0.426419214790626 1 1
0.476605543551975 0.472364884594372 1 1
0.549380394559122 0.543397457575011 1 1
0.35335088585754 0.34905054098935 1 0
0.53374974347394 0.528204870459605 1 1
0.65255230225012 0.646497752465123 0 0
0.455683899699489 0.450693216322267 1 1
0.652435363149666 0.645031192810222 1 1
0.372135098213463 0.368414964458551 1 1
0.637892249603764 0.631790465294066 1 1
0.222154874426098 0.220534699178297 0 0
0.475502008352553 0.471036483305823 1 1
0.549222183865337 0.543536849320602 1 1
0.336334053512444 0.333114890980406 1 1
0.432237589531616 0.428428339174316 1 1
0.436779959881377 0.431977969378513 1 1
0.449731862578367 0.44410818671722 1 1
0.471103748549272 0.466157656274489 1 1
0.330380979122305 0.326848633760907 1 1
0.517054901249329 0.511532087805187 1 1
0.504830001350811 0.499364075436775 1 1
0.442064726487832 0.437896722129853 1 1
0.635459590076139 0.62926149597814 1 1
0.477634751928223 0.472978561268576 1 1
0.413792409294315 0.409499659565827 1 1
0.551559110460417 0.546558322894666 1 1
0.507716305187961 0.503100005344704 1 1
0.477384515885801 0.472811811033772 1 1
0.313993153923441 0.311225988610445 0 0
0.41286108656435 0.40887633816043 1 1
0.638561126608839 0.632590719837623 1 1
0.479861528260998 0.475131777604947 1 1
0.436510699993562 0.432000069874766 1 1
0.334769733061675 0.331733077848806 1 1
0.54294844743337 0.537656207805227 1 1
0.331075668176317 0.327448545486047 1 1
0.441409217210939 0.437248946163977 1 1
0.421112398022275 0.416717941271874 1 1
0.482923179030364 0.478695044783383 1 1
0.417268647497777 0.413135413998182 1 1
0.449760735487185 0.445559883491631 1 1
0.552591494872636 0.547073492731172 1 1
0.489417861956828 0.484921184862047 1 1
0.482197728742045 0.477059224084902 1 1
0.556766813469501 0.550994647066338 1 1
0.469238954338129 0.463450333198636 1 1
0.561661956913499 0.555137164890599 1 1
0.52397451760252 0.518174580795442 1 1
0.441925260032321 0.437390620618978 1 1
0.452781529495083 0.448171636876022 1 1
0.449089365287656 0.444472911580639 1 1
0.509935557468499 0.503695457678772 1 1
0.549468963911485 0.543845272842001 1 1
0.591105934358862 0.584954499168423 1 1
0.639822288886438 0.633918387846199 1 1
0.540196199573269 0.534605284489853 1 1
0.529243863350246 0.524138175019895 1 1
0.587282564389218 0.581621150908123 1 1
0.418673891250907 0.414955974292694 1 1
0.374812296764762 0.371472826320337 1 1
0.50752773385437 0.502783616714148 1 1
0.440827342513558 0.436917361382736 1 1
0.591736824138665 0.585362226927866 1 1
0.607229431777074 0.600807782486942 1 1
0.5716401659352 0.565247208348865 1 1
0.438553157681009 0.434126857818964 1 1
0.707604612175521 0.700497842830812 0 0
0.505110352186943 0.500317163240918 1 1
0.400948436648279 0.396734875112541 1 1
0.326697763935304 0.324082241022957 1 1
0.676560613011578 0.670275298854949 0 0
0.445106997967388 0.441045629851109 1 1
0.37412749933452 0.370142975253178 1 1
0.609221836710325 0.603007633058613 1 1
0.5220350415586 0.51635867319859 1 1
0.507372145237169 0.502220922932185 1 1
0.827740913727882 0.819542284585248 0 0
0.603171244756606 0.59710592820628 1 1
0.520670781583587 0.51525854715618 1 1
0.496706801281802 0.491868975693391 1 1
0.411117653938376 0.406797268927391 1 1
0.43249105205378 0.427988514551852 1 1
0.553789330696871 0.548114436287927 1 1
0.412508253608651 0.408481767065366 1 1
0.621897056193389 0.61518920667954 1 1
0.459622090360886 0.454366843462798 1 1
0.579857708186701 0.574815682796651 1 1
0.665738057215182 0.659801655427992 0 0
0.42064977453903 0.417063504469677 1 1
0.555429230693245 0.54984406444928 1 1
0.65028016050765 0.643783372101731 1 1
0.498275592275072 0.492905618828965 1 1
0.696031785027569 0.687832455992279 1 1
0.399858070739178 0.396250842812892 1 1
0.621949504635967 0.616115865323883 1 1
0.607226358087006 0.601211313727706 1 1
0.373018469290274 0.369393600049889 1 1
0.494448480403197 0.489419130751231 1 1
0.549121712924563 0.54379132975527 1 1
0.516332633760316 0.510516447125343 1 1
0.493970329681078 0.489072736647532 1 1
0.416028987313114 0.411997154971049 1 1
0.575612714492303 0.570236763541426 1 1
0.403212092463878 0.398377375608252 1 1
0.408277257611014 0.402654272583563 1 1
0.60791388125899 0.602014734393751 1 1
0.467118293692582 0.461627939865688 1 1
0.454333708605372 0.449701857759568 1 1
0.424192402797955 0.419194248418984 1 1
0.475680015183958 0.470815464342501 1 1
0.535473542730162 0.529516592960817 1 1
0.330494229122286 0.325924020404375 1 1
0.708640427358419 0.701551683137367 0 0
0.580570226711963 0.57505727986644 1 1
0.288104240471007 0.285822757509021 0 0
0.492745019366509 0.488226643586973 1 1
0.476781339283482 0.471477277263486 1 1
0.457208928058435 0.453136152698371 1 1
0.614219963510286 0.607517320603179 1 1
0.549956749017122 0.544483990949488 1 1
0.564424262733899 0.559398187806448 1 1
0.624258214488912 0.618802817788069 1 1
0.455093172269107 0.450677629247139 1 1
0.570058046215629 0.56497714519857 1 1
0.614004031528051 0.607884304157011 1 1
0.3396849693916 0.335558590843744 1 1
0.32829310779188 0.324190770076899 1 1
0.520559390834965 0.515191346446791 1 1
0.480147837326644 0.475708462631069 1 1
0.768416905945689 0.76095078245348 0 0
0.509501631282031 0.504851102404199 1 1
0.525685417636233 0.520655399327256 1 1
0.490694969411876 0.485822884548588 1 1
0.434770020338462 0.430336810720365 1 1
0.332708778967151 0.329117935724507 0 0
0.461695917019914 0.45741703702467 1 1
0.436390761256333 0.432193358866394 1 1
0.36250672049046 0.358877914604916 1 1
0.722771059962807 0.716151386465163 0 0
0.472812987422162 0.468168165031689 1 1
0.339654707227098 0.336072742989794 1 1
0.474970524397965 0.47042272006411 1 1
0.468174189377619 0.463788710514174 1 1
0.337939293664155 0.334953055561175 0 0
0.480468023145406 0.475097376186595 1 1
0.537910619515318 0.533225122445941 1 1
0.501470185223441 0.495472859598818 1 1
0.411895410247049 0.407960306390713 1 1
0.384156511389086 0.380390607547537 1 1
0.476312966191303 0.470985115987512 1 1
0.290899436182191 0.288013087609248 0 0
0.548063106741831 0.542081946995337 1 1
0.604045664698618 0.598560251754007 1 1
0.562449779302599 0.557632225537939 1 1
0.478572636967093 0.473812420047504 1 1
0.467242583392329 0.462701754323314 1 1
0.356714492286834 0.352839132228924 1 1
0.31136008275723 0.308657144975174 0 0
0.526908586601678 0.521503690503172 1 1
0.487490192319306 0.483141017290872 1 1
0.506225009080045 0.50116441982032 1 1
0.38471321377706 0.380772761239139 1 1
0.536531199620084 0.531115923263228 1 1
0.538328485244865 0.533455678302617 1 1
0.436492013462011 0.431689951735735 1 1
0.519898446707316 0.513978895711189 1 1
0.339770140400178 0.336592869315765 0 0
0.256925267980368 0.253342226927235 1 1
0.532630011982324 0.528079518278555 1 1
0.507272897216854 0.502733171280922 1 1
0.525180068438365 0.519653572288949 1 1
0.512398406061476 0.506830102833355 1 1
0.480798905855441 0.476484719597808 1 1
0.598300855769995 0.592721848454092 1 1
0.530667994068345 0.525781689775828 1 1
0.244474413716164 0.242381730421917 1 1
0.463149628638673 0.458629838043547 1 1
0.369017649273853 0.365610409614075 1 1
0.327574034160716 0.324176355406635 1 0
0.499766435739626 0.494859564050776 1 1
0.533632083119978 0.528795108769972 1 1
0.434096326464264 0.429438210607766 1 1
0.383664538783239 0.379581699638089 1 1
0.316795862421109 0.313708508724771 0 0
0.49976539766744 0.494131286773278 1 1
0.658828501405306 0.652347798382896 0 0
0.387648643099826 0.383332503696126 1 1
0.569574810139601 0.56395950945267 1 1
0.592886977993759 0.586826854833175 1 1
0.526701152911115 0.5217744970798 1 1
0.504919432320589 0.499633333027868 1 1
0.605541201264149 0.600174399212458 1 1
0.592539712836455 0.58520624935952 1 1
0.515053986871781 0.51060013203099 1 1
0.395431804708682 0.391689972379171 1 1
0.434918272222288 0.430861814103667 1 1
0.439645852441937 0.435220256178183 1 1
0.509725698757368 0.504399801688019 1 1
0.541728302545138 0.536980840465608 1 1
0.49683613583076 0.492195002764132 1 1
0.551863991493255 0.546651013514247 1 1
0.519109370681998 0.51407240064636 1 1
0.551544167577964 0.54672331393598 1 1
0.442261922805 0.437363789098088 1 1
0.506491819660655 0.501074888390145 1 1
0.448215095059599 0.443580027799024 1 1
0.689214923218346 0.682136407202321 1 1
0.408833520604222 0.404041155223607 1 1
0.408272797835352 0.404194413445229 1 1
0.416316378301083 0.411467081162406 1 1
0.700446692983131 0.692759355422308 1 1
0.575331264161985 0.570147794901488 1 1
0.65318223336878 0.646767598946696 0 1
0.767469189247734 0.759533321077395 0 0
0.443377377231887 0.438407799291339 1 1
0.679840538195365 0.673822021113264 1 1
0.392662267896811 0.388524914548499 1 1
0.59311920141438 0.58696402039704 1 1
0.478563245762837 0.474469867646471 1 1
0.514768127944604 0.509747943440819 1 1
0.555789028342163 0.550585785263321 1 1
0.626048505318374 0.619961058676015 1 1
0.584643823930964 0.579058667918337 1 1
0.6176506501734 0.612266187077461 1 1
0.501055349328545 0.496368035527617 1 1
0.441551226064339 0.437284055457723 1 1
0.456948962860332 0.452719839134675 1 1
0.33359798440607 0.330365097431019 1 1
0.374402762963608 0.370724227456026 1 1
0.546327296925404 0.540691855365043 1 1
0.56084060197031 0.554391497033546 1 1
0.541965892644019 0.536640099184369 1 1
0.287209178777754 0.284799164089375 1 1
0.420306119829861 0.415916725189427 1 1
0.467112573648576 0.462679169202016 1 1
0.474087212406463 0.469529446543079 1 1
0.645550937198938 0.638864482306095 1 1
0.587524128012616 0.582403988488335 1 1
0.357307759242901 0.35312731346474 1 1
0.525305394439912 0.520040994986374 1 1
0.339816753572474 0.336614107546117 0 0
0.41678316693542 0.411932803010715 1 1
0.326366488632381 0.323613182529098 1 1
0.546803839566744 0.541177389215693 1 1
0.353937761883218 0.349527389180559 1 1
0.61479512916447 0.608773783319715 1 1
0.31524125347028 0.312019048783982 0 0
0.499076512468995 0.493981970725588 1 1
0.62982562874352 0.623378938890299 1 1
0.536892429529209 0.531624141485169 1 1
0.476195633173228 0.471363303532666 1 1
0.485130084633626 0.479748611333253 1 1
0.43760834193426 0.433449498181778 1 1
0.50716554463595 0.502045680583078 1 1
0.312594564916103 0.309114481841719 0 0
0.473580414520602 0.468575780917148 1 1
0.491116665119552 0.485439119020908 1 1
0.586983509860371 0.581606467556805 1 1
0.542255132735069 0.535854346575902 1 1
0.525489179366908 0.520160160858809 1 1
0.470919002409322 0.466451431487439 1 1
0.432399673063905 0.426754942229448 1 1
0.630216891625378 0.624236093624364 1 1
0.492843631621856 0.487845534053827 1 1
0.529879445519463 0.52359975724442 1 1
0.579133841608864 0.573018105206783 1 1
0.516047161985123 0.51091781002543 1 1
0.391580896582355 0.387503926251328 1 1
0.542623878489498 0.537513096068407 1 1
0.332626210026945 0.3297531584146 0 0
0.404368592353401 0.400277476305195 1 1
0.493280497249418 0.487984259649588 1 1
0.367774316393336 0.363764588070036 1 1
0.541353140286608 0.536214875628699 1 1
0.694680248453035 0.68799144374978 1 1
0.561918332001686 0.556682516141784 1 1
0.443729982917532 0.439597785030683 1 1
0.469891455963078 0.46441696839407 1 1
0.469569230120099 0.46527987331276 1 1
0.673831606810844 0.667653642201652 1 1
0.386556698705356 0.383216678302047 1 1
0.558021849512423 0.552424851985736 1 1
0.455543441238405 0.451452756281861 1 1
0.457740079563761 0.452675984464155 1 1
0.463668615342036 0.458972875638404 1 1
0.479010347853448 0.473840669953472 1 1
0.474765408515426 0.469947446538516 1 1
0.666082423342275 0.658928221763398 1 1
0.416885310905845 0.413336806268757 1 1
0.530323792089242 0.525043288201258 1 1
0.587872718416387 0.581785514504778 1 1
0.62566402742201 0.619758091800361 1 1
0.19871454142704 0.197550023434975 0 0
0.462309350366109 0.458234076266266 1 1
0.601303939600607 0.595021048375899 1 1
0.367011289700749 0.363402052733714 1 1
0.394633749557341 0.390766290815331 1 1
0.476856142670851 0.47212367531746 1 1
0.666737731706296 0.659483104724991 1 1
0.528865232411383 0.523303658160731 1 1
0.52019079378212 0.514968805893099 1 1
0.526842915878062 0.520661229602507 1 1
0.474112004494794 0.469930580248949 1 1
0.585890984315857 0.579591409807505 1 1
0.781703514983026 0.774161584241307 0 0
0.512599922994707 0.507338492871552 1 1
0.625538878275204 0.618654635478076 1 1
0.548952187951526 0.544011968408323 1 1
0.555464063772829 0.550101195786528 1 1
0.440548556111672 0.436046794710285 1 1
0.424201996231966 0.419752190897044 1 1
0.541491207274925 0.536159633639221 1 1
0.651805612891386 0.644730966210084 1 1
0.734228208351215 0.726927725177874 0 0
0.444557122817459 0.440429964204078 1 1
0.499361104222594 0.49368598736487 1 1
0.467010264158184 0.462206486462519 1 1
0.614017302503916 0.608125323454381 1 1
0.442961748080572 0.438038195336738 1 1
0.631452665864339 0.623829862311392 1 1
0.461783417935387 0.457112835276479 1 1
0.547460179953383 0.540997225474299 1 1
0.649346987806741 0.642964992606812 1 1
0.539888260573118 0.534154331229387 1 1
0.511011404891088 0.506550785162569 1 1
0.501738069030349 0.496856466585907 1 1
0.427269010519802 0.423129479136324 1 1
0.588552551310089 0.582371971481178 1 1
0.657345213753125 0.649870706174 1 1
0.471780161104937 0.467392279988937 1 1
0.459901540893087 0.455902286512877 1 1
0.497547891926865 0.492255725503554 1 1
0.506625375831155 0.50201551461851 1 1
0.565323125340933 0.559327278987308 1 1
0.37775983631581 0.373656958695069 1 1
0.348943697146671 0.344775711083402 1 1
0.512048545095023 0.50761013241703 1 1
0.454555387309384 0.449578332068312 1 1
0.55363166971523 0.547914297915299 1 1
0.512329214285763 0.507948710471626 1 1
0.51603114355634 0.510986239213169 1 1
0.5770042843076 0.570816949504813 1 1
0.56006470117371 0.554925715797135 1 1
0.499310464053484 0.494628885506852 1 1
0.290096157483327 0.286790992625208 1 0
0.408132374595505 0.402702825370146 1 1
0.606912909318794 0.601083574451686 1 1
0.482858642403463 0.478100948023123 1 1
0.466599631417113 0.461645350295236 1 1
0.50664241309228 0.501487402333119 1 1
0.406058451554593 0.40143232285863 1 1
0.476356535608171 0.471390712629051 1 1
0.484714727223744 0.47912421220608 1 1
0.528211343635923 0.522044693571288 1 1
0.480477442968194 0.476038681900919 1 1
0.359106073011616 0.355697729763089 1 1
0.497076773404776 0.491283006630445 1 1
0.659674368588226 0.652638693546846 1 1
0.597730199013961 0.591929975072872 1 1
0.400921695783411 0.397027199803896 1 1
0.652927025547852 0.646820510253771 1 1
0.482196700572409 0.477513922136234 1 1
0.479069691813269 0.474606574165505 1 1
0.499700573770668 0.494994391214923 1 1
0.609086493397168 0.602143352910976 1 1
0.540371578696995 0.53503705633129 1 1
0.557732414088668 0.552945386945079 1 1
0.348009714554861 0.342982914871656 1 1
0.581111487158035 0.575311138673838 1 1
0.445600026795527 0.440168394204102 1 1
0.556711108780457 0.551089386997018 1 1
0.318992373124896 0.314857541644214 1 1
0.526845554176011 0.52237087318425 1 1
0.602837624823953 0.596782384202488 1 1
0.674581048945992 0.668411455924362 0 0
0.529515563559465 0.523837022808658 1 1
0.495548460405217 0.490600569039805 1 1
0.324694399753856 0.322064838960409 1 1
0.454180421581121 0.450153248662516 1 1
0.50832872588054 0.502709370672621 1 1
0.578125451948944 0.572282658362108 1 1
0.382452117626812 0.378270578487338 1 1
0.428486402057579 0.423205022826768 1 1
0.55350253810895 0.547920097453318 1 1
0.568673836695129 0.56330119991858 1 1
0.430102294330389 0.42529044497246 1 1
0.619264034946365 0.612533078253251 1 1
0.486024885553926 0.48152431261677 1 1
0.492146462792491 0.486707638481994 1 1
0.471770384772131 0.466807774564785 1 1
0.552433679128841 0.546954954758507 1 1
0.588411076542966 0.583005154006429 1 1
0.517504752009837 0.512897825154191 1 1
0.515714735004529 0.511217685663666 1 1
0.456750710365468 0.451861937922886 1 1
0.404289317169356 0.40090723895633 1 1
0.46974875073736 0.46523530311256 1 1
0.587337773535652 0.581999139989674 1 1
0.558693000015969 0.552824942707535 1 1
0.344510803012328 0.340241839382404 1 1
0.527320327969725 0.521668982001807 1 1
0.420393882934263 0.416071168434829 1 1
0.470247143070719 0.466101847116615 1 1
0.522881700290907 0.518184394828507 1 1
0.391340381917388 0.386670922124555 1 1
0.590369132435297 0.584716111192221 1 1
0.573769489076398 0.568451755889652 1 1
0.438584516367331 0.434580246328705 1 1
0.630810277032621 0.625190407961718 1 1
0.373255589030757 0.369940964719219 1 1
0.570883156165643 0.565266784756237 1 1
0.347038361571887 0.34354062789734 0 0
0.328399679231767 0.32522774080102 0 0
0.525723968680798 0.520289530746143 1 1
0.613512980589975 0.607417744129793 1 1
0.695429567286447 0.688856060326387 1 1
0.581576164207868 0.576055885679228 1 1
0.450808984335416 0.446865145288749 1 1
0.624290869218731 0.617708672211241 1 1
0.522210402410788 0.516513528698033 1 1
0.379765913203098 0.375770579728746 1 1
0.612208485052338 0.606498639243174 1 1
0.520727277555228 0.514569220519727 1 1
0.51054564720554 0.505924640228758 1 1
0.31605509051301 0.313027983560861 0 0
0.411108136973449 0.406334876632935 1 1
0.487353478915689 0.483162363083742 1 1
0.486451020416291 0.481905542058165 1 1
0.260175385084902 0.25671123403894 0 0
0.542913555641427 0.537925713256448 1 1
0.505709633633341 0.500462850525657 1 1
0.496474137472977 0.491699268542367 1 1
0.469146695441143 0.464391000146552 1 1
0.339883377982194 0.336180128415535 1 1
0.630904400352014 0.624956022504465 1 1
0.450870820244938 0.445846739286434 1 1
0.574452106698373 0.569110570465714 1 1
0.540535439289033 0.534070056333938 1 1
0.317850663668868 0.315689756459775 1 1
0.487683098043055 0.482496945546814 1 1
0.577480943191651 0.572463727407539 1 1
0.315484985173624 0.312200277689796 0 0
0.513997671901381 0.508679694103765 1 1
0.457237584904104 0.452583903912785 1 1
0.560354683617059 0.554656060712866 1 1
0.614918174926378 0.608292977170338 1 1
0.416746916383133 0.412411289327967 1 1
0.468502306576691 0.464072046391371 1 1
0.489287278250679 0.483929174845762 1 1
0.513764177196938 0.507859130732992 1 1
0.520614219270536 0.516172030292588 1 1
0.453989070681108 0.449174570811503 1 1
0.675343332393035 0.669193258728893 1 1
0.430664726213729 0.425445283581772 1 1
0.34985505006095 0.346146208986545 1 1
0.61294324823993 0.606549993695854 1 1
0.458641993858251 0.454255066368816 1 1
0.517279517902027 0.511661170148646 1 1
0.482038835679306 0.477095344034178 1 1
0.563534456848432 0.557534522431184 1 1
0.655233482570319 0.648421579005824 1 1
0.61771587296446 0.61169657977936 1 1
0.507605135897576 0.501669447513988 1 1
0.530886319978693 0.525568359097322 1 1
0.43928154349625 0.43568762499151 1 1
0.474200825212089 0.469183815399856 1 1
0.67072816840754 0.664508384933174 1 1
0.568676092010263 0.563179617230142 1 1
0.467360845808211 0.462896456544981 1 1
0.493794782260971 0.488798820228077 1 1
0.5815962684784 0.575692080380819 1 1
0.343113684044694 0.339926455412588 1 1
0.532257317101259 0.526562362395354 1 1
0.623551098373243 0.617568405775161 1 1
0.358222712138387 0.354237401571968 1 1
0.452719434226761 0.448075833071718 1 1
0.399715632459107 0.395195089694401 1 1
0.615900845212926 0.610300573806675 1 1
0.481793593926349 0.476944418004384 1 1
0.468144800194036 0.463554219936771 1 1
0.29665602987192 0.293657376485985 0 0
0.311527113657916 0.308159185568826 0 0
0.530870314991578 0.52549380866854 1 1
0.646670823890585 0.640299554287613 1 1
0.356164621736465 0.352885297088722 0 0
0.462173019194982 0.457520118749243 1 1
0.388653774079685 0.384580324681067 1 1
0.575756172392612 0.569778729717722 1 1
0.471265427970361 0.466648979010211 1 1
0.516683534109083 0.511136710482671 1 1
0.547340574301879 0.541288875707374 1 1
0.450011790315915 0.445611568530693 1 1
0.476866306089108 0.471987223052874 1 1
0.603793216802818 0.598000279225202 1 1
0.555761749647379 0.550774181782088 1 1
0.530406284214495 0.525317199203986 1 1
0.627637275010292 0.620998072813472 1 1
0.57823764132419 0.572248522917663 1 1
0.505329662544385 0.500484838487613 1 1
0.385209029739974 0.381362274497835 1 1
0.494473084190884 0.490020904961232 1 1
0.538958334620087 0.532836235209166 1 1
0.685403445177469 0.679010613319875 1 1
0.710278962810266 0.702909694210485 0 0
0.602496559635827 0.596459021280264 1 1
0.437469163578166 0.433376100032895 1 1
0.459877086221366 0.45552891458316 1 1
0.490613141648088 0.485644282488311 1 1
0.597122628598201 0.590634916793905 1 1
0.571197081393083 0.565595658433601 1 1
0.386718877455887 0.382920481497055 1 1
0.347745614338035 0.34396403905393 1 1
0.505830264210993 0.50057954532392 1 1
0.603852920198814 0.598244850716849 1 1
0.440961231245364 0.434780101995235 1 1
0.393479994290063 0.389750769851085 1 1
0.555495368406975 0.550251022535514 1 1
0.479222843205696 0.474275578318551 1 1
0.531758193492277 0.52602417282478 1 1
0.549819594670102 0.543590099806405 1 1
0.587752281932467 0.581422167394348 1 1
0.348223942596466 0.345291514198802 1 1
0.609678129111505 0.603015095954732 1 1
0.635400367861773 0.628830788881024 1 1
0.502958663916282 0.498126145126796 1 1
0.562825350600297 0.557009120138942 1 1
0.48839048329742 0.483136535528081 1 1
0.663847579947196 0.657890559352424 0 0
0.574179837928738 0.569298713886347 1 1
0.72270898254006 0.715789727478074 0 0
0.354372032119327 0.35025153046229 1 1
0.555537999163605 0.550036418722344 1 1
0.336863098430166 0.333830196996638 1 0
0.488374544680759 0.483573163164572 1 1
0.557568960955357 0.551465808500183 1 1
0.635786571688587 0.629854830740852 1 1
0.514836117797948 0.509136136541592 1 1
0.44297064162632 0.438855549513476 1 1
0.488040457573512 0.483513781388226 1 1
0.4580534657832 0.453230979596207 1 1
0.631383187131423 0.624540055708485 1 1
0.644904426902167 0.638315270893384 1 1
0.464992026505746 0.460567850317393 1 1
0.626740657184049 0.619789813747888 1 1
0.582292882031554 0.575765916724577 1 1
0.478270656427116 0.473352381675905 1 1
0.438165742044559 0.433998821719868 1 1
0.308510579123207 0.305169502750055 0 0
0.471520370736076 0.466973685833815 1 1
0.624759762925464 0.618953847739204 1 1
0.382223754862231 0.378585571986142 1 1
0.493816180980281 0.488665221718334 1 1
0.417851525381178 0.414146817997469 1 1
0.528149751878803 0.522940399237528 1 1
0.652089165317245 0.644731299910828 1 1
0.445389527735168 0.4405481615148 1 1
0.503641068424626 0.498846226339043 1 1
0.42574671150237 0.421656338750646 1 1
0.461536799716472 0.456165293571877 1 1
0.606732639414758 0.600685379243135 1 1
0.526580605715616 0.521721320758882 1 1
0.545100557263852 0.540232403777327 1 1
0.234232482222308 0.231970798156697 0 0
0.548227717464872 0.541136842643497 1 1
0.455621014747284 0.450988225973105 1 1
0.518037452287872 0.513092068718151 1 1
0.569437257534805 0.563525138358269 1 1
0.502488835637114 0.497929495936769 1 1
0.470119734355296 0.46515062469902 1 1
0.285409806146607 0.282261290579751 1 1
0.553630185946476 0.547905353034479 1 1
0.393526777040065 0.389913057272721 1 1
0.565876987239375 0.560233036350448 1 1
0.385544769114903 0.381212795895017 1 1
0.520461787246073 0.514396585318607 1 1
0.461992569689571 0.45739530771177 1 1
0.618769342434523 0.611991251504 1 1
0.679161893009252 0.671758365087511 1 1
0.471165197998911 0.466930207905549 1 1
0.399939129207078 0.396501401881949 1 1
0.467689843440662 0.46307085936796 1 1
0.647040448652017 0.63997303093816 1 1
0.48474428098456 0.480092144021685 1 1
0.491229138382608 0.486633914277961 1 1
0.460610303489486 0.456013041709836 1 1
0.40619987639578 0.401722496284537 1 1
0.348401008052559 0.34424433772316 1 1
0.598500215612391 0.592445671361748 1 1
0.538734722670296 0.533239971101601 1 1
0.427673248438949 0.422315660570996 1 1
0.419131957977239 0.415017223755125 1 1
0.470417177078601 0.465886472894593 1 1
0.49614628799925 0.491149269029587 1 1
0.563248995610945 0.55753438789953 1 1
0.344609531151823 0.341366417664225 0 0
0.466414420701942 0.461925207749853 1 1
0.495978724692097 0.490809133103107 1 1
0.586237894144894 0.580429306391168 1 1
0.406409526023502 0.402576671611316 1 1
0.589382448626617 0.583436407128482 1 1
0.475304807037494 0.471202024189663 1 1
0.387944223043636 0.382665240028859 1 1
0.668867284160542 0.661913347748345 0 0
0.760744834215946 0.753170384691545 0 0
0.456104094006369 0.451250946357989 1 1
0.495898198109857 0.490879290441446 1 1
0.683193740750571 0.675667659056222 1 1
0.485525733780701 0.480818087439847 1 1
0.367258192235568 0.363785836400083 1 1
0.446799473399437 0.442243213953166 1 1
0.5293705398332 0.52455119677714 1 1
0.62625943014993 0.618931686205451 1 1
0.575845503608756 0.570033888477932 1 1
0.420906157457987 0.415539019523516 1 1
0.669384401527142 0.661851041022061 1 1
0.451117882071713 0.44537665755235 1 1
0.461831273816463 0.456867744960507 1 1
0.35406335760951 0.351366940473808 1 1
0.387161823699066 0.38305503121307 1 1
0.498823442421703 0.494296990585702 1 1
0.307596345131078 0.304729016404329 0 0
0.571002179786734 0.565132560962201 1 1
0.522138282370014 0.51699447058515 1 1
0.236024150501945 0.23368800602232 0 0
0.504607250168425 0.499023931545935 1 1
0.391134443975792 0.38646561477912 1 1
0.47145253603648 0.466889355884781 1 1
0.494361404753746 0.48914519729116 1 1
0.60418988661321 0.597310782834864 1 1
0.612511834139578 0.606051403505511 1 1
0.488838598650823 0.484223740657811 1 1
0.610769047076607 0.60424856650083 1 1
0.4449423715531 0.4406305475571 1 1
0.476877472985454 0.472248883092706 1 1
0.459692756561757 0.454758576950109 1 1
0.451012439141158 0.446689159825137 1 1
0.511799510545194 0.506787524662152 1 1
0.479321842826852 0.473595573991958 1 1
0.613248003924951 0.606985604071644 1 1
0.485090732914423 0.480371652505307 1 1
0.589323201264284 0.58315196175879 1 1
0.472376607522351 0.467992796403827 1 1
0.568669712294078 0.562689705278672 1 1
0.577761640296706 0.571106802326396 1 1
0.397167415368551 0.393162840222206 1 1
0.660997982302953 0.653822684129739 1 1
0.401367700899383 0.397988069337612 1 1
0.480582084749419 0.476022506978652 1 1
0.396004620530012 0.390930407482361 1 1
0.413679608601542 0.408988000235383 1 1
0.580277834425271 0.574701232321141 1 1
0.53069559518467 0.525468040298347 1 1
0.464946533219367 0.460985939796471 1 1
0.60782076201144 0.601461811814675 1 1
0.451926742060664 0.447680810473416 1 1
0.491132869428286 0.48559146712789 1 1
0.36438389749398 0.360835167626419 1 1
0.435499727742826 0.431385501942743 1 1
0.50371188415037 0.498394732280033 1 1
0.404607259863151 0.400141781708038 1 1
0.293077563270639 0.289510891708571 1 1
0.484882660429677 0.480006262421686 1 1
0.590541622530721 0.584878590528899 1 1
0.463817028744663 0.459152098203907 1 1
0.559238699269777 0.553173147238988 1 1
0.546272212786669 0.540841149591155 1 1
0.33103691385226 0.327157175442558 0 0
0.374688976826821 0.371395933824196 1 1
0.589429541408941 0.583835133859818 1 1
0.606469219960995 0.600777563236805 1 1
0.551684069839958 0.546406519288889 1 1
0.68724938664221 0.678882996367225 1 1
0.498177530608802 0.493075442774952 1 1
0.542235815963224 0.537122672859913 1 1
0.461939217814713 0.457302567554588 1 1
0.765663760329524 0.758298799609248 0 0
0.669318193634187 0.66309875232499 1 1
0.66391865213789 0.656887451901358 1 1
0.469859461859638 0.465766422177471 1 1
0.47842643438527 0.474010312999107 1 1
0.552007706058097 0.5463717883223 1 1
0.320686008459789 0.31694635529863 1 1
0.516153812514725 0.511295171323212 1 1
0.580134127610075 0.575261720197141 1 1
0.431434022682209 0.42750273803351 1 1
0.524130229237908 0.519187333728329 1 1
0.341629944289856 0.338101533055835 0 0
0.431667916669201 0.426784005746164 1 1
0.361339697459664 0.357834748828192 1 1
0.477798826914726 0.473217539628704 1 1
0.440521107456545 0.436079074747251 1 1
0.335094368360593 0.331627541598833 0 0
0.497536365625681 0.49265226324633 1 1
0.466838247356605 0.461778343909252 1 1
0.575439951078815 0.569733916082478 1 1
0.360428154773652 0.356851447709241 1 1
0.655587989131127 0.649094432247546 0 1
0.506398412358177 0.501470927876316 1 1
0.636801352710455 0.631279267815787 1 1
0.576580112641436 0.570711026826244 1 1
0.513979902224927 0.508876634465634 1 1
0.532399037752417 0.526552563525416 1 1
0.483610215639346 0.478697354035171 1 1
0.405349019443319 0.400918682788602 1 1
0.470598388175732 0.466280954412452 1 1
0.445838591893845 0.442232870633968 1 1
0.533120215353564 0.527732704799636 1 1
0.497000354425621 0.4909743660955 1 1
0.352972376873392 0.348872370209445 1 1
0.439691221865981 0.435047111247652 1 1
0.529553544446776 0.524162305542727 1 1
0.547831708446959 0.54218808479237 1 1
0.433371987478548 0.428964729077547 1 1
0.467583862138314 0.462662895724922 1 1
0.408612895480995 0.405067030655205 1 1
0.614149214183234 0.608133176302734 1 1
0.339983907039125 0.336611523468092 0 0
0.400145664840932 0.395897569513801 1 1
0.663200204247145 0.656392602233758 1 1
0.499020465827308 0.494444128065117 1 1
0.46879902927578 0.463382607588355 1 1
0.481396701478327 0.476653721962107 1 1
0.602560686457115 0.597311618867555 1 1
0.446403721841532 0.442253645696005 1 1
0.594611244129717 0.589026180256094 1 1
0.66601401911761 0.65951639078176 1 1
0.514656799696152 0.509386044147382 1 1
0.420771563808531 0.416877838486124 1 1
0.489758781017051 0.484531997510692 1 1
0.433116527616011 0.429016361837043 1 1
0.604742495879075 0.597451766614522 1 1
0.487107774405554 0.481714804475508 1 1
0.626087117888591 0.619965326851383 1 1
0.52105288653704 0.515769385430772 1 1
0.515216119753917 0.509659563702013 1 1
0.392963210072623 0.389546335001715 1 1
0.586109271876301 0.580627127506962 1 1
0.596898794066074 0.591099172355838 1 1
0.53787642640685 0.532749870714218 1 1
0.366355784782391 0.363085206183265 1 1
0.416869819234156 0.412242667157094 1 1
0.512055913509107 0.507292760291225 1 1
0.617812124063402 0.611650238722927 1 1
0.457728253022067 0.452770112814613 1 1
0.489983243090545 0.484801649822556 1 1
0.564206896230989 0.55898813965521 1 1
0.576873165926051 0.570609080475782 1 1
0.539333117821909 0.534033963533129 1 1
0.336630400467844 0.333528661500174 1 1
0.63277539606195 0.626747123148464 1 1
0.454263166750767 0.449956344294976 1 1
0.514851072295016 0.509056644283901 1 1
0.523699434840899 0.517946083558727 1 1
0.485418306094361 0.48023144407009 1 1
0.495636278570809 0.49085208469375 1 1
0.51566293797563 0.510384135782598 1 1
0.636071918112582 0.629225983179129 1 1
0.517607621398666 0.511927930697918 1 1
0.539767718090989 0.534328166637037 1 1
0.493330140708481 0.488625959690691 1 1
0.533606002670218 0.528124399309675 1 1
0.510316744668852 0.50488804232477 1 1
0.378959773076333 0.374387869472365 1 1
0.466097831995115 0.460669311115567 1 1
0.536956849433701 0.531657080534029 1 1
0.616456042363694 0.609973081412444 1 1
0.39353733177651 0.389338244199547 1 1
0.553864658258987 0.548350444839006 1 1
0.331812132291964 0.328586380520178 0 0
0.401056584162691 0.396664057290051 1 1
0.549805240484596 0.544440404619818 1 1
0.646766779324178 0.640450232810856 1 1
0.467744412033216 0.463647131475416 1 1
0.479033902055998 0.473776563162119 1 1
0.456436089376165 0.451185463549029 1 1
0.440508660513612 0.435015808736464 1 1
0.367230720262441 0.36326157435201 1 1
0.511624118183276 0.506474547837049 1 1
0.431744380980296 0.426737867992971 1 1
0.403765256136099 0.399386706256051 1 1
0.573741015900551 0.567280153217285 1 1
0.497269147402659 0.492787480155386 1 1
0.59811829822647 0.592001878478825 1 1
0.463183524419387 0.458963973344838 1 1
0.436181774420828 0.431641338495545 1 1
0.361599377019681 0.357872218451518 1 1
0.383289474669071 0.378904117443713 1 1
0.539046154500932 0.533346529048093 1 1
0.440548209717294 0.43627386472937 1 1
0.234029315348518 0.231218419358831 0 0
0.443041113539516 0.438528311345963 1 1
0.352603239250181 0.348533373178756 1 1
0.510042565757698 0.505088845486696 1 1
0.493156014072841 0.488554744531949 1 1
0.544645493936414 0.539013106983104 1 1
0.588122645641062 0.582147531835841 1 1
0.529747984709028 0.523903528944977 1 1
0.664903162720116 0.657722634476302 1 1
0.540226951549011 0.534584422141435 1 1
0.476113593891176 0.47105378625755 1 1
0.531787853974278 0.526911942368278 1 1
0.409550048442136 0.405993377646135 1 1
0.430392213992524 0.424849481292844 1 1
0.530840504952035 0.52555678444774 1 1
0.490735029158329 0.485919056288831 1 1
0.417377403362734 0.412589211249301 1 1
0.253782341777899 0.250659763375806 1 1
0.46440891503973 0.459345197646722 1 1
0.644879047221065 0.638250199067994 1 1
0.536680171076743 0.530413756685415 1 1
0.449093478708325 0.444218320685042 1 1
0.57602844583102 0.570252392666505 1 1
0.321960222970125 0.31870456013717 1 1
0.457640737814293 0.452917232750403 1 1
0.402839253906329 0.39865240704999 1 1
0.480342379293382 0.475736921746168 1 1
0.441246161473576 0.435807731912187 1 1
0.418425076469844 0.413927526114449 1 1
0.5144976199758 0.509945186890319 1 1
0.600669254760682 0.594660827500104 1 1
0.528481630961879 0.522234824917077 1 1
0.671360712503986 0.664477097088759 1 1
0.48140598388092 0.476327542328997 1 1
0.450626398176363 0.445833624870626 1 1
0.375050555063157 0.371763303877322 1 1
0.470412410313043 0.466258629302488 1 1
0.551997087551048 0.546543262228732 1 1
0.47806184084443 0.472015711861065 1 1
0.564098715942943 0.559188838083404 1 1
0.570528622463454 0.565326189260503 1 1
0.453717656916094 0.449729014220187 1 1
0.463213874959203 0.458594747264889 1 1
0.413377854114501 0.408699829075161 1 1
0.433272308563131 0.428923810879984 1 1
0.495598058185422 0.490629807764477 1 1
0.6175769627024 0.611176402757256 1 1
0.5360341069998 0.531044566553428 1 1
0.448211221846359 0.442763220216292 1 1
0.535718254513222 0.529863398306155 1 1
0.618658217113364 0.612235302917062 1 1
0.527227964508745 0.522452463799653 1 1
0.241424959181878 0.239336032905534 0 0
0.667052247409017 0.660741175591076 0 0
0.577446316208432 0.570964643337399 1 1
0.433831565470865 0.428905578523308 1 1
0.378014163097479 0.374979962078131 1 1
0.600491455766968 0.594561116674228 1 1
0.479042936982583 0.474582521405686 1 1
0.5694880650052 0.563200385308073 1 1
0.520477911125836 0.514019259176878 1 1
0.323753610817082 0.320796876794317 1 1
0.526638034225898 0.521304676224668 1 1
0.350727520999107 0.347098237462966 1 1
0.399437808005361 0.394897125393861 1 1
0.480382872555153 0.475328426392155 1 1
0.437141752229046 0.431583526629822 1 1
0.468701783468886 0.463607024284316 1 1
0.537613877264786 0.532358111114547 1 1
0.510849102821237 0.506401079362627 1 1
0.598691260035631 0.592926375020224 1 1
0.534386761960715 0.529293067552894 1 1
0.620965454511716 0.614945167547007 1 1
0.565438105508351 0.560105206825404 1 1
0.464891879658978 0.460894610291614 1 1
0.496246446077731 0.491730975021811 1 1
0.534390266682083 0.52945153420512 1 1
0.413066544484043 0.409244841735924 1 1
0.54209629356728 0.536854496567982 1 1
0.584002218489223 0.578252468985958 1 1
0.393158386360567 0.389933220743357 1 1
0.527495477238317 0.521755328012624 1 1
0.423362208482966 0.41911256758393 1 1
0.591092254466261 0.58559548135945 1 1
0.521365585775472 0.516298020441584 1 1
0.407484306784552 0.403997767215389 1 1
0.343955131161634 0.34090046529944 0 0
0.553861213841534 0.548106788743239 1 1
0.611755111681632 0.605121450442341 1 1
0.408883302306095 0.404803211004114 1 1
0.556218642121817 0.55023434059073 1 1
0.525639559068835 0.520448325521873 1 1
0.417155576862449 0.413304641266639 1 1
0.578800657351911 0.573173234196638 1 1
0.574558456531424 0.569569956942917 1 1
0.576618263402295 0.571835210944589 1 1
0.581108639559793 0.575940889965433 1 1
0.55012335484435 0.544564171805337 1 1
0.476014559396374 0.468856674550036 1 1
0.444117553231577 0.439295747934766 1 1
0.565545979285205 0.560862917286508 1 1
0.230376312303646 0.227747149848979 0 0
0.264541188904037 0.261157317879647 0 0
0.559525964246021 0.55477318971913 1 1
0.535464268081535 0.530765900563306 1 1
0.643576784080477 0.637226457377231 1 1
0.519065667739769 0.514128948784768 1 1
0.381133355099471 0.377830589873074 1 1
0.518299864965235 0.513395478248626 1 1
0.471201080695889 0.465640830025535 1 1
0.490901295125592 0.485885041555346 1 1
0.491822700465219 0.486879793533021 1 1
0.548617304690222 0.543314185682451 1 1
0.461783072300394 0.455949978118126 1 1
0.493180932336666 0.487585908832189 1 1
0.378055096797977 0.374887968448975 1 1
0.480546931752287 0.475984125854292 1 1
0.553904140172405 0.548239239441717 1 1
0.594863318605251 0.588752374026737 1 1
0.559751464884945 0.55324821468884 1 1
0.418488006587131 0.413965900233877 1 1
0.55634651752254 0.550061653693391 1 1
0.390298860487044 0.386220658526135 1 1
0.651486099100641 0.644656569384308 1 1
0.428344832309911 0.424322133605769 1 1
0.415215546951424 0.411191520249538 1 1
0.427159542558428 0.422567283813404 1 1
0.415745401084153 0.411980660146643 1 1
0.789380279911622 0.78139098156796 0 0
0.514088093627556 0.50748149138449 1 1
0.583400765557904 0.577803037434574 1 1
0.287702532763114 0.285063632802175 1 1
0.528576852832637 0.523944893022511 1 1
0.30957038344149 0.307018827250629 1 1
0.624713410830782 0.618538975868484 1 1
0.46853325570788 0.46416749204847 1 1
0.537541231568794 0.531885384054855 1 1
0.422678712336514 0.418026827637529 1 1
0.473404472117438 0.468875999685614 1 1
0.753428881352748 0.745557728884719 0 0
0.593556580497177 0.587819463389851 1 1
0.527766810417193 0.521104398576883 1 1
0.628336233090958 0.621439164363703 1 1
0.340490299256601 0.33672922049811 0 0
0.368471812501873 0.364722490348455 1 1
0.392688953565628 0.388455089760531 1 1
0.445712450422986 0.440631202143165 1 1
0.350737704984562 0.347127814473073 1 1
0.403928142110361 0.400197177706693 1 1
0.523343637929841 0.519223526890537 1 1
0.577937689191965 0.572170331005571 1 1
0.671669781247849 0.664519912738069 0 0
0.498867041048791 0.493493930388434 1 1
0.528288400286985 0.523093742085152 1 1
0.604944690940647 0.599126479152173 1 1
0.381125651538742 0.377437818246499 1 1
0.506989661582323 0.50210259636602 1 1
0.647486522454403 0.640872832641898 1 1
0.442360352460385 0.438424779575644 1 1
0.367127095836901 0.363992648991302 1 1
0.473082945861669 0.46850339614851 1 1
0.597053481975525 0.591011151834982 1 1
0.539363519759148 0.53423763862256 1 1
0.388078142893794 0.384777624352041 1 1
0.63598998452893 0.629540349889073 1 1
0.540466749604063 0.53492224543114 1 1
0.726916823929353 0.719624980289866 0 0
0.585157505072015 0.57935579385548 1 1
0.643622673768784 0.637369023697719 1 1
0.576947063457474 0.571308124339554 1 1
0.519317572624736 0.514025318073303 1 1
0.547444488607698 0.541053907895616 1 1
0.415642668901913 0.41078911220287 1 1
0.441002698450703 0.436833644807117 1 1
0.387966911350224 0.383683228608245 1 1
0.408994227090144 0.405298658947423 1 1
0.499785527121805 0.49492657550064 1 1
0.407529029650257 0.403785057198974 1 1
0.546686037982347 0.541765093669789 1 1
0.242327042777001 0.239792260150495 1 1
0.657169438764421 0.651344327814202 0 0
0.425276468046579 0.42055860530557 1 1
0.619761909326501 0.613568112597837 1 1
0.364254655475169 0.361194373454152 1 1
0.561077670378601 0.556200135177127 1 1
0.504851221268633 0.499545240726276 1 1
0.433849738800607 0.428995880403771 1 1
0.391524150519911 0.387578677942248 1 1
0.396257229620762 0.391835865120622 1 1
0.382472910853978 0.378721076782846 1 1
0.660020189476919 0.653359381818074 1 1
0.503299659871878 0.498069683435251 1 1
0.473992128745616 0.469473063409568 1 1
0.573084127053332 0.566647105713336 1 1
0.695362953010186 0.68786040527885 0 1
0.388832882135548 0.384602513818862 1 1
0.568526733464846 0.562937447601454 1 1
0.425759928970721 0.421305600680062 1 1
0.335278801042685 0.332702888561812 0 0
0.521527158194037 0.516422842839234 1 1
0.463246912988474 0.458787726931324 1 1
0.516522501985768 0.511670455966845 1 1
0.587556937842861 0.581562140487771 1 1
0.500792110025183 0.495254165317114 1 1
0.643428191328812 0.635863016282083 1 1
0.378875747804819 0.373879278933397 1 1
0.632471361299361 0.625280957928505 1 1
0.552527006932045 0.54703529065647 1 1
0.413106742789525 0.408884743219619 1 1
0.457876541984871 0.453321335367096 1 1
0.410243986455366 0.405855259274882 1 1
0.645888994066953 0.639209582230271 1 1
0.4703031117238 0.4649873971994 1 1
0.555166568278588 0.549203838915192 1 1
0.433789039270723 0.42937950565284 1 1
0.348535941377974 0.345608457431622 0 0
0.478651328220523 0.473256179664495 1 1
0.57848034444839 0.572910579525567 1 1
0.391306035392198 0.387438673691743 1 1
0.67219645200075 0.665225576845764 1 1
0.404871332502104 0.400727147993424 1 1
0.538177768846392 0.533064400466517 1 1
0.547974578396214 0.542564333708428 1 1
0.470869168989929 0.46677633544336 1 1
0.671289507212288 0.664157154201806 1 1
0.501205097958201 0.496276854858537 1 1
0.388384671380596 0.384761703502239 1 1
0.535152340097537 0.530597448127288 1 1
0.466737290012883 0.461503630943809 1 1
0.507762270329978 0.502954831262182 1 1
0.409580847537465 0.405406431102937 1 1
0.459984859515199 0.455388887258962 1 1
0.36994847960732 0.366187300211496 1 1
0.454467994784247 0.449760951404235 1 1
0.61789254416214 0.611436174398988 1 1
0.522000576068171 0.516900209439136 1 1
0.549683952856513 0.544254568029901 1 1
0.438600055852505 0.433866529709836 1 1
0.596411827721033 0.590349852837314 1 1
0.41090942603297 0.407287821969415 1 1
0.594948949955612 0.587967416313728 1 1
0.354169971744922 0.350205969090896 1 1
0.598767244340816 0.592424991930697 1 1
0.510014032041516 0.504315427743596 1 1
0.485173065851687 0.480860491057846 1 1
0.613190314340181 0.607636247618376 1 1
0.633295383716154 0.626377637833006 1 1
0.50801539493608 0.502185442895403 1 1
0.30828910069701 0.304849408383793 1 1
0.453408036903035 0.448719075829227 1 1
0.568874973061849 0.562971464794502 1 1
0.508290141878533 0.503009101396239 1 1
0.404290540928984 0.400200751624359 1 1
0.633768812761728 0.627137781684156 1 1
0.603566993877644 0.597854219591862 1 1
0.43036223903301 0.426685452390369 1 1
0.521661442429568 0.516112991805381 1 1
0.516093864442152 0.511253450693898 1 1
0.448348236567679 0.444174740857324 1 1
0.526140813934376 0.521046129164714 1 1
0.492950496227218 0.488251188161907 1 1
0.481527844674147 0.476440003798365 1 1
0.398637206586795 0.394996332659846 1 1
0.493058321196865 0.487133204540869 1 1
0.465077698614497 0.460138751993517 1 1
0.499050624748315 0.494179313888064 1 1
0.417452524531702 0.41304189690874 1 1
0.390652364359318 0.387026220600902 1 1
0.507495155578838 0.502379716543863 1 1
0.547802516268851 0.542037998505874 1 1
0.355442107720527 0.352037878863906 1 1
0.511589226566232 0.506787954388005 1 1
0.527859605495517 0.522492391786788 1 1
0.500546973673736 0.494867890231473 1 1
0.416988738277795 0.41282879213664 1 1
0.427655360918217 0.422747859234545 1 1
0.51703884921188 0.511928929788132 1 1
0.703109922077197 0.696110161349908 1 1
0.349884085645249 0.346570578816807 0 0
0.435416880511668 0.430938029352295 1 1
0.403032983249997 0.398196600768678 1 1
0.414377572805281 0.410335327833492 1 1
0.608855747453026 0.603379746747348 1 1
0.468273715646553 0.463898113255508 1 1
0.434808352099923 0.430440392484424 1 1
0.410247294946642 0.405295259645894 1 1
0.442399723754765 0.438248082710948 1 1
0.472493089765884 0.467894084003306 1 1
0.290195515818678 0.287382873407383 0 0
0.731739722882736 0.72421849682481 0 0
0.551454168614504 0.545503807358456 1 1
0.558074393172594 0.553058001346407 1 1
0.357652581446607 0.353941857927566 1 0
0.360095728667847 0.3557115917905 1 1
0.415810887558023 0.411770701969924 1 1
0.498050831420095 0.493225615155373 1 1
0.544376903877641 0.539153841694172 1 1
0.377774552894475 0.374431227873079 1 1
0.419991248301689 0.416133876748057 1 1
0.444924847682673 0.439922559326157 1 1
0.634321928772109 0.628124439566956 1 1
0.563066389695668 0.557795011967769 1 1
0.520378500135028 0.515712763043718 1 1
0.562811752070172 0.555553909885082 1 1
0.279116273703088 0.276152796824373 0 0
0.421808977972557 0.417666055408809 1 1
0.440038009662968 0.434824952529265 1 1
0.65841246220562 0.652933023366445 1 1
0.422182385509367 0.417609481462404 1 1
0.674790312218298 0.66766657722355 0 0
0.430707427606305 0.426465350556858 1 1
0.484471323304064 0.479996884428482 1 1
0.535832031153362 0.529655181688078 1 1
0.487335573759653 0.482304079647563 1 1
0.382819505086496 0.378827916893698 1 1
0.669855062364428 0.664097950222646 1 1
0.428548231721268 0.424194787605967 1 1
0.492926665944906 0.488107073341501 1 1
0.413101358867623 0.409462532120601 1 1
0.411185628208218 0.406533016770298 1 1
0.603433771877328 0.597357327405662 1 1
0.575411331601242 0.569166274500345 1 1
0.520020817826618 0.514990680337602 1 1
0.558528432653179 0.552369990967829 1 1
0.498708564430836 0.492821857081385 1 1
0.477449874476459 0.472483122525055 1 1
0.45924634414063 0.454650874125698 1 1
0.442962311935749 0.438820919699133 1 1
0.538669734730752 0.532594212580529 1 1
0.535146573835178 0.529943356599959 1 1
0.545974038392981 0.541229426605732 1 1
0.573932859946371 0.568301185836713 1 1
0.512196554119572 0.506309759857708 1 1
0.425081879293755 0.419946615872081 1 1
0.626429217832292 0.619663616352811 1 1
0.674176361050888 0.667548286453328 0 1
0.356304195080658 0.352009617463794 1 1
0.342665681674048 0.339185548011696 0 0
0.334876098671714 0.331307238066554 0 0
0.522717248051801 0.517470780690716 1 1
0.511450786194267 0.505593503516667 1 1
0.546205105929212 0.539227151537764 1 1
0.420488958786707 0.415464704068935 1 1
0.533237198784659 0.528082469104624 1 1
0.440692793626399 0.435908859166324 1 1
0.481256043160643 0.47616529569023 1 1
0.415442615686517 0.410813091875862 1 1
0.584356034447801 0.578095644148244 1 1
0.507963928073255 0.502173613727646 1 1
0.466129295275804 0.460863567806811 1 1
0.357598322460562 0.354728685397858 1 1
0.440041869141701 0.434748210346148 1 1
0.555282200911022 0.549305603688563 1 1
0.431664522097144 0.427337672454333 1 1
0.578181384924804 0.572930740972609 1 1
0.321618802417195 0.318081287220801 1 1
0.521657968836376 0.516924322807901 1 1
0.54418615499493 0.537974914727748 1 1
0.539885707864367 0.53477802979205 1 1
0.567979035458573 0.562209059610096 1 1
0.418296235136447 0.414266925058768 1 1
0.618581642274454 0.612309405143763 1 1
0.606250424381288 0.600806932602788 1 1
0.39307684063968 0.389269506591403 1 1
0.397767769254422 0.393330771279411 1 1
0.346976651019797 0.342878923550373 1 1
0.66312039969575 0.654277214761789 1 1
0.560896399958629 0.555172152300057 1 1
0.46404462608469 0.459323496704461 1 1
0.451727952412777 0.447349184096825 1 1
0.544318654815162 0.537894931502736 1 1
0.467579326546164 0.463386223785282 1 1
0.479275354805697 0.474816903530765 1 1
0.446110133385388 0.441811613537076 1 1
0.641747887795682 0.635303462249652 1 1
0.625066635680903 0.619569681722415 1 1
0.494316139862085 0.489518855010833 1 1
0.322292937932465 0.319063596005098 1 1
0.313834102121468 0.310586270964124 0 0
0.466574067886377 0.462234672288647 1 1
0.528390290818179 0.522763743567644 1 1
0.611729329496583 0.60526890303391 1 1
0.342205060253824 0.33888541253604 1 1
0.148468373226844 0.147242508278071 0 0
0.617243194517665 0.611077719929993 1 1
0.636472502463243 0.630319757366954 1 1
0.565831367155058 0.560099060274314 1 1
0.58165170555764 0.575831781685603 1 1
0.364964271876669 0.360986810519144 1 1
0.355575674858796 0.351766232469729 1 1
0.400946465959058 0.395891167219445 1 1
0.416974806684953 0.413117992043646 1 1
0.474244105455576 0.470359815474556 1 1
0.574014344560325 0.567305325853256 1 1
0.519513908227314 0.514378459551553 1 1
0.443309036073324 0.43707570084778 1 1
0.594358864239979 0.588527321290725 1 1
0.460848335110783 0.456260910289786 1 1
0.555182815852842 0.549576256257327 1 1
0.54710563896015 0.542106049934384 1 1
0.511344737249821 0.505307469108421 1 1
0.342611132148607 0.339617674486839 1 1
0.505390910529159 0.500224489872856 1 1
0.58623896207914 0.581130857957107 1 1
0.685535919344559 0.678657852669919 0 0
0.619623262544736 0.613682394142053 1 1
0.313197670258065 0.309786711171016 0 0
0.560158144071288 0.553253330509615 1 1
0.666277469316206 0.659641473240768 1 1
0.580824517627772 0.574886645067862 1 1
0.41868763161939 0.414431931388663 1 1
0.368629983513803 0.364906131728051 1 1
0.41954338130467 0.41481475587924 1 1
0.475455625640354 0.470488735492285 1 1
0.533421837947849 0.528122653133282 1 1
0.544920157884276 0.5399050501396 1 1
0.469256962581182 0.464546523836364 1 1
0.444940044530663 0.440258351984935 1 1
0.475440383940494 0.469722936017851 1 1
0.659040317697305 0.65112037682913 1 1
0.418065788025093 0.413737047220255 1 1
0.485399511725578 0.480387450305351 1 1
0.427216164982804 0.423388365868844 1 1
0.580023461617299 0.573782267952267 1 1
0.571727533372561 0.565613912256611 1 1
0.539942842329409 0.534730593105605 1 1
0.511692645840309 0.506839209002828 1 1
0.365329681716243 0.361746301706595 1 1
0.578703676687625 0.573564175659643 1 1
0.441566795341086 0.437492785509419 1 1
0.364593262744888 0.361548973957605 1 1
0.628789198988548 0.62206784714391 1 1
0.415183686964362 0.410087720462107 1 1
0.498216863353031 0.492805308315835 1 1
0.404091627266998 0.399806027256351 1 1
0.55175148809721 0.546249144999084 1 1
0.419657279541319 0.415221665700794 1 1
0.461633888765417 0.456485000986647 1 1
0.619140677360046 0.613552943141391 1 1
0.571784467057432 0.566188907880214 1 1
0.301448253421226 0.296854236361755 0 0
0.675202535576708 0.667746369163846 1 1
0.528336793795199 0.524063985482708 1 1
0.565691508234566 0.560808316424084 1 1
0.552294036877991 0.546543090719082 1 1
0.632059069805986 0.626289970105657 1 1
0.509746253837844 0.50499198592573 1 1
0.414328144384017 0.410546509105555 1 1
0.614377127214522 0.608245631845375 1 1
0.607983288260497 0.602333401421739 1 1
0.534342566988457 0.529229726089096 1 1
0.588011472602395 0.581843222376757 1 1
0.382684412107987 0.378351167801462 1 1
0.4057260331769 0.40133536300603 1 1
0.549007117182968 0.543119818640957 1 1
0.423516994000994 0.419456400851194 1 1
0.412369950516863 0.407820635820206 1 1
0.551102109300127 0.545465316448248 1 1
0.434031650034059 0.429888995731879 1 1
0.492562930088026 0.487360782483991 1 1
0.449255395447598 0.445027831396667 1 1
0.605870683701317 0.600147233649653 1 1
0.515868962891508 0.51119565792753 1 1
0.608498676831445 0.602543739861094 1 1
0.386483645939193 0.382226291596121 1 1
0.47690386797797 0.47201222512752 1 1
0.567663269249099 0.561354810441641 1 1
0.480111269612824 0.475340531853441 1 1
0.559277508689535 0.553339724601249 1 1
0.657205716831664 0.65051869180138 0 0
0.401200787056811 0.397105407307245 1 1
0.373997647680506 0.369130478195141 1 1
0.501662773357782 0.495743119723781 1 1
0.460165987011063 0.455636773250955 1 1
0.494487615284024 0.489922382204294 1 1
0.554610669063958 0.549284282316944 1 1
0.415519346712321 0.411095219556566 1 1
0.514904685480425 0.509518898572064 1 1
0.584850971357698 0.578703148192121 1 1
0.535174368019012 0.529247138534096 1 1
0.493834861005124 0.488685074653926 1 1
0.382966887141276 0.37812278277248 1 1
0.423414164802075 0.418866453871026 1 1
0.506945529224275 0.501551368982371 1 1
0.48733737765133 0.481496296848799 1 1
0.492402581894598 0.487505520410065 1 1
0.503125129782355 0.497489956628411 1 1
0.538005493408689 0.532452223979592 1 1
0.568832764862241 0.562474216995611 1 1
0.51726125092423 0.512501362350825 1 1
0.418203633645879 0.414021101843488 1 1
0.608469521776683 0.602458697567103 1 1
0.410067119940415 0.40570803006593 1 1
0.559391151076656 0.553544781642262 1 1
0.382897797249887 0.378684801585806 1 1
0.452356211919178 0.447679354451787 1 1
0.319711338559751 0.316483217711607 0 0
0.573696607048857 0.567730385100973 1 1
0.389814189413845 0.385555297816175 1 1
0.4917425281042 0.486439309539696 1 1
0.558148360855375 0.553063024679019 1 1
0.528264786736298 0.522448154475989 1 1
0.534124762192655 0.528076420316196 1 1
0.43251553111467 0.427583580145905 1 1
0.455146446793611 0.450546498476084 1 1
0.389136546095527 0.384749587024925 1 1
0.58180984941796 0.575958182273229 1 1
0.511725194478152 0.506902987906573 1 1
0.409688217248666 0.405342208733548 1 1
0.402500371225185 0.398421569548911 1 1
0.656257410814478 0.649625555158826 1 1
0.495896437888579 0.491592285385514 1 1
0.45372041585936 0.448955751456069 1 1
0.478788637122862 0.473967927956699 1 1
0.545726415197338 0.539732734013307 1 1
0.440858828304923 0.436736538265683 1 1
0.344057057960342 0.340520597214795 1 1
0.348181417066283 0.344914893808608 1 1
0.415852739017367 0.411258449358242 1 1
0.43587520985432 0.431547862319292 1 1
0.400730585085772 0.396273192550489 1 1
0.611664485865868 0.605760713016146 1 1
0.470749541368518 0.466104622609955 1 1
0.533306924557566 0.528643192834971 1 1
0.542169420220262 0.535912291610955 1 1
0.556839642956644 0.551889382445537 1 1
0.486313766063957 0.48180944980883 1 1
0.534642223160429 0.528833743208497 1 1
0.437165837812314 0.432661918997491 1 1
0.522513563192693 0.517696296069381 1 1
0.562504264805906 0.557097256120165 1 1
0.422730656862687 0.418106279127915 1 1
0.490860900162226 0.485757153522633 1 1
0.651768760945092 0.643887104486023 1 1
0.441523773318274 0.437052555631467 1 1
0.486289979405195 0.48150630713407 1 1
0.323359607462 0.319539056184868 1 1
0.600536985097439 0.59455418727861 1 1
0.436178931734867 0.430717743262129 1 1
0.45310395596479 0.448593179001709 1 1
0.419865200029677 0.415515007046314 1 1
0.523832573404989 0.518725354425199 1 1
0.607844958683118 0.601967118950234 1 1
0.445971331665554 0.441229893153138 1 1
0.531205362568245 0.525415547550429 1 1
0.564649052586996 0.559524970901696 1 1
0.441006669288182 0.43614676713862 1 1
0.417441975657334 0.413786504224622 1 1
0.493217642951954 0.488445772147296 1 1
0.561518516366261 0.554939615753049 1 1
0.57923433731081 0.573612414857207 1 1
0.445460747885419 0.440972677043257 1 1
0.557409413663412 0.551619250145754 1 1
0.475871283210651 0.470692120327759 1 1
0.434382079851311 0.430140790031243 1 1
0.623920079419934 0.61784453434392 1 1
0.554725780008798 0.550062304757135 1 1
0.599729390819726 0.593607385506385 1 1
0.522879330652848 0.517325697664793 1 1
0.366829167960046 0.363372373812535 1 1
0.558260546556594 0.552724681010758 1 1
0.515102825773495 0.510517093690726 1 1
0.715163678037596 0.707621614812996 1 1
0.63430759036135 0.628184021519232 1 1
0.62354549513269 0.617255506089061 1 1
0.682738783514343 0.676250032992071 1 1
0.59401320631596 0.587644643885746 1 1
0.412029320431028 0.40758501447288 1 1
0.595809670269533 0.589916691463841 1 1
0.572953282181332 0.567211338347168 1 1
0.533414253968318 0.528793630120932 1 1
0.652610812493782 0.646878336999765 1 1
0.433676900632384 0.428949537192781 1 1
0.541355203912413 0.536053359661174 1 1
0.650874548681322 0.643382742788008 1 1
0.430268265348328 0.425803384141129 1 1
0.392988895903895 0.387897962926285 1 1
0.562728340180657 0.556062647490326 1 1
0.443255361970455 0.438844767882841 1 1
0.565856966256704 0.560504346977625 1 1
0.502132746280062 0.496572979230937 1 1
0.284397558171373 0.282075306797003 0 0
0.494322722503827 0.489858459925252 1 1
0.365144753222977 0.361573368796738 1 1
0.44667935032294 0.4427630227472 1 1
0.755512146625947 0.748626438114456 0 0
0.464217993119039 0.459928539157576 1 1
0.473006311148837 0.468557543660901 1 1
0.452007106762377 0.447006891541931 1 1
0.517990321120223 0.512753026840029 1 1
0.660928098282306 0.653717951327274 0 1
0.466543098157335 0.461894352281129 1 1
0.431564086060979 0.427568886455574 1 1
0.582378896488204 0.576659865861456 1 1
0.510424136088753 0.505331248070898 1 1
0.510072912713514 0.505544334207554 1 1
0.395968926765801 0.392221692893776 1 1
0.435318327325454 0.430700186214319 1 1
0.406931875155419 0.403427471067325 1 1
0.322863749193479 0.319211192246533 1 1
0.593261595647049 0.587747313747982 1 1
0.55440949015883 0.549641297808433 1 1
0.421619561637651 0.417012337713911 1 1
0.487635266738907 0.482208150161756 1 1
0.683680285833329 0.675510553455581 1 1
0.49223672218412 0.486546043577737 1 1
0.583227721333615 0.578127823927938 1 1
0.45333446146611 0.448304114225788 1 1
0.354933173851172 0.351377260432334 1 1
0.535733784920557 0.530316009257614 1 1
0.421676077657236 0.417375676685795 1 1
0.353813151618306 0.350864986748714 1 1
0.651128364406429 0.64467570052483 0 1
0.691459394147022 0.683946184778704 0 0
0.406359240616709 0.402465191200201 1 1
0.611132728936724 0.604273716139941 1 1
0.565769425537035 0.559761258873231 1 1
0.516054890863646 0.511138197809394 1 1
0.495996857607223 0.491467598063558 1 1
0.284832497098255 0.282113889956132 0 0
0.396983999826105 0.39335823681749 1 1
0.550846710363735 0.543680335410295 1 1
0.4899811827646 0.485037753394016 1 1
0.455990431779902 0.451343764574547 1 1
0.497507327180716 0.492455659993368 1 1
0.470366374278348 0.465791569159222 1 1
0.503633784355886 0.498990542790317 1 1
0.722472564246093 0.715083439604782 0 0
0.325675294937512 0.322878249068057 1 1
0.518395306166711 0.513479715093574 1 1
0.475788246965167 0.471669380129175 1 1
0.579318271088987 0.57293981270122 1 1
0.383541802812579 0.379661062057602 1 1
0.437951427591191 0.433706399858424 1 1
0.496577496136768 0.492129741329387 1 1
0.6273302546778 0.621834146752944 1 1
0.437066450695072 0.432785601225778 1 1
0.456935370758657 0.451013405951004 1 1
0.500782916054857 0.496203740015891 1 1
0.446653139255159 0.441715263530198 1 1
0.459849070202258 0.454855028169054 1 1
0.418135554485014 0.413952709134436 1 1
0.506263989456064 0.50152088875996 1 1
0.47123558909206 0.467066029820741 1 1
0.468272553170922 0.462966491508649 1 1
0.518563025939382 0.513355639970748 1 1
0.496216706077488 0.491603391574774 1 1
0.516214988856835 0.510743102431315 1 1
0.493131314986246 0.488267898614124 1 1
0.630922168588103 0.624341467475558 1 1
0.462612752090967 0.458742218983477 1 1
0.585248793109747 0.57975219475263 1 1
0.646352695854066 0.639145885186071 1 1
0.414503167528977 0.410715423766275 1 1
0.462336283975252 0.457445113633589 1 1
0.560635730316623 0.555427625319303 1 1
0.522888237493426 0.517563580388826 1 1
0.471465996460461 0.4667629280425 1 1
0.408578634572196 0.404564347413823 1 1
0.702546111310054 0.694937567887385 1 1
0.679764696016258 0.673342536715896 1 1
0.496063880097311 0.4913221640361 1 1
0.433890853002672 0.430004571898632 1 1
0.595642104613538 0.58939915276738 1 1
0.349579383266025 0.346485658032293 0 0
0.541554137497413 0.535011940251323 1 1
0.499357531170504 0.494205358225746 1 1
0.382583535720756 0.378352897747456 1 1
0.571991538179932 0.566598188101128 1 1
0.589722461859693 0.58359184322826 1 1
0.564580815077035 0.559095283180291 1 1
0.620606673525191 0.614255668737335 1 1
0.430790213753468 0.426149495962019 1 1
0.476303464693937 0.471981449850124 1 1
0.427857620168482 0.423379316469498 1 1
0.690282570815825 0.683299704088082 1 1
0.409459582937225 0.40467813725692 1 1
0.448701942254195 0.443597905906222 1 1
0.444956878524775 0.439737765948621 1 1
0.584497530172176 0.578220463732136 1 1
0.568235803656402 0.563034404616304 1 1
0.49541149498003 0.490961548352539 1 1
0.613617559982897 0.607948899822919 1 1
0.527372752861009 0.521739140971877 1 1
0.485065887965798 0.480595954343796 1 1
0.503484415685148 0.498696235141849 1 1
0.506685388137771 0.502659733807043 1 1
0.558067149574622 0.551888913568621 1 1
0.688803455158227 0.682447854339402 1 1
0.460450815917406 0.455071082104342 1 1
0.519644519711096 0.514149829816185 1 1
0.522653586899011 0.518179997301523 1 1
0.488204483372645 0.483170144571317 1 1
0.512934486691317 0.508003889907413 1 1
0.526242027266601 0.520906989184217 1 1
0.534707780297458 0.528630807599999 1 1
0.431108720086022 0.4260736620651 1 1
0.335473796798686 0.33185942393299 0 0
0.525892792019776 0.520220427143418 1 1
0.455738842177404 0.450964781744579 1 1
0.411091639739755 0.40664851541821 1 1
0.515415001744406 0.510830209447913 1 1
0.377025171958186 0.373414821352453 1 1
0.513755984203836 0.509090690229654 1 1
0.443735840068721 0.439151571495608 1 1
0.425755480266617 0.421622139752153 1 1
0.527615182831864 0.522613889495944 1 1
0.555293310936776 0.550344434853575 1 1
0.582669044951015 0.576482891139588 1 1
0.59545291502499 0.589280286579947 1 1
0.400941172109002 0.396836274651969 1 1
0.404007995193255 0.400721327587655 1 1
0.551495688494489 0.546317428252987 1 1
0.509918578553609 0.50461301178462 1 1
0.522806659171363 0.517711907895375 1 1
0.609496361493045 0.603332290090112 1 1
0.445715344021918 0.441107873605875 1 1
0.534363556978769 0.529274081180664 1 1
0.554780476554219 0.549491058156019 1 1
0.441320862485831 0.437343552846729 1 1
0.254342825954662 0.252173757284961 0 0
0.486495720533819 0.48176933556669 1 1
0.490832913833515 0.485947364707234 1 1
0.294683176535737 0.292156306549832 0 0
0.470168909093165 0.465147310653694 1 1
0.508462475159295 0.503361522782701 1 1
0.551279948995086 0.544141098215333 1 1
0.435839913604727 0.431304840028392 1 1
0.623409028342181 0.615887889170539 1 1
0.500100628043939 0.494744586303374 1 1
0.58356915684818 0.578231696467048 1 1
0.478582562565792 0.473006011587385 1 1
0.373361909508174 0.369685851130063 1 1
0.43757857021831 0.433052055676381 1 1
0.598251744317545 0.592137772931525 1 1
0.571328371257144 0.564943768365453 1 1
0.460600333083622 0.456090276284693 1 1
0.376666449611918 0.372584800878572 1 1
0.52704839170183 0.521346819650788 1 1
0.426352278866166 0.420023883927499 1 1
0.380260763665001 0.37592517966674 1 1
0.423445588517537 0.419052594859269 1 1
0.432327066152879 0.427498949816127 1 1
0.563510975811656 0.558150973069016 1 1
0.461891571288171 0.457886759894201 1 1
0.498461635942073 0.49303157973458 1 1
0.503453646849152 0.499016708038599 1 1
0.499641706976302 0.495110164558629 1 1
0.564304522526587 0.558392284033348 1 1
0.518740021501035 0.51357337218551 1 1
0.557865708223299 0.552054405717661 1 1
0.41838985897097 0.413038734122862 1 1
0.639552298638189 0.633902313810357 1 1
0.356972242590602 0.353408915639435 1 1
0.711494425396606 0.703655112218578 1 1
0.580243689323479 0.574434770345016 1 1
0.576341925408815 0.570907884569221 1 1
0.730885098472519 0.72301575177361 0 0
0.431378484198728 0.427094528138667 1 1
0.343833090973121 0.340057384308193 1 1
0.463320240684359 0.45854430923122 1 1
0.517869333043325 0.511979502338066 1 1
0.608234969943771 0.602145600560367 1 1
0.412308619479494 0.407455473860451 1 1
0.575519547500785 0.569425989499834 1 1
0.402766833443346 0.398365477606068 1 1
0.476245324921272 0.470741350299417 1 1
0.458646773755813 0.452891447735419 1 1
0.323909348977188 0.320413544637271 1 1
0.415612436276319 0.411812972779839 1 1
0.410739726243467 0.406581145302169 1 1
0.514760946878981 0.509897091893286 1 1
0.562451518068107 0.556556352017317 1 1
0.458228900002039 0.453332119997268 1 1
0.412162072852417 0.408111872020749 1 1
0.499092549248929 0.494333564638973 1 1
0.302321587137982 0.29937658957727 0 0
0.661957497051992 0.655317988435747 1 1
0.383258734966431 0.379132228307724 1 1
0.610389216686421 0.604446030106529 1 1
0.462869427803278 0.457848656713186 1 1
0.574811439314518 0.570084378912754 1 1
0.618057510297516 0.612730325114901 1 1
0.576903887636739 0.570723787153108 1 1
0.504850291655217 0.497831827986764 1 1
0.414958259197602 0.409838020381091 1 1
0.585235498407962 0.57844304586706 1 1
0.52492676553358 0.519736836124764 1 1
0.598951224024145 0.593216258241058 1 1
0.50435740426834 0.498819368130876 1 1
0.497801045638108 0.493249434919459 1 1
0.521621735466538 0.516262859523497 1 1
0.522263939200098 0.517167624606708 1 1
0.285211188405759 0.281770522015255 0 0
0.58904728728509 0.582991504677475 1 1
0.71712232708908 0.709773169529909 1 1
0.563842223349593 0.557793755608087 1 1
0.481139799739117 0.475253168030238 1 1
0.506376743707211 0.500688269127014 1 1
0.282073250025706 0.279405808106405 0 0
0.551540216532866 0.545044650990728 1 1
0.524731801345729 0.519418168939173 1 1
0.561790637997743 0.556219478879026 1 1
0.49778863581048 0.492480267660323 1 1
0.464345097324641 0.459447195302935 1 1
0.66324135318105 0.656540514175749 0 0
0.667563906076577 0.660336237916525 1 1
0.443861380704455 0.43990312420697 1 1
0.492868256311393 0.488006311048189 1 1
0.561681605712039 0.555475807841943 1 1
0.472053249555049 0.46668559350058 1 1
0.349416327930819 0.345798758873409 0 0
0.546997284804245 0.541331507991876 1 1
0.67832918754111 0.671638035034619 1 1
0.594056174766518 0.587445853075724 1 1
0.36334577281601 0.359276609058429 1 1
0.462027262694182 0.457824397414841 1 1
0.43415316922571 0.429843295850376 1 1
0.577882259085433 0.57242865560232 1 1
0.327279569277854 0.324035259127781 1 0
0.65791768545327 0.651152151534198 1 1
0.390349077608567 0.387109911563173 1 1
0.469678764989251 0.464470176888952 1 1
0.37284850154101 0.369528053968459 1 1
0.335540207859049 0.332298038836228 0 0
0.560621900821897 0.555553786380111 1 1
0.689530893580963 0.681610666367706 1 1
0.358947211637593 0.354790995445237 1 1
0.582912895264973 0.576902426164397 1 1
0.54396641298351 0.538247799756955 1 1
0.394285081876704 0.39038861127103 1 1
0.549018386698033 0.54366844542575 1 1
0.512943810758374 0.507968139691756 1 1
0.412247847389411 0.408054102203005 1 1
0.492844869316481 0.488441524876047 1 1
0.321490183059302 0.317520468113228 1 1
0.362891609387823 0.360342326457511 1 1
0.581943435266067 0.576101066326463 1 1
0.518827550953232 0.513058463753386 1 1
0.577445043692657 0.571579040220581 1 1
0.563196606181964 0.557379766685224 1 1
0.681404435034976 0.673129873886882 1 1
0.534277434350334 0.529189700623651 1 1
0.369876127279452 0.36645311951996 1 1
0.401634900138472 0.396739944892534 1 1
0.415142405046437 0.410415062159847 1 1
0.489986143609231 0.485181370254447 1 1
0.315878932234483 0.312498935997472 0 0
0.562549553169592 0.556760323990267 1 1
0.473094917100254 0.468933310969145 1 1
0.520817535737213 0.515764358713835 1 1
0.433261436552092 0.429211889297146 1 1
0.507747070762482 0.502899550240385 1 1
0.487877600920105 0.483165304121098 1 1
0.741095316339418 0.733789911877853 0 0
0.556737997631663 0.552014980128408 1 1
0.433515877047887 0.429060123025715 1 1
0.352340402479961 0.349269303321627 1 1
0.530392901408816 0.525608863496517 1 1
0.714291301880098 0.707226979409748 0 0
0.510846150488428 0.505825146219734 1 1
0.445930846423318 0.441738521692577 1 1
0.452184131656036 0.446144090317948 1 1
0.409477824619348 0.404731006509966 1 1
0.487508811961492 0.482991486955304 1 1
0.600018180873202 0.59511873127132 1 1
0.419195041581238 0.414920883813629 1 1
0.326473956636909 0.323146577889224 1 0
0.581714050458531 0.576043444191642 1 1
0.508896173469902 0.504300072396743 1 1
0.454534108245725 0.450326643688175 1 1
0.724945151995533 0.71804265523808 0 0
0.397015689571139 0.39336833128703 1 1
0.491381213898469 0.486541071827069 1 1
0.658060430767212 0.650564755537152 1 1
0.488256367106449 0.482989226132831 1 1
0.426811446165362 0.421533680029832 1 1
0.331117221071528 0.327673251670458 1 1
0.592824704901236 0.586323420143279 1 1
0.711645093480848 0.704010522802932 0 1
0.520024918259127 0.514930632258352 1 1
0.624207968813703 0.617581875518207 1 1
0.410745128501164 0.406539848290441 1 1
0.507159620930461 0.501710576995039 1 1
0.644071424023263 0.63821562307449 1 1
0.487874383828975 0.483024095513665 1 1
0.44305645167616 0.437626895300612 1 1
0.550588213761593 0.544426103077944 1 1
0.522890453575381 0.517885502220878 1 1
0.407811554317297 0.403533583701704 1 1
0.452321388747506 0.448149108103689 1 1
0.495783217473792 0.490764097812835 1 1
0.319238902573463 0.31533526463316 1 1
0.470885592024235 0.466556527339171 1 1
0.610063786470203 0.603838299839102 1 1
0.45364833620748 0.449615174827241 1 1
0.67243837442308 0.665962240888391 1 1
0.414993171028501 0.41132591821688 1 1
0.545497208220971 0.540578050737631 1 1
0.71280897977718 0.704716845531051 0 0
0.607023266951812 0.600557545826084 1 1
0.479689652220992 0.474901262734941 1 1
0.541618954231713 0.537219301777199 1 1
0.625877534377634 0.619217419607779 1 1
0.543208217808147 0.53749138667414 1 1
0.372740380452321 0.369654137266196 1 1
0.289158346696614 0.286779175794812 0 0
0.496380261203416 0.491620816944081 1 1
0.454829204314882 0.450999841993202 1 1
0.692763092589592 0.685835442672226 0 0
0.56182316878197 0.556484647348445 1 1
0.589502393099247 0.584044622540217 1 1
0.399739567819588 0.395715382315169 1 1
0.453352185328112 0.448458445974039 1 1
0.567909455659384 0.56198701796262 1 1
0.561742280049827 0.55538352305897 1 1
0.636038160832529 0.62995820832068 1 1
0.483806414908724 0.478233209564825 1 1
0.533290177792636 0.527124571781437 1 1
0.489110082930107 0.484212135277198 1 1
0.292037783609505 0.288752842428239 0 0
0.385291256246941 0.381560328331148 1 1
0.571572161493648 0.566080681421674 1 1
0.314706561941092 0.310836448589962 1 1
0.542749058217952 0.536881900552209 1 1
0.654618315021547 0.647859461587448 1 1
0.530324217008868 0.524887964580802 1 1
0.401116125566996 0.396998473581496 1 1
0.51057260474604 0.505712825622464 1 1
0.446331052430073 0.441241310153436 1 1
0.504639454730652 0.499694156623539 1 1
0.461476033288558 0.457328036355772 1 1
0.442026512233702 0.43680169215775 1 1
0.377884385089015 0.374007285902202 1 1
0.51000618311265 0.504767323695359 1 1
0.418332368054918 0.413857174653042 1 1
0.52725355429914 0.521902422984176 1 1
0.297898296085709 0.29391377058845 0 0
0.613810686040467 0.607264717256356 1 1
0.449217057929839 0.444593650205501 1 1
0.628699997425957 0.621446845107773 1 1
0.34128567087599 0.337720117885946 0 0
0.483766958871444 0.47895071425596 1 1
0.699535386616581 0.69251776304353 0 0
0.427844577572191 0.42377493402299 1 1
0.348577719009725 0.345043356584791 1 1
0.483895265925827 0.477779199679944 1 1
0.537101948581697 0.53191879172293 1 1
0.404817087074135 0.400371681083106 1 1
0.568655263542972 0.562228512053362 1 1
0.398749798514784 0.394871108477016 1 1
0.535364378631029 0.530185832682118 1 1
0.441998655496832 0.437778684659797 1 1
0.662434047120293 0.654999983214223 1 1
0.607523260026821 0.601580897385025 1 1
0.59361704852428 0.587180549029021 1 1
0.467462411666172 0.462379072168009 1 1
0.481484348628539 0.476570394354774 1 1
0.462826931862602 0.458157549014792 1 1
0.488012512754774 0.48350256700976 1 1
0.503216205220949 0.497485814429694 1 1
0.504244232154284 0.499256854491158 1 1
0.568397871234246 0.563525055089128 1 1
0.603398559613866 0.597810218483963 1 1
0.397007019546369 0.393329006206775 1 1
0.450838546477038 0.446581802861565 1 1
0.639897286211671 0.632838453741761 1 1
0.505342251452984 0.500443571664077 1 1
0.500555437419912 0.495631207895505 1 1
0.606829862611373 0.601509792548492 1 1
0.436344095270217 0.431732675805214 1 1
0.611330090218192 0.605333594888891 1 1
0.601715182939013 0.596163276349877 1 1
0.345720005031876 0.341988533359487 1 1
0.505117108343013 0.498444539132551 1 1
0.586732052984771 0.580593563497131 1 1
0.400980517110401 0.397525169695732 1 1
0.492141163027714 0.487350818665432 1 1
0.465252230703569 0.460259702715365 1 1
0.525388737960648 0.518834807599885 1 1
0.615682364305434 0.608782583391599 1 1
0.555868786919075 0.549202588523244 1 1
0.569502668161305 0.5626519591522 1 1
0.41262846176862 0.407878189098717 1 1
0.675217469702526 0.667627655844637 1 1
0.63670924821311 0.630517048693281 1 1
0.363230572227405 0.360180472532711 1 1
0.522301676585457 0.517287322449335 1 1
0.501858550095456 0.497404844996787 1 1
0.449156620305973 0.444970056235546 1 1
0.382975489438537 0.379144236110804 1 1
0.485179396869492 0.479091060826814 1 1
0.620066347682832 0.613793631368092 1 1
0.634178570531206 0.628524592266221 1 1
0.339689066763571 0.336469966883944 0 0
0.384449766378455 0.380793916798427 1 1
0.565425457433658 0.559875854926247 1 1
0.285269427743523 0.282192059994017 1 1
0.483079876814726 0.478128085124553 1 1
0.436360893755427 0.431757447747811 1 1
0.579456241062235 0.572880415662455 1 1
0.512928874431691 0.507909569376483 1 1
0.566793425561671 0.561599774398828 1 1
0.602046162393824 0.595133625159602 1 1
0.527086581681312 0.521900200002248 1 1
0.481940511166763 0.477628842133913 1 1
0.470759285234341 0.466587372137551 1 1
0.431956218762203 0.427696793203381 1 1
0.464423031627188 0.460394851058489 1 1
0.574838646486566 0.568992014627743 1 1
0.541407029108952 0.536207623413081 1 1
0.568750991670179 0.563017460283124 1 1
0.306090786881978 0.30314690023891 1 1
0.671857224089725 0.664635943339995 1 1
0.448260067706626 0.44404693595756 1 1
0.574365394858245 0.569255787220738 1 1
0.589648566751589 0.584350343103803 1 1
0.377834016081151 0.373494026171243 1 1
0.51209573640522 0.50743683938684 1 1
0.534920061307848 0.530063549780553 1 1
0.48434555009183 0.479376983295594 1 1
0.493092058331202 0.487068576670385 1 1
0.66847400459926 0.661795685169998 1 1
0.473719402139389 0.469811490879764 1 1
0.280885517498598 0.27768683368522 1 1
0.409933819018054 0.405419764518168 1 1
0.52824420010074 0.522863247406486 1 1
0.422381151988353 0.418136099687455 1 1
0.678357102551434 0.671653583893715 1 1
0.340607575547121 0.337460585781806 1 1
0.442251720348096 0.437626779310641 1 1
0.45034808658331 0.445998278435787 1 1
0.467496260994756 0.462770906827093 1 1
0.541275920839168 0.536403299105638 1 1
0.330287029998348 0.326367315368804 1 1
0.329987601419969 0.326483950251134 0 0
0.57772290899942 0.571483496800423 1 1
0.384912928832828 0.380221712524287 1 1
0.640523012172228 0.634585242673384 1 1
0.50950627965467 0.504309710785645 1 1
0.428382450327635 0.423558785237258 1 1
0.558939056370878 0.552972492939236 1 1
0.528398911801285 0.522910223600969 1 1
0.526271184874802 0.520399495589328 1 1
0.503140672736686 0.498338317614382 1 1
0.279814798209689 0.276915216129558 0 0
0.381153698175872 0.37763809519253 1 1
0.561159274676676 0.556040933420002 1 1
0.552699935790497 0.546818929877013 1 1
0.536675441137694 0.531324333846744 1 1
0.509031764384908 0.503831418514993 1 1
0.383990296487009 0.38005177284276 1 1
0.480173819634623 0.474746737895705 1 1
0.5813619038803 0.576248065622076 1 1
0.509845416742324 0.505040299961041 1 1
0.483737145043466 0.479127278880345 1 1
0.435814194509705 0.43192659239094 1 1
0.353260245769939 0.349548112323672 1 1
0.376675410668675 0.373503692629751 1 1
0.461381288035698 0.456373140398857 1 1
0.551091057050803 0.54596788311523 1 1
0.421623502931641 0.417566654793859 1 1
0.400631106076516 0.396816681060546 1 1
0.511820946326209 0.506828108154977 1 1
0.550628641347029 0.544371547967833 1 1
0.652108845047179 0.644771935786707 1 1
0.38518418274978 0.380652898598648 1 1
0.385697000122299 0.381913733940176 1 1
0.598619113179367 0.592296731830598 1 1
0.46201515031804 0.45660679001057 1 1
0.552290434218232 0.54656857303095 1 1
0.507145981348637 0.501318216866885 1 1
0.573907281819232 0.567984480704567 1 1
0.795765788715943 0.787828930808155 0 0
0.580213763510136 0.575091930399943 1 1
0.433218713445967 0.429062765012077 1 1
0.609676617081601 0.603414725107764 1 1
0.448929354105132 0.444437597790311 1 1
0.450536876557826 0.446384736569778 1 1
0.531116778424879 0.525930518675305 1 1
0.504023985605788 0.498595287729654 1 1
0.549049374334772 0.543855148417576 1 1
0.600074273177546 0.593614181527553 1 1
0.407420328631714 0.403032793559959 1 1
0.570676449312008 0.564761116563921 1 1
0.414612977783362 0.411033787531281 1 1
0.519161791967508 0.514329946974586 1 1
0.513665098510021 0.508494101295113 1 1
0.811452149293614 0.802711676846785 0 0
0.547021936057462 0.541666121057154 1 1
0.413038279127956 0.408702229937398 1 1
0.574892170081746 0.569203418215505 1 1
0.409429695473186 0.40640715404906 1 1
0.604536423482447 0.598256898572191 1 1
0.586364776616943 0.579802232452662 1 1
0.523689266225699 0.518626295929604 1 1
0.502908082166177 0.498322818251615 1 1
0.615056338129334 0.607933936806081 1 1
0.567479793988204 0.561454703133959 1 1
0.495750241970352 0.489570351808605 1 1
0.487256805091997 0.48178599890943 1 1
0.419590084269296 0.415194220498612 1 1
0.571985816976201 0.567173802977944 1 1
0.419301559851002 0.414779929852706 1 1
0.707582415429577 0.699193602141627 0 1
0.411775407087631 0.408199205369527 1 1
0.593670626820348 0.58764303042699 1 1
0.380536545621375 0.376211519065918 1 1
0.449206639102128 0.444276021336244 1 1
0.426353214843582 0.422284461651864 1 1
0.523296421909364 0.518344650982514 1 1
0.377300627065452 0.373791157699932 1 1
0.473738848529117 0.468732756896907 1 1
0.445226721880306 0.440831660985536 1 1
0.465338625708279 0.461053921875781 1 1
0.370539284030188 0.367338007063076 1 1
0.550333954991771 0.544645514912652 1 1
0.605090179212709 0.599319678844661 1 1
0.502134523497434 0.496339767342308 1 1
0.581699187618503 0.575991270249102 1 1
0.394435603499464 0.390338532777903 1 1
0.50940843805012 0.503973959465242 1 1
0.630634798449898 0.624090294592955 1 1
0.353104107175266 0.349549145329378 1 1
0.34593732929589 0.342668611853344 1 1
0.506491339969344 0.501583701755464 1 1
0.568915887866386 0.562805714446611 1 1
0.315012294621703 0.311442346724548 1 1
0.394040400018744 0.389234927650708 1 1
0.527466109622884 0.522236863574809 1 1
0.556694105252543 0.55129765067915 1 1
0.438360210354282 0.434061647695345 1 1
0.476780039327153 0.472601601546985 1 1
0.749304775918395 0.740534858420508 0 1
0.581365744609935 0.574915679925136 1 1
0.342799434476887 0.339139033522702 1 1
0.432873747307837 0.428798191324038 1 1
0.461968225739006 0.45680782523485 1 1
0.28701258636864 0.283807912380721 1 1
0.486583208322338 0.481171059467752 1 1
0.648715412084198 0.642481436869891 1 1
0.279988725920945 0.27763071915634 0 0
0.44053774260096 0.436562336041658 1 1
0.63974636357083 0.633658414733854 1 1
0.509544569368439 0.505110393147741 1 1
0.679515878819968 0.672478909832407 1 1
0.459130821136052 0.454563040649142 1 1
0.35529815065864 0.351261864641373 1 1
0.577513155777902 0.571714090932005 1 1
0.541574704619195 0.536514898749539 1 1
0.726602464961122 0.720179511388542 0 0
0.563919063454853 0.557999982037576 1 1
0.417209632858662 0.41346105618471 1 1
0.336800677467674 0.333201531788662 1 1
0.537513508305083 0.531798889515883 1 1
0.436993293797084 0.432052022401704 1 1
0.586968588425591 0.581105040264367 1 1
0.439174568889821 0.434581639966919 1 1
0.42140983707984 0.41750478426281 1 1
0.670443582120507 0.66426855577829 1 1
0.55595204178079 0.550403778953371 1 1
0.687786561688953 0.680983775455911 1 1
0.437869986570094 0.433228117869133 1 1
0.615854002865759 0.609389631808317 1 1
0.550111045937237 0.544452465964574 1 1
0.520424181180273 0.514920962819359 1 1
0.556439360938728 0.550523412620675 1 1
0.489651278637448 0.485032008171922 1 1
0.556792811921498 0.55133775345844 1 1
0.585014175729581 0.578516067415212 1 1
0.483470745920315 0.478266363167032 1 1
0.584651394926794 0.578897208080589 1 1
0.483488606196622 0.478873518470843 1 1
0.54780453522959 0.541803026595089 1 1
0.618528775223746 0.611847216235481 1 1
0.494724984430844 0.490197907038511 1 1
0.570788299268799 0.564267275397576 1 1
0.423627511856816 0.418773923224845 1 1
0.503865493288795 0.498240904192507 1 1
0.547370712502372 0.541246188230756 1 1
0.283139917982578 0.280031674900003 0 0
0.422654680671926 0.418795383049002 1 1
0.575002051214945 0.569086710671271 1 1
0.379332360984073 0.375666992772857 1 1
0.608091407069522 0.60127178388585 1 1
0.541625806729584 0.53587451650375 1 1
0.476925548251973 0.472875600576846 1 1
0.368862807612607 0.365164852782729 1 1
0.48682088699574 0.481790913414331 1 1
0.352558037748739 0.348650092711622 1 1
0.483688606746561 0.478730820621924 1 1
0.421206014906073 0.417382003783655 1 1
0.433521202671371 0.428391197855463 1 1
0.687580719950388 0.680820093387693 0 0
0.546833578708542 0.54078825262963 1 1
0.319613386565831 0.316476062247459 1 1
0.481610998047973 0.476825658299062 1 1
0.617092158666291 0.610541439419166 1 1
0.384506688756952 0.380667075507263 1 1
0.304806326482104 0.302075547267188 0 0
0.454335709368597 0.448386407866502 1 1
0.452339874728024 0.448122036211747 1 1
0.643722655719519 0.637436964153818 1 1
0.440291598750815 0.435037141031311 1 1
0.398742304410638 0.394306671753116 1 1
0.489165823860073 0.484765183318155 1 1
0.605633510955964 0.599545947270653 1 1
0.523224128068156 0.518604975550039 1 1
0.423099774638165 0.419533530919941 1 1
0.499183171411106 0.494638451699423 1 1
0.543721710069718 0.538059930829286 1 1
0.513292396813159 0.508410485278747 1 1
0.51899015750104 0.514422656131944 1 1
0.783998077540857 0.776103930832595 1 1
0.696906359263335 0.689964391475891 1 1
0.420650008960669 0.417042071242191 1 1
0.574448268230522 0.569144347774172 1 1
0.481194691693132 0.476154303038916 1 1
0.705820872058831 0.698895057543895 1 1
0.674642999758809 0.667040325952975 1 1
0.463897419022931 0.459967884610687 1 1
0.482240034913418 0.476834440750175 1 1
0.387462159016103 0.383373068342842 1 1
0.482002534232144 0.477062299525968 1 1
0.551074885131588 0.546365755236064 1 1
0.609738406830248 0.603568100917962 1 1
0.596438296509201 0.590322636447808 1 1
0.549628253550184 0.542449247719555 1 1
0.398119808077114 0.394428280706989 1 1
0.564362770101386 0.558356011108618 1 1
0.523590767818087 0.518673705658612 1 1
0.486759902432403 0.4819370636154 1 1
0.489595904224166 0.483263942278236 1 1
0.318646429218041 0.315074322314465 1 1
0.440669377280094 0.436909680358781 1 1
0.64899259372208 0.643151510184671 1 1
0.424650543606115 0.420536135132698 1 1
0.485722132760685 0.481092182266345 1 1
0.453922367823011 0.448594934291981 1 1
0.421767435886604 0.417713039377415 1 1
0.482627600781729 0.478007433659182 1 1
0.595915691293028 0.589932364034606 1 1
0.581840474489448 0.576377978043909 1 1
0.551423827446532 0.545460556242737 1 1
0.606878103837914 0.600740059431754 1 1
0.629809617962038 0.623792436305536 1 1
0.4005243715043 0.396948055126855 1 1
0.490272754208785 0.484998636801109 1 1
0.571827350714265 0.566109947301692 1 1
0.56855734139672 0.561998290427645 1 1
0.492864996585356 0.487974943812981 1 1
0.379942147840988 0.375691782915778 1 1
0.50200743389844 0.496665423071147 1 1
0.529186497949932 0.523192436734647 1 1
0.465938469359256 0.461075003100949 1 1
0.346885669797577 0.343968172410595 1 1
0.493733769584008 0.488445151871111 1 1
0.601060468257273 0.594021281509695 1 1
0.590917019722799 0.584097409434103 1 1
0.626911828825127 0.620423052741083 1 1
0.570288156872472 0.563781370048588 1 1
0.388924359743572 0.384957486715509 1 1
0.465717445851542 0.461075758154676 1 1
0.462487562774372 0.457376848796246 1 1
0.453513699912448 0.448840741298831 1 1
0.541824692504322 0.536951958582471 1 1
0.456512004078691 0.452003992330515 1 1
0.635613293039294 0.629381940558096 1 1
0.497289036701714 0.491936374948605 1 1
0.493287884972782 0.486418991654715 1 1
0.645074067003682 0.638006911945735 1 1
0.495269603772039 0.489124061505119 1 1
0.498261135919128 0.493019356352809 1 1
0.378074587421955 0.373899155825234 1 1
0.550809458392818 0.545201567349424 1 1
0.504112742019517 0.498436664009868 1 1
0.456100919641618 0.451490576432297 1 1
0.492911424031493 0.488332843321255 1 1
0.356016201105398 0.352844321783238 1 1
0.536165196175264 0.530525552920551 1 1
0.522060578054034 0.517573257894527 1 1
0.4738926708102 0.469176245543455 1 1
0.372166407259145 0.36858769813798 1 1
0.343132410686938 0.339652550602664 0 0
0.513770849830315 0.507865320017996 1 1
0.683517214765026 0.674795564928872 0 0
0.434872320467345 0.431041711891923 1 1
0.505868115548958 0.500395552724155 1 1
0.513835509699321 0.508723370086945 1 1
0.511881316673387 0.506516504019434 1 1
0.3238300062747 0.320630328140148 0 0
0.570725721767031 0.565196431569007 1 1
0.467996917456564 0.462887721143924 1 1
0.507227592767555 0.502186748012277 1 1
0.327709377850744 0.32462599038527 1 1
0.494440147529436 0.489074286749315 1 1
0.467664039745944 0.463296708143252 1 1
0.649516402443379 0.642782321949326 1 1
0.508288082019428 0.502026590642631 1 1
0.558965346453197 0.553806733037268 1 1
0.692541438775941 0.686262190953611 0 0
0.48277242511109 0.478089751529726 1 1
0.563016339403262 0.557751433600274 1 1
0.460040553182598 0.455453651591169 1 1
0.543994876158168 0.538876368566289 1 1
0.499741487225247 0.494922053245736 1 1
0.538876117323851 0.53335260689582 1 1
0.546450157239041 0.541020461330158 1 1
0.573130505029632 0.567306668518064 1 1
0.467303178648776 0.462653607986955 1 1
0.406392459269573 0.401982706260156 1 1
0.6107959062185 0.605060051011842 1 1
0.445352193483753 0.441360663250381 1 1
0.437988636528704 0.432338645508154 1 1
0.511470375476359 0.505896203611013 1 1
0.53611772712173 0.530727672223974 1 1
0.541929531009303 0.536514263708696 1 1
0.502290762032472 0.49732424903474 1 1
0.355129415643068 0.351841254311967 0 0
0.478651040022518 0.474480757713276 1 1
0.338072837738754 0.334839099789738 1 1
0.545496037631014 0.539899998771688 1 1
0.511212252254023 0.506388397266081 1 1
0.524731869833066 0.519772767144595 1 1
0.401635537911918 0.39765431644182 1 1
0.41942961969983 0.416247162336714 1 1
0.434055154604243 0.430342401252751 1 1
0.572023567950446 0.565793815708349 1 1
0.607418077691906 0.601408769313283 1 1
0.325507402589452 0.321499470434111 1 0
0.577676343600939 0.571960409412878 1 1
0.81688163232003 0.807885039698402 0 0
0.355829989727996 0.351784806040063 1 1
0.410119101864743 0.405272961830165 1 1
0.247307718338646 0.244834993617853 0 0
0.452802009343633 0.447565646584916 1 1
0.526955543794628 0.520753389099695 1 1
0.404760825462383 0.401363305522893 1 1
0.490441685036071 0.486083222945167 1 1
0.451012333586697 0.446097599800035 1 1
0.550503003401879 0.54403591486996 1 1
0.567408626261724 0.562358374626164 1 1
0.61377504197565 0.607482250872562 1 1
0.576002139003984 0.569972820653212 1 1
0.570546431341042 0.565021026217446 1 1
0.402763579534327 0.398515492657769 1 1
0.516311061453354 0.512057978554369 1 1
0.524901797112299 0.519882069457543 1 1
0.315210668801133 0.312769666340657 0 0
0.667540450610275 0.661107594844825 0 0
0.536624818121916 0.531411963278524 1 1
0.562988543952568 0.557632020938507 1 1
0.376502650202724 0.37246554504528 1 1
0.426521150560244 0.422527900934993 1 1
0.236726432848605 0.234732456032225 0 0
0.484476084396393 0.479848851391063 1 1
0.366297411984685 0.362624994223025 1 1
0.392417842576305 0.387651256356853 1 1
0.447928468705101 0.443343105545395 1 1
0.518283731879751 0.513295267072874 1 1
0.529227090491926 0.523586370944134 1 1
0.542885801274859 0.537195182198111 1 1
0.475392038916108 0.470505380769733 1 1
0.500429018995969 0.495827232297395 1 1
0.57684879764765 0.571096422356153 1 1
0.284426840646911 0.281136792665292 0 0
0.406467780816615 0.402051978920606 1 1
0.4140257689563 0.410023205495702 1 1
0.49903460102168 0.493697220980021 1 1
0.732537045432842 0.725350036518726 0 0
0.537775594106746 0.533146048329057 1 1
0.328061922158481 0.324696301400161 1 1
0.656387090654728 0.649312247727829 1 1
0.376207844298212 0.372697103237497 1 1
0.526363582470185 0.520879503066765 1 1
0.571671526380472 0.566364645020648 1 1
0.498906662372379 0.49382177208802 1 1
0.553924357342315 0.548666144210703 1 1
0.603180027089359 0.597492154351408 1 1
0.661035449485827 0.655086311478508 1 1
0.547624664697784 0.542336246521909 1 1
0.584525221770775 0.578954666615258 1 1
0.45274962887673 0.447931746292089 1 1
0.616861617088109 0.610717226589559 1 1
0.504790351568037 0.499661336320142 1 1
0.56548949433767 0.559801062429035 1 1
0.548792533078988 0.543224820118452 1 1
0.490621908774871 0.485728903060698 1 1
0.377693842805137 0.374020359695788 1 1
0.54270505700654 0.537809117733076 1 1
0.389576982536066 0.385877007811262 1 1
0.479743620123734 0.47525918342913 1 1
0.390981232782067 0.387862585670943 1 1
0.415187302548463 0.410909881528688 1 1
0.385286702275147 0.380680868623343 1 1
0.409789916563481 0.405517368038729 1 1
0.40759134507077 0.403503780091041 1 1
0.472501817637487 0.467860141833319 1 1
0.387322636977613 0.383228041652368 1 1
0.466949576219589 0.46252899638978 1 1
0.30233352863772 0.298797237867096 0 0
0.524666845366536 0.519710064462711 1 1
0.599582459338543 0.594068880504878 1 1
0.589730211470425 0.583943531104529 1 1
0.416107583492385 0.412496763861339 1 1
0.490377882568983 0.485248633072491 1 1
0.49494224696458 0.489670060332632 1 1
0.478281943699718 0.473399255715942 1 1
0.60330984558108 0.597644777189641 1 1
0.576205522529096 0.570571483608419 1 1
0.335928320146221 0.331550177597054 1 1
0.528741220710317 0.522962202421036 1 1
0.672359230055042 0.665360844796245 0 1
0.443884187451708 0.439827731230923 1 1
0.457076757825851 0.452334246033728 1 1
0.454893773205742 0.4512230795385 1 1
0.391466206036474 0.387403639844082 1 1
0.49732536987032 0.491757069350221 1 1
0.586646264662626 0.580401331216584 1 1
0.308993696462459 0.305406017971251 1 1
0.539118749033457 0.533818050270079 1 1
0.388799563492545 0.385144736766227 1 1
0.601234699277855 0.594757549987639 1 1
0.460762327759805 0.45598111884336 1 1
0.385578072546582 0.382025513631082 1 1
0.515783895193282 0.51041064920318 1 1
0.529486308610308 0.524166574533254 1 1
0.523282410758421 0.518056265763867 1 1
0.557085144811731 0.551304115374548 1 1
0.346002679657446 0.342480852572976 0 0
0.56739745219494 0.562180366397667 1 1
0.384033168981581 0.380307725084574 1 1
0.432982494302331 0.429302111850156 1 1
0.535579329264746 0.530024143776421 1 1
0.266427373401818 0.26420935206684 0 0
0.495126553287012 0.490470764266135 1 1
0.65024942195806 0.644222465416626 1 1
0.483523438867496 0.477794993264176 1 1
0.635988744377338 0.629570329431923 1 1
0.46250347409797 0.45769198788071 1 1
0.562606624862215 0.555188916235839 1 1
0.364758810542918 0.360885596810468 1 1
0.389619006816016 0.385724530761038 1 1
0.607448960521063 0.601358632511347 1 1
0.522804028663798 0.518199919159879 1 1
0.455263705485633 0.450982495423047 1 1
0.539291608806958 0.534233459810307 1 1
0.347604020132511 0.344705175688775 1 1
0.495447748084046 0.490259914907865 1 1
0.416370334237129 0.412083007117914 1 1
0.45340663244135 0.44909148192302 1 1
0.394340403639016 0.389303705838316 1 1
0.535427326639672 0.530215274656818 1 1
0.570726131728099 0.564831834859634 1 1
0.561982108609755 0.556674216774285 1 1
0.461210474434337 0.456515735256166 1 1
0.58896298581005 0.582767998007069 1 1
0.607277721751597 0.600799972803125 1 1
0.367548360012129 0.364053534604291 1 1
0.606780402759755 0.599442702572915 1 1
0.642443286066241 0.635533574954319 1 1
0.440766130796669 0.43678253565274 1 1
0.524333947584821 0.518410338223302 1 1
0.522080293344654 0.516890143073628 1 1
0.455400307364954 0.45061768736328 1 1
0.385681291365366 0.382213971880975 1 1
0.521837838881733 0.516869131760168 1 1
0.59583977316647 0.590333046006496 1 1
0.371935197054536 0.368649312321413 1 1
0.340155224754663 0.336973763448457 1 1
0.497332647796347 0.492669308399238 1 1
0.514096003250525 0.508730355655539 1 1
0.737070152386099 0.730030882984265 0 0
0.480362098040043 0.476023134164844 1 1
0.724473915562913 0.716895331922188 0 0
0.584231661283226 0.578704501718755 1 1
0.57388097895297 0.567798447114094 1 1
0.486429923960002 0.480781631506582 1 1
0.64779183742633 0.641932874437459 1 1
0.50444960762143 0.498318997804457 1 1
0.611576674358719 0.605325785823748 1 1
0.564787759056913 0.558894885537418 1 1
0.658386380000717 0.651654659913704 1 1
0.509893798534593 0.504905880514645 1 1
0.472191121818036 0.468213349464844 1 1
0.525987731976054 0.521550112275 1 1
0.616527697626487 0.610649851556118 1 1
0.502360918277314 0.496161637505408 1 1
0.41169334511926 0.408098746204328 1 1
0.615225990780389 0.609507916410052 1 1
0.65064399654323 0.643791336150075 1 1
0.687573281082094 0.681433955960317 1 1
0.475551062180443 0.470446142939586 1 1
0.354463452762869 0.350761722710686 1 1
0.355942369617246 0.353089613115183 1 1
0.642750271110696 0.636799710544603 1 1
0.437182107878876 0.431836711749651 1 1
0.44576152384157 0.440614359288498 1 1
0.548871908019644 0.543111743217487 1 1
0.554089173454347 0.5486696946634 1 1
0.497042090300774 0.492367619400048 1 1
0.412531251287496 0.408667548606598 1 1
0.365257907983533 0.361665769748157 1 1
0.403507489082278 0.399968480053204 1 1
0.420144472244659 0.415697278324407 1 1
0.555605400805235 0.550529139633541 1 1
0.641570117455124 0.634671745877064 1 1
0.534289228458156 0.528336101895266 1 1
0.481610769097009 0.476638223093349 1 1
0.436836208682891 0.432517535373287 1 1
0.691813116913358 0.684678910364369 1 1
0.354184951069389 0.35053464491771 1 1
0.612780014475894 0.605607958556674 1 1
0.339001606278972 0.335978812417611 1 1
0.589131433203157 0.583957802649406 1 1
0.422916961062056 0.418898023356805 1 1
0.638196725640545 0.631500464334429 1 1
0.483107604582324 0.477622155808956 1 1
0.27060971312576 0.267299248248984 0 0
0.339684690085678 0.336573321444433 0 0
0.606740866897157 0.601445851207781 1 1
0.51298967446502 0.507718828841064 1 1
0.513431412998512 0.508047431626782 1 1
0.710550604424469 0.703165625646718 0 0
0.575391254910333 0.569405738406647 1 1
0.556508154619238 0.550652862918791 1 1
0.582664097060704 0.575907210622753 1 1
0.415417027251114 0.411630302097758 1 1
0.5747564668231 0.568661437640474 1 1
0.444600830407577 0.440605931934241 1 1
0.521118313654007 0.515912262376857 1 1
0.532318113532644 0.526948432179576 1 1
0.46132654429218 0.457221150928358 1 1
0.685948789332346 0.679491246606414 0 0
0.453801985315922 0.449061224976435 1 1
0.292714811404717 0.289786046599805 0 0
0.430757681621762 0.427084046567098 1 1
0.466380304815027 0.461247402005689 1 1
0.406928458994478 0.402581953589815 1 1
0.417597005342114 0.413443123402176 1 1
0.459067716301497 0.454101836165563 1 1
0.487274851985348 0.482292286665094 1 1
0.46946084934873 0.464863998211482 1 1
0.31422035613109 0.310868133790263 0 0
0.393017429424638 0.388885874988248 1 1
0.523522174353227 0.518177204971356 1 1
0.468298930311615 0.463496099232048 1 1
0.588907990086578 0.582420160714917 1 1
0.700406631138633 0.693456637076423 0 0
0.450934069321754 0.446746566664315 1 1
0.405091258054676 0.401689973844886 1 1
0.821215657463699 0.813144300192355 0 0
0.454777634036167 0.450054979451587 1 1
0.321815650981496 0.319146899657337 1 1
0.436578482456968 0.432548037613268 1 1
0.401915208892501 0.3985034098115 1 1
0.503230104221317 0.498034511964572 1 1
0.456164567087783 0.451271423806485 1 1
0.474175374885053 0.469478495938051 1 1
0.729077972710737 0.722509757083862 0 0
0.554630011715274 0.548617364326648 1 1
0.507254731529335 0.502649824264073 1 1
0.544133470945575 0.539168043966477 1 1
0.420366234055955 0.416337499201514 1 1
0.47335605772611 0.468458841134525 1 1
0.468954981713591 0.464310191837244 1 1
0.506785246893909 0.502322907953001 1 1
0.438746740157509 0.434132537752669 1 1
0.441194486474577 0.436606636620575 1 1
0.270718760471389 0.268002295589055 0 0
0.467780927788843 0.463296824817407 1 1
0.659380400136194 0.651987426839285 1 1
0.395556585010502 0.391881937977682 1 1
0.407559284866744 0.403873372040524 1 1
0.459511743160214 0.454602392539318 1 1
0.501906860649014 0.497005607118511 1 1
0.492270781999525 0.487235160364354 1 1
0.336148721595665 0.332916589553189 1 1
0.587713885311156 0.582415574697842 1 1
0.457252935715938 0.452181921688074 1 1
0.307928821161238 0.305028558625413 1 1
0.40925967448523 0.404907757882283 1 1
0.528676289438391 0.524058296672468 1 1
0.505291550196387 0.500352301955881 1 1
0.546775369998386 0.54126833991883 1 1
0.429053440756053 0.425287828331254 1 1
0.596464855624862 0.589806312252985 1 1
0.654397677506987 0.648491450799739 1 1
0.597433013312181 0.591346766219604 1 1
0.429074435422395 0.42346312011746 1 1
0.394193585378631 0.389653411733095 1 1
0.453593428096089 0.449443406577761 1 1
0.406558052054658 0.402724818691049 1 1
0.390307244381731 0.386148933572028 1 1
0.618223100462092 0.611929092096692 1 1
0.536516148855478 0.531499933735501 1 1
0.480596341352933 0.475651112133672 1 1
0.474750614337012 0.469233321855533 1 1
0.48564045660918 0.480716240551827 1 1
0.329910261108949 0.326730885463063 1 1
0.297193879415495 0.293207021923762 1 1
0.271344023952896 0.269017384499058 0 0
0.433429020890543 0.429277132870906 1 1
0.469896165267969 0.465285471384632 1 1
0.471133070253189 0.466774323689005 1 1
0.698786945479665 0.691934291354434 0 0
0.433727983258204 0.42927646372565 1 1
0.449463979672245 0.445071035001791 1 1
0.430918131587917 0.426584323127585 1 1
0.540969978125206 0.534473274454805 1 1
0.772568837380679 0.763302883421415 0 0
0.533141844085169 0.528050952318381 1 1
0.466938898369349 0.462134563661239 1 1
0.568054637721951 0.562759955483357 1 1
0.438050169898312 0.433386691759387 1 1
0.628221335292596 0.622184923182142 1 1
0.532921599418951 0.527150184162383 1 1
0.434612933839963 0.430521757939995 1 1
0.520685896574403 0.515837699327445 1 1
0.558710113241222 0.554011723816721 1 1
0.455054012749634 0.450623210651288 1 1
0.42630062593906 0.421736381088725 1 1
0.518795506393453 0.513558805144777 1 1
0.623839992186298 0.617502027908523 1 1
0.406707564776614 0.402262823315149 1 1
0.558570322603174 0.552177962783751 1 1
0.447671008387175 0.443863942120817 1 1
0.550328045597866 0.545331363041037 1 1
0.526077312574254 0.521290242037218 1 1
0.574427101084155 0.568736337716717 1 1
0.59035946439967 0.583846369193156 1 1
0.30558745252909 0.302056285355854 0 0
0.44160040910055 0.437910416058995 1 1
0.516456108524472 0.511674495793828 1 1
0.427395156912231 0.422009242035826 1 1
0.379682714592464 0.375522489372022 1 1
0.448121997054808 0.443811390897556 1 1
0.397286630609059 0.39328638252466 1 1
0.775798001099957 0.768664462969023 0 0
0.482012842411203 0.476486765568913 1 1
0.54914644829129 0.543288849443964 1 1
0.441996304340004 0.437679555569249 1 1
0.622311494802642 0.616013859404226 1 1
0.319236355913841 0.31599611768814 0 0
0.401173412083201 0.396221890480179 1 1
0.520056828955075 0.514907160432416 1 1
0.520485216868349 0.51516645050164 1 1
0.57674333910568 0.57128432518883 1 1
0.573733682791911 0.568411557270264 1 1
0.525757007368007 0.52061094385813 1 1
0.452687460756622 0.448129098349677 1 1
0.287206321904125 0.284251650499947 0 0
0.37785779761812 0.37474873249523 1 1
0.515210948253976 0.509360296396767 1 1
0.46481104901945 0.460658223831437 1 1
0.498542434289429 0.494280338890702 1 1
0.440408193615921 0.436233245064517 1 1
0.461288128893119 0.456263975039594 1 1
0.481286197806866 0.476240338427287 1 1
0.210668734709355 0.208663756087359 0 0
0.394632160097564 0.391158250521074 1 1
0.514413617436995 0.508970675696386 1 1
0.505931059097272 0.501261923327243 1 1
0.471753578335475 0.467220056234637 1 1
0.463531807666438 0.458757907893039 1 1
0.45116327785505 0.446359323289691 1 1
0.449248599429188 0.445207903005664 1 1
0.357861229359275 0.353982242704557 1 1
0.710045020610154 0.703226193980242 0 0
0.61269838289532 0.606512595825387 1 1
0.453808557808318 0.449506983833905 1 1
0.471566259603759 0.467483687363722 1 1
0.437601297979115 0.433244369507118 1 1
0.452234009147158 0.447249725989824 1 1
0.547153196145696 0.542103580752362 1 1
0.452259064531639 0.448134212446174 1 1
0.48983949415619 0.484750085884552 1 1
0.568499978819308 0.563042351381012 1 1
0.417680033794861 0.413399606154736 1 1
0.637257379833797 0.630841942282504 1 1
0.538382192394471 0.533554229932563 1 1
0.32100040818333 0.317619917987106 1 1
0.463951444505173 0.45962690050274 1 1
0.42907144891119 0.424709977527134 1 1
0.376846010354272 0.373217161231138 1 1
0.574567499686793 0.56861970695547 1 1
0.498935724594748 0.493961274116376 1 1
0.521756270006185 0.51702810416644 1 1
0.436811969407215 0.43153570372351 1 1
0.562697419281331 0.556293669038879 1 1
0.701603965606781 0.694828701336267 0 0
0.356629757607419 0.35330331970413 1 1
0.566864639030406 0.561180869824499 1 1
0.536091094837173 0.530239650971984 1 1
0.394757667554638 0.390628262213842 1 1
0.368496890681059 0.364726624873123 1 1
0.657061638100564 0.650202976030082 1 1
0.735423144266772 0.728276300815904 0 0
0.348473725755778 0.34436734496001 1 1
0.509052145443066 0.503847378529457 1 1
0.563636673577527 0.557903261873977 1 1
0.350518281932601 0.346947755370096 1 1
0.393717273195961 0.390760481798136 1 1
0.237927205004687 0.236242907171439 0 0
0.718700299665117 0.711182034781263 0 0
0.607405315690965 0.601577056364548 1 1
0.313330634484083 0.310368883089104 0 0
0.572160982437948 0.566558418689383 1 1
0.382611581540463 0.378987055883057 1 1
0.556967352326071 0.552416010899075 1 1
0.284489115624649 0.281359972321401 0 0
0.529601621720054 0.525026283760839 1 1
0.589298867674837 0.582033333381025 1 1
0.57226465905776 0.566331745579762 1 1
0.424313854053589 0.421015549229439 1 1
0.310675435501116 0.30684468546072 1 1
0.498451593381132 0.493009753679392 1 1
0.341764088041838 0.338479632718821 1 1
0.528996171381501 0.523129978710659 1 1
0.57081649261313 0.565367024714919 1 1
0.38392327368958 0.379324147428166 1 1
0.632360028420716 0.625098660573071 1 1
0.343565808970863 0.33958014543694 1 1
0.437083802922612 0.4329421845109 1 1
0.398799252538594 0.395678644838457 1 1
0.450241070751535 0.44507152022029 1 1
0.529763856424085 0.524317202614442 1 1
0.506049861855029 0.500791950689925 1 1
0.359677773332699 0.356047187907207 1 1
0.32974020612076 0.326458341916822 0 0
0.479616572916473 0.474085882425842 1 1
0.539656048481901 0.534009550967176 1 1
0.642593685156906 0.636610554796221 1 1
0.562691855844031 0.557197270037528 1 1
0.483729037901248 0.478366969952729 1 1
0.432860514323 0.428640063834392 1 1
0.60698422995702 0.601110497557971 1 1
0.462198826461219 0.458044002648471 1 1
0.41486389806908 0.410400702934149 1 1
0.499269452483433 0.493805287631108 1 1
0.727969989457925 0.719219836665129 0 0
0.554844124710037 0.54990719274484 1 1
0.420839038710881 0.416141749396515 1 1
0.464587154007224 0.459267021268495 1 1
0.371998811584666 0.367945979143835 1 1
0.483080022193776 0.477538035200997 1 1
0.469644233361593 0.465114689881099 1 1
0.655157472450698 0.649255750235942 0 0
0.52490090738207 0.519764628154589 1 1
0.376625924667633 0.372287443144469 1 1
0.452693528920825 0.447994524436521 1 1
0.639844180721662 0.633421473092657 1 1
0.533101532666648 0.527791516999635 1 1
0.568599873339017 0.563254811422799 1 1
0.442093798926524 0.437556080070234 1 1
0.466410792751346 0.461774106024273 1 1
0.504153992300177 0.498594563529047 1 1
0.346169901792621 0.342808711519204 1 1
0.301696712835217 0.298503950236655 0 0
0.308377940160245 0.304679011494983 0 0
0.498329506559939 0.49363288608181 1 1
0.472751533165187 0.467559205673833 1 1
0.432770668922759 0.427549028437083 1 1
0.552789336519859 0.547412108299222 1 1
0.700381699832794 0.69261212287171 0 0
0.507574073097248 0.503336821202792 1 1
0.491816525517144 0.485960260442312 1 1
0.571382855699833 0.564793989042798 1 1
0.523763922636637 0.517026483328477 1 1
0.385334447141536 0.381847187069284 1 1
0.400852148885981 0.396827804699725 1 1
0.314805368081599 0.311796789200841 0 0
0.587366198565997 0.581652358921573 1 1
0.402540063101472 0.398211721800862 1 1
0.393169365540288 0.389417832133142 1 1
0.369729782464053 0.366357081511474 1 1
0.545732081612747 0.539645245636371 1 1
0.635928136303974 0.629588676559285 1 1
0.470303275991918 0.465188672401397 1 1
0.598807529805702 0.59240558291091 1 1
0.526536747866774 0.520748892504057 1 1
0.576010821859596 0.570659374519512 1 1
0.600553729117198 0.594273038331352 1 1
0.494744858410286 0.489419912637423 1 1
0.451546903378983 0.446389763100983 1 1
0.450328554550887 0.445695071346502 1 1
0.648350945424036 0.642099001289242 0 1
0.488866880272522 0.483607363378078 1 1
0.37186886728412 0.367929256360343 1 1
0.51295873523249 0.50725491119059 1 1
0.560108999682265 0.554673779149119 1 1
0.452164735818542 0.448364778794487 1 1
0.743175152027584 0.735717989562031 0 0
0.472011736609065 0.466399626971838 1 1
0.624038950296821 0.616738082742535 1 1
0.488281287838999 0.484221156343613 1 1
0.423959791891979 0.419715761969788 1 1
0.431760008292967 0.427058111065185 1 1
0.595116109446582 0.589014567138816 1 1
0.413439697967061 0.409690783933036 1 1
0.45122022120913 0.446682336971488 1 1
0.625912244620649 0.620174053693391 1 1
0.505070062706532 0.50012534346609 1 1
0.526811208812551 0.521360106931942 1 1
0.493899555933195 0.489269159945871 1 1
0.500549936636781 0.494731536744385 1 1
0.489253241701348 0.485329292623478 1 1
0.519343404014792 0.514095055071315 1 1
0.77363027683525 0.765442452390724 0 0
0.494060198582006 0.489322729556881 1 1
0.533364880614707 0.528639401473147 1 1
0.452185798010157 0.447675947004225 1 1
0.289405739464573 0.286709119779733 0 0
0.537386374662292 0.530986820957886 1 1
0.295480765228741 0.292691115431584 0 0
0.577256901697125 0.571593853872559 1 1
0.503395016904314 0.498498565210304 1 1
0.43488146103328 0.429573624604491 1 1
0.542227269468059 0.536559788852041 1 1
0.471771799679485 0.467125407721189 1 1
0.441215856806443 0.437283293890377 1 1
0.484402151147396 0.479677707841783 1 1
0.416512440804442 0.412074466020315 1 1
0.530791953326324 0.525058401102179 1 1
0.532166089715951 0.526940713349084 1 1
0.458771159304542 0.453815611779422 1 1
0.592980126604985 0.587330662769763 1 1
0.319514304458248 0.316433002328148 1 1
0.579650535698795 0.573598815746648 1 1
0.506678673867133 0.501457745930052 1 1
0.427287402202687 0.422902417399348 1 1
0.317650897805255 0.313758924363498 1 1
0.486424008149035 0.480917257089891 1 1
0.368638700475477 0.365644713601516 1 1
0.607202325201019 0.60123097740581 1 1
0.429516570672838 0.424684178863624 1 1
0.439998168800841 0.43535372255866 1 1
0.477677096025031 0.473095462525022 1 1
0.638085130202054 0.631864971591187 1 1
0.545919955101322 0.540002990934359 1 1
0.35950632454805 0.35599916960551 1 0
0.541912677319488 0.536535280456431 1 1
0.402945551291216 0.39930901749066 1 1
0.539843412104566 0.534272067197251 1 1
0.663132296968676 0.657147375536786 0 0
0.431470401131588 0.427309452502486 1 1
0.561538380947083 0.555930701238396 1 1
0.588859513392813 0.582922624211039 1 1
0.486221654633484 0.480901509359801 1 1
0.608576202955594 0.602489561406919 1 1
0.587193983643604 0.581684617964116 1 1
0.590148217563336 0.583022805193044 1 1
0.527605705649471 0.522176869965129 1 1
0.381959033716183 0.377631024011679 1 1
0.272573169578544 0.270333796309332 1 1
0.474023485853423 0.46991492958134 1 1
0.533917131288207 0.528846474235889 1 1
0.573042985648461 0.56676513707509 1 1
0.398827411871539 0.394616996131225 1 1
0.421441063357917 0.416913695150833 1 1
0.475812910241488 0.471117117332743 1 1
0.561082349803004 0.554850888392397 1 1
0.706198029358842 0.698575168531109 0 0
0.485693553826972 0.480979317195677 1 1
0.561158082711148 0.554528712856337 1 1
0.456307688502619 0.451181428332454 1 1
0.56933307340924 0.563603355652278 1 1
0.519186308862975 0.513767483593092 1 1
0.456052712838375 0.451200403277103 1 1
0.455062296331791 0.450907571231957 1 1
0.672094949043909 0.665313215846099 1 1
0.489364692076788 0.484729596609989 1 1
0.576361312846809 0.571114242221318 1 1
0.571403090223479 0.566375478615242 1 1
0.560485466707792 0.554578326812618 1 1
0.58300304522113 0.576890025522764 1 1
0.539257360065558 0.534273021315347 1 1
0.466366229271218 0.460869343881148 1 1
0.599553269747735 0.593616743909329 1 1
0.398953946556251 0.394703853877244 1 1
0.361505398853648 0.35863791145016 1 1
0.485299123816684 0.480871478102164 1 1
0.197965079943578 0.19613544845443 0 0
0.564909790402356 0.558199128415645 1 1
0.459760427099059 0.45555563537076 1 1
0.300497776452035 0.297233454260728 0 0
0.542885252644743 0.537610826595705 1 1
0.584864023031551 0.578499190615045 1 1
0.543966052200616 0.537522682448581 1 1
0.473860809848976 0.469214755646726 1 1
0.651719247061992 0.645440376130301 1 1
0.54503920129006 0.540267414167846 1 1
0.551210995942955 0.544819860448132 1 1
0.552881530354557 0.547824977991465 1 1
0.499563473886442 0.493728032857591 1 1
0.512035189681205 0.507427956509199 1 1
0.532887957825551 0.527406406355676 1 1
0.499861755680451 0.494114237695465 1 1
0.647919107446043 0.641358628851041 1 1
0.594853825861237 0.588224447307764 1 1
0.363356566638353 0.359104299538708 1 1
0.586597488464851 0.580844270373647 1 1
0.474772460040982 0.469996621658514 1 1
0.383083152975813 0.379448982564667 1 1
0.356619110911312 0.353464243911502 1 1
0.488231683474747 0.482796081476076 1 1
0.643714247578338 0.637275110073964 1 1
0.613046228780191 0.607071883626367 1 1
0.556971737749477 0.551164685362464 1 1
0.399208421888245 0.394576612345697 1 1
0.459650893462711 0.455500820748202 1 1
0.294762684591567 0.292117927994314 0 0
0.692852417560143 0.685202784875792 1 1
0.514169788650038 0.50848170664995 1 1
0.633934304241566 0.627625086793217 1 1
0.627335698277648 0.621534371656323 1 1
0.352917064275238 0.349953152971723 1 1
0.387248488308083 0.383542690020846 1 1
0.427883137380456 0.422982847343765 1 1
0.460855698724826 0.45687944938053 1 1
0.528750958566711 0.522055985592349 1 1
0.639430955184699 0.632543945908148 1 1
0.326994532394598 0.323923977219769 1 1
0.465360564641923 0.460696403001678 1 1
0.523453071605591 0.518463590121256 1 1
0.516081607648254 0.511012156286734 1 1
0.439291053444322 0.434987118711063 1 1
0.500678057870382 0.496189834475796 1 1
0.396560322229474 0.392538232311452 1 1
0.207845054217072 0.205520764531147 0 0
0.458750798096762 0.454968886040956 1 1
0.493744471762708 0.488285252394293 1 1
0.352901310834752 0.348619491883715 1 1
0.459826952749152 0.454387981855569 1 1
0.393665311487169 0.389696662408005 1 1
0.40910755111771 0.405921629032122 1 1
0.633859734174194 0.62754178099155 1 1
0.567392678194024 0.562061918423873 1 1
0.429993893393326 0.425424073677646 1 1
0.536768516777191 0.530018691279307 1 1
0.567918299874155 0.562164208693038 1 1
0.274824119171636 0.272917204810909 1 1
0.486960231243549 0.482266282438441 1 1
0.712662434352548 0.705410310667554 1 1
0.512732728533324 0.507214114019923 1 1
0.368369282103831 0.364347566389877 1 1
0.342603029391879 0.339594035764996 1 1
0.445089798731049 0.440454269737388 1 1
0.577574034484649 0.572120374628767 1 1
0.527336975665048 0.521692260392387 1 1
0.591049469691059 0.585159270631107 1 1
0.502294826934224 0.496419723523228 1 1
0.410285414286223 0.406160262550324 1 1
0.447878574476461 0.44309039898075 1 1
0.664840256984002 0.6581632229486 0 1
0.569823608097978 0.564134786865067 1 1
0.450791838108287 0.446191029317633 1 1
0.424328897135874 0.420769269516509 1 1
0.665247153926512 0.657400469403621 1 1
0.572463303859765 0.566087355736379 1 1
0.572699818072517 0.567017983443835 1 1
0.496763600859207 0.492110233072882 1 1
0.28937879224968 0.28696442638001 0 0
0.363919623265031 0.360737715248249 1 1
0.589600719636164 0.583894173460786 1 1
0.630298217929676 0.623614752962618 1 1
0.491117765024137 0.48616616705626 1 1
0.492958140608176 0.487920983411299 1 1
0.481722952675801 0.477152726823424 1 1
0.431213378846016 0.426754220710563 1 1
0.448087850170552 0.444310340279452 1 1
0.507202359266911 0.502929396236344 1 1
0.508677414909278 0.504061439782775 1 1
0.552249311978665 0.546786962286006 1 1
0.449619556079708 0.444790080974928 1 1
0.419770130004455 0.415869854351419 1 1
0.445180455204956 0.440485314792972 1 1
0.621639882001323 0.613981471500119 1 1
0.680258776372771 0.673489955435705 0 0
0.486542865764044 0.482000003307554 1 1
0.549461418368607 0.543467577273667 1 1
0.518093886262259 0.513434629246225 1 1
0.686185680094512 0.678724351053093 0 0
0.405704961407791 0.40133275272318 1 1
0.371908764026897 0.368315618105477 1 1
0.34972370635984 0.345951054940438 0 0
0.511053075594062 0.505673186802067 1 1
0.360920982269803 0.357006081778779 1 1
0.337567642309844 0.333426749579236 1 1
0.427143655175592 0.422777417836074 1 1
0.455084620822194 0.450123192119441 1 1
0.39286578679174 0.388712882189358 1 1
0.522773617561387 0.517141637755845 1 1
0.442635788697909 0.43767714888578 1 1
0.411159719402555 0.407092659301193 1 1
0.469607886207648 0.464580926503033 1 1
0.601864479083639 0.596053541871334 1 1
0.312219243360805 0.308447688070985 0 0
0.484657484574596 0.479038585931266 1 1
0.385098634133706 0.381449440077996 1 1
0.539837903491521 0.534039420091738 1 1
0.490299746015251 0.485100148865157 1 1
0.687644139710437 0.681384671325046 1 1
0.550761600374561 0.545245356280185 1 1
0.392233447741654 0.387055017383808 1 1
0.601972084442809 0.596344583748662 1 1
0.466314500365556 0.461507252426606 1 1
0.49538579332576 0.490681061484548 1 1
0.48079969685137 0.476251408374445 1 1
0.699952881610878 0.693228339821579 1 1
0.573854051586102 0.56820558588672 1 1
0.602300239960246 0.595713996758055 1 1
0.429372259621098 0.425119625461042 1 1
0.518549924102687 0.513648989104872 1 1
0.45132986354921 0.446090610517859 1 1
0.436812591778492 0.432199023332862 1 1
0.662162244363471 0.655062861752395 1 1
0.455134678728225 0.450063664773377 1 1
0.498859620385548 0.493585684610218 1 1
0.65074808565237 0.644478439716953 1 1
0.51553613340137 0.510048663274018 1 1
0.516646251802179 0.511635619926332 1 1
0.515601100883127 0.510258111765813 1 1
0.611157062402919 0.604481869140111 1 1
0.553215936057567 0.548226186540498 1 1
0.511548757432516 0.506999503832962 1 1
0.642480128757402 0.636470068327889 1 1
0.407841780604871 0.403648742098089 1 1
0.615541458990806 0.609106710784854 1 1
0.472231281514686 0.467577421247457 1 1
0.574572955957644 0.569616505449293 1 1
0.575293683814535 0.569313652863028 1 1
0.542141692189885 0.536129648558772 1 1
0.645535407973197 0.639352070609505 1 1
0.492988752152773 0.488692740732753 1 1
0.42451720745138 0.420228572028518 1 1
0.46316759125594 0.458677538743022 1 1
0.442553074445603 0.438387415063038 1 1
0.624919989676874 0.618634180771685 1 1
0.543544564555324 0.538227098681141 1 1
0.436562378726111 0.432779530899693 1 1
0.432348685020577 0.427800543326522 1 1
0.539756912572472 0.533927688930434 1 1
0.545679373355729 0.539946326695848 1 1
0.468842330238074 0.463079989104348 1 1
0.554732472484009 0.549810369633952 1 1
0.632074420073403 0.626572074299036 1 1
0.509000032010402 0.502248708104771 1 1
0.324673317860354 0.321258791502232 1 1
0.531697886262003 0.527033492139474 1 1
0.498784982819611 0.493398104449982 1 1
0.401205593688118 0.396926163116851 1 1
0.455248919479889 0.450100290644315 1 1
0.32730328415978 0.324246879242763 0 0
0.421258224770236 0.417237411100384 1 1
0.528321021772099 0.522721464112337 1 1
0.310840478892253 0.307684908882068 1 1
0.648114057149698 0.642390823340325 1 1
0.515323877430363 0.509934889314964 1 1
0.428121058858025 0.423860936027596 1 1
0.467684818363117 0.461843338669804 1 1
0.485668985135671 0.481465424053636 1 1
0.428190583512299 0.424615947431938 1 1
0.603979924108191 0.598252801678977 1 1
0.513534696472909 0.508602670134764 1 1
0.546507643777275 0.540284870647973 1 1
0.245958194187459 0.243333648369018 0 0
0.28590853362143 0.282166585854486 0 0
0.623116896560643 0.617049015618867 1 1
0.621631992650459 0.614950357036817 1 1
0.325917606144891 0.322415191606996 0 0
0.519765723206916 0.514842354777821 1 1
0.414349212890201 0.410588893918159 1 1
0.456171163147199 0.451720647290219 1 1
0.532876704306994 0.526796943203055 1 1
0.493487050750758 0.489056465159782 1 1
0.535783584120219 0.530502504029193 1 1
0.541383376842958 0.535954735389345 1 1
0.462916647088315 0.458312165792533 1 1
0.380438259764331 0.376842852073117 1 1
0.332777645294031 0.329608790601792 1 1
0.472125017431226 0.467823626800911 1 1
0.542348556178726 0.536470958470089 1 1
0.331553024181 0.327350551803847 1 1
0.517765679945574 0.512186685666867 1 1
0.365896300399284 0.361908152831772 1 1
0.458933741092418 0.454400936009785 1 1
0.456411535722679 0.451204219299925 1 1
0.619239015301179 0.613235785171846 1 1
0.392994402245183 0.3890590970708 1 1
0.593717565397364 0.586774871782388 1 1
0.400226144887368 0.397015860780018 1 1
0.445874170658019 0.440813293462218 1 1
0.352081646501002 0.34856379219552 0 0
0.505870607559172 0.500699168987918 1 1
0.444255209177654 0.440634812721747 1 1
0.778025864420874 0.77011463828609 0 0
0.56687279702935 0.560595436738132 1 1
0.497965411957066 0.492746703449634 1 1
0.438849113231984 0.434792054046803 1 1
0.402170243136773 0.398463632849338 1 1
0.470124322159108 0.465869140749203 1 1
0.396430662620183 0.392438301804697 1 1
0.51523340216985 0.510095295535817 1 1
0.383347200222902 0.379370556452226 1 1
0.343671114324017 0.340553221893325 1 1
0.469357713454928 0.463900080012805 1 1
0.434545468951205 0.430303454135565 1 1
0.659518384118113 0.652568546752141 1 1
0.417843222148666 0.414056326035975 1 1
0.625271171441002 0.619363476956131 1 1
0.46410993772475 0.459841783667929 1 1
0.50129752761159 0.496434967665141 1 1
0.21216882454535 0.210590264795019 0 0
0.500261702748328 0.49545335747315 1 1
0.57861183830212 0.572867531866164 1 1
0.413305930269142 0.409536513853345 1 1
0.40033855935444 0.396589765030665 1 1
0.440499143692901 0.43603898279713 1 1
0.323846620374995 0.320110068175385 1 1
0.3763686626799 0.372292038550997 1 1
0.329683824650508 0.325094753322768 1 0
0.262808315583923 0.259635019157861 1 1
0.602261454755807 0.595816714252844 1 1
0.442758339613323 0.438150199967359 1 1
0.483954153406743 0.479380027350453 1 1
0.376838149065162 0.37304033329818 1 1
0.350039538939582 0.346356634806621 1 1
0.497023074756979 0.492039292489125 1 1
0.372817092079711 0.369518218770117 1 1
0.577969882184182 0.57198930616277 1 1
0.5289387883132 0.523942189424602 1 1
0.473127612036044 0.468576606240571 1 1
0.608338380481672 0.601033756693313 1 1
0.418367110870504 0.413775800667136 1 1
0.502248671924262 0.49654790252557 1 1
0.450917916405299 0.446381572911334 1 1
0.715390406555058 0.707877643987221 0 0
0.616172884537504 0.609456066932159 1 1
0.355256449844783 0.352026747365589 1 1
0.412882932148787 0.40880227403869 1 1
0.628352147108875 0.621665921741368 1 1
0.480337605683392 0.475749408061814 1 1
0.442685407098646 0.438048735948113 1 1
0.626194199848274 0.620307659547201 1 1
0.504364366522715 0.498621482078386 1 1
0.59813205928887 0.591309043194312 1 1
0.383919434813878 0.380426926723558 1 1
0.393448422821538 0.38961631620852 1 1
0.540814722618771 0.534947834141726 1 1
0.505956604328634 0.501187582010832 1 1
0.437596762663497 0.433325164895858 1 1
0.506535696094708 0.500311206279778 1 1
0.692538280446728 0.683867927744127 1 1
0.593008131267518 0.586643537009534 1 1
0.543700334045946 0.538385197579585 1 1
0.378506736005174 0.374877230808603 1 1
0.6266303314093 0.620082280450684 1 1
0.404485077068585 0.40062644236805 1 1
0.477974939781496 0.473608007138772 1 1
0.486930757358385 0.482079776123907 1 1
0.577759665638539 0.572091045301661 1 1
0.654320244719534 0.648558811095526 1 1
0.488300625646919 0.482042475152773 1 1
0.608998176618269 0.602925672069061 1 1
0.60586996931799 0.599844869431308 1 1
0.569311523619077 0.56360617105853 1 1
0.409451319222569 0.405498534303519 1 1
0.496198487950777 0.491424433657247 1 1
0.682444500095837 0.675148490315158 0 0
0.614445108183897 0.607124008154231 1 1
0.386747992594861 0.383421391363323 1 1
0.607792809185913 0.601621857732541 1 1
0.693076639729258 0.685903182899178 1 1
0.581483529456733 0.575342999190418 1 1
0.298672494815431 0.296057737291439 1 0
0.406393800969915 0.402167404518594 1 1
0.559333974970072 0.55354788727966 1 1
0.442601069191698 0.438262422830528 1 1
0.569950174865495 0.563330855513909 1 1
0.487763970767931 0.482579879255509 1 1
0.646872640839625 0.639523634327361 1 1
0.465253283180924 0.459968786688986 1 1
0.602050747893519 0.595071449613065 1 1
0.562607333906103 0.557654198788248 1 1
0.382533986064598 0.378826696276187 1 1
0.485572685064715 0.481179303999835 1 1
0.325862441683737 0.322966411763658 1 1
0.593641240408251 0.587772722536752 1 1
0.554093659178212 0.548231596112641 1 1
0.555114620792858 0.54952578691022 1 1
0.477895771881049 0.472894857514665 1 1
0.505676256641796 0.500843955614853 1 1
0.409973863209362 0.406319088117568 1 1
0.360743183726148 0.356977468623735 1 1
0.340383189120903 0.336879240848222 1 1
0.590999046143987 0.585478446805778 1 1
0.567222299614882 0.560986307620161 1 1
0.412336968757684 0.406906324075789 1 1
0.529337184799121 0.523592647413865 1 1
0.585421279735353 0.57839744169564 1 1
0.660550962988138 0.653407254497754 1 1
0.491022770877948 0.487141801771873 1 1
0.406470008792924 0.403109310791103 1 1
0.494363179984894 0.489417005638869 1 1
0.448936206817565 0.444113837687645 1 1
0.338399520062845 0.334441638885363 1 1
0.633237326558093 0.62703448105398 1 1
0.38110149112286 0.377404799853488 1 1
0.568865099369724 0.563356247107565 1 1
0.484912866618539 0.480483698975181 1 1
0.580609260094747 0.575274335135749 1 1
0.593279371170394 0.587508594705832 1 1
0.468883049400228 0.464863322257646 1 1
0.543665523024249 0.538284011029958 1 1
0.562243519867268 0.556522854222046 1 1
0.635448571524959 0.629447483255298 1 1
0.466619600315243 0.461939488811565 1 1
0.466313423044401 0.462529060826042 1 1
0.484927084775391 0.47991711031153 1 1
0.470836920198388 0.466147738789656 1 1
0.610039040358373 0.603106584200089 1 1
0.488913032114639 0.483952805987265 1 1
0.629664055703895 0.62305465947465 1 1
0.467749374843416 0.462321738624026 1 1
0.414053879368186 0.409464366827377 1 1
0.58014620742917 0.57357434997519 1 1
0.43489835961745 0.431274369277415 1 1
0.476884542975159 0.472212071283411 1 1
0.37944601646481 0.375171302948622 1 1
0.690849332255641 0.684474279176989 0 0
0.478334948181309 0.473833420480497 1 1
0.459364704537904 0.454515370595269 1 1
0.600546572342276 0.593595277310223 1 1
0.4593071243311 0.455209431548811 1 1
0.619007166357015 0.612420682535473 1 1
0.495894048847996 0.490366671308395 1 1
0.561613541883079 0.55615419188451 1 1
0.61497877419734 0.608725240715063 1 1
0.377537434997887 0.373818082224904 1 1
0.429910843237568 0.425728461092049 1 1
0.483767046604346 0.479252245645139 1 1
0.523780929382673 0.519102035501313 1 1
0.415065180859457 0.411271209012679 1 1
0.573113519478779 0.567966263749542 1 1
0.47220621238228 0.467761234102482 1 1
0.57153312705626 0.565969774284598 1 1
0.540969093370214 0.535169228313126 1 1
0.497765014675502 0.492529099071992 1 1
0.496089665756694 0.49128757788753 1 1
0.508201448685119 0.503264382283572 1 1
0.510256515190051 0.505365642444416 1 1
0.42570895921006 0.421917301913684 1 1
0.472965574133127 0.468612655310612 1 1
0.284829106901665 0.281854197420717 0 0
0.453077049041583 0.448746209434241 1 1
0.487093327011528 0.482776778544542 1 1
0.50881940374182 0.503184415696615 1 1
0.607179636343546 0.60150086148178 1 1
0.460337301219062 0.455997120711357 1 1
0.446535282307538 0.442687747447214 1 1
0.605183392019425 0.598800231359547 1 1
0.356841617300888 0.352801463643892 1 1
0.47244637205179 0.467703162515511 1 1
0.528746713526731 0.522766366172649 1 1
0.399459616480305 0.395735488492167 1 1
0.535696814641146 0.530798250655471 1 1
0.78523112007349 0.777531499088822 0 0
0.361504188768694 0.357741777631708 1 1
0.542171203027533 0.536941897387286 1 1
0.356096816764564 0.352721354419897 1 1
0.601137349617996 0.594508891646152 1 1
0.526489622415922 0.521298466642378 1 1
0.371344717778471 0.367705578279386 1 1
0.403931944028404 0.400116202457176 1 1
0.539837302700015 0.534805559047227 1 1
0.509628979738492 0.504150208010666 1 1
0.637613461720847 0.631633500666333 1 1
0.564832256887517 0.559202799107842 1 1
0.537787817292617 0.531906072174411 1 1
0.365953808492677 0.362329015027294 1 1
0.441259152428584 0.435998160409521 1 1
0.488347499260567 0.483776927973374 1 1
0.380171672485746 0.376785639452888 1 1
0.570901788306774 0.564804686991221 1 1
0.300467488322493 0.297135815798594 0 0
0.584250447705535 0.578623687578217 1 1
0.519825166364166 0.51366793344932 1 1
0.382165975301717 0.378338685845739 1 1
0.533297912630043 0.527862349339838 1 1
0.580137827755537 0.574752055309334 1 1
0.392602419420313 0.388424659485956 1 1
0.513929468005708 0.508180635411877 1 1
0.482874645012827 0.477795852338794 1 1
0.618480523496993 0.612495658790023 1 1
0.607627236692178 0.599541643975147 1 1
0.526685024847354 0.521393792715927 1 1
0.450719717823871 0.446564985566338 1 1
0.622201748411697 0.615924340546003 1 1
0.448108413102352 0.444104892249392 1 1
0.414906110110521 0.411078024027997 1 1
0.599268030771908 0.592593007549924 1 1
0.436111507562938 0.431080509047611 1 1
0.492038821832484 0.486945588824187 1 1
0.486953516017252 0.481514953734002 1 1
0.538307385286003 0.532867863453809 1 1
0.542720741081505 0.537368990469734 1 1
0.659541692967321 0.652768007346073 0 0
0.419300920837415 0.415772439740837 1 1
0.45700675479274 0.452672201077127 1 1
0.412700578150903 0.408769933574073 1 1
0.481544603544556 0.476816058823524 1 1
0.540243670438212 0.534940241870585 1 1
0.623588653028976 0.617462270704374 1 1
0.622099282154666 0.615995418482485 1 1
0.559682322499052 0.553994274921643 1 1
0.468485661736673 0.463657673774049 1 1
0.486150967158048 0.481576279488057 1 1
0.581229525107539 0.576057634158989 1 1
0.569447516781534 0.563555283713588 1 1
0.298678605523562 0.295758536232245 0 0
0.518872339510656 0.513576745279511 1 1
0.56056752176313 0.555438359272621 1 1
0.587324202444308 0.581482865565864 1 1
0.480767731734645 0.476141766015742 1 1
0.351797441350508 0.348219720200399 1 1
0.255110969448292 0.252623944084009 0 0
0.493596038390554 0.488492005158877 1 1
0.317126840760322 0.314307431785088 1 1
0.595889852377059 0.589962254541778 1 1
0.481211623002787 0.476557327272161 1 1
0.413938789962421 0.409465434277346 1 1
0.462763227270251 0.458231751066254 1 1
0.384846622167642 0.381881951217764 1 1
0.389012694525718 0.385189408381873 1 1
0.422969423378444 0.418095540735257 1 1
0.465411007064224 0.460222654622321 1 1
0.354913559250226 0.351469748176672 1 0
0.369107430095731 0.366124404423354 1 1
0.403833155158539 0.399729843593297 1 1
0.644255153549557 0.637556593225005 1 1
0.624756627372277 0.618183514516286 1 1
0.562860967140701 0.557518943073531 1 1
0.424668894977617 0.420090339976062 1 1
0.440646846100622 0.436204405990593 1 1
0.449048176926957 0.444725898028513 1 1
0.503442552189723 0.498862442265474 1 1
0.517147007687252 0.511150717037598 1 1
0.674112452837926 0.666705501344777 1 1
0.466367969588629 0.461790452817678 1 1
0.557734335131597 0.55181523353599 1 1
0.444608080922737 0.440530662822139 1 1
0.441020031234274 0.436812978171681 1 1
0.381162153123353 0.377668629171725 1 1
0.607936453956266 0.602276359613682 1 1
0.611814196205974 0.605454918197629 1 1
0.625865723198269 0.619332675645616 1 1
0.461662668663387 0.457284951011935 1 1
0.529514685234869 0.524477743499485 1 1
0.490793840455676 0.48582363765512 1 1
0.591985260268845 0.585900748972698 1 1
0.44853689323746 0.443621682563763 1 1
0.596035577318765 0.589965997107229 1 1
0.524232452087867 0.518588288694964 1 1
0.325053229136674 0.321590264774351 0 0
0.398247103325237 0.394570529155848 1 1
0.604391591852707 0.598372401009819 1 1
0.54805134542343 0.542908435833472 1 1
0.564880160130683 0.559310200640467 1 1
0.54824013601545 0.542374813360691 1 1
0.32914837075666 0.326388295479512 0 0
0.463197717058667 0.458348006453802 1 1
0.448940252241711 0.444420294627865 1 1
0.676407986185185 0.669534877081163 1 1
0.345990879375087 0.343237336485145 1 1
0.470112803903685 0.465661752500284 1 1
0.398422628462451 0.394562583110284 1 1
0.476950577747221 0.471441051851681 1 1
0.587924937153507 0.582186508192468 1 1
0.508297878278922 0.503159997475399 1 1
0.547290793916576 0.542221281025503 1 1
0.567007106385779 0.560802165473025 1 1
0.432801332046536 0.427966597640198 1 1
0.342112317587922 0.338875705482111 1 1
0.468626708180457 0.464200180625159 1 1
0.490140710667937 0.484714125498009 1 1
0.550664610401207 0.545132646939408 1 1
0.505808361464113 0.500767498948312 1 1
0.523228734117663 0.518658214006382 1 1
0.506618007510848 0.501553798759217 1 1
0.548760544711835 0.543183020060053 1 1
0.420271193752003 0.415812830359345 1 1
0.412416108665704 0.406964489408346 1 1
0.560001044820898 0.554222230993503 1 1
0.608127264641713 0.600907387430115 1 1
0.420406255774828 0.415921385925998 1 1
0.499109108841776 0.493803712433953 1 1
0.506362060234544 0.502143985146528 1 1
0.254932437693041 0.252806349571404 0 0
0.522887737896 0.518092574730318 1 1
0.501922427639841 0.496060219484826 1 1
0.582488474304679 0.576988246588874 1 1
0.390252416497023 0.386541691278054 1 1
0.550780962058665 0.545563620458742 1 1
0.534989626353668 0.5289843058734 1 1
0.383810697615526 0.378068300835393 1 1
0.338535386739844 0.335136817905689 0 0
0.507491740738952 0.502331212908354 1 1
0.545047061238287 0.539349241368861 1 1
0.508480294815131 0.50322314189946 1 1
0.343427850935382 0.339946312782542 1 1
0.582255662903755 0.575829517173451 1 1
0.554937056361415 0.54836350386018 1 1
0.646970180560275 0.639343726772983 1 1
0.548482445753824 0.543541395425019 1 1
0.590779346291615 0.585304756462174 1 1
0.460234140429885 0.455100173385311 1 1
0.567047521657028 0.561121329875845 1 1
0.495424411213048 0.49167660505495 1 1
0.577580458359765 0.571308722992423 1 1
0.533196365792324 0.527092948710719 1 1
0.56844733364672 0.562111956920136 1 1
0.680470171197156 0.674363741468472 0 0
0.637126153897073 0.63094107684937 1 1
0.557185549988962 0.550898825525192 1 1
0.421117872073464 0.417175756292216 1 1
0.347886308146123 0.344358121749855 1 1
0.487520436773037 0.481532101528608 1 1
0.461077807179774 0.456232633216897 1 1
0.646166935100693 0.639493035377656 1 1
0.575318133818051 0.568802194263033 1 1
0.622039273977282 0.615691479740194 1 1
0.23757535550097 0.23499755037104 0 0
0.489878997399741 0.485761216341752 1 1
0.522163275132948 0.516412675662367 1 1
0.524712797441602 0.51927308016407 1 1
0.415755350834306 0.411936753469486 1 1
0.547641669282304 0.542370780481673 1 1
0.620056899494309 0.613787898185322 1 1
0.496469454384523 0.491368430219328 1 1
0.44470900060698 0.43909238938353 1 1
0.336319134246408 0.332637310608639 1 1
0.517135508914496 0.51169869713979 1 1
0.649778259847872 0.643588386891148 1 1
0.367044299253092 0.363559422541466 1 1
0.448007433480644 0.444056910627456 1 1
0.601840277206732 0.595554106396448 1 1
0.511117780935063 0.505353006620391 1 1
0.531092040710363 0.524915155938602 1 1
0.530224457747372 0.525232190554482 1 1
0.589131367365653 0.582705113008117 1 1
0.510039650357952 0.505167980318255 1 1
0.381965187053184 0.377977950217283 1 1
0.357185464487127 0.353484206723999 1 1
0.513135836357507 0.507096417972219 1 1
0.518293792189593 0.513567245881859 1 1
0.438009466916694 0.433342927698899 1 1
0.601336217415115 0.595121677452053 1 1
0.471746367815403 0.46677599012716 1 1
0.421170190949505 0.416676635424682 1 1
0.517951447004197 0.512819007593949 1 1
0.380503996492284 0.376353415518993 1 1
0.523048133871526 0.518257290960595 1 1
0.521464228506215 0.515877019339298 1 1
0.682127665514311 0.675699842373191 1 1
0.626006880180486 0.62029297422091 1 1
0.531293664994358 0.526113362165279 1 1
0.445219515448424 0.440825745851847 1 1
0.265985908924458 0.2635673032253 0 0
0.494769410649775 0.48925488430121 1 1
0.385308196751962 0.381666335388755 1 1
0.555756575987627 0.549857264217991 1 1
0.50168884679719 0.496884976517473 1 1
0.482629812723237 0.477504479138779 1 1
0.560053709665161 0.553888952413743 1 1
0.435815933933585 0.43143782471313 1 1
0.426017331487213 0.421947660528159 1 1
0.536333930170658 0.531068356010494 1 1
0.450348420652016 0.446397419258122 1 1
0.466366689840462 0.461901552152793 1 1
0.412743418904401 0.408079207590448 1 1
0.436167623903304 0.431208177820969 1 1
0.444492774476971 0.440615842217016 1 1
0.629197326934214 0.622856206086556 1 1
0.390190522331091 0.386143013781094 1 1
0.532744305908782 0.527150398251108 1 1
0.52691324245705 0.522607032998073 1 1
0.480462822412247 0.475504868555877 1 1
0.511663831244329 0.506696695754209 1 1
0.467422223934919 0.462717787605301 1 1
0.526856721208151 0.521274098173226 1 1
0.462623961869532 0.458224225602177 1 1
0.698709052817861 0.691550921479057 0 0
0.650124243365398 0.643748477641046 1 1
0.472059154033812 0.467407864392267 1 1
0.375660782685224 0.371759772080288 1 1
0.54128806517693 0.535273603961643 1 1
0.505884519538565 0.500529293656701 1 1
0.523700775061675 0.517995250876998 1 1
0.436828583442379 0.432610196512268 1 1
0.43221184370311 0.428075300362895 1 1
0.477043333055924 0.472506351259272 1 1
0.490949832948527 0.486878908533691 1 1
0.741854581783025 0.73506342329819 0 0
0.38479856699682 0.381107870171745 1 1
0.441830915218707 0.436977201802978 1 1
0.231591124411625 0.229284312361395 0 0
0.502414441736203 0.497853960143157 1 1
0.47503024949681 0.469975400223487 1 1
0.555141284301593 0.549122552889806 1 1
0.728812985318791 0.721069305128377 1 1
0.499837025124703 0.494573899213376 1 1
0.444224419660895 0.440074119686778 1 1
0.77205024634327 0.763353114832278 0 0
0.635577559559532 0.628566642069695 1 1
0.504405410196071 0.499754920611475 1 1
0.608632888319813 0.60277837337623 1 1
0.576836510384944 0.570959629012442 1 1
0.509756594765627 0.504425997495125 1 1
0.603618574231324 0.597800304379948 1 1
0.450629059683492 0.445679377761692 1 1
0.241434273016493 0.238372144833682 0 0
0.41220366744441 0.4080830274752 1 1
0.445867569865351 0.440943722738549 1 1
0.474202387419409 0.469602409412951 1 1
0.579698078211439 0.574230411795756 1 1
0.504244087220824 0.498799137987657 1 1
0.355831463241377 0.352565811161239 0 0
0.65521680853076 0.647204626832966 1 1
0.561688397478759 0.555776744930542 1 1
0.403790493581864 0.400269361517113 1 1
0.377642374295016 0.373864787114388 1 1
0.590685040632483 0.585945872518139 1 1
0.577986882497653 0.572666818653313 1 1
0.306164770547782 0.302953478007355 0 0
0.523059788667188 0.518774911622537 1 1
0.59691665327939 0.590831413135096 1 1
0.478503159318862 0.473664834872779 1 1
0.438668543330015 0.434513826887019 1 1
0.497556991828804 0.492470804973839 1 1
0.63655052869354 0.630125152035783 1 1
0.394367942729236 0.390155287088461 1 1
0.691689498868388 0.683557472710973 1 1
0.629238568126644 0.621522927334906 1 1
0.438024049683279 0.434572709030743 1 1
0.49870116162637 0.493727882465506 1 1
0.613634112379317 0.606106099523901 1 1
0.553401924134746 0.547622822385449 1 1
0.536342601771052 0.530844065456911 1 1
0.562779096034472 0.556817789360363 1 1
0.557479022089951 0.551180475769269 1 1
0.417899472683543 0.413882964929362 1 1
0.523578351320122 0.518174338904087 1 1
0.174058781549179 0.171957216225126 0 0
0.424808178398151 0.419587312183513 1 1
0.429150007953578 0.42548774996586 1 1
0.500440679710016 0.495295637043023 1 1
0.482755633043416 0.477341060580433 1 1
0.434255565409643 0.4292488177271 1 1
0.435169124701662 0.430489640958951 1 1
0.44417420857349 0.440351769716053 1 1
0.531928648050217 0.526967737851175 1 1
0.495646316654964 0.491477863702322 1 1
0.593448080719668 0.587573050879702 1 1
0.251386928140924 0.248629483554706 0 0
0.432266308512759 0.427791837294192 1 1
0.431937738363018 0.428006649557894 1 1
0.492945537626048 0.486907571917733 1 1
0.666197700785215 0.657999559689172 1 1
0.318187587972899 0.313789445663948 0 0
0.446676168595186 0.44205244217487 1 1
0.537843257059048 0.532402975530301 1 1
0.632922870675595 0.626516164976543 1 1
0.72416027061077 0.716187237764196 1 1
0.567518116300994 0.560757574709603 1 1
0.512973508683025 0.507096471798493 1 1
0.574778539762282 0.569235243621491 1 1
0.474821481932635 0.469701117217742 1 1
0.398074592547539 0.394594564353547 1 1
0.66468750579559 0.657626240552752 1 1
0.462262026688041 0.457886040985591 1 1
0.553863781620142 0.547931472271954 1 1
0.371008932887841 0.3676290611845 1 1
0.516752534326002 0.512157689845019 1 1
0.443048220186796 0.438890418158786 1 1
0.519509784403958 0.514849544111701 1 1
0.51237953914308 0.506916002852795 1 1
0.483519564174872 0.477073505044063 1 1
0.584320818467435 0.578850400603938 1 1
0.372078808891608 0.368248794231938 1 1
0.329732513893929 0.325843932068309 0 0
0.667020319929698 0.660900006019249 0 0
0.436756258774258 0.432175588649271 1 1
0.444368191341054 0.439300786310035 1 1
0.406754259087405 0.403339269833062 1 1
0.542884765109333 0.537001441642495 1 1
0.49465297500991 0.490023467808413 1 1
0.482994903448119 0.477359685327507 1 1
0.537261042076217 0.531808949887293 1 1
0.613541788823569 0.607625571634604 1 1
0.450485285667753 0.44566082368066 1 1
0.450200061197707 0.446132485373551 1 1
0.53321132217654 0.527191034564491 1 1
0.401845362023315 0.397156190769004 1 1
0.384397619378544 0.379430974925933 1 1
0.422905620312168 0.417967227940705 1 1
0.607190607566082 0.600523456819064 1 1
0.543386534953933 0.538471893014269 1 1
0.485858810323469 0.480798069397705 1 1
0.606957585710651 0.599898484305475 1 1
0.354508583686505 0.351208605702586 0 0
0.649681080529895 0.643119297217837 0 1
0.366234729274106 0.36165422078562 1 1
0.448442703531515 0.443959438509151 1 1
0.64230994027278 0.635653035836526 1 1
0.397045571085708 0.392540969442191 1 1
0.69997017196656 0.692689125747065 0 0
0.342547044609639 0.339683393047643 1 1
0.605079610415645 0.598759279511387 1 1
0.499470202715091 0.49451274717713 1 1
0.405813937149365 0.400600013478341 1 1
0.55071250765507 0.544696570352981 1 1
0.582276104842895 0.576967037041952 1 1
0.537848143877206 0.532315662750799 1 1
0.415687258568534 0.411286339356828 1 1
0.680094415469598 0.672799469421218 1 1
0.578874913115217 0.573053691296188 1 1
0.263721668698329 0.261756115108662 0 0
0.448671085254943 0.4436366174509 1 1
0.497734610008778 0.492560181321434 1 1
0.503742808653866 0.498520936420037 1 1
0.372642609517958 0.369422996089908 1 1
0.426275915620362 0.422195626541806 1 1
0.515785450509766 0.510846474198997 1 1
0.598465220323435 0.593239954760038 1 1
0.495118468666426 0.489783044795415 1 1
0.190038050298894 0.188322084506183 0 0
0.308633260399599 0.305654022915966 0 0
0.466148316604558 0.462115875705484 1 1
0.527926586736594 0.522944407831989 1 1
0.549259845870771 0.543175395734093 1 1
0.430165951753385 0.425682322056196 1 1
0.478227143825828 0.474002493970622 1 1
0.489143095164661 0.48369831510297 1 1
0.468350815133973 0.462122541922473 1 1
0.402512795898049 0.398998350040409 1 1
0.462700088004574 0.45849679366912 1 1
0.436255008955521 0.431123449107915 1 1
0.587300658065007 0.581189626860295 1 1
0.62148792869256 0.614799020869782 1 1
0.556828132421958 0.551132825533021 1 1
0.465888616763487 0.461386671042373 1 1
0.487399096046157 0.48197568329549 1 1
0.415994018813799 0.411518116806543 1 1
0.554606279255853 0.549737892298635 1 1
0.493956939117073 0.489320844823607 1 1
0.305810221471599 0.302641841908379 0 0
0.508444811838909 0.501922148648087 1 1
0.487755113311113 0.482671680169763 1 1
0.568765617438434 0.562958531671199 1 1
0.475583903133044 0.470128268367914 1 1
0.535903459837171 0.531141522544412 1 1
0.4318962864352 0.428079701628356 1 1
0.49076470069845 0.485710146737526 1 1
0.459075357902106 0.454623108293195 1 1
0.526170233329001 0.520930752135716 1 1
0.544576040005658 0.538368875032773 1 1
0.474299996877677 0.46933743964238 1 1
0.4482705465498 0.44438967595222 1 1
0.510858243267995 0.505908031457609 1 1
0.381092413832753 0.376805003251425 1 1
0.50676744256828 0.501008542896118 1 1
0.432440182208156 0.427801882324081 1 1
0.593379507591921 0.587061785127846 1 1
0.334594847483163 0.331488904046138 0 0
0.544980398028908 0.539026000586811 1 1
0.497851015224778 0.491896604210203 1 1
0.606102328771109 0.599583390245638 1 1
0.627357210929826 0.620328369913845 1 1
0.696471371573613 0.689850479560623 0 0
0.446836002387894 0.442131037212846 1 1
0.650187169563959 0.642520966814782 1 1
0.465256622282505 0.460630435677402 1 1
0.543326500814395 0.538840286442758 1 1
0.332191878508968 0.329299596366347 1 1
0.494709844374515 0.48945121020134 1 1
0.506264193554577 0.501102503365009 1 1
0.599204462931505 0.593299931028177 1 1
0.517233003119704 0.512490269828209 1 1
0.724896383063888 0.717091607722627 0 0
0.315497103441799 0.312488955955224 0 0
0.448739344874274 0.443641934880369 1 1
0.521411728554908 0.516279894284492 1 1
0.527241684029519 0.522298818921494 1 1
0.583863919705161 0.57758457033548 1 1
0.528903115580521 0.524043659372038 1 1
0.546089772555042 0.540969144082313 1 1
0.354940303582212 0.351938050816056 0 0
0.5651824146086 0.559928312819026 1 1
0.50291436832338 0.497735940702799 1 1
0.42331607330994 0.419019123162207 1 1
0.491279015417474 0.486877124409962 1 1
0.631204088043439 0.625356547554809 1 1
0.35096573417109 0.347511913456739 0 0
0.574316172777358 0.568531267407968 1 1
0.351036547926471 0.347578118418282 0 0
0.601474663421165 0.595404445389664 1 1
0.594778286888679 0.589075426061407 1 1
0.517923148082791 0.51279031857402 1 1
0.324922906277041 0.321381424862701 0 0
0.558418068959683 0.552754445316546 1 1
0.655638730625833 0.648631207356231 1 1
0.557349522138033 0.552016509572721 1 1
0.546708383317006 0.539924026766851 1 1
0.581193895227244 0.575040869476391 1 1
0.583789553614292 0.578814032837942 1 1
0.403812347192785 0.400312562730329 1 1
0.43902466519685 0.434774533425536 1 1
0.419256103736051 0.413706564312521 1 1
0.413596376660921 0.409771333155618 1 1
0.414393865739131 0.409715274202029 1 1
0.497406591431691 0.492795663413917 1 1
0.635282975512427 0.628206953028485 1 1
0.44287521101979 0.438101209923868 1 1
0.594598421479289 0.588692760757143 1 1
0.568099002288899 0.562949426069103 1 1
0.465894903863339 0.461389354303843 1 1
0.440768818774119 0.437355424552394 1 1
0.529911945867636 0.523478279594278 1 1
0.490586019512105 0.48446097770995 1 1
0.531194885105003 0.526380572209433 1 1
0.449389182676329 0.445085220678313 1 1
0.433111333790964 0.428316611597389 1 1
0.692043489372883 0.684776089726302 0 0
0.57875998783261 0.573579746713489 1 1
0.556444559368956 0.550883032886365 1 1
0.413143607086259 0.40945073561543 1 1
0.289882947607838 0.287085469847428 0 0
0.539384904841788 0.534017266213705 1 1
0.315231698543422 0.312043033151003 1 1
0.654837785887035 0.648302550175201 0 1
0.743848678290172 0.735369623942678 0 0
0.572635698392281 0.566445865390206 1 1
0.503721192518403 0.499016291503535 1 1
0.563208867788048 0.557926573717847 1 1
0.514341895810013 0.509044030271489 1 1
0.643312991579646 0.636182557522519 1 1
0.411535916221156 0.407721421623927 1 1
0.610274106635678 0.604313757841461 1 1
0.568774215276804 0.563689526693824 1 1
0.640231946221374 0.634002124781475 1 1
0.439027076914498 0.434678451686596 1 1
0.411339714506955 0.407241740598409 1 1
0.368091351154343 0.364583780104079 1 1
0.426477443221065 0.423199577047446 1 1
0.483612803275384 0.479110293570119 1 1
0.523923648451421 0.519356292648058 1 1
0.616820739204316 0.611111989369841 1 1
0.45929172316631 0.454646597607635 1 1
0.59909535787178 0.593593150465513 1 1
0.445549463176118 0.441038843235638 1 1
0.397980047055472 0.394121996896644 1 1
0.50566553458098 0.499900615267422 1 1
0.62382180312051 0.617053757876294 1 1
0.449360654377188 0.444876805166885 1 1
0.432369651556627 0.427369492124741 1 1
0.610142488752621 0.602727747808938 1 1
0.675697119541716 0.668129184357802 1 1
0.354033298745559 0.34993633886308 1 1
0.471846941602696 0.466191678326986 1 1
0.479813105606156 0.475602734769483 1 1
0.600672784312343 0.593886038016328 1 1
0.577086319972249 0.571896930311593 1 1
0.403395884323548 0.39884478690566 1 1
0.583251054435172 0.577679461425159 1 1
0.451771635919032 0.447542760848631 1 1
0.666752339978471 0.660283443829875 1 1
0.527830302395829 0.522327507283024 1 1
0.547592863662839 0.542008939248785 1 1
0.626848454436494 0.620425971302905 1 1
0.601998758547641 0.595825853815288 1 1
0.685048704810435 0.677804268129157 0 0
0.5909866021138 0.584109417337807 1 1
0.470616831342776 0.466014481958993 1 1
0.471225976051854 0.466114148943043 1 1
0.580928362451467 0.575505875741023 1 1
0.444037325910981 0.440082837806537 1 1
0.469086844389172 0.464198548478972 1 1
0.517866050332147 0.512701431535359 1 1
0.544024239344623 0.538611048299188 1 1
0.259143213703344 0.256814113574874 0 0
0.518427837667603 0.514262862063405 1 1
0.397322344520518 0.392796306497015 1 1
0.446621019324517 0.443291038665243 1 1
0.579523447714929 0.573659717538114 1 1
0.51371869678932 0.507723930461079 1 1
0.3772454653977 0.373970906783154 1 1
0.399048119329329 0.395828774710522 1 1
0.512922098642509 0.508220340107821 1 1
0.377645866404601 0.373655444525227 1 1
0.4927522271966 0.487338577395533 1 1
0.482176818950791 0.477395273886681 1 1
0.437356632315275 0.432430066968836 1 1
0.600414291922582 0.592990414493709 1 1
0.772599113996947 0.765296455831182 0 0
0.553526669721985 0.54775925179016 1 1
0.365178594562544 0.361597753193527 1 1
0.609672406807827 0.603556479958568 1 1
0.428690936489227 0.424396622145284 1 1
0.59454963004999 0.588802689243483 1 1
0.528686666846171 0.522846885027799 1 1
0.409406399675003 0.405041267863261 1 1
0.630456687599912 0.623624700161495 1 1
0.429677559028454 0.425128683257833 1 1
0.393829973853409 0.389688119327185 1 1
0.625513145708108 0.620115233245253 1 1
0.598719466620011 0.592832974108247 1 1
0.573266724853728 0.567514586192887 1 1
0.549080428098464 0.544070542278854 1 1
0.413573588584152 0.409607290350365 1 1
0.488659887527085 0.483644068526916 1 1
0.575540041887749 0.569471657738014 1 1
0.62538041660511 0.61846186297 1 1
0.540454035224529 0.535088782412456 1 1
0.425619436767109 0.420954763846515 1 1
0.522822144422228 0.517332047933358 1 1
0.597598794029488 0.591323322624131 1 1
0.739079024225617 0.731841875410625 1 1
0.476159057591513 0.471065459403691 1 1
0.439389539793242 0.435317856371466 1 1
0.472937337525182 0.46840203366072 1 1
0.532026725724355 0.526023365132659 1 1
0.531569284423355 0.525693652461096 1 1
0.670133903384095 0.664248845723235 0 0
0.581947051454412 0.576237028121152 1 1
0.454666883435528 0.450799365400994 1 1
0.41761978983785 0.414172765997092 1 1
0.564549070567616 0.559095289891788 1 1
0.379491908464827 0.376041611356676 1 1
0.629483843401098 0.623135262553522 1 1
0.69068259158425 0.683989530692661 1 1
0.369221002084104 0.365491466268539 1 1
0.476173248029753 0.471428048758617 1 1
0.428649916258816 0.42431546716665 1 1
0.359924017167665 0.356702831884033 1 1
0.431929094717532 0.427309164171304 1 1
0.550991469516643 0.546200440398147 1 1
0.582048995879034 0.576390832810608 1 1
0.394259692432692 0.389761354685375 1 1
0.489836159667648 0.485310025617166 1 1
0.45156183996203 0.44692917305018 1 1
0.494641132045382 0.490001783564295 1 1
0.440639891455099 0.436048119301386 1 1
0.714250506768422 0.706787751128113 0 0
0.540580048969751 0.534377505330705 1 1
0.333123233076553 0.329290519475476 1 1
0.416033831794166 0.411640363284133 1 1
0.285191155789067 0.281896772597751 0 0
0.543786026644187 0.538723546038391 1 1
0.59569101512391 0.589387653375055 1 1
0.703855609089364 0.696341603773081 0 0
0.655479838744054 0.649232460459694 1 1
0.569081325242646 0.563514756042286 1 1
0.648611187955294 0.642599437845098 1 1
0.617682684514977 0.610756285199323 1 1
0.324268476116601 0.320697072377742 1 1
0.607332032150127 0.601197343256945 1 1
0.450997632518716 0.446078040084577 1 1
0.328167006613593 0.32533657576848 1 1
0.354023971697878 0.350539744142813 1 1
0.583589162759893 0.578010775019545 1 1
0.49345989990801 0.487877861635498 1 1
0.572632565995884 0.566300551909168 1 1
0.605691222486449 0.599560189898315 1 1
0.657178401364303 0.650713154481085 1 1
0.544098749506904 0.539012762861893 1 1
0.413738110652151 0.408999398123341 1 1
0.460190514493013 0.455870777497178 1 1
0.457541710991444 0.452358556815857 1 1
0.476838951350414 0.472850524522371 1 1
0.453409040670086 0.448028346778972 1 1
0.481048542312997 0.476343623961987 1 1
0.519671983892093 0.51415407169371 1 1
0.539940977364575 0.534782778347695 1 1
0.571897176590269 0.565336417737218 1 1
0.332404459694314 0.329500409837056 1 1
0.541403861876374 0.536831319143638 1 1
0.648938195341706 0.642668769549156 1 1
0.581514326064597 0.575847025260327 1 1
0.586083896614559 0.580944429166678 1 1
0.514105088048002 0.509166539984828 1 1
0.484142919608484 0.479457259162541 1 1
0.575916990479032 0.570270749469577 1 1
0.519649551934678 0.515175666750884 1 1
0.329386973813381 0.326016094836507 1 1
0.301890347960009 0.298946652450257 0 0
0.472263530758764 0.467490050820538 1 1
0.591845618228438 0.586249223715769 1 1
0.572598412357649 0.567023472116804 1 1
0.532910726218037 0.528101400379715 1 1
0.447123198225614 0.442789794937701 1 1
0.570425279280123 0.563844472345482 1 1
0.504053855889704 0.498001678923973 1 1
0.530702438295195 0.524758263015477 1 1
0.492811201506841 0.487291929520942 1 1
0.385588922721883 0.381640492062566 1 1
0.500154473983682 0.495045936965615 1 1
0.542678819220505 0.536969807017863 1 1
0.409189390993658 0.404648509210904 1 1
0.474639669910187 0.469781421260976 1 1
0.604380068319623 0.598089034337517 1 1
0.50372611528615 0.498125472341333 1 1
0.46864731854278 0.464675943255168 1 1
0.3878409244966 0.383687567617925 1 1
0.496994561573515 0.492063954064768 1 1
0.539304446153452 0.534172744519201 1 1
0.642723697460692 0.636342937793364 1 1
0.489100381755039 0.484283694401461 1 1
0.377733571491533 0.373919751618668 1 1
0.568068136179874 0.562238163225488 1 1
0.513671893797609 0.509119511090314 1 1
0.545224434001177 0.540101626643612 1 1
0.483591628758697 0.478923759784886 1 1
0.549905101408821 0.544590075203553 1 1
0.562182251007619 0.556403266322569 1 1
0.487158351226392 0.482629082513717 1 1
0.524246354694379 0.519099337952142 1 1
0.507856191033503 0.503035200011338 1 1
0.567481324381127 0.561098109016163 1 1
0.429495675717795 0.425206245891306 1 1
0.568695988204362 0.563476457996228 1 1
0.367890199504892 0.363650874714925 1 1
0.27690301949342 0.273742033541086 0 0
0.371084097860909 0.366982674437783 1 1
0.569290551806847 0.563246114482301 1 1
0.350486075763601 0.347270767341116 1 1
0.504811072243069 0.498938957724273 1 1
0.592124185411472 0.587144640746235 1 1
0.343558955872872 0.339812333645724 0 0
0.467648407806686 0.462546386611684 1 1
0.45859839818952 0.453754429036041 1 1
0.428517029000186 0.424973009784192 1 1
0.521393284428007 0.51571207763983 1 1
0.390270702921123 0.386531179837412 1 1
0.443601577938662 0.438831150731472 1 1
0.463463060642089 0.458819607365574 1 1
0.461409785790022 0.456678298860993 1 1
0.568660236190172 0.562759555907331 1 1
0.379302072143613 0.375963146652869 1 1
0.485797295004265 0.48126839503531 1 1
0.609818084458543 0.603886498460514 1 1
0.562169645844868 0.556840847388328 1 1
0.621540913559283 0.615357372767656 1 1
0.700551038509044 0.693016612225882 1 1
0.533590892011 0.527095577389068 1 1
0.22043692460931 0.218091052713783 0 0
0.429366542141603 0.425003151305165 1 1
0.478766747152431 0.474043463844798 1 1
0.493054353973898 0.488650466141945 1 1
0.533249363618905 0.528569720919059 1 1
0.456957810286116 0.452756808401038 1 1
0.449048616314749 0.444714926222472 1 1
0.381201920126849 0.377428864777713 1 1
0.425130897826387 0.421295742219203 1 1
0.406910011845594 0.403101683111666 1 1
0.367606346231882 0.363844987423528 1 1
0.360741867718507 0.35677874999397 1 1
0.344576837701366 0.340809268854635 0 0
0.5907754485377 0.584874775399692 1 1
0.268175096841258 0.265831664227607 0 0
0.51650772101838 0.51099274705511 1 1
0.585290059694823 0.57899045963547 1 1
0.67016022831076 0.663149051446868 1 1
0.269988012471417 0.267430498281826 0 0
0.599970740776801 0.594700961483571 1 1
0.627552519437177 0.621206040776299 1 1
0.477433274925303 0.472934173701819 1 1
0.400630066282333 0.39706041137433 1 1
0.545715096892414 0.539257557016733 1 1
0.575838184074839 0.569920184611227 1 1
0.519744249015575 0.514335632600113 1 1
0.449008680766149 0.443585545226159 1 1
0.506825847769624 0.501366540128633 1 1
0.516010987612567 0.509784699640341 1 1
0.75515210002605 0.748422298775479 0 0
0.582753986758197 0.577284931887905 1 1
0.579525070901803 0.573794708138887 1 1
0.676266552200758 0.669968015091785 1 1
0.496836589791469 0.492453277993783 1 1
0.537551624205991 0.532426977818571 1 1
0.532815296112649 0.528279382784464 1 1
0.467162898168236 0.461858407208927 1 1
0.384187578482858 0.380045417929673 1 1
0.472665813015263 0.468159422983461 1 1
0.472303410825094 0.467161201652279 1 1
0.522803588783111 0.518174583597309 1 1
0.575185391087146 0.569143771210412 1 1
0.512806736285827 0.506738110677943 1 1
0.505871884298529 0.501084983217995 1 1
0.502280438056441 0.497602356771317 1 1
0.498408951382043 0.493401542579213 1 1
0.43343925403617 0.428690872021622 1 1
0.776328125205053 0.768426754574134 0 0
0.559413471076112 0.5538631392257 1 1
0.436258655805343 0.431997278648717 1 1
0.230008505578735 0.22714823854699 0 0
0.497179529639567 0.492656870979508 1 1
0.40611534875264 0.401917291197339 1 1
0.556039939864696 0.550400386941422 1 1
0.422391269529566 0.418459481951352 1 1
0.467857189688014 0.462781803608247 1 1
0.681949840734211 0.674972577522352 0 0
0.57548640174572 0.570087204198207 1 1
0.516665235146633 0.510808364130721 1 1
0.519929626486544 0.514529539562474 1 1
0.511884204823326 0.506686504206675 1 1
0.39680567980127 0.392607908002442 1 1
0.447139467448501 0.44282869314797 1 1
0.523915679876323 0.518640774902416 1 1
0.519144872148696 0.513666111429813 1 1
0.43592454767994 0.431562252891096 1 1
0.624540510818579 0.617594169868001 1 1
0.445629054851341 0.441033891554184 1 1
0.568044632670841 0.563013566100537 1 1
0.510750714029429 0.503726393512372 1 1
0.406758446838357 0.402439288772234 1 1
0.40430787280478 0.40034174655297 1 1
0.403611951132724 0.399703979342307 1 1
0.541460833321773 0.535662721558959 1 1
0.619295401670435 0.613735854311171 1 1
0.441823519008363 0.436752779859204 1 1
0.483319337810732 0.478201772284356 1 1
0.653557987296449 0.647188893043894 0 1
0.609079862196398 0.602129194195839 1 1
0.496131627661115 0.49116223813893 1 1
0.575910105589587 0.57087771285358 1 1
0.654619598587924 0.649063696165335 1 1
0.474460951633738 0.469557888828547 1 1
0.526335085775604 0.519347993393712 1 1
0.436359467917027 0.431990373476304 1 1
0.48565830798075 0.481244878919813 1 1
0.494943715472352 0.489747505880078 1 1
0.473706285385563 0.4690223775968 1 1
0.389435823579569 0.385609478061717 1 1
0.384022517793872 0.380313924199133 1 1
0.44249627259816 0.43842087094205 1 1
0.439343058110787 0.434265289622522 1 1
0.460639517715819 0.455578693222227 1 1
0.573703356900683 0.568430720171341 1 1
0.523541349064395 0.518412670705162 1 1
0.598359931656068 0.591683413488836 1 1
0.291956796947393 0.288740711727385 1 1
0.680598577586845 0.674062113946328 0 0
0.537603039370215 0.531775697445326 1 1
0.398009983479446 0.393889853156787 1 1
0.524350577103791 0.518673461595009 1 1
0.252648262205041 0.250404862886379 0 0
0.470889914786123 0.465654612974867 1 1
0.489674541258207 0.484829174122641 1 1
0.42535644949067 0.421054535860733 1 1
0.383119797294659 0.379001033927304 1 1
0.440173401131449 0.435705114743845 1 1
0.396564574101561 0.392081165685469 1 1
0.404190483028465 0.399458005028532 1 1
0.407657126999347 0.403485252357403 1 1
0.443074985185047 0.438216578606867 1 1
0.409123544281961 0.405408315218515 1 1
0.489928894060647 0.484840112765783 1 1
0.443245395591841 0.438207896215444 1 1
0.453845737202789 0.449568503319273 1 1
0.313802653819432 0.310966641633411 0 0
0.550282714987356 0.543941739678963 1 1
0.434369195395415 0.429888127881237 1 1
0.345000242083162 0.341309898241191 1 1
0.467015081453745 0.462070362059504 1 1
0.473072941180954 0.468571478708669 1 1
0.287447709454006 0.284769608914395 0 0
0.469613242067128 0.464812730969992 1 1
0.603892794610774 0.597506497456965 1 1
0.546611262032674 0.540073573133043 1 1
0.569452784165253 0.563311769363701 1 1
0.522004787645951 0.516154136964804 1 1
0.588944930016398 0.583508444350313 1 1
0.465364941888699 0.461156870504341 1 1
0.515582731525881 0.510424132764813 1 1
0.374480502440878 0.370524660008869 1 1
0.408627458057796 0.404193710585638 1 1
0.571965578849651 0.566160370897309 1 1
0.580647160883239 0.574788277559312 1 1
0.386558892384488 0.38230206973575 1 1
0.498529245218493 0.493799303946986 1 1
0.575988609280902 0.570784250837805 1 1
0.623392717256145 0.617261967762316 1 1
0.476418610097456 0.471796707614508 1 1
0.596316888853516 0.59010232023066 1 1
0.489905949791626 0.484845315197384 1 1
0.452821400669862 0.448624399673503 1 1
0.483879697343483 0.479090183151335 1 1
0.525630968441963 0.520073163264888 1 1
0.501132670280232 0.496754942588568 1 1
0.604774148910618 0.598261351419973 1 1
0.517265233409968 0.512363045037313 1 1
0.741705656318781 0.734008429045799 1 1
0.542657049606201 0.537057085563937 1 1
0.468696603304443 0.463455639061836 1 1
0.560226927263638 0.554874972677977 1 1
0.579844953798379 0.574299238497015 1 1
0.629532279372596 0.622689641047349 1 1
0.349646287556073 0.346143456273384 1 1
0.448373087634465 0.444615312344034 1 1
0.458935875593658 0.453988345242774 1 1
0.44028015534061 0.435607616793505 1 1
0.317192929289539 0.314518697697611 1 1
0.602339786753296 0.595724509410981 1 1
0.598952499395243 0.592695798849249 1 1
0.698977877267703 0.690760974762519 0 1
0.39264901761665 0.388491437007482 1 1
0.693918344952461 0.687612636171855 0 0
0.350515704093001 0.346387695918704 1 1
0.507219159832757 0.502293251926905 1 1
0.342596042866367 0.339818650000496 1 0
0.470909742942755 0.466032718162324 1 1
0.59174796750812 0.585516260628629 1 1
0.51776945521474 0.512576650370913 1 1
0.386266415831346 0.38237542015425 1 1
0.533908551820059 0.528366751754623 1 1
0.459765719429437 0.455560462466386 1 1
0.474198007230817 0.469786703831452 1 1
0.464930892628712 0.459755940484956 1 1
0.355898271857025 0.352619347260111 1 1
0.467886027341847 0.46296433448386 1 1
0.470832165012119 0.465383404468219 1 1
0.443735863321218 0.439253560433403 1 1
0.566358179765143 0.559865153861656 1 1
0.492821316264617 0.488048919146479 1 1
0.226159941138894 0.223861702652155 0 0
0.4151964485863 0.411020746773448 1 1
0.400664154224399 0.396400681787657 1 1
0.575393979680619 0.569709270107227 1 1
0.303510367793056 0.300947439357424 1 1
0.426653007566856 0.422533476887617 1 1
0.549660382874634 0.543393380548213 1 1
0.502074506022233 0.49729670781532 1 1
0.534027346498083 0.528161820463256 1 1
0.51550140356872 0.51053370901554 1 1
0.485566512540962 0.480554098996479 1 1
0.48098597196479 0.476336584816181 1 1
0.467401138884137 0.463063890897045 1 1
0.51208332562746 0.506561860722394 1 1
0.595617500698001 0.589713865108003 1 1
0.397410726138976 0.392801133211667 1 1
0.444400300412732 0.439139228264463 1 1
0.47026144047467 0.465653332357549 1 1
0.409476301372241 0.405193777635684 1 1
0.484937167478999 0.480904441229917 1 1
0.442515069676961 0.438078299676126 1 1
0.430348178119808 0.425687508706289 1 1
0.508323998422791 0.503881332680118 1 1
0.504564173117347 0.500246322427524 1 1
0.619025929343707 0.612367002887964 1 1
0.54543168701708 0.539863531951747 1 1
0.60777394456467 0.602002254669798 1 1
0.438965104560553 0.434850858603265 1 1
0.609795038206585 0.603319845865555 1 1
0.46833570417369 0.463153126797943 1 1
0.514345372014385 0.509298803875651 1 1
0.666113490025281 0.659971151443664 1 1
0.474024224079612 0.468644377233111 1 1
0.546043590666782 0.54010721906623 1 1
0.616454508016883 0.610592083568948 1 1
0.628849335749838 0.622398776802198 1 1
0.593125546180404 0.586057520061941 1 1
0.517029533376236 0.512093958183977 1 1
0.557451509234319 0.552849863223212 1 1
0.459575400135092 0.45469184767545 1 1
0.497362029138823 0.492497549203525 1 1
0.567805972520205 0.562196125782773 1 1
0.520576850097423 0.515347774594712 1 1
0.440216714017169 0.436009029564534 1 1
0.767705984359702 0.760922184356085 0 0
0.302497511842084 0.299333297871363 1 1
0.612294290524334 0.606226688708646 1 1
0.692241128581124 0.684273643469357 1 1
0.44989664564986 0.444765430096334 1 1
0.631383882241164 0.625199155847979 1 1
0.414728822306434 0.410880496477645 1 1
0.420647405448231 0.416454205226801 1 1
0.495531885891693 0.49035526992065 1 1
0.49471538959282 0.488587425546613 1 1
0.30348537338251 0.300644563788628 0 0
0.595235258436369 0.589852944464889 1 1
0.554385284526114 0.547827057454073 1 1
0.363262691019167 0.359931363870358 1 1
0.600440395727435 0.595198271654262 1 1
0.381727182953898 0.378677508030349 1 1
0.471501738301686 0.466312584829005 1 1
0.548449350493382 0.542990862052399 1 1
0.370010654894569 0.365002439515442 1 1
0.329958554177371 0.3268668274243 0 0
0.460017752992949 0.45531310159155 1 1
0.50797924982684 0.503234230158838 1 1
0.565972217482724 0.560006791770864 1 1
0.566505823089628 0.56035755721755 1 1
0.539837845751409 0.534916655923654 1 1
0.370690822997216 0.366685788025303 1 1
0.376853285757833 0.372199987302436 1 1
0.515455348958246 0.509905473174431 1 1
0.585924890662187 0.580812204442505 1 1
0.365984573484 0.363101735717721 1 1
0.680309164541921 0.673684267550278 0 0
0.575274703119793 0.569098866009295 1 1
0.374681158115011 0.371057398529744 1 1
0.32930374335433 0.325810480390394 1 1
0.458648952468867 0.454432850636547 1 1
0.43760186614302 0.43297941332648 1 1
0.564744478281848 0.558642171794652 1 1
0.49822271966953 0.492858103928384 1 1
0.464912558650751 0.46027999504212 1 1
0.442649810851936 0.438483620423758 1 1
0.546283278178532 0.54027276699695 1 1
0.563682730218478 0.558300907668993 1 1
0.480403673837156 0.475425468694589 1 1
0.602895737548853 0.596215613603158 1 1
0.533639655893778 0.528235024277185 1 1
0.416885080579145 0.41222333809848 1 1
0.541144455978155 0.536043000739783 1 1
0.525319838068021 0.520493904183625 1 1
0.471129080449251 0.465682961811671 1 1
0.520162101281166 0.515378430186025 1 1
0.451246081876017 0.446889209069446 1 1
0.404659337808085 0.400286707627493 1 1
0.492791150318942 0.487240737434716 1 1
0.43521176147604 0.431258151907465 1 1
0.419941661274998 0.415937001331714 1 1
0.666233971827427 0.659832477776354 1 1
0.410688151300766 0.406721745391636 1 1
0.391016320793448 0.387093587199756 1 1
0.38413871295141 0.380141512342428 1 1
0.407643622877334 0.403287940674978 1 1
0.503127022590662 0.497745584095062 1 1
0.59606088133553 0.591076099549216 1 1
0.641609934526218 0.633840717025129 1 1
0.605354510363365 0.598705939556354 1 1
0.455036653596505 0.450540452174367 1 1
0.521931555250021 0.516936392003016 1 1
0.539189794495434 0.534165160441742 1 1
0.161523929123624 0.160063716042317 0 0
0.486027630833556 0.481203947316575 1 1
0.441543337400096 0.438013633971492 1 1
0.459503657973282 0.454753952481744 1 1
0.470662689429809 0.465749496504207 1 1
0.468617180510931 0.463066081140637 1 1
0.243861065373503 0.24145573968379 0 0
0.519891278890897 0.514204768880612 1 1
0.434368397532123 0.429747571902809 1 1
0.420863872264146 0.416596409543715 1 1
0.549354308004528 0.543615363317268 1 1
0.693966952526788 0.686098223572956 1 1
0.594891069312249 0.589137927943917 1 1
0.37818664537734 0.37511925638646 1 1
0.692914507067451 0.686019636345338 0 0
0.538351592873497 0.533139817444286 1 1
0.520167573116905 0.514600348280782 1 1
0.491998206669165 0.486851955838292 1 1
0.44638238344784 0.441923000349506 1 1
0.529130806448739 0.523925754562917 1 1
0.554034461025878 0.548120736880408 1 1
0.557651873280785 0.551073707750738 1 1
0.419095996946952 0.41497293483517 1 1
0.555964167492531 0.550923557103139 1 1
0.477541711050397 0.473373600614327 1 1
0.455200653278508 0.45110695023564 1 1
0.527398765360283 0.521983380315872 1 1
0.546715665169309 0.541527736658293 1 1
0.596837200855769 0.59128871050161 1 1
0.66589178465964 0.659888913415443 0 0
0.400630310359369 0.396556288849967 1 1
0.475719662250757 0.47132060404568 1 1
0.471653505464055 0.466305012672882 1 1
0.348360437714356 0.34481319395017 1 1
0.697478287661395 0.690711291291565 0 0
0.485668428722292 0.48020107964177 1 1
0.710492585764827 0.703643220639559 0 0
0.450439304593431 0.445788477295217 1 1
0.594388558651275 0.589024035453052 1 1
0.533324016036007 0.527947062945174 1 1
0.629438249409951 0.623504643388023 1 1
0.424196404437066 0.419729158667918 1 1
0.458449623392054 0.453295816668844 1 1
0.669615172502948 0.661480801896724 1 1
0.467413622379384 0.462192857170022 1 1
0.364642899371783 0.361456155154202 1 1
0.530719977114548 0.52397010617656 1 1
0.580815991782923 0.574293172297031 1 1
0.646406155218959 0.639600732607167 1 1
0.567978398069231 0.562295026823612 1 1
0.342406257721015 0.338533956494734 0 0
0.358882039260851 0.355506816417217 0 0
0.54178386585041 0.536045067157254 1 1
0.54518410795434 0.539716454741918 1 1
0.498444740164922 0.493899882110625 1 1
0.57708866731263 0.571859391819147 1 1
0.480881720037976 0.475369783699211 1 1
0.375123390541659 0.370110360252747 1 1
0.616856271850525 0.61078073378026 1 1
0.43915999865627 0.434024846551383 1 1
0.517460055534193 0.510927902355769 1 1
0.499871717733013 0.49447735360933 1 1
0.395540104542603 0.391884515253441 1 1
0.512155931783995 0.505513375038842 1 1
0.670344441635901 0.663216743982866 1 1
0.506272656484384 0.500669599191903 1 1
0.658664366116959 0.652540377349212 1 1
0.633256975513545 0.62660736656938 1 1
0.454319503875677 0.44974748277218 1 1
0.474421959125939 0.469652130098959 1 1
0.46626074356865 0.462101062518654 1 1
0.405954036340019 0.402173794556038 1 1
0.244448546978679 0.242250493367604 0 0
0.428995973479023 0.424634339930361 1 1
0.359116595086417 0.354692074947249 1 1
0.441988764289407 0.437880518791403 1 1
0.431724462032367 0.427018931529021 1 1
0.489607746947731 0.485185985846908 1 1
0.555728578362877 0.54903190126102 1 1
0.488808057630744 0.483849659504679 1 1
0.490110150083508 0.484358448889999 1 1
0.467632329748477 0.463225815434868 1 1
0.454205639014387 0.448892924595151 1 1
0.373563984461585 0.369591121285669 1 1
0.443971817842077 0.439702660919528 1 1
0.559268738390998 0.553618401355359 1 1
0.492343672468178 0.487441701155739 1 1
0.532028507066864 0.527353848725553 1 1
0.389923579872632 0.385708100114759 1 1
0.543572622889949 0.537737837285147 1 1
0.329027500325525 0.325305366395136 1 1
0.546352885988488 0.541387595965997 1 1
0.551245127546679 0.54599731022669 1 1
0.589823347629234 0.583342324901027 1 1
0.399553724977236 0.395230644909208 1 1
0.650948236871157 0.644507967750459 0 1
0.525826704207811 0.520395343713537 1 1
0.608043296814629 0.602606882911723 1 1
0.512447306090017 0.50726962765665 1 1
0.524079706929012 0.518775376095784 1 1
0.68392729982229 0.677319143548391 1 1
0.510750167255887 0.505520426229654 1 1
0.557285239888196 0.551413739735348 1 1
0.475417911879326 0.470843441125481 1 1
0.387013069298482 0.383915407218826 1 1
0.368866099298007 0.364695416262641 1 1
0.567226679937201 0.561240432880429 1 1
0.560369171468335 0.554079181463049 1 1
0.391490409285488 0.387944887311967 1 1
0.422941081131563 0.418048173973063 1 1
0.367260256197082 0.363128170291138 1 1
0.585042334154234 0.578416511064579 1 1
0.405918257945613 0.400937348773137 1 1
0.598490786751266 0.592577128307741 1 1
0.430144017018353 0.425967809320373 1 1
0.539982831594174 0.534018201755456 1 1
0.558569556143649 0.552458380159835 1 1
0.395934900245807 0.391456226417068 1 1
0.493888831672532 0.488831249174844 1 1
0.475663863315394 0.470645051804939 1 1
0.596678437375305 0.59075251598423 1 1
0.548921919262006 0.543567041198173 1 1
0.387201948288346 0.383384509927386 1 1
0.531203354789718 0.525069813386754 1 1
0.483420508349037 0.478342932410698 1 1
0.585197332553757 0.579473777141915 1 1
0.622564556736358 0.615177455176589 1 1
0.47166788220171 0.466524863709672 1 1
0.566866925747552 0.560447676075482 1 1
0.560380775161658 0.555126397105128 1 1
0.647573722532726 0.641056540003769 1 1
0.518495517631107 0.513397658052023 1 1
0.507175016388884 0.502384409431416 1 1
0.679328060211205 0.672644722714085 0 0
0.418051527990464 0.413219709017906 1 1
0.56538407926804 0.560243059586756 1 1
0.297037694374359 0.293981194877623 0 0
0.377332345123213 0.373618094934504 1 1
0.445186435763531 0.441043929061715 1 1
0.483958695957691 0.479194241265702 1 1
0.367201057150694 0.363211772212826 1 1
0.600481859766732 0.59502152530178 1 1
0.478405194933974 0.473646312180073 1 1
0.438107309928536 0.433981071618255 1 1
0.518753495209211 0.513957878209103 1 1
0.372715993503794 0.368990535407024 1 1
0.469358044289183 0.464552057945877 1 1
0.494698362058959 0.490032770687258 1 1
0.479154925275069 0.474450928129162 1 1
0.505979428804343 0.500959908739276 1 1
0.405613111108086 0.401655992973551 1 1
0.553307311758846 0.547798423044 1 1
0.626297285257608 0.619472091200991 1 1
0.303872542479979 0.300827085932415 1 1
0.632918069324465 0.626395050457979 1 1
0.53482676811493 0.530066950696804 1 1
0.514714268637621 0.509466182177605 1 1
0.439041642870866 0.435030273720473 1 1
0.317730698526362 0.314452581816968 0 0
0.693316796307447 0.68640120207371 0 0
0.620274832543044 0.614263691475597 1 1
0.502289963643166 0.497364213987217 1 1
0.365820567616463 0.362208550948628 1 1
0.59062874241403 0.583832150485578 1 1
0.479603262500107 0.474527455450152 1 1
0.39043335930962 0.385957689310776 1 1
0.423113248635382 0.418296858949455 1 1
0.634471805565467 0.628629829821053 1 1
0.518764550161447 0.513853659286571 1 1
0.451054685286808 0.446863931479294 1 1
0.469959848786544 0.465661931655641 1 1
0.54901524567193 0.54286679932397 1 1
0.387495808807755 0.384301430737222 1 1
0.534515200321263 0.529328507806171 1 1
0.515220781333063 0.510631555234948 1 1
0.544017945016361 0.538592027551393 1 1
0.588272912962301 0.582301853010441 1 1
0.667572110197947 0.661414604694938 1 1
0.599625818914888 0.593897387008887 1 1
0.647579376533611 0.640428654234702 1 1
0.442905974245532 0.43864141886027 1 1
0.386485078167939 0.382721130689354 1 1
0.444080497104478 0.439617348386674 1 1
0.555297140478758 0.550654669782454 1 1
0.468616656890674 0.463983367044181 1 1
0.449778373690804 0.444791099590403 1 1
0.542846489819188 0.537680399753476 1 1
0.524873251280914 0.519652198157106 1 1
0.561569305942747 0.555323773646136 1 1
0.508672363128646 0.504112695327324 1 1
0.486442308471146 0.481425272637357 1 1
0.505944512793802 0.500575007989364 1 1
0.557838059458002 0.552072355990618 1 1
0.425290829404055 0.42074981553549 1 1
0.592070840831068 0.58551447271441 1 1
0.462899748735044 0.458589585669972 1 1
0.49521758194807 0.488953469619304 1 1
0.567447094896688 0.561173460519776 1 1
0.487329540244208 0.482316952428202 1 1
0.473752247011388 0.468907973196665 1 1
0.599116718196365 0.592881812850713 1 1
0.728906177518711 0.721537319597134 1 1
0.498824251843216 0.493238273876733 1 1
0.409850351841432 0.405574632210561 1 1
0.568688615682637 0.563756415823457 1 1
0.44540312267994 0.440652251823207 1 1
0.537840066206588 0.532954677572627 1 1
0.549310676704073 0.543877560432367 1 1
0.621720511806181 0.61560407340295 1 1
0.191038972093727 0.188403710939217 0 0
0.397286651986226 0.393740642208935 1 1
0.570390658476744 0.564513996624986 1 1
0.403183537544406 0.398833663225548 1 1
0.471811446433127 0.466711857478668 1 1
0.391772496305841 0.387992130774805 1 1
0.666474895238004 0.660017655018653 0 0
0.403743825601587 0.399746902692763 1 1
0.496270743192868 0.490843354803319 1 1
0.585740811031151 0.580500553382282 1 1
0.628204137236885 0.622166209940864 1 1
0.267554109346712 0.264898593994655 0 0
0.501914413826253 0.497229544291669 1 1
0.455532729901932 0.451431957352688 1 1
0.472080381900007 0.467447867199884 1 1
0.616296985734805 0.6102464714415 1 1
0.474919414253679 0.469933740424587 1 1
0.563051910472231 0.558156648975809 1 1
0.412021467329893 0.407334807312923 1 1
0.590885058538531 0.58552207259427 1 1
0.38462456489489 0.380276158012328 1 1
0.545753690887069 0.540466339248256 1 1
0.552648379587141 0.546906796092782 1 1
0.499147285444476 0.494662471466419 1 1
0.559464512190418 0.554370746172479 1 1
0.47450366437497 0.469832901325699 1 1
0.574308266297747 0.568921266036241 1 1
0.37181909777706 0.36801278136903 1 1
0.742884074692631 0.736372930472697 0 0
0.461225689878723 0.45675278548501 1 1
0.543295474559785 0.537827370944059 1 1
0.616752388093277 0.610256428933255 1 1
0.58990299720041 0.583813458575832 1 1
0.517291137109123 0.511903632071569 1 1
0.458064631702204 0.453919312807406 1 1
0.463236799756017 0.458248885368695 1 1
0.396436911325513 0.392408791235331 1 1
0.648990056468177 0.642791536641746 0 1
0.612991417619913 0.607127691326821 1 1
0.399464968017295 0.39501961888296 1 1
0.549007206848246 0.543425042313137 1 1
0.638893663493964 0.631567335822841 1 1
0.603102176089782 0.596508147271552 1 1
0.425234926925801 0.421340941674083 1 1
0.408695042978366 0.404793749189646 1 1
0.671802002425855 0.664721582702387 1 1
0.639934084438268 0.63329636803721 1 1
0.554170840724439 0.54922619826899 1 1
0.368256267446928 0.365287911083862 1 1
0.440494295056292 0.436781851258813 1 1
0.363255689960251 0.358887770754722 1 1
0.426197525977808 0.421475730977645 1 1
0.509521627158171 0.504564982023819 1 1
0.702304903086898 0.695415973601928 0 1
0.574255973937023 0.567508074971929 1 1
0.563929242881639 0.55781329147561 1 1
0.519885993369844 0.514225601868653 1 1
0.536371220271876 0.52939617679477 1 1
0.449027306080355 0.445067049600181 1 1
0.391984912664714 0.387901938999212 1 1
0.467495845364889 0.461694587275922 1 1
0.351516694776938 0.348242963019911 0 0
0.570949235843266 0.566011136056891 1 1
0.44142097339705 0.436766425771411 1 1
0.318590503254459 0.31610376940519 0 0
0.468864193460084 0.463779901036318 1 1
0.539813319067252 0.534515802695793 1 1
0.516703995396386 0.512229289294704 1 1
0.384040659989562 0.380316811180242 1 1
0.424254650996445 0.420225458452445 1 1
0.289242230385347 0.286057075373125 0 0
0.433338549205738 0.429021315513832 1 1
0.485497663304725 0.481386341113788 1 1
0.543221086017011 0.538853573414825 1 1
0.357022768610855 0.353457834132449 1 1
0.477131044401464 0.472646995533991 1 1
0.712124521535355 0.704292182224643 1 1
0.471886263700245 0.466718659948382 1 1
0.426111128222054 0.422216717810689 1 1
0.447318853713169 0.443039466370361 1 1
0.549328174518516 0.543009513457053 1 1
0.638443319126334 0.632475207531856 1 1
0.486955361443469 0.482662271486429 1 1
0.55555568543219 0.54945666517573 1 1
0.405825084061533 0.401112524033091 1 1
0.628684848396148 0.62230028721247 1 1
0.573227920650941 0.566973292992008 1 1
0.595361337036714 0.589582091897156 1 1
0.508654991070106 0.503760209427356 1 1
0.412254368006429 0.408202154913944 1 1
0.337248802122081 0.334309561182239 0 0
0.385879782830435 0.3827760515408 1 1
0.460131168803909 0.455533692645643 1 1
0.513648740326749 0.508862514535628 1 1
0.656483104957642 0.650440918059827 0 0
0.470418655781993 0.465858162419392 1 1
0.560040370384134 0.555139225350468 1 1
0.265706401753738 0.262997745288316 0 0
0.383959001235436 0.380377745815442 1 1
0.476638877454336 0.471981599247824 1 1
0.499363507626488 0.494007070666277 1 1
0.577713694686229 0.572028731790104 1 1
0.519753809095617 0.514891902583579 1 1
0.643785641737331 0.637713347580155 1 1
0.730653719464339 0.722897768492452 0 0
0.581414471409201 0.575435311655867 1 1
0.590645512215567 0.584777737067915 1 1
0.449087420490993 0.444343301913167 1 1
0.355493988938265 0.351471106408893 1 1
0.613967164460422 0.608469966612449 1 1
0.370852128759786 0.367111580951454 1 1
0.687303850781817 0.680092744837036 1 1
0.35529577641021 0.351179690352368 1 1
0.471718887389749 0.466537684160465 1 1
0.354619793488198 0.350557731160628 1 1
0.47028187868294 0.465635947644656 1 1
0.614428047982994 0.608070356228108 1 1
0.466745879537146 0.461501275117406 1 1
0.594634636902729 0.588035544915766 1 1
0.411188603902743 0.407366920734605 1 1
0.532405122515815 0.526942090142844 1 1
0.47607877671312 0.470612266269821 1 1
0.740157465503441 0.733237504256678 0 0
0.632764776073711 0.626319071143773 1 1
0.579948056393874 0.574128686982806 1 1
0.558179571209676 0.552702511834606 1 1
0.399902859176369 0.396438692542412 1 1
0.469520914408415 0.464488111561007 1 1
0.41839774337512 0.414062915229912 1 1
0.490252946580311 0.485897789380549 1 1
0.357418310137384 0.35388741177158 1 1
0.475332467938755 0.470578519772483 1 1
0.53003683673272 0.524778627861212 1 1
0.439154643339076 0.433836816217638 1 1
0.540385824508334 0.53529453491302 1 1
0.499341666826797 0.493810829977533 1 1
0.517581672409108 0.511271317757183 1 1
0.580071956864846 0.573101470388951 1 1
0.401303704110975 0.396929056057333 1 1
0.576594318790631 0.571348770357521 1 1
0.534529756558922 0.529236727648659 1 1
0.670206648798186 0.66196998145976 1 1
0.527411892468949 0.522000761872288 1 1
0.362828212436978 0.359521893992813 1 0
0.624971390032317 0.617933086556744 1 1
0.420767194504513 0.416854854210988 1 1
0.40018124540806 0.395931751531987 1 1
0.477865971474995 0.472800367684045 1 1
0.597606759278964 0.591709191697424 1 1
0.716231323477797 0.708742151025686 0 0
0.415677333945279 0.411264864372597 1 1
0.424579136499269 0.420589670236751 1 1
0.533002514402779 0.527781019898304 1 1
0.313996585732011 0.310865071315625 0 0
0.36965390278516 0.366209034682994 1 1
0.488774927395531 0.483714641291356 1 1
0.527306832761561 0.521982573222131 1 1
0.494093682859915 0.488831581187292 1 1
0.451022406093448 0.445643468104566 1 1
0.65309124411069 0.646682517269264 0 0
0.60174915613686 0.596015418099117 1 1
0.328434097536896 0.324215986201047 1 1
0.65877761440604 0.650964174077143 1 1
0.588556349001085 0.582726046093842 1 1
0.462591081857536 0.457899422140373 1 1
0.445612397325175 0.441498490867757 1 1
0.481200050168594 0.476712981633878 1 1
0.432896864973505 0.428514452296592 1 1
0.59299575033242 0.587372021331391 1 1
0.448686570879119 0.443784602897662 1 1
0.562744038719403 0.557080763005919 1 1
0.377272113134089 0.373995367420357 1 1
0.474918908065984 0.470500050903399 1 1
0.655395525463727 0.648219115876238 1 1
0.513393905272315 0.50822744148968 1 1
0.59733224956868 0.591342900187194 1 1
0.580337541027124 0.574433814237989 1 1
0.44494824939298 0.440584205045439 1 1
0.325532222020587 0.3221267250769 0 0
0.571098446584348 0.565914342065838 1 1
0.576236316341951 0.5701100732206 1 1
0.357918746171495 0.354567719266131 0 0
0.49414835347376 0.48961255876802 1 1
0.486223436074294 0.481615575457689 1 1
0.519497410951137 0.514197124508215 1 1
0.42141215834183 0.416792582608728 1 1
0.347129542984936 0.343401357886331 1 1
0.432958761087941 0.428805706241849 1 1
0.410316753859352 0.406009180663395 1 1
0.732956476792831 0.7249611956867 0 0
0.529837494053968 0.524862977815156 1 1
0.491620978234368 0.487014808671309 1 1
0.574342643379725 0.568976977278493 1 1
0.519794721196731 0.514549284901706 1 1
0.380184984311685 0.376478560040743 1 1
0.442049764753265 0.436872783969725 1 1
0.491693804460159 0.486324090895196 1 1
0.410682356615136 0.40624064155139 1 1
0.41360530312757 0.409705287814055 1 1
0.281644254720334 0.278564397762089 0 0
0.508532051959719 0.503066957601543 1 1
0.412117132094537 0.407747009778039 1 1
0.326467922924189 0.322870412195702 1 1
0.61182895491444 0.605357494592095 1 1
0.389657307099677 0.38549388800569 1 1
0.466645573394354 0.461240214315613 1 1
0.53808976792529 0.532757891474095 1 1
0.731011252870367 0.722701621161939 0 0
0.422271339331656 0.417151637072736 1 1
0.512214559373377 0.507396831821214 1 1
0.575263741417091 0.56955247521993 1 1
0.418737053798935 0.414091049464322 1 1
0.620451676644175 0.614955404965185 1 1
0.615393419646245 0.609019621605911 1 1
0.516139970709814 0.511183914640087 1 1
0.622541013632301 0.61601656792335 1 1
0.346503376985944 0.341894808550886 1 1
0.460343187101174 0.455377846653187 1 1
0.44566171317432 0.440351489177169 1 1
0.602727901010171 0.596423894786949 1 1
0.699230905117158 0.691520027572512 0 0
0.581804775182136 0.576593424248967 1 1
0.416082465867524 0.411565039533276 1 1
0.523848873045282 0.518277500044729 1 1
0.411648325160975 0.406967203849319 1 1
0.48832098769754 0.482424932968466 1 1
0.430828468713956 0.426845166925434 1 1
0.485507008203273 0.480953744674215 1 1
0.302378093489676 0.299529245207027 0 0
0.419138166766032 0.414932840572056 1 1
0.627642993749489 0.621921670253319 1 1
0.47427292042498 0.469725149583017 1 1
0.544484057331555 0.539863311197283 1 1
0.517162911352854 0.512227928663317 1 1
0.299889789320175 0.296727498391243 1 1
0.629258223093725 0.623065790897431 1 1
0.574008202897945 0.568976094789852 1 1
0.40440545716898 0.400422131658917 1 1
0.254696214894374 0.25267737921803 0 0
0.381881081114158 0.378482529447211 1 1
0.475504177082315 0.471120203414922 1 1
0.535388633281052 0.529744986152022 1 1
0.575953936634695 0.569979369437403 1 1
0.539797385257484 0.534355067904961 1 1
0.35008180410114 0.34675615544531 1 1
0.587346575671147 0.581216192153366 1 1
0.390641595509069 0.386116100834318 1 1
0.454474579729938 0.449608654264739 1 1
0.531832626490795 0.526792641358792 1 1
0.498040441282884 0.492638370779547 1 1
0.372773846925846 0.369082744604996 1 1
0.533293784330416 0.528132362523322 1 1
0.572047293278744 0.565685111728697 1 1
0.476624305108567 0.471602668265956 1 1
0.304704295364978 0.301992914421954 1 1
0.305491216687183 0.302698334181603 1 1
0.47684276046457 0.471235106163462 1 1
0.613528790113743 0.607582749635679 1 1
0.443510629925876 0.439169101101876 1 1
0.625875195101529 0.619878784042992 1 1
0.718107044192425 0.710657962673335 0 0
0.428545510685927 0.42480835794907 1 1
0.640876523494231 0.63380557123382 1 1
0.560690640194284 0.554912924902898 1 1
0.576834963708511 0.57152961347844 1 1
0.494446754420762 0.4892524181924 1 1
0.435903732724019 0.431486617112663 1 1
0.510610464557796 0.505390886264827 1 1
0.535526282725226 0.529529788468057 1 1
0.319277131957927 0.315934937952379 1 0
0.514468335176638 0.509935601951316 1 1
0.424586029900792 0.420362130134544 1 1
0.511484298053959 0.506557883497058 1 1
0.465133204895968 0.460614743410961 1 1
0.585244213932979 0.579391755634503 1 1
0.52873088337107 0.522909978825959 1 1
0.54417883849033 0.539031273827232 1 1
0.342534299101553 0.338125075925279 1 1
0.628624098679986 0.621829342843063 1 1
0.405031672762371 0.401043714925615 1 1
0.588690070692011 0.580856507307585 1 1
0.480495093290852 0.47578173991498 1 1
0.50891979476 0.503452235289959 1 1
0.402299152345411 0.397735141193668 1 1
0.49434988197014 0.489533275074857 1 1
0.476424079779946 0.472441671597504 1 1
0.567967951398011 0.562491031661958 1 1
0.473173396831921 0.467885473789348 1 1
0.60246273191962 0.596800489124054 1 1
0.505632164943386 0.500423456511045 1 1
0.499953369426883 0.494660412374994 1 1
0.514381285405409 0.508548477615502 1 1
0.466265543550786 0.462261689930966 1 1
0.506960771690029 0.501758298259157 1 1
0.51903739135941 0.513465578617941 1 1
0.435598046507233 0.431629523414829 1 1
0.492601695836797 0.48797810246626 1 1
0.463876668927587 0.458670632799112 1 1
0.580023602024277 0.574197687932926 1 1
0.569759611595644 0.564444305254384 1 1
0.426578151044541 0.422422755347566 1 1
0.615739713594652 0.609430201400035 1 1
0.454094564395104 0.448266122989533 1 1
0.493860211240996 0.488265528326027 1 1
0.314670525186714 0.311982079579734 1 1
0.425676132833206 0.421884227070008 1 1
0.466064968226 0.460026523477031 1 1
0.238278284214051 0.235591558128476 0 0
0.519746373673686 0.514504030478524 1 1
0.634412444275452 0.627209233864584 1 1
0.496375647376157 0.491178917769711 1 1
0.354461656053972 0.35064747540873 1 1
0.472019729007992 0.467830671590134 1 1
0.591536274963489 0.584079870060991 1 1
0.464443122790455 0.459738464534713 1 1
0.502287632660144 0.497817069210205 1 1
0.55857239597368 0.552147939719621 1 1
0.57905800478331 0.573053478168456 1 1
0.739727960140968 0.731852888555934 0 0
0.708961994371145 0.7027537217831 0 0
0.403106393431951 0.398513018777843 1 1
0.447827170347316 0.443462735221013 1 1
0.474902700318207 0.469806408330477 1 1
0.48033356897179 0.475488544173019 1 1
0.657458476594683 0.649498867644904 1 1
0.594128678611569 0.588304066725984 1 1
0.476024234700601 0.471614571729887 1 1
0.475210401401557 0.470934779371723 1 1
0.588724717459102 0.583066097668543 1 1
0.537251181599406 0.531451985146402 1 1
0.372907050070615 0.369003500042791 1 1
0.584540247247963 0.579744357784019 1 1
0.228746104266958 0.226692320096463 0 0
0.461092703778828 0.455860186719997 1 1
0.57355289101746 0.56745345492948 1 1
0.44117224523828 0.436681072799298 1 1
0.503171275089428 0.498774120169561 1 1
0.459385266622499 0.45495183407461 1 1
0.639545913314253 0.633807360447625 1 1
0.447657695009956 0.442739103783901 1 1
0.492649608078716 0.488590960101871 1 1
0.634768818651562 0.627887437493421 1 1
0.336975803063706 0.334146851517858 1 1
0.650739061703556 0.644486033273178 1 1
0.630559628446197 0.625060160687354 1 1
0.655593278709069 0.649432663512724 1 1
0.568857539365656 0.562731069253748 1 1
0.392117590915167 0.388178643617072 1 1
0.523621097987787 0.518320033080646 1 1
0.475753984430425 0.471409973187469 1 1
0.531263799318844 0.525643959613245 1 1
0.433385257311007 0.428776531548496 1 1
0.523105870026574 0.51808926095977 1 1
0.397064187648423 0.393568597056224 1 1
0.591632005424456 0.585560207835914 1 1
0.533981678807998 0.527832268714278 1 1
0.387007677503144 0.383159555563235 1 1
0.509448407136216 0.504739159763155 1 1
0.479481252663097 0.475066090456131 1 1
0.415454957266988 0.411606342055906 1 1
0.518253486168916 0.513540002563209 1 1
0.438319897585197 0.43469560925974 1 1
0.296677272263169 0.294205349340578 0 0
0.429012834740785 0.424792412184775 1 1
0.485702291269486 0.480084011154513 1 1
0.502972243622604 0.49807214399362 1 1
0.366136711306662 0.362010166258451 1 1
0.577750741977828 0.572117250216987 1 1
0.416036668759066 0.411354150323732 1 1
0.420147221210699 0.416334535942456 1 1
0.643956679842424 0.63811956250572 1 1
0.518246351872715 0.513559414175879 1 1
0.463959430776727 0.459887923587924 1 1
0.629899020027112 0.623982686400605 1 1
0.421094895675813 0.41648556319895 1 1
0.434303278599815 0.430048543280185 1 1
0.197225219967612 0.195359232931321 0 0
0.401592520340745 0.398201868217591 1 1
0.367824745298861 0.362665069782289 1 1
0.445580968910369 0.440340496974026 1 1
0.535873374173996 0.529958089296407 1 1
0.649199080800767 0.642114153944192 1 1
0.522542037742253 0.51681652589374 1 1
0.413539510276299 0.408727585368468 1 1
0.494811118829916 0.490145569794365 1 1
0.437566611928653 0.432599147809814 1 1
0.36132571549933 0.358143105854703 1 1
0.365616552842204 0.361715694164506 1 1
0.628602377786806 0.622401452307858 1 1
0.559525929907831 0.551914759574045 1 1
0.459613725761875 0.454297673469401 1 1
0.39530070505745 0.390632035365788 1 1
0.581461257756668 0.575964726482224 1 1
0.554356522008701 0.548764751764848 1 1
0.519992495370792 0.514649855506877 1 1
0.32558112729856 0.321819907990236 0 0
0.475014457589065 0.470053636318959 1 1
0.448195777703348 0.443274973138439 1 1
0.52056236648853 0.514740381281382 1 1
0.687976910804443 0.680705781857915 1 1
0.524977841255943 0.519943046512679 1 1
0.420710970125608 0.416459755138801 1 1
0.354128438973814 0.351212633743927 1 0
0.394027877788617 0.390309747071913 1 1
0.546281863003369 0.54123367706876 1 1
0.285830595765624 0.283374815051395 1 1
0.536855949174357 0.531946061433309 1 1
0.427606120637634 0.423156156518308 1 1
0.449624187219697 0.444808960830939 1 1
0.705082020253393 0.698347170101343 0 0
0.609852992175139 0.60319308692972 1 1
0.45638700889893 0.452462042006717 1 1
0.608201459257793 0.601659498777597 1 1
0.32233784010135 0.319337807835347 1 1
0.634621098086867 0.628932593556405 1 1
0.501214388181994 0.496678549190133 1 1
0.517859540639448 0.512691645288302 1 1
0.515083075765439 0.509393891919619 1 1
0.557465527121386 0.550428143480099 1 1
0.397080281879537 0.393481660345235 1 1
0.451889329824618 0.446962946998147 1 1
0.62248346917355 0.615804509141501 1 1
0.61655637470626 0.610101523530792 1 1
0.517047799046578 0.511844544838763 1 1
0.615531946454108 0.60712726794511 1 1
0.608854255240369 0.602766647905688 1 1
0.506611722526573 0.501073049091164 1 1
0.461294751255283 0.457118805691975 1 1
0.518737231459805 0.513886951700451 1 1
0.565138217893885 0.559641976260435 1 1
0.498350746976686 0.493540480869795 1 1
0.652832418386954 0.646323233091258 1 1
0.536334193488825 0.531040035244879 1 1
0.460806795354282 0.45664289708838 1 1
0.424058566563017 0.419631733136823 1 1
0.405113682919454 0.400729518885148 1 1
0.297002690364631 0.29374684956953 1 1
0.535265037442408 0.530905227232122 1 1
0.489688490020937 0.483715168102876 1 1
0.463197040990497 0.459218040458096 1 1
0.590047391870106 0.584523847299919 1 1
0.449180906214684 0.444625654788924 1 1
0.48431246486472 0.47923407735151 1 1
0.53618217318111 0.529835867807539 1 1
0.534198951128799 0.529089022553062 1 1
0.440007273737547 0.435977317710543 1 1
0.520377015156227 0.515117195420954 1 1
0.528422516016424 0.522362070434828 1 1
0.44011769045874 0.435287513200401 1 1
0.566278641588348 0.56007045985879 1 1
0.40862018354366 0.404604371466063 1 1
0.549324869341141 0.543769583198982 1 1
0.353714486383041 0.350010057003559 1 1
0.299650036500525 0.296859158186288 1 1
0.401204745561746 0.39712184129411 1 1
0.454324278753172 0.449926691584826 1 1
0.467345155510064 0.462801531647674 1 1
0.498797440155742 0.492733074665441 1 1
0.562928056641686 0.556749062651646 1 1
0.605574927250736 0.59889721490176 1 1
0.481764091649844 0.476785962783601 1 1
0.592115219712432 0.58575520831861 1 1
0.62493229781494 0.618269177780831 1 1
0.638964284033609 0.633177809667462 1 1
0.57356943872233 0.568704550808709 1 1
0.571030728473524 0.565442652241501 1 1
0.387737254954517 0.382754112046048 1 1
0.428957375795357 0.424644789344446 1 1
0.571056099595601 0.565707138882352 1 1
0.48983589370049 0.484853996136519 1 1
0.507290112643661 0.502606472460571 1 1
0.402206443658533 0.397155503259319 1 1
0.491374331589075 0.48673603849879 1 1
0.625542610115686 0.618662936431949 1 1
0.555546545545247 0.549034527999718 1 1
0.516916468830594 0.511946711821154 1 1
0.557248519172024 0.551918890161238 1 1
0.446361613602306 0.441995132564603 1 1
0.518999894825029 0.514388647532172 1 1
0.451923843622049 0.447258556783245 1 1
0.65417273067588 0.648727510191898 1 1
0.544278910547159 0.539362892187758 1 1
0.530116119297549 0.525208413858294 1 1
0.346295893874283 0.343076041389005 1 1
0.438191599797872 0.434155014934359 1 1
0.601698747785387 0.595453237339125 1 1
0.391195916153136 0.387259159028339 1 1
0.393418166728799 0.389787318729697 1 1
0.502012904123595 0.496770681190889 1 1
0.690912801117561 0.683779318437603 1 1
0.431066074069277 0.426926204731907 1 1
0.344295478588143 0.340886887269605 0 0
0.307907366565776 0.303699719559024 0 0
0.449958224514457 0.445293003273287 1 1
0.495234909385333 0.489983278382165 1 1
0.630291570355728 0.624193478419903 1 1
0.540540196437251 0.535305499667242 1 1
0.600329395359624 0.595324506383078 1 1
0.549184342277062 0.543789344859486 1 1
0.628900514198091 0.622417314664189 1 1
0.476298944918414 0.471727379839659 1 1
0.47694653663941 0.472193288144001 1 1
0.59252234096139 0.586725789237633 1 1
0.567877003391689 0.562916509934567 1 1
0.371353821000045 0.367319777560401 1 1
0.505128630927634 0.500250560255163 1 1
0.600775396740634 0.594756590236649 1 1
0.535792223678124 0.530570076801601 1 1
0.502365686695601 0.497205898937853 1 1
0.415625104039193 0.411463346673475 1 1
0.608414935309977 0.602279005194906 1 1
0.317639342544744 0.3145339840921 0 0
0.451227733017206 0.446432035954013 1 1
0.318507531857237 0.315068768906155 1 1
0.448597249389449 0.444417883782265 1 1
0.439706963445735 0.435447545764885 1 1
0.489064199776753 0.484409311910303 1 1
0.451984466157699 0.447516573970729 1 1
0.40156761413414 0.398211031075858 1 1
0.56635545752021 0.561016928321125 1 1
0.49825313160564 0.492665707157322 1 1
0.462271523361241 0.457312285311257 1 1
0.632684929927382 0.625763687756651 1 1
0.533963015874914 0.528338252709212 1 1
0.382666527757682 0.378728679227595 1 1
0.460661067719334 0.456075025562571 1 1
0.468307804577474 0.463788716795762 1 1
0.534453526826471 0.529365904830975 1 1
0.480495418544504 0.476091295636056 1 1
0.658391234741468 0.651646638882807 1 1
0.516214040068354 0.510496503697169 1 1
0.51833429353943 0.512882424522508 1 1
0.510387258719376 0.5048037156162 1 1
0.482045987460133 0.476704844020736 1 1
0.265721185968831 0.262753640633811 1 1
0.635937062270793 0.628545367377049 1 1
0.480757801053443 0.476052204097088 1 1
0.281514134999264 0.278970157543642 0 0
0.342514108701341 0.338977684510355 1 1
0.479790961810755 0.474750759384907 1 1
0.45236680291496 0.448062481184731 1 1
0.452297404394349 0.447551845764211 1 1
0.409381960556566 0.404708387603117 1 1
0.29313787080167 0.289440471357976 0 0
0.363341688386116 0.35981685862186 1 1
0.509106437461514 0.504309592724341 1 1
0.398433004029703 0.3947364703491 1 1
0.48801177787954 0.483360410357949 1 1
0.746218910053681 0.738813939355618 1 1
0.500627799497067 0.495633759795325 1 1
0.512128895711883 0.507546700815033 1 1
0.626519997586335 0.619538430450656 1 1
0.485105441924731 0.480121510046451 1 1
0.461719374661455 0.457031742236696 1 1
0.500014310082038 0.495070366428792 1 1
0.465660592550802 0.460197936741408 1 1
0.675786782746244 0.669321002119612 0 0
0.651391801625536 0.643402306308575 1 1
0.617565350257839 0.611103091731632 1 1
0.5027503877884 0.497631662124589 1 1
0.594263956254099 0.58856336498879 1 1
0.387406048690321 0.384228274815356 1 1
0.487952330138916 0.483969051979242 1 1
0.522946031802219 0.517295450951337 1 1
0.612306352236311 0.606821646915223 1 1
0.488976659419697 0.483472833125743 1 1
0.519376223553311 0.514705114238371 1 1
0.426411149396937 0.422010839920117 1 1
0.477894910121867 0.473618019677032 1 1
0.490672433481972 0.486089836342193 1 1
0.506840965627009 0.502110621478834 1 1
0.471117092511233 0.467160066848128 1 1
0.454204716193024 0.450138020624842 1 1
0.549844376722031 0.544471935154102 1 1
0.504273932748861 0.49968808001081 1 1
0.430061091363422 0.42573940313133 1 1
0.510505065777964 0.505932230386624 1 1
0.456637278283536 0.452254006939533 1 1
0.396830816579677 0.392837667441459 1 1
0.387244104441166 0.382811088338514 1 1
0.400433105958426 0.396099602152578 1 1
0.607878202226093 0.601491850444585 1 1
0.411838789757372 0.408254631025995 1 1
0.397926652409866 0.394292956596157 1 1
0.565994793660504 0.559840929041661 1 1
0.618877399493827 0.612716041268336 1 1
0.343403382176578 0.339735898766915 1 1
0.616880053611871 0.610749035933022 1 1
0.534127190215416 0.52853503186273 1 1
0.40208733353213 0.398383348830587 1 1
0.577190834471865 0.571664152693778 1 1
0.623352233831029 0.617340834364332 1 1
0.648225638900913 0.642204485467698 1 1
0.596444696866152 0.591071702965599 1 1
0.537184357085918 0.532121046581498 1 1
0.371011953900839 0.367962221330692 1 1
0.419002745838868 0.41491540469707 1 1
0.535136151200842 0.529431390194263 1 1
0.36886587035565 0.364879177869274 1 1
0.393080221116247 0.388301898144144 1 1
0.53477868737666 0.529664329416915 1 1
0.59792083443348 0.591541520914717 1 1
0.378943429092674 0.375064329258171 1 1
0.361533861426191 0.357472663260462 1 1
0.663767536703891 0.657271014065133 1 1
0.549385209528213 0.544498449910717 1 1
0.512184434694357 0.507481319880862 1 1
0.424806818227395 0.420196429496787 1 1
0.466549165800976 0.461670999441596 1 1
0.412219607323919 0.407825014237955 1 1
0.516045559708088 0.511155255155552 1 1
0.443883853645266 0.439353062151231 1 1
0.35226188129545 0.348317833899195 1 1
0.552901155364665 0.545621283488426 1 1
0.493668821713115 0.488729834715018 1 1
0.453282442949046 0.448721675425293 1 1
0.453822130640838 0.448721047469882 1 1
0.444497439851847 0.440402373629283 1 1
0.722432184723567 0.71559501406584 1 1
0.358562733665503 0.35541539823795 1 1
0.563824376743843 0.558616747671151 1 1
0.557186973833889 0.550246336272664 1 1
0.391236468419525 0.387499580979006 1 1
0.405928017279168 0.401504653717696 1 1
0.379306918198759 0.374898959663267 1 1
0.687458754153294 0.680824966409774 0 1
0.459106543355033 0.453888245399207 1 1
0.580296542047827 0.57420331336361 1 1
0.466752322555223 0.46067792437752 1 1
0.41850610202195 0.414389100074017 1 1
0.501910212522387 0.497117124439177 1 1
0.434925806912702 0.43058554997424 1 1
0.283764893256225 0.280781875654945 0 0
0.418919064743223 0.414619268661979 1 1
0.459739382988495 0.455636194050291 1 1
0.546383545629671 0.541025888645828 1 1
0.36764614558682 0.36376535584932 1 1
0.371853373689768 0.367814521632562 1 1
0.456444933684411 0.451496612845796 1 1
0.382442922504294 0.378154366455217 1 1
0.427511931594751 0.422520441030761 1 1
0.558882218310958 0.553200460654504 1 1
0.451294687300738 0.446976739201564 1 1
0.439021796052198 0.434712416339369 1 1
0.550359577663235 0.545416433961378 1 1
0.575226181438338 0.569096805183216 1 1
0.531449762832596 0.525270249081863 1 1
0.499836729718542 0.494832400116753 1 1
0.489503534692332 0.484051033925841 1 1
0.573668868932469 0.568112122709309 1 1
0.404555028527481 0.400746850548348 1 1
0.608728312299021 0.602185671063681 1 1
0.471214570058752 0.46736307599841 1 1
0.611640669660538 0.605709357651847 1 1
0.542419158570271 0.536934176307663 1 1
0.37779524207867 0.373381788441963 1 1
0.550926352371559 0.545822069398069 1 1
0.617517294382843 0.6110254683869 1 1
0.45043004588946 0.445083205597329 1 1
0.513180034428649 0.507268452882581 1 1
0.407462569359713 0.402875661738999 1 1
0.470842429834686 0.465387589519893 1 1
0.628843848635528 0.622316422981845 1 1
0.567374281465537 0.56202343427303 1 1
0.596826757046617 0.590603614404704 1 1
0.263272163063784 0.26038692284727 0 0
0.692420399097756 0.686095095425038 0 0
0.522474068364679 0.517251020329202 1 1
0.529093395820025 0.52334997473407 1 1
0.446960281679754 0.441833806966303 1 1
0.540063772219318 0.535104441856735 1 1
0.474400780229622 0.46840331539335 1 1
0.399014523078329 0.395000558419369 1 1
0.550071141380004 0.544786251827331 1 1
0.460382566291209 0.455661223772558 1 1
0.548450128249955 0.542489523357165 1 1
0.555455923171708 0.549616652573269 1 1
0.429619741562229 0.425959156037258 1 1
0.776072020628557 0.768900482962393 0 0
0.419172746514147 0.415482982142101 1 1
0.356580321729999 0.353599660217734 1 1
0.626121717163374 0.619732797857792 1 1
0.519623302858496 0.514831805559601 1 1
0.412394376352808 0.407929200713873 1 1
0.515795685892828 0.511131442017613 1 1
0.645193459611997 0.637931373948594 1 1
0.553443333313409 0.547579929249264 1 1
0.398760435302093 0.395231400853479 1 1
0.646155560065022 0.639946209037132 1 1
0.504881414550141 0.499794148188883 1 1
0.70834091325986 0.700673249814375 0 0
0.445248557953321 0.440661323543784 1 1
0.372514939016776 0.369170283522085 1 1
0.524023152381686 0.518389073167865 1 1
0.816965884695945 0.808895938249903 0 0
0.595378672527181 0.589546060439835 1 1
0.674811818601316 0.668594189570314 0 0
0.317990315287535 0.314918375293169 0 0
0.400422040811479 0.396618712784358 1 1
0.582772900434867 0.577281307650827 1 1
0.601728435310081 0.594941879882012 1 1
0.573409308726153 0.567061726868344 1 1
0.520868153068902 0.516045614143609 1 1
0.539893733227386 0.534080300547792 1 1
0.518010869102484 0.513636839887348 1 1
0.406669341800017 0.402924033226357 1 1
0.342926135580099 0.33940905594358 0 0
0.491323223472716 0.486479758942141 1 1
0.490936070507086 0.486396304501496 1 1
0.39157374697317 0.38792565651956 1 1
0.570362318415601 0.564530835966291 1 1
0.606884950307968 0.600659624925697 1 1
0.622392167748163 0.617013853036819 1 1
0.531638408635836 0.526308240110727 1 1
0.523094375162457 0.517933605141667 1 1
0.521567237648686 0.516838284058071 1 1
0.498059814746122 0.492665078214852 1 1
0.397813237272644 0.394042987553383 1 1
0.428790059884922 0.423893814240105 1 1
0.384652671582762 0.380751359817384 1 1
0.478785964220961 0.474403787273212 1 1
0.532397133363328 0.527350380765254 1 1
0.530156571090875 0.52469878697523 1 1
0.368981410682643 0.365519003977696 1 1
0.581593211821283 0.575788909474232 1 1
0.442351900430849 0.4376515498217 1 1
0.461796909360362 0.457011742182436 1 1
0.561464900202622 0.556617945346359 1 1
0.593027654922998 0.585973153777398 1 1
0.59488099907986 0.58888903673776 1 1
0.414477624540355 0.410009916918055 1 1
0.482810092589794 0.477647269763729 1 1
0.525357124026961 0.519986012709934 1 1
0.467952047102647 0.462735495626655 1 1
0.407448100536945 0.403489672804214 1 1
0.491037682650939 0.485780327235643 1 1
0.444951767284628 0.440276673007205 1 1
0.486879935079073 0.482009084909091 1 1
0.39320378736176 0.389060301958458 1 1
0.485421204916137 0.480576648508491 1 1
0.570678033466147 0.565726395906624 1 1
0.31129542228786 0.30788014146698 1 1
0.445620189084523 0.441439789020931 1 1
0.345209319883229 0.340746166473989 1 1
0.45608726716795 0.451502010968007 1 1
0.690834446422291 0.684173854912156 0 0
0.657921378045156 0.650528704722801 1 1
0.453663016974516 0.448131860810854 1 1
0.33246606674566 0.329156091759197 1 1
0.481273393541906 0.47602156651326 1 1
0.552762857400129 0.547321345663439 1 1
0.440756565568336 0.436686072513317 1 1
0.552741841017165 0.547659299859715 1 1
0.470632569600422 0.466057116742352 1 1
0.447783343826834 0.443313269435085 1 1
0.574412368610404 0.568061703268057 1 1
0.470145876977849 0.464907666473885 1 1
0.458785230559629 0.454342549469603 1 1
0.486473677450298 0.481001729055482 1 1
0.505542209660751 0.500770204018359 1 1
0.523230248248919 0.517617485197705 1 1
0.608373664490783 0.601948882332614 1 1
0.401379432121938 0.397118384844461 1 1
0.701780103066738 0.694583977554997 0 0
0.533846763470373 0.527141241580287 1 1
0.741674994641414 0.734025973920556 0 0
0.493606536914363 0.487813384724272 1 1
0.416420732161396 0.412804214417361 1 1
0.41074110317832 0.406538838056975 1 1
0.480199234233519 0.475949485051359 1 1
0.323995941775124 0.320982094349968 0 0
0.306598689613922 0.303330874634261 0 0
0.48427622580118 0.478913456489465 1 1
0.5675616311963 0.561841975162937 1 1
0.502714195272604 0.497621610942767 1 1
0.485729718238574 0.480773629888389 1 1
0.43085874022312 0.426533757410301 1 1
0.532687538077372 0.527155960244629 1 1
0.642921015691197 0.63685115524515 1 1
0.624637503413788 0.618456679850911 1 1
0.567412151011682 0.562257673225995 1 1
0.421978586832958 0.417267758909609 1 1
0.633471192463225 0.626916771630686 1 1
0.267686130310453 0.264836612929849 0 0
0.53771646581016 0.531656104023771 1 1
0.348071037704911 0.344770407444322 1 1
0.55981939152699 0.554150864674617 1 1
0.566509796166333 0.560919381250835 1 1
0.24311767983959 0.239664252713479 0 0
0.416504821391733 0.412267719394787 1 1
0.515869272192263 0.510754034418933 1 1
0.615786989462232 0.608796670286658 1 1
0.315457227170351 0.312320518491478 0 0
0.582555262793325 0.576920751226255 1 1
0.466885999823957 0.462133387981618 1 1
0.518916851671162 0.513738057619364 1 1
0.593688031359757 0.587409992598916 1 1
0.452209687074122 0.447346719617672 1 1
0.440733981389292 0.435811166689506 1 1
0.433905637035462 0.429346141695886 1 1
0.547928248542947 0.542463591222491 1 1
0.487276631752773 0.482483550100795 1 1
0.426518966729276 0.422180131574554 1 1
0.454959990637424 0.450482470670476 1 1
0.259135158004685 0.256819162226693 1 1
0.346136494587867 0.343175197066428 0 0
0.529629099567233 0.52460268340103 1 1
0.489388813210105 0.484735090971191 1 1
0.368225393313168 0.364785556826295 1 1
0.631022136422247 0.623601335539383 1 1
0.437833940558116 0.433699908774669 1 1
0.513136607198246 0.507537206072138 1 1
0.422672588155337 0.417718250236818 1 1
0.632460623325514 0.624577752344437 1 1
0.468080727661634 0.463542059567151 1 1
0.615830123468044 0.609571602703392 1 1
0.445647600444765 0.441445198179998 1 1
0.648764421648445 0.642275268202786 1 1
0.554316162358164 0.549461216570151 1 1
0.633338025866834 0.62694207478303 1 1
0.346688737245519 0.342328641491189 1 1
0.371897773203552 0.367628189969997 1 1
0.469955069468539 0.464545133937242 1 1
0.559990527216707 0.554343566251495 1 1
0.476571630954665 0.472501447254269 1 1
0.72243374438143 0.714442211334124 0 0
0.401563636007351 0.397750093529443 1 1
0.523163358567249 0.518369165646428 1 1
0.498481697842097 0.49343403544453 1 1
0.557682310002217 0.552349812228123 1 1
0.492504793340853 0.488355082716155 1 1
0.440696031621927 0.436262376597665 1 1
0.366717623082399 0.361846076238166 1 1
0.546391619842948 0.541149871639494 1 1
0.39446838251617 0.389764474361227 1 1
0.482991283020586 0.477275215816485 1 1
0.481277455981218 0.476509691043606 1 1
0.452318859876186 0.448064022744476 1 1
0.410758988480236 0.406678416380118 1 1
0.387332194350787 0.383593506120758 1 1
0.457139678890654 0.453098245605115 1 1
0.547270896192531 0.541420520476233 1 1
0.593939186960722 0.588131713753956 1 1
0.636844825718146 0.630490600684648 1 1
0.488365160891337 0.48306554772237 1 1
0.346609054630426 0.343395052730834 1 1
0.439223847080449 0.434894095355634 1 1
0.530831066395563 0.525181654833369 1 1
0.470135343344633 0.465368722867633 1 1
0.534929225023914 0.529980348617657 1 1
0.484173154840575 0.479614642680092 1 1
0.347884778758444 0.344190921280955 1 1
0.443463740980154 0.439111826875432 1 1
0.443825811598454 0.439397969708348 1 1
0.524207755256478 0.51902126424061 1 1
0.460353936101532 0.45527489046998 1 1
0.523252379251836 0.518068637393612 1 1
0.523670425302908 0.517102863454897 1 1
0.419612096516247 0.414711087220619 1 1
0.503496594453538 0.498755668592943 1 1
0.513374536605685 0.507598426128958 1 1
0.588206398388129 0.582416889172789 1 1
0.441789645471933 0.437578008026483 1 1
0.418860886610981 0.414637155893391 1 1
0.476448087056922 0.471907741409546 1 1
0.457342359133445 0.453533359608519 1 1
0.526238194554279 0.520013353188268 1 1
0.314057803504245 0.311153021310264 0 0
0.580860189814218 0.575043056978574 1 1
0.570890291345505 0.563842292846567 1 1
0.548003542590851 0.542577824750764 1 1
0.417802178355783 0.413137930176604 1 1
0.626334248054197 0.62029045998302 1 1
0.536895860355155 0.531553931175238 1 1
0.557842606883507 0.552856681018535 1 1
0.456783258169883 0.451430173188775 1 1
0.52212455997266 0.517483616698083 1 1
0.505918874288867 0.499945684923974 1 1
0.596533533688296 0.591285730545464 1 1
0.579945868956616 0.574193098520288 1 1
0.394846579411653 0.390407296680611 1 1
0.481694304300326 0.476226298790411 1 1
0.571662166006511 0.565476961230807 1 1
0.505444154489958 0.50067746595112 1 1
0.617817239897582 0.611283032782073 1 1
0.627793182077414 0.620786684209392 1 1
0.345460872373774 0.342010558433495 1 1
0.47636266894611 0.472440674820639 1 1
0.404431989205123 0.400803529398869 1 1
0.574698405526344 0.568816902742327 1 1
0.485256412176804 0.480157488365199 1 1
0.460629719528469 0.456338110723496 1 1
0.477637843443427 0.472870121695228 1 1
0.470340247596737 0.465936357437671 1 1
0.321025432003935 0.318389897180897 0 0
0.582997302073255 0.576588511002849 1 1
0.556276555351446 0.550345699033294 1 1
0.58779407973897 0.581386415119264 1 1
0.297547087779529 0.294392975198847 0 0
0.640977709833089 0.633646810116591 1 1
0.533240894141662 0.527783893426506 1 1
0.531991457441392 0.527375477529478 1 1
0.385933062119003 0.381394138387804 1 1
0.458070665552954 0.453256300745666 1 1
0.528696232576766 0.522697088401284 1 1
0.483656651654549 0.479016479889887 1 1
0.553523806497522 0.548321250583896 1 1
0.459050534207433 0.454398930864962 1 1
0.439406619505859 0.434618328023411 1 1
0.501804652052237 0.496797997771655 1 1
0.340645277095401 0.337152898105004 1 1
0.382195021486128 0.378485931245357 1 1
0.583364947345246 0.576982445739084 1 1
0.527697551042326 0.522541909112911 1 1
0.476145784217793 0.471993305171892 1 1
0.449182304177709 0.44526365537438 1 1
0.47894751770353 0.473450685035579 1 1
0.569715335518014 0.562543628097076 1 1
0.524399282081892 0.51919276930956 1 1
0.5839885710547 0.578196999337996 1 1
0.445550425214511 0.441235359335203 1 1
0.645232072942156 0.637278846911641 1 1
0.449411673387496 0.444430195461092 1 1
0.380895255997286 0.37741006750871 1 1
0.608877461483797 0.60279962870325 1 1
0.391567620634118 0.386951121814924 1 1
0.695394245175753 0.689058276554277 1 1
0.478764059985614 0.474099803284256 1 1
0.556000237622124 0.550309845055868 1 1
0.515640079395493 0.510417513599325 1 1
0.705250574089597 0.698244549361494 0 0
0.418031784548545 0.414272753985933 1 1
0.444874354718901 0.440804543787284 1 1
0.554073060325964 0.547128206544826 1 1
0.584419869360743 0.578617921726355 1 1
0.533259522974519 0.526392332904287 1 1
0.37468790296848 0.370816850605213 1 1
0.581145050915242 0.576247129744378 1 1
0.684612688032381 0.677529709266095 1 1
0.547276143176155 0.541918936022204 1 1
0.450202184523772 0.445509507189756 1 1
0.290152556593226 0.287030754623002 0 0
0.525174420789163 0.520012636801589 1 1
0.756540321109569 0.748588344974661 0 0
0.513267995974377 0.508292994094141 1 1
0.416218350035297 0.41265995219661 1 1
0.663230694119549 0.657025599893141 0 0
0.522826587709158 0.517841070840735 1 1
0.504873555596536 0.499565230330258 1 1
0.571602963063949 0.566027018761458 1 1
0.532118554007875 0.526714298177602 1 1
0.437097936976889 0.432284728928269 1 1
0.479606180221799 0.47521353169129 1 1
0.341509401531856 0.337580310158908 1 1
0.425776096708897 0.420932781769289 1 1
0.555591867937467 0.550109000692053 1 1
0.449531067087931 0.444891384480673 1 1
0.411665898932977 0.407967984263695 1 1
0.513112533857737 0.507960008658614 1 1
0.586785784856073 0.581245740657377 1 1
0.49473655586761 0.490261554060135 1 1
0.499390597789155 0.495162562357951 1 1
0.496786460110061 0.491579105593826 1 1
0.550269934992243 0.545239385023939 1 1
0.631933638515425 0.625835539209982 1 1
0.525675161062308 0.520340925715911 1 1
0.570211988798194 0.563069592956016 1 1
0.464961695740184 0.460585257066483 1 1
0.243880668192051 0.241280363551363 0 0
0.478163969961017 0.473946944338905 1 1
0.411045113566412 0.407446462029167 1 1
0.595962737049167 0.589435715484403 1 1
0.359459962851775 0.355510093568245 1 1
0.564141048189512 0.558087851752581 1 1
0.588033474773714 0.581735654078713 1 1
0.566901989599165 0.561109142592843 1 1
0.635136300330856 0.628177042448176 1 1
0.302847350082839 0.299405080460092 1 1
0.607327597328328 0.601267703790025 1 1
0.606189966017377 0.599276192468176 1 1
0.522854005905452 0.517379296261257 1 1
0.411068500911444 0.406972081726862 1 1
0.493476096620974 0.488381846201078 1 1
0.584181050976826 0.578254361712396 1 1
0.612902502313717 0.606974277725415 1 1
0.544491558527029 0.538948535702088 1 1
0.494829530370139 0.489038862981175 1 1
0.603412007410213 0.597747478370456 1 1
0.485329494005897 0.480236122401603 1 1
0.399397988965772 0.395206580966676 1 1
0.375672892365108 0.371552373738874 1 1
0.730081412507765 0.722712580972137 0 0
0.419712327088462 0.41431499403861 1 1
0.423644447946567 0.419333323033556 1 1
0.553822724261229 0.547722560837556 1 1
0.519478450847458 0.515029073006369 1 1
0.383510171252525 0.379584784418136 1 1
0.41329051423572 0.409532258444169 1 1
0.459232104500872 0.454889022770529 1 1
0.595468764933807 0.590032116653435 1 1
0.57223421681167 0.566050435463974 1 1
0.68634889210896 0.67875636707072 0 0
0.600535220530362 0.593325958575289 1 1
0.528503715098472 0.522597188766034 1 1
0.522285638440647 0.517262338714529 1 1
0.345754152683084 0.343021218922542 0 0
0.497394414035176 0.49235571785643 1 1
0.506592241408529 0.501783598857697 1 1
0.624429606134654 0.618107381008022 1 1
0.509622583778727 0.504371497822035 1 1
0.54173631502094 0.536294563287562 1 1
0.596016942872615 0.59030959138409 1 1
0.60688437512869 0.600554809844318 1 1
0.432127603032881 0.427778232222434 1 1
0.458004331685532 0.454272473107913 1 1
0.481192749705732 0.476174761396651 1 1
0.573274607504558 0.568432686244279 1 1
0.412678522231098 0.408666514507925 1 1
0.520302376907655 0.515126978016745 1 1
0.446881419255142 0.442491639202734 1 1
0.686157056845637 0.679172143865563 0 0
0.327168087450273 0.3239130269181 1 1
0.498513207844947 0.493875644065735 1 1
0.433032535489867 0.428889194026805 1 1
0.678778426012868 0.672210617180125 1 1
0.561655332220992 0.555570660369196 1 1
0.542977323956606 0.537617818503987 1 1
0.380494895431687 0.376378282234721 1 1
0.608005654544518 0.602777706409624 1 1
0.403144000437183 0.39888558999829 1 1
0.543644646389569 0.537524861851593 1 1
0.467101919778753 0.462126377578309 1 1
0.426353308020015 0.422380295962983 1 1
0.497109840960843 0.492246647384954 1 1
0.574930390068022 0.569472584380771 1 1
0.61101951643758 0.605355862752673 1 1
0.316587176980338 0.313127340225863 0 0
0.414450787012796 0.409643145362223 1 1
0.523346695452625 0.518385659907549 1 1
0.456182243038881 0.451476112338745 1 1
0.529053466889838 0.523756955967707 1 1
0.494255178841649 0.489295106913502 1 1
0.395624591214058 0.39194873113172 1 1
0.50136414102439 0.497360094706882 1 1
0.37381591822491 0.370272172614702 1 1
0.37582857517874 0.371806474910347 1 1
0.368346943386237 0.364837954281144 1 1
0.400683349023806 0.396191713357647 1 1
0.2133937976599 0.211243898110498 0 0
0.52328902170633 0.518413202765405 1 1
0.454896976967186 0.449885889446534 1 1
0.538922131092091 0.533824126151959 1 1
0.532751896333768 0.527200401736513 1 1
0.352875702732228 0.348892720455828 1 0
0.499184877462106 0.49451002293568 1 1
0.587858553484064 0.582110312460691 1 1
0.558491905898808 0.551978949759067 1 1
0.322576736030857 0.318962481985433 0 0
0.548903360076441 0.544261231591319 1 1
0.464897782703602 0.460413844966491 1 1
0.53263074905548 0.527130948054145 1 1
0.540313711870626 0.534217205587952 1 1
0.424054636094148 0.420089350393197 1 1
0.446860325523064 0.442606554726801 1 1
0.575653503593449 0.569796934424099 1 1
0.584229409281191 0.578168699986241 1 1
0.631273139659274 0.625158386414329 1 1
0.563142167125492 0.557631224826017 1 1
0.482900479537753 0.478064903570757 1 1
0.421022120719628 0.416983991135413 1 1
0.474398094321584 0.469042107755923 1 1
0.534949782951695 0.529191105690399 1 1
0.404474698045538 0.401147061097144 1 1
0.384571713483975 0.381363916869851 1 1
0.314923965278725 0.312190469148451 0 0
0.591747476828589 0.585404191381217 1 1
0.395027020919115 0.391296048181915 1 1
0.206532835710221 0.204558558014343 0 0
0.395306870233073 0.391625716863827 1 1
0.553528170492514 0.547647693055113 1 1
0.493055567214675 0.487710736787696 1 1
0.318980995292524 0.315669514994403 0 0
0.417150613411983 0.41269394906635 1 1
0.45110636149794 0.447026511331119 1 1
0.581331137631475 0.575533134939923 1 1
0.522373861189136 0.517452840967718 1 1
0.567609107629513 0.561943371405793 1 1
0.349061289266414 0.345087591408238 1 1
0.392949267183856 0.388651769040611 1 1
0.514617059178261 0.509891034376212 1 1
0.543771440110622 0.537738093672038 1 1
0.575066430624507 0.569385548285739 1 1
0.552253247404979 0.545346496550309 1 1
0.455047402952361 0.451147167859361 1 1
0.439378959455988 0.434595525144672 1 1
0.50441849826384 0.499854332341576 1 1
0.570693241099119 0.564736271129707 1 1
0.647034748927659 0.640252810110114 1 1
0.548652090158542 0.543453005475681 1 1
0.462598204960907 0.457185071333998 1 1
0.474222643504841 0.469676873793974 1 1
0.472975680447263 0.468067357099074 1 1
0.470919348316572 0.466048310686025 1 1
0.658688975394571 0.650995890455053 0 1
0.615319382564171 0.608860262042209 1 1
0.44586769345983 0.441620034795826 1 1
0.276965508360706 0.273940397631561 0 0
0.526971895554481 0.52169517948771 1 1
0.561180949220049 0.555632098710929 1 1
0.509584195768547 0.505251557157382 1 1
0.449756899137098 0.445203329129979 1 1
0.462717566276395 0.457367870185255 1 1
0.659174125856784 0.652603107004277 0 0
0.48668473425206 0.481792109823371 1 1
0.32387045109437 0.319703290910658 1 1
0.699377327837333 0.690782326879942 1 1
0.487113412494547 0.482364578464438 1 1
0.456918305221219 0.452492480617566 1 1
0.461877288553756 0.458158600871505 1 1
0.329054730477011 0.325678523341999 1 1
0.668785918357403 0.66245487948809 0 0
0.326336008468887 0.323180894104757 0 0
0.543180692345808 0.537396959076221 1 1
0.404599815302662 0.400470890157356 1 1
0.507349958136275 0.500838455772403 1 1
0.538666306506502 0.532785081442877 1 1
0.508353551018971 0.503772304138773 1 1
0.452816933362727 0.448698391422141 1 1
0.509912575541437 0.50524674301747 1 1
0.432944925195126 0.429373252491694 1 1
0.458985997247442 0.4538951236098 1 1
0.618774034375029 0.612393777641292 1 1
0.338333536526044 0.335177135381984 1 1
0.549701540822713 0.544039465786074 1 1
0.407300118112827 0.402982363780807 1 1
0.593402968038988 0.586302210368871 1 1
0.395361445844185 0.39163427421783 1 1
0.417076930184057 0.412169225349505 1 1
0.487049591841329 0.481789117285577 1 1
0.454858938879812 0.449129587183427 1 1
0.616009659543732 0.609175954529776 1 1
0.424845304241993 0.420557923889006 1 1
0.50264157623875 0.497598361761641 1 1
0.362963463267758 0.358735348934595 1 1
0.636478887142913 0.62822694870424 1 1
0.643986977261581 0.636928256329876 1 1
0.474950680986667 0.470358620320592 1 1
0.589788784858024 0.583512726750945 1 1
0.608192011387256 0.60157886115625 1 1
0.520488157976703 0.51574966960573 1 1
0.725627390877248 0.718940013342458 0 0
0.544233156346399 0.538799226570767 1 1
0.506003853069285 0.501560197191897 1 1
0.520976070496927 0.515422323525427 1 1
0.617801103011161 0.611641585781668 1 1
0.493233148025575 0.488211459365921 1 1
0.482691987203073 0.477856862606959 1 1
0.55234876465552 0.54659825182296 1 1
0.402320528043208 0.398297180094308 1 1
0.283061393382568 0.280401416401023 1 1
0.4778841709991 0.4728465055083 1 1
0.473808331165581 0.469019860511733 1 1
0.590695279688081 0.585427033051041 1 1
0.590778904181224 0.585547903314678 1 1
0.388613096058428 0.384413412168541 1 1
0.585204857050635 0.57958874186935 1 1
0.666516350318477 0.658908309855451 1 1
0.529843145954666 0.524424790053188 1 1
0.494916557402011 0.489813220700088 1 1
0.611069365685083 0.605013315676895 1 1
0.393229800968088 0.390115205816362 1 1
0.602190584313382 0.596198546560608 1 1
0.463644840455103 0.459261553448998 1 1
0.370346026642985 0.367541755968485 1 1
0.45113500516194 0.446560060839566 1 1
0.633690540311156 0.627560025748425 1 1
0.527519087996782 0.522547909360387 1 1
0.594848694337225 0.588246084707915 1 1
0.540076410587746 0.534720250219585 1 1
0.678673975917707 0.672222148527292 0 0
0.543688008725558 0.538050432881051 1 1
0.54177392188419 0.536089976794416 1 1
0.422497812399462 0.417888427947222 1 1
0.570332574212827 0.564589547851836 1 1
0.401579111667605 0.397186781704614 1 1
0.458814399820936 0.453280549004399 1 1
0.425765456603832 0.420831671406024 1 1
0.617421611320285 0.610745248891555 1 1
0.519853450321213 0.513359409263515 1 1
0.364702822418841 0.361177605801589 1 1
0.750591905882132 0.743105844685687 0 0
0.547886510641135 0.542057033050944 1 1
0.37241192146422 0.368755604309264 1 1
0.491929936946181 0.486872200220871 1 1
0.511491177158172 0.504399639394216 1 1
0.482079104386406 0.476299953378947 1 1
0.463012662680573 0.45833162589892 1 1
0.538277787865335 0.53277246196686 1 1
0.590948354876079 0.584261818137112 1 1
0.475501395275044 0.47007032504387 1 1
0.553081677100285 0.547883703407777 1 1
0.409274927646517 0.405016304525318 1 1
0.506363244862174 0.500984206239737 1 1
0.558613674597073 0.553014791171497 1 1
0.570478185939419 0.564593557494022 1 1
0.349103157626029 0.346036097047272 1 1
0.451141813106945 0.446123033941318 1 1
0.528583789653169 0.523026243012481 1 1
0.564090858534235 0.558117762198322 1 1
0.383694959859544 0.380422515780915 1 1
0.361016743159552 0.357608656462128 1 1
0.470801088787358 0.466280352364128 1 1
0.538712216412889 0.533248364021336 1 1
0.336824165627737 0.333451134159486 1 1
0.415330159564756 0.411170751737582 1 1
0.570805650588995 0.565072427428457 1 1
0.412268212573301 0.408419188372602 1 1
0.499597860971128 0.494895527198322 1 1
0.60211830291535 0.59684216841907 1 1
0.46936029491753 0.465059977759616 1 1
0.559888122480407 0.555012858373121 1 1
0.405911118584661 0.40119591819744 1 1
0.468615737528824 0.464338994886592 1 1
0.341825391364398 0.337059629227978 1 1
0.506087365854056 0.502020005783482 1 1
0.371142122247136 0.366635143651261 1 1
0.446456185432771 0.441889891823804 1 1
0.360507364500119 0.356958082870136 1 1
0.586064323847484 0.580242996201356 1 1
0.533613208300416 0.528736749499388 1 1
0.42953271441789 0.425462365952834 1 1
0.494399319270825 0.489883679385563 1 1
0.480052825100158 0.475780079603806 1 1
0.528421906433878 0.522758502724364 1 1
0.294511958892925 0.291679678219947 1 1
0.519392752181865 0.514275071019928 1 1
0.432700929778438 0.427618846797511 1 1
0.240830665035712 0.238709978343125 0 0
0.610086894771246 0.604051156494751 1 1
0.719668329401833 0.712817806261096 1 1
0.495137252158364 0.490385112602807 1 1
0.625801269041932 0.619377503001147 1 1
0.475010335389831 0.470423192390675 1 1
0.470241651980175 0.465654612803286 1 1
0.259839437182571 0.257322680689262 0 0
0.475689378102669 0.470760934558178 1 1
0.682422571110972 0.676195518694699 0 0
0.393497150908769 0.389616335784167 1 1
0.521996276149628 0.515959596150256 1 1
0.487853149380121 0.483150267324638 1 1
0.409757989756298 0.406003971373713 1 1
0.430766505659162 0.426465656877662 1 1
0.416147483001233 0.411692837172774 1 1
0.448570844079617 0.444048353458846 1 1
0.604133399379643 0.598451529446367 1 1
0.464036029170748 0.459609534844379 1 1
0.588230472498509 0.582211782540006 1 1
0.560547469691958 0.555533526212888 1 1
0.480064030426532 0.474719376977236 1 1
0.62857609073332 0.622713478422085 1 1
0.379335039985208 0.375423465213774 1 1
0.509263568034242 0.504666691127343 1 1
0.442623281577167 0.437981750771257 1 1
0.589177606315873 0.58372488598374 1 1
0.41843466335479 0.413881414793304 1 1
0.41322335365086 0.40938871100343 1 1
0.633162480261522 0.626286608339697 1 1
0.52496479597793 0.519386930383086 1 1
0.466547407931725 0.462507408521031 1 1
0.618967506011334 0.611990300867414 1 1
0.484471352166698 0.479655851443616 1 1
0.479741823646869 0.474987260718936 1 1
0.342041993176037 0.337734476173176 1 0
0.387105657798128 0.383196823363442 1 1
0.593520591313487 0.588052015667845 1 1
0.588017017154373 0.582712390948701 1 1
0.583794633171058 0.578977889312482 1 1
0.583162858282449 0.577546017024776 1 1
0.512568707081461 0.506938989871086 1 1
0.462868357837725 0.457810458531273 1 1
0.520494823714163 0.51568533955698 1 1
0.406938260153036 0.402926127265577 1 1
0.38087019696008 0.377010698681154 1 1
0.526211548503115 0.520624419861054 1 1
0.57269754445999 0.566055207110811 1 1
0.51953094860209 0.515285227456113 1 1
0.419064206408272 0.414977923226632 1 1
0.475469197533085 0.469150714607301 1 1
0.508014162357749 0.502906889427333 1 1
0.467462132663319 0.462547195195172 1 1
0.549981187950621 0.544542483804545 1 1
0.52835364273438 0.522766406512848 1 1
0.638955909217671 0.633168182841874 1 1
0.597134328571366 0.590766445580859 1 1
0.439440639180308 0.434997867716977 1 1
0.518799007346814 0.513533882340928 1 1
0.723296324059683 0.716036055853099 0 0
0.542798007715019 0.53743292902755 1 1
0.54104003463158 0.536092727603262 1 1
0.299576744484349 0.296895869459151 1 1
0.515452182459354 0.50923188021049 1 1
0.651094175899503 0.645183881437591 0 0
0.35535121930567 0.35210097371544 0 0
0.46912754821814 0.464379832045507 1 1
0.411972934909536 0.408195376941662 1 1
0.499043223808193 0.493605290303685 1 1
0.444290674258628 0.439703063287173 1 1
0.537000523913751 0.531847339438648 1 1
0.352297660449096 0.348761060903005 0 0
0.38429530382994 0.380766519278914 1 1
0.432264331361963 0.428352061745549 1 1
0.536814940859438 0.531373510116231 1 1
0.517916140913173 0.512680247457457 1 1
0.527471692063656 0.521712746082274 1 1
0.655017975978315 0.648368348596292 0 0
0.572848678424402 0.566957002424213 1 1
0.55890162785766 0.553304709311025 1 1
0.359780599526719 0.356187432251775 1 1
0.346990476546709 0.343482935554568 1 1
0.403619633031281 0.399484053440484 1 1
0.524959961981363 0.520428819284241 1 1
0.663640513560494 0.656928514261405 1 1
0.643160983756532 0.636411268846493 1 1
0.584787561449812 0.578168995932693 1 1
0.563632644338225 0.558223969086022 1 1
0.453329171991471 0.448813497743531 1 1
0.571411094340715 0.565814543766998 1 1
0.507410524257504 0.500867106899407 1 1
0.614669697465499 0.608887895947501 1 1
0.286296031432118 0.283033175352412 1 1
0.366660915225425 0.363016055507076 1 1
0.543850237352861 0.538577415966392 1 1
0.47546866714387 0.47098830184403 1 1
0.503915002679757 0.499037075418123 1 1
0.324541601167239 0.321330071452364 0 0
0.354486535379477 0.350946590497348 1 1
0.604353448510958 0.59790279249887 1 1
0.638190945594869 0.631958952213333 1 1
0.516697909239404 0.511292319580648 1 1
0.700479401558571 0.693484421047188 0 0
0.511319435408793 0.506200372209456 1 1
0.466325899651544 0.4617279299269 1 1
0.493324055904887 0.488473768859611 1 1
0.463629812737211 0.459183655371615 1 1
0.623865865562617 0.617946625198984 1 1
0.670676523793854 0.664172312038906 1 1
0.398003468000948 0.394479198160409 1 1
0.434226891212856 0.429877731307219 1 1
0.515409161861823 0.510191929302002 1 1
0.506001921987394 0.499843341258774 1 1
0.534273648006467 0.529424544193512 1 1
0.334023574026485 0.330234848505247 1 0
0.687928587890503 0.680949171295785 0 0
0.551638069862833 0.546606727616476 1 1
0.590039644811917 0.584433007729747 1 1
0.537265773348617 0.531722979217008 1 1
0.559863361866514 0.554361577996413 1 1
0.586940358358087 0.581346934342166 1 1
0.435504223393508 0.430947477511991 1 1
0.571079084659165 0.564961782168815 1 1
0.259820012929952 0.25672722332263 0 0
0.555821234626812 0.550872360534607 1 1
0.663898071861142 0.657330393588397 1 1
0.516775135657784 0.510618273079619 1 1
0.39957704413723 0.395198601939919 1 1
0.563464701706508 0.558137466541463 1 1
0.508790726151817 0.503988609904385 1 1
0.598452631178497 0.592887735779885 1 1
0.594740158291039 0.588479091466715 1 1
0.464688386259494 0.460293994349924 1 1
0.557059546325266 0.551383514195669 1 1
0.368099060044767 0.362798013308087 1 1
0.482307342405651 0.477752215141841 1 1
0.589167467129441 0.583715641207617 1 1
0.502398472847189 0.497667077549309 1 1
0.422758051491828 0.418653617039183 1 1
0.454930228559615 0.449796002017582 1 1
0.679016022686101 0.671912770292798 0 0
0.568076351980077 0.561972371204722 1 1
0.460644818103923 0.4560930364103 1 1
0.6294437060035 0.62349154037125 1 1
0.374730629775835 0.371219680513605 1 1
0.321459422483591 0.318478454435995 0 0
0.503290780292391 0.497944078546006 1 1
0.544592040285418 0.539289370177542 1 1
0.365288455000733 0.361841311430674 1 1
0.574729635850514 0.569179427239516 1 1
0.518808615650501 0.513403832350593 1 1
0.325431718071145 0.321553449352932 1 0
0.502308711376103 0.497002207469087 1 1
0.569722338346124 0.564450989604692 1 1
0.58025050307854 0.574450506000683 1 1
0.559718821762555 0.553337559385273 1 1
0.637273135948023 0.630257997927346 1 1
0.524436749641404 0.518337638147306 1 1
0.686455149524668 0.679649425583167 0 0
0.329522387421159 0.326549517808565 1 1
0.628487101280332 0.622848546637343 1 1
0.259887580543299 0.256893511246514 0 0
0.461928900706026 0.457266142220525 1 1
0.646760861268992 0.640312074400705 1 1
0.555340628843725 0.550474983757621 1 1
0.521278445413379 0.514659570369145 1 1
0.426734481536654 0.422427299880562 1 1
0.648698932112491 0.642567751790861 1 1
0.545276935445929 0.541002725728565 1 1
0.310612822834969 0.307755508835181 1 1
0.489982864091605 0.484804721383646 1 1
0.448760600234756 0.444148446124832 1 1
0.520027095470939 0.515576364084642 1 1
0.593176966757295 0.586818420499697 1 1
0.443169173967594 0.438689021488639 1 1
0.246222264165618 0.243291692496151 0 0
0.401536027330298 0.397594405611111 1 1
0.576300646689764 0.57094279328156 1 1
0.580839334235705 0.575447086552237 1 1
0.298850299126685 0.295930703002424 0 0
0.447184701531569 0.44251645274879 1 1
0.4156184449162 0.411206706159941 1 1
0.400164322174475 0.395313477909445 1 1
0.712774764677389 0.70582328206514 0 0
0.576581794875169 0.570984728026128 1 1
0.396498474192318 0.392463362094355 1 1
0.606979739460897 0.60144326061206 1 1
0.347483440666149 0.344000350694861 1 1
0.69371599073971 0.687130824492477 0 0
0.51795049361073 0.5123440826084 1 1
0.478609653244076 0.473607396749979 1 1
0.565926338085445 0.559665775928196 1 1
0.444559806407476 0.440617440835471 1 1
0.590566310380665 0.584491392358241 1 1
0.488511138902537 0.483432466917586 1 1
0.354572389449231 0.35113202730981 1 1
0.464743477410688 0.459729452461778 1 1
0.591370366822144 0.584645077722087 1 1
0.479492036016707 0.475557404634612 1 1
0.592520019074738 0.587042028125836 1 1
0.515197553446036 0.509667154599921 1 1
0.456125530541788 0.451543263097533 1 1
0.463332706999516 0.458846007919983 1 1
0.449585724075644 0.44527944366743 1 1
0.632802374277249 0.625877403638374 1 1
0.59582943875128 0.589984626612668 1 1
0.432300620676999 0.428694900731015 1 1
0.517436109978263 0.512430202945397 1 1
0.418514057630715 0.414210685838533 1 1
0.505586185648707 0.500734720270964 1 1
0.640105907416007 0.633383673315393 1 1
0.415063482577725 0.410568905207909 1 1
0.270306672861443 0.267638487012447 0 0
0.276309488752273 0.274097291961963 0 0
0.367785514630816 0.36453539641107 1 1
0.390073846572426 0.385909232824372 1 1
0.570406909498874 0.56459920105638 1 1
0.455073706489563 0.450280840936584 1 1
0.537028470181142 0.530956220382558 1 1
0.384120988772446 0.380182912014246 1 1
0.417141018131922 0.412374075704732 1 1
0.433573268551948 0.428526679187344 1 1
0.549263836510546 0.544433710340782 1 1
0.54430821398995 0.539493007567603 1 1
0.519869314740876 0.514338800793588 1 1
0.457400022649487 0.451997457970507 1 1
0.496722343586714 0.491512146446612 1 1
0.591726028211522 0.586402202338377 1 1
0.526315180553415 0.520822177509287 1 1
0.604138283271189 0.597748869190929 1 1
0.410934602247991 0.406429421877735 1 1
0.516089620520742 0.511031267010173 1 1
0.354481196704232 0.350524573428367 1 0
0.55727604071839 0.55218085136491 1 1
0.436070839550131 0.431085741006902 1 1
0.438985132268172 0.434112133843876 1 1
0.563648945230067 0.557579904035072 1 1
0.390633450352321 0.386118885822299 1 1
0.364364993611254 0.36095236838426 1 1
0.545316519605531 0.540191180128035 1 1
0.412316730990939 0.407551429599553 1 1
0.439104636785798 0.434157894917394 1 1
0.584627327427469 0.578908944901356 1 1
0.494503914719721 0.489234507478074 1 1
0.40833381564275 0.403736184094866 1 1
0.5295629522342 0.52401841820446 1 1
0.544590819458521 0.539930724963966 1 1
0.464222626890288 0.460648620709591 1 1
0.36783582338954 0.364455280201124 1 1
0.409852146336206 0.40566725824684 1 1
0.581271142510409 0.574799498122113 1 1
0.666772261159607 0.659781484976903 0 0
0.380036118538106 0.376167868058857 1 1
0.454848755748782 0.449869063943633 1 1
0.444890459194076 0.440425762121979 1 1
0.563934722604392 0.558675553288555 1 1
0.56218356599591 0.556924647880524 1 1
0.408524243401068 0.403892517049171 1 1
0.621651056422145 0.615469000481706 1 1
0.487087082538378 0.48251733580505 1 1
0.557592015972015 0.551753807377241 1 1
0.603761074554119 0.597874614612943 1 1
0.359466167115633 0.356093295777764 1 1
0.40755670954052 0.402888809908492 1 1
0.439897802229076 0.435392229737736 1 1
0.468338236059346 0.463374429280499 1 1
0.402236489719634 0.398498628705209 1 1
0.680957414427147 0.674223125342388 0 0
0.591454999919017 0.585699775600812 1 1
0.476173062252645 0.471148333877642 1 1
0.452188932609976 0.447576515524679 1 1
0.659216483546253 0.652757174644748 1 1
0.518688618981528 0.513803841766352 1 1
0.451730155967279 0.447214730126034 1 1
0.503218456138068 0.498025638545495 1 1
0.440507394402547 0.43591641410297 1 1
0.556872968792361 0.551433581971598 1 1
0.504885545865921 0.499449009061896 1 1
0.618479284893214 0.612644335933194 1 1
0.663106226497324 0.656625034387023 0 0
0.486771410978424 0.482223855115668 1 1
0.691994332186423 0.684688301360793 1 1
0.536076217307903 0.529944063034159 1 1
0.38615458034924 0.382831206658657 1 1
0.420387046948987 0.414872218090672 1 1
0.497602541904901 0.49285682618625 1 1
0.486485596136123 0.482234354730302 1 1
0.430830594220486 0.426270632561445 1 1
0.449764009708145 0.445370569070882 1 1
0.404262566137312 0.39955112872521 1 1
0.493635241349553 0.48782981079736 1 1
0.364785991397478 0.361067825280929 1 1
0.422745003331034 0.418207886248781 1 1
0.470322401598896 0.465664283512817 1 1
0.520211674880913 0.514090788843889 1 1
0.444962261272319 0.440809154989583 1 1
0.476472113187257 0.471552558574327 1 1
0.461951504740602 0.456962427254429 1 1
0.331335264447964 0.328267432786739 1 1
0.457418949927329 0.453459211503235 1 1
0.33940967024121 0.335489843464987 1 1
0.50283833517835 0.497466728783369 1 1
0.272595392419907 0.270092303265423 0 0
0.501680404406338 0.496923628149971 1 1
0.630123153434271 0.623797357975208 1 1
0.485418759300836 0.480471305275888 1 1
0.575078491523522 0.569644854083756 1 1
0.646138261157355 0.639716398891606 1 1
0.488750059320267 0.484284105208886 1 1
0.483172227762389 0.477113758245652 1 1
0.478785498754485 0.473931847745031 1 1
0.492624634616746 0.487796153149519 1 1
0.450809835842493 0.446635117173298 1 1
0.679130707721093 0.67173329993698 1 1
0.623448058670548 0.617595436776912 1 1
0.403960509071502 0.400030739627494 1 1
0.501853434503887 0.496676264914011 1 1
0.5468515949112 0.540603791913435 1 1
0.512500502489146 0.507361398143438 1 1
0.243405706925997 0.241430691072469 0 0
0.406026648644192 0.402087066568382 1 1
0.459406230368007 0.45426119194547 1 1
0.442062887879547 0.437591882454507 1 1
0.532332608546821 0.527464926549301 1 1
0.659543558222471 0.652312318246354 1 1
0.632160285786623 0.626049563116693 1 1
0.311237270423368 0.308307860475618 0 0
0.417577744269559 0.413992776121158 1 1
0.473922786632112 0.468564953915771 1 1
0.641958547594239 0.636271478880226 0 1
0.562244959389696 0.556453326410702 1 1
0.545302765861017 0.540218530810553 1 1
0.516232317140499 0.511178564527888 1 1
0.493565206605821 0.488376720948714 1 1
0.511043824361499 0.504626800943232 1 1
0.628792623675257 0.622591925491631 1 1
0.432827897948411 0.428226322279727 1 1
0.382727523543348 0.379002902206077 1 1
0.616836657065191 0.611167378688563 1 1
0.543163975755833 0.538315435044516 1 1
0.575029497473666 0.569464743200956 1 1
0.565131186947181 0.559479746774933 1 1
0.576891536895323 0.571279533106667 1 1
0.435630741070403 0.431508332478153 1 1
0.593096390370062 0.587004763496439 1 1
0.503355862855246 0.498698034445044 1 1
0.590174410819432 0.584688556044195 1 1
0.478117340313464 0.473714397815881 1 1
0.480487274462824 0.476288740327466 1 1
0.576073810242528 0.570560458370041 1 1
0.476038191747525 0.470162772904488 1 1
0.505159566008635 0.500273149478603 1 1
0.487986049033208 0.482917215509405 1 1
0.419129533164783 0.415300714974295 1 1
0.525444537176955 0.520545513248826 1 1
0.447803296999351 0.443592671833302 1 1
0.371617606450735 0.368331509361957 1 1
0.57901535825805 0.573565529271568 1 1
0.448803932819372 0.444166237616377 1 1
0.561349537010731 0.555735687409753 1 1
0.546213988267612 0.541598067697178 1 1
0.54716458379192 0.542131053363578 1 1
0.460696854634053 0.455684294152061 1 1
0.635293358709432 0.628257767469601 1 1
0.425309711525495 0.421689788971533 1 1
0.488449267022503 0.483306320157868 1 1
0.412646603186061 0.409240092131547 1 1
0.533646572479437 0.527938483993039 1 1
0.589338676550254 0.583294102750573 1 1
0.475107420484228 0.470024758334039 1 1
0.441362089352761 0.436867020967983 1 1
0.571861804337073 0.565873074354553 1 1
0.55704439405467 0.55082721820156 1 1
0.614388007385903 0.608168469913731 1 1
0.650551347756793 0.643148477853056 1 1
0.511732970532441 0.505706024305862 1 1
0.614284656219076 0.60897969763927 1 1
0.4938139894092 0.487816471676045 1 1
0.420474557445259 0.415962060672592 1 1
0.526052926673547 0.520379552115573 1 1
0.528020626449796 0.52290917690416 1 1
0.543200039805579 0.538111657569488 1 1
0.586168049589483 0.580111625432931 1 1
0.571447268421862 0.565888227211284 1 1
0.413400402432068 0.409391353723716 1 1
0.574570633062366 0.569112957868416 1 1
0.510083610756266 0.50532382584109 1 1
0.320028972965276 0.316611839176389 0 0
0.550471665002826 0.54499520076611 1 1
0.312873645727727 0.309079116771657 0 0
0.391599864060693 0.387580598309359 1 1
0.457461516030513 0.452766013145627 1 1
0.590650245571116 0.58384019193339 1 1
0.431056497424225 0.426538894306455 1 1
0.673252034774522 0.666898948263797 0 0
0.620089579637125 0.613334128886928 1 1
0.421680075621406 0.417882082469957 1 1
0.510391437998772 0.505355112045963 1 1
0.454720465475868 0.450510087184785 1 1
0.526440840259286 0.520251572729591 1 1
0.657017774172697 0.648866349692461 1 1
0.460043373370137 0.455704954168027 1 1
0.528212656499448 0.52323712813577 1 1
0.52963331248844 0.525037477248395 1 1
0.585757716203581 0.579499161982243 1 1
0.619931717057801 0.61445983745245 1 1
0.56542085487276 0.560117460681717 1 1
0.572529342558728 0.567245236450865 1 1
0.573931080191005 0.568578825757234 1 1
0.351075058419876 0.346741924853326 1 1
0.551924090308328 0.54686384635098 1 1
0.548576245945886 0.543308035767512 1 1
0.440763630499634 0.436256683699706 1 1
0.411194961421237 0.407596879951721 1 1
0.421568742049913 0.417206981324866 1 1
0.499161992737786 0.494647477482519 1 1
0.403124436916821 0.399213488962183 1 1
0.597407886489102 0.59012362710545 1 1
0.484387331861431 0.47950864871372 1 1
0.486470946148693 0.481878238306424 1 1
0.491456888214591 0.486278100372876 1 1
0.415652609814541 0.411921260953857 1 1
0.488594293785442 0.484478298360228 1 1
0.486861042342005 0.481919581482955 1 1
0.696879886899735 0.688512034414619 1 1
0.401374894286427 0.397115808694088 1 1
0.322656591696396 0.319944113624 0 0
0.572268044972379 0.56627040202275 1 1
0.476541834216067 0.471418566262545 1 1
0.463378151257388 0.459159400078784 1 1
0.572191100368112 0.566240094237986 1 1
0.499581045739916 0.494318267409351 1 1
0.53258833572955 0.527430251233416 1 1
0.537098682919282 0.531484687379568 1 1
0.357679718514348 0.354261076805475 1 1
0.436189909888688 0.431849794645479 1 1
0.433210639099951 0.429487691451402 1 1
0.390776940380261 0.387252254452214 1 1
0.438099795243497 0.433511978800443 1 1
0.405233660872368 0.401089651896755 1 1
0.49547444736361 0.490210750334063 1 1
0.519973248687998 0.513618263280545 1 1
0.569662241185532 0.563900524320766 1 1
0.404310337185742 0.40030218533162 1 1
0.781999850847212 0.774031305787167 0 0
0.50058273607839 0.495737014041118 1 1
0.546864798943596 0.54184649875707 1 1
0.399995932072654 0.396094197419566 1 1
0.56161987290899 0.556205484402927 1 1
0.512186876539959 0.507168108427458 1 1
0.473348746630768 0.468741020966882 1 1
0.388215934406316 0.383259697470895 1 1
0.536243842887886 0.530560136670582 1 1
0.449469969343147 0.444622026556589 1 1
0.42581513805028 0.421466174863842 1 1
0.478247535439685 0.473811606746513 1 1
0.527375669602826 0.522581959005482 1 1
0.481913265817265 0.477291910132509 1 1
0.367309037921793 0.36386350471406 1 1
0.352003415545074 0.348222279020633 1 0
0.714228052663626 0.70791154329887 0 0
0.501171593639 0.49597454381256 1 1
0.428450528127216 0.423793720700667 1 1
0.424313177438961 0.419603215384736 1 1
0.568428101594777 0.562541473083405 1 1
0.438826562072404 0.434877617626234 1 1
0.558040951609141 0.551388974518927 1 1
0.429965161761114 0.42541362074568 1 1
0.576402421804883 0.570650328886869 1 1
0.569735922817914 0.563420190672638 1 1
0.406281488911823 0.401276356297906 1 1
0.546151342562034 0.540189116583289 1 1
0.731748436687284 0.724609118821268 0 0
0.594374254398401 0.588427758698169 1 1
0.551982443870062 0.546321010260176 1 1
0.618266706175551 0.611751765951154 1 1
0.632170524061617 0.625298463133677 1 1
0.401764562759685 0.397650276868729 1 1
0.456842702407522 0.452453713497116 1 1
0.350421723981678 0.346743742453774 1 1
0.480241805373276 0.474992911000707 1 1
0.511741337922058 0.50631911569778 1 1
0.377144282338202 0.373401304911337 1 1
0.530716578183829 0.525163612479629 1 1
0.481682909789083 0.477170742426059 1 1
0.552664633465395 0.546732071549357 1 1
0.480075467503933 0.474851344103734 1 1
0.562032035945465 0.555319884654437 1 1
0.700162801763935 0.693745991357742 0 0
0.644423310954461 0.638199081333803 1 1
0.60622236693731 0.599849208514025 1 1
0.536566956532589 0.530855317382362 1 1
0.641254896052138 0.634568351233893 1 1
0.528216727849369 0.522697281170262 1 1
0.548883255290476 0.543063483336737 1 1
0.46766529092849 0.463838572277912 1 1
0.520051955780414 0.515267483260957 1 1
0.393033088822286 0.388823203815046 1 1
0.713234179423365 0.705690564662877 1 1
0.515992175566216 0.511157305015886 1 1
0.558558635847751 0.553232390976989 1 1
0.418931372900394 0.414907603847716 1 1
0.584714060219406 0.57847048672223 1 1
0.524513910529349 0.518654170112824 1 1
0.474854931897591 0.470003391892261 1 1
0.575559406422434 0.569553772903936 1 1
0.524579337204026 0.519465314574879 1 1
0.41596936230736 0.411501454621413 1 1
0.567707170327136 0.562167289285897 1 1
0.581608918612762 0.574922899968409 1 1
0.582699405560271 0.577055020154869 1 1
0.517786253267591 0.51280227453576 1 1
0.655106976074904 0.649185315121053 0 0
0.465482423330984 0.46097245936266 1 1
0.470219341865344 0.465205907698676 1 1
0.718971567356935 0.711912216835866 0 0
0.297125480061016 0.294044273125728 0 0
0.652878046142506 0.646358161138533 1 1
0.484048550616107 0.479703244179201 1 1
0.444471778678056 0.439660446551842 1 1
0.420766296423592 0.415769419122345 1 1
0.465455984205897 0.460467724094758 1 1
0.451182747955281 0.44688799336477 1 1
0.550149300312343 0.544870416866419 1 1
0.425283098680523 0.421671556522597 1 1
0.63051708500324 0.624510844842888 1 1
0.549533885562974 0.543945514471798 1 1
0.465410861515827 0.460622502568876 1 1
0.37602371978041 0.372280777057726 1 1
0.590708070117302 0.585229901958964 1 1
0.503022370840286 0.498274531341865 1 1
0.645570315912599 0.639065358240165 1 1
0.517898629661198 0.512663698246115 1 1
0.491969086278361 0.487331137035505 1 1
0.617342460440327 0.611434007144062 1 1
0.338742210393194 0.335346975189139 0 0
0.676012339378824 0.670203536424012 1 1
0.43594341939931 0.431108191233602 1 1
0.295469233219188 0.292637093300816 0 0
0.561642242398136 0.55637623669566 1 1
0.469440898390533 0.463804932663103 1 1
0.414840911612478 0.409766338308171 1 1
0.558487119420055 0.552346701295735 1 1
0.527642734878313 0.52261706303103 1 1
0.598343761225106 0.592365988971766 1 1
0.567171353504881 0.561553174931547 1 1
0.618551564135448 0.611970577113536 1 1
0.608313555506168 0.602593527783647 1 1
0.623974376687908 0.619028470123789 1 1
0.460659038747797 0.456669535713663 1 1
0.6567491560761 0.64935224742299 1 1
0.605524050534495 0.598804046656647 1 1
0.58827652587976 0.582100572368158 1 1
0.593017422463438 0.586790086255755 1 1
0.498038597291741 0.492482989369628 1 1
0.409599950171298 0.40543996073443 1 1
0.618066912692442 0.6127403622869 1 1
0.370314930825656 0.367128272913631 1 1
0.434247715907351 0.430436221851089 1 1
0.507117114857827 0.501689023380978 1 1
0.50476540031422 0.498817749428428 1 1
0.500693833496002 0.49582148417991 1 1
0.576680587243942 0.570537763219359 1 1
0.457612520725742 0.452532946069465 1 1
0.394425176433359 0.390902037773496 1 1
0.386745481520212 0.382813409215209 1 1
0.277902133380284 0.275161925566008 1 0
0.511824579468561 0.506891219568503 1 1
0.605470716399181 0.599606803220037 1 1
0.381527276078598 0.377726398609658 1 1
0.528109432275353 0.522531889650762 1 1
0.426506070650312 0.421925017197746 1 1
0.341881011770043 0.338259680033005 1 1
0.714357803544228 0.707227594012732 1 1
0.324950358617059 0.322224826074917 1 1
0.773785344947119 0.766498853500086 0 0
0.408815657322963 0.405381158251799 1 1
0.676644020696689 0.670120861326186 1 1
0.306178874782919 0.303122810430136 1 1
0.608524692178989 0.603226063141083 1 1
0.588624385782139 0.583170759733456 1 1
0.48537201002528 0.4800696989556 1 1
0.606943446922941 0.600497195795927 1 1
0.496096955434559 0.49027215302651 1 1
0.354961501895189 0.350734994106074 1 1
0.452875313727268 0.447730519640787 1 1
0.638896880807545 0.632137986743278 1 1
0.545935682078938 0.541080433672731 1 1
0.492141015596592 0.487480160222912 1 1
0.435498719064974 0.430052900272169 1 1
0.456551862150563 0.450909090943772 1 1
0.434816955360685 0.429467625853179 1 1
0.571154280394138 0.565866485558594 1 1
0.345311210458614 0.34175624716184 0 0
0.34236117781099 0.339413381029941 1 1
0.471721271303738 0.467208146854198 1 1
0.509704725128252 0.505071053554582 1 1
0.550763617836585 0.544997751652252 1 1
0.475934207600402 0.471809189586525 1 1
0.580325915399668 0.574794561112104 1 1
0.553014624900113 0.548133971653123 1 1
0.307764278193663 0.304036806450585 0 0
0.654993681729365 0.648175553659175 1 1
0.450938281505403 0.446963608483349 1 1
0.472736444438561 0.468330746508451 1 1
0.836877882226049 0.828198951456543 0 0
0.288215401384996 0.285121249381474 0 0
0.473383812522309 0.469092235411543 1 1
0.595129637732455 0.589488626882918 1 1
0.486701173455654 0.48207055067198 1 1
0.533270134274483 0.527474698677572 1 1
0.209527439081612 0.207443304636303 0 0
0.390912218001013 0.38698945069498 1 1
0.644055166657016 0.637789714270035 1 1
0.575675067195588 0.569545506561146 1 1
0.47413214175398 0.46843913640135 1 1
0.53511457026898 0.529935113420563 1 1
0.625222267645744 0.618066985761542 1 1
0.533138571599421 0.526666347155841 1 1
0.370456598578588 0.366669836919966 1 1
0.602605707760338 0.597166721354117 1 1
0.471224373920186 0.466275135219828 1 1
0.540807720102708 0.534989745249974 1 1
0.238455337371038 0.235643833883896 0 0
0.463296091155132 0.459459985851553 1 1
0.635465114891125 0.628604915341445 1 1
0.435924325117083 0.430735544955814 1 1
0.516108911822394 0.510412848240911 1 1
0.633115419009158 0.627161334903644 1 1
0.600908798415984 0.595415368569436 1 1
0.640366355166265 0.633703112109938 1 1
0.593040769019142 0.587061921235533 1 1
0.493364668411868 0.489165478072891 1 1
0.454763010856707 0.449695117234672 1 1
0.357774645442853 0.353989231198533 1 1
0.569370140562445 0.56429370576599 1 1
0.565693997794923 0.560688869124719 1 1
0.448694642546088 0.443755278599645 1 1
0.476829977521781 0.471900995454197 1 1
0.532143583314145 0.526920181343579 1 1
0.442587385409403 0.438267095265947 1 1
0.535845070014078 0.530334123985744 1 1
0.463902169358598 0.459242468492072 1 1
0.393689539884772 0.390333076671936 1 1
0.454542279855295 0.449842338937171 1 1
0.596534896889973 0.590393842185324 1 1
0.665248176648786 0.657679220830139 1 1
0.459683814831652 0.454987651499654 1 1
0.595923800833081 0.590042801003819 1 1
0.617441741837301 0.610708727190057 1 1
0.631256892608537 0.625182569914188 1 1
0.37213636996153 0.367929677406004 1 1
0.501768122283747 0.496421414251627 1 1
0.441053430312219 0.436471300701913 1 1
0.412648916297735 0.408146765388855 1 1
0.48539262078138 0.481334229086531 1 1
0.632274438156258 0.625493958796641 1 1
0.463808359109487 0.459269788278653 1 1
0.358786306181261 0.354967060307624 1 1
0.381359606876573 0.378288175256849 1 1
0.53873471913995 0.533100990615352 1 1
0.519860918881392 0.514708270546679 1 1
0.633639555191235 0.627331732336742 1 1
0.276294663707791 0.273704155888834 0 0
0.555291103806548 0.54892591204613 1 1
0.608157094453375 0.602562502515781 1 1
0.396884491215512 0.392815890150365 1 1
0.506679068558697 0.502099049044509 1 1
0.279861757722001 0.27719248814881 1 1
0.486783515117403 0.482314795897345 1 1
0.539005836451703 0.532894767894656 1 1
0.621070375636591 0.614373646588126 1 1
0.495212252869165 0.490532584844703 1 1
0.460398591467672 0.455651246022509 1 1
0.370766873886394 0.367469346311112 1 1
0.508132822570856 0.503806240139988 1 1
0.449992500064641 0.445295906807578 1 1
0.527301555851157 0.522034170280832 1 1
0.564193167426465 0.559151668469989 1 1
0.544935986452582 0.539376705978452 1 1
0.512602687571261 0.507664466775858 1 1
0.536943827394997 0.53149473083818 1 1
0.477815912018762 0.472660128207234 1 1
0.40762116487094 0.403030464528277 1 1
0.478149713621319 0.473834395361136 1 1
0.623914838347763 0.617797798776728 1 1
0.520015494579823 0.5151361593111 1 1
0.462402860920738 0.458037337013427 1 1
0.69149582325582 0.684380837260182 0 0
0.586349457590752 0.580600388071113 1 1
0.532238944754532 0.526933896400757 1 1
0.522973173512205 0.518119081730809 1 1
0.49967677185263 0.494430777827306 1 1
0.277491104872445 0.274358495280243 0 0
0.351563439448944 0.34798367290711 1 1
0.469221096771141 0.465288377893687 1 1
0.4915419679801 0.485179979225869 1 1
0.676007086525953 0.669107259020316 1 1
0.420083234804224 0.415976860828246 1 1
0.465475679479132 0.460628335738889 1 1
0.56443757351489 0.558758241685533 1 1
0.453396741538147 0.448113445761952 1 1
0.330064595814109 0.326800911187987 1 1
0.536501022143658 0.530762707382231 1 1
0.672603760438494 0.665592091756563 1 1
0.41958978428169 0.415275830471917 1 1
0.260400405687459 0.258669272348888 0 0
0.504430993464779 0.498469453410178 1 1
0.513349685580838 0.508578023338452 1 1
0.57238061095405 0.566383123209186 1 1
0.427399864189517 0.423230343010713 1 1
0.611209895343126 0.605293391834019 1 1
0.46410797790234 0.459089348918374 1 1
0.379589414858104 0.376195816641576 1 1
0.311169528439562 0.307972529176582 0 0
0.392195843521613 0.387781612364358 1 1
0.307844800618568 0.304718491328508 1 1
0.411690423965811 0.40759731862818 1 1
0.422921525336119 0.418449453012013 1 1
0.596072073891358 0.589688248662167 1 1
0.57110706187146 0.565225221859623 1 1
0.595146778405897 0.589082749513005 1 1
0.387500513002833 0.383386466917587 1 1
0.625146533077922 0.618922084337894 1 1
0.504856402459002 0.499896451730246 1 1
0.497447106562135 0.492907202520484 1 1
0.508651173497417 0.502523645344754 1 1
0.437972981755907 0.433362467576747 1 1
0.57661941453233 0.570501861357857 1 1
0.416183797820722 0.411957460139984 1 1
0.660697721677654 0.654163705095418 1 1
0.405319220444854 0.401711105142901 1 1
0.445875648959491 0.441652683142946 1 1
0.433539015877951 0.428759224697427 1 1
0.498195869265241 0.493151412497634 1 1
0.573901195234539 0.566894752711101 1 1
0.457560757502095 0.453589711493714 1 1
0.422662534097741 0.418234672478618 1 1
0.540276200506378 0.535195261740627 1 1
0.418300096566178 0.413719045518801 1 1
0.389337201464857 0.385273699615015 1 1
0.551949569072874 0.546488460888212 1 1
0.496316578980345 0.490322904311694 1 1
0.546973281396464 0.540584898336668 1 1
0.457743746185024 0.452913162376275 1 1
0.45613261779142 0.451958640516999 1 1
0.57611546463208 0.570087351338821 1 1
0.538425086455701 0.533510645058304 1 1
0.570429582958429 0.565063055596442 1 1
0.449623420882997 0.444392617297299 1 1
0.345974903864889 0.342705569819002 1 1
0.490456168106934 0.486626387087495 1 1
0.522409414201658 0.517302844734222 1 1
0.526530757812387 0.520946926463284 1 1
0.592063608003183 0.585496239659832 1 1
0.369057963158616 0.364945474749119 1 1
0.487922601143905 0.483076769217826 1 1
0.630709705385931 0.623748221698825 1 1
0.584534556386674 0.578620730058909 1 1
0.576779227986271 0.570731122708401 1 1
0.470404522182653 0.46552296112947 1 1
0.423137552918809 0.419111211848219 1 1
0.465837307697309 0.461086223748973 1 1
0.302484661980924 0.299740429908704 1 1
0.380486957551196 0.376758951547539 1 1
0.50856327779826 0.50379477144211 1 1
0.440213513703766 0.436415826013056 1 1
0.472468925936934 0.467874638377604 1 1
0.462023988609453 0.457944560998995 1 1
0.550658255903918 0.54446808095393 1 1
0.454012479693549 0.44921053680615 1 1
0.463891283931087 0.459139018940214 1 1
0.388904189064478 0.384630253996794 1 1
0.602615857145291 0.597344001495093 1 1
0.634383069356694 0.626970420667602 1 1
0.388535884493816 0.384653829730437 1 1
0.515344766988867 0.5105728234098 1 1
0.408136446300997 0.403656505734013 1 1
0.468272305431982 0.464117184886707 1 1
0.604673285063012 0.598478904549886 1 1
0.332246272894595 0.328704778745522 1 1
0.489794308482149 0.485231417419632 1 1
0.553473960016215 0.548075868919254 1 1
0.645741129806549 0.639622085118571 1 1
0.411629292298857 0.407507363329736 1 1
0.744695208430613 0.736834720930261 0 0
0.324039065956614 0.319328895793989 1 1
0.393855432045475 0.390446025939546 1 1
0.435152596720116 0.43122682046795 1 1
0.489266760052753 0.485127310984606 1 1
0.481995231727796 0.477065879453493 1 1
0.543836197133436 0.537594500129867 1 1
0.566625155873017 0.560219195544037 1 1
0.434587613998563 0.429656340009698 1 1
0.385396697806955 0.381059858119418 1 1
0.423809454739286 0.419577066004059 1 1
0.490044251506842 0.484879993840287 1 1
0.664846282556407 0.659079358561021 0 1
0.546542215573022 0.541114363779463 1 1
0.375380494303401 0.371934964784215 1 1
0.55519382991291 0.549666727181928 1 1
0.528536062355585 0.522713419019707 1 1
0.476069174464616 0.471160038748114 1 1
0.589617689710281 0.582699222737692 1 1
0.333851672863053 0.330708024390809 0 0
0.583086377550606 0.57717420940257 1 1
0.483587220240443 0.478510501548352 1 1
0.699987141635975 0.693448697448637 0 0
0.442141837353647 0.437855041819135 1 1
0.680637187153473 0.674483622022395 0 0
0.497408327012444 0.492435950931285 1 1
0.473285320534045 0.469473834300871 1 1
0.642931283963788 0.635048694840205 1 1
0.557384247977457 0.551665884272904 1 1
0.619122390150858 0.613082767740905 1 1
0.435025858143822 0.429460606804966 1 1
0.346737715571854 0.343385258336262 1 1
0.530514883184928 0.525197359624895 1 1
0.718476515378244 0.711082145532108 1 1
0.451347063132624 0.447090012818063 1 1
0.525891697382007 0.519938973152036 1 1
0.5070904956134 0.502585615082408 1 1
0.392999870809567 0.388679977723783 1 1
0.638133758206924 0.631637251069913 1 1
0.652746007445887 0.645558096391261 1 1
0.417587328028845 0.413621223283229 1 1
0.638940081295886 0.632791243581555 1 1
0.459680470858147 0.455789029436191 1 1
0.411559956592408 0.407806562341264 1 1
0.449809481936967 0.445096974639128 1 1
0.558643697235395 0.552808729741732 1 1
0.588662121510892 0.582497504209311 1 1
0.742567547353654 0.735429658308536 0 0
0.491794925758362 0.487132586774948 1 1
0.487499103088521 0.482733804164592 1 1
0.591724392662011 0.586034508980581 1 1
0.487621184343434 0.482810377359617 1 1
0.221240847462248 0.218881275350452 0 0
0.392682723086665 0.389429223055989 1 1
0.43743417443776 0.432925470860841 1 1
0.453314676450317 0.448558317229422 1 1
0.385802793247841 0.382218324161132 1 1
0.408203196670086 0.40467360232988 1 1
0.529294926390583 0.523491202359186 1 1
0.56523205251137 0.55974917672309 1 1
0.483729146455638 0.478848972311348 1 1
0.456083648164362 0.45111609707743 1 1
0.34823188829297 0.345145464876794 1 1
0.600057628102379 0.594112723522042 1 1
0.490942031721654 0.484697457276473 1 1
0.457822957001829 0.453273834682957 1 1
0.452320240310967 0.447223604595483 1 1
0.551892494114761 0.546486499582729 1 1
0.578770443821791 0.572848665623262 1 1
0.539578851551337 0.534495554348078 1 1
0.199730643499776 0.197437080775475 0 0
0.317199090107881 0.314700177570402 1 0
0.523765953132934 0.518015222475055 1 1
0.612806218428353 0.607403994880043 1 1
0.567905367881309 0.562531392066925 1 1
0.433953791743271 0.429844115430609 1 1
0.409903398910084 0.406375767438949 1 1
0.480965545500871 0.476781425914826 1 1
0.457723055946695 0.453324998559992 1 1
0.714331049356104 0.707309821428186 1 1
0.627829974637424 0.621381843106874 1 1
0.650318561890032 0.643291081536284 1 1
0.536562622322343 0.531306270877642 1 1
0.443124245751688 0.438858063442175 1 1
0.431920741328025 0.428059681243366 1 1
0.497399003148838 0.492909173495549 1 1
0.425111355734688 0.420638941534277 1 1
0.527109824668322 0.520683818410966 1 1
0.430967824909602 0.426676281043262 1 1
0.702404590995448 0.69530576896504 0 0
0.606249339478358 0.599665542660922 1 1
0.52033373804762 0.515514365551282 1 1
0.582978232478285 0.57748314969338 1 1
0.451718887137685 0.447155270402196 1 1
0.488055164839581 0.484053101803281 1 1
0.508641353746209 0.503294954343357 1 1
0.467911943364911 0.462430092958643 1 1
0.495776913380005 0.4904395922053 1 1
0.580964339890881 0.57574446400165 1 1
0.553549273161316 0.548249774094024 1 1
0.321643977818882 0.318835530829648 0 0
0.570911184205098 0.565160151597859 1 1
0.613367028532508 0.607821576499909 1 1
0.546620475031273 0.541292674375163 1 1
0.601290920287401 0.595060986979205 1 1
0.344656026323167 0.340884388021283 1 1
0.653681508932753 0.647051447288534 1 1
0.573331379234766 0.567309091008019 1 1
0.475076189720717 0.470527797213258 1 1
0.517419435872095 0.51228573350539 1 1
0.471845882556631 0.467695343765083 1 1
0.603595845003106 0.59812079659615 1 1
0.636032020608954 0.630238597445145 1 1
0.58872411457191 0.582757805027039 1 1
0.5797255026482 0.573706718630422 1 1
0.668805761334298 0.663351548036059 0 0
0.532985915878308 0.527578578704183 1 1
0.670371857305958 0.663669692215509 1 1
0.584257923679415 0.577947667641877 1 1
0.347137341270115 0.343721241673011 1 1
0.737047063945605 0.729427554706022 1 1
0.410380712102314 0.406087532670676 1 1
0.652709841364609 0.646634039142779 1 1
0.479244659909383 0.474528318058417 1 1
0.556720499095759 0.551661388418421 1 1
0.560163133003664 0.553924202443663 1 1
0.467955671164856 0.462674620943833 1 1
0.453782382042981 0.449379541982855 1 1
0.504104472280807 0.499511503231527 1 1
0.533397169446672 0.527610151206051 1 1
0.466394709113056 0.461741430020317 1 1
0.491127716224306 0.486470881799642 1 1
0.541931501657031 0.536583379117443 1 1
0.510580792046068 0.50511308736384 1 1
0.449700160230526 0.445211615663256 1 1
0.358280608525719 0.355041899089756 1 1
0.549469703346725 0.544377116672833 1 1
0.450020555495839 0.444508641781574 1 1
0.612163553082127 0.606292457809969 1 1
0.544557627666736 0.538882949000953 1 1
0.495179271171749 0.490393458842315 1 1
0.420277500819386 0.415945963401543 1 1
0.646394203432222 0.639528402782942 1 1
0.598828086100291 0.592334922514386 1 1
0.562658759323278 0.556034010476267 1 1
0.563800092188033 0.558003851231758 1 1
0.580555366320271 0.575299151974233 1 1
0.545620984638585 0.540428380263875 1 1
0.427049745630119 0.423156428555198 1 1
0.479315037393955 0.474998409697199 1 1
0.429494260484973 0.425549056253489 1 1
0.611083870656057 0.605442863305587 1 1
0.479599657613063 0.474874673576721 1 1
0.517641677431852 0.512405130148664 1 1
0.372486647550325 0.367581125601724 1 1
0.564027725995782 0.558711661938362 1 1
0.334186148076156 0.330927795202947 1 1
0.49764613018934 0.493373271545708 1 1
0.484714703491833 0.479682485745823 1 1
0.432665597358954 0.428471498207732 1 1
0.571546712751553 0.565196945494158 1 1
0.49596916831847 0.490778673612939 1 1
0.462701536392639 0.458238497687442 1 1
0.461951369198784 0.456947541205646 1 1
0.583039388434414 0.577006907510562 1 1
0.583655685824431 0.578534594596095 1 1
0.372631803132806 0.36889449835925 1 1
0.672014621925621 0.664954692608004 1 1
0.590203736869371 0.583901111095563 1 1
0.461122482490975 0.456147818428905 1 1
0.367387170011985 0.363922390510459 1 1
0.410586558512886 0.406845925327908 1 1
0.409015354887999 0.40502023524775 1 1
0.365931556770091 0.362153696617872 1 1
0.594867243961624 0.587370135230599 1 1
0.493032161258094 0.487091119002348 1 1
0.649855527874459 0.642933326392345 1 1
0.499125955823211 0.494879588837017 1 1
0.563082177365879 0.557311962535699 1 1
0.646620503279703 0.639987982835078 1 1
0.490608594631134 0.485880034862957 1 1
0.539309011407718 0.534170866952354 1 1
0.505901151805891 0.501384789961024 1 1
0.5455705485328 0.540066136830648 1 1
0.370662614366836 0.367701443365717 1 1
0.552584129546241 0.547570448993851 1 1
0.48332628323958 0.476715948456778 1 1
0.472063092302272 0.466360987706702 1 1
0.387551122963379 0.383380633582274 1 1
0.696463810975697 0.690058211591233 0 0
0.672608003493378 0.665372410346103 0 0
0.506248458331294 0.500835719343339 1 1
0.412706895446283 0.407295186416142 1 1
0.448345634806873 0.44339919519786 1 1
0.667794868099003 0.66101689014388 1 1
0.494173768096609 0.489268284623172 1 1
0.384867745952941 0.380934559797718 1 1
0.380394688290875 0.375836812883539 1 1
0.437179132979922 0.432355112317256 1 1
0.438283194906209 0.433476002789915 1 1
0.48903318962494 0.484548471819094 1 1
0.491324431295433 0.485949462906001 1 1
0.504097666801964 0.498755138924119 1 1
0.364840277290938 0.361297222774636 1 1
0.503212135389144 0.498594010819647 1 1
0.433222122454669 0.42953224391842 1 1
0.522819131222762 0.517062577001044 1 1
0.485818429968681 0.481600376307287 1 1
0.643653713626948 0.637274418613605 1 1
0.407525904309458 0.404022778310263 1 1
0.588039657409573 0.582444015456582 1 1
0.527751079880835 0.523587148957334 1 1
0.607926289784581 0.602009394325315 1 1
0.444958166636556 0.44037608534164 1 1
0.458813202406302 0.45457885182734 1 1
0.497397134434272 0.49274978144065 1 1
0.690354948127498 0.683579632433234 0 0
0.442575441710368 0.438267214657968 1 1
0.553966288404976 0.548079773064929 1 1
0.53737809072314 0.532180435633554 1 1
0.566272318056141 0.561364851880792 1 1
0.479229739379655 0.473885836062337 1 1
0.649231100294989 0.642321534391052 1 1
0.496971843070382 0.491873835054125 1 1
0.518627564962633 0.513286817147795 1 1
0.580314587675645 0.574294991488162 1 1
0.622678055504318 0.61639235113519 1 1
0.420559645077033 0.416519430666333 1 1
0.654239607554798 0.648466812440161 1 1
0.265372553701423 0.262857424923857 0 0
0.516289331659284 0.511333052942578 1 1
0.420289020922547 0.416556053067992 1 1
0.601809267282659 0.595068327635513 1 1
0.544769666119553 0.538969380669517 1 1
0.382498896330282 0.379142872526166 1 1
0.386165691897561 0.381047716852262 1 1
0.439804589941792 0.435986571651361 1 1
0.554388808998627 0.54916061545297 1 1
0.624824570018703 0.618377048241541 1 1
0.519257810133447 0.513535294652161 1 1
0.454616303191918 0.450275850941382 1 1
0.47106675456309 0.466571311027798 1 1
0.536938895851185 0.532426702275483 1 1
0.49984253553602 0.49482459253073 1 1
0.43097381775825 0.426664157172774 1 1
0.5367987107396 0.531369989312602 1 1
0.400379611984064 0.396595967663479 1 1
0.586039699375032 0.580097617808572 1 1
0.532867507067817 0.528039628269738 1 1
0.494447673073901 0.489152673815281 1 1
0.50770512194843 0.502480767207741 1 1
0.543630379816083 0.537786735342528 1 1
0.626697349779987 0.620048087950011 1 1
0.599725716191463 0.592882158077835 1 1
0.57108818125483 0.565085883785876 1 1
0.664274185623916 0.656839069990653 0 0
0.49013808026618 0.484586287066342 1 1
0.491936341972061 0.486780613489907 1 1
0.551922505455595 0.546453990674108 1 1
0.2928868578204 0.28993455296006 0 0
0.532577219863553 0.526473960251869 1 1
0.411895441446974 0.407958974856288 1 1
0.466013766058806 0.461351634214232 1 1
0.537765214332832 0.532343721452233 1 1
0.464502095892716 0.459765959450011 1 1
0.53279803523621 0.527723800631101 1 1
0.605100907184455 0.59818488610072 1 1
0.412721585650784 0.408925864931384 1 1
0.445814534256982 0.441479173254223 1 1
0.553284345591944 0.547608247560934 1 1
0.45271396961501 0.447718492934647 1 1
0.557672471729213 0.552286308893564 1 1
0.583849087064031 0.577852246282861 1 1
0.51374537004717 0.509214831765471 1 1
0.527979135256082 0.522586115959064 1 1
0.343466785842132 0.339916651926232 1 1
0.467853931932742 0.463322166873124 1 1
0.455014835676582 0.450686646079992 1 1
0.469334712376889 0.464950401662096 1 1
0.638464379472745 0.632851821579462 1 1
0.51764159911237 0.51296852018375 1 1
0.300888037254123 0.297323678481784 0 0
0.731398246687132 0.72383871264721 1 1
0.522047293628696 0.515275769262257 1 1
0.33396907368899 0.330238560897929 1 0
0.526384249252321 0.521418842323208 1 1
0.52054513860337 0.516126530422593 1 1
0.705843577717435 0.698256060780491 1 1
0.521911130545024 0.516250998039435 1 1
0.617451396117949 0.612323926346805 1 1
0.502179589815425 0.497179292377989 1 1
0.702668770168262 0.695363278135149 0 0
0.388342706676376 0.384396901507726 1 1
0.381992251827684 0.378286411242231 1 1
0.326731959964589 0.32383319889098 0 0
0.320329691419376 0.31774214433033 0 0
0.36230691692236 0.35829466163608 1 1
0.467341952407257 0.462386718452756 1 1
0.572035933160046 0.567112323403678 1 1
0.463340566664051 0.459320397129303 1 1
0.425935012956662 0.421236360901763 1 1
0.57218296134956 0.565826705239399 1 1
0.326468346740514 0.323330508424047 0 0
0.568841255632276 0.563221564326843 1 1
0.366490453663885 0.362707299731647 1 1
0.459038790492011 0.454551080528524 1 1
0.698049900519582 0.691029825340429 1 1
0.284378648113521 0.281934823165408 0 0
0.387345912511896 0.38353223513381 1 1
0.3145387335957 0.311413718126794 1 1
0.454535415422083 0.449645576707329 1 1
0.49539798620192 0.490049951903152 1 1
0.517056030611889 0.51280705300469 1 1
0.458693626055015 0.454287983418475 1 1
0.547369960134346 0.540860228688188 1 1
0.835531763716509 0.826879240286075 0 0
0.476846569390629 0.471368183361408 1 1
0.567695985419395 0.562293596385486 1 1
0.570689009630781 0.565303782852917 1 1
0.741081848425522 0.733992601623358 0 0
0.472184146514525 0.467620862288772 1 1
0.436481297829077 0.43193267202168 1 1
0.490194070261447 0.485333665374037 1 1
0.550154920374371 0.544963215392934 1 1
0.552440370484214 0.546104592230941 1 1
0.531201355061163 0.526033440663211 1 1
0.460812235190125 0.456535668998364 1 1
0.540569423767063 0.535020576989583 1 1
0.53538414199731 0.530426490843985 1 1
0.544190443694783 0.538570500649593 1 1
0.294708930573405 0.291600334987105 1 1
0.553480044130751 0.548485849023105 1 1
0.402531424094994 0.3988388874772 1 1
0.47355502827733 0.468656931993817 1 1
0.495448507822043 0.490720643535027 1 1
0.499595343279175 0.494819822599979 1 1
0.447096914428118 0.442727768158806 1 1
0.532856550871978 0.527305517924737 1 1
0.373176199153877 0.369239119764583 1 1
0.328627719692846 0.325373846848045 1 1
0.601678248650518 0.596239161312709 1 1
0.607236029095438 0.600731731290451 1 1
0.333717097746201 0.330444668785707 1 1
0.449242656714187 0.444985001775308 1 1
0.268005618868002 0.265965827243591 0 0
0.539759038604473 0.534396028124371 1 1
0.52992368332034 0.524821996617894 1 1
0.292627514228517 0.289809828929548 0 0
0.432937278519375 0.428066337572171 1 1
0.464889928411469 0.460245047184794 1 1
0.441254426283858 0.437351838975494 1 1
0.616933151100645 0.610560068044459 1 1
0.671277293994407 0.663254258475932 1 1
0.585386125724582 0.578413132534503 1 1
0.411518371656904 0.407751163069703 1 1
0.532242428358939 0.527232659834473 1 1
0.605649336140936 0.599485403698649 1 1
0.45990353665803 0.455531018267912 1 1
0.654081237913509 0.647611386729978 1 1
0.489327761493683 0.485011987329533 1 1
0.41837221916933 0.414346398780549 1 1
0.466486374574113 0.461901618673907 1 1
0.41051669060759 0.406026298991438 1 1
0.513854513884621 0.509107300621586 1 1
0.472843104104937 0.46783626354389 1 1
0.531269293738988 0.526132452389108 1 1
0.389962670362927 0.386220076460455 1 1
0.542288244144334 0.536828308402288 1 1
0.397921419223093 0.393713495690989 1 1
0.542743066161678 0.5373666197372 1 1
0.417402426977964 0.413220925607109 1 1
0.478105768000124 0.473313194499574 1 1
0.51445540867374 0.507944521091576 1 1
0.431215608832753 0.426689640219382 1 1
0.59734408368522 0.59209943204949 1 1
0.704581157918178 0.6973842857437 1 1
0.498979633598748 0.493083924504272 1 1
0.483013306724267 0.478104583390593 1 1
0.514441738046862 0.509688334029873 1 1
0.405508049311422 0.401486840725916 1 1
0.681771234994295 0.675427999041711 0 0
0.607176931977776 0.601514698382903 1 1
0.453352144437974 0.447157747140474 1 1
0.396550015551983 0.392938891520209 1 1
0.663365515950438 0.657355763869814 0 0
0.736129039979243 0.728172275656872 1 1
0.552116358561724 0.547005946558874 1 1
0.534589951719783 0.528814069648651 1 1
0.433474036021571 0.428716501169118 1 1
0.533379146061308 0.528005936110695 1 1
0.456371241100602 0.452161498473972 1 1
0.425385600755785 0.421569492781816 1 1
0.563964806052302 0.558274828157505 1 1
0.362861525727532 0.359749864875861 1 0
0.650033842960132 0.642674113360504 1 1
0.56813490594039 0.562232214820994 1 1
0.592299553836749 0.586132477468144 1 1
0.575763944735685 0.569973975060699 1 1
0.548434049702863 0.54344597530556 1 1
0.504278072025455 0.498794533015903 1 1
0.553990396427985 0.548812633724272 1 1
0.579055838478033 0.573181762630513 1 1
0.547462188466461 0.541592766582337 1 1
0.506759421340921 0.501244721104938 1 1
0.39977965901196 0.39601387652796 1 1
0.56041712517491 0.554411629190482 1 1
0.313197235534774 0.309383416880945 1 1
0.401957199816559 0.398224569061633 1 1
0.456900238084286 0.452143190728449 1 1
0.416066627489618 0.412317930004856 1 1
0.448016436207024 0.444097837236599 1 1
0.632648047789526 0.626203473422919 1 1
0.668781704521889 0.662058144889608 0 0
0.62145697502195 0.615237397771116 1 1
0.631958775986163 0.625640103273526 1 1
0.455889267858863 0.45092169451047 1 1
0.586828142430459 0.581319415762801 1 1
0.56231900990363 0.557437984532022 1 1
0.41869720539311 0.414203092319788 1 1
0.489115492114636 0.483760154904277 1 1
0.605987747855488 0.599658157058222 1 1
0.545430753448705 0.53923739065664 1 1
0.392641285388227 0.388721324231712 1 1
0.612649643883103 0.606661523109064 1 1
0.446795322658018 0.442603931892475 1 1
0.567878529486611 0.561716940700361 1 1
0.607163357720319 0.601720322572513 1 1
0.604117820530305 0.598267930504066 1 1
0.571816189951272 0.565798669156775 1 1
0.553310172158996 0.548218595493609 1 1
0.350928921146914 0.347695931932935 1 1
0.516016882325704 0.510680570532789 1 1
0.495097310532183 0.489841089501712 1 1
0.52169941793142 0.515251298834525 1 1
0.394631486972573 0.391710914957134 1 1
0.498485365954894 0.493689271053542 1 1
0.597162122301595 0.59110198635523 1 1
0.308435169420192 0.305298692883608 0 0
0.597263811816283 0.59019290713603 1 1
0.456158863610603 0.450535410453069 1 1
0.503181219255631 0.497287269748082 1 1
0.50684760441216 0.501379214989906 1 1
0.453293719809525 0.449359144461887 1 1
0.529001479165685 0.523867629253489 1 1
0.511354613576433 0.505478495797144 1 1
0.637694474839562 0.631124340642371 1 1
0.58031690551001 0.574008883822308 1 1
0.468269281647608 0.464173291626057 1 1
0.543166901749125 0.538355048968443 1 1
0.484303215323087 0.479322543344935 1 1
0.51886958080818 0.51374048699682 1 1
0.467074372420552 0.462469201678799 1 1
0.667593324816087 0.660251915225131 0 0
0.665999525620123 0.65930034626603 0 0
0.344626791197024 0.34133226977624 1 1
0.602346415815332 0.596536238143182 1 1
0.512026650359289 0.505872586468927 1 1
0.358512812130062 0.354586140124758 1 1
0.341636389617757 0.338072799681897 1 1
0.626197580370894 0.619760696525311 1 1
0.341131942749409 0.337588610976829 1 1
0.35118784974177 0.347459429243965 1 1
0.480049457868846 0.475475785641658 1 1
0.483849575935125 0.479519950408628 1 1
0.545514331897845 0.53974706853903 1 1
0.458054765432839 0.452017158067926 1 1
0.369822778349171 0.366307445460302 1 1
0.424734742206555 0.420260604991262 1 1
0.651813083162456 0.645676622604187 1 1
0.50820167626667 0.503645209754722 1 1
0.452498946598576 0.447851826148863 1 1
0.447059274113238 0.441662013528375 1 1
0.608906130665954 0.602750102472805 1 1
0.422226223280118 0.417635303202603 1 1
0.679098567172294 0.672820634078705 0 0
0.599841587181838 0.594736354081335 1 1
0.532525565972096 0.527605942793538 1 1
0.328786586533775 0.325555166553442 0 0
0.569126219342807 0.563924046388049 1 1
0.573715861829798 0.567467598958036 1 1
0.497119571456862 0.492788962843869 1 1
0.453280779108827 0.448718989346102 1 1
0.52127512351175 0.51592055370662 1 1
0.334755512225637 0.331558689557712 0 0
0.389094482550121 0.385085900425602 1 1
0.527100849061158 0.521900338839541 1 1
0.512395630704984 0.506321558241562 1 1
0.494559479107224 0.489632231026956 1 1
0.50742567438792 0.502560113616126 1 1
0.751186502757182 0.744236127822356 0 0
0.369697488840072 0.365222478820602 1 1
0.598133857642594 0.591508317569028 1 1
0.440038912505311 0.435798197361413 1 1
0.359166025672893 0.355755632361117 1 1
0.309641177824891 0.305792807460207 0 0
0.291196550360045 0.287667916831362 0 0
0.496414207092577 0.491183108023201 1 1
0.638241197257883 0.631464180120491 1 1
0.479093630664024 0.473883522938434 1 1
0.392984536419648 0.388810001658094 1 1
0.50226924650348 0.497227469175969 1 1
0.43417879438699 0.430827181152511 1 1
0.55856160707608 0.552195841164451 1 1
0.532108040137721 0.527057904141034 1 1
0.482445258858161 0.477366668457219 1 1
0.611265575179667 0.604749751804171 1 1
0.497890845649293 0.492950958682209 1 1
0.600366396941665 0.594477248473697 1 1
0.504280979680559 0.498991716136498 1 1
0.406542854855199 0.402078218507408 1 1
0.591586132889668 0.584977350966208 1 1
0.605153165434517 0.598991813188719 1 1
0.557969810229321 0.552353729147335 1 1
0.476769359621396 0.470508120856656 1 1
0.38000419871803 0.375960839960744 1 1
0.316524942154108 0.313779155069822 1 1
0.556849787982023 0.551338117664917 1 1
0.511060161376484 0.506013853773021 1 1
0.609753370106752 0.603614719690769 1 1
0.442865234312261 0.43815649207167 1 1
0.446103884874455 0.441420744537894 1 1
0.338398154750252 0.335154686061625 1 1
0.280559334521379 0.277644803303116 0 0
0.529227674367743 0.523897793028403 1 1
0.500112284138832 0.494644595974743 1 1
0.582197937686702 0.576197546466998 1 1
0.327011505859542 0.323870636706815 0 0
0.579305273170777 0.572759861720167 1 1
0.582047081955907 0.576033377653837 1 1
0.556957976281292 0.551537355593511 1 1
0.57956525352968 0.5734278365553 1 1
0.559147828527408 0.55380114105543 1 1
0.520655448676425 0.515041944404359 1 1
0.439075415603033 0.435406731735993 1 1
0.524144128077788 0.518857174012905 1 1
0.579911603289514 0.573540532796189 1 1
0.423559213866486 0.419597577437364 1 1
0.470592025781835 0.466004109339657 1 1
0.567394394555885 0.561813457040805 1 1
0.35485871609644 0.351358135495298 1 1
0.564053687537622 0.558344675654889 1 1
0.413823072030476 0.41003483140893 1 1
0.4137267956048 0.408800408037149 1 1
0.567506530140408 0.562441775512281 1 1
0.447407825914508 0.442883018035474 1 1
0.416689494434789 0.412336236579327 1 1
0.599512220328219 0.591293557150081 1 1
0.47607490648134 0.471539294090096 1 1
0.557832462021533 0.55144991886054 1 1
0.592904494982304 0.58569209727914 1 1
0.479355003992022 0.474792421665614 1 1
0.488992751553526 0.484148430540296 1 1
0.517260227594162 0.512187537733304 1 1
0.494820551373815 0.489964932125231 1 1
0.438672808813041 0.43316233279472 1 1
0.528710604499126 0.523100714649652 1 1
0.441358666753622 0.435778580111571 1 1
0.4841821157337 0.478555501968732 1 1
0.363178329611739 0.359811820993523 1 1
0.504437085353794 0.499659335129335 1 1
0.369136117458642 0.364494628602863 1 1
0.488399112023041 0.483674433402754 1 1
0.438676834745355 0.434055111186723 1 1
0.488496392466096 0.484009021806557 1 1
0.424118267168035 0.420039901023017 1 1
0.405825184102983 0.402161310955247 1 1
0.481859961465193 0.477026885465383 1 1
0.426534315272622 0.421805377043905 1 1
0.4816312845122 0.476522687235503 1 1
0.502888467484216 0.497786306455361 1 1
0.535272518501535 0.530079711361468 1 1
0.58676488612857 0.580703512775792 1 1
0.33931463129765 0.336006288695602 1 1
0.570498688504232 0.56528557783281 1 1
0.477185411798047 0.472427529114827 1 1
0.578807066575301 0.572534153801775 1 1
0.190459673309645 0.188313068834943 0 0
0.595811952089903 0.589547420855119 1 1
0.514656507668778 0.509183802388223 1 1
0.530382918932211 0.524978224061761 1 1
0.555123578583237 0.548906202863494 1 1
0.475061843711232 0.470457333128318 1 1
0.475037175712963 0.470948520385439 1 1
0.285206434333373 0.282497750672389 0 0
0.41792202830559 0.413619531320012 1 1
0.558937446361254 0.553739698655899 1 1
0.613283343557968 0.608131687563775 1 1
0.425022882941 0.42091999017253 1 1
0.598466674940561 0.59235707284445 1 1
0.41878511252081 0.414606229689883 1 1
0.611606316037028 0.603961814659708 1 1
0.567541626195565 0.562004225955498 1 1
0.33612140908636 0.333131060422927 1 1
0.429994192779209 0.425282648227124 1 1
0.510903967239253 0.505803596306509 1 1
0.474823528312708 0.470521553586394 1 1
0.567619704675286 0.56121646939123 1 1
0.471102236915892 0.466058955213818 1 1
0.508428148916092 0.503132727491373 1 1
0.545498328657324 0.539992704316813 1 1
0.28522383563468 0.282335508471596 1 1
0.588313103983594 0.582190685548404 1 1
0.527615568180142 0.522651325931725 1 1
0.380046361381036 0.376689516888907 1 1
0.275122093723438 0.272507308585091 0 0
0.523177073096552 0.518151268298004 1 1
0.567530991653135 0.561679242635951 1 1
0.592896323360335 0.587149647117671 1 1
0.541117269687817 0.53622689573725 1 1
0.746511818149485 0.739266354529271 0 0
0.406611803120009 0.40221134382826 1 1
0.524837266863089 0.520076049502439 1 1
0.506243308264278 0.500707016600247 1 1
0.631510710562174 0.625168529534088 1 1
0.42021612750577 0.416133026697658 1 1
0.528320147164575 0.523066311683934 1 1
0.4235900564578 0.419573174645 1 1
0.68061134294003 0.67361575128656 0 0
0.43190044492682 0.427381684353826 1 1
0.460574825904178 0.455875179365014 1 1
0.563698595375882 0.558255145482548 1 1
0.572761864295235 0.566875749413525 1 1
0.469965655300688 0.464664133029049 1 1
0.562981294400339 0.557505966748445 1 1
0.424799744837145 0.421110777160987 1 1
0.459172595814964 0.454614668334605 1 1
0.601197475795379 0.594966575043934 1 1
0.641301438075449 0.635008575176 1 1
0.48184168525814 0.477247734484877 1 1
0.576952258184195 0.57099102293792 1 1
0.371580621055062 0.367792686456611 1 1
0.297541978982959 0.294562561325182 1 1
0.514236819491271 0.509362018108723 1 1
0.660857585324415 0.654787362805335 1 1
0.490138333734839 0.484555104105079 1 1
0.492814947321677 0.488255719808034 1 1
0.342967550046645 0.338967318454581 1 1
0.383450399415794 0.380235308822096 1 1
0.687516095538852 0.681483640427487 0 0
0.344431839157681 0.341459901117069 1 1
0.561788138703963 0.556716311477229 1 1
0.415828561597049 0.411586369225927 1 1
0.455630530827018 0.450564833833528 1 1
0.417752664855276 0.413350739746778 1 1
0.522078224049201 0.516968485528741 1 1
0.354777800360188 0.350793708252387 1 1
0.508293328550846 0.502198761675702 1 1
0.467912114396669 0.462928277472309 1 1
0.510852760806365 0.505853006005965 1 1
0.659840725049252 0.653680857736169 0 0
0.481560672756482 0.477284817557694 1 1
0.648961477267077 0.642895777859092 0 1
0.640744165038117 0.632559853210647 1 1
0.422168449035041 0.418275781243863 1 1
0.570414742092109 0.564147765071004 1 1
0.415658855103287 0.411830815272286 1 1
0.611859717715359 0.606020898930936 1 1
0.66244478231514 0.655709053515492 1 1
0.53074804578756 0.524819423149469 1 1
0.503113073670764 0.498622092938392 1 1
0.554061017859045 0.547328237590844 1 1
0.529071573845124 0.522539422759804 1 1
0.696126248188415 0.689397641681674 0 0
0.584354258261713 0.578394823702347 1 1
0.353524067659495 0.350168873034552 1 1
0.413794201512481 0.410064066965714 1 1
0.424700925466044 0.421040381031096 1 1
0.48507763736673 0.479988746626008 1 1
0.635502441679937 0.628708171847146 1 1
0.465998883099699 0.460978574119819 1 1
0.355700607750134 0.351855358935714 1 1
0.516261844183326 0.510524991044677 1 1
0.57234222524166 0.566312095918309 1 1
0.496898440312825 0.492162273646623 1 1
0.507727996514669 0.501915425533699 1 1
0.50444438279166 0.499471687673198 1 1
0.551799840392631 0.546810118090797 1 1
0.302656098324225 0.299574099439057 0 0
0.580629427026734 0.574522582526051 1 1
0.515099652525846 0.509647583171517 1 1
0.515679701049535 0.510241767208481 1 1
0.304854916445812 0.301664337673811 0 0
0.503470047448464 0.499235386954154 1 1
0.460796344071172 0.455654163091257 1 1
0.461114521940092 0.457104170267378 1 1
0.373643641332627 0.369482946904318 1 1
0.250270388221509 0.247876565153763 0 0
0.544989821129909 0.539591042838284 1 1
0.519450340679207 0.513929235410672 1 1
0.407860225006742 0.403617218835516 1 1
0.52564014435729 0.520868904184855 1 1
0.386661878804853 0.38280743057401 1 1
0.560071111210239 0.554249221892762 1 1
0.651550475624259 0.644854565593697 1 1
0.562225587558582 0.556032655903872 1 1
0.628678341949794 0.622437015603805 1 1
0.476117050568027 0.472146652402972 1 1
0.599782776300764 0.593566101589862 1 1
0.437029442429751 0.432962163446987 1 1
0.387508622009151 0.383506780442686 1 1
0.449873684973727 0.445514020988174 1 1
0.581147645349652 0.574777318972988 1 1
0.435098317493939 0.430673856914668 1 1
0.500577690467594 0.49504282043433 1 1
0.500916980266641 0.496079150041588 1 1
0.608993194532603 0.602596579006961 1 1
0.527100458875 0.521964472806615 1 1
0.568099292364429 0.56271655910046 1 1
0.56074812721054 0.555975535532207 1 1
0.616851848147648 0.610925416612389 1 1
0.625166877972975 0.618728659447803 1 1
0.656670394323066 0.650617645318524 1 1
0.534295817053686 0.528798527260344 1 1
0.478588873071874 0.47412351748709 1 1
0.448297381018203 0.44397195225291 1 1
0.496363998476623 0.491002187462212 1 1
0.280939581618405 0.277953516381605 0 0
0.521628484871181 0.516139292522765 1 1
0.497080104650761 0.491336874972507 1 1
0.469181298498243 0.464485419722207 1 1
0.540114875884612 0.534537816628793 1 1
0.360784966702236 0.35748291717884 1 1
0.440718538860488 0.436460410426822 1 1
0.542546687992351 0.536877477459261 1 1
0.554975992576783 0.548043838532765 1 1
0.41775137405423 0.414051116085985 1 1
0.619513293833588 0.612579191502328 1 1
0.380683785097841 0.37710448925948 1 1
0.508706015617278 0.503892452542731 1 1
0.448580741162735 0.444757996323359 1 1
0.505791176003926 0.500814071146294 1 1
0.584200182775468 0.578844245783417 1 1
0.344409191414923 0.341004113962613 1 1
0.374050299438958 0.37062193932471 1 1
0.437267864026876 0.433047113757611 1 1
0.466129851716785 0.460717572921987 1 1
0.529263400537356 0.524281549871763 1 1
0.423232863092262 0.41927097869494 1 1
0.460807658220287 0.456331185320074 1 1
0.594347538907501 0.589176699624283 1 1
0.588859389646851 0.583235850135977 1 1
0.286985564752945 0.28358956907424 0 0
0.4924079377639 0.487605872641949 1 1
0.322710298427181 0.319321054976006 1 1
0.366937230478273 0.36310967965118 1 1
0.506337628619833 0.501495895276352 1 1
0.573563724816696 0.567806625164858 1 1
0.569514026464853 0.563926449169213 1 1
0.423092406385482 0.418833665956055 1 1
0.328956705878235 0.32621837607095 1 1
0.496531813889753 0.491898035975069 1 1
0.474941913277988 0.470696452828904 1 1
0.630405934475395 0.623442861051849 1 1
0.559192865204637 0.552782679641852 1 1
0.526927334187274 0.521285616667671 1 1
0.544659232701086 0.538694806107276 1 1
0.539991820931064 0.534982206859726 1 1
0.396725955104166 0.392379384037008 1 1
0.471474730640403 0.46657613488576 1 1
0.540385454652869 0.535094681688007 1 1
0.418540942159492 0.414523251745455 1 1
0.424249622525768 0.41984113528606 1 1
0.53264389549547 0.527132743213271 1 1
0.409809342518292 0.405291298325081 1 1
0.489648905808494 0.484621343393983 1 1
0.47286167390845 0.468101414028898 1 1
0.505019233759733 0.499966422851268 1 1
0.414565783800846 0.410572707496231 1 1
0.46541710509291 0.460650118958802 1 1
0.367642509327298 0.363873960002059 1 1
0.652755105372607 0.646460676061039 1 1
0.517541414397047 0.512655005909538 1 1
0.602555091246624 0.596856941789007 1 1
0.570691021817363 0.56464365729719 1 1
0.384152444391006 0.379996754223294 1 1
0.296168440181281 0.293572623372469 1 0
0.553183437151778 0.547199722645024 1 1
0.44960973379298 0.444549164219352 1 1
0.528744238992402 0.523381448946778 1 1
0.445016906559653 0.440813491197718 1 1
0.453869284258598 0.450100941330942 1 1
0.572339698020753 0.566523557090197 1 1
0.619887075177172 0.613916508037169 1 1
0.715633895344862 0.708483241340356 0 0
0.621507515939707 0.615546209027253 1 1
0.402526564799737 0.39871737336896 1 1
0.482726812417168 0.476942224369097 1 1
0.347494846644689 0.343582849305195 1 1
0.655260653200931 0.649173158678522 0 0
0.513282990410429 0.507885635993807 1 1
0.430663173881004 0.426595251614874 1 1
0.63524751518951 0.629735056874339 1 1
0.454209788418483 0.448432824119994 1 1
0.599057975382265 0.593727829481086 1 1
0.338854609980428 0.334210000759687 1 1
0.368659548737802 0.365051747289497 1 1
0.637469359261704 0.630501629749399 1 1
0.502677034142689 0.497422244390597 1 1
0.481034693086826 0.47536977179444 1 1
0.670195788602559 0.662928826727013 0 0
0.609215230005415 0.603286277335016 1 1
0.428775166183694 0.424001805824311 1 1
0.52176355584811 0.516128883739714 1 1
0.542966376911581 0.537511059047345 1 1
0.571364529944218 0.566505298722923 1 1
0.553013861164235 0.548393136767074 1 1
0.616173434702538 0.609815728685591 1 1
0.445792292642583 0.44136235460068 1 1
0.426802608653573 0.421829550674839 1 1
0.394135021039298 0.390588962618764 1 1
0.571874765416927 0.566552728273655 1 1
0.556425759280215 0.551288767632883 1 1
0.635822627922271 0.629776096844142 1 1
0.369991664033494 0.366465404441493 1 1
0.54449958100603 0.538864769947111 1 1
0.603814606144124 0.597849360756796 1 1
0.441641225337614 0.437974697719464 1 1
0.506766398694867 0.501801202629089 1 1
0.397997443046382 0.394416223958906 1 1
0.482351710816999 0.478180495139937 1 1
0.395337712506075 0.391406559248743 1 1
0.447238897088325 0.44307106106053 1 1
0.471195568248153 0.466405672654644 1 1
0.419180790923125 0.41504577742804 1 1
0.552369976226438 0.5468784292292 1 1
0.476280238172618 0.472210025036301 1 1
0.56057933905736 0.554424362341512 1 1
0.48045806049183 0.475528765308025 1 1
0.669380956952489 0.663229962613675 1 1
0.533971312991061 0.528318745418687 1 1
0.488949735916399 0.483459671302171 1 1
0.573516292309307 0.568389398817013 1 1
0.286683742389956 0.283045778662074 0 0
0.354997634001519 0.351832994613066 1 1
0.404868912096245 0.400956374590709 1 1
0.256091864068725 0.253595355847979 0 0
0.720114903441869 0.712905361891592 0 0
0.467337708903152 0.462863184115812 1 1
0.478454685501609 0.474137819905045 1 1
0.452524065770387 0.448720777580217 1 1
0.596385114572157 0.589449458817278 1 1
0.602342878370349 0.595604569530536 1 1
0.61452212942609 0.608616248393178 1 1
0.537113772409692 0.531992200798724 1 1
0.571370603999371 0.565803226580088 1 1
0.479016604264323 0.474065747959166 1 1
0.347749926058845 0.344248029504525 1 1
0.53199932242522 0.52692627462357 1 1
0.517235791116484 0.51212230856626 1 1
0.342018247460716 0.338362636784967 1 1
0.518515746212012 0.513783065774552 1 1
0.512926974063875 0.507807992403559 1 1
0.530632388971348 0.525922683405598 1 1
0.533183619869919 0.52733779472403 1 1
0.467232216930757 0.461824384276427 1 1
0.392257624371684 0.388839754439414 1 1
0.538958543642832 0.532766364990011 1 1
0.574026751286374 0.568152598420986 1 1
0.447236538298582 0.442752398574809 1 1
0.613249774134323 0.607395858404343 1 1
0.516796260408716 0.511420501656543 1 1
0.571838514698145 0.566193542258008 1 1
0.489752107893885 0.484237877259489 1 1
0.614831852131736 0.609280878936234 1 1
0.489087446072657 0.484007158055296 1 1
0.566809669648313 0.561471269389159 1 1
0.512663658179052 0.507689589516575 1 1
0.558150648507887 0.551520515845144 1 1
0.731651362441097 0.723798163595003 0 0
0.488363884209632 0.483560479021398 1 1
0.462885447239174 0.457897454185206 1 1
0.320062152401292 0.316454425778627 0 0
0.366245496839545 0.362607391094288 1 1
0.458891655311198 0.453636714638346 1 1
0.649565044519479 0.643689489927264 1 1
0.298192667138295 0.295827194406305 1 1
0.459025477677325 0.454288899574512 1 1
0.401939230295579 0.398392811685628 1 1
0.51386359740321 0.508718849845665 1 1
0.382942598375416 0.378898436481446 1 1
0.516400195186042 0.511674315893923 1 1
0.424177534442447 0.419903579723425 1 1
0.554215012275148 0.547778546713736 1 1
0.408436050925774 0.403952215707185 1 1
0.609602400843836 0.604310266971686 1 1
0.406623458297017 0.401984557691425 1 1
0.496668970750549 0.491950506602123 1 1
0.535943119785462 0.53060877019116 1 1
0.404594209852734 0.400261168126547 1 1
0.384573823260786 0.380615919570027 1 1
0.44913228178981 0.444464000189407 1 1
0.631550593082204 0.625274772776209 1 1
0.621774678838374 0.616113934386791 1 1
0.455912610393794 0.450767065114159 1 1
0.571065781463754 0.565041223069877 1 1
0.696410695249868 0.689829201658194 1 1
0.481525463447436 0.477352129434882 1 1
0.578886473911603 0.57329725745687 1 1
0.496390716583856 0.491754409157986 1 1
0.554769595932014 0.548982304365093 1 1
0.59450717541894 0.588767116108114 1 1
0.259584009478848 0.256638060277484 0 0
0.539293711972514 0.534310002109199 1 1
0.487215998192386 0.482777939487482 1 1
0.597249953352866 0.59122535160989 1 1
0.565601653457915 0.559550923816046 1 1
0.566792484236616 0.561811176433021 1 1
0.430591671236215 0.425330768033087 1 1
0.483794843482655 0.479379068583641 1 1
0.607105329696397 0.600727936987181 1 1
0.46855813640171 0.463232326859095 1 1
0.599872732810813 0.593871415836452 1 1
0.506142315105132 0.50143784107604 1 1
0.417566893041824 0.41333908656993 1 1
0.614758211528647 0.608620948326961 1 1
0.477210440654663 0.471718935365223 1 1
0.486404501079489 0.481990190409526 1 1
0.502310717690747 0.497855278438932 1 1
0.422305027952017 0.417961503544001 1 1
0.520352794375837 0.515072722593776 1 1
0.515837755817252 0.510820343268536 1 1
0.499076554916493 0.493848650859492 1 1
0.465423305029439 0.461137569333796 1 1
0.42067671296803 0.417206203492502 1 1
0.384839414537346 0.380668190238282 1 1
0.583561080611847 0.577383357211895 1 1
0.453118087971277 0.447968640435146 1 1
0.459984757225693 0.455282913887961 1 1
0.422264253687125 0.418100868712057 1 1
0.475763066142588 0.470584209557957 1 1
0.590516722348927 0.584124369813475 1 1
0.463425721668153 0.458807325791373 1 1
0.263773552289762 0.261125951867989 1 1
0.480082048260079 0.475929384256655 1 1
0.611301256026833 0.605683578145515 1 1
0.505056728927015 0.500072258210197 1 1
0.345903689534882 0.342516062934793 0 0
0.426792170820647 0.421994017885223 1 1
0.628390675404142 0.622843501709336 1 1
0.500514159166596 0.494933404714561 1 1
0.540827028016815 0.534679528051785 1 1
0.416384049574094 0.410963744908637 1 1
0.746947980000677 0.738707631152256 0 0
0.591059200992228 0.585249893898935 1 1
0.486841269309834 0.481982185838837 1 1
0.635523536492938 0.628824071865617 1 1
0.493068928337466 0.488559642830458 1 1
0.594665928654633 0.589102701868055 1 1
0.60943713056166 0.602914012861675 1 1
0.590835491496228 0.585245129655229 1 1
0.51479966857194 0.509637061197066 1 1
0.430508593858452 0.426764080010744 1 1
0.41042116418493 0.406378110237665 1 1
0.516601740316393 0.5113317733305 1 1
0.517565206009076 0.51279230255168 1 1
0.665210732422544 0.657461536492791 1 1
0.421556171823725 0.417689683501666 1 1
0.669567363449103 0.662607017556187 1 1
0.525891956135958 0.520706423658293 1 1
0.466993656786901 0.462802153507782 1 1
0.549396158838561 0.543601229385133 1 1
0.495608442504296 0.49058783714127 1 1
0.564735434202675 0.557379888109771 1 1
0.37898428502497 0.374815066976663 1 1
0.450325469457932 0.445357402958557 1 1
0.329816881411752 0.326490825458652 1 1
0.411960695261915 0.407194919418382 1 1
0.519379947868744 0.51447347676641 1 1
0.583327167792788 0.577802317498594 1 1
0.374775765655277 0.371405505786196 1 1
0.684392963999479 0.677874545927407 1 1
0.484200822210581 0.478550169981011 1 1
0.495934685023528 0.491051177274482 1 1
0.47637586400119 0.47179747697319 1 1
0.513578425948083 0.508733604714912 1 1
0.553568152950827 0.547075119762384 1 1
0.547055635156214 0.541278002397833 1 1
0.476678393806366 0.471745610276904 1 1
0.619329580518342 0.612094157181201 1 1
0.484817761287165 0.479832825343067 1 1
0.452912735015801 0.448374569743347 1 1
0.644142012089346 0.637699989559737 1 1
0.538850866125345 0.533356764916651 1 1
0.384996484502664 0.381667807427762 1 1
0.596400672455343 0.589693392377381 1 1
0.57371851780154 0.567967727460688 1 1
0.495129527575521 0.490321616837969 1 1
0.545017937584632 0.540053277595659 1 1
0.449694214376839 0.445380798338663 1 1
0.409175377466003 0.405121355444525 1 1
0.607161134795963 0.601777966452367 1 1
0.371802410870529 0.367861608213742 1 1
0.574878809846064 0.5689613171143 1 1
0.338451491572602 0.3352640845964 1 1
0.512766585165552 0.507950557017982 1 1
0.542381168024933 0.537034430594079 1 1
0.390067886974662 0.386452920525305 1 1
0.484198207927725 0.478398285118757 1 1
0.522533240906098 0.517282697475477 1 1
0.559789128819374 0.554142100118516 1 1
0.567548325339016 0.562507542320052 1 1
0.537972975489118 0.533243000834695 1 1
0.364316272005411 0.360493483995861 1 1
0.545764166669498 0.540396166528189 1 1
0.418837498142389 0.415218905606636 1 1
0.52136807754884 0.516350658868058 1 1
0.387264314997635 0.38320726640429 1 1
0.636753066850084 0.629746048007785 1 1
0.548436359622414 0.542410778573764 1 1
0.648505233179697 0.642416153715819 1 1
0.615644067686286 0.609493456330448 1 1
0.432654254862742 0.427534781185362 1 1
0.398143663492019 0.394477967171927 1 1
0.416142276795738 0.412558235660613 1 1
0.580532608203996 0.574501241249293 1 1
0.598323876748317 0.592508102589605 1 1
0.529470998032039 0.523492911846557 1 1
0.489715427011589 0.485298559922709 1 1
0.406756361111463 0.402979522928486 1 1
0.439794116694026 0.43569342390211 1 1
0.646208407828158 0.639850606647634 1 1
0.43180012939229 0.426523755329852 1 1
0.299874504054505 0.296615854956739 0 0
0.592691393772843 0.586591143200442 1 1
0.644631836649321 0.637054459856807 1 1
0.528977318505338 0.523465748732086 1 1
0.683669286121442 0.676747164836264 0 0
0.546547717746792 0.540545130702794 1 1
0.479294765502998 0.474851036423804 1 1
0.596619749053199 0.589670654083623 1 1
0.726686654453478 0.719502821381207 0 0
0.515246618703314 0.51005165449504 1 1
0.443902913111489 0.439562591255043 1 1
0.417195905670011 0.4130026488857 1 1
0.549714194277209 0.543262132971777 1 1
0.515617609702442 0.510892083822872 1 1
0.644213730801246 0.638159765195021 1 1
0.624215951175055 0.617797575132075 1 1
0.669427307485762 0.662493924711898 1 1
0.468425279749341 0.463953031523794 1 1
0.514449942747926 0.509468312278691 1 1
0.513350194959347 0.508714971235075 1 1
0.444647296339099 0.439521315664418 1 1
0.595101809004812 0.589332961047912 1 1
0.570258328777587 0.56472050207395 1 1
0.439959863256521 0.435672740725528 1 1
0.684751796388447 0.678120973903548 1 1
0.528816780870097 0.523460987609953 1 1
0.424580653863763 0.42084429114313 1 1
0.358992718081382 0.355436391807306 1 0
0.541298015075563 0.534514742817971 1 1
0.525093581669262 0.520331662230189 1 1
0.515339029736213 0.510682020489427 1 1
0.472385475834339 0.467467938096718 1 1
0.397367152509025 0.393414322166977 1 1
0.325115613750566 0.32217067579944 1 1
0.629876328804242 0.62362746694569 1 1
0.499591720559227 0.494587843992531 1 1
0.444498840350876 0.439928166157504 1 1
0.558375314217276 0.553230376214639 1 1
0.47616680167417 0.471201400232566 1 1
0.562929382893603 0.55787463985251 1 1
0.588482809827205 0.583007657259272 1 1
0.516229578692507 0.511046134458647 1 1
0.472018414940469 0.467006826784326 1 1
0.56866028701307 0.562698511212277 1 1
0.529907332064916 0.524874447853183 1 1
0.564389560638257 0.558422659856369 1 1
0.470654384802129 0.466314051771277 1 1
0.552139649203753 0.546051065982517 1 1
0.632726488750546 0.626153342895588 1 1
0.52147840138534 0.516260081811664 1 1
0.399495079149357 0.395320569453874 1 1
0.460111294324693 0.455630658529739 1 1
0.477288444881305 0.472531171289404 1 1
0.506220811541265 0.502246572951868 1 1
0.480756011338217 0.475894910443213 1 1
0.557632217681111 0.552223158541563 1 1
0.471541003887761 0.466340825705856 1 1
0.464069288828575 0.459495560603996 1 1
0.383005186573945 0.37879695801108 1 1
0.469685270060119 0.465223408970144 1 1
0.520306751097417 0.515008476433458 1 1
0.600766019859948 0.594072045340621 1 1
0.417929486060707 0.413412125708412 1 1
0.404582239784582 0.400494062344952 1 1
0.634205486370492 0.627703623621518 1 1
0.583671846717414 0.577734667661102 1 1
0.719637897803803 0.712869081358145 1 1
0.447900014180214 0.442987772981891 1 1
0.537478494982528 0.531870819441089 1 1
0.537592077095079 0.531961240334153 1 1
0.359786844037087 0.356273456926305 1 0
0.42127095808122 0.417087158546889 1 1
0.656636890055348 0.650120178849485 1 1
0.599584329036466 0.59334017198055 1 1
0.523881462841796 0.518232925170157 1 1
0.448528460647464 0.444263987414647 1 1
0.547817919546396 0.541231274094861 1 1
0.603750955469701 0.597907216238706 1 1
0.594388432150529 0.588082790458414 1 1
0.465180532686017 0.460666882419634 1 1
0.753393133072264 0.745121636303714 0 0
0.51133423193304 0.506086715397039 1 1
0.542068394570745 0.536630901178644 1 1
0.343401332817873 0.339618373493122 1 1
0.455639282136146 0.451258192013256 1 1
0.627000494488443 0.621241713734602 1 1
0.462561429699205 0.458225756677377 1 1
0.636126635649831 0.629836446886067 1 1
0.620843604905237 0.614733454426575 1 1
0.41926751713406 0.414462026996705 1 1
0.652105206920814 0.646183164036486 1 1
0.405206215715126 0.400357485292755 1 1
0.408126997470904 0.404302255911155 1 1
0.456320043386502 0.452084727357218 1 1
0.346649412027291 0.343040307552546 1 1
0.456694492819101 0.450995410282515 1 1
0.414204725017786 0.409844734868155 1 1
0.721418039591943 0.714253502177674 0 0
0.609966199629957 0.603902684826544 1 1
0.490974388506225 0.486072360359385 1 1
0.542322978516513 0.537340732291279 1 1
0.464465463993915 0.460181147133475 1 1
0.51639509495357 0.510829155830777 1 1
0.437421943309761 0.433504263951732 1 1
0.57166562658847 0.566035878471268 1 1
0.371996695428373 0.368008242590358 1 1
0.413354210221182 0.408979871456036 1 1
0.538443298343817 0.532501223298151 1 1
0.65442031580703 0.648524810633299 1 1
0.302216016796549 0.29988214216719 0 0
0.509972345777704 0.504269571655043 1 1
0.63899849927407 0.632646689404823 1 1
0.404766996458911 0.400534864675349 1 1
0.462987907307516 0.457968588470704 1 1
0.523628554808743 0.518301464661134 1 1
0.418302256979253 0.413155076038826 1 1
0.445898746225432 0.441887134735929 1 1
0.543999832905377 0.538887934336789 1 1
0.439192740157112 0.434811749902833 1 1
0.528386031142373 0.52187270875787 1 1
0.483629492852052 0.479008737605894 1 1
0.438708926309561 0.434778695546496 1 1
0.373956498082384 0.37012091348091 1 1
0.435475126597255 0.431115036023252 1 1
0.340873880631348 0.337621520743718 0 0
0.629641673346041 0.623446673057348 1 1
0.587180439869299 0.581927411081237 1 1
0.367730234768934 0.364080162373501 1 1
0.717033319785098 0.710045235778489 0 0
0.685555646305068 0.678064448219369 1 1
0.471322093060503 0.467048919150263 1 1
0.487043389757667 0.482645487347582 1 1
0.485591718996685 0.480779138883482 1 1
0.458119346827425 0.45406051039911 1 1
0.50623327436545 0.501637734820113 1 1
0.579551174651174 0.57399397705949 1 1
0.454983605304232 0.450733799006566 1 1
0.431889582476637 0.427415324807045 1 1
0.491234802666777 0.486233823533237 1 1
0.523507454240551 0.517897735324992 1 1
0.595372616520293 0.589376004535019 1 1
0.517616777448984 0.512217909530439 1 1
0.548935923684266 0.542918422667717 1 1
0.632440700424676 0.62599799308233 1 1
0.391732635077547 0.388183256968862 1 1
0.560758953060042 0.554741828011541 1 1
0.472304762525215 0.467615947558369 1 1
0.584381864902167 0.57896626844599 1 1
0.385262529523725 0.381802239149951 1 1
0.358745947329437 0.35562154491121 1 1
0.482116729123748 0.477714747197456 1 1
0.456376933124431 0.451875607955306 1 1
0.678922114989809 0.672203286544446 1 1
0.480910408399106 0.476742888893867 1 1
0.74051780936795 0.733290909268453 0 0
0.716827747787894 0.707791712077734 1 1
0.494520137572901 0.4890605568919 1 1
0.616530943707151 0.610412003782571 1 1
0.525537843882898 0.519706353144861 1 1
0.504956904178584 0.499165138482898 1 1
0.329641044507206 0.325640971125538 1 1
0.545414018232184 0.54006114854905 1 1
0.568032900106259 0.561585978030607 1 1
0.346313190470125 0.34292259747438 1 1
0.616207321293087 0.610010792892416 1 1
0.334291301411703 0.331429448811668 1 1
0.567172307930953 0.561329309478538 1 1
0.458681819821176 0.453586006730147 1 1
0.530437904586992 0.526108554475383 1 1
0.457966672766 0.453111114928939 1 1
0.526396575240835 0.521148186386811 1 1
0.555784032558834 0.550230389792084 1 1
0.361043380477531 0.357704978971509 1 1
0.674020409367438 0.66766733332116 1 1
0.618090497778847 0.611703823900956 1 1
0.739096928060087 0.732397933515612 0 0
0.542121472661701 0.536840427097658 1 1
0.492251340698406 0.488018312891304 1 1
0.585505226617488 0.580132000319314 1 1
0.548408092453893 0.54209516509965 1 1
0.49422804609577 0.489726043231769 1 1
0.390433228087382 0.38689510434612 1 1
0.53531092629646 0.530389825698626 1 1
0.410782882492625 0.40620650573586 1 1
0.533735314379441 0.528671900084745 1 1
0.370955623385547 0.367123370305142 1 1
0.357663252744762 0.354243745847221 1 1
0.626214102052547 0.619888501896893 1 1
0.573809231444016 0.568126053392904 1 1
0.68982507676562 0.683443388782414 0 0
0.479371105437508 0.47335463483344 1 1
0.519409038427402 0.513910393308812 1 1
0.523499761099789 0.518288319793833 1 1
0.728443848529614 0.720013144722568 0 0
0.460570796144486 0.456133756429127 1 1
0.423973463593847 0.41987240939555 1 1
0.803010673474591 0.794369175748083 0 0
0.518461268356551 0.513823510992764 1 1
0.491968419019249 0.486621946294737 1 1
0.286943052446249 0.283738544410794 1 1
0.519166680335976 0.514133196363189 1 1
0.541438673663303 0.535450890342961 1 1
0.466211785246312 0.461497694279991 1 1
0.637317385422836 0.631163696170462 1 1
0.6438196729235 0.636997456273904 1 1
0.567295736691887 0.562547066808431 1 1
0.451770182780588 0.446812322137583 1 1
0.489992213597828 0.484957070145246 1 1
0.53664772290849 0.531136701491556 1 1
0.439341380614658 0.434721650020027 1 1
0.506343845174311 0.501774613688655 1 1
0.442983618737543 0.438951349426987 1 1
0.617179515204084 0.609703682002006 1 1
0.462922101714024 0.457069019956392 1 1
0.63197318906505 0.625280664973519 1 1
0.524591598681369 0.51956051607693 1 1
0.411358733656528 0.407797661319297 1 1
0.593427645166884 0.587781900138071 1 1
0.460246319292942 0.455591944508775 1 1
0.296947086472152 0.293208815471532 0 0
0.659708312312079 0.652800103443587 1 1
0.370103047433133 0.366546179878735 1 1
0.655268577501973 0.6495668311626 1 1
0.453730192382081 0.449586622134043 1 1
0.408437429375985 0.404319754983825 1 1
0.55137618906741 0.546278355253407 1 1
0.452827443048814 0.448636190359299 1 1
0.605140039678691 0.599079841509957 1 1
0.613803061670935 0.60776136673337 1 1
0.741261763743214 0.733797077990942 0 0
0.455120521500143 0.450318112663811 1 1
0.397059965961437 0.393542184349057 1 1
0.341198391259138 0.338047164388327 0 0
0.304743449014744 0.301688452017025 0 0
0.47329052165348 0.469257858947663 1 1
0.369768691105654 0.366431686994179 1 1
0.587123319058496 0.581113259846572 1 1
0.428984103821164 0.425081097477794 1 1
0.587877298764083 0.582507089027607 1 1
0.508608146142922 0.50343669129439 1 1
0.563041175896309 0.556644193302101 1 1
0.419334548849569 0.41501255494706 1 1
0.597526773947083 0.591408773781853 1 1
0.437420557328292 0.433835444484535 1 1
0.575521693377028 0.569869623517011 1 1
0.397219947550629 0.392213422902877 1 1
0.440478839304904 0.436645371307622 1 1
0.528843032459281 0.523041652656104 1 1
0.609747038188675 0.603568977220036 1 1
0.327808438762267 0.324112698362652 0 0
0.330357438219282 0.32760987497293 1 1
0.271218296797225 0.269126190916344 0 0
0.586975678861051 0.581182326547133 1 1
0.547982077944393 0.542598965923015 1 1
0.441001066842155 0.436718153479199 1 1
0.553424963444382 0.548723770718562 1 1
0.488256305275525 0.483330625484383 1 1
0.525370311417588 0.520776388662835 1 1
0.417949198846749 0.412755169338141 1 1
0.697460030779129 0.690760010042788 0 0
0.528222069979407 0.522833683422087 1 1
0.396207923940838 0.392095378340744 1 1
0.342394221423793 0.33897148550313 1 1
0.609697916143162 0.604048403758978 1 1
0.484105390472253 0.479439462749664 1 1
0.491628882598204 0.487424845758546 1 1
0.293253620566146 0.290603391647038 0 0
0.437319026518131 0.432477409420363 1 1
0.490418313961432 0.485337177925891 1 1
0.451764977800982 0.44669679796872 1 1
0.421716340671122 0.416820338265857 1 1
0.430555876798724 0.426096431289655 1 1
0.353721181429711 0.350063503492006 1 1
0.564165448771938 0.55900039782808 1 1
0.519445386839253 0.513785927388628 1 1
0.553314794007643 0.548157201811348 1 1
0.472279966456323 0.467904837491855 1 1
0.36531446789612 0.361194530167613 1 1
0.466532522960802 0.461322070509047 1 1
0.581293975004734 0.576099764874583 1 1
0.509518144155799 0.504886389076156 1 1
0.494548934202275 0.489282241158266 1 1
0.643627656623854 0.637206380252017 1 1
0.551366129350154 0.545460358561989 1 1
0.511515629141339 0.506290125393119 1 1
0.437599166704969 0.433395050445347 1 1
0.46008695083502 0.455211168160802 1 1
0.445126612087235 0.439865102167851 1 1
0.461334409586034 0.455861864680129 1 1
0.334867750216894 0.331270269863891 0 0
0.390841891532155 0.387260656118316 1 1
0.56530801001041 0.558945437289188 1 1
0.311025290351572 0.30790247193505 0 0
0.42474268638991 0.420700584014232 1 1
0.635114104901482 0.628971731935488 1 1
0.418665143027604 0.41529068863398 1 1
0.513410679612559 0.508204678642846 1 1
0.373731275494458 0.370018365298762 1 1
0.628377172145359 0.621996519160006 1 1
0.304319219877242 0.301249107502292 0 0
0.566002265638565 0.560464621834442 1 1
0.563165581282435 0.556702818645976 1 1
0.494875613878221 0.489981752617337 1 1
0.610334634069572 0.60426967234298 1 1
0.411829493668427 0.408365132451318 1 1
0.621191844484906 0.615549256101133 1 1
0.55873166979935 0.553426468906298 1 1
0.457554501996039 0.453534997345365 1 1
0.535745204958182 0.530422833047087 1 1
0.642356708859018 0.635777869883963 1 1
0.501746187974263 0.496466784167715 1 1
0.465581497918726 0.46110908346661 1 1
0.541093288627654 0.535752283941643 1 1
0.525884907802782 0.520387304984211 1 1
0.517934344206382 0.51339995716546 1 1
0.439457481507497 0.435035550144705 1 1
0.489734199311402 0.484624399776144 1 1
0.445558695909533 0.440200227683727 1 1
0.626442235478376 0.619925794396922 1 1
0.440709381994364 0.435698916008731 1 1
0.614585189923651 0.608266641438014 1 1
0.464623840076875 0.459629875405165 1 1
0.551252290241729 0.545028104961756 1 1
0.434043568760086 0.430243920647577 1 1
0.606519838382845 0.599921211884568 1 1
0.541026213998009 0.534638340772144 1 1
0.655684225035832 0.649600831875072 1 1
0.453530679456449 0.449113001345996 1 1
0.593396093884135 0.58773016700755 1 1
0.589220577264096 0.583138214911755 1 1
0.511794468365964 0.506775480943143 1 1
0.389430334672694 0.384570743832522 1 1
0.540234712878833 0.535434873652399 1 1
0.570260753015428 0.564226592242875 1 1
0.496836305378859 0.491447180623871 1 1
0.513661953252893 0.508667582971065 1 1
0.574289440265545 0.567963305245528 1 1
0.605786191319321 0.599449524017578 1 1
0.533177678341938 0.527345291959113 1 1
0.561361764457562 0.555107571338203 1 1
0.664183363504566 0.657645146971914 1 1
0.56622972324367 0.559901307160553 1 1
0.499674811302495 0.494790721772745 1 1
0.523263089768033 0.51850823197017 1 1
0.449744222092998 0.445137217587174 1 1
0.524452055930861 0.519114127883927 1 1
0.494013085212613 0.48915467276338 1 1
0.544956133832469 0.540114726284506 1 1
0.361938454743958 0.358116004753573 1 1
0.653454366234022 0.646335718460989 0 1
0.576588469813626 0.570659915128726 1 1
0.458788417773172 0.453233126211505 1 1
0.691706798254521 0.684105562598807 1 1
0.550869105307482 0.544573259474186 1 1
0.587638303213665 0.579665751932188 1 1
0.474183176657999 0.469139496970982 1 1
0.702954647056352 0.69633063110435 1 1
0.407392991712081 0.403238368843794 1 1
0.561281736613924 0.555176059452702 1 1
0.604733946328364 0.598957644573387 1 1
0.526230085060441 0.521124014852989 1 1
0.627558907252688 0.621511103359751 1 1
0.250170182655546 0.24778576768573 0 0
0.722869437765882 0.716100678778963 0 0
0.555886743354806 0.550357370161805 1 1
0.446240590940187 0.441446568173616 1 1
0.511605374011251 0.505807772907998 1 1
0.510718091857375 0.505681317472586 1 1
0.394159891322006 0.390620747260961 1 1
0.643816525447703 0.637649205694779 1 1
0.437636753830354 0.433087123388793 1 1
0.490931766144239 0.48503092282941 1 1
0.386239663150578 0.381469164911412 1 1
0.637948044278133 0.6303027036048 1 1
0.51670935600138 0.511594933048782 1 1
0.506963644661331 0.502048765410268 1 1
0.306005751671901 0.302405034106798 0 0
0.427119521797086 0.422807248403668 1 1
0.370867643740613 0.366749253256131 1 1
0.528842449425659 0.524166609829323 1 1
0.562580648452611 0.556676291195395 1 1
0.371608326312944 0.367902173961164 1 1
0.496741339360699 0.491679639039153 1 1
0.54996522365886 0.543972323780722 1 1
0.511950128883916 0.505880753630271 1 1
0.610739655017359 0.604980082636989 1 1
0.322511455198202 0.319137909490059 0 0
0.61136367433383 0.605554536282663 1 1
0.459791840551156 0.455015110448562 1 1
0.570418637272457 0.564167726240015 1 1
0.413202400367062 0.409076916640942 1 1
0.703066560049871 0.695827436920012 1 1
0.466735906659554 0.46150589124663 1 1
0.420464390528613 0.416257283822282 1 1
0.654817381486595 0.648664711244012 1 1
0.606185461241571 0.599618743400626 1 1
0.447805900310947 0.443907508258208 1 1
0.694557153908755 0.68706549614289 1 1
0.46550049676902 0.460971843035681 1 1
0.489944271068585 0.484923357477058 1 1
0.379848035380824 0.377062243391347 1 1
0.604561286810602 0.598171492230139 1 1
0.270730138249613 0.268083236077434 0 0
0.412559739707314 0.408754646803588 1 1
0.343683805685576 0.340311868997967 1 1
0.619220818969707 0.613026536309549 1 1
0.519249518361598 0.514377827663981 1 1
0.525643499472275 0.521025875288271 1 1
0.541658768545476 0.536651716856476 1 1
0.776605360641218 0.768333319518577 0 0
0.476542749416626 0.472020286052217 1 1
0.480319487617536 0.475304453728812 1 1
0.454664623944719 0.450218817579462 1 1
0.618128074511156 0.612797519652833 1 1
0.540552737429493 0.535781681499865 1 1
0.485510704088634 0.48085390216584 1 1
0.617375969149551 0.610853056221539 1 1
0.61777266225473 0.611038760193122 1 1
0.664590872894157 0.657824477741178 1 1
0.389682385095037 0.384789700538011 1 1
0.28745051277318 0.284863353574568 0 0
0.297957514821254 0.294450784844308 0 0
0.547635182314806 0.542574765869349 1 1
0.490882342053409 0.485069834308704 1 1
0.559783065379304 0.554773776253545 1 1
0.4669004092023 0.461918986972212 1 1
0.561661890911316 0.556279881934621 1 1
0.4121619589195 0.408075306655531 1 1
0.585435146335591 0.579621171086369 1 1
0.54336411145705 0.538467700324343 1 1
0.452864733264432 0.4483802359233 1 1
0.453780601644384 0.449889750650529 1 1
0.394899395803675 0.39060290770968 1 1
0.394173163528242 0.390483513007074 1 1
0.534630067026327 0.528764123662793 1 1
0.541875401001543 0.536699879502298 1 1
0.7245514396639 0.717455155036067 0 0
0.447161442382595 0.442590348125186 1 1
0.622137838819976 0.615386744467018 1 1
0.670029311805692 0.663166788273185 1 1
0.345056228201355 0.341903783583229 1 1
0.446768586574373 0.441417799848437 1 1
0.60132667224462 0.595661927351058 1 1
0.436131653563385 0.432400626758298 1 1
0.316053427142256 0.312623759335567 1 1
0.558795973083437 0.553583958488218 1 1
0.478570060340837 0.473563312607743 1 1
0.6024635865321 0.595450438192056 1 1
0.578932732640092 0.573623476744225 1 1
0.489020850980826 0.48417484957376 1 1
0.491551845989906 0.48647320709916 1 1
0.615191682789925 0.608578508850728 1 1
0.487574184935614 0.48329219406573 1 1
0.478848416533085 0.47337758079347 1 1
0.510533280443799 0.505684530976236 1 1
0.313749418742241 0.31066092443988 1 1
0.436692145870098 0.431709970755349 1 1
0.596277946189484 0.589671617786716 1 1
0.493193363500521 0.4889120858403 1 1
0.373360004333735 0.369615193518717 1 1
0.431216626242808 0.4268008684516 1 1
0.47663751198406 0.472840669216297 1 1
0.510448161736166 0.505017912105921 1 1
0.408452290359274 0.404218828228998 1 1
0.449264686324931 0.444496361248426 1 1
0.562055044183629 0.555837868723874 1 1
0.456445172734815 0.452007280096261 1 1
0.384175758981218 0.380245387572822 1 1
0.386846679631812 0.383397448917813 1 1
0.42201181164203 0.417097049241005 1 1
0.610579449608744 0.604260922599165 1 1
0.315481120790664 0.312490017990868 1 1
0.584265600229167 0.577901250190102 1 1
0.459893964537353 0.455316621368473 1 1
0.391380128849494 0.387474338881439 1 1
0.469823005506433 0.464748436435585 1 1
0.435937797400796 0.431637105854056 1 1
0.716395685922352 0.708783618380657 1 1
0.530443383098961 0.523801805129111 1 1
0.538953239683963 0.532892708040558 1 1
0.436308953647182 0.431776500526832 1 1
0.495066075370766 0.489167339604715 1 1
0.480775588153849 0.475716613572446 1 1
0.585013016125818 0.578902066990374 1 1
0.38811265262324 0.384586278249385 1 1
0.426002012715692 0.421939813126363 1 1
0.518547370235813 0.513304336901761 1 1
0.658977658625155 0.652687647082946 0 0
0.351478189621332 0.347977855509077 1 1
0.476846259574576 0.472597343262573 1 1
0.556856789545029 0.551404675368735 1 1
0.482219516996948 0.477370549016929 1 1
0.60664739845506 0.600571959034784 1 1
0.464535657295626 0.459454121875367 1 1
0.392890682949404 0.389224541923772 1 1
0.483618353045011 0.478984954712573 1 1
0.593849743567587 0.587241323824653 1 1
0.443463206946965 0.439622296693443 1 1
0.610654995648369 0.604531003754112 1 1
0.443970439360552 0.439061795547564 1 1
0.508801361207682 0.503360590027777 1 1
0.562091311631887 0.556709571947371 1 1
0.438708621583803 0.43473259334281 1 1
0.528656226167836 0.52347627826006 1 1
0.589063337791172 0.583631616293052 1 1
0.445023009923943 0.440748391273137 1 1
0.457275200921022 0.452846867848265 1 1
0.659514193889951 0.652437618682529 1 1
0.530843366193762 0.52568082886667 1 1
0.559068897186327 0.553676119657009 1 1
0.46836561392876 0.463046097219589 1 1
0.504443070500266 0.499388404503748 1 1
0.470326974248403 0.465500243192875 1 1
0.525379915504765 0.519484272789226 1 1
0.543104990010671 0.538337850913615 1 1
0.443092321508486 0.438344102614366 1 1
0.628785740607549 0.623013524341776 1 1
0.365351359005679 0.361536678682481 1 1
0.462197034597492 0.457958359913895 1 1
0.428999892569285 0.424610102386723 1 1
0.422975600344954 0.418735870644546 1 1
0.463723380996305 0.458728426065429 1 1
0.658977490378882 0.65245268624398 0 1
0.704738222592829 0.697984333146517 0 0
0.411276728761779 0.406817501557023 1 1
0.564924215748042 0.559944758510982 1 1
0.636641369998458 0.629617943708254 1 1
0.360415517224911 0.357170140936207 1 1
0.485826672517125 0.481165946875086 1 1
0.454907165341636 0.450174028861694 1 1
0.669987680276065 0.662475323904537 1 1
0.524716721866497 0.519100712646611 1 1
0.400044256831681 0.395943946182177 1 1
0.642654913634304 0.635954385551527 1 1
0.423806242623886 0.419185099864666 1 1
0.449004271278616 0.444030529114454 1 1
0.400702383831132 0.396550756167882 1 1
0.617292865686675 0.611195313297863 1 1
0.545971546547259 0.54103824759059 1 1
0.400147161615382 0.395933315325255 1 1
0.514060380392215 0.50854640077489 1 1
0.382513694021811 0.37844247076712 1 1
0.46074884754089 0.456504602491251 1 1
0.398043707214288 0.393889002405122 1 1
0.539151573778702 0.534541286591695 1 1
0.424015854799744 0.419135877771414 1 1
0.589945424940305 0.583901319238635 1 1
0.52875276696991 0.523761698407192 1 1
0.548147024835758 0.542613397931407 1 1
0.413696286649094 0.409371244640875 1 1
0.550061596089092 0.543081732313643 1 1
0.527911457537817 0.522321319316133 1 1
0.423811766865083 0.419160649270748 1 1
0.502343564815328 0.497374637644766 1 1
0.446655087025565 0.44245851408961 1 1
0.550546077937174 0.54552493589251 1 1
0.471634660499863 0.467125282795002 1 1
0.566137377342782 0.560800714642321 1 1
0.626540616194961 0.620215731843562 1 1
0.484500438270151 0.479163311428736 1 1
0.484831123018968 0.479977055150758 1 1
0.368507349902861 0.364551905877301 1 1
0.428829328921209 0.424680542774817 1 1
0.7893907691569 0.782027280394431 0 0
0.391659479977463 0.388008386612906 1 1
0.446987947508407 0.442353304818298 1 1
0.548123582373107 0.542069482925608 1 1
0.405435488521717 0.401655712601724 1 1
0.636056190516126 0.62947667264059 1 1
0.522688718204527 0.517026117094759 1 1
0.490127379625229 0.485185594344958 1 1
0.606105501403707 0.601072449768338 1 1
0.346470252436532 0.342818561475845 0 0
0.627967313321643 0.62167491987756 1 1
0.484711897254184 0.479745781247356 1 1
0.549683825393777 0.54430389977353 1 1
0.446249879207481 0.441113319052334 1 1
0.507247957133536 0.502408470758368 1 1
0.429248983340644 0.424744466907296 1 1
0.422683708770115 0.418742079500164 1 1
0.529935536164591 0.525103417803442 1 1
0.45929389699013 0.454318586980372 1 1
0.520556064411883 0.515132330831602 1 1
0.552438498114393 0.54716341416931 1 1
0.570814571528997 0.565035696828723 1 1
0.50308993746587 0.497771342414005 1 1
0.479340946094654 0.474941885237035 1 1
0.517276812889291 0.511471967923684 1 1
0.49828403832766 0.49319175460719 1 1
0.478949554668981 0.474351828913312 1 1
0.450946271260325 0.446676677725533 1 1
0.417493550416836 0.413655203793805 1 1
0.607039035408079 0.601809606053783 1 1
0.494390202075556 0.489612997044701 1 1
0.370270307051136 0.366690606963465 1 1
0.463537430015866 0.458698319841961 1 1
0.471173990143307 0.466249557210489 1 1
0.409376896194421 0.404847234285955 1 1
0.422492955990101 0.418369045539939 1 1
0.515278080451309 0.510615691078306 1 1
0.608842236467072 0.603011117869154 1 1
0.483607940576636 0.478132040215613 1 1
0.544363863880475 0.53947105574181 1 1
0.407763923640347 0.404072476034561 1 1
0.280790822527529 0.277612196855549 0 0
0.400033376901255 0.39593241713347 1 1
0.639617840168673 0.632796728341509 1 1
0.355558854984951 0.352070568980209 1 1
0.669789648134727 0.663295336936129 0 0
0.47958813053434 0.474959146793941 1 1
0.413684523067434 0.409460176555291 1 1
0.380196805156087 0.377162714814666 1 1
0.508629722854442 0.502783157114935 1 1
0.410105392442025 0.405201928603614 1 1
0.491174783094464 0.486519642251896 1 1
0.738349993976029 0.730917190649329 0 0
0.461215868057739 0.457327547394986 1 1
0.48555879467659 0.480130567028322 1 1
0.554055106265924 0.548048413144166 1 1
0.426831514690408 0.422906436549996 1 1
0.482387421792614 0.477665419430485 1 1
0.423434202477789 0.419135593011957 1 1
0.427461036439209 0.423559688237725 1 1
0.54667376900571 0.541233448857386 1 1
0.381894541036644 0.37714153995581 1 1
0.433583783750921 0.429521965303964 1 1
0.707369817803682 0.699867507579425 0 0
0.585859854371118 0.580381958222104 1 1
0.567065400715596 0.561107639638779 1 1
0.655484150874276 0.648390998423031 1 1
0.418162240573455 0.413616690255586 1 1
0.549899572976187 0.544267586337766 1 1
0.682632279519576 0.676597319733424 0 0
0.457496405331417 0.453155214899222 1 1
0.341289801055904 0.338016616653399 1 1
0.517299531944464 0.510784571879402 1 1
0.495269148881832 0.490814282979014 1 1
0.488133499561913 0.482919984019849 1 1
0.463824409957333 0.460159197096236 1 1
0.479063833106593 0.474756155863828 1 1
0.482949933263812 0.478077831965326 1 1
0.468387062247665 0.463525697509527 1 1
0.519412454523938 0.514279195713381 1 1
0.547558813818956 0.541880269627606 1 1
0.443732141004462 0.438521489731559 1 1
0.430812795398102 0.426734085877491 1 1
0.52603777204625 0.521072684388653 1 1
0.349463184200827 0.345579868383153 1 1
0.551161254755944 0.545499983153981 1 1
0.495694106771595 0.491394052481144 1 1
0.321302829300695 0.318485627408486 1 1
0.513991920031072 0.508447076710173 1 1
0.681930998522805 0.675333732139955 1 1
0.442867880035233 0.438542959205402 1 1
0.41185186613968 0.408719982471959 1 1
0.479709521544009 0.475107549597071 1 1
0.4717294599026 0.467108521799673 1 1
0.437398949900292 0.433042365196163 1 1
0.52776436617892 0.522507352455327 1 1
0.369267398740957 0.365899830288344 1 1
0.602066566676945 0.595242361802816 1 1
0.603600453182644 0.596756970453982 1 1
0.61311737919717 0.605064224650087 1 1
0.588582733845259 0.582347453755597 1 1
0.370784192380278 0.366825946803305 1 1
0.421661060409839 0.417759427073326 1 1
0.68058038736132 0.673751483146077 1 1
0.378877683005891 0.374278235378681 1 1
0.619932976462037 0.613460946785647 1 1
0.336313265174456 0.332754328585033 1 1
0.515094488929637 0.509967065940966 1 1
0.254287289973663 0.251421424359751 1 1
0.546456077486506 0.541236925628732 1 1
0.60789033521825 0.60192797393871 1 1
0.329490460991611 0.326664172050217 1 1
0.504589144298634 0.499300442753236 1 1
0.352985461229149 0.349909634867073 0 0
0.375332953037822 0.371601814157642 1 1
0.543813529390327 0.538245269609762 1 1
0.419613650857663 0.414854623449583 1 1
0.563263254898666 0.556746858796354 1 1
0.351683143218834 0.347499885448647 1 1
0.487665242101418 0.482874001809986 1 1
0.499935945571523 0.494927015247276 1 1
0.421659769025831 0.417066091856584 1 1
0.518301992029242 0.513218322121326 1 1
0.450313086013283 0.445754104296255 1 1
0.266122616677217 0.263217269843511 0 0
0.516493898485334 0.511404698001549 1 1
0.543943534175258 0.538827701478824 1 1
0.332763966255325 0.329460089926934 1 1
0.463462139593946 0.45883821790509 1 1
0.490875176163959 0.485377675811574 1 1
0.704357984312564 0.697303055670468 0 0
0.52269224977181 0.516822434905633 1 1
0.375765064966698 0.371907607860642 1 1
0.429649872677424 0.425349387152844 1 1
0.360160997271798 0.356608892121132 1 1
0.579332242084012 0.573295759314334 1 1
0.549749678791073 0.543984650016391 1 1
0.56166145528719 0.556400855205226 1 1
0.342685454264863 0.338628996145545 1 1
0.513879833081589 0.508687163353545 1 1
0.554866280537184 0.549311199361368 1 1
0.439485795010804 0.434982219824191 1 1
0.586745414572687 0.579623045672777 1 1
0.624989656789853 0.619126028565396 1 1
0.415247786012931 0.411320460601437 1 1
0.476403300011677 0.471272157517106 1 1
0.447601219228703 0.442490357498427 1 1
0.419340950576684 0.414895665251982 1 1
0.353527216563881 0.349691173972512 1 1
0.449220417074771 0.444679477034633 1 1
0.419436851483116 0.415078476593149 1 1
0.409981139192914 0.405586128839098 1 1
0.389872517050753 0.385913523644359 1 1
0.605031812787796 0.599445697538517 1 1
0.501083897597683 0.496344597017327 1 1
0.442392864294906 0.438545499569181 1 1
0.356185939282916 0.352928587860886 1 1
0.600073133150484 0.593889221654015 1 1
0.484701196006699 0.479633791312746 1 1
0.502708753995801 0.498092309818684 1 1
0.410709343968271 0.406953243133896 1 1
0.545490853212815 0.539322286520347 1 1
0.275755966664316 0.272894337955631 0 0
0.630130916706956 0.624057498492848 1 1
0.509731725006312 0.504321140814835 1 1
0.387030790918342 0.382887026781782 1 1
0.541115878011113 0.535514232957714 1 1
0.371016206227211 0.367797566521123 1 1
0.495448564131364 0.490240711974802 1 1
0.619155597124669 0.612496102812594 1 1
0.622099672449621 0.615517770779648 1 1
0.462712123643894 0.457901621526949 1 1
0.529988641046495 0.52406748588554 1 1
0.743242830035945 0.735017483778265 0 0
0.574092826442425 0.568424816599223 1 1
0.477885411668762 0.472377324053955 1 1
0.524238608276233 0.518900923239394 1 1
0.523370741407552 0.517637296124677 1 1
0.577442840238675 0.572155995647013 1 1
0.37231863511597 0.368731138449555 1 1
0.515174662773602 0.509274779883093 1 1
0.590749778088396 0.584934886941431 1 1
0.482406984365406 0.477897695254571 1 1
0.698867175295293 0.691820054364373 1 1
0.658426909976201 0.651834725923084 0 0
0.516039686753291 0.510424651761367 1 1
0.662979728442748 0.655291381080229 0 1
0.582258534813492 0.576282910832809 1 1
0.550224182299342 0.544909697125122 1 1
0.47998047571987 0.47454142124627 1 1
0.529461095579569 0.524215316898484 1 1
0.557896014655879 0.552666247334972 1 1
0.421712481835401 0.417218748292928 1 1
0.574714464428754 0.568730068713549 1 1
0.643390030720422 0.636610980644922 1 1
0.420403942593234 0.4154201463266 1 1
0.375547536241135 0.371868517897824 1 1
0.791094508852647 0.782760787126112 0 0
0.481757299201236 0.4761855665483 1 1
0.367927343492238 0.364511958923752 1 1
0.536263258403432 0.531349305722997 1 1
0.365016790135081 0.360924750411336 1 1
0.515419068149851 0.509884349638244 1 1
