# Supplementary material for: Bias caused by sampling error in meta-analysis with small sample sizes
Source: PLoS One. 2018 Sep 13;13(9):e0204056. doi: 10.1371/journal.pone.0204056 (PMC6136825; doi:10.1371/journal.pone.0204056)
Supplement: S4 File — (ZIP) [file pone.0204056.s004.zip › results N = 10 theta = 0.5 tau = 0.2 sz = 500-1000.txt]

"cohen.dl.theta" "hedges.dl.theta" "cohen.dl.cp" "hedges.dl.cp"
0.499930501762511 0.499448514503817 1 1
0.359685902294427 0.359321022525784 1 1
0.482745440519438 0.482279090906097 1 1
0.486745837412107 0.486230701904133 1 1
0.502475315313099 0.501976886457826 1 1
0.584240741853565 0.583664016713816 1 1
0.446261960598857 0.445805408293927 1 1
0.468832282272103 0.468274781571981 1 1
0.405193509058866 0.404750344087438 1 1
0.559370305851148 0.558780597295082 1 1
0.501856191313284 0.501329645384471 1 1
0.51667815600129 0.516206846491933 1 1
0.5991669958421 0.598540456377571 1 1
0.498770908537059 0.498266282015954 1 1
0.577782668921411 0.577217539938895 1 1
0.423205708367563 0.422764237789354 1 1
0.573706605299943 0.573075582739627 1 1
0.510629716395189 0.510116896400801 1 1
0.516423154425614 0.51589144073794 1 1
0.472667012032305 0.472169775176332 1 1
0.54493387089722 0.544424865790417 1 1
0.540345433896592 0.539731284051287 1 1
0.530747929804231 0.530181287404755 1 1
0.462352020572228 0.461840582830461 1 1
0.390745738846633 0.390344294495016 1 1
0.575470019624624 0.574886019640144 1 1
0.670351267066893 0.669658193598503 0 0
0.486493984547068 0.486006998636356 1 1
0.550877351897408 0.550296742378477 1 1
0.463414102179377 0.462985741325933 1 1
0.445925315359094 0.445506505773157 1 1
0.354879366278293 0.354559701059294 0 0
0.469117485364994 0.468646737296046 1 1
0.449154359172101 0.448718762875948 1 1
0.597045505604141 0.596459035947102 1 1
0.519883888747955 0.519365671188055 1 1
0.44731474182282 0.446849353510133 1 1
0.601186433387388 0.600566764650824 0 0
0.582892645854204 0.58227513856774 1 1
0.509456998774629 0.50901211255839 1 1
0.541431834454282 0.540863010252214 1 1
0.381789388949799 0.381424812741509 0 0
0.524144001140318 0.52355060871174 1 1
0.450609436097387 0.450219939339367 1 1
0.403310384270235 0.402877936099224 0 0
0.535352127152992 0.534789192997785 1 1
0.628147691891437 0.627503946052241 1 1
0.458846683686389 0.458375667060463 1 1
0.442134825641357 0.441621578255329 1 1
0.555172923255376 0.554514519485411 1 1
0.541123703436762 0.540601111625221 1 1
0.47437577722179 0.473824133157372 1 1
0.471444973173834 0.47100634293962 1 1
0.546266724568493 0.545718019762962 1 1
0.545117825012867 0.544528075151429 1 1
0.664634103056598 0.663911351568615 0 0
0.458843036884722 0.458338095236372 1 1
0.558352299452046 0.557716715651492 1 1
0.553995140009001 0.55343823384374 1 1
0.48274908330461 0.482261221722087 1 1
0.512642434421129 0.512076276163505 1 1
0.430734060968466 0.430297267179143 1 1
0.472498711805994 0.472015194345076 1 1
0.583720737069614 0.583005389285983 1 1
0.419921402681153 0.419474588937563 1 1
0.539925339089034 0.539376866466766 1 1
0.631548191597221 0.630834257722899 0 0
0.470282296531912 0.469775160536589 1 1
0.558371214106654 0.557830635648442 1 1
0.429147608399778 0.428705995672058 1 1
0.546116076915498 0.545461003911921 1 1
0.468790388899639 0.468353902757574 1 1
0.476391705430546 0.475906163403491 1 1
0.404592416730138 0.404180092473851 0 0
0.352556862109549 0.352187642173513 0 0
0.419953031323748 0.419533698062525 1 1
0.510413126283792 0.509901891972526 1 1
0.579133080635834 0.578587763442382 1 1
0.527889094017611 0.527344218721494 1 1
0.419626880554481 0.419187855545685 1 1
0.490362034226001 0.489848134877465 1 1
0.4263562286603 0.425904367363662 1 1
0.553852466857149 0.553238824630233 1 1
0.499334370166035 0.498784686957632 1 1
0.587299904413301 0.586671526276216 0 0
0.496303388207241 0.495785531425555 1 1
0.510188129692123 0.509738045447225 1 1
0.56668095262186 0.566097443819121 1 1
0.535637059548248 0.535017751328153 1 1
0.533757153632275 0.533230413013299 1 1
0.483380155372948 0.482881816552353 1 1
0.521786947467252 0.521298343119998 1 1
0.469268123274298 0.468785111505352 1 1
0.603055243548034 0.602463874432145 1 1
0.401552543740776 0.401153080967544 1 1
0.453168236997578 0.452684882763227 1 1
0.457701334681976 0.457232091877351 1 1
0.49020679787703 0.489724213834371 1 1
0.427657173539778 0.427206725304087 1 1
0.407979283750041 0.407501912456755 1 1
0.598494204715283 0.597865512762014 1 1
0.565965155238156 0.565376867389733 1 1
0.55856011145513 0.557958430581931 1 1
0.468033251684655 0.467581318211301 1 1
0.531046850666808 0.53054257767656 1 1
0.591554009033832 0.590996347414106 1 1
0.423313346679308 0.422862309093619 1 1
0.433142351523067 0.432725877217361 1 1
0.324308290996217 0.323996960678034 0 0
0.41164870901709 0.411267251426461 1 1
0.532639477482597 0.532027400339882 1 1
0.548517930913683 0.547922989644199 1 1
0.429041038769892 0.428587413993863 1 1
0.593556152556692 0.592986146806766 1 1
0.665759003244075 0.665109494201657 0 0
0.534374375978449 0.53382335037819 1 1
0.567696877263371 0.567102681438209 1 1
0.577820477838727 0.577243187258581 1 1
0.533517525068454 0.532982039717621 1 1
0.443720296809102 0.443257252911773 1 1
0.504913528204254 0.504356095356019 1 1
0.406190548104778 0.405748116972643 1 1
0.575290427125234 0.574674067126086 1 1
0.477160883109379 0.476691078349817 1 1
0.353923007935288 0.353578076645525 0 0
0.516996086982385 0.516430411345078 1 1
0.60154936378396 0.600904831097852 0 0
0.416830901105097 0.41634844824863 1 1
0.480493614263221 0.480039587065982 1 1
0.505683400522676 0.505173304270457 1 1
0.459295817192775 0.458849136730865 1 1
0.590260717620741 0.589703750301136 1 1
0.555079052979815 0.554519451591006 1 1
0.420486280580191 0.419945013583575 1 1
0.460909649018576 0.460433685832507 1 1
0.378862397586925 0.378481142664663 0 0
0.455615882917673 0.455163985172581 1 1
0.525475340237511 0.524978255651125 1 1
0.530795222586369 0.530242993197353 1 1
0.484891029121395 0.484374672604064 1 1
0.583983071524129 0.583355359824538 1 1
0.63172770429197 0.631145225621874 0 0
0.585547128742182 0.584943517313339 1 1
0.607944187808381 0.607346827152823 1 1
0.548584254899377 0.548073412044936 1 1
0.410358633318364 0.409974184616967 0 0
0.548010791059684 0.547475902574059 1 1
0.55156332848528 0.551012989478139 1 1
0.452947556421935 0.452457857937825 1 1
0.471116013342637 0.470575347833155 1 1
0.498693650319278 0.498225269080715 1 1
0.593564603107446 0.592952425267386 1 1
0.547725309983602 0.547178532713636 1 1
0.49823779205184 0.497759163389943 1 1
0.442493390047282 0.44199415334974 1 1
0.491702181936233 0.491236100684776 1 1
0.451118578784228 0.450638042159949 1 1
0.473592074586645 0.473076188418231 1 1
0.56575810315099 0.565149375151469 1 1
0.47779947860695 0.477246971577549 1 1
0.421772998480062 0.421347549965844 1 1
0.482363504575925 0.481924407991378 1 1
0.561758417959323 0.561198336136402 1 1
0.465537420778479 0.465057146303686 1 1
0.526998560955499 0.526426247044038 1 1
0.49967119014341 0.499135423912994 1 1
0.696530194673486 0.695877400558976 0 0
0.534789966190822 0.534247547575453 1 1
0.492122323128684 0.491648509877903 1 1
0.543979389808807 0.543373246135959 1 1
0.500418526797964 0.499918983818144 1 1
0.529469470703895 0.528886948468049 1 1
0.493262226413214 0.492700183041714 1 1
0.558073237586931 0.557556809419555 1 1
0.573878610553651 0.573330775808022 0 1
0.518019489090622 0.517463327202802 1 1
0.449794549141607 0.449315736055841 1 1
0.483894560345304 0.483360112185327 1 1
0.454327665952757 0.45390889894032 1 1
0.343378990498742 0.343041550908667 0 0
0.403030813015776 0.402572486490596 1 1
0.436636157344858 0.436207347405896 1 1
0.657381979131646 0.656662419401712 0 0
0.495066283642908 0.494620034207237 1 1
0.496133436551573 0.49563925295936 1 1
0.530099086565775 0.529548949194194 1 1
0.56305026776209 0.562456660091816 1 1
0.506124621152396 0.505579630043477 1 1
0.557779286705885 0.557243468941694 1 1
0.539389311367588 0.538804878440019 1 1
0.472701699290509 0.47228535396425 1 1
0.536089470795403 0.535545986449533 1 1
0.504571110718963 0.504056988758521 1 1
0.611066569967327 0.610514716205317 1 1
0.583064959384668 0.58246323136237 1 1
0.542117420211561 0.541567899411645 1 1
0.426368533810979 0.425940503464272 1 1
0.445377818498463 0.444930400942609 1 1
0.439901277491851 0.439468150243286 1 1
0.563048159794996 0.562560740230846 1 1
0.468480770466944 0.468002184405852 1 1
0.353859828534923 0.353452077273804 0 0
0.557731191048196 0.557195696708834 1 1
0.506127074102326 0.505535676891515 1 1
0.501847350984284 0.501318725949966 1 1
0.509752108907205 0.509267973839483 1 1
0.489453463500073 0.488935478393641 1 1
0.511697653008977 0.511236321274989 1 1
0.466272672370735 0.465798917111393 1 1
0.417452567436825 0.41702495757607 1 1
0.582977510675931 0.582413215362337 1 1
0.650347449610158 0.649694844838027 0 0
0.419187596501564 0.418805785779726 1 1
0.474190423696651 0.473703014861111 1 1
0.528979027655856 0.52844837107415 1 1
0.609663593513325 0.6089961075767 0 0
0.552155766654323 0.551556280978679 1 1
0.527266480155694 0.526733684563126 1 1
0.45903027584478 0.458550864335431 1 1
0.580150755998734 0.579629837692849 1 1
0.454784785369045 0.454312574191459 1 1
0.426320456167528 0.425908474808211 1 1
0.515721566390378 0.515135019784274 1 1
0.443728931660643 0.443250913023713 1 1
0.499738436470371 0.499228071041247 1 1
0.544451420538482 0.543914041970821 1 1
0.44726819268104 0.446843410551023 1 1
0.484768158107889 0.484244314702373 1 1
0.60315568990736 0.602620083911063 1 1
0.563204025204989 0.562562809311351 1 1
0.577172296965825 0.576649253962325 1 1
0.554938115057438 0.554354208314846 1 1
0.45195305737494 0.451531333605112 1 1
0.449547981545659 0.44904890267546 1 1
0.531190238075071 0.530634129736803 1 1
0.569646769589963 0.569073086674966 1 1
0.531504125043202 0.531019675965657 1 1
0.462672856492737 0.462159638384475 1 1
0.580453876094536 0.579915736629107 1 1
0.530249477898106 0.529720448631317 1 1
0.532852553157893 0.532296545477108 1 1
0.528316063475133 0.527689420752497 1 1
0.564116671890235 0.563561229284582 1 1
0.411686186904005 0.411260004764306 0 0
0.577488430649284 0.576919281705747 1 1
0.537094797273554 0.536515140344251 1 1
0.47972995644601 0.479267281680362 1 1
0.525796152332881 0.525317301309244 1 1
0.559977629352218 0.559309269816616 1 1
0.457489027861552 0.457012470551719 1 1
0.496244502168028 0.495717044807225 1 1
0.4234100781441 0.422927663024376 1 1
0.470472602559235 0.469984432059942 1 1
0.638583208274764 0.637943046600031 1 1
0.614108811614028 0.613466849851083 1 1
0.607319591588244 0.606625570890539 1 1
0.597064833276094 0.596362006285152 0 0
0.551271779089969 0.550600978069083 1 1
0.540435097230149 0.539884107932002 1 1
0.49136988483983 0.490857201018468 1 1
0.535450587688712 0.534903756578494 1 1
0.51399182212065 0.513520776082531 1 1
0.446562243786107 0.44605875854047 1 1
0.611014800230311 0.610411347822067 1 1
0.506374609230177 0.505858102806853 1 1
0.540553106048281 0.540005280603834 1 1
0.476145489559472 0.47565608427799 1 1
0.562216516247441 0.561577610530028 1 1
0.444553122996004 0.444040374134545 1 1
0.491079128993585 0.490591184866521 1 1
0.489032371591033 0.488500448225833 1 1
0.673587565053571 0.672847830961858 0 0
0.470567556607847 0.4701136852903 1 1
0.512784537361294 0.512240799331258 1 1
0.522898719557777 0.522323283688488 1 1
0.490445468921048 0.489927162699138 1 1
0.564278969129982 0.563707812680371 1 1
0.512965685548769 0.512429569768167 1 1
0.626416007127924 0.625820441339823 0 0
0.468637199607383 0.468230624448936 1 1
0.417463188527188 0.417025331461578 1 1
0.500858232381477 0.500297859075436 1 1
0.509547349811848 0.509063501590634 1 1
0.648070980832884 0.64736510344662 0 0
0.378227002648117 0.37781754121643 0 0
0.571509163042104 0.57094135147639 1 1
0.574215855251394 0.573618582158021 1 1
0.517064055897794 0.516524715006304 1 1
0.457560033093553 0.457103814204817 1 1
0.522963811682818 0.522449311904318 1 1
0.456692048941887 0.456175486853561 1 1
0.491931175493866 0.491455017020527 1 1
0.399419214394762 0.398954565143158 1 1
0.54133658997173 0.540753273892937 1 1
0.487050737039591 0.486553342722096 1 1
0.343238218096642 0.342908489368799 0 0
0.547333040245568 0.546770255529697 1 1
0.505318726003518 0.504756929052918 1 1
0.507426969494782 0.506849341412996 1 1
0.457436216444841 0.456980663703687 1 1
0.585062456485995 0.584486344588581 1 1
0.467145235733914 0.466616324764739 1 1
0.649678703636508 0.648983200637943 0 0
0.458047261069592 0.457549995207406 1 1
0.460563423293689 0.460059585253119 1 1
0.545570537190138 0.545092133342043 1 1
0.462005221814347 0.461481110694852 1 1
0.489970504892875 0.489455993109623 1 1
0.401156796630077 0.400714959704729 1 1
0.605618158566985 0.604942694601799 1 1
0.573767916709164 0.573170723340655 1 1
0.502261683410758 0.501764383708199 1 1
0.565189946428727 0.564654263039448 1 1
0.563116503513052 0.562472953648647 1 1
0.442347641431045 0.441906758424909 1 1
0.595406733194161 0.594828489462486 1 1
0.525430440851917 0.524890262392462 1 1
0.559293357212085 0.558644923664176 1 1
0.387087793277578 0.386724045601042 0 0
0.414121096684086 0.413652791316218 1 1
0.43684422750293 0.436400327373936 1 1
0.503456454001034 0.502975273094052 1 1
0.559778555862945 0.559229143086971 1 1
0.721706388044972 0.72087351984374 0 0
0.511920648330827 0.511449551467873 1 1
0.590097489643756 0.589516084452467 1 1
0.537563439336237 0.536973541974457 1 1
0.509028712847911 0.508544331856889 1 1
0.576877583311741 0.576228325427106 1 1
0.454570540232503 0.454139500016787 1 1
0.530075778300676 0.529547515653769 1 1
0.505655505558339 0.505167234069691 1 1
0.566029693930257 0.565399818155309 1 1
0.562562791620605 0.561929650639769 1 1
0.480538539942745 0.480036374084574 1 1
0.59151602638512 0.590896271334059 1 1
0.474130880121659 0.473693552167532 1 1
0.476071633504765 0.475605793335573 1 1
0.538579121987326 0.538041746798017 1 1
0.567960140920183 0.567355324265504 1 1
0.484973703315264 0.484468170620242 1 1
0.480891994930867 0.480387155242877 1 1
0.38359698179945 0.383182417912343 0 0
0.539868797216937 0.539404415552194 1 1
0.475861129509649 0.475373514210973 1 1
0.563344052293141 0.56276777928742 1 1
0.477433486688093 0.476996416542115 1 1
0.440385228950487 0.43988544664431 1 1
0.484361415778939 0.483863777132349 1 1
0.606152006127943 0.605518927905599 1 1
0.5725770998036 0.572050689819773 1 1
0.416802562382494 0.416345728298658 1 1
0.50012390067456 0.499558523490792 1 1
0.353664428500403 0.353291543390325 0 0
0.339318325990819 0.33894987543192 0 0
0.50805853914377 0.507533206716496 1 1
0.544810127537714 0.544219340384929 1 1
0.419884346082357 0.419417403531459 0 0
0.567237877924393 0.566685296426446 1 1
0.40488778747519 0.404498814346127 1 1
0.45189431536059 0.451453820509307 1 1
0.612648982574724 0.612024523531846 1 1
0.459234930141202 0.458805772580167 1 1
0.386151741590425 0.385786289601612 1 1
0.503016114897864 0.502510942074387 1 1
0.448312590419889 0.447815765294035 1 1
0.382464097537904 0.382064596232586 1 1
0.43789490453579 0.437457298841445 1 1
0.549653640546648 0.549082846442415 1 1
0.423483587038751 0.423070850844332 1 1
0.4624751254023 0.461989954606988 1 1
0.512141411490973 0.511581470301413 1 1
0.416238054395857 0.415850432384231 1 1
0.603341930669278 0.602694364314148 1 1
0.419642257671694 0.419243877945137 1 1
0.58084997977184 0.580235804205294 1 1
0.530365716402449 0.529823018970747 1 1
0.491730479253673 0.491264489091062 1 1
0.512698008217788 0.512141976554941 1 1
0.464355411303916 0.463869740525514 1 1
0.523188749526159 0.522682089348939 1 1
0.553574974159676 0.552964969972036 1 1
0.492234343526708 0.491751624556407 1 1
0.418856185032706 0.41848388679926 1 1
0.535338822259106 0.534755358392088 1 1
0.561748033156665 0.561124373902999 1 1
0.561061106817981 0.560432530412348 1 1
0.538419563521072 0.537844837962945 1 1
0.406069786104855 0.405619688056191 1 1
0.480999240547054 0.48049852134276 1 1
0.541403984151634 0.540828171276488 1 1
0.555814314750446 0.555203414059246 1 1
0.524999192719323 0.524479331123899 1 1
0.541652309646526 0.541031506424893 1 1
0.522778018153739 0.522183256153593 1 1
0.464177765491517 0.463684099737997 1 1
0.459080415956605 0.458585984918696 1 1
0.486127434796797 0.485672990263683 1 1
0.54726809783584 0.546743417402694 1 1
0.472772181865135 0.472268802335801 1 1
0.507830725613616 0.507299873084525 1 1
0.537288346685845 0.536715175204878 1 1
0.512504429636739 0.511988448947798 1 1
0.550950549085888 0.550384687040836 1 1
0.468330308625908 0.467763390055391 1 1
0.554764058265314 0.554150118288618 1 1
0.431858488716784 0.431361487260123 1 1
0.596195108296307 0.595595698915436 1 1
0.457397469897532 0.456930034120064 1 1
0.553508550207323 0.552978607382974 1 1
0.499370230758723 0.498892277644361 1 1
0.465101034244599 0.46469014920738 1 1
0.527227579967831 0.526684023259546 1 1
0.427417192567881 0.426959901913206 1 1
0.520301882851794 0.519776317103819 1 1
0.523659045138158 0.523127894244251 1 1
0.574761665766767 0.5742259721452 1 1
0.46690607022694 0.466354734471676 1 1
0.446663991268113 0.44617242388913 1 1
0.543340070050628 0.542704910055924 1 1
0.517964502728708 0.517413010977254 1 1
0.524131036395807 0.523605061198374 1 1
0.443262315941877 0.442874340188571 1 1
0.527265126527008 0.526748614124939 1 1
0.482390225102561 0.481843961591162 1 1
0.433454525640549 0.433018382166679 1 1
0.49792081945792 0.497420691653496 1 1
0.494588570166927 0.494092310814862 1 1
0.461383940557552 0.46094403750515 1 1
0.465682922773127 0.465222545882609 1 1
0.529447543227841 0.528885542860193 1 1
0.326837749038757 0.32652648491841 0 0
0.494814992475577 0.494280924842468 1 1
0.532819707774672 0.532221193389364 1 1
0.558688772213634 0.558107607514767 1 1
0.611149211384555 0.61047267489155 1 1
0.45902479715908 0.458514075782075 1 1
0.526412577696316 0.525869764597404 1 1
0.522850670278052 0.522278440758583 1 1
0.417637601528487 0.417201151137218 1 1
0.543025481561297 0.542468268602316 1 1
0.482306850870469 0.481839677657292 1 1
0.522218249171676 0.521665650572894 1 1
0.6322162003976 0.631545992112859 0 0
0.517901463592863 0.517377985619139 1 1
0.547499423353669 0.546834997893744 1 1
0.576710926843839 0.57611128870728 1 1
0.523326113325608 0.522771569254437 1 1
0.52127366164738 0.520717105960945 1 1
0.462883842248488 0.462416999119106 1 1
0.541385676753093 0.540854084880047 1 1
0.485057369935468 0.484517729607954 1 1
0.595949374387336 0.595346242635062 1 1
0.457800678046424 0.457358984644777 1 1
0.459081683770919 0.458625239732683 1 1
0.44181265184072 0.441381606853681 1 1
0.48716728915119 0.486688723864911 1 1
0.589341722601384 0.588742613691331 1 1
0.564322777416137 0.563718869463429 1 1
0.575164061813406 0.574621295334159 1 1
0.488517958312567 0.488023988332363 1 1
0.55836870175985 0.557798938385571 1 1
0.49569919117783 0.495216339479293 1 1
0.52515940782704 0.524661787991453 1 1
0.42507166709475 0.424620630798729 1 1
0.485441369860764 0.484951862835389 1 1
0.530859977676362 0.530321857172962 1 1
0.432673141826807 0.432147477618703 0 0
0.418987379002445 0.418560226835385 1 1
0.477171354990157 0.476650103605419 1 1
0.45942353566898 0.458855275253403 1 1
0.672004754899598 0.671202120610753 1 1
0.595037146968546 0.594475726400615 1 1
0.516528967667331 0.51603834112247 1 1
0.359859131377121 0.359471129162394 0 0
0.514265039040488 0.513734103748109 1 1
0.417418323088175 0.416992158199425 1 1
0.523280566322311 0.522689531510925 1 1
0.532840891914096 0.532289808653206 1 1
0.561404499460024 0.560831158701381 1 1
0.47069080016491 0.470214092922759 1 1
0.592136816328814 0.591483149640715 1 1
0.342459210126154 0.342114436725628 0 0
0.393633462777554 0.393217022277964 1 1
0.356347991839311 0.355965051494499 1 1
0.526597183492503 0.526073752462936 1 1
0.517572063745559 0.517101911817637 1 1
0.458271084896967 0.457812593036968 1 1
0.500398167573291 0.499891532168249 1 1
0.489440626030951 0.488955043527008 1 1
0.455302206201074 0.454897511291212 1 1
0.624889446424201 0.62423629299611 1 1
0.476870021329405 0.476350080954772 1 1
0.430833903403513 0.430422884034196 1 1
0.546014288251737 0.545446785338177 1 1
0.544084847270354 0.543549097632275 1 1
0.443563961457373 0.443087925759644 1 1
0.530113198321709 0.529581442408692 1 1
0.421093679682799 0.420691250475181 1 1
0.608763206716354 0.608102172952906 1 1
0.400243733702094 0.399851607225411 1 1
0.463929668055241 0.463337619928516 1 1
0.444607167781518 0.444123772331414 1 1
0.449077934455953 0.448603804354363 1 1
0.451890917082168 0.45142590207924 1 1
0.583758359467717 0.583125945213023 1 1
0.505057194867794 0.504498668902209 1 1
0.55918019327129 0.558587500168289 1 1
0.519043823583973 0.518562854233447 1 1
0.488927951856228 0.488461990028282 1 1
0.513125419882437 0.512515495367535 1 1
0.376882923631644 0.376479016850465 1 1
0.504739879180832 0.504214378082363 1 1
0.44351905714453 0.443078511058002 1 1
0.487570935766758 0.487081366895175 1 1
0.535940989913726 0.535413083987549 1 1
0.563477745452541 0.56294935644784 1 1
0.438337377444733 0.437932768158299 1 1
0.426225302108153 0.425808842551228 1 1
0.727844037426639 0.727079556276204 0 0
0.509192095305201 0.508699840748041 1 1
0.584527839796505 0.583971690828229 1 1
0.472368394656669 0.471875876591893 1 1
0.47851995139863 0.477971402006579 1 1
0.419650024610215 0.419170138573322 1 1
0.494136723957671 0.493626845594323 1 1
0.480802897473637 0.480275955071505 1 1
0.499611909902939 0.49911023891713 1 1
0.529101644641224 0.528571591325459 1 1
0.560825158589676 0.560241437537998 1 1
0.491698699662615 0.491093643271335 1 1
0.484104988368324 0.483580793091864 1 1
0.494661918408937 0.494126428299002 1 1
0.564839262785941 0.564272234031983 1 1
0.51889880297756 0.518305401971794 1 1
0.406769316628636 0.406325941928295 1 1
0.595418960158892 0.594831454836722 1 1
0.398362464798338 0.39792298576162 1 1
0.48128202946755 0.480679856333395 1 1
0.34063118969285 0.340308244750934 1 1
0.437452589197154 0.437008260821626 1 1
0.54208745554694 0.541549188523978 1 1
0.548961645680477 0.548406671209996 1 1
0.45390128050737 0.453467017922108 1 1
0.495325509387188 0.494772567459749 1 1
0.533853914488284 0.533283031990983 1 1
0.417536179686645 0.417139956439881 1 1
0.540174002478921 0.539584031205038 1 1
0.535940985471353 0.535371738349883 1 1
0.422372650776627 0.421947868131867 1 1
0.460918888151255 0.460403742506541 1 1
0.567677715951409 0.567143041565049 1 1
0.461918246268791 0.461385100445616 1 1
0.66965601481366 0.668951031146847 0 0
0.425118664569591 0.424714913354169 1 1
0.368664879622311 0.368300026749572 1 1
0.493056658351154 0.492637213875721 1 1
0.354912118940196 0.354574366453847 0 0
0.607941166745121 0.607264511068022 1 1
0.443460213927464 0.442994642074391 1 1
0.523859289524016 0.523294121361535 1 1
0.52316682761781 0.522610364358974 1 1
0.491856105545796 0.491338147027051 1 1
0.527026252744096 0.526410007018696 1 1
0.550416165685387 0.549890048286629 1 1
0.582133991561564 0.581414396215707 1 1
0.541415272438045 0.540868005636069 1 1
0.60616144997311 0.605532725043683 1 1
0.460897744532112 0.460462041969742 1 1
0.394181341610302 0.393789126830452 1 1
0.553770272411555 0.553140411119158 1 1
0.453000645703424 0.452499254719866 1 1
0.429296974927258 0.428846801682242 1 1
0.427704981848638 0.42723067592894 1 1
0.503046331285401 0.50257165031112 1 1
0.505824068774584 0.505316444344039 1 1
0.493863298715606 0.493369271856107 1 1
0.419091846167543 0.418580028949761 1 1
0.423382509576717 0.422952777961313 0 0
0.598502701491597 0.597859751017537 1 1
0.449119443538541 0.448645270821158 1 1
0.393188331972546 0.392742912412156 1 1
0.48253960447044 0.482012662509954 1 1
0.585757265414156 0.585190056129616 1 1
0.413224261214165 0.41283142155115 1 1
0.509492786153761 0.508917927524301 1 1
0.48867711612819 0.488154405833099 1 1
0.472621501513351 0.472111792102634 1 1
0.600340606605265 0.599742493073745 1 1
0.453594792188981 0.453149736433367 1 1
0.398595473964769 0.398201090698234 1 1
0.52708319042837 0.526507100332773 1 1
0.429794305577441 0.429318450359157 1 1
0.580281654645168 0.579697486608296 1 1
0.368675708292231 0.368290486909544 1 1
0.393315209828409 0.392940461357154 0 0
0.475686194736083 0.475162474364288 1 1
0.52689492394228 0.526355796410365 1 1
0.523009880464197 0.522455231398564 1 1
0.491724928974572 0.491213254381243 1 1
0.503164140711897 0.502687020668144 1 1
0.366153957347389 0.365725931492512 1 1
0.550074495031373 0.549473060934022 1 1
0.561184302593051 0.560546046792303 1 1
0.500462947608824 0.499946770374742 1 1
0.566892293072873 0.566250555608098 1 1
0.423509441056067 0.423086984235718 1 1
0.447383669527056 0.446907683827763 1 1
0.540405441296437 0.539830476596135 1 1
0.53034449650923 0.529779273478596 1 1
0.548343303759994 0.547767987375494 1 1
0.484385333949146 0.483889811775525 1 1
0.554600759693546 0.554071358553304 1 1
0.517489280452036 0.516942686083475 1 1
0.555686787150224 0.555109892704889 1 1
0.556533814002964 0.55590671130128 1 1
0.40888758801275 0.408467575314864 1 1
0.546056653191295 0.545522284036305 1 1
0.54881162693225 0.548226740942412 1 1
0.467586094815257 0.467116557074125 1 1
0.544373109925143 0.543817588116105 1 1
0.47561568997119 0.475135017490836 1 1
0.568232341194778 0.567651254042965 1 1
0.505599104384536 0.505095082197492 1 1
0.494248151036475 0.493796933125151 1 1
0.452606005313354 0.452157169879976 1 1
0.539053313154841 0.53846229970737 1 1
0.560569651103223 0.560032538033893 1 1
0.637305163003985 0.636691149625557 0 0
0.477130136154174 0.476646994799138 1 1
0.530688547148211 0.530125076677891 1 1
0.540294711775184 0.53974727744409 1 1
0.561652346427416 0.561080348788116 1 1
0.456482935671 0.456042749743093 1 1
0.592703580409771 0.592076053549315 1 1
0.494296288735192 0.49373117734499 1 1
0.46271805774131 0.462251218033935 1 1
0.475725955678254 0.475263800316648 1 1
0.56188282773247 0.561308621478119 1 1
0.38138590638968 0.38095196821286 0 0
0.452367564714246 0.451859803691189 1 1
0.506473473692093 0.505961048698567 1 1
0.644492300965451 0.643894046340785 0 0
0.504832448961544 0.504351993872386 1 1
0.489335014869413 0.488806558419253 1 1
0.447241249086103 0.446787884496049 1 1
0.396167923297093 0.395774365797746 1 1
0.475856488881266 0.475363188223384 1 1
0.493114059332775 0.492620422859724 1 1
0.366927966797298 0.36659524918316 1 1
0.557396124664396 0.556878328172201 1 1
0.640314243366236 0.639687102425465 0 0
0.553664519396448 0.553034209180196 1 1
0.523565342370903 0.523014142197255 1 1
0.486123836197053 0.485616654120348 1 1
0.421659472208201 0.42122428727593 1 1
0.446702290691303 0.446239259426247 1 1
0.41148108409964 0.411039870728697 1 1
0.468172734409417 0.467719349604093 1 1
0.51739425779438 0.516892160145712 1 1
0.568943791628053 0.56836109217479 1 1
0.344673897118414 0.344348111597021 1 1
0.50304131808642 0.502467700912386 1 1
0.550992306174334 0.550426686710293 1 1
0.477947014729047 0.477435160494272 1 1
0.462922943642328 0.462374498204033 1 1
0.481704361095079 0.481216071860514 1 1
0.537839892736192 0.537247784130492 1 1
0.519243201953936 0.518744959060226 1 1
0.599573617161529 0.598964828319277 1 1
0.588291867975824 0.587700521800686 1 1
0.434657318764738 0.434228966328546 1 1
0.299140928588699 0.298834571767659 0 0
0.55953399681642 0.558937775776128 1 1
0.366703704050759 0.366298331643194 0 0
0.592492895485702 0.591872031743075 1 1
0.369096707321174 0.368737643509284 1 1
0.533629166901868 0.533107671377756 1 1
0.471644522431158 0.471098660975079 1 1
0.515006811231245 0.51446944763701 1 1
0.390666341871831 0.390320918286336 1 1
0.568307348891332 0.56767158440511 1 1
0.485733844147955 0.485225508307761 1 1
0.490783987734113 0.490264081895033 1 1
0.492368733437192 0.491891540146617 1 1
0.620567266728495 0.61991849607863 1 1
0.443439518619314 0.442958727879008 1 1
0.416999232703538 0.41657382108781 1 1
0.451863811405998 0.451353371529726 1 1
0.384169852239222 0.383805194584309 1 1
0.433155209775059 0.432699287534584 1 1
0.552655807995947 0.552078221055223 1 1
0.542878620802704 0.542346832851056 1 1
0.461796308985265 0.461329818009718 1 1
0.568089553643686 0.567501247022613 1 1
0.463740309322183 0.463254605689967 1 1
0.459707412309448 0.459257231150075 1 1
0.548388324005972 0.54785153965887 1 1
0.575176235395752 0.574611314705963 1 1
0.380769239850207 0.380342822250597 0 0
0.536987388728612 0.536405551375875 1 1
0.527586577128892 0.527056713061214 1 1
0.52378436503071 0.523265141829906 1 1
0.518415210794517 0.517864083510084 1 1
0.480276611655322 0.479826300939932 1 1
0.528971659567381 0.528449515411076 1 1
0.478386806239544 0.477964761007527 1 1
0.511333861864606 0.510798563401477 1 1
0.517702871292989 0.517127073569463 1 1
0.447557495634124 0.447130745556516 1 1
0.506904461544677 0.506416988320052 1 1
0.522450661824193 0.521862145241444 1 1
0.322950907592487 0.322622311069103 0 0
0.494422141277487 0.493926853350764 1 1
0.561993131492938 0.56137071692592 1 1
0.383429283175683 0.383069308112966 1 1
0.507176886391709 0.506614742722886 1 1
0.540901966710944 0.540344145056509 1 1
0.55632699073991 0.555735037336688 1 1
0.56147529126108 0.560846406824975 1 1
0.536132326410798 0.535576094441842 1 1
0.451326392468419 0.450831595542001 1 1
0.520733723665502 0.520121322227313 1 1
0.468808875547301 0.468307638308027 1 1
0.49762818975914 0.49717085509122 1 1
0.614318257169741 0.613718016772617 1 1
0.552004460712483 0.551407574822896 1 1
0.459866933677282 0.459390791731543 1 1
0.478388669565663 0.477902741178546 1 1
0.402461099651319 0.402041452911829 1 1
0.58757514948435 0.586902140324491 1 1
0.492468038676664 0.491977150780275 1 1
0.444289515573696 0.443795997472246 1 1
0.405211603659708 0.404791200211585 1 1
0.576288237570364 0.575659221525024 1 1
0.582861523651291 0.582232430873085 1 1
0.499105938813564 0.498595208030856 1 1
0.529749504646886 0.529201836713201 1 1
0.442836713947601 0.442371476380179 1 1
0.44336121308346 0.442909780609902 1 1
0.422808989002974 0.422355566706271 1 1
0.436517498570072 0.436107368132501 1 1
0.448786097953555 0.448318394148048 1 1
0.423033629686593 0.422652989146899 1 1
0.517137358573582 0.516588115930788 1 1
0.555074688710939 0.55454901418375 1 1
0.504814818447327 0.504322184334482 1 1
0.697414640587531 0.696592097954573 0 0
0.469411902200283 0.468969691331434 1 1
0.50476679582238 0.504268150196702 1 1
0.575457025595729 0.574859572369103 1 1
0.480215190569681 0.479735973003031 1 1
0.561299697566944 0.560728131354745 1 1
0.574367993256403 0.573841876755311 1 1
0.506290387735729 0.505823887293279 1 1
0.55078236539093 0.550201069084837 1 1
0.593166768087022 0.592556775595782 1 1
0.4062053907049 0.405762385021065 1 1
0.453205726283543 0.45272932543881 1 1
0.434616743366159 0.434170529582451 1 1
0.545530145238918 0.545016255072793 1 1
0.528141150571698 0.527591580326048 1 1
0.491865859749081 0.49141788687403 1 1
0.499697200280697 0.49921547471134 1 1
0.627777100553426 0.627074757589029 1 1
0.43525058197359 0.434827142665843 1 1
0.438176699827386 0.437688045976684 1 1
0.532195555648078 0.531667569006168 1 1
0.393313742908684 0.392886095760484 1 1
0.39131879419322 0.390931109421884 1 1
0.444527202815302 0.444066994184895 1 1
0.485222648755602 0.484704032625667 1 1
0.56971618619022 0.569119392091485 1 1
0.624530717558252 0.623839004639441 0 0
0.435056035663885 0.434503593078208 1 1
0.381636290541591 0.3812395953186 1 1
0.63366431078009 0.632919671300616 1 1
0.491492795452188 0.490969676032233 1 1
0.546479219941552 0.545947760807228 1 1
0.54413272568311 0.543580787980609 1 1
0.475531878606066 0.475054426601737 1 1
0.485125665081191 0.484633268908285 1 1
0.56586312770078 0.565307849485686 1 1
0.587928961789869 0.587304090009374 1 1
0.44734645846655 0.44693609645212 1 1
0.485210318006449 0.484654667959587 1 1
0.565108720605043 0.564546586361644 1 1
0.3941622713218 0.393807285113938 1 1
0.495716063452896 0.495177979605352 1 1
0.53751828157535 0.536991256322954 1 1
0.457051446899267 0.45658228997266 1 1
0.590964182030486 0.590373431248541 1 1
0.454835620147766 0.454360539645076 1 1
0.589504441757878 0.588953115913418 1 1
0.544343939481561 0.543879252877118 1 1
0.506214583519377 0.505706605985353 1 1
0.506849733835439 0.506312966837642 1 1
0.458326709613958 0.457790266556781 1 1
0.348942627859726 0.348545260917022 0 0
0.44970778933883 0.449211436828481 1 1
0.506664573226545 0.506146411410075 1 1
0.591805521280187 0.591200298569314 1 1
0.456275455418382 0.45580514623795 1 1
0.52108409547616 0.520606509824055 1 1
0.463865688701834 0.463374297813579 1 1
0.595607285302673 0.595008434695472 1 1
0.39992474675757 0.399501771465886 1 1
0.537449619322108 0.536869773739493 1 1
0.635805169460855 0.635156917136035 0 0
0.519573795935194 0.519096112536291 1 1
0.408855210797982 0.408441533764762 1 1
0.549776908758181 0.549295447269765 1 1
0.551962890834165 0.551468339097156 1 1
0.504121949600172 0.503571811783663 1 1
0.479551586410971 0.47904740742817 1 1
0.441675218124545 0.441219154457362 1 1
0.506451167843669 0.505909627245213 1 1
0.468893037990128 0.468441142849815 1 1
0.48201597938547 0.481483710427044 1 1
0.564565684247067 0.563963312476552 1 1
0.461518382864789 0.460993067490755 1 1
0.340055153099324 0.33971659990144 0 0
0.612654093528924 0.612030329625208 1 1
0.449487696563825 0.449040228090169 1 1
0.542015499343055 0.541472139380019 1 1
0.511175061824923 0.510649858757019 1 1
0.402055037954511 0.401649803641834 1 1
0.540656092085388 0.540054514379459 1 1
0.563106649132422 0.562518694073733 1 1
0.610504564588 0.609903012792651 0 0
0.615000443787903 0.614324122528507 1 1
0.561584862195948 0.56103131822049 1 1
0.46720233190372 0.466706878235595 1 1
0.353943909390791 0.353521362454054 1 1
0.49397711019615 0.493504551923248 1 1
0.627133780711993 0.626510962966005 1 1
0.68794724270814 0.687221349232222 0 0
0.478184213308391 0.477692526495781 1 1
0.406430080483193 0.406006570017398 1 1
0.377741631300518 0.37736555439073 1 1
0.41215526760358 0.411701096081634 1 1
0.365763341029468 0.365343714996036 1 1
0.575215714205555 0.574669946268904 1 1
0.443929919800959 0.44345707141501 1 1
0.430268478681701 0.42978089478639 1 1
0.427944444082418 0.427505052887986 1 1
0.515945610681035 0.515363795563932 1 1
0.675262696951937 0.674522893040824 0 0
0.549453314179343 0.548897550737516 1 1
0.448557877556019 0.448143547890182 1 1
0.566683763021604 0.566141785195403 1 1
0.416987971343601 0.41649878900445 1 1
0.58319932240063 0.582586271855245 1 1
0.542575700332409 0.542070825092116 1 1
0.547296557872323 0.546782577291152 1 1
0.552038998282828 0.551465997817392 1 1
0.481681860762776 0.481171274616701 1 1
0.42353070272869 0.42310181855279 1 1
0.459822897470876 0.459374301563945 1 1
0.589998868384051 0.58943932128765 1 1
0.460449385714782 0.459969828780401 1 1
0.572130848738788 0.57158916359188 1 1
0.425252724704311 0.424784277864165 1 1
0.449514270584198 0.449078401499562 1 1
0.414196587290099 0.413767859437862 1 1
0.391100925920295 0.390705920063582 1 1
0.379985700446069 0.379575438757956 1 1
0.409900460553196 0.409500790336517 1 1
0.580011524208693 0.5794477421698 1 1
0.544151739626955 0.543587300203222 1 1
0.446097908024519 0.445651598721038 1 1
0.493758885092749 0.493298785898039 1 1
0.489080326460619 0.488607840315404 1 1
0.401325265367965 0.40089137830748 1 1
0.524067145986524 0.523527625093333 1 1
0.513405546728435 0.51286190971184 1 1
0.54436536208239 0.543828965000077 1 1
0.6032666229522 0.602629462196773 1 1
0.498397853959611 0.497924785811625 1 1
0.51782402102993 0.517359256247775 1 1
0.488739160363125 0.488222473583828 1 1
0.469208230463787 0.468667497942554 1 1
0.559413539672815 0.558737216124767 1 1
0.556889672347801 0.556283233064808 1 1
0.399200214344105 0.398794466703222 1 1
0.37554219820844 0.375168357465683 1 1
0.338930641815229 0.338603850913528 0 0
0.506802298656696 0.506297946548058 1 1
0.472837362857364 0.472291920647743 1 1
0.42817276003743 0.427694511188972 1 1
0.612447132175757 0.611685989773505 1 1
0.515004959979185 0.514493468775955 1 1
0.54617969170071 0.545607916173198 1 1
0.440467991686379 0.440028851241884 1 1
0.493841671094675 0.493287250130954 1 1
0.545309234161532 0.544759732317015 1 1
0.461432804066762 0.460942642907216 1 1
0.56439990655984 0.563832051921669 1 1
0.592039925159636 0.591494378387073 0 0
0.577063465302446 0.576449273997131 1 1
0.553638402766734 0.553063974947323 1 1
0.458234211183587 0.457733501728681 1 1
0.49218363762006 0.491683631675042 1 1
0.483381724690752 0.482834080217289 1 1
0.640305586343732 0.63968054862161 0 0
0.473158397214891 0.472662397000309 1 1
0.453785663674081 0.453306614090048 1 1
0.49875154346471 0.49826042735254 1 1
0.593492061759852 0.592895506519177 1 1
0.493347989056832 0.492809757171929 1 1
0.378618418958303 0.378201575170618 0 0
0.500587987725294 0.500055785695754 1 1
0.580041345959456 0.579498189075283 1 1
0.44884088133103 0.448375374363364 1 1
0.457480193375379 0.456945017404239 1 1
0.506771703446587 0.506289393196048 1 1
0.609379057759751 0.608723672881631 1 1
0.405184732646431 0.404784894921363 1 1
0.578680728656799 0.578065998739337 1 1
0.598424928976137 0.597810260684738 1 1
0.440906640002462 0.440485776145887 1 1
0.470223777258633 0.469769276742426 1 1
0.384421352204189 0.384058062483381 1 1
0.455908436134939 0.455419214454414 1 1
0.421739128610947 0.421300321842552 1 1
0.496678644411462 0.496106137484535 1 1
0.618765357631588 0.618106982492194 1 1
0.502860363033568 0.502296615876158 1 1
0.541770044524731 0.541252418321607 1 1
0.486779453078495 0.48626114375456 1 1
0.404883967925786 0.404439187492391 1 1
0.403424501518086 0.403008355024468 1 1
0.566076926293741 0.565471830726097 1 1
0.430323833621015 0.42982638239025 1 1
0.441721383574849 0.441267807260167 1 1
0.450850951050284 0.450396513007229 1 1
0.562962516715611 0.562364547186504 1 1
0.568427147793677 0.567831999613484 1 1
0.589388563926226 0.588744048972653 1 1
0.42187779836626 0.421412830559083 1 1
0.498481377246868 0.497950226982827 1 1
0.470442143822695 0.469936550083233 1 1
0.568933788566527 0.568317974697367 1 1
0.546321067909411 0.545766490472187 1 1
0.55532144737481 0.55470551045777 1 1
0.588821284389836 0.588217443523329 1 1
0.453801167806946 0.453319595549374 1 1
0.449261708400841 0.448837518144901 1 1
0.490596697401003 0.490105267111632 1 1
0.543066664838655 0.542485865933638 1 1
0.462141944076134 0.461682632528053 1 1
0.529017638686153 0.528548897372747 1 1
0.612851957612972 0.612216390233243 0 0
0.593524565440675 0.592981689853335 1 1
0.513363514565541 0.512811188775143 1 1
0.555433768594647 0.554899638795168 1 1
0.676773049821438 0.676041444931574 0 0
0.443867959955225 0.443349804039656 1 1
0.619943563003458 0.619306117573436 1 1
0.487313214038361 0.486794778124511 1 1
0.606010168263972 0.605360926962026 1 1
0.485785699171227 0.485252797813215 1 1
0.47656297010725 0.476093072995538 1 1
0.419340978669671 0.418953790468522 1 1
0.557694521558691 0.557170804496747 1 1
0.63248462349987 0.6319262633959 0 0
0.532084719640305 0.531524268055664 1 1
0.406453052758562 0.406046596121606 1 1
0.482961693085869 0.482461174761532 1 1
0.52797344550506 0.527426450135066 1 1
0.50107878725802 0.500542160565165 1 1
0.561387536209434 0.560807616113727 1 1
0.431589725998883 0.431154851292779 1 1
0.521102276835161 0.520617783304103 1 1
0.43060734689029 0.430163402488396 1 1
0.425179929264357 0.424762998890827 1 1
0.472785671273816 0.47228526030333 1 1
0.447415718941878 0.446962640806521 1 1
0.618157093987638 0.617491460223128 1 1
0.514324043377781 0.513767828126258 1 1
0.542478881123414 0.541993184922185 1 1
0.622086461741207 0.621440792169658 0 0
0.542590780566444 0.542061827289368 1 1
0.519553337901595 0.51903058976788 1 1
0.42455616753694 0.424131930260911 1 1
0.522434692925081 0.521874090631423 1 1
0.496297004467342 0.495805034048408 1 1
0.419693685444275 0.419233197589597 1 1
0.513373699886904 0.512844692918874 1 1
0.466028597966245 0.465538524379007 1 1
0.514434428923408 0.513949259952572 1 1
0.524884538145586 0.524309135209206 1 1
0.489875020231772 0.489356315780906 1 1
0.472989629435262 0.472493163097234 1 1
0.42451241679611 0.424099730520202 1 1
0.558930384244939 0.55834961332853 1 1
0.540732938066625 0.540214698370904 1 1
0.39476540898936 0.394283065758583 1 1
0.551571593359057 0.551034046922341 1 1
0.549442991066831 0.548837423453296 1 1
0.435969677429271 0.435528380469618 1 1
0.536302533717427 0.535768119316552 1 1
0.494363845225719 0.493870464121723 1 1
0.425586071614028 0.425094165028777 1 1
0.587163816415547 0.586550670729644 1 1
0.629007993806343 0.628332936327918 1 1
0.443293202944156 0.442811803158973 1 1
0.637688641175926 0.636991136981927 1 1
0.461140384305053 0.460679892796941 1 1
0.560385656450778 0.559810004003581 1 1
0.501509445583918 0.501010401696571 1 1
0.616220605769923 0.615624346362006 0 0
0.358197648679108 0.357809418402805 1 1
0.482967409614944 0.482503440154702 1 1
0.448350029463337 0.447861790476506 1 1
0.538388601540998 0.537821415933359 1 1
0.561866211825235 0.561297941048007 1 1
0.673486066228807 0.67277807056994 0 0
0.411563788133678 0.411161235604474 1 1
0.462298305778171 0.461802263968861 1 1
0.564248967517828 0.563747248569335 1 1
0.45961699177401 0.459078411596982 1 1
0.4269152545503 0.426409277520021 1 1
0.517261365829915 0.516716314178062 1 1
0.416977694489609 0.416574279877437 0 0
0.538630244939229 0.538079833575109 1 1
0.415292031186298 0.414914323425015 1 1
0.483929962255828 0.483426167579635 1 1
0.362704535347397 0.362344890745518 0 0
0.494170761925722 0.493641704377169 1 1
0.393054523970513 0.392656446703116 1 1
0.602304412005043 0.601714939281604 1 1
0.477096174885301 0.476616767416744 1 1
0.509883070786012 0.509357725583835 1 1
0.562384365003368 0.561843334246397 1 1
0.570592942348207 0.570080104201186 1 1
0.479811518869731 0.47935041313489 1 1
0.428181289451662 0.427720079422474 1 1
0.450695785327405 0.450232964633297 1 1
0.609567081481964 0.608894273921036 1 1
0.591138813924136 0.590511279368507 1 1
0.526169537713082 0.52561887170336 1 1
0.517391926362323 0.516791123273255 1 1
0.488964744216789 0.488404685390955 1 1
0.469085332887433 0.468600851247416 1 1
0.572280042986472 0.571658567138124 1 1
0.463329716184291 0.462816301071895 1 1
0.469118677363305 0.468613807936509 1 1
0.506032742544194 0.505495955380601 1 1
0.635489970504169 0.634807502086455 1 1
0.542578472456409 0.542009265457584 1 1
0.655388665717927 0.654852113202985 0 0
0.417267970095572 0.416843438825066 1 1
0.455926120589683 0.455449161504323 1 1
0.570261119266397 0.569604104055942 1 1
0.554356638968123 0.553754270799051 1 1
0.628137850728041 0.627496504113985 1 1
0.415135949134834 0.414659711160903 1 1
0.526970307118443 0.526453095507986 1 1
0.52402486456053 0.523455306597098 1 1
0.544020993937808 0.543489339452619 1 1
0.48754621840388 0.48701671429305 1 1
0.402640762560629 0.402253479032806 0 0
0.403929596150312 0.403481279110005 0 0
0.428413878098782 0.427886901500473 1 1
0.579988881770671 0.579383087787718 1 1
0.500897699470486 0.500385928031707 1 1
0.474190652039993 0.473720736661295 1 1
0.508724969558617 0.508214775430573 1 1
0.574869743850848 0.574229389907953 1 1
0.545139741278478 0.544596479102794 1 1
0.499743595297247 0.499199079895091 1 1
0.567557985402294 0.566950550218792 1 1
0.373616813759566 0.373253598061831 1 1
0.531209829067169 0.530639813558856 1 1
0.412637144317247 0.412121899684751 1 1
0.477144210547798 0.476697904378161 1 1
0.452382873650734 0.451939699933241 1 1
0.513594901880904 0.513080956290879 1 1
0.550067028961189 0.549493548525714 1 1
0.527758605219636 0.527267999458985 1 1
0.53324566526153 0.532628998520641 1 1
0.477550779514453 0.477055331460607 1 1
0.483697550623371 0.4831483067671 1 1
0.574405428711459 0.573779704833417 1 1
0.45924952242252 0.458776709788032 1 1
0.526748616307213 0.526229038076197 1 1
0.47996055196208 0.479431281410322 1 1
0.458141650222197 0.457656218944294 1 1
0.492177198200169 0.491703033493402 1 1
0.508718800881026 0.508160903264295 1 1
0.530359766981126 0.529789462066413 1 1
0.520437885506799 0.519922401300375 1 1
0.470459243465257 0.469936140001551 1 1
0.459136145926279 0.458661658045546 1 1
0.508478066976634 0.507985179406555 1 1
0.477403634559307 0.476956265025364 1 1
0.411110394476729 0.410696620115106 1 1
0.51336458357267 0.512831137165592 1 1
0.49573170690192 0.495210931708156 1 1
0.528319317699808 0.527784026613256 1 1
0.452766348407371 0.452259991445404 1 1
0.581290288214664 0.580753348009543 1 1
0.464480882888575 0.464050609082768 1 1
0.458628895708725 0.45814915377566 1 1
0.522982050857472 0.522428737988892 1 1
0.39238645901562 0.39197777598799 1 1
0.551290077275731 0.550609763480266 1 1
0.571273363144835 0.570721630077441 1 1
0.471446171464517 0.470995401174842 1 1
0.527981797136863 0.527372555831043 1 1
0.436333933503706 0.435895199215923 1 1
0.367574657691749 0.367186301809799 1 1
0.581633142255056 0.58103243315057 1 1
0.503647935816157 0.503168901551366 1 1
0.484243658462495 0.483780219666699 1 1
0.513703292521564 0.513167591173708 1 1
0.440079428220636 0.439647924673655 1 1
0.523253806707256 0.522681531251359 1 1
0.415616438781254 0.415219530041499 1 1
0.559159266687482 0.558557099986045 1 1
0.439302076882253 0.43884478249715 1 1
0.573647163641693 0.573091518802185 1 1
0.489353985211217 0.488895191149217 1 1
0.409080892289021 0.408703680943769 1 1
0.633979899675182 0.633269956812683 1 1
0.391047617809326 0.390626363413223 1 1
0.513184897982927 0.512680717048984 1 1
0.512890625931551 0.512361931479308 1 1
0.561807395910227 0.561260807944248 1 1
0.523588389321164 0.52304391528009 1 1
0.475497229078205 0.474997764097294 1 1
0.581594210015468 0.580947258400423 1 1
0.378898835235863 0.378430971257014 1 1
0.483124528614435 0.482630354369739 1 1
0.430506535174906 0.430092246675963 1 1
0.440811769287923 0.440345462746615 1 1
0.441770045601329 0.441339989702884 1 1
0.579242312244956 0.578629405898315 1 1
0.477017900538411 0.476506717863961 1 1
0.581355843756896 0.580700439321327 0 0
0.545297704574101 0.544734600706252 1 1
0.467233031638268 0.466773343201799 1 1
0.544559237602246 0.544013163530576 1 1
0.530203322858399 0.529683401111865 1 1
0.49688886096201 0.496392433110012 1 1
0.557703316462475 0.557062030179306 1 1
0.597837723755941 0.597187197431941 1 1
0.50250252925809 0.501951738189711 1 1
0.491011422538587 0.490478639459171 1 1
0.564750522544527 0.564173283935019 1 1
0.390754920055888 0.390379761430616 0 0
0.566407825631356 0.565794983232556 1 1
0.55669991126819 0.556209267164096 1 1
0.467464863889024 0.467015881655883 1 1
0.387604834099541 0.387244716094047 1 1
0.456263850725918 0.45575547957448 1 1
0.486281610814683 0.485761645782443 1 1
0.530735976628599 0.530192140536731 1 1
0.386706434412977 0.386266314611839 1 1
0.565838350126916 0.565243971659012 1 1
0.534562119205991 0.534020810067163 1 1
0.426148118806954 0.425718501766003 1 1
0.437600210209998 0.437151805374825 1 1
0.53742997141989 0.536860314236625 1 1
0.513372493887973 0.512883123510526 1 1
0.52509195070386 0.524595981738426 1 1
0.403248052426631 0.402857071844632 1 1
0.507865565074962 0.507306856263511 1 1
0.574823473299663 0.574257143083919 1 1
0.499294539093677 0.498768189141007 1 1
0.468736255360966 0.468244622505944 1 1
0.428418438425206 0.427929018737986 1 1
0.617522672368509 0.616837843207554 1 1
0.461735984775974 0.46117895421512 1 1
0.434740070933137 0.434213122265726 1 1
0.394766914413944 0.394356548977885 1 1
0.471166374112823 0.470650306582472 1 1
0.49836784451606 0.497803103712797 1 1
0.473680090182006 0.473202396331245 1 1
0.462102870258111 0.461619790674608 1 1
0.588380379402558 0.587736850861009 1 1
0.434341228010915 0.433863405964468 1 1
0.571118903606144 0.570488060811385 1 1
0.540240411168983 0.539729381000255 1 1
0.511607854408827 0.511097563068666 1 1
0.451999284080871 0.451557438118019 1 1
0.616842594847955 0.616273403916542 1 1
0.519527784318227 0.518922906022795 1 1
0.416123024639262 0.415650387557605 1 1
0.504440719583631 0.503924650632064 1 1
0.457801263849755 0.457290051974145 1 1
0.558222024735738 0.557713805979255 1 1
0.625305602430919 0.624673081073078 1 1
0.463777770231295 0.463365137975618 1 1
0.535444726383735 0.534855510074073 1 1
0.521873079334254 0.521311731847335 1 1
0.471891373414961 0.471419576003406 1 1
0.529339156706319 0.528772087520495 1 1
0.477507563866168 0.47703191365714 1 1
0.501009880101046 0.500510301285705 1 1
0.319861221280387 0.319484247840486 0 0
0.584415707991638 0.583812597861899 1 1
0.501328809989126 0.50081879871602 1 1
0.506979524178145 0.506465927090528 1 1
0.462402001299462 0.461934359966023 1 1
0.511382422446086 0.510884548698057 1 1
0.448218742087985 0.447764668376796 1 1
0.441602347158898 0.441184193332474 1 1
0.538327360338131 0.5377604628463 1 1
0.464553122282019 0.464091808689036 1 1
0.478984295888606 0.478491284813307 1 1
0.589086164836051 0.588526708028253 1 1
0.356890970815136 0.356556182232824 0 0
0.54088470433003 0.540290082410055 1 1
0.44089076026824 0.440493947202468 1 1
0.432182948809392 0.431719176267299 1 1
0.463216435898765 0.462747737790914 1 1
0.497320509673538 0.496803387913318 1 1
0.440070461958564 0.43960080036508 1 1
0.654011002663496 0.653272397125227 0 0
0.513516814893705 0.513003618141836 1 1
0.512557043320807 0.511981632598655 1 1
0.561555348252476 0.561011774260645 1 1
0.551865904953224 0.551370647737082 1 1
0.435888067318874 0.435455006013465 1 1
0.476943638624943 0.476499849933193 1 1
0.606694406902479 0.606038960421269 1 1
0.477957799911002 0.477464890369729 1 1
0.532892123342151 0.532289431253592 1 1
0.622731585893466 0.622062464205229 0 0
0.653794217302306 0.653112729073267 0 0
0.370042426521103 0.369714136845981 0 0
0.536986919345181 0.53639240753722 1 1
0.41123256714129 0.410792200839642 1 1
0.536632987995248 0.53609859748261 1 1
0.457788679909116 0.457285802637812 1 1
0.446643520327949 0.446225076661338 1 1
0.50860768264083 0.508059236907927 1 1
0.508359508820011 0.507790288949223 1 1
0.480436342388497 0.479933651477941 1 1
0.546547453687999 0.546019532150642 1 1
0.558856847379924 0.558292493825098 1 1
0.500253892293137 0.499765177799778 1 1
0.443061014761365 0.442618063512769 1 1
0.421617837383761 0.421145364727002 1 1
0.503527249486546 0.502971167083087 1 1
0.523662385669351 0.523152908481248 1 1
0.354716176883004 0.354328217152398 0 0
0.43745879711787 0.437024194464253 1 1
0.522256016191122 0.52165440915631 1 1
0.426338766953707 0.425896891094523 1 1
0.563840786434558 0.56329707640494 1 1
0.499915344068108 0.499405841885817 1 1
0.591454851681696 0.590751342758038 0 0
0.511511503016172 0.510912842269949 1 1
0.568128080085048 0.567491961372637 1 1
0.541546977788493 0.540950415588173 1 1
0.51663839355856 0.516093085062116 1 1
0.365983799803085 0.365625065045275 1 1
0.414360943351448 0.413952555541618 1 1
0.550493610216488 0.549948167040778 1 1
0.482607650429861 0.482131247980743 1 1
0.440650169146051 0.440245136846474 1 1
0.547528780176325 0.547025316370931 1 1
0.456121047510859 0.455671618382454 1 1
0.588147165370137 0.587441743265984 1 1
0.613813160009779 0.613218023782053 1 1
0.505164800587202 0.504682232300346 1 1
0.474990907915393 0.474512391931209 1 1
0.583684490633992 0.583137057996835 1 1
0.487191482490263 0.486774934972308 1 1
0.412362117418817 0.411907435809065 1 1
0.541019906730935 0.540450604441163 1 1
0.468690052500673 0.468189467315528 1 1
0.481661226468844 0.48113226751336 1 1
0.43211575656631 0.431685193127686 1 1
0.567579331358224 0.566993055463564 1 1
0.47979469147772 0.479268508469063 1 1
0.335080391770509 0.334755035653404 1 1
0.424082786046981 0.423630770699791 1 1
0.355693260105609 0.355262989979704 0 0
0.668265884156018 0.667592986230167 0 0
0.481305382372292 0.480774946715823 1 1
0.49380483706244 0.49331452352842 1 1
0.566674070342182 0.566180178087352 1 1
0.557555119194581 0.557000246109867 1 1
0.499226941092817 0.498675269484986 1 1
0.421613404004999 0.421143943862911 1 1
0.536815632069197 0.536306998246834 1 1
0.36453640017362 0.364162864507643 0 0
0.481781671366826 0.481264510958564 1 1
0.525509770188457 0.52494742273912 1 1
0.446227407484774 0.445766360847048 1 1
0.46711800624211 0.466690796878669 1 1
0.440122899953022 0.439685983693564 1 1
0.524963242836878 0.524452102237413 1 1
0.431587261425905 0.431159935436561 1 1
0.587953768567057 0.587385727036098 1 1
0.535591155124914 0.535013727441417 1 1
0.480508875370456 0.480070782481107 1 1
0.550487365042226 0.549887946697129 1 1
0.497237672405168 0.496686076671208 1 1
0.470659563596094 0.470207348063332 1 1
0.480131811475426 0.479665213070839 1 1
0.650333834512486 0.649712224134163 0 0
0.524161725142393 0.523682317011421 1 1
0.474669024044585 0.474187768635387 1 1
0.528368375852024 0.527792189657444 1 1
0.470355329437681 0.469871436282266 1 1
0.452747481169879 0.452265754450564 1 1
0.581976311620268 0.581431516103556 1 1
0.585271904779516 0.584718970676318 1 1
0.608572832978737 0.607887398631765 0 0
0.579269628342247 0.57862593758998 1 1
0.510587537522561 0.510034324104998 1 1
0.622044186521025 0.621304541601056 0 0
0.474996626812504 0.474492539886825 1 1
0.600929318920289 0.600282267431468 1 1
0.496111966115942 0.495670074065526 1 1
0.470594077795253 0.47013077882473 1 1
0.575803307591948 0.575190335418343 1 1
0.412317862263205 0.411889847692351 1 1
0.537792523146541 0.537169597136322 1 1
0.523189954652656 0.522674601217916 1 1
0.526143365713392 0.525585405012611 1 1
0.44885766853846 0.448421464017226 1 1
0.607423646649978 0.606816836017426 1 1
0.478791921447573 0.478243983996394 1 1
0.420834001345436 0.420402699515775 1 1
0.449859160568912 0.449407272101729 1 1
0.445307841315675 0.444854421973303 1 1
0.50314991442107 0.50266193296612 1 1
0.488198557803934 0.487706683280202 1 1
0.33608439937368 0.335720855030241 0 0
0.469299757529338 0.468785975711036 1 1
0.484080788912231 0.48353982424688 1 1
0.366117868849669 0.365705966073452 1 1
0.489380016820568 0.488883214524951 1 1
0.46946298600974 0.469029986651278 1 1
0.458749588338584 0.458299030335485 1 1
0.490098383907697 0.489567092761889 1 1
0.631463393176346 0.630900546989036 1 1
0.370392154460037 0.370011734202083 1 1
0.468019574309279 0.467506011788286 1 1
0.539339666914567 0.538674979562502 1 1
0.634207164273546 0.633521675654932 0 0
0.593428996772412 0.592819146415739 1 1
0.440374386640475 0.439889832591346 1 1
0.479651616518729 0.47918214809559 1 1
0.488975754762745 0.4885216868729 1 1
0.496527845165143 0.496046700481225 1 1
0.608095899462862 0.607464391382984 1 1
0.319557593157023 0.319190503578034 0 0
0.598231593987868 0.597677393454981 0 0
0.443452775074292 0.44297867367428 1 1
0.537511280129264 0.536914404175349 1 1
0.390694525255959 0.39032185019987 1 1
0.42552106981556 0.425062029409843 1 1
0.529546727391882 0.528961657687565 1 1
0.416614745431568 0.41616511809866 1 1
0.561739319262521 0.561112840561442 1 1
0.441761363526783 0.441304694746995 1 1
0.564570446078139 0.563983828605388 1 1
0.545053583542062 0.544484817438396 1 1
0.496850954250596 0.496326734356178 1 1
0.50698235321873 0.506461916553645 1 1
0.409040903191577 0.408583720087051 1 1
0.540064917482135 0.539464649420995 1 1
0.42768087907845 0.427263849913691 1 1
0.539612461022653 0.539030794084325 1 1
0.678233827824987 0.67751011990349 0 0
0.400430661604062 0.399976100115316 0 0
0.482769895027435 0.482263468546785 1 1
0.529581646177425 0.529011095067893 1 1
0.430022987270779 0.429592068778764 1 1
0.520356343562888 0.51981896544924 1 1
0.487716626479413 0.487280758114209 1 1
0.536982415794992 0.536356941603586 1 1
0.515944441200938 0.515379443710046 1 1
0.519820119923646 0.519350763320381 1 1
0.473531983297889 0.473014922767367 1 1
0.674567991993167 0.673990861317711 0 0
0.638370988644976 0.637689194395584 0 0
0.408353552901017 0.407956609319691 1 1
0.601954173240023 0.601253747644722 1 1
0.558122375246833 0.557556303267214 1 1
0.462009943160772 0.461486408269498 1 1
0.455300816802666 0.454856411169961 1 1
0.58612622174017 0.585560313844112 1 1
0.586087853498705 0.585522647952587 1 1
0.587671688485326 0.587027472496157 1 1
0.498558032249602 0.498041205602095 1 1
0.563500706954917 0.562994875996589 1 1
0.494270721382509 0.493753444958779 1 1
0.44088376769335 0.440420763571483 1 1
0.463324926154596 0.46290936176277 1 1
0.441514017615644 0.441040694537499 1 1
0.411751764938885 0.411288440552478 1 1
0.520710413213272 0.520150769092334 1 1
0.540905209026259 0.540351548890251 1 1
0.573818739304363 0.57318123416952 1 1
0.51871940457591 0.518147077460304 1 1
0.458871937563507 0.458452017753369 1 1
0.486841141721879 0.48634662546006 1 1
0.429118543957967 0.428674794969539 1 1
0.548519204495225 0.547878208111476 1 1
0.462740504406644 0.462273135780779 1 1
0.519174526390695 0.51864845046026 1 1
0.583139402028686 0.582531091436764 1 1
0.447092377722078 0.446594200719079 1 1
0.526440485740492 0.525855590732425 1 1
0.501866194238252 0.501388553760508 1 1
0.554131093437782 0.553611103564282 1 1
0.440529661918372 0.440039344248798 1 1
0.610149339309753 0.609524154727989 1 1
0.521225553621389 0.52070861018211 1 1
0.521308951061395 0.520730298517536 1 1
0.513006197311959 0.512447250629665 1 1
0.47493846893798 0.474394930938268 1 1
0.652907357856142 0.652243667121853 0 0
0.501585296702672 0.501110696152777 1 1
0.52368095003688 0.523120616386233 1 1
0.444001408690578 0.443605331594454 1 1
0.399525033440528 0.399166352432375 0 0
0.512582153895678 0.512061617489453 1 1
0.451422426263482 0.450937917648357 1 1
0.379494855609987 0.379123936921524 0 0
0.430091141427461 0.429584648812994 1 1
0.485711660231618 0.485221206263295 1 1
0.501840239455506 0.501358124167284 1 1
0.457638745408848 0.457156934948733 1 1
0.422029707729055 0.421513217235881 1 1
0.431498405912883 0.430995791811693 1 1
0.498459674478418 0.497974598130423 1 1
0.343241277535388 0.34290295389614 0 0
0.456404605259443 0.456013982696135 1 1
0.497366495843022 0.496848450062332 1 1
0.547572551748369 0.547004357416595 1 1
0.582449230507983 0.581877315814013 1 1
0.5077558985783 0.507243539640486 1 1
0.494657851728416 0.49421409675359 1 1
0.430243593644194 0.429796397264224 1 1
0.397281758289149 0.396874491160133 1 1
0.429549912550057 0.429058602368611 1 1
0.396377975559081 0.395925356599472 1 1
0.444591129461831 0.444110055322166 1 1
0.584316120459427 0.583758052625694 1 1
0.565900506753744 0.565263382601379 1 1
0.526460734929162 0.525929700803662 1 1
0.432978889150562 0.432525749248954 1 1
0.56818800864567 0.56759812360145 1 1
0.399695918259704 0.399244585702903 0 0
0.642902907928516 0.642285282909279 1 1
0.415072542221119 0.414665974915605 1 1
0.49627002949142 0.495781133923586 1 1
0.587961999906058 0.587357260874507 1 1
0.58724045771461 0.586626295140713 0 0
0.55417056607384 0.553600336248751 1 1
0.479687096165991 0.47918329817847 1 1
0.500363206339451 0.499787906459487 1 1
0.527928485646899 0.527332423317327 1 1
0.576798283176235 0.576191625613952 1 1
0.443232019266504 0.442749740343206 1 1
0.399007814806803 0.398531746946131 1 1
0.507010167983492 0.506447162699941 1 1
0.550268262792661 0.549710913727867 1 1
0.492854988127416 0.492406096019864 1 1
0.568453762387782 0.567859863909093 1 1
0.593385573734764 0.592761994940001 1 1
0.452654020245862 0.452213408760149 1 1
0.569823569132111 0.569209875013038 1 1
0.461286684171163 0.460830976557043 1 1
0.522680890467343 0.522071027273981 1 1
0.505706537891324 0.50519633364693 1 1
0.314543117079404 0.314218464258217 0 0
0.521569514345242 0.521068086652717 1 1
0.563454196747105 0.562860338237321 1 1
0.487815220627893 0.487344976549546 1 1
0.488035318444663 0.48752230080485 1 1
0.57085869774989 0.570285244430479 1 1
0.542709161979322 0.5421670359512 1 1
0.563631291219229 0.563018576783621 1 1
0.514011639837453 0.513476450202083 1 1
0.57846547676874 0.577802658794664 1 1
0.478468973753598 0.477964753806183 1 1
0.441286632753964 0.44083683222408 1 1
0.567176213761795 0.566573205972846 1 1
0.405290603021746 0.404874524691822 1 1
0.60110953257834 0.600554858210726 1 1
0.480212423151811 0.479734250569016 1 1
0.479340677825116 0.478903716692041 1 1
0.4950491323901 0.494539082777365 1 1
0.472660500985373 0.472176956011153 1 1
0.632820539528191 0.632171518214571 1 1
0.49392921141689 0.493414459424374 1 1
0.470601116319005 0.470022285694036 1 1
0.479124292985871 0.478589814386375 1 1
0.480512862922029 0.480011253843644 1 1
0.473742272470801 0.473251739203092 1 1
0.556918972159806 0.556358455054053 1 1
0.522844066689729 0.522308617786721 1 1
0.519510672919734 0.518952071160069 1 1
0.557745635190848 0.557179908690604 1 1
0.552118837189037 0.55152725906258 1 1
0.609132000844958 0.608510598665838 0 0
0.501613418006613 0.501076754529749 1 1
0.46669574097435 0.466221698901618 1 1
0.533828046835885 0.533259743236313 1 1
0.561890275640822 0.561304173414597 1 1
0.420663157953446 0.420217063892989 1 1
0.490896431047563 0.490390990235422 1 1
0.445981423897493 0.445482797770944 1 1
0.511117152326734 0.510634241252067 1 1
0.596365134545124 0.595717465317547 1 1
0.513470437741219 0.51299598482563 1 1
0.528141176472141 0.527569764350812 1 1
0.461071117072628 0.460604924027747 1 1
0.440344324405577 0.439885453528762 1 1
0.489585550036109 0.489072966318526 1 1
0.47435951533862 0.473822759563893 1 1
0.518487360424579 0.517940668855984 1 1
0.555284505079302 0.55470803242503 1 1
0.59230247679825 0.591692689604418 0 0
0.511338953764154 0.510852313877548 1 1
0.403932943505224 0.4035121877642 1 1
0.606428593849354 0.60580327173942 0 0
0.604627387209745 0.604028447623063 1 1
0.459284875851106 0.458800876364691 1 1
0.451499687450441 0.451109211434135 1 1
0.558796242824427 0.558226911334759 1 1
0.457589268898244 0.457083721841094 1 1
0.491632969737855 0.491085337238107 1 1
0.513286107981054 0.512709473786868 1 1
0.550719690852903 0.550212261281249 1 1
0.449551798742564 0.449020884486523 1 1
0.486602623422804 0.48613018217455 1 1
0.553428197692025 0.552864615793743 1 1
0.50814152297601 0.507603029006966 1 1
0.411418205905759 0.411007646510952 1 1
0.346434741184972 0.346048733293543 1 1
0.276847569756755 0.27654521542629 0 0
0.415832174287479 0.41536723035105 1 1
0.580146227410095 0.579602943328358 1 1
0.492386202190331 0.491905533539514 1 1
0.411593586076068 0.411161006995248 1 1
0.426682568732311 0.426206132632852 1 1
0.489695218988727 0.489099659675943 1 1
0.45916332638217 0.458681867710572 1 1
0.54011083949123 0.539617564092106 1 1
0.690895606188905 0.690257064572664 0 0
0.533211513964266 0.532739879303586 1 1
0.455594960311882 0.455126853696433 1 1
0.499365806171189 0.498793061871571 1 1
0.59651133380034 0.595924062465889 1 1
0.497676040916661 0.49715934025398 1 1
0.519422456406561 0.518892185102235 1 1
0.417450520099505 0.416995041593705 1 1
0.549939205747716 0.549381562594542 1 1
0.477006372110414 0.476556399674953 1 1
0.517334559304771 0.516840469784885 1 1
0.586430393139377 0.585832635334099 1 1
0.512100691137837 0.511580190320878 1 1
0.51129904464685 0.510777159553045 1 1
0.437290844462646 0.436874774151747 1 1
0.487434129664427 0.486993844365851 1 1
0.421570024791784 0.421150560908485 1 1
0.46821615745773 0.467733981841038 1 1
0.533718609002856 0.53317982081605 1 1
0.427340458112903 0.426912857734593 1 1
0.481600218290732 0.481129085350566 1 1
0.469745238300603 0.469261375264739 1 1
0.512521070450051 0.511958565098472 1 1
0.479663420713853 0.479188876454052 1 1
0.537071599892878 0.536493176061967 1 1
0.506805245384207 0.506269436569481 1 1
0.430940232814844 0.430521074173698 1 1
0.475010480792622 0.474545054949745 1 1
0.444155384990977 0.443683057686634 1 1
0.441493680378128 0.441040459727817 1 1
0.491536900167716 0.491021558858834 1 1
0.627459746501456 0.626772140818681 0 0
0.436301471652952 0.435850074726638 1 1
0.457797568668538 0.457336843012725 1 1
0.50899038375149 0.508436375765445 1 1
0.5419442486982 0.541385053104616 1 1
0.504497895694628 0.503902427497172 1 1
0.516037365621624 0.51551429735315 1 1
0.563416656376532 0.562799553130582 1 1
0.496463550713529 0.49598081731901 1 1
0.516781574161978 0.516225356962374 1 1
0.54127563373408 0.540646246882329 1 1
0.553907102004338 0.553354561643065 1 1
0.463202435946498 0.462713652053981 1 1
0.331098079466945 0.33072534142151 0 0
0.411066989299047 0.410619175292256 1 1
0.522873240654948 0.522354390795806 1 1
0.492325200071736 0.491817461078025 1 1
0.514575040270662 0.513954407447324 1 1
0.458898238497727 0.458421371967178 1 1
0.481789910297012 0.48124972763631 1 1
0.405612731393982 0.40519225601706 0 0
0.580227658565903 0.579684925289628 1 1
0.621235798403078 0.620540560421077 0 0
0.502042667159509 0.501477169121532 1 1
0.456206090684379 0.455743983838395 1 1
0.353243451176613 0.352923373222797 0 0
0.673094742084793 0.672416121416216 0 0
0.532205629375284 0.531666504009343 1 1
0.433966485127272 0.433498262689538 1 1
0.598830326586 0.598186960276499 1 1
0.533036609633041 0.532483214550537 1 1
0.484136322693152 0.48361351751834 1 1
0.590809892010222 0.59024716150517 1 1
0.511288326302878 0.510762078058712 1 1
0.499186139175072 0.498656864937477 1 1
0.551241830660386 0.550688631038444 1 1
0.391473259900481 0.391074914972371 1 1
0.492768862477621 0.492285607636659 1 1
0.381357086078535 0.380959429980999 1 1
0.523187052149419 0.522663868223572 1 1
0.463380917306699 0.462914703199321 1 1
0.46344240135478 0.462939849824627 1 1
0.604809414840841 0.604079347409736 1 1
0.482378096475867 0.481932108384656 1 1
0.538532143123363 0.537978017219161 1 1
0.41130938932373 0.41081290867545 1 1
0.546271157240025 0.545669583023091 1 1
0.429842845921515 0.429427871289897 1 1
0.513235599841866 0.512694881955754 1 1
0.442639956569595 0.442213750522476 1 1
0.612202902581611 0.611530410220944 1 1
0.506520464290891 0.505888785085583 1 1
0.454795661288307 0.45426938683163 1 1
0.655003857801868 0.654288533041373 0 0
0.423513458893265 0.423154880422114 1 1
0.588498916162351 0.587896348814566 1 1
0.475325593316165 0.474769368206827 1 1
0.59196096320858 0.591355667232005 1 1
0.33169940354245 0.331327025956787 0 0
0.556224435228789 0.555665417463511 1 1
0.535783829071268 0.535190512865386 1 1
0.548422267143051 0.547895630842994 1 1
0.584756344328123 0.584180791912355 1 1
0.547224104958674 0.546665439742214 1 1
0.485956660429184 0.485388992035453 1 1
0.615357594120125 0.614638174014296 1 1
0.535549330003031 0.535028536392814 1 1
0.531826563670359 0.531276859730038 1 1
0.563075897012174 0.562527090965512 1 1
0.552874595794548 0.55233408626052 1 1
0.4540260753752 0.453583370640411 1 1
0.538452473752381 0.537875912192749 1 1
0.581758005714042 0.581182095837267 1 1
0.439837082557904 0.439428542725294 1 1
0.420691910571487 0.420274200833592 1 1
0.465823918995885 0.465324092314771 1 1
0.583488895169184 0.582854671439302 1 1
0.353712379976504 0.353337160113068 0 0
0.421824548910874 0.421366056063886 1 1
0.419057763827033 0.418660165735514 1 1
0.475019352519189 0.474541536010993 1 1
0.501208359881924 0.500709491193344 1 1
0.550551036522616 0.549882616574246 1 1
0.503035910011843 0.502539305048017 1 1
0.490058968814226 0.489576763380836 1 1
0.479538751438042 0.479029960122274 1 1
0.521020190061643 0.520545723724441 1 1
0.515018956649619 0.514440295614892 1 1
0.556293353100942 0.55565003340684 1 1
0.531045094351139 0.530501581509111 1 1
0.520631359097331 0.520120892999033 1 1
0.506736549884654 0.506201155388685 1 1
0.510255907850767 0.509724206649794 1 1
0.516288665413483 0.515781950858293 1 1
0.539852018158709 0.53929822558679 1 1
0.399243595113979 0.398904359458611 1 1
0.632280262656215 0.63166531449503 0 0
0.556936264779458 0.55640625619242 1 1
0.539050093995686 0.538475007297762 1 1
0.574797977967766 0.574213238005561 1 1
0.522455173805251 0.521939789645071 1 1
0.504186683966246 0.503644866831944 1 1
0.560371984126295 0.559853076523208 1 1
0.557557170364455 0.556976046341522 1 1
0.445019834238448 0.444552892027876 1 1
0.575705442974588 0.575072211437397 1 1
0.522975044395077 0.522443981976175 1 1
0.415495294521966 0.41508014288004 1 1
0.386268625801159 0.385870596923047 1 1
0.521544736685169 0.521047917603375 1 1
0.570226440343196 0.569700017650622 1 1
0.523415413531353 0.522930853505965 1 1
0.430596078430163 0.430215670014505 1 1
0.51490009505049 0.514400708464165 1 1
0.47518794394577 0.47470651287056 1 1
0.508485863283214 0.507990849960474 1 1
0.521805946245848 0.521264927502833 1 1
0.479480521588025 0.478999276247599 1 1
0.464791201450795 0.464227119458054 1 1
0.547095076754858 0.546566045406593 1 1
0.515009741996549 0.514445915843604 1 1
0.480697461818899 0.480252070589647 1 1
0.505381398655708 0.504894777187408 1 1
0.399842072217097 0.399453137986011 1 1
0.449612806196555 0.449153538346032 1 1
0.607323141165039 0.606724641435733 1 1
0.361689249218815 0.361325666867162 1 1
0.476167766440561 0.475649581969918 1 1
0.493013701649532 0.492529167912693 1 1
0.409772991617326 0.409341825128298 1 1
0.512775390518773 0.512182836941158 1 1
0.505210425560273 0.504712767695165 1 1
0.436749418537178 0.436313024193692 1 1
0.435904073085203 0.435419017444063 1 1
0.59610431814613 0.595510088758492 1 1
0.461638148190411 0.461229668255785 1 1
0.454100876334688 0.453661339250319 1 1
0.560003600933889 0.559365818809278 1 1
0.495391207782133 0.49492591809546 1 1
0.456785601506049 0.456286913993651 1 1
0.501128451358856 0.500582420364417 1 1
0.603733410102138 0.60305969745596 0 0
0.453585337382578 0.453131252570782 1 1
0.503120191870701 0.502580847984591 1 1
0.594203824461055 0.593519369464058 1 1
0.49691005880899 0.49638073203623 1 1
0.382162684150888 0.381811014230305 0 0
0.674488764301017 0.673777992729393 0 0
0.490474995222746 0.489980846208411 1 1
0.590542201220275 0.589981908570782 1 1
0.523747351057145 0.523121019901334 1 1
0.590351831949057 0.589703071748518 1 1
0.53236726506793 0.531869963398118 1 1
0.492513287807535 0.492019726797536 1 1
0.430316937201622 0.429915504687565 1 1
0.44735377470445 0.44687271945014 1 1
0.523158385577319 0.522621582410513 1 1
0.545230942323751 0.544671767478397 1 1
0.549195159278476 0.54858073501015 1 1
0.609029473587963 0.608416183731009 1 1
0.408506598304713 0.40804232354077 1 1
0.42126324069618 0.420861182242531 1 1
0.485832768894395 0.485275854732872 1 1
0.425539754658505 0.425060244455838 1 1
0.489411700217181 0.488882202463932 1 1
0.547925106609697 0.547358645938158 1 1
0.482094668497876 0.481533765935352 1 1
0.423706672562788 0.423298291230349 1 1
0.467209345020048 0.466707037496474 1 1
0.545840922507301 0.545261898406335 1 1
0.478720008620938 0.478187309420686 1 1
0.496839350780208 0.49633709379078 1 1
0.66917773910871 0.668572656825335 0 0
0.491780257062463 0.491276366536244 1 1
0.560092807490169 0.559470021711711 1 1
0.529441910986072 0.528875269550265 1 1
0.485710364240891 0.485195604319584 1 1
0.540042531442772 0.539473169865492 1 1
0.609851027256137 0.60922026665531 1 1
0.703100054633721 0.702367423867603 0 0
0.45593503873605 0.455432643636237 1 1
0.554382746052322 0.553867904994439 1 1
0.419482821357324 0.419093855852358 1 1
0.562356490637768 0.561816314149052 1 1
0.418387871125106 0.417936537144498 1 1
0.433362532724807 0.432950465057801 1 1
0.503076324390384 0.502564763989023 1 1
0.530091284893251 0.529513603491091 1 1
0.436067762898165 0.435568329386628 1 1
0.55098154816609 0.550346860101906 1 1
0.495269127463539 0.494798423555261 1 1
0.552550843586717 0.552008445226355 1 1
0.474932226616766 0.474363180209842 1 1
0.43510808592602 0.434666766369658 1 1
0.521751926766007 0.521281307526481 1 1
0.49268670751427 0.49216892192912 1 1
0.505607955940333 0.505105531024615 1 1
0.426554082665708 0.426157617316579 1 1
0.503905901094659 0.503353400291386 1 1
0.568728378298067 0.568166137226902 1 1
0.498417426248124 0.497943989517512 1 1
0.522968052153283 0.522436778077105 1 1
0.488776105083621 0.488297139499943 1 1
0.451999333840671 0.451528360286401 1 1
0.502214944626354 0.501735796190179 1 1
0.500110999606557 0.499591889233361 1 1
0.576239860340704 0.575704180819309 1 1
0.377897329706589 0.377504707715699 0 0
0.341121289939331 0.340747903784841 0 0
0.491257062340829 0.490744496914545 1 1
0.612998406938723 0.612386890489946 0 1
0.548869854054002 0.548386979330734 1 1
0.445236516406385 0.444785229615 1 1
0.3859994062404 0.385633580180262 1 1
0.479931742914689 0.479503416489669 1 1
0.523779709284652 0.523176437584305 1 1
0.529793000770615 0.529261148748511 1 1
0.54790789966116 0.547416263925666 0 0
0.660593974425909 0.659855155775468 0 0
0.561808649243753 0.56126242587246 1 1
0.509751030473334 0.509208304706363 1 1
0.495706414291963 0.495204071847229 1 1
0.615711729170266 0.615076534595442 1 1
0.408770923887253 0.408355110030194 1 1
0.513285997552057 0.512789268409565 1 1
0.379360866265807 0.378928173172877 0 0
0.340970468691567 0.340621057257824 0 0
0.406691478783968 0.40628959285619 1 1
0.449787966674132 0.449244023293676 1 1
0.462384939720819 0.461859091830892 1 1
0.55559893411915 0.555081469431435 1 1
0.453334590438691 0.452883567098636 1 1
0.588308632255518 0.58768683799528 1 1
0.489428786138518 0.488958113082976 1 1
0.489506627013482 0.48900477373336 1 1
0.441311670303837 0.440780176538451 1 1
0.509244295053347 0.508657694683759 1 1
0.436664408015573 0.436212177811807 1 1
0.432570033229704 0.432115334156699 1 1
0.523696820675716 0.52317487163034 1 1
0.455805875293922 0.455322433892654 1 1
0.519057597000367 0.518568765354388 1 1
0.555118922471281 0.554590072622601 1 1
0.572743179165286 0.572048608309255 1 1
0.466740134299488 0.466304700605892 1 1
0.437165466723719 0.436739034428621 1 1
0.529998267724206 0.529400407112252 1 1
0.549503739211956 0.548973219848277 1 1
0.464685150644453 0.464142835214576 1 1
0.541497065304402 0.540917950792146 1 1
0.373365959354929 0.372932722965167 1 1
0.426064919379572 0.425589907172953 1 1
0.518287028344551 0.517768988553204 1 1
0.531359341323261 0.53087597119443 1 1
0.428320898307526 0.427912765335399 1 1
0.511312505825824 0.510714344207576 1 1
0.462881239998521 0.462335813356209 1 1
0.509780288187922 0.509231206297156 1 1
0.498087633734981 0.497562011195716 1 1
0.441643253965785 0.441169760605985 1 1
0.461777842411099 0.461255578035151 1 1
0.498190488269174 0.497675261517467 1 1
0.609541894336335 0.608944225784312 1 1
0.582271687520641 0.581677060653124 1 1
0.457844367840719 0.457361520010188 1 1
0.583832445219243 0.583253959561289 1 1
0.529493072183402 0.528951705062845 1 1
0.45874136673169 0.458309973329878 1 1
0.577313590257688 0.576764068768727 1 1
0.463675964260364 0.463277237815708 1 1
0.499189995351535 0.498704176801064 1 1
0.489143198486598 0.488616987608784 1 1
0.565892448228657 0.565273757457417 1 1
0.483740774331075 0.483289144970253 1 1
0.428901936515858 0.428478248377238 1 1
0.525678653625058 0.525128394304729 1 1
0.512071504696529 0.511530286851211 1 1
0.513954395215699 0.513490394082797 1 1
0.443481736883398 0.443019896094069 1 1
0.627756110020119 0.627135992089756 1 1
0.540751788331934 0.540192349727455 1 1
0.438347919647303 0.437868502654909 1 1
0.361204966696152 0.360827955034317 0 0
0.470108615834341 0.469596467545819 1 1
0.433532035369267 0.433045366774573 1 1
0.536936035204788 0.536341764022532 1 1
0.402465724873831 0.402073590990365 1 1
0.50973944079816 0.5092187772774 1 1
0.570432865300125 0.569853292089588 1 1
0.498162556605738 0.497610790583133 1 1
0.556960269426834 0.556379850258344 1 1
0.510522642193919 0.510042999461394 1 1
0.53756762965125 0.537020040688341 1 1
0.631811466255159 0.631107510326714 1 1
0.450016671143178 0.449604834639492 1 1
0.53997656297277 0.539405109204682 1 1
0.45206960058266 0.451660416379557 1 1
0.536388088629959 0.535765553586177 1 1
0.422762623610043 0.422247198080309 1 1
0.479547191102474 0.479090028233555 1 1
0.57195165881509 0.571307707614877 1 1
0.570078445233604 0.56950761586633 1 1
0.381762911719208 0.381328319335351 1 1
0.440192424098559 0.43969143846208 1 1
0.406372383694859 0.405933824898058 1 1
0.336301513506681 0.335938995419661 0 0
0.555117525320199 0.554563847438938 1 1
0.439464042618986 0.438972807239798 1 1
0.63945868636674 0.638779126269427 1 1
0.45023923821092 0.449772688996536 1 1
0.376746223318128 0.376348072824672 1 1
0.510020881742483 0.509496367217739 1 1
0.45541111204743 0.454958010963588 1 1
0.585334967312028 0.584680941984423 1 1
0.54494509184145 0.544391179320241 1 1
0.527993150777336 0.527380641997194 1 1
0.421455944239144 0.421011682482084 1 1
0.454136135475413 0.453685037445795 1 1
0.43135338624068 0.43092728208689 1 1
0.500058014375576 0.499569005883762 1 1
0.521530307692776 0.521036278390833 1 1
0.363354669475138 0.362929718711547 0 0
0.389849193644531 0.389432920432119 1 1
0.504086139141348 0.503576205493856 1 1
0.505955254822817 0.505397124142458 1 1
0.381634975052987 0.381162214092642 1 1
0.563293878650885 0.562745032613838 1 1
0.510250501754975 0.509749881081353 1 1
0.375196278520466 0.374769463360109 0 0
0.495681558720006 0.495227697877162 1 1
0.454967620796564 0.454485938672991 1 1
0.506405567607984 0.505870554991045 1 1
0.493098196793058 0.492629338312176 1 1
0.542467234844352 0.541876804629252 1 1
0.589877896964793 0.589294788091406 1 1
0.398520792352736 0.39807727098187 1 1
0.505806093817794 0.50535323460581 1 1
0.459192972158204 0.458637534948725 1 1
0.618014666725833 0.617275455734193 1 1
0.44010402734565 0.439650270641533 1 1
0.633391827786587 0.632757972370319 0 0
0.469832326904901 0.469374207754171 1 1
0.439947206879686 0.439541113515504 1 1
0.585601926930881 0.584960821173332 1 1
0.470352228740137 0.469916615629594 1 1
0.563144226080706 0.562503056228757 1 1
0.521288030352843 0.520749636154455 1 1
0.429382127678634 0.428899199842111 1 1
0.503303679354958 0.5028171893897 1 1
0.471939456402649 0.471497254701758 1 1
0.506711603548162 0.506155914109342 1 1
0.512526556579492 0.51198933822577 1 1
0.464312228818088 0.463822137728135 1 1
0.578491564235302 0.577874480266481 1 1
0.406894057961976 0.406464198197414 1 1
0.518756764445 0.518206241329313 1 1
0.376428381741446 0.376063324739459 1 1
0.440902279422602 0.440465599516583 1 1
0.422079520574973 0.421660507627813 1 1
0.485736618288364 0.485258183927252 1 1
0.451819008576584 0.451358269158942 1 1
0.486287258387365 0.485816594326104 1 1
0.439737630595009 0.439280359553815 1 1
0.469327536729552 0.468915922215105 1 1
0.465210139619024 0.464787163125288 1 1
0.435938821698225 0.43547108160572 1 1
0.4580352912692 0.457603349115323 1 1
0.474585246269848 0.474092278380665 1 1
0.415289705386499 0.414829384760398 1 1
0.575180407243815 0.57457306133843 1 1
0.572806945948562 0.572258389957924 1 1
0.486235398817014 0.485701575498156 1 1
0.60511132777388 0.604430606234239 1 1
0.393837016850198 0.393431038359294 1 1
0.615529340030111 0.614908997810796 0 0
0.487535192671021 0.487102212989893 1 1
0.517829208752155 0.517285430188577 1 1
0.445593649766473 0.445126860201876 1 1
0.415855393615711 0.415390202223291 1 1
0.481808628306995 0.481297966650111 1 1
0.438035497826199 0.437582705585332 1 1
0.468611285610298 0.468061137315455 1 1
0.489841500596079 0.489262183508379 1 1
0.339888218217847 0.339506882004585 0 0
0.473582509114835 0.473061890274333 1 1
0.489206313429887 0.488668802373149 1 1
0.492984064217911 0.492508519912678 1 1
0.587994222057276 0.587380596346923 1 1
0.435183551383048 0.43474395366685 1 1
0.428296217340018 0.427895638146875 1 1
0.589774176851182 0.589230352699018 1 1
0.457380523407071 0.45695569978779 1 1
0.538453135256992 0.537898588764961 1 1
0.470896645520915 0.470498674405671 1 1
0.422331669698043 0.421920901231215 1 1
0.572635251307046 0.5720843142226 1 1
0.506509606859592 0.505965520561481 1 1
0.492494256279071 0.491982845544545 1 1
0.407773470597521 0.407396073009631 0 0
0.512254729870481 0.511710141590261 1 1
0.370766258622287 0.370391019076913 1 1
0.52022259305852 0.519713080776149 1 1
0.43079705515416 0.430341680692024 1 1
0.565156833782011 0.564591218458559 1 1
0.357988438340845 0.357591642160813 0 0
0.470043121524712 0.469602123742179 1 1
0.451301912707084 0.450834506172191 1 1
0.432603993638519 0.432200876047478 1 1
0.55776170445735 0.557185814822293 1 1
0.550951387756668 0.550355613858084 1 1
0.426246053972967 0.425768190226563 1 1
0.546408751767489 0.545809446639906 1 1
0.560089360398015 0.559451012799735 1 1
0.541992228833495 0.54140781811328 1 1
0.431849012721941 0.4313983343677 1 1
0.397958982465977 0.397510196987966 1 1
0.583896838718187 0.583240405878269 1 1
0.455433267066 0.454977643983084 1 1
0.528611650172675 0.528064151884075 1 1
0.518762495305809 0.518276670230336 1 1
0.473537426497085 0.473051783036325 1 1
0.387896575762435 0.387505212967955 1 1
0.48804727726193 0.487558063224179 1 1
0.521647436665306 0.521069721873632 1 1
0.33709272114992 0.33679661707028 0 0
0.526896499329189 0.526392855433619 1 1
0.5995648969471 0.598999532140708 1 1
0.483850409074235 0.483393759484062 1 1
0.538434375818896 0.537868227852175 1 1
0.587584271651454 0.58695400257292 1 1
0.469367886505042 0.468874330403007 1 1
0.61047719628543 0.609846702612896 0 0
0.423179259563104 0.422743661890378 1 1
0.443722882127907 0.443218913720143 1 1
0.437683496562743 0.437239047779127 1 1
0.583607595332136 0.583044753691719 1 1
0.461953270118473 0.461526402745764 1 1
0.396185951315371 0.395803196312662 1 1
0.552102523199607 0.551510015169743 1 1
0.449894061989323 0.449416840435379 1 1
0.426618497752874 0.42617136796561 1 1
0.669454363686402 0.66879092131837 0 0
0.426153503478944 0.425686834346946 1 1
0.531239235357361 0.530660335600154 1 1
0.601612032086871 0.600991616940548 0 0
0.441819746782599 0.441341999164398 1 1
0.469628350904652 0.469115834992792 1 1
0.479026647953646 0.478519540127223 1 1
0.547703188843371 0.547111437601403 1 1
0.610545104797561 0.609862526821887 0 0
0.465161516734977 0.464649995466588 1 1
0.601696553513244 0.601108299162907 1 1
0.566687062520288 0.566134078363832 1 1
0.438561592713109 0.438147196925545 1 1
0.479373161781107 0.47885278265138 1 1
0.613261085080037 0.612665661558414 0 0
0.546296489644222 0.545721708702551 1 1
0.63958486416128 0.6388981293253 0 0
0.434267164119994 0.433868232214466 1 1
0.530919099022593 0.530392582333609 1 1
0.540552215756185 0.540017627222193 1 1
0.428007755147656 0.427557080343681 1 1
0.516904581780578 0.51636220316294 1 1
0.514628965481457 0.514118005652365 1 1
0.49004567468642 0.48952780452805 1 1
0.590519313605603 0.589889400414403 1 1
0.491042340168663 0.490544297280905 1 1
0.561311319078659 0.560757509701246 1 1
0.470844010085228 0.470272575475074 1 1
0.436152075051234 0.435660663791646 1 1
0.517625337249182 0.517088192513819 1 1
0.53328608712371 0.53270102757127 1 1
0.511661051366233 0.51115555183185 1 1
0.389663062259457 0.389237687033505 0 0
0.44220065475806 0.441726640578378 1 1
0.59841516567216 0.597757598245258 1 1
0.397673813523663 0.397213782493509 1 1
0.655489019238096 0.654814310307249 0 0
0.535676166106953 0.5351176357771 1 1
0.41715155942747 0.416746528854532 1 1
0.560863278206048 0.560293365992575 1 1
0.493788370863657 0.493162433748914 1 1
0.45248688122346 0.452053463432373 1 1
0.663457619899493 0.662749387051345 0 0
0.517054078139815 0.516503577823457 1 1
0.498588124676672 0.498152957808167 1 1
0.504501702055454 0.504037156304181 1 1
0.388007265843405 0.387624267514252 1 1
0.471198780275587 0.470773550716701 1 1
0.533368574022857 0.532841212397129 1 1
0.44756634273974 0.447041684997014 1 1
0.441587337233093 0.441079893634569 1 1
0.556081799300903 0.555519058418428 1 1
0.437292296667051 0.436850976273859 1 1
0.61594135740513 0.615314659869821 0 0
0.436817816079198 0.43634314105343 1 1
0.557127143626745 0.556573788232533 1 1
0.573375441655927 0.572783100274766 1 1
0.515160549670362 0.514647538676832 1 1
0.341370733923896 0.341026892968374 0 0
0.416428363391763 0.416033521651597 1 1
0.427971731881039 0.427506839579641 1 1
0.476469787356104 0.475985193067682 1 1
0.576639966136463 0.576087098227477 1 1
0.387702438229449 0.387292057918216 0 0
0.424982730039241 0.424535104978097 1 1
0.487840720775856 0.487349490738832 1 1
0.462330238241695 0.461895314231083 1 1
0.419048636064056 0.418650033555417 1 1
0.566977619831138 0.56635621879223 1 1
0.415378833705604 0.414994139735277 1 1
0.478535369379174 0.47798988082127 1 1
0.447881843169667 0.447416129841892 1 1
0.526096633807337 0.525547587836285 1 1
0.530482080116711 0.529910074872555 1 1
0.361622859654974 0.361256156316957 0 0
0.580386148443128 0.579782057258253 1 1
0.434824628275934 0.434430685563927 1 1
0.561956348971179 0.561441110286164 1 1
0.446067099521576 0.445590782290911 1 1
0.458270282112306 0.457830332554623 1 1
0.509145680656151 0.508594660739961 1 1
0.444752982197754 0.44436231150101 1 1
0.50248711107744 0.502000855613393 1 1
0.481348939024415 0.480897090899448 1 1
0.605914974098816 0.605301439866246 1 1
0.447797145963696 0.447337218231432 1 1
0.643953986499286 0.643248820027817 1 1
0.522133715429031 0.521642159429606 1 1
0.508587447803017 0.508013279184758 1 1
0.501169714648832 0.500596215428731 1 1
0.434205442667634 0.433788055340568 1 1
0.383616542900819 0.383131661225983 1 1
0.6619820367905 0.661383703121317 0 0
0.494654987782545 0.494190355150907 1 1
0.549167183704542 0.548607991805522 1 1
0.493368281363311 0.492839128721967 1 1
0.480938116331577 0.480473803638012 1 1
0.478906580732927 0.478448151980211 1 1
0.500381372207254 0.499875677606783 1 1
0.343494475955798 0.343166247636638 1 1
0.581105973853851 0.580561446161857 1 1
0.53118446510662 0.530635876982784 1 1
0.439607098272891 0.439139683772303 1 1
0.487676751137558 0.487188826662624 1 1
0.573849329102215 0.573314206456599 1 1
0.474262690405145 0.473756162563526 1 1
0.481395060995199 0.480854830774151 1 1
0.411925852480499 0.411516771457744 1 1
0.439535856140635 0.439026004870384 1 1
0.562345366026768 0.561791183457219 1 1
0.432931395559343 0.432391018249424 1 1
0.603567918876548 0.602934623356331 1 1
0.510184645389604 0.509635876437769 1 1
0.498753830807958 0.498275797651671 1 1
0.530176093838112 0.529638450591605 1 1
0.587046633703115 0.586518029692057 1 1
0.530744566207043 0.530158434978201 1 1
0.41033389749059 0.409982087516257 1 1
0.516529620532954 0.515988095284619 1 1
0.507433388001808 0.506936710398822 1 1
0.48508676899065 0.484600967273074 1 1
0.547796011561455 0.547247961382004 1 1
0.499174424675574 0.498716949211153 1 1
0.532752244668233 0.532218500812854 1 1
0.552097202004287 0.551534942301612 1 1
0.527978630387577 0.527450056806361 1 1
0.614158088428683 0.613575924861546 1 1
0.419365826134875 0.418918727432853 1 1
0.441248273412385 0.440740627286817 1 1
0.51928753477117 0.518767639425722 1 1
0.51679856458237 0.516280651741691 1 1
0.498320936204308 0.497764797634006 1 1
0.511549681842001 0.51101530876084 1 1
0.40878243726635 0.408303017059087 1 1
0.547750767265878 0.547127996681827 1 1
0.534360172219542 0.533836231953656 1 1
0.605517332553914 0.604862297475248 1 1
0.693959220935663 0.693262323882662 0 0
0.479295274109514 0.478789408576665 1 1
0.623341387187054 0.622778252177072 1 1
0.457125467732941 0.456659544781665 1 1
0.607779831630098 0.607125284930638 1 1
0.62244958585103 0.621883348932138 1 1
0.560848847343165 0.560263729535702 1 1
0.528010121041795 0.527505997394044 1 1
0.544411827401817 0.543862852118653 1 1
0.509931239267149 0.509433565104608 1 1
0.62100035311378 0.620410927416123 1 1
0.59928435094019 0.598697494223899 0 0
0.507132309042657 0.506583867215221 1 1
0.406261044393247 0.405855505238295 1 1
0.334374946175968 0.334026210935407 0 0
0.492562073328313 0.492028266711338 1 1
0.559228296669097 0.5586277997596 1 1
0.535788883412566 0.535154802050005 1 1
0.507158604585539 0.50663349588401 1 1
0.439621952368442 0.439146518129616 1 1
0.583492241667478 0.582911460793128 1 1
0.50271469548226 0.502158831670029 1 1
0.48700581564004 0.486533977378739 1 1
0.585164928580096 0.584516318563544 0 0
0.451056954828807 0.450643459674977 1 1
0.41774285702838 0.417254183418158 1 1
0.507817299663482 0.507319368212294 1 1
0.41563276509089 0.41523135640123 0 0
0.523473087612314 0.522902978941835 1 1
0.471497245173863 0.471045395100926 1 1
0.462277168986459 0.461822393872823 1 1
0.456152781789802 0.455672330157793 1 1
0.528992884902354 0.528472791448386 1 1
0.429120160811206 0.428634406296974 1 1
0.469040724977779 0.468509802456997 1 1
0.531986827902023 0.531426931074151 1 1
0.477507403121831 0.477029894826777 1 1
0.402733477333708 0.402301724372807 0 0
0.553194659439982 0.552598321643282 1 1
0.53910138250913 0.538557003092865 1 1
0.52706335486618 0.526522052375527 1 1
0.419012187860827 0.41853813340595 1 1
0.476092711794181 0.475596616037569 1 1
0.504813333836776 0.504241658548029 1 1
0.533687797761317 0.533154078308901 1 1
0.502510349939456 0.501930353868603 1 1
0.495750681776768 0.49525624440275 1 1
0.451973589721734 0.451519761837341 1 1
0.516445088888238 0.515843097744087 1 1
0.597588077201862 0.597012795331108 1 1
0.556352787022752 0.55580121128275 1 1
0.508154756668931 0.507599451977294 1 1
0.576099388250887 0.5755334912222 1 1
0.475794181648564 0.475309323292237 1 1
0.40341467874844 0.403008667786588 1 1
0.553484606725344 0.552927322828949 1 1
0.408129450885018 0.407736381237312 1 1
0.500850712491945 0.500347027582836 1 1
0.556522950157676 0.555909955111869 1 1
0.446727254266526 0.446234020679752 1 1
0.517759586629753 0.517263677394503 1 1
0.550450717457206 0.549906697883133 1 1
0.588278546211208 0.587706550400098 1 1
0.464779765392446 0.464295110572653 1 1
0.463373591039846 0.462874591845023 1 1
0.448226176450755 0.447765691805262 1 1
0.617006811495794 0.616420866441854 1 1
0.460560886799342 0.46008658347596 1 1
0.524182266337789 0.523670528649896 1 1
0.462866356444193 0.462465796324762 1 1
0.521860619198816 0.521282872032698 1 1
0.44428989787937 0.443806183354216 1 1
0.573544161013373 0.572892797830807 1 1
0.480475945837178 0.479964020360312 1 1
0.587588960148123 0.586967281398926 1 1
0.429441345666647 0.429032230059169 1 1
0.525487945718128 0.5249237397104 1 1
0.601397824235332 0.60074002654387 1 1
0.462200826893214 0.46173446004044 1 1
0.357515900487402 0.357138835083597 0 0
0.472847649632387 0.472399185498123 1 1
0.520078727103311 0.519545441817762 1 1
0.512312968625958 0.511740932688766 1 1
0.455240243349334 0.454793831070668 1 1
0.477966934740746 0.477442221612971 1 1
0.437450559405374 0.436964531246053 1 1
0.537731275433163 0.537137346995452 1 1
0.478518562927118 0.478019191717572 1 1
0.556299000495693 0.555646640314016 1 1
0.424918148595027 0.424516130023813 1 1
0.469352867853496 0.468844715941354 1 1
0.588847297051516 0.588234115327431 1 1
0.484319532248866 0.483811335996545 1 1
0.553958147830014 0.55337352984867 1 1
0.620313737277073 0.619697025911347 1 1
0.511136999844774 0.510615721636387 1 1
0.576060814608641 0.575431812171155 1 1
0.366807744374406 0.366430284017823 0 0
0.546041940160382 0.545527179978397 1 1
0.570169269557765 0.56952976720496 1 1
0.545564825160502 0.545013338161595 1 1
0.501780839597781 0.501328769621333 1 1
0.502406129969334 0.501887793346812 1 1
0.481043365786452 0.480519938077584 1 1
0.584134663680052 0.583565525161188 1 1
0.4061357731326 0.405657835488432 1 1
0.474628927104762 0.474081360343418 1 1
0.466726235590213 0.466262834291274 1 1
0.510832942593285 0.510253769917439 1 1
0.576927109870125 0.576284907200615 1 1
0.538366469198969 0.53781320239812 1 1
0.549273486832183 0.548764548261989 1 1
0.550672333583772 0.550132638371795 1 1
0.491655513129449 0.49114966327486 1 1
0.49053146171801 0.490006030395213 1 1
0.617502111676614 0.616784346581457 0 0
0.455524566264161 0.455086471655326 1 1
0.511637525973539 0.511147424130938 1 1
0.510426460259782 0.50982025149577 1 1
0.476706998811733 0.476267329625887 1 1
0.505902261964531 0.505369000296286 1 1
0.456725236907033 0.456234570361874 1 1
0.416379144899602 0.415920916180378 1 1
0.50359517585625 0.503109045695509 1 1
0.53939586080954 0.538828706446217 1 1
0.581279236294272 0.580704432373223 1 1
0.521523570365697 0.52107992186091 1 1
0.458018528505943 0.457548849894018 1 1
0.569620840027124 0.568991665544938 0 0
0.484145893746593 0.483695450897561 1 1
0.497648421715289 0.497158496931236 1 1
0.47917954297209 0.478661434147828 1 1
0.411763963712217 0.411271531214308 1 1
0.469124628338412 0.468649288365711 1 1
0.454624368953813 0.454148279665665 1 1
0.619862472840923 0.619221154178107 0 0
0.502445278839289 0.501920118786316 1 1
0.484201161026231 0.483678052425116 1 1
0.487020507145502 0.486490410565844 1 1
0.484159622575419 0.483602853827632 1 1
0.506635016291765 0.506071954143335 1 1
0.528322057619631 0.527813809054803 1 1
0.425586709375108 0.425189770691434 1 1
0.576133560563344 0.575440134584821 1 1
0.646069473960189 0.645376709626891 1 1
0.619950591666608 0.619326050277507 1 1
0.415765748966113 0.415357032495357 1 1
0.567978104028312 0.567390262719157 1 1
0.608284419772017 0.607676984132528 1 1
0.544789159382127 0.54423840231994 1 1
0.55698270031009 0.55646088319323 1 1
0.533332043881368 0.532764426028502 1 1
0.518547533790934 0.518030166570356 1 1
0.502871462298985 0.502385167486503 1 1
0.486525605757726 0.48590700050951 1 1
0.500275146520904 0.499770023044751 1 1
0.40966938851058 0.409226599629783 1 1
0.428287925840789 0.427850026592231 1 1
0.467006267311066 0.466499452039923 1 1
0.519455801981383 0.519004700820496 1 1
0.509697278554243 0.509204508939915 1 1
0.637781543373815 0.637149525595502 0 0
0.497622820140146 0.497099298222422 1 1
0.524492924301422 0.523965489587542 1 1
0.414145456805617 0.413757496421045 1 1
0.488143306946115 0.487674644042119 1 1
0.538392262264564 0.537810189924034 1 1
0.48743795601328 0.486963353956844 1 1
0.613243684042655 0.612594805669107 1 1
0.427185573901519 0.426681906697863 1 1
0.503519410958658 0.503005237765788 1 1
0.608170743617236 0.607551841967342 1 1
0.453005502263258 0.452480677807214 1 1
0.377041446013754 0.376640353342661 0 0
0.579117353165422 0.578525629903836 1 1
0.536775166074643 0.536166887285424 1 1
0.602918496704079 0.602241100596215 0 0
0.424385198649188 0.423953279540703 1 1
0.510896333787185 0.510405034056543 1 1
0.503130866014046 0.502628416230466 1 1
0.579295111806245 0.578756804429683 1 1
0.353392020297928 0.353000368373103 1 1
0.449687122969411 0.449244801153105 1 1
0.368093873245621 0.367705994446896 1 1
0.572748350962681 0.572191407728791 1 1
0.532823218647209 0.532292306992125 1 1
0.367319521045165 0.366897298520347 0 0
0.567971991708722 0.567331126947049 1 1
0.488896647076699 0.488392173016037 1 1
0.480503219898829 0.480054195566521 1 1
0.407117353531462 0.40670366835938 1 1
0.418211194898595 0.417741750967168 1 1
0.507360991411251 0.506863935902281 1 1
0.507580718782854 0.507108630506415 1 1
0.501773870794493 0.501299360111828 1 1
0.521137449047566 0.520653343386548 1 1
0.445585685590116 0.445148450461095 1 1
0.526432581461933 0.525911402989291 1 1
0.431727686665564 0.431293519545887 1 1
0.469463448744487 0.469036912168933 1 1
0.593402308680163 0.592821819713657 1 1
0.50535748064848 0.504838399192976 1 1
0.662523326624074 0.661817405850822 0 0
0.488169174470971 0.487668974218958 1 1
0.522307334998841 0.521833939247099 1 1
0.596782892754323 0.596146592935753 1 1
0.466760632773739 0.466259488334497 1 1
0.458899241147809 0.458406312527125 1 1
0.522883945159854 0.522407967789911 1 1
0.51489907207451 0.51431644336883 1 1
0.521679037076564 0.521163471423891 1 1
0.405473715785269 0.405088574551621 1 1
0.440536376954954 0.440032115426307 1 1
0.484195528931153 0.483749886024527 1 1
0.492265868031057 0.491771200998758 1 1
0.44607780077421 0.445529207513609 1 1
0.569502758725806 0.56895948089421 1 1
0.577346917386861 0.576708802395774 1 1
0.473230567013132 0.472759041341677 1 1
0.485008895738196 0.484526229024977 1 1
0.378514282346878 0.378096022800062 0 0
0.599472766349435 0.598906781313539 1 1
0.465256591923732 0.464714031319033 1 1
0.490945303227678 0.490476875791502 1 1
0.439729026589042 0.439219665747416 1 1
0.499654661080712 0.499141129744091 1 1
0.442647723060626 0.442208334676397 1 1
0.535296151734795 0.534793393685684 1 1
0.435321048556356 0.434847716555756 1 1
0.512165423576216 0.51157725214666 1 1
0.411721505007201 0.411296780020387 1 1
0.52316223653833 0.522622408275433 1 1
0.5376682298595 0.537078573229356 1 1
0.435547053379302 0.435109052407864 1 1
0.51679750770179 0.516287051192128 1 1
0.484814268090595 0.484304017327323 1 1
0.485835645870803 0.485290312613901 1 1
0.57918782960995 0.578682927857207 1 1
0.421661331263774 0.421195713986615 1 1
0.523494544015416 0.522978160467556 1 1
0.441674913546239 0.441209887385022 1 1
0.364676083916564 0.364250233315403 1 1
0.556761023200053 0.556155400566218 1 1
0.522745768294845 0.522212784623087 1 1
0.480643105927348 0.480158040273496 1 1
0.384259289425299 0.383901720050872 0 0
0.554541992982161 0.553969538371059 1 1
0.566669810707769 0.566066947695353 1 1
0.513773992133046 0.513268479424497 1 1
0.419475038932428 0.418946618478279 1 1
0.509369060683197 0.508845765435048 1 1
0.479756074128938 0.479333846639388 1 1
0.556411975641813 0.555814976693622 1 1
0.512802067884472 0.512296029317849 1 1
0.559865841392648 0.559263051891743 1 1
0.543139373942971 0.542573649047415 1 1
0.449023391888303 0.448528422496767 1 1
0.555341728134142 0.554778891195109 1 1
0.527907655954708 0.527382099004238 1 1
0.535274110216465 0.534717743217311 1 1
0.49222581529997 0.491747150759238 1 1
0.372125071082698 0.37171030734383 1 1
0.496075015456453 0.495566652055713 1 1
0.504159372278077 0.503618247433452 1 1
0.565682863037552 0.565155196919319 1 1
0.54211343203815 0.541553631116992 1 1
0.510622586229542 0.510075141570424 1 1
0.352091921599167 0.351726334451552 0 0
0.452688123179563 0.452158621093245 1 1
0.420130497155925 0.419703884945359 1 1
0.509091060756854 0.508586283177609 1 1
0.450936113269319 0.450487017373707 1 1
0.515782163420837 0.515214069571317 1 1
0.443483602487852 0.442984978310344 1 1
0.473651943039836 0.473176877878319 1 1
0.47683750375367 0.476388722160346 1 1
0.440918341179514 0.440432678154635 1 1
0.440550697508516 0.440040531854768 1 1
0.516783534266086 0.51626958128252 1 1
0.464903281838075 0.464399186212432 1 1
0.527991040846858 0.527489279911178 1 1
0.508557287265195 0.508107736733561 1 1
0.511519668377461 0.511005831368757 1 1
0.556318440559307 0.555725487182149 1 1
0.486287435871475 0.485807077041992 1 1
0.540942885115959 0.540375158058916 1 1
0.512815985137218 0.512313923534936 1 1
0.501816306501086 0.501322332706186 1 1
0.608386151846441 0.607718936833398 1 1
0.580425893207251 0.579861606050042 1 1
0.631361341315821 0.630690515863967 0 0
0.545969678875367 0.545407276883503 1 1
0.481466450301555 0.480937535239142 1 1
0.570848809036817 0.570312526895777 0 0
0.498036861731518 0.497518836390723 1 1
0.519983612663833 0.519466986750464 1 1
0.460192203223381 0.459752339732304 1 1
0.464836265182564 0.464378163666656 1 1
0.324949222567287 0.324557973817205 0 0
0.50452109044763 0.504020689422301 1 1
0.588840398227778 0.588282007533912 1 1
0.409712891321568 0.409238168418807 1 1
0.466143629871443 0.46566908133209 1 1
0.511407158523532 0.510893600318144 1 1
0.444779734694536 0.44430912385181 1 1
0.566518191945727 0.565867749361233 1 1
0.554112284642257 0.553454624166831 1 1
0.451866004315084 0.451408691281272 1 1
0.439092561311439 0.438675382950095 1 1
0.560128121756607 0.559527103143551 1 1
0.596054387415698 0.595413985641027 1 1
0.453230167698364 0.452793430299673 1 1
0.620117269846755 0.619435862813155 0 0
0.445748667665558 0.445261881766471 1 1
0.611815045391132 0.611248421708313 0 0
0.503789924730386 0.50333128360276 1 1
0.663781202756245 0.663113945320821 0 0
0.375838052619483 0.37543815888672 1 1
0.641378996137993 0.640712354235433 0 0
0.372311568831975 0.371951207895141 0 0
0.527901102255157 0.527368949621294 1 1
0.421687242986617 0.421246345873816 1 1
0.567102841623094 0.566541867738042 1 1
0.525788867843106 0.525188396629314 1 1
0.536878104488931 0.536356231907521 1 1
0.4605203154088 0.460043815743762 1 1
0.481777665405404 0.481270095089131 1 1
0.505651138353542 0.505065721085215 1 1
0.554382384993097 0.553799973402713 1 1
0.433809702779647 0.433379848647155 1 1
0.558587796365816 0.557932699810388 1 1
0.526528173770253 0.525895763955719 1 1
0.475667953602939 0.47517697500545 1 1
0.449093521639525 0.448644045225882 1 1
0.494162411128808 0.49360667361177 1 1
0.523692219230582 0.523169737788682 1 1
0.587001961247751 0.586404211246497 1 1
0.486174807735593 0.485682832839157 1 1
0.47280147818704 0.472286588749197 1 1
0.401027652525549 0.400608064579317 0 0
0.457945109680552 0.457477834211945 1 1
0.620155523586647 0.619483102494958 1 1
0.546034585048583 0.545439647977113 1 1
0.499828152797998 0.499358864270471 1 1
0.459354326556926 0.458896330857063 1 1
0.481647730438059 0.481075152847493 1 1
0.549801709249774 0.549260816646514 1 1
0.503474019820808 0.502975753430308 1 1
0.520345766664084 0.519865502451616 1 1
0.401030424317828 0.400615054366976 1 1
0.522062726469082 0.521426209268463 1 1
0.449645616441816 0.44922060841059 1 1
0.497274524509751 0.496801850749642 1 1
0.499131078566275 0.498636936112332 1 1
0.607162266188161 0.606573261993437 1 1
0.474489976900612 0.474018712255869 1 1
0.342550219872532 0.342156494511059 0 0
0.599101299909427 0.598439576628585 1 1
0.469612796398438 0.469146074910561 1 1
0.615293591628363 0.614679924867953 0 0
0.472316252754551 0.471780401753925 1 1
0.459024591846061 0.458472697547053 1 1
0.447051982741083 0.446603908934157 1 1
0.569451951193859 0.568790682792235 1 1
0.569344993190577 0.568719740643749 1 1
0.574878568268521 0.574300553896867 1 1
0.449382104565827 0.448932411853973 1 1
0.400328420845851 0.39991142703981 0 0
0.604335117499111 0.603700850864377 1 1
0.489966244634666 0.489432645294645 1 1
0.522571407117896 0.522063985115177 1 1
0.508459424654769 0.507934448018274 1 1
0.511848561423018 0.511262676846276 1 1
0.504277831370855 0.503723653443499 1 1
0.632103593952236 0.631479496314528 1 1
0.515620140272023 0.51509518012899 1 1
0.527037187372238 0.526475901657349 1 1
0.466166197295397 0.465692764877357 1 1
0.502815989850604 0.502314409998473 1 1
0.482331672410334 0.481848295467121 1 1
0.591235063970191 0.590632882683109 1 1
0.400294858587505 0.399889964966897 0 0
0.527043395098774 0.526487639946261 1 1
0.499952382019339 0.499391122466582 1 1
0.502790190404909 0.502283601256338 1 1
0.456074765121295 0.455643362079143 1 1
0.524853809831571 0.524311920449937 1 1
0.498053039098349 0.497613760865443 1 1
0.447858491336021 0.447347513063143 1 1
0.540720227575271 0.540132293632383 1 1
0.61859703633255 0.617938126610092 1 1
0.454546074117203 0.45406329333386 1 1
0.494738939450467 0.49425294275893 1 1
0.562696405147115 0.562138046802166 1 1
0.486367781467649 0.485887368289914 1 1
0.48845833777802 0.487987820479812 1 1
0.551391249773345 0.550822741361802 1 1
0.523599466798944 0.523101689473236 1 1
0.571696078226484 0.571067762981977 0 0
0.511662958113206 0.511163196355618 1 1
0.523593156725921 0.523004006878817 1 1
0.563383807571235 0.562729449186611 1 1
0.56676726095163 0.566111701562604 1 1
0.524063229391549 0.523517365015008 1 1
0.474081487955641 0.473616816007098 1 1
0.534276223848426 0.533725039714585 1 1
0.572031944383873 0.571450251453194 1 1
0.403923164379926 0.403523320612486 1 1
0.531679519608111 0.531079871844572 1 1
0.607354089534504 0.60670349366727 1 1
0.34310610464025 0.342767561590724 0 0
0.38639292969463 0.385967197793068 1 1
0.568133003171785 0.567439711700721 1 1
0.474522682579323 0.474064526024296 1 1
0.443668740789825 0.443174363400256 1 1
0.498929826025544 0.498397599898131 1 1
0.5407008527472 0.540172213445351 1 1
0.610011887043892 0.609425879955344 1 1
0.542231905658136 0.541633653475556 1 1
0.453957036857651 0.453508301315291 1 1
0.562752213634372 0.562173465777812 1 1
0.446965925095802 0.446489967416588 1 1
0.383391360237774 0.383008813338012 1 1
0.503208670201038 0.502691569277477 1 1
0.567096330005947 0.566455487362404 1 1
0.481114599140711 0.480623049013197 1 1
0.535743041118196 0.535202691679834 1 1
0.532078417004036 0.531509571730782 1 1
0.462082505265554 0.461622280898964 1 1
0.557480194725179 0.556889894683243 1 1
0.518604011326728 0.517985451278367 1 1
0.555557332352782 0.555001318438956 1 1
0.584567637525979 0.583928405975306 1 1
0.5184305109476 0.517908315822934 1 1
0.500115095198783 0.499607586538758 1 1
0.431642854420739 0.431102576334881 1 1
0.56619180025631 0.565557549130441 1 1
0.531374485553981 0.530839965396283 1 1
0.523853113394235 0.523342516093089 1 1
0.501449990980448 0.500992675678696 1 1
0.529469956866953 0.528933570738967 1 1
0.600031503534309 0.599458548979332 1 1
0.506149533123717 0.50555566066729 1 1
0.415775117114375 0.415341541679666 1 1
0.474191197226712 0.473736284233064 1 1
0.575699111135332 0.575062730351168 1 1
0.504296366522068 0.503771833548478 1 1
0.445671279681137 0.445199881963915 1 1
0.435084345063896 0.434655374932186 1 1
0.498212568520647 0.497733851346166 1 1
0.444692292523326 0.444263168445274 1 1
0.474091134816541 0.47361210115118 1 1
0.492234971654969 0.491719180181267 1 1
0.373941707830572 0.373517093902577 0 0
0.415544761875107 0.415164089464634 1 1
0.520162699826881 0.519653079134067 1 1
0.588226174087636 0.587695587686515 1 1
0.486149446870911 0.485655584578798 1 1
0.602514470715788 0.601795266031647 1 1
0.537875374536246 0.537332826788786 1 1
0.476686146071126 0.476199642024901 1 1
0.536438176678759 0.535899668386591 1 1
0.658386015186468 0.657726370589588 1 1
0.580951067009592 0.580407749656042 1 1
0.520658266194017 0.520113649204351 1 1
0.705513297760477 0.704816455864477 0 0
0.476179742534949 0.475733570574253 1 1
0.350982760940805 0.350607149749736 0 0
0.309872858487715 0.309531338344693 0 0
0.507792957753398 0.507287909206071 1 1
0.498630517523188 0.498139916580346 1 1
0.492293357287858 0.491796270908009 1 1
0.453842267283122 0.453421502525991 1 1
0.446767974592624 0.446251245374539 1 1
0.430415942429445 0.429957465225337 1 1
0.485662349168122 0.485137200618722 1 1
0.447164261964808 0.446732260465147 1 1
0.466593060120914 0.466076982074606 1 1
0.426074984507014 0.425618846157073 1 1
0.533072414709902 0.532522120081088 1 1
0.529305692242529 0.528730756760291 1 1
0.503820617127114 0.503316005228139 1 1
0.45628536528463 0.455805476533003 1 1
0.608790971015731 0.608203220970972 0 0
0.493843366314901 0.493346799386092 1 1
0.611687307502468 0.611144060310793 1 1
0.3950686681619 0.394629197752355 1 1
0.535570758397114 0.535043288914891 1 1
0.480149017451293 0.479620855427532 1 1
0.412430287220505 0.412028439557204 1 1
0.465140358304467 0.464666861141938 1 1
0.465764368148467 0.465305355109939 1 1
0.46503898185465 0.46461954260043 1 1
0.470639320810569 0.470153056419882 1 1
0.48078401021823 0.480264877842745 1 1
0.457430031111104 0.456953296801443 1 1
0.397485515763413 0.397043775460852 1 1
0.47463052771085 0.474109773762753 1 1
0.551844066906335 0.551278456396749 1 1
0.406107880838488 0.40571799815016 1 1
0.549203075055529 0.548619899450241 1 1
0.501299340356061 0.500855382552332 1 1
0.568960516861178 0.568393304894288 1 1
0.464362360777666 0.463905354145445 1 1
0.455329838158323 0.454798302851798 1 1
0.549219828321771 0.548615834108499 1 1
0.440127568720667 0.439689450424127 1 1
0.440353150241371 0.439854167738299 1 1
0.535733626771019 0.535151116355983 1 1
0.672465817579428 0.671823963044529 0 0
0.471021853602532 0.470543038651103 1 1
0.551073972166677 0.550503019810349 1 1
0.534885000563394 0.534332883811958 1 1
0.517091405361558 0.516569818724216 1 1
0.40596155759503 0.405593691667832 1 1
0.432015903433761 0.431554547354015 1 1
0.4756021108141 0.475150354466894 1 1
0.543550051689499 0.542935841944129 1 1
0.435634462423523 0.435125040050344 1 1
0.530209930534079 0.529677503665856 1 1
0.445967652953983 0.445517895302154 1 1
0.465635917214736 0.465127527051516 1 1
0.439228211569873 0.438831644225204 1 1
0.532147805313166 0.531610415532413 1 1
0.59297824908479 0.592339952011229 1 1
0.471103471679385 0.470626428295862 1 1
0.4851534596656 0.484678715985289 1 1
0.506161780518128 0.505618907935274 1 1
0.569620306352692 0.569103816132264 1 1
0.568253022489454 0.567667800757166 1 1
0.461766055152716 0.461311665035451 1 1
0.62810474095658 0.627434710283655 1 1
0.587273778998758 0.586731415178966 1 1
0.562745410779925 0.56211438661365 1 1
0.529882353902576 0.529306873849961 1 1
0.469970837603278 0.46949262986675 1 1
0.520103618926031 0.519586469000449 1 1
0.479242174015029 0.478786193447184 1 1
0.630373644808941 0.629676796902196 0 0
0.446076336484572 0.445578209946091 1 1
0.482285880804839 0.481772507598186 1 1
0.511866265276876 0.51130998772437 1 1
0.485534673553579 0.485029533149916 1 1
0.524779565950621 0.524190201482475 1 1
0.592943364357798 0.592305520720835 1 1
0.560076830592972 0.5594829239692 1 1
0.453004957730298 0.452539435258694 1 1
0.521405435088243 0.520849301239527 1 1
0.5404601097301 0.539897975124261 1 1
0.442689322924385 0.44218392675683 1 1
0.563607723914068 0.562969649951971 1 1
0.605137780227495 0.604527143898703 1 1
0.596607144046657 0.595977092825775 1 1
0.525150493344501 0.524574038862862 1 1
0.55203696659802 0.551480496904101 1 1
0.459949752773273 0.459476477862042 1 1
0.397715421622998 0.397288026332654 1 1
0.589328066354187 0.588716604483916 1 1
0.564405429671594 0.563824050706331 1 1
0.488125263578709 0.487670922046571 1 1
0.509556344192585 0.50896897040986 1 1
0.476246427636205 0.475734667695684 1 1
0.428185688859575 0.427694678890414 1 1
0.472337871833182 0.471809960947107 1 1
0.504011191379015 0.503498220022509 1 1
0.588348163342805 0.587725334985246 1 1
0.462062987128014 0.461580209471173 1 1
0.560946014943879 0.560297074721248 1 1
0.566335054671827 0.565746707672637 1 1
0.576534429290403 0.57597162816698 1 1
0.449975163756598 0.449530307134523 1 1
0.415833070255288 0.415343186382639 1 1
0.424644196520243 0.424225782986118 1 1
0.542027240738382 0.541450445419293 1 1
0.569927339655916 0.569352022468712 1 1
0.479057300425396 0.47855018850578 1 1
0.361188409956978 0.360756811814064 0 0
0.533945765831308 0.533410376334812 1 1
0.384895145392236 0.384498047429988 1 1
0.597386718861433 0.59674903988535 1 1
0.321161892359184 0.32083709072895 0 0
0.522136219241868 0.521560834846131 1 1
0.575966449517791 0.575407529660019 1 1
0.444627265310257 0.44412941560319 1 1
0.451813457473644 0.451324573333161 1 1
0.565104647456661 0.564536879939244 1 1
0.344747177314628 0.344339286055752 0 0
0.531000002325118 0.530481959555636 1 1
0.458504199877869 0.458038291535491 1 1
0.458513226539555 0.457990321862312 1 1
0.545538257889614 0.544963696750523 1 1
0.406686288788156 0.406281001887114 1 1
0.447122869983211 0.446588745784109 1 1
0.317202043595403 0.316864110554781 0 0
0.496015621318962 0.495504671193962 1 1
0.566289704814047 0.565674161681397 1 1
0.571139857362851 0.570557550812931 1 1
0.557496266667298 0.556878321810749 1 1
0.448745974350339 0.448263241449623 1 1
0.450169025339732 0.44971818674031 1 1
0.528916403318817 0.528361391041934 1 1
0.507428191961512 0.506860371165559 1 1
0.495552100300276 0.495035021079046 1 1
0.403793429424807 0.40333763665819 1 1
0.367510987872053 0.367114753163956 0 0
0.487108409651924 0.486643457009165 1 1
0.556235353048249 0.555667629964267 1 1
0.477686598499976 0.477140778289829 1 1
0.515298834623587 0.514770971368388 1 1
0.393106442272104 0.39267225570984 1 1
0.445029397762301 0.444547341036807 1 1
0.476480013376272 0.476025415720191 1 1
0.513831786257592 0.513326917077094 1 1
0.569137611383022 0.568573018476599 1 1
0.564451115678948 0.563783862645878 1 1
0.619885297286148 0.619291005325118 0 0
0.571935157580916 0.571398023815871 1 1
0.517742060196637 0.517250376350166 1 1
0.536252608898817 0.535705772176244 1 1
0.483987893938803 0.483472524429212 1 1
0.496986860698154 0.496490809232728 1 1
0.511300516910649 0.510775610478341 1 1
0.551374011501525 0.550816629200785 1 1
0.494487006626957 0.494011872716341 1 1
0.434581895296785 0.434087136835535 1 1
0.52564252006313 0.525070248765738 1 1
0.546029019641815 0.545472686937135 1 1
0.535909254834701 0.535406887792939 1 1
0.418346672166264 0.417940026281944 1 1
0.522176350601727 0.521640555823266 1 1
0.584741142370046 0.584128468217213 1 1
0.460286894356291 0.459722115507181 1 1
0.480440964659796 0.480042258658777 1 1
0.59213205015705 0.591523618424109 1 1
0.514452070939389 0.5139535827576 1 1
0.523083227299863 0.522470260563034 1 1
0.573329942965319 0.572657464158659 1 1
0.372842398072398 0.37245493082578 1 1
0.454545741722191 0.45403696709507 1 1
0.413683622747751 0.413262819571757 1 1
0.5433203318184 0.542729360169219 1 1
0.540879428768617 0.540360111837435 1 1
0.392527011535315 0.392034343425962 1 1
0.478271129398178 0.477754843196645 1 1
0.481833426270243 0.481352172966401 1 1
0.451501859422586 0.451073519837199 1 1
0.509809405502609 0.509319925499619 1 1
0.604282506381919 0.603691217721148 1 1
0.556217898550867 0.555667233091319 1 1
0.525677619615106 0.525146578103288 1 1
0.435786317330158 0.435397122899736 1 1
0.487142683666129 0.486670720568741 1 1
0.464940311395396 0.464472048294445 1 1
0.545567424483818 0.544960336567275 1 1
0.435571950705762 0.435120998282546 1 1
0.666807607988822 0.666099411881123 0 0
0.478616390947866 0.478160467883117 1 1
0.584537552874505 0.58389777764384 1 1
0.489331355691833 0.488751817647456 1 1
0.591093659824683 0.590515440217936 0 0
0.475384146329534 0.474906938119445 1 1
0.488607026230672 0.488124589200012 1 1
0.41735621634559 0.41698704717993 1 1
0.564090979590671 0.563482017017854 1 1
0.414499613255456 0.414083400251023 1 1
0.550134590096744 0.54955396251565 1 1
0.442730207550009 0.44223338506218 1 1
0.529441690328811 0.528908534637063 1 1
0.443285212012928 0.442840626565249 1 1
0.516262414484646 0.515749494608008 1 1
0.551503029681589 0.551005859245697 1 1
0.523243017215611 0.52278842982598 1 1
0.469192626857303 0.468770220383953 1 1
0.481543251119709 0.481026223536565 1 1
0.50993321993502 0.509277872268603 1 1
0.518003402993171 0.517480170993674 1 1
0.537117313437808 0.536631117647736 1 1
0.40674111469856 0.406267013901733 1 1
0.428957625369242 0.42852942042047 1 1
0.525680032263599 0.525171098554167 1 1
0.570583243604892 0.570013713922036 1 1
0.549763067597219 0.5492241931465 1 1
0.606610332977295 0.605991052002937 1 1
0.400922604641237 0.40055919937494 0 0
0.492831844481554 0.492342612510058 1 1
0.463639575499502 0.463122986666571 1 1
0.552007430174591 0.551432286481721 1 1
0.538078385132988 0.537519667116037 1 1
0.452297655662651 0.451860601745962 1 1
0.486713134822602 0.486156537134107 1 1
0.461311943835151 0.460798308691833 1 1
0.526324154835948 0.525838601075207 1 1
0.508598871576594 0.508052420040251 1 1
0.608427983725269 0.607802240503262 1 1
0.550072909897484 0.549509109041505 1 1
0.562115805730685 0.561473543627806 1 1
0.414660664364276 0.414205023287254 1 1
0.540911634215503 0.540318273279896 1 1
0.38883488689971 0.388417775793367 1 1
0.495285806214214 0.494780150901144 1 1
0.511895562609651 0.511407033011859 1 1
0.488129415061807 0.487601109009771 1 1
0.375622677730111 0.375219920624308 0 0
0.499425199477554 0.498990552091491 1 1
0.642236928308669 0.641575381788476 0 0
0.516741760983578 0.516108662406897 1 1
0.597080721500367 0.596495867309818 1 1
0.420621477916897 0.420192124229534 1 1
0.515807116503202 0.515291268254406 1 1
0.509395834610332 0.508888270989319 1 1
0.526218172224749 0.525678172570341 1 1
0.540248231698281 0.539706074779911 1 1
0.561918309890477 0.561285964119486 1 1
0.457143934361743 0.456634906863302 1 1
0.510875633949994 0.51039478970386 1 1
0.685405704714624 0.684682251335354 0 0
0.511311499614551 0.510846477536025 1 1
0.488626204446714 0.48805615370672 1 1
0.609950941890823 0.609253596981599 1 1
0.459666054327758 0.459112202126808 1 1
0.428818520548132 0.42836188317063 1 1
0.49758200165632 0.497043886419457 1 1
0.466885117687177 0.466359966579465 1 1
0.444105165644146 0.443627249022386 1 1
0.512907229326979 0.512391885254475 1 1
0.462438725327149 0.46202385921293 1 1
0.671176169538858 0.670509088114314 0 0
0.489847740886038 0.48933740602135 1 1
0.552796164736487 0.552185666339601 1 1
0.51559154268676 0.515096490458475 1 1
0.504942839337846 0.504426287341128 1 1
0.43593212204896 0.435467782195292 1 1
0.552294886182855 0.551723197897475 1 1
0.47088319512939 0.470358922788133 1 1
0.54714182097995 0.54661139325836 1 1
0.453930167970356 0.45348839822072 1 1
0.394482120570719 0.394103569742642 0 0
0.572983133485569 0.572416924567022 1 1
0.462566223757331 0.462100459331026 1 1
0.352442355160061 0.352113595373081 0 0
0.585536272096241 0.584908804628048 1 1
0.599378707990706 0.598744271851715 0 1
0.595904235378604 0.595310950854462 0 0
0.565572227028004 0.565003597477874 1 1
0.610690751330074 0.610104181710124 1 1
0.515753141088395 0.515243515959092 1 1
0.451922112087044 0.451445222658659 1 1
0.510539208834537 0.509929268999578 1 1
0.332938540635693 0.332548644506042 0 0
0.510096674319078 0.509619289361418 1 1
0.470578020882417 0.470099100519378 1 1
0.482930114123684 0.482438499527766 1 1
0.550086245314054 0.549530121333596 1 1
0.424923389479908 0.424507323070876 1 1
0.559104980810267 0.558563468804465 1 1
0.39927654120755 0.398844425394019 1 1
0.590252206339116 0.589722953589178 1 1
0.446107578278539 0.445641483442485 1 1
0.582208389978308 0.58163887229427 1 1
0.450134057941118 0.449703389418161 1 1
0.4550805381328 0.454669001192952 1 1
0.502708805777175 0.50218054282274 1 1
0.445875124362724 0.445400546017522 1 1
0.384165182609719 0.3838084525959 0 0
0.475015495979534 0.474518060713683 1 1
0.389555985956549 0.389140452575156 1 1
0.562348173856474 0.56177344373915 1 1
0.440334496894599 0.439872318992673 1 1
0.516967733843245 0.51645709606866 1 1
0.571687209793205 0.571071374454214 1 1
0.552737508412778 0.552166713852132 1 1
0.467292229527157 0.466754685255461 1 1
0.553377985130619 0.552806694717831 1 1
0.462251151641599 0.461769024420471 1 1
0.393122664736362 0.392774606313533 1 1
0.528892801415636 0.52837568196566 1 1
0.389229387188596 0.388829201638395 0 0
0.459935020052383 0.459458146620557 1 1
0.443614503090176 0.443117669241336 1 1
0.626583738211245 0.625922477310629 1 1
0.610071518676365 0.609334609771752 1 1
0.470533404467822 0.470003149392024 1 1
0.547729155067206 0.547110869373425 1 1
0.477198690880097 0.476715951127964 1 1
0.459905053332933 0.459450471150111 1 1
0.477626109653143 0.477126556455352 1 1
0.496945049788025 0.496471949850701 1 1
0.627573958532767 0.6269167577826 1 1
0.411139440599495 0.41071178013856 1 1
0.57647705783629 0.575853120390342 1 1
0.500987460486447 0.500519361797958 1 1
0.429187641029922 0.42877171571187 1 1
0.444679726602535 0.444206307011569 1 1
0.483671804407843 0.483168892206233 1 1
0.469674747840033 0.469214421120481 1 1
0.484246527598202 0.483749804779771 1 1
0.539681740134753 0.53913468404897 1 1
0.485986065320907 0.485472085464138 1 1
0.521231235599908 0.520680826011027 1 1
0.478722564844372 0.47827240255345 1 1
0.514121978550934 0.513598952195965 1 1
0.455921446123942 0.455440469915285 1 1
0.493883620511045 0.493421742299994 1 1
0.448732070779797 0.448324139489234 1 1
0.490109606735265 0.489558583201517 1 1
0.61339287575255 0.612839339383257 0 0
0.505618364767245 0.505123510129132 1 1
0.467634567924168 0.467123480109145 1 1
0.515977235844815 0.51546405072498 1 1
0.467219604727603 0.46675442533651 1 1
0.515862007335727 0.515310064659786 1 1
0.531392792652511 0.530803710559305 1 1
0.661832206800902 0.661139267150879 0 0
0.536904425713879 0.536378991719777 1 1
0.548655368908583 0.548097059524652 1 1
0.455193717289428 0.454751907521288 1 1
0.579883869875918 0.579174859813156 1 1
0.392475719000043 0.39207773471003 1 1
0.607917260523487 0.607263905154159 1 1
0.496266489309811 0.495708104596003 1 1
0.412321472206906 0.411932176604347 1 1
0.49697435448785 0.49651669005917 1 1
0.498940831200577 0.498423238080518 1 1
0.507849660676629 0.50724865484615 1 1
0.298844146195984 0.29851088878966 0 0
0.495282922838736 0.494751332127323 1 1
0.527321815868155 0.526759358181866 1 1
0.516849989742034 0.516316515236532 1 1
0.478604056291286 0.478090384102786 1 1
0.637985366675789 0.637331295396465 0 0
0.518933434413638 0.518400851499259 1 1
0.449815191496902 0.449406655824124 1 1
0.554115562732776 0.553506982889324 1 1
0.628153099486285 0.627542080775735 0 0
0.386403271070086 0.386039518764909 1 1
0.489439680591279 0.488949778213957 1 1
0.508335690209297 0.507837635526286 1 1
0.385960434314893 0.385554663615603 0 0
0.438553932229937 0.438105511926368 1 1
0.509724284971198 0.509121931406326 1 1
0.480388907056956 0.479914801925042 1 1
0.476352632729688 0.475870961931504 1 1
0.471620757731918 0.471130842889389 1 1
0.411262369987133 0.410879328889815 1 1
0.472477725067178 0.471936026816219 1 1
0.41954230384675 0.419083879035287 1 1
0.356016032512926 0.355663845342286 1 1
0.522593067776533 0.522080262097769 1 1
0.530837420096858 0.53029780851684 1 1
0.581440122676667 0.580759851194427 1 1
0.588088626359885 0.587515479918143 1 1
0.37474759580469 0.37429398598314 0 0
0.508882268691334 0.508363425901902 1 1
0.646356369495813 0.645678389546233 0 0
0.513966721844686 0.513483937831101 1 1
0.4212979877663 0.420882565844144 1 1
0.59754517372943 0.596814454461356 1 1
0.416825496131353 0.41642683389466 1 1
0.550866228376231 0.550352695927724 1 1
0.600997567698228 0.600402029320609 1 1
0.469537703083695 0.469048598923898 1 1
0.497337386590299 0.496795677583674 1 1
0.527833233978865 0.527332271802976 1 1
0.504239688753297 0.503683742784108 1 1
0.435987921501053 0.435536962582731 1 1
0.627745118042206 0.627088455035802 0 0
0.536790594502795 0.536194494464918 1 1
0.522881244651254 0.522396272042029 1 1
0.473499273780495 0.472995365078546 1 1
0.401329783517948 0.400861956048387 1 1
0.484037194798593 0.483569634467358 1 1
0.487732814450173 0.487237878436601 1 1
0.596293857211943 0.595690702265531 1 1
0.479877004790601 0.479390740260324 1 1
0.455580689078698 0.455153712599979 1 1
0.455479705409955 0.455001274348209 1 1
0.552492063702256 0.551947609537167 1 1
0.535567393794032 0.534988825483716 1 1
0.539473600610292 0.538977527097034 1 1
0.575789566935362 0.575120912680195 1 1
0.315490380756315 0.315125354054176 0 0
0.471853463801456 0.471318921553354 1 1
0.428297371444124 0.427789705925362 1 1
0.619152129538733 0.618601211899993 0 0
0.50325723849598 0.502705262568181 1 1
0.526468701363013 0.525898428102532 1 1
0.429413215630087 0.428986051129942 1 1
0.451862156611748 0.451425651226275 1 1
0.558167066337719 0.557541245752035 1 1
0.486410601128101 0.485896527427263 1 1
0.523862026731915 0.523275023506254 1 1
0.570181930904776 0.56968163666698 1 1
0.449478749763604 0.449013200082335 1 1
0.445777391966295 0.445290517116098 1 1
0.434086924640383 0.433656727820512 1 1
0.440566909466091 0.440107425058951 1 1
0.526356794173471 0.525814936095691 1 1
0.488585969074833 0.488090280085163 1 1
0.470868126312115 0.470409379138303 1 1
0.586725359461644 0.586093080316506 1 1
0.556380685457085 0.555723582249262 1 1
0.46762796502376 0.467164064281033 1 1
0.407149901056382 0.40675815945071 0 0
0.580089292753887 0.579527705776526 1 1
0.49768465444721 0.497124615316949 1 1
0.529178522187305 0.528611679400071 1 1
0.453381558528995 0.452971460338688 1 1
0.571561780768303 0.570987582320862 1 1
0.536236716051714 0.535667379149342 1 1
0.454194154823029 0.453677022244148 1 1
0.701431335721026 0.700661452305615 0 0
0.543130858288592 0.542591161677295 1 1
0.402886531232531 0.402443860539082 1 1
0.444464933074876 0.444007375248575 1 1
0.453841041037378 0.453318943643512 1 1
0.470749004973097 0.470253853265516 1 1
0.457637805745342 0.457129170063082 1 1
0.491876793464736 0.491290323125607 1 1
0.404053416190595 0.403610240905277 1 1
0.522697106189991 0.522183593484675 1 1
0.466844053819217 0.466350019607018 1 1
0.451336282552477 0.450857279540855 1 1
0.477543808223643 0.477008408287004 1 1
0.516897054763927 0.51631826202631 1 1
0.43775354129374 0.437262461120435 1 1
0.536490388898524 0.535909667498062 1 1
0.343240575130228 0.342943681022029 0 0
0.606696614853248 0.606060594155362 1 1
0.487749880591079 0.487209662676211 1 1
0.470766739852114 0.470262120691871 1 1
0.537693093830144 0.53716449956029 1 1
0.473522476408888 0.473051576180939 1 1
0.492919732748033 0.492452150207496 1 1
0.463889533864995 0.463361546346184 1 1
0.511960954220714 0.511450499932256 1 1
0.5291925136018 0.528649253857079 1 1
0.444548990410114 0.444105178973151 1 1
0.506659110483899 0.506132955751159 1 1
0.578010870286391 0.577399912899009 1 1
0.436159408517724 0.435690043007081 1 1
0.369983661612393 0.369593534288264 0 0
0.419408189650432 0.418967556108252 1 1
0.403373893581108 0.402856053745648 1 1
0.64407001946696 0.643372812512288 0 0
0.413440675832201 0.413003456368758 1 1
0.589976718193606 0.589336731121117 1 1
0.560646992980174 0.559991827183675 1 1
0.408982807006237 0.408580824306269 1 1
0.525627557728278 0.525092727973007 1 1
0.442437886205112 0.441971403443015 1 1
0.613891845584772 0.613258950156361 0 0
0.535260319481144 0.534781195954401 1 1
0.555509303655455 0.554891607639951 1 1
0.50886345700218 0.508354337217035 1 1
0.373994470717235 0.373566431033389 0 0
0.425223826421042 0.424837436773058 1 1
0.522114540681975 0.521539731810563 1 1
0.515368297814248 0.514818121006204 1 1
0.401546752998815 0.401104936254276 1 1
0.38122768335635 0.380809030058989 0 0
0.540046064636885 0.539510936967642 1 1
0.599113763835701 0.598534406628222 1 1
0.457610820455759 0.457115257593491 1 1
0.544388526974256 0.543872020495282 1 1
0.447431346976701 0.446881903115754 1 1
0.479040347407311 0.478538357816751 1 1
0.412509756646836 0.412012284511509 1 1
0.38663781504602 0.386275548085422 1 1
0.578833440635734 0.57829443370603 1 1
0.47288551242612 0.472334612836929 1 1
0.48754167774206 0.487055974893889 1 1
0.449705065599319 0.449160401363123 1 1
0.577720698411515 0.577086582352766 1 1
0.448862845069627 0.448417364339645 1 1
0.50650854049657 0.50598945494298 1 1
0.550050840455343 0.549481570664398 1 1
0.574107906837537 0.573463035094054 1 1
0.384338428988979 0.383970075752451 0 0
0.461783237328958 0.461303613820683 1 1
0.542638337519199 0.542143708885869 1 1
0.574132747316484 0.573541850206426 1 1
0.654435837746136 0.653809686972249 0 0
0.413021492690413 0.412588695422589 1 1
0.542603547679352 0.541999514534309 1 1
0.459353155350439 0.45892731413765 1 1
0.523783715259306 0.523245085771451 1 1
0.463133036647665 0.462604326494295 1 1
0.44498273502143 0.444523451359289 1 1
0.462952310982176 0.462473224555559 1 1
0.475279251481317 0.474752095165283 1 1
0.636818236969966 0.636157048582833 1 1
0.597484046391095 0.596908300701757 0 0
0.527101759893336 0.526595640718198 1 1
0.420959580383187 0.420512862593943 1 1
0.597627156257962 0.596915061347746 1 1
0.557130578117723 0.556481530795734 1 1
0.470531073462385 0.470040295086665 1 1
0.469239566067024 0.468756366758437 1 1
0.466264667024254 0.465841210253603 1 1
0.465866271264143 0.465375149306102 1 1
0.624412387671763 0.623649222898624 1 1
0.556508471161835 0.555942760026428 1 1
0.479158690467149 0.478701158000588 1 1
0.436048459804965 0.435631220957958 1 1
0.5094583740538 0.509006493901689 1 1
0.417147321515077 0.416713319029744 1 1
0.479396014893245 0.478925754820428 1 1
0.497362871015038 0.496843987294364 1 1
0.477479208952575 0.476912912447266 1 1
0.479130846633261 0.478601838049772 1 1
0.394455114458959 0.394023371705659 1 1
0.515977841991909 0.515506561985758 1 1
0.513713466824878 0.513141608839599 1 1
0.557403949863391 0.556790685370794 1 1
0.530092431632631 0.529618049134885 1 1
0.416428072982013 0.416054690772506 1 1
0.499373107547229 0.498756938198842 1 1
0.531834341128137 0.531280436285095 1 1
0.508010495918623 0.50757118773428 1 1
0.558096896547544 0.557593344694824 1 1
0.535059313335886 0.534499057257719 1 1
0.524681866985609 0.524172853389401 1 1
0.54980952418987 0.549245617183837 1 1
0.483585984304692 0.483113624268973 1 1
0.599711435063406 0.599068421040875 0 0
0.527207308931928 0.526682397552263 1 1
0.520749175347421 0.520197078121616 1 1
0.473390503320469 0.472881059922302 1 1
0.452312607170266 0.451796852052816 1 1
0.484090554080078 0.483514910898319 1 1
0.542218287465617 0.541625131013576 1 1
0.488587372481363 0.488070779617248 1 1
0.507256872714583 0.506712543817829 1 1
0.59209874520799 0.591473430105107 1 1
0.45779243111245 0.457352016317608 1 1
0.370988247950497 0.370600762779983 1 1
0.48127880524692 0.480773212541691 1 1
0.550347145452138 0.54981510282249 1 1
0.46987474942997 0.469400355027237 1 1
0.561782126783686 0.561199317110248 1 1
0.517280448239271 0.516719825208586 1 1
0.476332247813056 0.475827409968714 1 1
0.536547892002158 0.535939350752909 1 1
0.453840284810931 0.453375599246198 1 1
0.565513084273948 0.564872334972178 1 1
0.509963360372893 0.509462214250784 1 1
0.424489351699881 0.424066629959066 1 1
0.441195595659515 0.440663222586707 1 1
0.495982467200363 0.495435783393785 1 1
0.444407503991728 0.443966710716379 1 1
0.447151313963288 0.446671054443479 1 1
0.469714211983947 0.469269444397189 1 1
0.429151729656645 0.428724386373385 1 1
0.545720203074377 0.54515690800912 1 1
0.550184713514923 0.54962060834196 1 1
0.554341757192921 0.553732586129654 1 1
0.576832695273055 0.57617649253525 1 1
0.453396496234525 0.452897631983122 1 1
0.434124164854197 0.433670826883596 1 1
0.468988977368426 0.468499875472005 1 1
0.573256221223779 0.572539135577542 1 1
0.489935572918913 0.489436815033161 1 1
0.397563419008236 0.397123937174766 1 1
0.573388603349397 0.572805690758178 1 1
0.399505143085072 0.399083570508953 1 1
0.479125865611214 0.478695150596567 1 1
0.461011921687474 0.460518530123916 1 1
0.53629446583202 0.535754741292148 1 1
0.469917542175746 0.46942662128724 1 1
0.520267888760745 0.519716113737827 1 1
0.462884650683386 0.462373604682471 1 1
0.425000657435894 0.424533414699903 1 1
0.403316655812793 0.402910924458761 1 1
0.610758463547174 0.610074735109512 1 1
0.521313913848872 0.520717039400155 1 1
0.513215819446038 0.512620469602331 1 1
0.532528269618431 0.5320388646401 1 1
0.501765784255289 0.501178867937294 1 1
0.553748305112169 0.553170100483392 1 1
0.38385059520225 0.383404226799813 1 1
0.479066508521633 0.478589476264009 1 1
0.485122852195954 0.484560468648211 1 1
0.474751555194629 0.474263784814256 1 1
0.579913715762747 0.579352035298378 1 1
0.520594067500615 0.520045589262802 1 1
0.475497998978317 0.47497927759547 1 1
0.475830493516963 0.475341470428003 1 1
0.524798569018213 0.524339575834277 1 1
0.61041308753955 0.6097720508235 1 1
0.47618227046171 0.47570068014449 1 1
0.517743512931317 0.517144992534156 1 1
0.52481899317026 0.524276081851339 1 1
0.386387016091761 0.385938297662792 0 0
0.438328820041839 0.43793022830629 1 1
0.392688588051638 0.392253651527136 1 1
0.485527245649706 0.485007107758102 1 1
0.453913185926202 0.453409509006559 1 1
0.609170611473351 0.608561486353851 0 0
0.475553845488201 0.475067653964346 1 1
0.599915218871313 0.599313102102981 1 1
0.573656073169978 0.573053432235277 1 1
0.529806022590973 0.529325533863663 1 1
0.498613417860664 0.498092577114028 1 1
0.503532160746791 0.502937704616041 1 1
0.439370030641978 0.438910502054614 1 1
0.557447145766429 0.556908779668596 1 1
0.568840123594298 0.568257825953134 1 1
0.489996108953424 0.48949244522472 1 1
0.478081768576203 0.477578152305309 1 1
0.508778640661672 0.508193366603617 1 1
0.491609110242006 0.491114376615701 1 1
0.525595034021551 0.525063978409199 1 1
0.475085344655205 0.474561349965422 1 1
0.486036170120114 0.485539065311802 1 1
0.465380333801857 0.464866536521356 1 1
0.478504466953833 0.478005028135123 1 1
0.432577709443718 0.432140023642097 1 1
0.50030751130772 0.499837876197557 1 1
0.482117413871142 0.481633751254254 1 1
0.510880745905965 0.510318103367873 1 1
0.504474496738024 0.503926965987892 1 1
0.584601722644102 0.584046786366697 1 1
0.460217502063238 0.459692290934742 1 1
0.452273226396444 0.451836651820748 1 1
0.458104644298245 0.457645596151166 1 1
0.471606646872558 0.471099910511203 1 1
0.57895338670691 0.578383501396874 1 1
0.48943389617537 0.488902316708795 1 1
0.486617714741211 0.486140405744777 1 1
0.450269511948717 0.449811119977667 1 1
0.478371515190609 0.477929624299305 1 1
0.667984325183303 0.667312551185214 0 0
0.496456527541449 0.495991832413796 1 1
0.578324107783712 0.57767977744654 1 1
0.446582911969341 0.446093683358397 1 1
0.399044751064747 0.398687225275811 1 1
0.501548596443528 0.50102378972507 1 1
0.435225978471695 0.434809173854462 1 1
0.516366026342833 0.515828472396637 1 1
0.68476532965751 0.684065668994624 0 0
0.56231912652822 0.56174310462236 1 1
0.57237173961259 0.571802616213958 1 1
0.474280790193253 0.473780531008128 1 1
0.496338281525131 0.495761545441974 1 1
0.526188094176945 0.525655125709695 1 1
0.522494743932386 0.52196307014463 1 1
0.549646708665982 0.549161154527057 1 1
0.525747575308796 0.525225988367542 1 1
0.539679059352892 0.539072286422304 1 1
0.555595294106066 0.555046394105124 1 1
0.587156393817837 0.58650987875227 1 1
0.408887852699782 0.408471910248849 1 1
0.428461376253349 0.427982220749969 1 1
0.537501862943735 0.536901767542247 1 1
0.492534863206738 0.491990230059347 1 1
0.57647638062369 0.575868036268743 1 1
0.490547967433729 0.490053996850842 1 1
0.411490320388094 0.411085095698087 1 1
0.517718309356978 0.517221952856262 1 1
0.499593010082747 0.499070384631971 1 1
0.477063334983735 0.47661375305364 1 1
0.655173813062258 0.654540734069812 0 0
0.561943545396351 0.561384450739743 1 1
0.395816345475736 0.395428816471835 1 1
0.43576698154009 0.435279141078177 1 1
0.54827963496846 0.547686418279926 1 1
0.605480094641297 0.604843546381929 1 1
0.521776664450343 0.521255142831694 1 1
0.545795336442123 0.545245973860987 1 1
0.555341925431485 0.554789814827079 1 1
0.479662762787262 0.479148946249643 1 1
0.512906183099891 0.512442732224243 1 1
0.328160946131452 0.327850541503315 0 0
0.490789214243506 0.490217827900994 1 1
0.394968972700359 0.394617029521927 1 1
0.407285100601716 0.406854261085063 1 1
0.634308657112668 0.63366317116867 0 0
0.570909098585701 0.570416458724684 1 1
0.499068836131012 0.498531196593346 1 1
0.478370663596084 0.477867330738177 1 1
0.603186438163459 0.602482733299661 1 1
0.539274407192033 0.538634554732969 1 1
0.568067553515463 0.567520802283041 1 1
0.529385115253128 0.528781429864547 1 1
0.549810886165641 0.549265954758016 1 1
0.501950509444805 0.50143553212547 1 1
0.459264079252619 0.45878494544313 1 1
0.439372528652092 0.438867983608128 1 1
0.583941308157952 0.58335007199416 1 1
0.517942961478258 0.517369806675553 1 1
0.332530509770145 0.332199422705384 0 0
0.586999193226108 0.586319410611643 1 1
0.499055927320231 0.498529451901036 1 1
0.495813217199031 0.495322411465619 1 1
0.494878776823199 0.494408603013006 1 1
0.436293020467658 0.435873322020178 1 1
0.445177721904174 0.444701426416819 1 1
0.631746528712017 0.631057617319559 0 0
0.469561422902616 0.469092500158494 1 1
0.551439389715541 0.550880574514963 1 1
0.438208997094693 0.437727051856756 1 1
0.449752616392351 0.449298258639284 1 1
0.551498632394016 0.550879974191502 1 1
0.612377002145363 0.611779504476556 1 1
0.454473278934197 0.454018317713129 1 1
0.424727755946979 0.424314201257612 1 1
0.474244605562118 0.473822946744215 1 1
0.571747656189406 0.57119132317565 1 1
0.474138087084768 0.473667309023843 1 1
0.462090527896072 0.46157982325366 1 1
0.554869337835981 0.554318069611695 1 1
0.588889280099617 0.588340197068314 1 1
0.52696436665534 0.52642287403214 1 1
0.460132478213616 0.459562049366923 1 1
0.513178319721257 0.51270939078131 1 1
0.490990254897634 0.490449333587623 1 1
0.468058668338202 0.467561165548859 1 1
0.499361789916283 0.498862618763715 1 1
0.426246783981424 0.425813063563996 1 1
0.527857712524527 0.527343512847387 1 1
0.604844365642625 0.604157284543419 1 1
0.515375659737382 0.51485227575561 1 1
0.478951230884375 0.478492059261972 1 1
0.474139691799477 0.473638272661457 1 1
0.488680978706548 0.488153119997514 1 1
0.565174650727196 0.564562732314572 1 1
0.493623455151032 0.493158723174906 1 1
0.627799111775888 0.627177608861341 1 1
0.537106868670069 0.5364889616964 1 1
0.483157018569868 0.482667981887671 1 1
0.480704064562226 0.480222091972091 1 1
0.543047414535945 0.542541943302271 1 1
0.488653114672759 0.488121079515388 1 1
0.478242301883907 0.477758263277653 1 1
0.43249184077521 0.432069417605493 1 1
0.622199373437497 0.621519475630169 1 1
0.521506193689175 0.520979584637499 1 1
0.5058597033163 0.505383954159966 1 1
0.603578389709643 0.602959836899035 1 1
0.488395033953333 0.487896596252106 1 1
0.45703302841593 0.456592878575442 1 1
0.513444805058295 0.512852828078274 1 1
0.574323684728401 0.573699996186206 1 1
0.391243958742346 0.390823618907247 1 1
0.491014387062857 0.490495152939528 1 1
0.537513610130886 0.536965502257172 1 1
0.477896583652433 0.477429262656929 1 1
0.65317721705774 0.652540142389191 0 0
0.4632931891673 0.462789599057577 1 1
0.394560314082081 0.39416551525999 0 0
0.449631132831877 0.449122977203313 1 1
0.591374842702478 0.590781121403987 1 1
0.327623132737226 0.327255477192347 0 0
0.392104080861162 0.391698076498166 1 1
0.408513118177159 0.408041378363187 1 1
0.493674978799706 0.493141719306447 1 1
0.531616523511015 0.53110178322456 1 1
0.457570854314417 0.45714725710299 1 1
0.485371097881128 0.484882845294054 1 1
0.558758762960721 0.558125657244345 1 1
0.515130177357036 0.514623893586543 1 1
0.413793743532073 0.413409351028411 1 1
0.427558326627363 0.427176416551675 1 1
0.432541456185617 0.432081333425581 1 1
0.532709623338529 0.532223269560514 1 1
0.493465915836231 0.492946915922142 1 1
0.46642892882584 0.46593439609583 1 1
0.447962497656833 0.447558335904447 1 1
0.430559786592843 0.43010714566111 1 1
0.508195584790567 0.507685582294042 1 1
0.513199741989659 0.512699753436564 1 1
0.579404183851003 0.578740600604048 1 1
0.398528142307514 0.398093052981857 0 0
0.448120479468362 0.447617826128184 1 1
0.495273967845348 0.494710372270801 1 1
0.542999159771281 0.542356225487174 1 1
0.516208430663916 0.515592849022326 1 1
0.451222398804944 0.450793602086931 1 1
0.478453440185601 0.477965456811815 1 1
0.639492557981681 0.638899046799057 0 0
0.562853337539081 0.562268962685082 1 1
0.457558289415611 0.457109650712647 1 1
0.486139561917986 0.485666439638285 1 1
0.524590126930599 0.524116721976603 1 1
0.462372518967226 0.461861636959455 1 1
0.519030264005081 0.518466896071839 1 1
0.469370386403185 0.468893981747754 1 1
0.473586442745808 0.473152310776737 1 1
0.47138404410703 0.470940115033013 1 1
0.513036864592111 0.512493766954041 1 1
0.501442135233848 0.500944464877034 1 1
0.540697392050802 0.540073917929594 1 1
0.566048303640071 0.565485288319894 1 1
0.552978999176848 0.552442958280779 1 1
0.526875598894052 0.526336911669561 1 1
0.529648075345673 0.529151486663489 1 1
0.346132555320708 0.345813636144318 0 0
0.455057461402719 0.454620378164036 1 1
0.507215680018838 0.506720827702704 1 1
0.441883420792506 0.441419339717446 1 1
0.471941096401934 0.471432705489872 1 1
0.532043346432194 0.531452107088371 1 1
0.577716537733575 0.577047410127969 1 1
0.504322149748619 0.503755169138792 1 1
0.570767502996107 0.570060576068353 1 1
0.491796931742343 0.491253713771703 1 1
0.574606725613849 0.57408301177035 1 1
0.585107496740827 0.584492711924619 1 1
0.438391508155831 0.437939946372267 1 1
0.50065441432191 0.500102283533476 1 1
0.409436245099288 0.409015375022328 1 1
0.532620068097739 0.532050158991217 1 1
0.46973338033392 0.469259676127889 1 1
0.379185583493299 0.378764829866687 0 0
0.517764713313448 0.517244448542972 1 1
0.444157250042626 0.443607031728776 1 1
0.493893253772231 0.493359632253361 1 1
0.401537918601431 0.401129829308919 0 0
0.465928398624756 0.465419693718517 1 1
0.54332844590723 0.542817192243564 1 1
0.535633622348685 0.535117234057865 1 1
0.464120836992181 0.463600512766132 1 1
0.535122727912258 0.53460326941499 1 1
0.442120111640955 0.441675387763424 1 1
0.527060706503671 0.526471946211327 1 1
0.4842945814019 0.483802901406902 1 1
0.55139771288101 0.55080930883134 1 1
0.434801950975314 0.434319276096761 1 1
0.553319149339688 0.552759982544624 1 1
0.457173227988161 0.456679024458021 1 1
0.651992585646691 0.651303028126164 0 0
0.478365917197725 0.477866860366169 1 1
0.470492633702558 0.470048819984923 1 1
0.596896618944787 0.596266419468581 1 1
0.448404690817324 0.447948567589722 1 1
0.29684546058868 0.296530128809409 0 0
0.483705726686462 0.483195777164507 1 1
0.551343917271674 0.550713490400709 1 1
0.492804701353514 0.492307376994867 1 1
0.436662560227147 0.436156746513949 1 1
0.556547278598323 0.55591388830269 1 1
0.532312284159808 0.531733740278019 1 1
0.519278184061192 0.518691980171299 1 1
0.443609489380862 0.443131396016916 1 1
0.410514646554415 0.410065423006649 1 1
0.448577043720501 0.448134403730702 1 1
0.531000485805249 0.530446006426771 1 1
0.497706912180191 0.497215857858148 1 1
0.59945896295612 0.598831804118557 0 0
0.427798114661941 0.427353427983965 1 1
0.424537702785855 0.424104366938994 1 1
0.465074571798973 0.464651707252708 1 1
0.371332147638113 0.370942483888268 1 1
0.588615509729389 0.588006906438707 1 1
0.424927337593205 0.424472845777885 1 1
0.466903049629347 0.4664538698556 1 1
0.560710399475828 0.560131258949334 1 1
0.566060198343472 0.565555759173999 1 1
0.536302523053756 0.535811750638772 1 1
0.565594423539723 0.564991866025822 1 1
0.559177333650715 0.55848049035108 1 1
0.397620516544218 0.397171911985571 1 1
0.537630863236215 0.537012820521535 1 1
0.442762834466884 0.442311611501698 1 1
0.580185925356643 0.579607973486348 1 1
0.574958416133114 0.574355620422453 1 1
0.55589950973048 0.555384284274107 1 1
0.514362597046845 0.513837691480374 1 1
0.484451066824204 0.483976624987555 1 1
0.496219797823495 0.495713690049527 1 1
0.490539892462773 0.490015381181008 1 1
0.547715259572298 0.547149000076089 1 1
0.506333867872081 0.505781216592128 1 1
0.580014572809673 0.579353463125585 1 1
0.578578836017656 0.577939770285334 1 1
0.497864583953627 0.49731196919703 1 1
0.557250830722473 0.55659987189756 1 1
0.53193010091003 0.53140803209597 1 1
0.530387715965459 0.529846638853281 1 1
0.502382134751407 0.501833135785227 1 1
0.487572676428423 0.487056188653089 1 1
0.468667362754048 0.468187726615287 1 1
0.510047801311588 0.509481304928784 1 1
0.512247474423631 0.511773797477044 1 1
0.440632499564568 0.440185036547589 1 1
0.522038183050425 0.521465272713769 1 1
0.473910775069046 0.473369539721747 1 1
0.350219052002077 0.349838458484618 0 0
0.596522978719935 0.595889409820399 1 1
0.541969574323412 0.541428061040274 1 1
0.527811871767256 0.527245629507121 1 1
0.43210815487794 0.431667781450483 1 1
0.429450699607831 0.429017082254121 1 1
0.497209901893796 0.496638767547614 1 1
0.587414641559155 0.586859631394977 1 1
0.41759827036734 0.417198576406448 1 1
0.642516703687742 0.64184727651823 0 0
0.404552448104674 0.404213931153529 1 1
0.47337026399242 0.472854108817524 1 1
0.383483414070991 0.383131974869408 1 1
0.435451857261508 0.435013383367295 1 1
0.46424975246217 0.463839041466467 1 1
0.603892384079058 0.60318248316235 1 1
0.375902022610987 0.375474100592114 0 0
0.496564486937183 0.496053006638689 1 1
0.543206292281664 0.542621446857859 1 1
0.425518225540678 0.425070227405319 1 1
0.503132483913252 0.502654054875428 1 1
0.479821057130582 0.479350886584724 1 1
0.568490447084676 0.567896199712673 1 1
0.438770548827445 0.438348391000856 1 1
0.423570134870339 0.423124943338073 1 1
0.496191714042689 0.495734432543557 1 1
0.668847298341018 0.668191219088143 0 0
0.50283424933728 0.502310475599484 1 1
0.513669550789786 0.513119645657589 1 1
0.439799347048915 0.439327392374796 1 1
0.606992178438862 0.60632010690726 0 0
0.501895896402233 0.501370393862712 1 1
0.414499709061763 0.414083592469164 1 1
0.498768729817498 0.498245540951866 1 1
0.419021693199107 0.418579791588129 1 1
0.476846582684928 0.476385069543032 1 1
0.454158616138433 0.453644380050897 1 1
0.593754902669915 0.593133046795029 1 1
0.47386800389334 0.473423491060538 1 1
0.526311954116294 0.525785032664268 1 1
0.412738069618757 0.412343870101169 1 1
0.461667759909543 0.461211681288119 1 1
0.520825328922102 0.520279685885781 1 1
0.625794239615662 0.625163199745622 1 1
0.600786217555033 0.600208596044655 1 1
0.50351693677266 0.502974291639254 1 1
0.496421349437144 0.495903267323649 1 1
0.552421843343471 0.551870791233578 1 1
0.624700401127694 0.624042518602921 0 0
0.439193134761977 0.438723311528837 1 1
0.509111975950864 0.50863269667997 1 1
0.50189550488178 0.501292446611307 1 1
0.37800983798236 0.377595323199464 0 0
0.490818225723457 0.490333264305963 1 1
0.500407934333961 0.499987487498799 1 1
0.489413971270259 0.48885886604265 1 1
0.337621629194001 0.337279299371083 1 1
0.563523604741266 0.562945631931922 1 1
0.566971257194898 0.566413078175195 1 1
0.416925713754737 0.416503112529515 1 1
0.620780962213984 0.620152639254071 1 1
0.459590530914625 0.459168236179895 1 1
0.47658378023603 0.476117910110234 1 1
0.495510175438478 0.494969775583512 1 1
0.524818180334033 0.524225510446216 1 1
0.45644890318014 0.45591407474296 1 1
0.43311230626916 0.432650775910858 1 1
0.624273586587636 0.623535475576372 1 1
0.67397660817734 0.673234274892657 0 0
0.520624943460415 0.520138588276962 1 1
0.54006847606634 0.539518057049543 1 1
0.420099879737812 0.419682152164129 1 1
0.494965081791475 0.49447460046501 1 1
0.536512662480434 0.535994976487057 1 1
0.502353493698949 0.50180410136678 1 1
0.38979962587793 0.389363126521944 1 1
0.548658328025015 0.548057830378222 1 1
0.586085260125741 0.585527732295734 1 1
0.470589094141429 0.47005365946256 1 1
0.489632558065113 0.489143589753589 1 1
0.434581675198121 0.434129753464068 1 1
0.453248785312004 0.452739477490175 1 1
0.522099551174561 0.521597183299454 1 1
0.618175688707808 0.617562517573491 0 0
0.480588481715228 0.480129456932772 1 1
0.434178076976431 0.433751021679617 1 1
0.42646772719007 0.426054769965686 1 1
0.510025710069953 0.509521589998993 1 1
0.515668089372633 0.515120524636289 1 1
0.533093013939019 0.532521333757769 1 1
0.475221868572619 0.474758689378008 1 1
0.498577777045787 0.498119872512612 1 1
0.594039657164913 0.59343330601813 0 0
0.522489670482682 0.521955082770127 1 1
0.329362006484939 0.329063879874326 1 1
0.505790097882165 0.505271315679564 1 1
0.553230798485106 0.552667113703461 1 1
0.531047250288666 0.530511182677565 1 1
0.582071576041857 0.58146947922529 1 1
0.648373793612825 0.647726070368921 0 0
0.560165437436627 0.55958458177769 1 1
0.445059146657301 0.444582483287905 1 1
0.480615390217486 0.480092082378058 1 1
0.439091201342054 0.438649396875236 1 1
0.527139512833514 0.526531316749535 1 1
0.582235662327672 0.581611597666281 0 0
0.528695225528309 0.528091067743102 1 1
0.539125203390738 0.538488282209621 1 1
0.483322536885863 0.482831102163091 1 1
0.387324840628028 0.386899040733008 0 0
0.513181154728406 0.512656573359184 1 1
0.548532319822876 0.548029107463491 1 1
0.570410462177918 0.569764979930012 1 1
0.408462867340149 0.408042078203688 1 1
0.54638529280806 0.545800572541051 1 1
0.52295934451157 0.522442905700152 1 1
0.359183606529503 0.358771605694673 0 0
0.465597757784672 0.465094982477067 1 1
0.531324174215669 0.530727949317272 1 1
0.527848142400556 0.527310201266089 1 1
0.482352999805781 0.481912790153566 1 1
0.431272891445207 0.430732657740093 1 1
0.512774380141213 0.512261623385938 1 1
0.523739329539322 0.52319169272253 1 1
0.500511891891044 0.499994536259236 1 1
0.578325513591617 0.577700384014172 1 1
0.359112434953442 0.358654259425779 1 1
0.57006737596402 0.569443961539654 1 1
0.507284519863713 0.506752512563436 1 1
0.509535666975784 0.508973364188323 1 1
0.447987964288615 0.447471146687903 1 1
0.489854900390701 0.489368589553454 1 1
0.638402676269098 0.637760283623714 0 0
0.438498020182157 0.438087568857089 1 1
0.387014148940328 0.386594920650231 1 1
0.53202448348472 0.531401232418899 1 1
0.601531582733712 0.600940528159316 1 1
0.433232448212009 0.432714659227086 1 1
0.504229736879815 0.503688916505275 1 1
0.514125496075849 0.513635606676502 1 1
0.435667140480082 0.435206506282234 1 1
0.374958653449215 0.374568873611117 1 1
0.490788471035163 0.490259308352959 1 1
0.464086301753212 0.463633390608158 1 1
0.551410422118496 0.550849799579393 1 1
0.474539352961874 0.474044147320401 1 1
0.541123775499804 0.540534342709119 1 1
0.424511271775892 0.424084957698369 1 1
0.521442116512115 0.520936656336567 1 1
0.541194744253441 0.540620083679508 1 1
0.48894599796014 0.488453785216456 1 1
0.578248302834748 0.577723173133306 1 1
0.488673167966825 0.488201186271425 1 1
0.53652121986591 0.536003651776979 1 1
0.55353118690483 0.552967203148818 1 1
0.519750315834092 0.519195018465075 1 1
0.526190059452897 0.525657260822283 1 1
0.461660649080385 0.46116904221874 1 1
0.508845209545373 0.508386282801126 1 1
0.475640032761942 0.475155639763825 1 1
0.6016216270764 0.601045057736574 0 0
0.492373398377998 0.491908955143593 1 1
0.499146431203732 0.498620427746142 1 1
0.380685943109439 0.380250521754426 1 1
0.548654787979132 0.548081282644447 1 1
0.494047845557186 0.493552095699013 1 1
0.44843016716791 0.447959749489819 1 1
0.48671186210534 0.486167232095352 1 1
0.515499872442125 0.514899276142311 1 1
0.547271749522976 0.546650821147385 1 1
0.550839618037099 0.550195598790359 1 1
0.470492445816212 0.469947907627271 1 1
0.500775729820296 0.500160987074729 1 1
0.588693398446746 0.58802989900766 1 1
0.529355007750104 0.528844593737621 1 1
0.494845399813978 0.494385357469531 1 1
0.555155006713546 0.554589413137593 1 1
0.58883764411106 0.58828685994053 1 1
0.483319387262454 0.482856701542145 1 1
0.476769816950651 0.476313845676137 1 1
0.507478917731151 0.506926137634485 1 1
0.594030617351994 0.593433554237125 1 1
0.484839327098493 0.484412633466231 1 1
0.447221326126851 0.446769823503023 1 1
0.469662735574643 0.469177508327031 1 1
0.568988857246059 0.568411332144852 1 1
0.514676805579426 0.514107746948322 1 1
0.478950852185071 0.478448712746897 1 1
0.471260385858916 0.470772722117715 1 1
0.508977433499288 0.508414370109957 1 1
0.46938227779707 0.468926566163611 1 1
0.528650660758583 0.528140018109573 1 1
0.489839382972451 0.489299973611596 1 1
0.522224076161617 0.521705419818833 1 1
0.504739056339563 0.504284016605528 1 1
0.572941090167219 0.572415525082447 1 1
0.558502175802026 0.557902880347334 1 1
0.415697068109214 0.415278174101173 1 1
0.543932215913353 0.543382561734231 1 1
0.502391719889024 0.501900417924627 1 1
0.556660193081105 0.556055670274578 1 1
0.301860398162555 0.301524897946254 0 0
0.522982217179424 0.522397688705917 1 1
0.394059098134661 0.393647791238275 1 1
0.461422478090392 0.460999849048355 1 1
0.46134078452137 0.46092104719582 1 1
0.505269652014786 0.504685558734626 1 1
0.523965055535983 0.523445118177248 1 1
0.513045889490988 0.512563912535697 1 1
0.57739893289638 0.576791459368615 1 1
0.509076222810366 0.508474920416499 1 1
0.519921267482284 0.519419670326821 1 1
0.457573080312923 0.457139272038014 1 1
0.379425447275326 0.378959495706059 1 1
0.366132617987547 0.365737604529319 0 0
0.488651770974219 0.488166684294705 1 1
0.451823231992193 0.451411686173841 1 1
0.717109591764961 0.716428349838061 0 0
0.529711401719056 0.529168408139655 1 1
0.476181544026997 0.475695427837325 1 1
0.469537747516071 0.469059188389829 1 1
0.45889364613283 0.458415549289879 1 1
0.554517355345618 0.553983379771582 1 1
0.354380977669183 0.353983222899428 0 0
0.460874582644724 0.460378684617068 1 1
0.474512762937368 0.473976856218878 1 1
0.409416630405695 0.408913654518603 1 1
0.496531656623901 0.496058936485085 1 1
0.505716297515176 0.505199812260754 1 1
0.464033195930065 0.463504175732051 1 1
0.624065697822226 0.623400136331301 0 0
0.56127656660495 0.560652178000898 1 1
0.545055641135842 0.54446608913023 1 1
0.575031381934458 0.574435604325462 1 1
0.479950474027551 0.479404451163464 1 1
0.423104833403927 0.422675814820998 1 1
0.565891246792817 0.565321296706192 1 1
0.508883451238973 0.508296454679935 1 1
0.479144591392844 0.478661000613262 1 1
0.504077881208383 0.50352141954127 1 1
0.415798897421575 0.415369272668508 1 1
0.512492613153107 0.511898390110826 1 1
0.635757759621487 0.635137453558402 1 1
0.444131583099361 0.443704987906276 1 1
0.497683130945909 0.497191842479992 1 1
0.486338501837185 0.485893853033514 1 1
0.488113573686732 0.48760084591463 1 1
0.413450065286392 0.413061859707444 1 1
0.470999265668495 0.470468583161389 1 1
0.534407960313556 0.533877376879921 1 1
0.530102184550032 0.529599342069351 1 1
0.445324628329479 0.444903758686118 1 1
0.427459077290562 0.427004560360714 1 1
0.601557603670177 0.600914816288358 1 1
0.554411157551756 0.553777738689426 1 1
0.457825552387447 0.457307370978075 1 1
0.458155711314792 0.457706468856168 1 1
0.56018789830903 0.559614260132785 1 1
0.492325208209317 0.491728923628594 1 1
0.587070405278534 0.586480524929624 1 1
0.483238632077016 0.482700563878561 1 1
0.617377171508229 0.616741412113803 0 0
0.609298389965619 0.608679931121476 1 1
0.513359393928153 0.51291336213097 1 1
0.463409593857683 0.462943150218839 1 1
0.503946362736604 0.503440981365572 1 1
0.509897301764385 0.50938921400035 1 1
0.484467175408106 0.484004065616228 1 1
0.569818802522258 0.569247340143502 1 1
0.546756522951255 0.546177023168697 1 1
0.457915532687181 0.457468294591027 1 1
0.539231268216467 0.538631329301299 1 1
0.490098846723834 0.489586864835852 1 1
0.641946905169744 0.641290658495262 0 0
0.451892333778634 0.451453088241124 1 1
0.492374052387279 0.491895932140831 1 1
0.502398692834826 0.501903664092634 1 1
0.537835974382215 0.537233080739557 1 1
0.438271612569374 0.437840880020075 1 1
0.456704976421684 0.456241876019669 1 1
0.531888686364647 0.531341248608924 1 1
0.489795221992652 0.489407223691529 1 1
0.590474438136377 0.58983382469879 1 1
0.54899221318417 0.548398522260493 1 1
0.473135358394238 0.47266280284081 1 1
0.638348136191311 0.637744973802468 0 0
0.599101592495519 0.598393952936588 1 1
0.547986450291519 0.547414881523668 1 1
0.500348043245161 0.499767395856774 1 1
0.544517116046329 0.543876912215151 1 1
0.45896376770765 0.458500631336534 1 1
0.552363579227878 0.551880194606633 1 1
0.458395500724484 0.457922206835939 1 1
0.663173047414012 0.662362366638259 0 0
0.549100135794996 0.548517440821434 1 1
0.623773346069051 0.623106295011779 1 1
0.440549477002283 0.44006425231613 1 1
0.529721324580948 0.52917210677253 1 1
0.429100290767885 0.428673848201072 1 1
0.465339392165097 0.464870987958074 1 1
0.475387821636691 0.474890909226996 1 1
0.404050975493702 0.403659629979719 1 1
0.418235828722459 0.417748926965089 1 1
0.548930718475334 0.548396717549384 1 1
0.485337657024278 0.484845271339118 1 1
0.542121431830979 0.541576996125681 1 1
0.566616233334311 0.566027130363238 1 1
0.523439613436424 0.522847125138339 1 1
0.571690094891375 0.571127740254758 1 1
0.496156022923796 0.495648094905137 1 1
0.564426331896308 0.563842714989255 1 1
0.631253197642933 0.630604570399003 0 0
0.420634007390567 0.42015655186148 1 1
0.450582545546613 0.450085191962859 1 1
0.497736527466062 0.49724873567217 1 1
0.55369753003821 0.553083776918806 1 1
0.442884477137549 0.442442734144362 1 1
0.499422907095941 0.498865217020132 1 1
0.505229099418089 0.504687199278442 1 1
0.549210861186529 0.548676738623436 1 1
0.245387808493949 0.245151834130787 0 0
0.473145258951825 0.47271848452968 1 1
0.588607621224542 0.587927831695665 1 1
0.561301962717777 0.560681081828897 1 1
0.545478583238783 0.54491126055689 1 1
0.526758923403718 0.526258657818088 1 1
0.520691938834628 0.520161610932958 1 1
0.425530682669153 0.425069322111289 1 1
0.429274410614507 0.42880638174869 1 1
0.607000175582649 0.606404577129241 1 1
0.548724685063331 0.548131270112657 1 1
0.497047027465225 0.496518759078964 1 1
0.652853386738459 0.65215763583355 0 0
0.50117497712792 0.500718637696298 1 1
0.58434614703771 0.583732543206635 1 1
0.452828324202987 0.452360086418777 1 1
0.520624963836267 0.520079875774161 1 1
0.604596094251716 0.603969204755337 1 1
0.52202458234897 0.521527549615729 1 1
0.61579711903114 0.615238793248279 0 0
0.515637342772047 0.515110247001313 1 1
0.483763786822906 0.48328941822452 1 1
0.365922064710126 0.365529737417085 0 0
0.488122477811296 0.487600372323908 1 1
0.477846121882729 0.477349060868314 1 1
0.625182083427983 0.624535257435937 0 0
0.329122422831595 0.328777372134458 0 0
0.498583907642087 0.498077264370368 1 1
0.578794926286955 0.57825883229787 1 1
0.561320118595569 0.560758031989521 1 1
0.528333437136498 0.527794308782687 1 1
0.527307871024922 0.526738719010332 1 1
0.509989138504979 0.509444008749081 1 1
0.578358085117793 0.577754056710175 1 1
0.521641558431857 0.521086076007737 1 1
0.535377294169944 0.534842558650028 1 1
0.382860167892815 0.382506853881268 1 1
0.530970765948898 0.530427003243243 1 1
0.608794639967574 0.60811347481567 1 1
0.569444914608659 0.568827241672536 1 1
0.540188025200939 0.539626247651942 1 1
0.449292779967367 0.448846484463748 1 1
0.388626880987731 0.388198258486316 0 0
0.657375945932319 0.656683803881805 0 0
0.498114462418965 0.497624682922283 1 1
0.471681320947931 0.471168896238142 1 1
0.582445318693516 0.581793912754645 1 1
0.553226614866545 0.552665096977754 1 1
0.515853305146862 0.515291318021207 1 1
0.484023887980105 0.48345988037326 1 1
0.428656552182031 0.428227444079641 1 1
0.48671721057024 0.486226782652139 1 1
0.501400248542597 0.500915472378069 1 1
0.578807407801877 0.578157653642316 1 1
0.483199121897874 0.482722379656963 1 1
0.492539174293946 0.492120669780767 1 1
0.399298364290163 0.398884506107758 1 1
0.530606813073144 0.530052352057263 1 1
0.428444130525013 0.427968128721417 1 1
0.523683226638719 0.523162896223846 1 1
0.454877661426442 0.454443020673246 1 1
0.419127675274573 0.418667305523592 1 1
0.584791976954906 0.584178431008032 1 1
0.574897924616572 0.574264453109061 1 1
0.38825137006092 0.387869217218468 1 1
0.564020106792847 0.563400290876268 1 1
0.606698167380623 0.606052345162986 1 1
0.489849174558946 0.489344178715617 1 1
0.382890447030462 0.382488725521321 0 0
0.448062094514601 0.447535559678045 1 1
0.499423147395435 0.498927514079433 1 1
0.469584918732979 0.469116478220387 1 1
0.402240182464274 0.401779193576038 1 1
0.447513897704645 0.44702306002094 1 1
0.571355506817663 0.570810583391874 1 1
0.585338930892075 0.584785375772351 1 1
0.490760903844545 0.49031498272196 1 1
0.463826751772196 0.463422073551774 1 1
0.480108500422608 0.479659319480061 1 1
0.497177539626372 0.496654049648669 1 1
0.435524372763343 0.435062897437304 1 1
0.579094904713707 0.578539606991291 1 1
0.653045133899028 0.652364962686009 0 0
0.496034573900603 0.495524657402597 1 1
0.515927084787407 0.515465384924464 1 1
0.625818345190002 0.625217330188109 1 1
0.469325873577845 0.468844966281406 1 1
0.599598408168241 0.598981920951492 1 1
0.474625056958693 0.47411586585117 1 1
0.481593132191576 0.481127171869652 1 1
0.430311516337752 0.429831202450962 1 1
0.357528480325409 0.357148042913896 0 0
0.47647127256091 0.475955902792777 1 1
0.480347405579101 0.479927556738363 1 1
0.652499263145714 0.651806390896204 0 0
0.579281971337372 0.578629833094216 1 1
0.565031482470462 0.564375996925168 1 1
0.420482405037683 0.420069550410743 1 1
0.482173099731021 0.481655800196789 1 1
0.488124258769293 0.487668137129577 1 1
0.562648198726873 0.562038594729617 1 1
0.492580620180169 0.491986136589025 1 1
0.439822775372684 0.439361847685335 1 1
0.508162817558814 0.507663139965696 1 1
0.520184455038641 0.519685152475532 1 1
0.485529271391667 0.485036610835066 1 1
0.478736562456705 0.478209471820112 1 1
0.53330196580457 0.532679149682595 1 1
0.509438663794924 0.508918900404258 1 1
0.345280218065083 0.344950557069952 0 0
0.605342648733301 0.604702435230237 1 1
0.575415864629062 0.574823451853469 1 1
0.509317490758468 0.508786438090031 1 1
0.506847693192088 0.506298696770593 1 1
0.588965159334092 0.588353303210887 1 1
0.408208609089155 0.407828124132814 1 1
0.52896639898121 0.528383564456976 1 1
0.582942636640569 0.582349958804539 1 1
0.510372175073979 0.509829599150891 1 1
0.565357594884338 0.564751711544566 1 1
0.512901396570206 0.512336789535589 1 1
0.646422359030792 0.645751138969908 1 1
0.5585032789972 0.55790969239648 1 1
0.544773579440719 0.544176683053182 1 1
0.434666841017594 0.434219092662452 1 1
0.543358677947723 0.542789137548401 1 1
0.572327996084684 0.571660753589514 1 1
0.537313301274933 0.536700555767745 1 1
0.530573972932159 0.530001851537015 1 1
0.540198626976225 0.539576610387832 1 1
0.433588643507134 0.433148911764662 1 1
0.449427822709127 0.448991607222258 1 1
0.417170678542154 0.416725931760686 1 1
0.52643224302145 0.525839607493518 1 1
0.489074824072378 0.488617545150554 1 1
0.519440040721751 0.518861393924656 1 1
0.650153040351607 0.649461265852961 0 0
0.529891440559758 0.529278400342732 1 1
0.572229540352836 0.57154424378719 1 1
0.548677770597423 0.548109258773941 1 1
0.447598076628464 0.44708408186461 1 1
0.422919343752043 0.422462714339208 1 1
0.51715143103731 0.516621121304968 1 1
0.520448617801294 0.519936318376797 1 1
0.42360498861772 0.42311211709373 1 1
0.477117291453257 0.476589664510643 1 1
0.617761113492962 0.617126654442292 1 1
0.433954715105146 0.433561460267917 1 1
0.525629092664015 0.525059763135658 1 1
0.510936004458052 0.510482915335137 1 1
0.52463937763461 0.524105236041136 1 1
0.42617982358738 0.425735402913983 1 1
0.444471166646293 0.444005144056434 1 1
0.496753360811591 0.496186362369608 1 1
0.713097046767736 0.712262032142689 0 0
0.441861644118838 0.441456624146232 1 1
0.480186032510772 0.479679907447447 1 1
0.460026822907946 0.459549608967402 1 1
0.487668919671817 0.487139481225361 1 1
0.441914389393392 0.441472245648979 1 1
0.523566328436692 0.523042981566156 1 1
0.585166413231246 0.584511998094481 1 1
0.573596922093525 0.573037314279312 1 1
0.4608896196452 0.46044491649205 1 1
0.518558188066334 0.517985216251899 1 1
0.602013647178228 0.601399310959712 1 1
0.509900998766575 0.509403090691558 1 1
0.503532523124199 0.502937969234702 1 1
0.461861598466359 0.461439976361116 1 1
0.671000364151011 0.67040017089052 0 0
0.46497134860762 0.464483772978194 1 1
0.564471981637964 0.563936253410124 1 1
0.497544554142543 0.497039975544246 1 1
0.38082477440961 0.380428238020846 0 0
0.48188704117106 0.481398275998343 1 1
0.471769974955195 0.471231865025343 1 1
0.554998604611481 0.554433235039154 1 1
0.51227162447468 0.511674179536473 1 1
0.498489464128437 0.497984354477888 1 1
0.438155530606081 0.437670122702666 1 1
0.535301914781811 0.534767725587316 1 1
0.548844319778064 0.548334614270989 1 1
0.49584378193344 0.495279203595941 1 1
0.514425280957387 0.513839830139447 1 1
0.522593627318529 0.522059495329899 1 1
0.588450165698965 0.587831575695787 1 1
0.404414003671217 0.40399409639339 1 1
0.447972855718286 0.447537420487621 1 1
0.438223186132564 0.437830509563616 1 1
0.397517788911247 0.397051871659096 0 0
0.494414114071619 0.493893661377424 1 1
0.483622641460204 0.483159937358129 1 1
0.462805083479705 0.46235521208266 1 1
0.397016818883493 0.396610357593187 1 1
0.493829986967075 0.493366369962773 1 1
0.456164842476064 0.455730671800718 1 1
0.576344901535957 0.575701787433025 1 1
0.491691281766597 0.491161331287082 1 1
0.417560332245556 0.417062541848944 1 1
0.558576047786892 0.557991938318827 1 1
0.571117071795099 0.570501394534675 1 1
0.553051895271104 0.552400209887332 1 1
0.423224547773166 0.422794562698357 1 1
0.364877124216803 0.364518025962542 0 0
0.447882259551947 0.447372281829593 1 1
0.512966914124097 0.512386590075256 1 1
0.487610246082804 0.487149116882469 1 1
0.544718662127522 0.544222475177119 1 1
0.473034898025688 0.47255989002969 1 1
0.489321377020655 0.488789209870423 1 1
0.513431940528104 0.512936786510966 1 1
0.624961726981539 0.624339676502179 1 1
0.626857417476973 0.626220353388208 1 1
0.572660851049264 0.572063334418043 1 1
0.475614884961312 0.475103750379617 1 1
0.598303492508468 0.597742510306739 1 1
0.574053345097032 0.573485225604144 1 1
0.366178307241519 0.365854048268506 0 0
0.45361400852214 0.4531530504709 1 1
0.462179917869105 0.461671044968799 1 1
0.516876822277685 0.516372463253547 1 1
0.382889742131662 0.38247068488905 1 1
0.423353063363568 0.422898066509436 1 1
0.297584182848769 0.297296604443008 0 0
0.543989313840432 0.543449393129498 1 1
0.476946073946348 0.47645780670987 1 1
0.52711631717704 0.526491134043743 1 1
0.426377142804325 0.425920412937418 1 1
0.5221307071116 0.521613206409742 1 1
0.391328674737915 0.390885251686535 1 1
0.607283673850502 0.606564038079075 1 1
0.464132009145827 0.463622348108815 1 1
0.517545347233872 0.517016884805892 1 1
0.496739855512904 0.49625334244595 1 1
0.396248504189125 0.39584922314987 0 0
0.496966340039465 0.496433761820382 1 1
0.435549408793409 0.435127696232082 1 1
0.432516478100137 0.432078651048152 1 1
0.671256014043347 0.670575523958479 0 0
0.526481113940632 0.525976666952936 1 1
0.548383606171876 0.547806779381521 1 1
0.631846689189108 0.63115687643833 1 1
0.457241600496842 0.456809018255732 1 1
0.606032954017084 0.605366530617043 1 1
0.489278567500793 0.488793593323551 1 1
0.597677797289539 0.597053873724568 1 1
0.56974185414915 0.56915723411319 1 1
0.68923948925668 0.688572736827615 0 0
0.554800410446984 0.554269541886779 1 1
0.494165561223753 0.493645391908925 1 1
0.57358694465771 0.57300202456447 1 1
0.486374137511067 0.485894918257366 1 1
0.50368725560258 0.503193126798041 1 1
0.541505768139752 0.540912352063611 1 1
0.554073145159774 0.553495777295186 1 1
0.469261570500172 0.468753846385742 1 1
0.422766147968393 0.422325401392938 1 1
0.485318142312401 0.484852712584711 1 1
0.570795045084675 0.570282091225764 1 1
0.386676970969016 0.386314278230814 1 1
0.437226873098479 0.436800312092417 1 1
0.531392222472988 0.530865331902525 1 1
0.446732815243699 0.446274692031835 1 1
0.501165058132195 0.500514687612724 1 1
0.488791853241342 0.48827681619174 1 1
0.391347677599373 0.390961027296631 1 1
0.315944670937361 0.315634122316929 0 0
0.489079423049911 0.488510475018549 1 1
0.451676870772337 0.45122349401614 1 1
0.521782378605082 0.521159353316406 1 1
0.477271559367341 0.476776727470995 1 1
0.519599136469978 0.519110725740235 1 1
0.575199578483952 0.574639254243316 1 1
0.408217506872459 0.407808948899481 0 0
0.443793618759545 0.443297455615929 1 1
0.469843821845423 0.469351698354515 1 1
0.463361684497208 0.462883076671206 1 1
0.527943149418136 0.527421810066228 1 1
0.555482835952378 0.554961749195601 1 1
0.505400959279143 0.504821517602806 1 1
0.52288832451065 0.522321150626076 1 1
0.546225290687796 0.545670558238839 1 1
0.497281627083312 0.496790891618418 1 1
0.451244648405709 0.450778974785391 1 1
0.455470205663228 0.455054947264337 1 1
0.455617342174585 0.455125757473487 1 1
0.550765534283441 0.550188298420558 1 1
0.553350298486443 0.552731774302359 1 1
0.376928242326289 0.37647380899456 1 1
0.548264440336728 0.54771821249579 1 1
0.44258965134027 0.442127771432599 1 1
0.554327203086866 0.553728182318177 1 1
0.546648087048976 0.546087221768241 1 1
0.504414845089269 0.503911330118003 1 1
0.56061026223373 0.55998728241419 1 1
0.661439446129537 0.660725816202224 0 0
0.574140338537206 0.57356107005328 1 1
0.528256144948047 0.527667941362616 1 1
0.375390861518701 0.374990143678657 0 0
0.56443628965929 0.563930051046859 1 1
0.389710923325654 0.389307371115488 0 0
0.407920980596776 0.407535325819361 0 0
0.525592239239163 0.525024415204852 1 1
0.406395287199168 0.406015329861549 1 1
0.584768850892298 0.584183921525592 1 1
0.522467179115407 0.521946129219766 1 1
0.595766038458128 0.595115635921873 1 1
0.454339377026501 0.453837423710526 1 1
0.430770243174292 0.430286599325924 1 1
0.571462840358246 0.570746811106634 1 1
0.413292299125191 0.412814984527091 1 1
0.454600421419344 0.454119666104164 1 1
0.445318628892768 0.444888514881427 1 1
0.618543130118009 0.617972298237087 1 1
0.482875299530456 0.482426538743703 1 1
0.524740031187317 0.524213403247315 1 1
0.453410356955509 0.452985060795872 1 1
0.547589279064843 0.547026976741649 1 1
0.535232643757836 0.534657917730783 1 1
0.390736489524439 0.390337354068009 1 1
0.513412311707947 0.512839685573295 1 1
0.481999357751983 0.481473158362227 1 1
0.416190963958228 0.415762684432177 1 1
0.531950778810003 0.531435578978471 1 1
0.540164692014181 0.539621739607053 1 1
0.482033264748847 0.481518683257899 1 1
0.467366212791581 0.466885870780572 1 1
0.462658175767844 0.462219210560373 1 1
0.582051016175572 0.581381509557337 1 1
0.569957460458449 0.569347279588639 1 1
0.51448040244082 0.51395831907138 1 1
0.490915235652756 0.490361936196924 1 1
0.517137529473708 0.516593670776373 1 1
0.544647561278658 0.544030643173024 1 1
0.517260115401014 0.516773666591047 1 1
0.531824148215561 0.531322222057071 1 1
0.547509809315471 0.546988975778098 1 1
0.444181343821511 0.443766203454646 1 1
0.459514585408929 0.459016420910857 1 1
0.530797693461392 0.530313438622255 1 1
0.540857456285025 0.540297220457026 1 1
0.660038221722221 0.659364268915558 0 0
0.553585785220039 0.553015515847281 1 1
0.513562798163025 0.513035974284428 1 1
0.551891557831162 0.551307657512935 1 1
0.52091878187447 0.520367391941351 1 1
0.534475389543581 0.533852793117947 1 1
0.583245318599413 0.582707067013597 1 1
0.479055112494558 0.478552290555665 1 1
0.553610191082293 0.553032649795435 1 1
0.516856463387802 0.516308272340316 1 1
0.594574239390271 0.593953389759727 1 1
0.538435129904789 0.537926602032874 1 1
0.491650945838959 0.491219256445282 1 1
0.537362311781493 0.536864447900733 1 1
0.62587097441622 0.62526091355313 1 1
0.527281353696661 0.526672265699188 1 1
0.570380025768199 0.569856720304583 1 1
0.475744343687701 0.475295313930123 1 1
0.6312055733851 0.630561006510105 0 0
0.549342908517059 0.548820475415447 1 1
0.53027248803982 0.529699463289918 1 1
0.296252712232816 0.295957636409477 0 0
0.444569548857753 0.44414940657219 1 1
0.540448432054631 0.53991076725603 1 1
0.46080561051874 0.460283148051357 1 1
0.443679407695876 0.443189301404989 1 1
0.532175824588033 0.53159446179655 1 1
0.479078959358835 0.478577821678713 1 1
0.421934647903904 0.421497969050503 1 1
0.437160807706482 0.436726762896081 1 1
0.489471376443066 0.488979857814283 1 1
0.513488600690793 0.512988766006519 1 1
0.514430966919747 0.513876271088383 1 1
0.498171089122592 0.497677241448445 1 1
0.477277108044414 0.476782474913493 1 1
0.448999433960348 0.448461621161252 1 1
0.564805009111633 0.564231820432309 1 1
0.544824380889834 0.544277187633671 1 1
0.578030278819708 0.577432842638657 1 1
0.373525495305405 0.373138043832717 1 1
0.644483303328447 0.643709276301539 1 1
0.45192940524898 0.451480623097741 1 1
0.575017363852382 0.574482385288293 1 1
0.459711167526124 0.459264882219183 1 1
0.541220767468512 0.540641898823321 1 1
0.417169525870374 0.416720146561709 1 1
0.480139334608093 0.479524543290227 1 1
0.398053558099513 0.397649359048412 0 0
0.535307320661738 0.534778278071272 1 1
0.478187255704613 0.477703118425143 1 1
0.474336503803245 0.473864084506071 1 1
0.652491475657147 0.65184484197735 0 0
0.523653282183978 0.523124361095694 1 1
0.540242472679377 0.539676327253948 1 1
0.542742611331723 0.542128143621092 1 1
0.508593238208121 0.508096339145975 1 1
0.521364475142113 0.520802071795201 1 1
0.505208856663687 0.504730932566181 1 1
0.577926095981662 0.577317900636247 1 1
0.55708918351602 0.556512488090083 1 1
0.559137537206173 0.558568991125781 1 1
0.638027917778205 0.637410512664774 1 1
0.433702601435308 0.433243704107187 1 1
0.338178337681763 0.33782495206046 0 0
0.553646686231238 0.553104573371354 1 1
0.494718384465844 0.49420656599466 1 1
0.384704685675113 0.384316761813017 1 1
0.451703231365692 0.451233150949271 1 1
0.550794236608365 0.550210078057223 1 1
0.453236853729429 0.45278913204618 1 1
0.46760594588645 0.467100139837407 1 1
0.42763023149028 0.427173844013727 1 1
0.449215197864845 0.448760608278127 1 1
0.518226291805821 0.517666176547102 1 1
0.654029051679505 0.653339403252389 0 0
0.502285580417942 0.501759752163834 1 1
0.551648641387098 0.551083693862582 1 1
0.439427697874203 0.439006666766816 1 1
0.490047940684505 0.489608583239206 1 1
0.602773922055157 0.602174141624523 1 1
0.521191343507042 0.520664321175102 1 1
0.476218955964012 0.475751907788599 1 1
0.522265540649871 0.521733443021594 1 1
0.419468100006035 0.419084834770547 1 1
0.457051919050687 0.45656138171037 1 1
0.521819414539553 0.52125442824253 1 1
0.464159525591818 0.463735784247044 1 1
0.625214247669903 0.624590583750664 0 0
0.573966965973327 0.573363927809235 1 1
0.557107850923683 0.55658939665772 1 1
0.510172256027664 0.509706516485213 1 1
0.446314852113105 0.445822513140931 1 1
0.549016984832818 0.548432088688142 1 1
0.498430730690589 0.497941848545192 1 1
0.495427336682971 0.494967953060602 1 1
0.538752133226055 0.538226627452898 1 1
0.420852118130851 0.420411070206439 1 1
0.368889962264129 0.368542488680083 0 0
0.476199745010567 0.475709945779159 1 1
0.4383040125697 0.437799112944039 1 1
0.361235848049524 0.360848869624082 1 1
0.422238443127323 0.42183529026949 1 1
0.460065786124737 0.459559257903801 1 1
0.4973464104261 0.496848824015243 1 1
0.41945817096199 0.419064815325737 1 1
0.345714094448276 0.345356600694272 0 0
0.48453184454622 0.484065761512467 1 1
0.518636689201676 0.518045069483148 1 1
0.427435563413856 0.426982902381224 1 1
0.356350919484229 0.355990120704732 0 0
0.520037314132654 0.519567227746106 1 1
0.509407539841237 0.508895403970012 1 1
0.572965016347148 0.572382351154392 1 1
0.418501313956153 0.418102108069767 1 1
0.553022384084412 0.552390031759506 1 1
0.541959571271583 0.541458787841983 1 1
0.523449980899869 0.522922784148897 1 1
0.352488198418285 0.352075843483407 0 0
0.460517226028923 0.460016918822295 1 1
0.442793359664681 0.442333005424516 1 1
0.487392888099497 0.486884836888683 1 1
0.448411557809494 0.447943097476891 1 1
0.506375398675147 0.505836585068581 1 1
0.571637297916885 0.571034749298194 1 1
0.529176565228763 0.528644324864078 1 1
0.522337909985147 0.521760075197424 1 1
0.489720269879499 0.489240658891975 1 1
0.463704269375251 0.463261184855113 1 1
0.384127582357005 0.383671597975962 1 1
0.41386459468473 0.413465394646281 1 1
0.410430105237109 0.410029716527509 0 0
0.388051808351412 0.387652647614858 1 1
0.493079316419378 0.492580413968608 1 1
0.561757900299806 0.561184899791841 1 1
0.494121761296511 0.493596345995024 1 1
0.465976371875483 0.465534221933489 1 1
0.496567130701883 0.496048502736241 1 1
0.487523571550919 0.486964612811956 1 1
0.679448654934817 0.678688141065955 0 0
0.475081737821616 0.474578156774068 1 1
0.452026504547263 0.451564683459011 1 1
0.480063155823908 0.479524782941556 1 1
0.447692594757024 0.447213074667707 1 1
0.584528622920479 0.583952852248992 1 1
0.538554249737968 0.537982913182045 1 1
0.586724927837544 0.58610855465832 1 1
0.522503729351843 0.521985871196118 1 1
0.495124085336124 0.494712196985725 1 1
0.481901402492843 0.48142888736778 1 1
0.480798460858401 0.480302616140912 1 1
0.488076717983863 0.487574208250854 1 1
0.569055471137344 0.568484321295141 1 1
0.482959254001102 0.482447746600102 1 1
0.554174854040281 0.553532357830378 1 1
0.39845600556962 0.398039161083648 0 0
0.572320288112806 0.571785872035323 1 1
0.499574781790264 0.499088547876911 1 1
0.549943337386353 0.549395095406942 1 1
0.415224086717724 0.414822443908908 1 1
0.486431310007013 0.485900261892788 1 1
0.462884669065961 0.462439299361168 1 1
0.493177237167555 0.492664527470477 1 1
0.451936066436611 0.451420222907416 1 1
0.47408938940493 0.473543028568168 1 1
0.445045099153228 0.444617804568255 1 1
0.442958680461084 0.442467651779593 1 1
0.565222021857296 0.564677086336126 1 1
0.50510417353414 0.504510773608528 1 1
0.647154169471461 0.646417121655326 0 0
0.589179164138538 0.588580948456667 0 1
0.530332955433746 0.529754586590665 1 1
0.355765169574419 0.355387610379383 0 0
0.445251718185296 0.444732340279469 1 1
0.578589525854517 0.578020420282018 1 1
0.527147604174331 0.526558248674317 1 1
0.570192902985849 0.569662989694904 1 1
0.516392205647675 0.515896387659183 1 1
0.417445786769959 0.417047360238931 1 1
0.407407604627375 0.407016423506737 1 1
0.388985672784853 0.388538377678268 1 1
0.364462429466385 0.36408772217177 0 0
0.543845752251485 0.543230945532252 1 1
0.409388199032879 0.409001475834386 1 1
0.524403632216376 0.52391665765907 1 1
0.481883233160492 0.481352346931647 1 1
0.53533823154287 0.534764412790925 1 1
0.512251803206242 0.511704056739213 1 1
0.425332545458769 0.424862914157251 1 1
0.466561913586499 0.466131889321328 1 1
0.502557742220385 0.502050743190068 1 1
0.417415890487142 0.417041346859298 1 1
0.525649276581155 0.525139038515345 1 1
0.515165683142393 0.514643915118731 1 1
0.56015934730193 0.559556110412758 1 1
0.426761385116107 0.42633770659848 0 0
0.496031443344407 0.495456451047454 1 1
0.637618528742846 0.636996404399472 0 0
0.609633059531024 0.608995068799245 1 1
0.515015968226366 0.514466281491187 1 1
0.426758079391145 0.426356325993824 1 1
0.432486473176769 0.432052400829126 1 1
0.402066237364724 0.401649602659945 1 1
0.482646695420472 0.482194832896009 1 1
0.593657941621628 0.593076166119818 1 1
0.670855952921012 0.670171310992414 0 0
0.535106741010124 0.534546157705818 1 1
0.513860530081921 0.513331962086396 1 1
0.633976790729222 0.633335966913191 1 1
0.450633905806689 0.45021693018235 1 1
0.456913291159406 0.456423922534958 1 1
0.44849958626265 0.448063429958101 1 1
0.443221468367223 0.442785407298945 1 1
0.431347528109721 0.430909446087556 1 1
0.609315447379632 0.608645624596171 1 1
0.52172781248488 0.521172690572553 1 1
0.513031107861767 0.5125124061402 1 1
0.436474674741523 0.435974939457614 1 1
0.477851270829471 0.477357445847782 1 1
0.516952836169788 0.516447163948645 1 1
0.44933215880165 0.44884963267502 1 1
0.590639286381386 0.590000358676981 1 1
0.582175320877516 0.581493011661504 1 1
0.555413409393924 0.554864684584417 1 1
0.411448946877642 0.411028276712469 1 1
0.505747847014906 0.505199115739095 1 1
0.47473947736273 0.474289194672786 1 1
0.36927463847821 0.368846837789061 0 0
0.363961787656651 0.363609950668968 0 0
0.481707339593992 0.481193393133002 1 1
0.501759038324506 0.501248180176136 1 1
0.408660021175023 0.40827885942974 1 1
0.240232277617322 0.239962503308204 0 0
0.515365019519971 0.514828560731722 1 1
0.602456759431791 0.601868793727901 1 1
0.32285551346252 0.322543134068292 0 0
0.496680880010522 0.496163199685105 1 1
0.450632172778602 0.45019158004646 1 1
0.549434774170581 0.548918108813065 1 1
0.410456824823204 0.410028322036792 1 1
0.545565394774688 0.545056571396505 1 1
0.530235319920957 0.529604484138098 1 1
0.522548229957348 0.522016442721334 1 1
0.416156037467782 0.415767791654727 1 1
0.388955583247398 0.388506426812943 1 1
0.569844911118603 0.56926002735734 1 1
0.308151750346178 0.307865763368982 0 0
0.560046552305951 0.559411488268805 1 1
0.516441155742715 0.515953279375898 1 1
0.505025941055845 0.504439141080887 1 1
0.547951960408228 0.547332078900016 1 1
0.458413430511479 0.457909601569888 1 1
0.427422571683742 0.42699911681553 1 1
0.470302707058965 0.469858236730079 1 1
0.434851796901005 0.434350670727212 1 1
0.509059450824664 0.508558013348994 1 1
0.602221651646715 0.601627730620562 1 1
0.403389297187603 0.402972044047838 1 1
0.449872271127069 0.449424090500197 1 1
0.47379083030534 0.473318565031885 1 1
0.462805142265714 0.462322100125159 1 1
0.591018824999895 0.590476786105258 1 1
0.475802273934037 0.475334715044556 1 1
0.604797145413219 0.60412017011045 0 0
0.381470511234821 0.381073369008705 1 1
0.494529853997262 0.494014103992306 1 1
0.486640185129578 0.486147365616546 1 1
0.43584175130681 0.435392184589648 1 1
0.468074985395313 0.467558788593405 1 1
0.637822423266992 0.63706210801591 1 1
0.588478437642383 0.587899793471565 1 1
0.437408699555277 0.436945060813935 1 1
0.446334141551245 0.445826156585875 1 1
0.341820411582265 0.341475724078224 0 0
0.481554748751989 0.480983960940137 1 1
0.445302467300922 0.444855402030603 1 1
0.527637889770969 0.527156782809926 1 1
0.474498118100939 0.474053798938858 1 1
0.460804783682038 0.460283366272919 1 1
0.502498867023025 0.501950376458333 1 1
0.581855859492356 0.581222591701843 1 1
0.525654128045885 0.525094401960001 1 1
0.506078665344225 0.505584256031899 1 1
0.516627160791 0.516083513346564 1 1
0.449021508639044 0.448547660579052 1 1
0.459810482765409 0.459284081262218 1 1
0.43487845159406 0.434418577143414 1 1
0.37434312652073 0.373990116719339 0 0
0.443112160600197 0.442640601222886 1 1
0.584271910295097 0.583647288175656 1 1
0.54233686549693 0.541736778650266 1 1
0.355721448795083 0.355328051274492 0 0
0.546489002316387 0.545956580083176 1 1
0.606689908175737 0.605995528660984 1 1
0.521258116699908 0.520751121524454 1 1
0.438638028804772 0.438126584974223 1 1
0.456705652818327 0.456194635020014 1 1
0.525147976825837 0.524558011534 1 1
0.429529351989356 0.429091110694193 1 1
0.437200816453134 0.436763968730382 1 1
0.511870187694455 0.511359527099324 1 1
0.548285189622758 0.547759253374098 1 1
0.516648344755632 0.516114047622201 1 1
0.411173467777813 0.410744726905436 1 1
0.444236143553247 0.443812604472239 1 1
0.557971070719971 0.557393244777472 1 1
0.586671010584185 0.586089157387548 1 1
0.459366057210755 0.458901310361206 1 1
0.638736399523791 0.638037265651556 0 0
0.482434712827068 0.481933478819327 1 1
0.611362807602179 0.610757665922069 1 1
0.587513740742108 0.586870393205713 1 1
0.58857868841887 0.588000283680498 1 1
0.383185408802383 0.382812758052349 0 0
0.435314275503986 0.434837222183494 1 1
0.536372816759232 0.535841678085307 1 1
0.393761501736206 0.39335180142325 1 1
0.383816779106121 0.383409563806374 1 1
0.500048727519843 0.499490980297331 1 1
0.578024423579857 0.577411986994511 1 1
0.407895553545541 0.407495691925385 1 1
0.605110416846464 0.604453666890945 1 1
0.448176173899445 0.447676580555125 1 1
0.502641425043297 0.502057912535457 1 1
0.563751524144044 0.563223418658295 1 1
0.396825856162563 0.396361779159658 1 1
0.470458763048618 0.469980253138756 1 1
0.569465929991828 0.56885275309393 1 1
0.432118127648246 0.431707758367 1 1
0.449470415778979 0.448996728462589 1 1
0.564865019391872 0.564335177869843 1 1
0.580876869383044 0.580250803292988 1 1
0.511093921364365 0.510541243931666 1 1
0.508904977458867 0.50843013230319 1 1
0.489821893948796 0.489276943989481 1 1
0.500623615977652 0.500192052709046 1 1
0.493110422031488 0.492606844828577 1 1
0.618681163224842 0.618051488870968 0 0
0.466715522162408 0.466211793638468 1 1
0.537776606400899 0.537264217073594 1 1
0.406183133993384 0.405760649062592 1 1
0.472285784232049 0.471816111331882 1 1
0.521084599811464 0.520495629826739 1 1
0.344834583625061 0.34449088014821 0 0
0.558408526517091 0.557824288072125 1 1
0.423943047930229 0.423536162519128 0 0
0.440735291944251 0.440207072255684 1 1
0.561758360490062 0.561169619632654 1 1
0.451169565005703 0.450735482820934 1 1
0.522453751930729 0.521938477165648 1 1
0.457701510131674 0.457195600374992 1 1
0.459087376792714 0.458584663874967 1 1
0.610600176408217 0.609966440946656 0 0
0.521667823303558 0.521137482895962 1 1
0.471860433694065 0.471317662587982 1 1
0.505454095733296 0.50494358600521 1 1
0.34497246100861 0.344594576245008 0 0
0.494465253631656 0.493950995526708 1 1
0.504322537046316 0.503784702059393 1 1
0.423300724730018 0.422850448137294 1 1
0.373793575272492 0.373381203700257 0 0
0.528604869564137 0.528055512357614 1 1
0.496887737927649 0.496459701971073 1 1
0.560853270811831 0.56027239378789 1 1
0.498898668381308 0.498355308380773 1 1
0.499060853349273 0.498552149923103 1 1
0.456687021943771 0.456257768808753 1 1
0.549589099251765 0.549050691524301 1 1
0.489706031331578 0.489163776541204 1 1
0.423558684868552 0.423148445969175 1 1
0.478425800586913 0.477906888463606 1 1
0.565842538647295 0.565313817180912 1 1
0.45956526735999 0.459083972860147 1 1
0.610909499176038 0.610324574193644 1 1
0.424772168552906 0.424354874417445 1 1
0.58254739585183 0.581958668111591 1 1
0.523404512988452 0.522895297195439 1 1
0.420747009157428 0.420311619892463 1 1
0.58523359548015 0.584646427231181 1 1
0.59003945871418 0.589465059597692 1 1
0.51076149530549 0.510152779036447 1 1
0.57607090926334 0.575511044820387 1 1
0.417632187757386 0.417155226435579 1 1
0.399605267952565 0.399206257952083 1 1
0.413080577462928 0.412682737933036 0 0
0.536810038852267 0.536280681594879 1 1
0.596076731174956 0.595393007364269 1 1
0.438777268536017 0.43830126604156 1 1
0.589489453902998 0.588834677437226 1 1
0.480504690378507 0.480013354008384 1 1
0.545057681336002 0.544448443529429 1 1
0.478064089918206 0.4775688930545 1 1
0.497069897297984 0.496566961612309 1 1
0.517096863889081 0.516488730705717 1 1
0.566793546367722 0.566202223526393 1 1
0.494438657712306 0.493952650483406 1 1
0.574984077845933 0.574367037071898 1 1
0.524478651641827 0.523939723995041 1 1
0.556754038548749 0.556229090570378 1 1
0.518595332811003 0.518067419539274 1 1
0.491088053828409 0.490610607455363 1 1
0.519283637643059 0.51876186561951 1 1
0.507663544815244 0.50720644661802 1 1
0.520150875115796 0.519607039357036 1 1
0.54973823634029 0.549159397778203 1 1
0.515616902893271 0.515125987577886 1 1
0.568674199706271 0.568057613471421 1 1
0.623417186435246 0.622785449387701 1 1
0.446956270471555 0.44649022987673 1 1
0.351713401283818 0.351411708424783 1 1
0.450511026834621 0.450067307155624 1 1
0.456434787363452 0.455932682096366 1 1
0.525268342402133 0.524695130055998 1 1
0.496035134009791 0.495560209627208 1 1
0.446193232003543 0.445729997185583 1 1
0.463219998565359 0.462724232219384 1 1
0.580714220302349 0.580086486200975 1 1
0.503420768628901 0.502844428134247 1 1
0.541061401911542 0.540545785659229 1 1
0.54509081390323 0.544556411979226 1 1
0.534794207695483 0.534283070727416 1 1
0.544620090052792 0.544026467736605 1 1
0.616972002891183 0.616362483492892 1 1
0.454254951624651 0.453740644172017 1 1
0.540376204215461 0.539876942072445 1 1
0.466357401794512 0.465855285086999 1 1
0.484539463667605 0.484027668563765 1 1
0.590493430993797 0.589877884163496 1 1
0.499614040645651 0.499037032449816 1 1
0.359038549249796 0.358618073429706 0 0
0.533619571848334 0.533031029679001 1 1
0.48478577392161 0.484278680458857 1 1
0.516858871730717 0.516307625994384 1 1
0.441443376401424 0.441008766044561 1 1
0.496778213013378 0.496252474235598 1 1
0.519294830167704 0.518761815232316 1 1
0.471720645420461 0.471244923983476 1 1
0.507495619657145 0.506980290829924 1 1
0.534161059008855 0.533558573862615 1 1
0.494363620251121 0.493896182755393 1 1
0.356741323979644 0.356386776733657 1 1
0.556095036714514 0.555471935345249 1 1
0.503926797230039 0.503358154716041 1 1
0.552119238208332 0.551552866145855 1 1
0.517219365314379 0.516731958879995 1 1
0.368462321679001 0.368105899433719 0 0
0.45835292973616 0.457888627854197 1 1
0.480267212522451 0.479750520541847 1 1
0.535288099718956 0.534775647271785 1 1
0.490797878832456 0.490270968289148 1 1
0.585874438687239 0.585243780301156 1 1
0.421378176136736 0.420889649038588 1 1
0.46033863164075 0.459828628052475 1 1
0.504319170221398 0.503823276027327 1 1
0.41330482449447 0.412901352077767 0 0
0.549762822695588 0.549164850316802 1 1
0.469275571431288 0.468802460432127 1 1
0.536289738035697 0.535730502711065 1 1
0.469019199290868 0.468534397570749 1 1
0.511730389451831 0.511250511495869 1 1
0.406571936786043 0.406135709923968 1 1
0.486876956935491 0.486326230195552 1 1
0.491736810112704 0.491195478652395 1 1
0.459997901320851 0.459501606307924 1 1
0.500678441392631 0.500213501077376 1 1
0.570709446540999 0.570125475008919 1 1
0.520227306568061 0.51968762566295 1 1
0.440896253749556 0.440416945606902 1 1
0.47197889920173 0.471416888406368 1 1
0.516583068503535 0.516051146092617 1 1
0.435650520046329 0.435236222436094 1 1
0.549531728564181 0.548995950890882 1 1
0.669494675282598 0.668787833233163 0 0
0.508538550382632 0.507999862849529 1 1
0.426857508320641 0.426399902187958 1 1
0.463062228234604 0.46260091749185 1 1
0.524470902808777 0.523897365709197 1 1
0.512607091144242 0.512122515343129 1 1
0.458435948365911 0.457939967830941 1 1
0.58511777975101 0.584470967494931 1 1
0.490592773716264 0.490061738349931 1 1
0.502145927770084 0.501617635475358 1 1
0.495683047018165 0.495132112819522 1 1
0.534561685157841 0.534042559180883 1 1
0.520941884445166 0.520399418949816 1 1
0.44214912901941 0.441671998693302 1 1
0.494750201131732 0.49427422914352 1 1
0.47336080794846 0.472768268199834 1 1
0.477139646997062 0.476647136509877 1 1
0.560121864349305 0.559517896852794 1 1
0.532160774033053 0.53163040441073 1 1
0.359550952030101 0.359212286772186 0 0
0.476609424639793 0.476131989950446 1 1
0.589939592879471 0.58933088099225 1 1
0.562645205155118 0.56208444321447 1 1
0.511490648131523 0.510953759389967 1 1
0.508153542635603 0.507651482931923 1 1
0.5722023524245 0.571606419226463 1 1
0.467741971147828 0.467266512791999 1 1
0.498525083166175 0.498058369185868 1 1
0.521673047655259 0.521143047802629 1 1
0.470587589553041 0.470125987604618 1 1
0.525593921962051 0.525047295342267 1 1
0.354820714548649 0.354428823386558 0 0
0.495075357273327 0.494593828552434 1 1
0.534344295829791 0.533783423241239 1 1
0.496081520797911 0.495499794781541 1 1
0.609854629408869 0.609252325022555 0 0
0.466154267166406 0.465708451525198 1 1
0.467433457761353 0.466959910387066 1 1
0.508264194077454 0.507764922204711 1 1
0.641530284711327 0.640858545726922 1 1
0.416903225783052 0.416494001830117 1 1
0.52772090482777 0.52717337500136 1 1
0.403150855110128 0.402727225519516 1 1
0.477718205602253 0.477189158451642 1 1
0.513405807000111 0.512865533701363 1 1
0.353626055324285 0.353235772624283 1 1
0.542297083936113 0.541725498474941 1 1
0.533051268231723 0.532477966795382 1 1
0.422498868951226 0.422050142538613 1 1
0.599154464203197 0.598481113261806 1 1
0.449486031743837 0.449029099096453 1 1
0.424837199530929 0.424404911929471 1 1
0.379725510077467 0.379300037036771 1 1
0.43786693830982 0.437398869207095 1 1
0.420712509272498 0.420227547660723 1 1
0.441920123401026 0.441459878564152 1 1
0.496458465898599 0.49601238435624 1 1
0.490932186702219 0.490428843325498 1 1
0.521938385703388 0.521398241933755 1 1
0.585755991490745 0.585216610932961 1 1
0.547258636631748 0.546692648024586 1 1
0.479248654341908 0.478709472686838 1 1
0.569063772833487 0.568492329302229 1 1
0.511273387602435 0.510732132115578 1 1
0.449617824138944 0.449154077575395 1 1
0.35924640767905 0.358918710827274 0 0
0.549363101521329 0.548826879021524 1 1
0.613257518685741 0.612608852262545 1 1
0.606271670199191 0.605614249378912 1 1
0.530798730901207 0.53025008851007 1 1
0.523559383727702 0.523077823970924 1 1
0.521676344919773 0.521106090588741 1 1
0.428643745183401 0.428205544770176 0 0
0.556802290551561 0.556240895101466 1 1
0.437568591943857 0.437056060570815 1 1
0.424552360571568 0.42412517489153 1 1
0.594467991872369 0.593877612104674 1 1
0.474140509798778 0.473559033415371 1 1
0.464475072562046 0.464007565163367 1 1
0.504141718140694 0.503601750254399 1 1
0.55221777043424 0.551621738223151 1 1
0.534213429625948 0.533681801256255 1 1
0.458082688188622 0.457637142521462 1 1
0.54495060307236 0.544437834270714 1 1
0.494101863386162 0.493610256348693 1 1
0.573917687064991 0.573310753246261 1 1
0.557805058245709 0.557210819383626 1 1
0.532389652845147 0.531894541607707 1 1
0.582084283048118 0.581474469557873 1 1
0.544155155414133 0.543598864395791 1 1
0.476963918152948 0.476525431440946 1 1
0.369866894680298 0.369545422610926 1 1
0.491986436391085 0.491464644554675 1 1
0.461619544289468 0.46113838587391 1 1
0.505594064299169 0.505073649604738 1 1
0.674083881375214 0.673418073658171 0 0
0.498326614025558 0.497842889923047 1 1
0.549710564813537 0.549200827892124 1 1
0.498437058143075 0.497866995531375 1 1
0.590982514518774 0.590302503891274 1 1
0.496198688044473 0.495672854882967 1 1
0.493124306408511 0.492576489427821 1 1
0.512911467874733 0.512463931714787 1 1
0.530674548175723 0.530169590314158 1 1
0.589090000006128 0.58840243417142 1 1
0.428371994927579 0.427888588361466 1 1
0.423495847632142 0.4231139065713 1 1
0.557251208029175 0.556638827433631 1 1
0.500670323770255 0.500136264914919 1 1
0.407467644998244 0.407038547430246 0 0
0.441894289532901 0.441479793048463 1 1
0.452381873522291 0.451898853667347 1 1
0.398049547685448 0.397617615730382 1 1
0.456248124076982 0.455762128449654 1 1
0.5801607801025 0.579573693695794 1 1
0.435910554117392 0.435478557351759 1 1
0.436939076058179 0.436442936665041 1 1
0.468297419870879 0.467757944334177 1 1
0.540121840165408 0.539600539337628 1 1
0.45504307401837 0.454618320922032 1 1
0.501447941476369 0.500940686875384 1 1
0.46158538646135 0.461142086971964 1 1
0.560727264970042 0.560026912832565 1 1
0.424418730837428 0.423966452221079 1 1
0.389933730561646 0.389490841339346 0 0
0.519043211667808 0.518489430986552 1 1
0.527703332827194 0.527118990073295 1 1
0.446092840387391 0.44558006399818 1 1
0.566414087998104 0.565863972842627 1 1
0.370596103361518 0.370194033191571 0 0
0.4395450118866 0.439106473337844 1 1
0.460658826885291 0.460185312316253 1 1
0.418548480334841 0.418162729149771 1 1
0.49482839097164 0.494345384116508 1 1
0.497838277874063 0.497330063201179 1 1
0.480153126664393 0.479670953603379 1 1
0.473123088501428 0.472629468209125 1 1
0.406379538655824 0.405908146094479 1 1
0.555056324534953 0.554482876641689 1 1
0.620757635236877 0.620113491924273 1 1
0.396991899705079 0.396540387449753 1 1
0.624328222843887 0.623655331148741 0 0
0.509466163571856 0.508928639074699 1 1
0.515466313905216 0.514928107835874 1 1
0.440372567335491 0.439933695141465 1 1
0.544888225916608 0.544357333734747 1 1
0.404489740947136 0.404059558514271 1 1
0.52881581888233 0.528217428951115 1 1
0.661018301421616 0.66036257759129 1 1
0.429343409548615 0.428872259050293 1 1
0.335208603853018 0.334860369103679 0 0
0.436459333477166 0.436010988864073 1 1
0.422388285520225 0.421984077873104 1 1
0.703338055086777 0.702611267716341 0 0
0.534177573969138 0.533590039537864 1 1
0.526227610701464 0.525694547999454 1 1
0.392307219751518 0.391917811694645 0 0
0.478906785563279 0.478437899257231 1 1
0.522754509334603 0.522249835292593 1 1
0.456070197300684 0.455580516942189 1 1
0.517257944486695 0.516727134487752 1 1
0.413357653980099 0.412971054769001 1 1
0.468664938627817 0.468159490040947 1 1
0.513885631823423 0.513322832693378 1 1
0.403207104976297 0.402762458763305 1 1
0.588897062116617 0.5883013224324 1 1
0.478019468917444 0.477551808099078 1 1
0.574792635778492 0.574207887120795 1 1
0.521979570898211 0.521430811108535 1 1
0.50162387340699 0.501130187638415 1 1
0.395152767603707 0.394774792362566 1 1
0.478799613320424 0.478278577011718 1 1
0.513226844526927 0.512710661802877 1 1
0.455321663336615 0.454879731108164 1 1
0.452305958475025 0.451877602028072 1 1
0.550358320668163 0.549780575637278 1 1
0.43589754664019 0.435408167393282 1 1
0.51040387933478 0.509869746170493 1 1
0.426795378163202 0.426284895165809 1 1
0.437472795722696 0.436970206381419 1 1
0.612610310007291 0.611938686052755 0 0
0.390755796459158 0.390340023301806 1 1
0.442387759420179 0.441916723636758 1 1
0.503359387254562 0.502833748726571 1 1
0.450723201375153 0.450238431503 1 1
0.497428775521192 0.496915133035629 1 1
0.50913818281053 0.508654350680587 1 1
0.55012152915747 0.549550946410375 1 1
0.506597513536058 0.506086240389241 1 1
0.461287296968528 0.460843476937147 1 1
0.490882043964575 0.490296745427292 1 1
0.499166696889509 0.498600516202035 1 1
0.531216938617961 0.530637830523846 1 1
0.523440767746028 0.52290185958066 1 1
0.54130120294061 0.540739736416021 1 1
0.563035760324188 0.562439349262753 1 1
0.334184062310427 0.333839399082321 0 0
0.565225235617701 0.564663393745928 1 1
0.481840852034419 0.481294519168706 1 1
0.430998869960982 0.430563219550403 1 1
0.481882407231301 0.481364870296474 1 1
0.545496130625201 0.544950407971064 1 1
0.465611999528926 0.465105839966484 1 1
0.593080747121918 0.592470088804 0 0
0.435464111049926 0.435064891360593 1 1
0.46116006963611 0.460694807669275 1 1
0.518088275089967 0.517505089947891 1 1
0.482870488766156 0.482422532772205 1 1
0.466978634086277 0.466480841640959 1 1
0.515243509924835 0.514645800725714 1 1
0.512840719616749 0.512240570802764 1 1
0.60356917242108 0.602893534994743 1 1
0.567489648636959 0.566931956340201 1 1
0.375688183040179 0.375330643613124 1 1
0.489628903876637 0.489086353262061 1 1
0.388991688908081 0.388583633112074 1 1
0.552507997738167 0.551964204162147 1 1
0.474858948635909 0.474368247963402 1 1
0.448043648227937 0.447565992384112 1 1
0.60135906848217 0.600797829935369 1 1
0.545950619357405 0.545333309679954 1 1
0.482481303339023 0.481976037332159 1 1
0.549215880341427 0.548660789063149 1 1
0.619562874316262 0.618931959714866 1 1
0.549442613420654 0.548875616152232 1 1
0.497030313847457 0.49656138491719 1 1
0.661950295261202 0.661254613506244 0 0
0.590411522216079 0.589738515495659 1 1
0.488707864191436 0.488222876458203 1 1
0.63554208381939 0.634880336177059 0 0
0.564468131206026 0.563891131287116 1 1
0.508699750777687 0.508144294694485 1 1
0.329729600364087 0.329402112274656 0 0
0.333086262994611 0.332743318501836 1 0
0.554495147592375 0.553912097153977 1 1
0.547857356518875 0.547327747150489 1 1
0.554269447020725 0.553652211725781 1 1
0.524981033227135 0.52442412001992 1 1
0.562039894465146 0.561428325552496 1 1
0.445687822341183 0.445201209910633 1 1
0.506579587387985 0.505996343466187 1 1
0.587650581482499 0.587143113229935 1 1
0.500990083425342 0.500531622289015 1 1
0.41865025948491 0.418257283546811 1 1
0.449825987402114 0.449369409953104 1 1
0.533495896868878 0.532960084876911 1 1
0.561868629173638 0.561263151679522 1 1
0.515264968393195 0.51471600812914 1 1
0.465869880199353 0.46535553846229 1 1
0.510331745552976 0.509828109427796 1 1
0.533722316393999 0.533213664974143 1 1
0.398578979117788 0.398159412630001 0 0
0.413062729847756 0.412565644972813 1 1
0.613422186966918 0.612815533494829 1 1
0.478954556575393 0.478412963428817 1 1
0.415928274508497 0.415436535997979 1 1
0.561991052890277 0.561400988229287 1 1
0.635853116838968 0.635162301816549 1 1
0.48831736124369 0.487787043272375 1 1
0.52247557369328 0.521950139354384 1 1
0.495924775088126 0.495433471406313 1 1
0.526212673663024 0.525666654113933 1 1
0.417896247065948 0.41746929480826 1 1
0.45422073407479 0.453716221787124 1 1
0.566574248920759 0.566008849973365 1 1
0.433445020787952 0.432983527926901 1 1
0.544801227960675 0.544281917767422 1 1
0.467852965981515 0.467396117742131 1 1
0.566508249091829 0.56592655916681 1 1
0.534916057117954 0.534426765775503 1 1
0.543210709838399 0.542697012691724 1 1
0.519822075726635 0.519283147748376 1 1
0.557142751081835 0.556609226120138 1 1
0.574504639806936 0.573957633176443 1 1
0.492219719875088 0.491702687610184 1 1
0.543838766470486 0.543384825319453 1 1
0.422640507101023 0.422176715133824 1 1
0.467859232268518 0.467385281433171 1 1
0.487699610400682 0.487145040924863 1 1
0.42405435960165 0.423582427085076 1 1
0.470694005853984 0.470200713397469 1 1
0.466817376686185 0.466255127714496 1 1
0.447785165929169 0.447305561604199 1 1
0.564041615594183 0.563379696250096 1 1
0.541781601876759 0.541265051166412 1 1
0.533572577007465 0.533054771291523 1 1
0.534770211163059 0.53418200727297 1 1
0.645079109268552 0.644405678740279 1 1
0.568929231241211 0.568326844333418 1 1
0.476243102994282 0.475694909533277 1 1
0.533700567342544 0.533125181836802 1 1
0.561387928890856 0.560858049574856 1 1
0.509339252241589 0.508782151764353 1 1
0.449377474264741 0.448867365457578 1 1
0.572136342563452 0.571568969483159 1 1
0.549980257208363 0.549407899896751 1 1
0.570547934037928 0.569971386873806 1 1
0.424111867025269 0.423688043120754 0 0
0.454972134806513 0.454516914847499 1 1
0.424575227545403 0.424178113257274 0 0
0.527966209830683 0.527451287017147 1 1
0.492060093481729 0.491583415548349 1 1
0.422228233504474 0.421786334958254 1 1
0.491776496050506 0.4913172020165 1 1
0.531251185331136 0.530630475536552 1 1
0.512054676550711 0.511507404247932 1 1
0.536407893761362 0.535845569639775 1 1
0.546294391259988 0.545760056772452 1 1
0.471568832309806 0.471071441111576 1 1
0.59126923921606 0.590673319599512 1 1
0.433538957622962 0.43311953876502 1 1
0.456978406295571 0.456499074688565 1 1
0.466624036575716 0.466114680765935 1 1
0.52356473928927 0.523069484097175 1 1
0.448705534868912 0.44819643465078 1 1
0.55358201366059 0.55301879676175 1 1
0.519131825719108 0.518615237766322 1 1
0.541035229007926 0.540479966726931 1 1
0.475209614318991 0.474725391069482 1 1
0.472780103752659 0.472240906083101 1 1
0.480192180315104 0.479697985744917 1 1
0.429495238181058 0.428962876070349 1 1
0.478847285111242 0.478347333547574 1 1
0.563482679691482 0.562923758320356 1 1
0.652084748418995 0.651416609232206 1 1
0.463706319316497 0.463219262076469 1 1
0.480041422013356 0.479554846811438 1 1
0.399955837411989 0.399573750768526 1 1
0.465726104611213 0.465195557537376 1 1
0.565627944034263 0.565051953207635 1 1
0.490047790365926 0.489498224341951 1 1
0.388848773796318 0.388425720880761 1 1
0.51220126524061 0.511701389754552 1 1
0.495396440698235 0.494858024627848 1 1
0.624251667069702 0.623620858639505 0 0
0.522247753585725 0.521725256253532 1 1
0.56971848995461 0.569104650348439 1 1
0.479812011363547 0.479263998882381 1 1
0.439950993331874 0.439485319949454 1 1
0.553124027209588 0.552585116304159 1 1
0.386140049310233 0.385764717702594 0 0
0.548910663581943 0.548305797358996 1 1
0.521178842503118 0.520601472283108 1 1
0.551748508850804 0.551183054866267 1 1
0.454885396607362 0.454391190159708 1 1
0.589818767223389 0.589228238914651 1 1
0.560431435921045 0.559835474822013 1 1
0.557539315083089 0.556987626557113 1 1
0.477751292208904 0.477238641945481 1 1
0.394428712784152 0.394004304597746 1 1
0.572118196020713 0.571457964177955 1 1
0.494813405122913 0.494310794862547 1 1
0.450549230138607 0.450008692013845 1 1
0.568089154671839 0.567523686099981 1 1
0.465979704020598 0.465535209052862 1 1
0.577707079846225 0.577083384587349 1 1
0.460721099909342 0.460242093112781 1 1
0.462732501746507 0.462297436658241 1 1
0.534324954392002 0.53374053671232 1 1
0.456702554375328 0.45614933442891 1 1
0.496287320062119 0.495795718268514 1 1
0.48507553609101 0.484565756026031 1 1
0.524892055064502 0.524379917893937 1 1
0.488478938031036 0.488019738449719 1 1
0.551972967221042 0.551399699535059 1 1
0.492373352948757 0.491920689169918 1 1
0.487220973554785 0.486718647212426 1 1
0.44418693858981 0.443729076549719 1 1
0.408620559695984 0.408241205518227 1 1
0.571213311428447 0.570597989728687 1 1
0.534977452365298 0.534448246240651 1 1
0.582829101798811 0.582244016713741 1 1
0.48421210864443 0.48374052386301 1 1
0.472784231668031 0.472318107721946 1 1
0.438577507128397 0.438163161826414 1 1
0.567866923585091 0.567331468737777 1 1
0.495012935247044 0.494501623619565 1 1
0.403864528072358 0.403435845065102 1 1
0.426237091951022 0.425791405400969 1 1
0.441221855743291 0.440813432202998 1 1
0.473021892167749 0.472551860513601 1 1
0.43450977259584 0.434097730479602 1 1
0.52248846559364 0.521913136082479 1 1
0.453145142883552 0.452686955604454 1 1
0.567976382456328 0.567403478397781 1 1
0.401658899726947 0.401249326123115 1 1
0.569755282997357 0.56917481030751 1 1
0.491481149005735 0.490972089482201 1 1
0.440723542644442 0.440234923314697 1 1
0.448938004894858 0.448487762356386 1 1
0.437032604222925 0.436594509880147 1 1
0.394528127951687 0.394115911525373 0 0
0.396159008819109 0.395728639366092 0 0
0.435260979984406 0.434782679077032 1 1
0.435787487516188 0.435328223583739 1 1
0.4960034971222 0.495513726533067 1 1
0.4084845443913 0.408074661669012 1 1
0.555374822493451 0.554776132141765 1 1
0.556002874815093 0.555397743922597 1 1
0.489853711142886 0.489329162592408 1 1
0.452399912620043 0.451942959148325 1 1
0.492699082572923 0.492179396755392 1 1
0.540394232257274 0.539863373373977 1 1
0.52774767474553 0.527242302776535 1 1
0.497973635544743 0.49741484801469 1 1
0.603149178631564 0.602499987034778 1 1
0.428415574757856 0.427999008274323 1 1
0.57660471278393 0.575966208784141 1 1
0.543364886749686 0.542793628165965 1 1
0.433111282853723 0.432693060385435 1 1
0.51443322436795 0.513901709230065 1 1
0.584531667749359 0.583950459700919 1 1
0.430295673243153 0.429839591064822 1 1
0.416502074571863 0.41607174745067 1 1
0.460614908948168 0.460117015217211 1 1
0.609189286504045 0.608580057779603 1 1
0.54425691694097 0.543723027458833 1 1
0.525994688288114 0.525437008350726 1 1
0.477802457831804 0.477307850331585 1 1
0.601054634019614 0.600443686625119 1 1
0.553468606821296 0.552826496052285 1 1
0.361942913751427 0.361548507149506 0 0
0.466348897660574 0.465873477762311 1 1
0.600193167368287 0.599544421268333 1 1
0.597924509330246 0.597301513006902 1 1
0.492667292512697 0.492148686087402 1 1
0.562475252980445 0.561848742506616 1 1
0.570034243829363 0.569445788239343 1 1
0.394094653285372 0.393681876447461 1 1
0.470799373992042 0.470319687630875 1 1
0.658102463902273 0.657387578784325 1 1
0.506594152252589 0.506103712028023 1 1
0.44267627591738 0.442240073197719 1 1
0.418153167191617 0.417729340137609 1 1
0.415474490311082 0.41503710287843 1 1
0.46886968195111 0.468427622731839 1 1
0.503134647979376 0.502601510456264 1 1
0.621688888757857 0.621090080521094 1 1
0.50140912589311 0.500817691358893 1 1
0.473222047592953 0.472685089064104 1 1
0.49886780453447 0.498365223603912 1 1
0.521774568888312 0.521257062470615 1 1
0.424044500368347 0.423564504165248 1 1
0.438856081519425 0.438396398518283 1 1
0.464730590094905 0.464248465891409 1 1
0.526187998169632 0.525717586732346 1 1
0.530782892789905 0.530249094655741 1 1
0.517486488807378 0.516965954958372 1 1
0.400591918811463 0.400172595265896 1 1
0.437687890771967 0.437237519775076 1 1
0.519247241974375 0.518730258107056 1 1
0.605307308177575 0.604594253551664 0 0
0.482416422255998 0.481914251427618 1 1
0.427866567161448 0.427405528036331 1 1
0.569648520926618 0.569126737278017 1 1
0.396268009105185 0.395860711685566 1 1
0.457365918216692 0.456907620347509 1 1
0.439675045389969 0.439170565473685 1 1
0.484801270573214 0.484315010409358 1 1
0.497476837903369 0.496990042690885 1 1
0.537619491288938 0.537017844369547 1 1
0.554253758610066 0.553635976838413 1 1
0.455755107859858 0.45520461332967 1 1
0.428773541701893 0.428346231835581 1 1
0.463746064633327 0.463281654913906 1 1
0.540679721570914 0.540110895581312 1 1
0.501839449090123 0.501314498831132 1 1
0.471991258428806 0.471496435321297 1 1
0.579882559148286 0.579196869030884 1 1
0.511376516395669 0.510776664031903 1 1
0.581411337751025 0.580759688986975 1 1
0.591491290740226 0.590913320011368 1 1
0.572278346826098 0.57169657513035 1 1
0.533330657581222 0.532724751364509 1 1
0.556097214805844 0.555504427407999 1 1
0.504288074870211 0.503853034651337 1 1
0.506859195001788 0.506323783251013 1 1
0.589219871242785 0.588552834626866 1 1
0.492719369722889 0.492176351017451 1 1
0.581485836655328 0.580960096787796 1 1
0.50815136037287 0.507607446550059 1 1
0.510906832095247 0.510346008597679 1 1
0.481919291669861 0.481431968668082 1 1
0.502774766993126 0.5022402879928 1 1
0.528794783535237 0.528195510923413 1 1
0.433241820067692 0.432779897020279 1 1
0.542781143302623 0.542190249480429 1 1
0.600152964660431 0.599492483996336 1 1
0.506916441710731 0.506406828729546 1 1
0.420845510695667 0.420376991523111 1 1
0.533033494167358 0.532539260181622 1 1
0.583395062531259 0.582768621797077 1 1
0.449796181237097 0.449292485120431 1 1
0.458919834910088 0.45848806064803 1 1
0.5797414478089 0.579147855976473 1 1
0.504061610250859 0.503528771038625 1 1
0.416503204047505 0.416083459197763 1 1
0.461441654453762 0.460882666846178 1 1
0.383118362033779 0.382713929741767 1 1
0.531375037479695 0.530816247458802 1 1
0.515479366702455 0.514951109890967 1 1
0.412976321123313 0.412539678340267 1 1
0.443615050489929 0.443217012762521 1 1
0.437338646001784 0.4368605281083 1 1
0.484344991970871 0.483842297939027 1 1
0.463016057381267 0.462462512133357 1 1
0.493303890698673 0.492840438633585 1 1
0.583028705930375 0.582398998824345 1 1
0.474677616465215 0.47423740346155 1 1
0.419844657982164 0.419411015906509 1 1
0.361586436411212 0.361175832658376 1 1
0.559250535556689 0.558617971755329 1 1
0.488240088226053 0.487768561788818 1 1
0.51552053857381 0.514965252734302 1 1
0.543768820246587 0.543158010479288 1 1
0.455207913300619 0.454748090410428 1 1
0.478780101444773 0.478278406076833 1 1
0.525178218557606 0.524598775001458 1 1
0.457119444576406 0.456622315429091 1 1
0.53542813900485 0.534902582519166 1 1
0.531121736349044 0.530542979112513 1 1
0.534547282224865 0.534016176010808 1 1
0.631138225670502 0.630558014569116 1 1
0.581536471176462 0.580950556816108 1 1
0.494449957899998 0.493959069507365 1 1
0.356375280435089 0.356046853962623 0 0
0.433654798176448 0.433204043559029 1 1
0.419598657207497 0.419198271275801 1 1
0.562097033085228 0.56147521910617 1 1
0.546659097758967 0.546120016112985 1 1
0.571362477618031 0.57068931766125 1 1
0.529844397986437 0.529278631144296 1 1
0.457412936224029 0.456957205013142 1 1
0.439044444750899 0.438625913737509 1 1
0.526758723648694 0.526207361355534 1 1
0.523763190460202 0.523247343219132 1 1
0.530438595960415 0.529886172856565 1 1
0.427408534852439 0.426947507018406 1 1
0.418398548682492 0.417965443660281 1 1
0.530140539013978 0.529629176546349 1 1
0.536704917721325 0.53618664453856 1 1
0.562607858703522 0.561983582987128 1 1
0.435782315281202 0.435306605130916 1 1
0.504813795567091 0.504359090052933 1 1
0.502566372474626 0.502015674626273 1 1
0.508843230712989 0.50831389284027 1 1
0.458019140640259 0.457533393517103 1 1
0.461483820665015 0.460983197533596 1 1
0.562456666801054 0.561897549925302 1 1
0.507118066988153 0.506597777575875 1 1
0.608278171447417 0.607678837034279 0 0
0.388554271843185 0.388177894756503 1 1
0.348305891754944 0.347929830400724 0 0
0.576367812922907 0.575760770869672 1 1
0.479804654566241 0.479310761677546 1 1
0.551398924721471 0.550807760707016 1 1
0.497755557050967 0.49727601991371 1 1
0.487024065834953 0.486552383726435 1 1
0.494594349617495 0.494108782317098 1 1
0.542154965757461 0.541611739609959 1 1
0.674443817630936 0.673788999656931 0 0
0.450087193511522 0.449641182947399 1 1
0.507284735521541 0.506744058237568 1 1
0.42950203459807 0.429082216308557 1 1
0.458231149484096 0.457768512632777 1 1
0.445622164639239 0.445189636636924 1 1
0.537076144636376 0.536512226488197 1 1
0.616542837951385 0.615903846265682 1 1
0.533185698188129 0.532583509182162 1 1
0.477609237222816 0.477129089837635 1 1
0.644367590719931 0.643662242402642 0 0
0.544739004492692 0.544179577670371 1 1
0.512654473448285 0.512156513230086 1 1
0.611340909835841 0.61072238228488 1 1
0.457738882102603 0.45724817832292 1 1
0.50692752251588 0.506386777187784 1 1
0.53108593072862 0.530551600633748 1 1
0.509713345415181 0.50909056951154 1 1
0.379143511970546 0.378721884416169 1 1
0.526861228441591 0.526320999374974 1 1
0.592742230049724 0.592143222003511 1 1
0.529162324342361 0.528594935055646 1 1
0.641470074863685 0.640810846222032 0 0
0.503566412072573 0.503020093549911 1 1
0.371629106295491 0.371294604836339 0 0
0.574695338884104 0.574057723882173 1 1
0.585921152601178 0.585284808614045 1 1
0.545129975139483 0.544572814821486 1 1
0.437900758908173 0.437460512685495 1 1
0.530578340309589 0.530129186662788 1 1
0.512289202232837 0.511806347519686 1 1
0.469649962461484 0.469150345867521 1 1
0.455083643797018 0.454657288834149 1 1
0.56164274672582 0.561026681616077 1 1
0.570678674485271 0.570074273903223 1 1
0.498224317078713 0.497681719322771 1 1
0.431451639580283 0.431001121788889 1 1
0.602623901898861 0.601973156263 0 0
0.456876001459746 0.456358416090324 1 1
0.485751543151348 0.485223213091943 1 1
0.587234878549632 0.586480121627511 1 1
0.500856826472437 0.500447584571099 1 1
0.452604374274456 0.452131825342274 1 1
0.521965474783762 0.521379271039264 1 1
0.467940952443819 0.467484566915659 1 1
0.515327329229615 0.514809387412207 1 1
0.501250108169354 0.5006821986179 1 1
0.557449627114463 0.55680764238879 1 1
0.419410911679537 0.418945536960594 1 1
0.481619041917448 0.481102311265569 1 1
0.399927639071433 0.39949399248584 1 1
0.562281312889423 0.561625464018421 1 1
0.538062180228326 0.537582256129435 1 1
0.511227944301266 0.510678107630091 1 1
0.591018774304569 0.590340919217676 1 1
0.423214397227469 0.422750700044569 1 1
0.489436657481115 0.488950205819981 1 1
0.442712217874943 0.44232517800797 1 1
0.559651335700074 0.559133827973876 1 1
0.527157984402658 0.526680776182808 1 1
0.571688195842563 0.571090657349434 1 1
0.434827208274736 0.43435103491671 1 1
0.499410279952895 0.498852420871246 1 1
0.4317129432624 0.431315288932871 1 1
0.51398758093263 0.513379037086346 1 1
0.601747152348196 0.601069327855166 1 1
0.385543093360003 0.385126080580231 0 0
0.473184402266815 0.472714175357933 1 1
0.552207528662449 0.551635912067208 1 1
0.618376497625398 0.617720087628951 1 1
0.644076057251293 0.643396306958514 1 1
0.572537581200459 0.571925702557974 1 1
0.540928333420191 0.54035303284559 1 1
0.502539339432775 0.502045416886863 1 1
0.510995668265362 0.510455157666909 1 1
0.449106374809557 0.448708534378858 1 1
0.471992305444451 0.471466886896337 1 1
0.561950886113319 0.561333052844046 1 1
0.527915169327315 0.527311567281494 1 1
0.468070030380096 0.467618305858094 1 1
0.579387217271151 0.578863613741973 1 1
0.534579886891147 0.534072301785166 1 1
0.546801358026181 0.54626535604889 1 1
0.465464467811606 0.464982696641164 1 1
0.463296004964503 0.462755641155572 1 1
0.613752499127433 0.613147894337664 0 0
0.384186195344299 0.383807852901374 1 1
0.393625184192294 0.393204212532377 1 1
0.524691388676695 0.524192642305793 1 1
0.415313435726246 0.414874644088037 1 1
0.469796644573253 0.469287635690575 1 1
0.539967741735906 0.539463995023734 1 1
0.438215556622275 0.437738179606727 1 1
0.438809066532591 0.438387999432749 1 1
0.468840645410337 0.468328129937514 1 1
0.423248417565969 0.422845718217621 1 1
0.560044587237285 0.559414973530332 1 1
0.47744587041547 0.476967142944874 1 1
0.491941358196527 0.491483524193485 1 1
0.456550820801064 0.456061947462786 1 1
0.513810234144328 0.513274435043325 1 1
0.47730121370912 0.476773432736398 1 1
0.543667610654778 0.5430747600868 1 1
0.471505071942654 0.471008926915976 1 1
0.509931709893474 0.509471881830324 1 1
0.53904660246347 0.53846229319165 1 1
0.609046973971515 0.608350528836013 1 1
0.467430780825993 0.466961752294256 1 1
0.626160597450207 0.625522035920137 0 0
0.533426915792795 0.532758477048466 1 1
0.460983361501406 0.460503341246245 1 1
0.561521586540102 0.560959789601754 1 1
0.434023370946246 0.433568927019656 1 1
0.524203626007769 0.523664893908137 1 1
0.290388416985313 0.29012273834496 0 0
0.511448537703335 0.510917710783546 1 1
0.525818337402685 0.525304801516087 1 1
0.550596801339005 0.55001620898359 1 1
0.488157993112598 0.487624808503352 1 1
0.48343835657372 0.482987437011175 1 1
0.47244396911606 0.471954803895207 1 1
0.430479799952355 0.43003577945966 1 1
0.686677942958567 0.685959624519011 0 0
0.605967414569297 0.605337460704003 1 1
0.357101308110509 0.356741159565378 0 0
0.426619835912836 0.426172122409247 1 1
0.554343816728394 0.553782651240149 1 1
0.474828224059322 0.474332291714531 1 1
0.314163900509481 0.313857807707406 0 0
0.483478172576094 0.482955388573393 1 1
0.519472873743733 0.518934411532612 1 1
0.579241330714886 0.5786903622041 1 1
0.490218720414974 0.489717516091649 1 1
0.380450458695082 0.380064962798707 0 0
0.424030592607447 0.423615984969181 1 1
0.469283725305236 0.468862938465272 1 1
0.499749598440454 0.499234225923889 1 1
0.490958292152405 0.490417019493163 1 1
0.479383847740038 0.478874165450031 1 1
0.48642161858885 0.485921270630047 1 1
0.407779163176688 0.407354263362241 1 1
0.515159157491584 0.514511947358121 1 1
0.483410329832564 0.482905321837798 1 1
0.487826827859807 0.487362688296125 1 1
0.43294745463253 0.432467355996036 1 1
0.546021234418867 0.545401647503239 1 1
0.542774050326977 0.542223909039185 1 1
0.539918142317715 0.53934441476466 1 1
0.481467624562717 0.481014250765481 1 1
0.441476485631202 0.440986304596331 1 1
0.471358965978334 0.470856551381633 1 1
0.492412218413404 0.491955471473207 1 1
0.499289177914987 0.498792513701651 1 1
0.46521745547891 0.464738739620746 1 1
0.429448915524789 0.428981885552961 1 1
0.469825877061209 0.469313205771411 1 1
0.491854853067399 0.491355206772722 1 1
0.4575254982087 0.457025934530843 1 1
0.475357011269893 0.474905085562503 1 1
0.482822061052779 0.482315258249901 1 1
0.534679135343777 0.534136888533927 1 1
0.477955813980132 0.477475012354331 1 1
0.552784105945705 0.552213747008835 1 1
0.598815246028524 0.598177062076907 0 0
0.499708248264967 0.499160695106725 1 1
0.511091844935055 0.510615553499672 1 1
0.499540826663835 0.499052381670902 1 1
0.336812280977624 0.336445978105369 0 0
0.568383726228992 0.567756863167877 1 1
0.535362606031258 0.534785760387062 1 1
0.517165232214267 0.51661716060904 1 1
0.489017257086853 0.488523713323172 1 1
0.494434446554535 0.493890635046179 1 1
0.529343460235213 0.528770391009888 1 1
0.504856868208538 0.504345247189259 1 1
0.645824123854244 0.645088111994634 0 0
0.584053940283485 0.583491795282426 0 0
0.545812132072164 0.545248284646875 1 1
0.622135034448873 0.621442608444065 0 0
0.578049456366358 0.577421878200394 0 0
0.515707517205264 0.515233983101256 1 1
0.479833950284657 0.479345151640013 1 1
0.338299850417847 0.337941169439466 0 0
0.415411494085001 0.415004093544612 1 1
0.587857082945548 0.587244323030296 1 1
0.455028536584946 0.454600580985212 1 1
0.532795203816362 0.532218417600154 1 1
0.467750212437391 0.467268254788761 1 1
0.402192489340365 0.401743509264664 1 1
0.58944382001745 0.588841989010977 1 1
0.531490866753378 0.530982354343143 1 1
0.513034180176521 0.512468050623011 1 1
0.452390880455883 0.451978713819637 1 1
0.603874667058476 0.603208781035229 1 1
0.4753636039 0.474941853528433 1 1
0.52037575206885 0.519892700206671 1 1
0.568672538715386 0.568050469626009 1 1
0.504347166912307 0.503784639880989 1 1
0.456472202232948 0.456026533882258 1 1
0.524031465269105 0.523534115269536 1 1
0.438741017195444 0.438296355934929 1 1
0.547843087181399 0.547278178390613 1 1
0.461681112990781 0.461203446815608 1 1
0.484408227336865 0.483900963160184 1 1
0.60718834649186 0.606540833367391 0 0
0.473295480594236 0.472783542302618 1 1
0.414575854721218 0.414086607031482 1 1
0.518242040246325 0.517700978121884 1 1
0.446014684082388 0.445497779853765 1 1
0.559132786180039 0.558599099147041 1 1
0.558086405000276 0.557417925316443 1 1
0.490906148733903 0.490378964755748 1 1
0.635659292927525 0.635075797080502 1 1
0.341584288330908 0.341284879897726 1 1
0.479893792865923 0.479407752564477 1 1
0.414881161698643 0.414411230450864 1 1
0.429660544480679 0.429266611736211 1 1
0.369591265140798 0.369185994786645 1 1
0.498516645276284 0.498028448540812 1 1
0.480000859537151 0.479487374033926 1 1
0.377359597543362 0.376962189205199 1 1
0.542041625714447 0.5414842203317 1 1
0.518055426664192 0.517568745814684 1 1
0.473015963952044 0.472540941859901 1 1
0.498062177007194 0.497560748121134 1 1
0.61719707097655 0.61644732901604 1 1
0.452187387156841 0.451640520161195 1 1
0.452612431848851 0.452193968469996 1 1
0.554679465403223 0.554139469975072 1 1
0.361774145240873 0.361380855253305 0 0
0.528741840747488 0.528171973182543 1 1
0.542260153107014 0.541753732513716 1 1
0.451193021859466 0.450714830067637 1 1
0.479913002665734 0.47944181046461 1 1
0.491845293837916 0.491365031471046 1 1
0.507860429428035 0.507361687649768 1 1
0.428556803628394 0.428113444592719 1 1
0.569668667847475 0.569083423636158 1 1
0.600694168629108 0.599985045250119 1 1
0.563546195302697 0.562933145987453 1 1
0.498816502347607 0.498331488994882 1 1
0.530558661108653 0.530041486439911 1 1
0.583436618684459 0.582798486314739 1 1
0.674787634372793 0.674045650045099 0 0
0.495820120575406 0.4952681439096 1 1
0.568681073501254 0.5680903025589 1 1
0.547965051698718 0.547424294785821 1 1
0.640225090418337 0.639578641869072 1 1
0.473375369583051 0.472853176861815 1 1
0.499754722147827 0.499276804831989 1 1
0.472798954992407 0.472336412915436 1 1
0.538914698866018 0.538432824868782 1 1
0.502588408462189 0.502077974716 1 1
0.440495851840134 0.440067417248209 1 1
0.550102875859875 0.549526437203603 1 1
0.4422441944567 0.441778733546678 1 1
0.512025750569058 0.511547739830752 1 1
0.398169810451191 0.397751065164245 1 1
0.505888868100138 0.505431920076075 1 1
0.535651825062979 0.535048382455024 1 1
0.557649219558577 0.557000858652625 1 1
0.449645824184184 0.449140850801912 1 1
0.485921815438461 0.4854325641642 1 1
0.552785205083285 0.552103922733614 1 1
0.518577468193635 0.517985609917548 1 1
0.537526164735975 0.536907027050221 1 1
0.555540462130617 0.554932206171109 1 1
0.589111701442004 0.588573344572168 1 1
0.542367288773774 0.541714301842823 1 1
0.456080086844339 0.455663058740963 1 1
0.412412244878782 0.411944534558373 1 1
0.504831834955457 0.504316573436506 1 1
0.374030268544226 0.373671046387211 1 1
0.611099825063747 0.610478787475433 1 1
0.426164968167279 0.425725885774175 1 1
0.514362919867635 0.513805048987136 1 1
0.589282683449556 0.588657158919187 0 0
0.537630052628081 0.537077358761845 1 1
0.544766015438527 0.544163726009478 1 1
0.518952347547805 0.518350511690303 1 1
0.465856697654948 0.465393473812042 1 1
0.47680677252399 0.476320008632499 1 1
0.535188168001255 0.534706647176196 1 1
0.464406313390415 0.463917288912187 1 1
0.57235993458312 0.571812085551446 1 1
0.581721878992872 0.58114663733544 1 1
0.595761086082317 0.595171090729462 1 1
0.469126303486245 0.468688062500287 1 1
0.453577490653914 0.453154146279677 1 1
0.428644055446627 0.428128722931223 1 1
0.451593937989413 0.451184047533699 1 1
0.584765292714396 0.584106848467716 1 1
0.388704091005702 0.388287556961383 1 1
0.496891139495572 0.496430798273971 1 1
0.453212815007001 0.452804161463641 1 1
0.542485712398368 0.541988975218358 1 1
0.500776502439428 0.500256794752949 1 1
0.520512031797847 0.51996072053153 1 1
0.483214875099601 0.482687956998478 1 1
0.483774742177143 0.48327771309475 1 1
0.649123324587134 0.648318795558168 0 0
0.5806141259333 0.580037067892076 1 1
0.457331809035921 0.456868423875983 1 1
0.434891462410199 0.434481951013213 1 1
0.544271542813871 0.54376403060827 1 1
0.437620822798479 0.437176970551338 1 1
0.532280633756238 0.531740425704052 1 1
0.478077320413834 0.477598340994253 1 1
0.545999400177637 0.545417065911535 1 1
0.570153078917861 0.569509481534916 1 1
0.416465810579161 0.416023421223634 1 1
0.395748919166119 0.395331924907581 1 1
0.5347958686816 0.534315071418866 1 1
0.481455067962041 0.480962143985184 1 1
0.624597118070616 0.623995479877742 1 1
0.561322607424771 0.56077502544144 1 1
0.503998329016924 0.503517870457778 1 1
0.521591122609166 0.521006916721275 1 1
0.549111791192757 0.548514793955457 1 1
0.515126844792774 0.514550813574218 1 1
0.501679020129421 0.501161555889752 1 1
0.522999006418549 0.522404845229414 1 1
0.523726997199318 0.523161104957587 1 1
0.510645516324254 0.51009755365722 1 1
0.583985450973597 0.583428299532395 1 1
0.496873990740141 0.496365242850875 1 1
0.417363196406755 0.416969161903679 1 1
0.4745892923879 0.474108348590769 1 1
0.521357811340221 0.520780645699019 1 1
0.485831094706345 0.485337484529648 1 1
0.456722506456544 0.456322261014923 1 1
0.488741344184628 0.488252237969921 1 1
0.385969144493624 0.38563490208745 1 1
0.344364136357469 0.344033220464461 0 0
0.503112519804489 0.502602689008247 1 1
0.394894049436287 0.394513732899539 0 0
0.570140581753414 0.569555266410684 1 1
0.583584897337576 0.582985771785156 1 1
0.458591567256832 0.458145002585276 1 1
0.499663507743149 0.499164344576401 1 1
0.497526395362109 0.496984165282305 1 1
0.422795593619391 0.422371697366605 1 1
0.476601115765092 0.476133835750306 1 1
0.494280556972861 0.493839085777601 1 1
0.524106994637674 0.523609247086627 1 1
0.477548219014495 0.477048182615784 1 1
0.487754937992945 0.487301318053551 1 1
0.428112083147645 0.427673488747643 1 1
0.625196373080268 0.624534389703243 1 1
0.534824573777975 0.534250376244382 1 1
0.505565134622369 0.505029125801702 1 1
0.53234329824543 0.531733547041729 1 1
0.375817050233221 0.375396362839062 1 1
0.440082049275602 0.439622464178525 1 1
0.362193816203815 0.361820330531639 1 1
0.500146811412015 0.499648260819609 1 1
0.530609429947041 0.530046303377539 1 1
0.599953052767267 0.599287665246932 1 1
0.489212108109611 0.488764135245613 1 1
0.465629807553398 0.465164378512845 1 1
0.599461135111814 0.598908634754073 1 1
0.619756503302101 0.619085646678467 1 1
0.427977052314052 0.427495969375446 1 1
0.575493298921931 0.574905100298238 1 1
0.615394175841546 0.614711981511953 0 0
0.399523817634247 0.399130338033085 1 1
0.490299958888458 0.48979774969491 1 1
0.430086771921904 0.429674275238581 1 1
0.474045512680498 0.473540644693502 1 1
0.599180936190933 0.598510979041763 1 1
0.635422194537694 0.634790509354938 0 0
0.583370282843528 0.582799764390772 1 1
0.539669830503098 0.539155950778066 1 1
0.492453457431721 0.491926228606406 1 1
0.457521033059188 0.457076008889807 1 1
0.503713041151949 0.503118657155273 1 1
0.488982252211461 0.48852751398331 1 1
0.523939825922841 0.52336429399228 1 1
0.430338368598022 0.429943174488931 1 1
0.562253013191523 0.561681664898982 1 1
0.498407576594377 0.497913706979262 1 1
0.556400109487226 0.555770512462834 1 1
0.389052439000567 0.388672418219747 1 1
0.579694901887688 0.579169810439625 1 1
0.559720407960963 0.559116569661749 1 1
0.490471837249506 0.489966906811413 1 1
0.570994440922193 0.570419711717855 1 1
0.457420884986225 0.4569368855453 1 1
0.45006484121963 0.449623148832695 1 1
0.544952782606041 0.544415389212464 1 1
0.47073606280726 0.470299334238974 1 1
0.512847155008748 0.512302364985501 1 1
0.431488407498382 0.431059226246318 1 1
0.51925100093156 0.518722287915322 1 1
0.476218629490591 0.475742116232083 1 1
0.520577848856592 0.520081856295842 1 1
0.524002214888664 0.523500858660482 1 1
0.472502693291519 0.472046407410591 1 1
0.520867177414549 0.520273649511873 1 1
0.549663149976275 0.549058494211112 1 1
0.541367243385725 0.540740424074982 1 1
0.530341811167287 0.529707914487002 1 1
0.497931178693837 0.497422865106439 1 1
0.490750744600872 0.490276678112837 1 1
0.554766525372207 0.554221121785115 1 1
0.397236753646301 0.396809255728782 1 1
0.448578455602669 0.448150023627146 1 1
0.498732047543369 0.498195258122277 1 1
0.463529491452658 0.463032267681637 1 1
0.592849728651063 0.592294530910651 1 1
0.371822335518729 0.371442899841522 1 1
0.51926715158058 0.518717837814142 1 1
0.483360260999574 0.482856896108732 1 1
0.45780231468869 0.45735708695514 1 1
0.543083651578296 0.542556984334776 1 1
0.453430837135359 0.452944617715169 1 1
0.501492411723275 0.501015901474068 1 1
0.486276520326463 0.485837992795319 1 1
0.497445161918185 0.496938173344844 1 1
0.514908089080638 0.514353723173256 1 1
0.567116430826919 0.566535441879371 1 1
0.471017200006534 0.470531399949801 1 1
0.465640108875434 0.465197740206252 1 1
0.495996165976515 0.495470978689271 1 1
0.524450819907511 0.523918610969985 1 1
0.43639078734692 0.435948609197706 1 1
0.451295684773644 0.450823388126159 1 1
0.436169265328633 0.435763475328569 1 1
0.413210993378917 0.412753015223828 1 1
0.488900961253362 0.488350402066717 1 1
0.45089279208348 0.450413142774125 1 1
0.569029766368507 0.568474115850492 1 1
0.484564531536666 0.484081347451015 1 1
0.554398303051911 0.553812937671998 1 1
0.542615771377583 0.542136748408761 1 1
0.480966588155394 0.480414607428099 1 1
0.464941031091759 0.464453532268917 1 1
0.555445462719304 0.554833786574858 1 1
0.461119852921161 0.460651978629797 1 1
0.50361804088162 0.503096131720712 1 1
0.472310511172168 0.471818181442282 1 1
0.530721736886879 0.530149435300672 1 1
0.508270582049824 0.507723694805324 1 1
0.428725183423498 0.428253674495493 1 1
0.544464866388904 0.543891557891832 1 1
0.348262167098636 0.347929004874482 0 0
0.552816536537056 0.55228273533117 1 1
0.598003807967465 0.597411556785768 1 1
0.511845493267781 0.511347176179536 1 1
0.55896364407429 0.558378650082795 1 1
0.575032522256169 0.574412231908395 1 1
0.50011924961594 0.499562025891819 1 1
0.378172143138242 0.377749880637498 1 1
0.517368564619521 0.516845186511451 1 1
0.550827660560581 0.550275859922759 1 1
0.453707966911782 0.453294998600599 1 1
0.446344063467834 0.445937998018087 1 1
0.442478718395096 0.442026183251215 1 1
0.59150718060917 0.590869001802576 0 0
0.402616334813161 0.402222123512628 1 1
0.426574069001912 0.42618969719842 1 1
0.501253988324201 0.50078578679309 1 1
0.391156696820553 0.390732438800525 1 1
0.442838142562956 0.442353425593472 1 1
0.414771833637171 0.414332862853894 1 1
0.567241821818825 0.56667246578733 1 1
0.444825643494224 0.444345553966892 1 1
0.50698100664118 0.506460892937395 1 1
0.500941109462219 0.500400151477397 1 1
0.588479535496921 0.587842831214227 1 1
0.387431406657396 0.387015709244821 0 0
0.556844220476601 0.556318506273069 0 0
0.578102897602597 0.577511985794822 1 1
0.512263972324377 0.511714839327969 1 1
0.419581696937303 0.419173025159713 1 1
0.617302124761049 0.616614771783106 0 0
0.612044445787756 0.611413012400654 0 0
0.538779078964631 0.538238179610645 1 1
0.419459275242736 0.418998785097392 1 1
0.356420715600965 0.35601903822983 1 1
0.473038197074377 0.472499748823207 1 1
0.553255951113855 0.552755780602039 1 1
0.571244492715997 0.570692051324633 1 1
0.597771862141537 0.597159790060933 1 1
0.593165820872216 0.592610709005328 1 1
0.47846226009266 0.478006264907604 1 1
0.515140030362716 0.514650433958735 1 1
0.497357134566442 0.496893569984973 1 1
0.572537426070639 0.571925682548498 1 1
0.516401168035396 0.515834593547606 1 1
0.535334501433516 0.534797610432348 1 1
0.476749547651098 0.476221999435267 1 1
0.480896981746787 0.480436563158196 1 1
0.532642765741544 0.532088235698515 1 1
0.597843416480657 0.597140983138536 1 1
0.564397404124908 0.563850142449678 1 1
0.521408438038532 0.520873863816022 1 1
0.576595938425139 0.575947767671203 1 1
0.448359346189131 0.447886787784843 1 1
0.605086459575918 0.604470242206012 0 0
0.523476615563939 0.52294667760803 1 1
0.465244435902719 0.464775411084381 1 1
0.389285073834377 0.388860440015971 1 1
0.521187733392649 0.520677015244228 1 1
0.459586676516316 0.459137679500915 1 1
0.595218420154798 0.594585531091537 0 0
0.475181824826102 0.474727361896716 1 1
0.427136078881936 0.426720405439078 1 1
0.55820844132768 0.557595461421872 1 1
0.498904214319424 0.49841838801785 1 1
0.57491918809522 0.57431037746592 1 1
0.499523518807467 0.49898348945495 1 1
0.446671066354064 0.446183592273535 1 1
0.394672615647974 0.394270553126885 1 1
0.441849398406778 0.44142455518834 1 1
0.548326804743519 0.547769249467724 1 1
0.4518340681767 0.451336284599568 1 1
0.332141512427749 0.331801743236344 0 0
0.679482387764523 0.678768586859951 0 0
0.526751065814252 0.526167977270837 1 1
0.491322670347206 0.490895313270625 1 1
0.534119761455732 0.533391390584158 1 1
0.528280031491686 0.5277173287037 1 1
0.506333167945199 0.505837565466958 1 1
0.491269211152011 0.490723500074956 1 1
0.532306877217967 0.531749058570214 1 1
0.550566708636812 0.549998147826774 1 1
0.544824681301416 0.54414657462249 1 1
0.602276458239983 0.601635279548322 1 1
0.633738329191363 0.633091175565552 0 0
0.568762630905261 0.568096316143546 1 1
0.601119433762619 0.60044963957663 1 1
0.453999176698419 0.45355823114447 1 1
0.544489933835449 0.544019252841033 1 1
0.420076470118652 0.41963677752337 1 1
0.519745330781671 0.519175718439858 1 1
0.402001804537904 0.401575068138041 1 1
0.567184301162815 0.566639830196246 1 1
0.445942412820272 0.445497734533607 1 1
0.465225691740762 0.464728530036647 1 1
0.425809760537809 0.425401106891773 1 1
0.483547775797364 0.483081498831011 1 1
0.440877884218844 0.440427127930917 1 1
0.463798252305268 0.463301751352916 1 1
0.484173682895374 0.483684167868654 1 1
0.524045784898532 0.523575598389579 1 1
0.562770736183725 0.562195306690272 1 1
0.60933589424367 0.6086445330658 1 1
0.421348629942849 0.420873792333045 1 1
0.558801108068465 0.558246642067229 1 1
0.429206413658237 0.428772097231359 1 1
0.446758906003496 0.446319790617567 1 1
0.521820405457848 0.521237995432148 1 1
0.302109086033929 0.301797586022827 0 0
0.448478191982763 0.447946269257698 1 1
0.515094571196065 0.51457644938438 1 1
0.456729675373376 0.456219504063851 1 1
0.469723836480277 0.469206896913283 1 1
0.47338283998157 0.472885971680594 1 1
0.477087432638664 0.476593098045915 1 1
0.408059252648309 0.407654153201293 1 0
0.520053707566091 0.519514497494474 1 1
0.436096706239287 0.435641921243988 1 1
0.421768597338911 0.421357428219573 1 1
0.543777959447993 0.543251691556807 1 1
0.471299559139782 0.470773332993535 1 1
0.455655021201772 0.455191604902196 1 1
0.422226333487082 0.42179694189638 1 1
0.528568692773399 0.527940243267827 1 1
0.441084812208056 0.440654163677528 1 1
0.475289918341483 0.474776981460414 1 1
0.472891995656492 0.472400211651192 1 1
0.478284079073346 0.477808117070274 1 1
0.501507845113593 0.500983394853508 1 1
0.48033258787706 0.479801298188021 1 1
0.54677539618927 0.54619904932304 1 1
0.490231076595725 0.489661783588672 1 1
0.507036276078156 0.506503363560949 1 1
0.484914606694092 0.484337596694157 1 1
0.499680478349218 0.499208526600143 1 1
0.493115996530504 0.492628449803253 1 1
0.471274300518906 0.470740240627226 1 1
0.414050865602232 0.413631398228096 1 1
0.445586725049449 0.445106171699807 1 1
0.571896327543792 0.571341916544531 1 1
0.482854653640973 0.482364068804174 1 1
0.399137227671158 0.398710241044568 1 1
0.560616898591005 0.560057857865694 1 1
0.503314759477284 0.502829238018047 1 1
0.566091764882569 0.565522936092872 1 1
0.444381155727764 0.443922455620057 1 1
0.503049414527478 0.502491570468525 1 1
0.44058211593442 0.44009990249345 1 1
0.607647128570762 0.607085599045594 1 1
0.465941575540938 0.465497538493527 1 1
0.454338752601047 0.4538469758097 1 1
0.450088202574308 0.449695157025966 1 1
0.562739016542189 0.562154380206604 1 1
0.533831210157804 0.533305512619923 1 1
0.657135838746151 0.656422777378169 0 0
0.584885324373988 0.584261813109057 1 1
0.562287715566047 0.561626988144551 1 1
0.556803532129965 0.55624477499365 1 1
0.460762473848857 0.460324751063265 1 1
0.628543307325781 0.627805645207612 0 0
0.387036646257816 0.386666366522692 0 0
0.387914781145314 0.38757047160807 0 0
0.398019581774609 0.397594844800364 1 1
0.490104043888928 0.489582994611537 1 1
0.413290351905834 0.412866271480702 1 1
0.640280548892257 0.639622684479502 1 1
0.584483894402152 0.58386670274742 1 1
0.608231673118264 0.607563196819403 1 1
0.452702045382704 0.452270739810367 1 1
0.537705172338916 0.537200760520103 1 1
0.345138117717793 0.34473296164832 0 0
0.542858853615268 0.542337534741743 1 1
0.462977628585396 0.462529301348669 1 1
0.54048077439063 0.53993066854599 1 1
0.566810687232519 0.566219174850817 1 1
0.577503954371295 0.576970416679776 1 1
0.508144023987534 0.507604543043185 1 1
0.52440760922322 0.523862672519992 1 1
0.4347915716257 0.434362053872433 1 1
0.399559931730286 0.399144775196287 1 1
0.398293534777131 0.397878256370173 1 1
0.431072619541748 0.430679551897039 1 1
0.468390088239625 0.467877926012375 1 1
0.51640577484257 0.515839054811987 1 1
0.408045820416943 0.407603458746153 1 1
0.474970978230186 0.474430468978105 1 1
0.357453770392621 0.357109929862715 0 0
0.374906022811327 0.374545718399129 0 0
0.519046097308837 0.518515567610713 1 1
0.395670383213546 0.395284172788811 0 0
0.545895388695493 0.545326735249862 1 1
0.424209358769379 0.423781757934009 1 1
0.461507086457468 0.461050935756646 1 1
0.526160654502523 0.525567664389684 1 1
0.499717828930924 0.499242876169538 1 1
0.437942577466464 0.437459419536641 1 1
0.531944587752787 0.531378056902598 1 1
0.567798068776528 0.567234432462045 1 1
0.561691500833476 0.561114057357576 1 1
0.537019336967104 0.536481877798378 1 1
0.502375972676213 0.501853429872469 1 1
0.557776200587681 0.557238501058365 1 1
0.394981029781017 0.394519666175078 1 1
0.549173944845908 0.548554452245241 1 1
0.541721350993004 0.541163273702252 1 1
0.464012918277053 0.463550353585552 1 1
0.477109436111625 0.476652280930763 1 1
0.517383943474428 0.516838242787471 1 1
0.445617082676053 0.44515383640917 1 1
0.480655468295608 0.480184694476903 1 1
0.379403307398091 0.379050215446219 0 0
0.594902401797691 0.594223855606264 1 1
0.453330886639455 0.452849071837859 1 1
0.504235512555965 0.503750603117199 1 1
0.466151415677443 0.46568124114258 1 1
0.569263046905162 0.568629934750797 1 1
0.489977062891571 0.489483333485832 1 1
0.439545024944906 0.439118638864724 1 1
0.476815908826743 0.476376287460219 1 1
0.442778562831017 0.442290627076334 1 1
0.50284102662432 0.502297992133517 1 1
0.557823900687157 0.557272860999806 1 1
0.580504463666865 0.579895083424546 0 0
0.499946936903787 0.499313221627913 1 1
0.429837220011561 0.429418520383838 1 1
0.665163329837137 0.664587628833324 0 0
0.490469766760677 0.489953782916213 1 1
0.494991413586508 0.494472439252769 1 1
0.537730901959904 0.53721180216031 1 1
0.425089532180996 0.424670888974634 1 1
0.42805133791014 0.427628843266552 1 1
0.648841530789802 0.6482516630592 1 1
0.495529578571621 0.49496925257168 1 1
0.562691463879572 0.562152951087432 1 1
0.586293633373868 0.585599057017434 1 1
0.441526874219412 0.4410256856521 1 1
0.584012145835412 0.583466874690934 1 1
0.465073277739762 0.464649002744127 1 1
0.538909891067196 0.538297140769189 1 1
0.502536822080501 0.502007096391752 1 1
0.560506603730033 0.559859618960325 1 1
0.343641552473663 0.343282534455385 0 0
0.528847721606613 0.528353462718162 1 1
0.526156019935469 0.52559815338161 1 1
0.360437512285137 0.360086503807647 0 0
0.450662995674322 0.450247156837133 1 1
0.381240254977025 0.38089775159725 1 1
0.466725253351566 0.466230442290202 1 1
0.584545199671044 0.583966003854377 1 1
0.413574857843627 0.413127982132717 1 1
0.458855777845709 0.458428990607954 1 1
0.440125266646294 0.439703250977474 1 1
0.494124817270025 0.493616442484363 1 1
0.509053244724819 0.508519319299608 1 1
0.478036655287089 0.477522068312185 1 1
0.53254656723741 0.53205835462518 1 1
0.479449805704259 0.478908204182636 1 1
0.423140394107133 0.422646750750776 1 1
0.515923533445544 0.51538433676823 1 1
0.63419734667496 0.633574323715374 0 0
0.464852598412883 0.464360924159018 1 1
0.515171742913439 0.514669104779967 1 1
0.541636233451041 0.541033615702895 1 1
0.469930804279006 0.469458626895406 1 1
0.36953406244389 0.369175425592705 1 1
0.479413175975233 0.478941882590848 1 1
0.483082311523606 0.482550124458448 1 1
0.512304204928723 0.511763546896298 1 1
0.380142642068482 0.379734944760471 1 1
0.577064237892985 0.576460977759091 1 1
0.531486857088798 0.530922884303213 1 1
0.472084455442749 0.471579177940224 1 1
0.574894754711583 0.5743247586226 1 1
0.524429191123963 0.523842105745119 1 1
0.58447859258608 0.583836528265542 1 1
0.481866873965726 0.48137459876121 1 1
0.467083026949595 0.466572915828671 1 1
0.428764395629582 0.428350509563442 1 1
0.53889932388852 0.538379414540172 1 1
0.486598992883851 0.486020267097639 1 1
0.537851180057599 0.537350394524367 1 1
0.465537881881874 0.465060492609642 1 1
0.434929847583629 0.434483589263882 1 1
0.451907883716439 0.451449982004253 1 1
0.536093466912427 0.535577724351377 1 1
0.512919851226708 0.512397172824612 1 1
0.594238447399907 0.593674723594278 1 1
0.429870865766466 0.429427049250582 1 1
0.461524599554435 0.461023095376196 1 1
0.422964683560315 0.422523154172179 1 1
0.427812115707625 0.427340575707292 1 1
0.430947842112119 0.430472255713096 1 1
0.634905422492461 0.634350365449003 1 1
0.459002208769583 0.45843353866744 1 1
0.555121804797408 0.554553145502262 1 1
0.546436214649253 0.545901638416935 1 1
0.473485365210846 0.473041595031077 1 1
0.469555591318168 0.469110841485036 1 1
0.373648391611232 0.373284039842101 0 0
0.444606236483341 0.444155655546311 1 1
0.502825800587104 0.502311779132939 1 1
0.481641333881727 0.4811051188227 1 1
0.528847348693578 0.528291863678609 1 1
0.516433291707053 0.515845526398791 1 1
0.410516416246577 0.410100448171022 1 1
0.51084717537467 0.510278430861339 1 1
0.481875322698609 0.481373160636731 1 1
0.511646577928594 0.511095717123245 1 1
0.538987560038583 0.538455743331801 1 1
0.537968818186007 0.53738824156052 1 1
0.462173186387488 0.461731565311145 1 1
0.479697002419901 0.479258189365029 1 1
0.570750110716222 0.57014252074349 1 1
0.491341365043006 0.490842678071265 1 1
0.511111931913695 0.510590621002001 1 1
0.523527995353343 0.52299397599698 1 1
0.498966254567651 0.498488679376653 1 1
0.484531250316867 0.484046307116337 1 1
0.483304655279194 0.482769523097066 1 1
0.553371235863818 0.552721477053238 1 1
0.423793985923802 0.423338309303473 1 1
0.475485437789166 0.474993549579455 1 1
0.542389421890982 0.54188580461508 1 1
0.509075013544885 0.508597854585781 1 1
0.493516543451899 0.492984832834787 1 1
0.508206763701758 0.507703800404542 1 1
0.612212137845844 0.611626003761677 0 0
0.478592204214737 0.478163528907405 1 1
0.426459987620182 0.426002217409189 1 1
0.535622983207476 0.535138133858869 1 1
0.469196355198397 0.468690002701001 1 1
0.406800941969738 0.406366948927486 1 1
0.542140810756006 0.541610085529547 1 1
0.514812162733001 0.514253959563506 1 1
0.625144367183889 0.624513522060334 1 1
0.473554783002481 0.473007794414765 1 1
0.50472221410544 0.504263250455992 1 1
0.519575100593593 0.519036359416755 1 1
0.491163958864611 0.490670266357006 1 1
0.469185811636486 0.468697698158894 1 1
0.545850894195855 0.545252006607206 1 1
0.514903240755579 0.514296641726497 1 1
0.39837187686829 0.397950353493307 1 1
0.463242029862981 0.462831628389481 1 1
0.53550171820347 0.534881346527775 1 1
0.464941600185614 0.464428387273124 1 1
0.604729940599285 0.60402918781656 1 1
0.479131463100176 0.478640122211017 1 1
0.417942098677354 0.41745239440603 1 1
0.295181852244113 0.294872107542702 0 0
0.521116860304226 0.520577485900335 1 1
0.510381216274899 0.509858972689873 1 1
0.536147674425841 0.535626802581928 1 1
0.496868644006647 0.496406764063251 1 1
0.575849731448545 0.575215048727129 1 1
0.437891417226662 0.437322094778361 1 1
0.541126035865364 0.540608748597039 1 1
0.493557497267883 0.493031335530664 1 1
0.526636334374791 0.525992108355852 1 1
0.502565387397072 0.502041827036235 1 1
0.49949243054268 0.499004154650892 1 1
0.517595345183188 0.516973130680571 1 1
0.506394588361381 0.505852049394072 1 1
0.453779914017053 0.453322686154379 1 1
0.59988290498926 0.599324604064849 1 1
0.548465424322804 0.547895604143234 1 1
0.480848667340123 0.480352541914283 1 1
0.502872652559934 0.502353558252716 1 1
0.493860753868594 0.493422281763606 1 1
0.450889995610767 0.450463311766372 1 1
0.349174077205507 0.348870648886219 0 0
0.424267596274243 0.423827240551408 1 1
0.455061604775764 0.454579858512586 1 1
0.53367617151642 0.53314622290517 1 1
0.443255574023114 0.442791595116196 1 1
0.54817421178854 0.547641771781443 1 1
0.568253218205931 0.567577002345681 1 1
0.499897531475077 0.499395070814818 1 1
0.508686624873504 0.508122666617069 1 1
0.506004142380693 0.505494059924558 1 1
0.562491240109917 0.561893109281907 1 1
0.417755169575557 0.417312959845707 1 1
0.413914605817569 0.413533477327609 1 1
0.622063481312571 0.621406035896615 0 0
0.611123284153996 0.610476436460116 1 1
0.617759705663834 0.61711537873045 1 1
0.504746221461761 0.504196664391231 1 1
0.536938408603064 0.536338733761668 1 1
0.434847250386762 0.434387056965292 1 1
0.544783839309331 0.544241479875933 1 1
0.593679940008996 0.593067591969492 1 1
0.548004707868075 0.54742082404847 1 1
0.424038522428578 0.423584598281225 1 1
0.549211066870358 0.548692174764071 1 1
0.625333024691437 0.6247264050093 0 0
0.65763224163627 0.657017907686257 1 1
0.620493086702007 0.619871700054903 0 0
0.477416899573063 0.476905287548112 1 1
0.562546969662466 0.562022381890108 1 1
0.546708323940363 0.546116525279936 1 1
0.55081593799307 0.550238986248631 1 1
0.508836533190832 0.5083341164105 1 1
0.584052041932917 0.583504830275851 0 0
0.455194637018101 0.454659242946114 1 1
0.463260289309648 0.462750522752518 1 1
0.506314606791048 0.505762939787671 1 1
0.478787345389464 0.478305098009434 1 1
0.55172830538776 0.551137391866181 1 1
0.398370937807038 0.397920853298889 1 1
0.554414094137898 0.553807518197402 1 1
0.434452462273512 0.433993736968905 1 1
0.525536992370478 0.524985906993437 1 1
0.393923690986923 0.393555254131277 1 1
0.545734183764729 0.545131799512195 1 1
0.48589645479171 0.485367465451458 1 1
0.615199224366962 0.614472763846083 1 1
0.442563238064269 0.442091453363287 1 1
0.546511951592118 0.545964792363264 1 1
0.506661563615684 0.506158428175021 1 1
0.531275707512594 0.530712811747547 1 1
0.462404353161949 0.4619121718219 1 1
0.530417609631943 0.529804488071004 1 1
0.446998909227986 0.446471747261899 1 1
0.554054495482252 0.553487054426033 1 1
0.613420616070399 0.612673677197117 0 0
0.601874920338111 0.601214227536268 1 1
0.549595762099743 0.549007704721542 1 1
0.510422293043987 0.5098900538778 1 1
0.553136693229204 0.552583699954196 1 1
0.558549393574708 0.557970234619717 1 1
0.50307588183995 0.502593037634937 1 1
0.521803066764309 0.521271221317041 1 1
0.44271284799691 0.442203737576991 1 1
0.527789141424108 0.527305788810069 1 1
0.406126356528291 0.405664456026454 1 1
0.532450714482733 0.531877296153675 1 1
0.523363078373092 0.522869712857425 1 1
0.46560262310492 0.465124227559757 1 1
0.444525185989589 0.444008818221332 1 1
0.579831820707484 0.579259995448046 1 1
0.460311935153584 0.459859434875288 1 1
0.46871815922424 0.46822018676518 1 1
0.505615947849565 0.505114548293634 1 1
0.433721565264506 0.433302451509666 1 1
0.581961340780756 0.581368211190131 1 1
0.484543986974016 0.484076970615665 1 1
0.484219424113031 0.483746168257266 1 1
0.497920168517768 0.497383559350181 1 1
0.472022039001185 0.471512975222051 1 1
0.491852882717542 0.491349675722102 1 1
0.576696796684775 0.576074098167422 1 1
0.410852486284209 0.410447041900677 1 1
0.615153209506012 0.614483387144116 0 0
0.523333699601564 0.522849972102829 1 1
0.512793369865257 0.512232422119743 1 1
0.436307185310908 0.435903658222062 1 1
0.461820306238717 0.461315466303748 1 1
0.617658084820287 0.617041830279651 1 1
0.581769532818802 0.581193517514165 1 1
0.53117436343975 0.530641784173088 1 1
0.440653643864621 0.44018307678089 1 1
0.487927167760306 0.487378065878609 1 1
0.527747393658233 0.527209431963587 1 1
0.463833017516488 0.463329020821229 1 1
0.42824798504987 0.427776289801763 1 1
0.58137813870306 0.580801066069389 1 1
0.599398364600634 0.598815763165388 1 1
0.525315150907834 0.52480120465838 1 1
0.524357884787716 0.523867841176917 1 1
0.58058754232987 0.57989126863742 1 1
0.382488711135195 0.382144283717112 0 0
0.426245307668837 0.42581912088092 1 1
0.426667103939719 0.426272690595673 1 1
0.401448322201608 0.4010286186923 1 1
0.539895066001497 0.539337671588555 1 1
0.554306301671047 0.553785693394106 1 1
0.474521237180412 0.474071837439922 1 1
0.60986316616589 0.609163935731124 1 1
0.53681840988887 0.536274516510864 1 1
0.414782094416345 0.414342845981754 1 1
0.413333449428191 0.412942830185517 1 1
0.519202728234452 0.518720490014156 1 1
0.554725570857744 0.554182954434205 1 1
0.440412054949082 0.439931171108497 1 1
0.442574304260291 0.44213845154064 1 1
0.552453479068651 0.551894093763631 1 1
0.535357432330893 0.534748742636555 1 1
0.522418837427123 0.521937262002074 1 1
0.541526370440853 0.540970175775967 1 1
0.426225477195801 0.425756182485698 1 1
0.590292276590989 0.589658743661116 1 1
0.432042552873334 0.431555670224269 1 1
0.585616929504677 0.584983957172007 1 1
0.509944566355789 0.509428616877144 1 1
0.576711950255037 0.576055932607995 1 1
0.568825844878282 0.56817936081812 1 1
0.483718784163749 0.483209428922514 1 1
0.411410454856562 0.411000970756112 1 1
0.596011932966547 0.595421128457728 0 0
0.64524991204151 0.644589961760553 1 1
0.522778254158784 0.522188624226536 1 1
0.520414599032454 0.519819091145688 1 1
0.522680512188831 0.522179872184369 1 1
0.507415685356361 0.506849693754667 1 1
0.532463980711443 0.531966230477819 1 1
0.506180321442158 0.505684900152306 1 1
0.535658036393318 0.535131265946252 1 1
0.345514483535748 0.345139155493212 0 0
0.486311345626846 0.48587081666224 1 1
0.650389718272587 0.649751256532094 0 0
0.441315074637216 0.440866965742164 1 1
0.48988627400989 0.489365986202586 1 1
0.543164325588912 0.542630619376101 1 1
0.655742880445266 0.655045419377852 0 0
0.420156246920172 0.419752306438935 1 1
0.572036599452503 0.571417335504812 1 1
0.434818440588165 0.434421464219612 1 1
0.578761415155966 0.578143958307457 1 1
0.331568864360357 0.33123498936436 0 0
0.451821275444843 0.451362150410775 1 1
0.442938066369663 0.442520135234288 1 1
0.43162489403458 0.431188577674321 1 1
0.616542993748688 0.615916329942711 1 1
0.469325664803986 0.468841939863011 1 1
0.461150053991462 0.460724875131513 1 1
0.465327507290788 0.464853749002087 1 1
0.45567666135236 0.4552576802088 1 1
0.461543911467266 0.46099975430742 1 1
0.470354799439646 0.469884368128712 1 1
0.560918167979927 0.560355722655518 1 1
0.462907092306627 0.462473370840792 1 1
0.570195710088442 0.569643394800617 1 1
0.507503536133011 0.507022201382901 1 1
0.579748743292299 0.579210974266428 1 1
0.378709160834574 0.378314568170504 0 0
0.65147955578474 0.650888601696919 0 0
0.516798919042248 0.516295941012522 1 1
0.519297240291432 0.518770925902416 1 1
0.588386742456878 0.587782903398996 1 1
0.502367730474306 0.50177909031549 1 1
0.419536440875332 0.419122559859953 1 1
0.427943844895941 0.427531429085517 1 1
0.44347062777286 0.443002627284366 1 1
0.379374621713587 0.378988948371716 1 1
0.511248439742228 0.510750527319249 1 1
0.568307275330616 0.567730488636033 1 1
0.472761688806047 0.472259879849384 1 1
0.446506955831011 0.44602149667019 1 1
0.577721718684113 0.577100780047257 1 1
0.553294757030488 0.552673943947572 1 1
0.446471548299906 0.446031617554509 1 1
0.429729763967142 0.429316783988073 1 1
0.575111776778486 0.574478809089404 1 1
0.514164558092171 0.513622226595303 1 1
0.495378745125255 0.494912616389213 1 1
0.546931734269849 0.546387749840155 1 1
0.521774182055747 0.52130235526372 1 1
0.410442113876001 0.410021033883219 1 1
0.481231575007483 0.480679804293402 1 1
0.419032432021326 0.418592154775064 0 0
0.696352348060319 0.695689437650569 1 1
0.615460611090129 0.614752813574132 1 1
0.540906256311886 0.54030471987389 1 1
0.43342740573904 0.432964623900306 1 1
0.539862027760713 0.539220210071218 1 1
0.495238241818959 0.494752583835263 1 1
0.457513746794191 0.45703797692925 1 1
0.389496031446236 0.38906131516075 1 1
0.456587597786823 0.456129860874564 1 1
0.544324273185788 0.54382022662014 1 1
0.46884800563441 0.468372477334344 1 1
0.412159439554157 0.411721217570882 1 1
0.507556059190275 0.506991034869465 1 1
0.562885596262028 0.562315250089865 1 1
0.582398012992332 0.581881699949475 1 1
0.432073610243601 0.431613689656636 1 1
0.541888683257889 0.541366670143221 1 1
0.383813663362559 0.383384269551855 1 1
0.48547402976955 0.484970317389216 1 1
0.506663752467727 0.506177767627675 1 1
0.541430188608161 0.540933125856227 1 1
0.363920381809938 0.363543443547864 0 0
0.452994057156062 0.452551923871371 1 1
0.532021640352892 0.531440056493005 1 1
0.470942478149438 0.470436297391116 1 1
0.509285172111772 0.508769611545923 1 1
0.497334660816381 0.496844415906782 1 1
0.513806875278057 0.513224187127169 1 1
0.551730704174329 0.551224580935211 1 1
0.477133788069202 0.476668617226242 1 1
0.524077022105391 0.523502145606549 1 1
0.497584033132941 0.497015846477423 1 1
0.518003324462232 0.517447235230858 1 1
0.499531193787086 0.498930851830001 1 1
0.485563035171502 0.485038999513526 1 1
0.544951729948715 0.544372941040533 1 1
0.517347608133253 0.516849556583803 1 1
0.503294851425648 0.50283110597033 1 1
0.416830490503789 0.41643317865045 1 1
0.40417311940515 0.403719661988728 1 1
0.535877836463075 0.535341698810249 1 1
0.595941457193731 0.595342154361301 1 1
0.530870540191734 0.530333204573294 1 1
0.481927816994345 0.481486106205296 1 1
0.35265094751498 0.352266550662114 0 0
0.381861343398446 0.381415056938111 1 1
0.493420952734156 0.492915131217546 1 1
0.479765769094117 0.479235660471389 1 1
0.524151738980869 0.523657517153928 1 1
0.515012487105319 0.514500088259153 1 1
0.552303905757408 0.551746279107763 1 1
0.636139789392716 0.63551530879482 0 0
0.606422794875041 0.605795305505703 1 1
0.576749995825066 0.576186678364795 1 1
0.459875392163644 0.459374416641109 1 1
0.45085933420144 0.450318068962966 1 1
0.55564636290527 0.555099790027243 1 1
0.43463226873713 0.434181652780633 1 1
0.566836636909167 0.566232678243834 1 1
0.522347663700081 0.52175814905251 1 1
0.460661772382715 0.460185397272954 1 1
0.483524032449285 0.482994353551323 1 1
0.478796667012606 0.478332810298232 1 1
0.609365486339261 0.608715491153437 1 1
0.475306758901804 0.474760227658188 1 1
0.449379295117616 0.448862909685921 1 1
0.437861683199081 0.437446074444852 1 1
0.476858587250468 0.47632979265921 1 1
0.624429056518723 0.623751990266888 1 1
0.53713944556999 0.536617972247966 1 1
0.472595606017213 0.472113108409464 1 1
0.552726185616568 0.552138375461686 1 1
0.579889556025512 0.579286034324453 1 1
0.466000990075691 0.465529278362733 1 1
0.427749515387817 0.427313588625239 1 1
0.457729235849608 0.457254505900707 1 1
0.545091529737193 0.544495895701098 1 1
0.479840096028966 0.479318855691899 1 1
0.439677208286607 0.439228749249229 1 1
0.570481513794218 0.569861225169523 1 1
0.476150014653606 0.475628038243954 1 1
0.447426425106894 0.446966912412762 1 1
0.542766676939773 0.542196850435887 1 1
0.520933223991232 0.520352178165573 1 1
0.512279239939402 0.511694613135623 1 1
0.512284408676358 0.511731908916686 1 1
0.514869372927783 0.51437383722441 1 1
0.426130957765468 0.425706893296133 1 1
0.625548878566831 0.624825337190566 1 1
0.61322790657936 0.612603289884844 0 0
0.493491652767958 0.493010265283164 1 1
0.659478512855458 0.658730325061642 0 0
0.484434968988216 0.483955441410907 1 1
0.37355276952569 0.373165416156526 1 1
0.483712668376678 0.483166635743207 1 1
0.60482125188565 0.60420118724395 1 1
0.590580777837349 0.589949604057258 1 1
0.527731649643866 0.527125208519817 1 1
0.495563943006505 0.495068248015162 1 1
0.426263253813761 0.42582287672432 1 1
0.450145568222766 0.449691090397767 1 1
0.417710772430535 0.41727570518509 1 1
0.372282907782534 0.371870696864585 0 0
0.509902454366009 0.509365537489803 1 1
0.450542617200039 0.450081148933002 1 1
0.536638411878694 0.536035508105932 1 1
0.622654863056973 0.622036864400618 1 1
0.529212446795873 0.528708994117804 1 1
0.441493776669995 0.440970455870008 1 1
0.603748008258728 0.603096565565922 1 1
0.50544435789893 0.504965743032368 1 1
0.44218961756408 0.441746223261843 1 1
0.454097954306317 0.453673397186813 1 1
0.456583776954303 0.45617375785856 1 1
0.473052818827127 0.472581216111504 1 1
0.585576018623113 0.585017636926046 1 1
0.534566478363848 0.533952643089223 1 1
0.502540186997061 0.502028960502133 1 1
0.472610431748756 0.47212438984758 1 1
0.40161369578932 0.401222099944496 1 1
0.494471684918485 0.49389424814061 1 1
0.512259575930587 0.511707949676545 1 1
0.450977125902808 0.450541619630394 1 1
0.633697752758144 0.63307580949833 0 0
0.464020784751995 0.463545039635739 1 1
0.324524630579364 0.324120630268256 0 0
0.467084421909579 0.466616300254149 1 1
0.580959048213693 0.58033805302258 1 1
0.464748407402033 0.464268494770752 1 1
0.504180488916747 0.503698249260818 1 1
0.538972956280897 0.538433994741424 1 1
0.529348824147529 0.528837090078864 1 1
0.434210519399562 0.433746960735807 1 1
0.440655666785976 0.440223530604699 1 1
0.51743871350512 0.516938737205891 1 1
0.465331195417358 0.464847945168969 1 1
0.520455325723068 0.519900341627373 1 1
0.477593439400794 0.477124291098448 1 1
0.441760900901423 0.441356452287615 1 1
0.549682962466821 0.549151812612547 1 1
0.471589698238882 0.471144328201003 1 1
0.407382857743571 0.406935722801838 0 0
0.490252540122433 0.489663481784146 1 1
0.485940449089444 0.485432186388557 1 1
0.44733740135124 0.446898449528972 1 1
0.558773201153595 0.558251959667478 1 1
0.39848520183731 0.398073619230544 1 1
0.496469923771412 0.495909440242508 1 1
0.394457461320152 0.394004681554167 1 1
0.343630462653282 0.34326667193044 1 1
0.49296843478518 0.492473199434476 1 1
0.46007417971454 0.459559321428015 1 1
0.538413631806945 0.537779916460605 1 1
0.43590793309981 0.435453729722495 1 1
0.574519920982061 0.573890727281819 1 1
0.529529293268419 0.528945201721944 1 1
0.413176988153429 0.412767727163524 1 1
0.536912669000879 0.536389638276468 1 1
0.451701431420349 0.451266461847703 1 1
0.495920527873995 0.495472492167805 1 1
0.531834877217913 0.531270486043677 1 1
0.521868797489555 0.521366078963137 1 1
0.475885377458621 0.475379362136434 1 1
0.447177730441156 0.446632812451068 1 1
0.49236961255012 0.491820972876204 1 1
0.566391524980043 0.565739041383125 1 1
0.48561956980338 0.485094556184781 1 1
0.500868571511175 0.500325624916728 1 1
0.461665775929718 0.461236297146671 1 1
0.496018493874649 0.49544588416941 1 1
0.416178149089164 0.415750090237967 1 1
0.427537806084694 0.427100475954183 1 1
0.469950113341729 0.469428707797069 1 1
0.515113525646514 0.514586122202951 1 1
0.518439134322012 0.517919019399557 1 1
0.511757646358772 0.511261412478034 1 1
0.444333438320375 0.443897642509335 1 1
0.576487140356701 0.575942359042124 1 1
0.485327049993952 0.484870575553067 1 1
0.510645882153368 0.510167661743541 1 1
0.337576226139721 0.337234581772941 0 0
0.415622618666102 0.415171220493512 1 1
0.426198119377835 0.425767758035524 1 1
0.496956045898994 0.496503225054599 1 1
0.402353069017523 0.401924070804598 1 1
0.445983778577857 0.445470408874971 1 1
0.409427845206753 0.409015311458565 1 1
0.501407022949404 0.500919446517545 1 1
0.561240576204735 0.560689055472257 1 1
0.575869318441845 0.57525910263987 1 1
0.483039864376235 0.482531549152469 1 1
0.430373156485454 0.429932272770036 1 1
0.569073483963933 0.568480081070798 1 1
0.54008568074188 0.539491612257116 1 1
0.512159948484009 0.511601118336389 1 1
0.519053907997436 0.518536128259993 1 1
0.628418408817405 0.627746517539511 1 1
0.44180211663457 0.441345927228223 1 1
0.481548605288493 0.481069715416163 1 1
0.496856376683098 0.496269025539017 1 1
0.59333913070541 0.592664367149003 1 1
0.482774676187172 0.482297692768642 1 1
0.481556191512536 0.481104044777586 1 1
0.406294144012622 0.405866462645875 1 1
0.602850260326527 0.602244270906975 1 1
0.52601649165627 0.525513248104253 1 1
0.572278860440408 0.571713626868417 1 1
0.634177647457892 0.633489390884565 0 0
0.447085712316666 0.446687392674646 1 1
0.602878964859307 0.602199210845792 1 1
0.521851174611768 0.52133674583731 1 1
0.564958616975024 0.564406373252972 1 1
0.440360352562685 0.43991309054098 1 1
0.544534007383051 0.543952878516297 1 1
0.473525050810899 0.473032891219744 1 1
0.472540967340207 0.472047322784928 1 1
0.3099248106874 0.309633437736636 0 0
0.517324326088555 0.516828437100256 1 1
0.402892202952338 0.402442656759148 1 1
0.636487862838167 0.635821155079049 0 0
0.500597811444014 0.500084344088145 1 1
0.568919513790673 0.568373817746116 1 1
0.443070597879909 0.442583085213213 1 1
0.54849151273286 0.547943361169078 1 1
0.479826441238818 0.479278292112941 1 1
0.553468687356284 0.552885507034265 1 1
0.524872358399369 0.524308922703896 1 1
0.510398785804596 0.509760725457906 1 1
0.372648149542611 0.372292399585485 1 1
0.457059958538274 0.456566106690504 1 1
0.472882788372822 0.472380322103856 1 1
0.527635265032121 0.527119703079408 1 1
0.506708929290794 0.506256098874971 1 1
0.491898858064297 0.491372634763241 1 1
0.400762132576426 0.400309079420436 1 1
0.482437987162781 0.481951346803997 1 1
0.469954922599843 0.46947659651294 1 1
0.52642557670809 0.525860232370812 1 1
0.467103463669209 0.466593357147619 1 1
0.592531886421309 0.591973056236879 1 1
0.449948043343754 0.449486495114069 1 1
0.53382910316079 0.533289747505715 1 1
0.483192053417285 0.482753513840602 1 1
0.530451356428618 0.529872279468621 1 1
0.419861910622862 0.419352063965706 1 1
0.548548299401667 0.547949784955814 1 1
0.441263593795465 0.440847325348625 1 1
0.544569171929297 0.543992135448172 1 1
0.516782310227602 0.516222443210233 1 1
0.434433641347254 0.433914982301235 1 1
0.453089731747671 0.452545792802471 1 1
0.472682942549401 0.472214093435243 1 1
0.54046584281315 0.539941031287303 1 1
0.483794033179429 0.483266754056758 1 1
0.452249986888344 0.451731723288333 1 1
0.489412706495561 0.488899439299156 1 1
0.525418555995673 0.524786317953894 1 1
0.475615788979878 0.475128241023906 1 1
0.469490797928267 0.468999966827787 1 1
0.556016427242928 0.555481835840135 1 1
0.535795203901971 0.535142042235631 1 1
0.482836737407092 0.482320476367287 1 1
0.471840164155088 0.47139347803182 1 1
0.550335025031579 0.549746830885532 1 1
0.557170231519743 0.556569488919943 1 1
0.664332571989252 0.663649346443207 0 0
0.576474179400402 0.575956028872413 1 1
0.396507606207964 0.396104810700438 1 1
0.484234898070651 0.483748962117138 1 1
0.496298759215803 0.495796822006091 1 1
0.493061936158643 0.492543961164506 1 1
0.486895230212703 0.486341814667711 1 1
0.484380873568131 0.483885251007067 1 1
0.383938560795478 0.383547615189876 1 1
0.583198315814301 0.582621436798357 1 1
0.583099487399287 0.582519230723346 1 1
0.507697084109351 0.50720840533331 1 1
0.361286379706609 0.360901618072752 0 0
0.582335138359347 0.581822581903684 1 1
0.4215763632928 0.421083661810364 1 1
0.516902322279247 0.51633179457298 1 1
0.534613943271784 0.534020625978917 1 1
0.456248519147931 0.455775807129858 1 1
0.472959937069972 0.472559719691904 1 1
0.413643373556209 0.413229551005045 1 1
0.514056003804719 0.513601544168674 1 1
0.426417811591156 0.4259577789524 1 1
0.446188562409542 0.44579506895801 1 1
0.518481720970104 0.517921416591733 1 1
0.523441422084426 0.522890194488178 1 1
0.515574601855223 0.515031405894303 1 1
0.563871573932763 0.563345521777093 1 1
0.579985777166899 0.579441254051224 1 1
0.611568700376252 0.610895536228313 0 0
0.519273054528489 0.518692974213123 1 1
0.574469469460864 0.573931663973412 1 1
0.571984874648163 0.571443131116381 1 1
0.560411449937329 0.559829550147524 1 1
0.371518751140799 0.371130061646281 0 0
0.519769674954334 0.519293474392099 1 1
0.517171577693513 0.516614736185761 1 1
0.464338268873072 0.463887834419316 1 1
0.456168522297211 0.455682922047096 1 1
0.510678903832676 0.510139887453316 1 1
0.527936810973513 0.527390337732294 1 1
0.519923496850412 0.519368674534125 1 1
0.491064708056366 0.490602091211775 1 1
0.630720474748491 0.630081117598612 0 0
0.44519291990351 0.44478324441257 1 1
0.453910919278088 0.453476632097413 1 1
0.446418287874336 0.445915684869193 1 1
0.525803979690862 0.525175272243548 1 1
0.458380072201387 0.457897693528826 1 1
0.41385387133139 0.413415756745227 1 1
0.557151003920355 0.556613369388152 1 1
0.456838837506488 0.456348486282684 1 1
0.50219626828529 0.501728143276009 1 1
0.569259966652464 0.568742371850406 1 1
0.583985672027075 0.583396285278971 0 0
0.358456889794137 0.358120321363914 0 0
0.602527668815124 0.601933316709695 1 1
0.432467329379612 0.432037203744578 1 1
0.503105277616491 0.50259954032639 1 1
0.426991924587322 0.426507660863749 1 1
0.418967610715842 0.418580143485311 1 1
0.474790794783129 0.474210782768269 1 1
0.507961337594641 0.507422093111562 1 1
0.549779134460322 0.549181245050586 1 1
0.631522615598657 0.630849472970805 0 0
0.502584839159187 0.502013695992174 1 1
0.473382483680553 0.472867726099643 1 1
0.572527899910084 0.5719554655197 1 1
0.527102246223183 0.526499143905832 1 1
0.441447465630572 0.440980001569814 1 1
0.552855521002058 0.552221308933842 1 1
0.421901248582429 0.421481449107206 1 1
0.493807543362007 0.493185913757063 1 1
0.468443583226005 0.467915784075794 1 1
0.422441690956355 0.421961583689296 1 1
0.512865652545513 0.51237498162145 1 1
0.504252065576177 0.503740623550498 1 1
0.517458898874147 0.516921050647382 1 1
0.334363458141074 0.334044148746911 0 0
0.396352474321038 0.395948673236307 0 0
0.445069869802684 0.444575917654254 1 1
0.526997272138163 0.526361671745097 1 1
0.538092141457882 0.537545747863643 1 1
0.463859533943326 0.463394086897416 1 1
0.510383920766285 0.509886715414181 1 1
0.417650120823249 0.417218434057612 1 1
0.486368273036514 0.485858116738764 1 1
0.560004874308803 0.559481894665066 1 1
0.470284475677816 0.469804126488476 1 1
0.506785097077792 0.506295548192043 1 1
0.532201856606698 0.531633792860527 1 1
0.456163521707765 0.455679286147045 1 1
0.500887048532448 0.500386458528426 1 1
0.526344996724234 0.525736911269268 1 1
0.526788884886277 0.526273679730964 1 1
0.640902198373865 0.64023222063099 0 0
0.435903735667539 0.43544683124896 1 1
0.546317398948471 0.545792579142319 1 1
0.57138650026175 0.570854999675874 1 1
0.529794775856583 0.529231165686173 1 1
0.578977776055937 0.578363528962398 1 1
0.559646883842413 0.559014413401818 1 1
0.503772534711489 0.503290312774187 1 1
0.448319726237515 0.447870188487635 1 1
0.583805141479452 0.583210641464985 1 1
0.482410079302392 0.481869167225836 1 1
0.516600185328295 0.516092746690841 1 1
0.508001708993752 0.507367001916782 1 1
0.564444363245125 0.563853166606436 1 1
0.506466657350777 0.505885534092788 1 1
0.418280705185624 0.417857340208386 1 1
0.394118675044715 0.393761338175765 1 1
0.49984679920704 0.499362523823807 1 1
0.394309058209689 0.393889665581224 1 1
0.494765485754732 0.494248051760169 1 1
0.460546628936336 0.460088706168734 1 1
0.439905114663157 0.439455788957596 1 1
0.432378272950275 0.431943566455765 1 1
0.47490679359281 0.474405759487758 1 1
0.408618721557565 0.408149881257961 1 1
0.551112461546688 0.550652866594808 1 1
0.583504705138341 0.582862815346894 1 1
0.536308144438215 0.535821725095159 1 1
0.602899278013121 0.602297800745436 1 1
0.511330540797197 0.510792402910621 1 1
0.50028954078766 0.499776026558549 1 1
0.513170429271804 0.512586759019725 1 1
0.427349657007508 0.426942079344496 1 1
0.437804717971905 0.437368503190966 1 1
0.502752610836445 0.502217020132127 1 1
0.529467854091916 0.52880747653836 1 1
0.483055313236841 0.482511559564176 1 1
0.577573779335075 0.576901606853439 1 1
0.479153288383763 0.478633233394418 1 1
0.510212442917281 0.50964906355367 1 1
0.462466783012432 0.461978120372351 1 1
0.45330163159732 0.452825525477968 1 1
0.468252078334992 0.46777775112202 1 1
0.459118974127585 0.458677540044356 1 1
0.51860268006674 0.518059585697925 1 1
0.54016651707998 0.539541846258511 1 1
0.496729794500019 0.496168793741329 1 1
0.553791658911289 0.553163526020329 1 1
0.364234236858393 0.363873816813742 1 1
0.459045816142145 0.458548118677383 1 1
0.563185672528926 0.562576569494678 1 1
0.554460613221903 0.553914685836677 1 1
0.446008510242518 0.445609005685437 1 1
0.572989410392797 0.572429096592003 1 1
0.337010770559879 0.336598981165875 0 0
0.415509392797496 0.415086765733539 1 1
0.545088002999576 0.54455508613796 1 1
0.465613279764022 0.46510049094047 1 1
0.401688909748059 0.401317827500563 1 1
0.527872870890485 0.527251519583264 1 1
0.526940883806423 0.526429544551194 1 1
0.540345867676657 0.539772440697057 1 1
0.458808619088394 0.458320210753743 1 1
0.557183224352744 0.556632654447733 1 1
0.620651049401175 0.620014249655389 0 0
0.508987080792341 0.508469096482928 1 1
0.447204048651504 0.446764115791994 1 1
0.480558403821653 0.480080286275925 1 1
0.534260376295962 0.533782463200211 1 1
0.499796044537021 0.499353365810257 1 1
0.506558345984272 0.50605833887474 1 1
0.421117772155873 0.420679609406878 1 1
0.470410900629767 0.469952430616391 1 1
0.645078326487771 0.644424999561324 0 0
0.475596633044365 0.475083446339365 1 1
0.435467580965159 0.435036489799506 1 1
0.437648357790891 0.437213335526634 1 1
0.614889705020613 0.614217185128849 1 1
0.390330574348704 0.389970073554552 1 1
0.464828882990455 0.464336380755186 1 1
0.521344467275786 0.520736051191408 1 1
0.405055700177889 0.404648928954449 1 1
0.420455468736678 0.420022662044634 1 1
0.60411837007744 0.603488270273043 1 1
0.532201611654224 0.531696433488009 1 1
0.630946269846998 0.63039098655021 0 0
0.411132880201433 0.410747772442443 1 1
0.54629228545878 0.545705516233537 1 1
0.510457721948561 0.509946331551729 1 1
0.513819756805223 0.51328196636947 1 1
0.642832817597639 0.642158699463328 1 1
0.540999028976815 0.540501936681639 1 1
0.455016645620685 0.454493878282839 1 1
0.573165778439838 0.572580154520078 1 1
0.592781395285034 0.592190771874258 1 1
0.547667713083173 0.547128064685398 1 1
0.468738426064649 0.468249476394707 1 1
0.456126076051122 0.45566678128449 1 1
0.506255980085243 0.505723966552527 1 1
0.417018454442489 0.416551147905399 1 1
0.528657070538721 0.528111993745415 1 1
0.432579148957452 0.432097583064089 1 1
0.503572092033744 0.503101597562977 1 1
0.460455270544412 0.459972872914958 1 1
0.541457385617044 0.540875906742821 1 1
0.524655707934897 0.524078748918051 1 1
0.445278901018515 0.444868849198173 1 1
0.550214392266288 0.549659830990428 1 1
0.56045681657248 0.559878824592662 1 1
0.413683325441474 0.413226494765567 1 1
0.528684797241015 0.528072251750696 1 1
0.546198161892201 0.545629819225684 1 1
0.438038581880151 0.437592576757962 1 1
0.462135677212498 0.461651724243234 1 1
0.395400308846959 0.395001925118859 1 1
0.509632340562269 0.509125593907138 1 1
0.523467368878319 0.522946123694316 1 1
0.577382292696904 0.576774075486898 1 1
0.418467694460007 0.417999812152416 1 1
0.581581010778608 0.580966696927955 0 0
0.478235058685199 0.477715008529473 1 1
0.424302073217823 0.423842749964966 1 1
0.271683005756853 0.271405880449881 0 0
0.511851470089599 0.511271232580136 1 1
0.454981579038434 0.454541885110842 1 1
0.376050662478312 0.375704470535065 0 0
0.465240742616214 0.464766932616483 1 1
0.460004775804775 0.459528265135352 1 1
0.551238777648466 0.550694698768151 1 1
0.368493561043399 0.36809962286792 0 0
0.379805221611806 0.37937238750798 1 1
0.458742055724511 0.458217945521193 1 1
0.502315283635839 0.501800384300813 1 1
0.498396738716703 0.497900885289661 1 1
0.535771899433873 0.535198242572093 1 1
0.470375661193046 0.469909344630162 1 1
0.648848253551131 0.648182305871313 1 1
0.60276385978093 0.602167460787517 0 0
0.466112688871087 0.465625773406761 1 1
0.511884782128127 0.511310250312867 1 1
0.522361568329439 0.521802444454193 1 1
0.438364424835037 0.437927646973702 1 1
0.520991494374404 0.520449712494918 1 1
0.554838971379356 0.554264061550155 1 1
0.574969364978683 0.574406646963249 1 1
0.604004614029216 0.603308318136796 1 1
0.552288863155078 0.551723192451754 1 1
0.569872120668619 0.56928104153531 1 1
0.615737000384872 0.615121433136872 1 1
0.486422593270974 0.485995342254553 1 1
0.451364633800761 0.450920408013775 1 1
0.40727527665172 0.406837751492408 1 1
0.593233460754805 0.5926835673445 1 1
0.505100167265799 0.504538130364336 1 1
0.509851529108738 0.509335039790413 1 1
0.593097514736491 0.592451222429146 1 1
0.554757074405021 0.554198158770007 1 1
0.532576049993083 0.532048251819302 1 1
0.436118459207709 0.435680768514751 1 1
0.425043094996813 0.424665973990047 1 1
0.629818219966574 0.629207957840834 1 1
0.538409634603947 0.537901417845633 1 1
0.452763332080749 0.452355875204588 1 1
0.503192522627329 0.502652084895384 1 1
0.506382669603647 0.505904960389618 1 1
0.53132126629241 0.530783529216794 1 1
0.482676319516531 0.482148525708736 1 1
0.536012561879278 0.535408072551413 1 1
0.499109798905861 0.498572167804294 1 1
0.613763354843873 0.613119598539846 1 1
0.42209984948354 0.421699233593193 1 1
0.519337030690941 0.518816204299904 1 1
0.532529079926256 0.531959623623329 1 1
0.483948145961541 0.483461248825547 1 1
0.455089409354137 0.454642752165782 1 1
0.489438638004694 0.488953014458075 1 1
0.572623580995198 0.571966863811344 1 1
0.487020683113452 0.486542621293007 1 1
0.501257531550338 0.500740290106656 1 1
0.455593925617088 0.455133589684777 1 1
0.586641783056215 0.586063787654596 1 1
0.597065372495814 0.596504998587025 1 1
0.519985352044601 0.519490640414217 1 1
0.396661064156823 0.396283972610599 1 1
0.516759725645306 0.516241782824284 1 1
0.420603281513367 0.420203920439709 1 1
0.387738051537003 0.387326291646513 1 1
0.476205029604037 0.475675517908689 1 1
0.497212386616431 0.496704728371369 1 1
0.592205828091405 0.591562354349607 1 1
0.440822648426643 0.440346745979353 1 1
0.448530492333165 0.448092557676822 1 1
0.569229441854923 0.56869710519154 1 1
0.520003054549036 0.519480491337684 1 1
0.48749208871633 0.48701696268499 1 1
0.511759511731152 0.511193315496522 1 1
0.46694047773814 0.466425978504139 1 1
0.365211071875539 0.364801528398625 1 1
0.395360328786282 0.394975765803369 1 1
0.419740363705626 0.419316071437484 1 1
0.475410938553575 0.47487046351108 1 1
0.508014099962124 0.507403834455218 1 1
0.408713136208937 0.408318745480098 0 0
0.583041150434143 0.582386335387599 1 1
0.499164562660845 0.498613674853902 1 1
0.448859098959589 0.448394614400548 1 1
0.636414459551463 0.635821451300286 0 0
0.405811877619082 0.405384971709098 1 1
0.572673441316181 0.572091920772613 1 1
0.487055975813039 0.486514447951632 1 1
0.496712290124682 0.49627599425186 1 1
0.3852081454252 0.384786895069133 0 0
0.392948772406046 0.392557313820847 0 0
0.633780486268408 0.633166139241063 0 0
0.439386543574 0.438836471814071 1 1
0.464126069446195 0.463632442621435 1 1
0.491029218485599 0.490483779109355 1 1
0.517624364048447 0.517061707098576 1 1
0.456536919002714 0.456097570742395 1 1
0.505519530901803 0.504990180047359 1 1
0.292672162133752 0.292365403177864 0 0
0.454337128287391 0.453865814528713 1 1
0.36655138902962 0.366216372729278 0 0
0.542321917821218 0.541766358834559 1 1
0.512430456999056 0.5118939389847 1 1
0.441634651575735 0.441198208791324 1 1
0.428230259423193 0.427740824626906 1 1
0.45210068630307 0.451590302906539 1 1
0.547908733489282 0.547290566174425 1 1
0.533695489048938 0.533118714186635 1 1
0.513765051066157 0.513205597039549 1 1
0.415520945206747 0.41512240356959 1 1
0.57457375527853 0.574037140279722 1 1
0.564393311213132 0.563777963066099 1 1
0.524355711244739 0.523788021529474 1 1
0.461446198273278 0.460965001094033 1 1
0.404509979338284 0.404042727554065 1 1
0.482730385405698 0.482217144363836 1 1
0.481158465057954 0.48066187563778 1 1
0.508498702062703 0.507927106124964 1 1
0.504081079340223 0.503617979508494 1 1
0.532370837134068 0.531826713086358 1 1
0.442418220091289 0.441992597279521 1 1
0.576046668776176 0.575400055635658 1 1
0.576329930787085 0.57579612773707 1 1
0.413896538945249 0.413415529071127 1 1
0.420769790879599 0.420319337198159 1 1
0.49723261717977 0.496682974140626 1 1
0.420526056770487 0.420052616104753 1 1
0.456632217804376 0.456132773884092 1 1
0.61188982577057 0.611279895623528 1 1
0.526486567563368 0.525960676130812 1 1
0.433094356468066 0.432631401345749 1 1
0.430505521905399 0.430078891763046 1 1
0.608513752793593 0.607949755024805 1 1
0.589138287082434 0.588539083102367 1 1
0.649026596278873 0.648298571993562 0 0
0.526304436828554 0.525668429110862 1 1
0.562962465445027 0.562439626043129 1 1
0.388841893217278 0.388372317400593 0 0
0.572350441212983 0.571707824273053 1 1
0.576736173677637 0.576163591601969 1 1
0.589839115255814 0.589255652981013 1 1
0.568417754385398 0.567821744246426 1 1
0.5186454814143 0.518074027245246 1 1
0.542034939946311 0.54153862608707 1 1
0.540397339658279 0.539879744307285 1 1
0.396479768122362 0.396105058518292 1 1
0.374637342401279 0.374291860711808 1 1
0.609860269960585 0.609281798208236 1 1
0.453145577706011 0.452696913151107 1 1
0.434126948392941 0.433661180653187 1 1
0.598764146347688 0.598166910848985 1 1
0.513176616684895 0.512584344717635 1 1
0.593130992458033 0.592505187094006 1 1
0.545340912311925 0.544832164982853 1 1
0.542414190596136 0.541851539750724 1 1
0.562949880139936 0.562295334242651 1 1
0.63187404746333 0.631199253083722 1 1
0.47476299052255 0.474260163093422 1 1
0.486261886357061 0.485786816336273 1 1
0.523375290363745 0.522800473251944 1 1
0.626350639575697 0.625715016806111 0 0
0.574171625633483 0.573574830488434 1 1
0.562087340962817 0.561561580220571 1 1
0.397775071310144 0.397374257582479 1 1
0.414080754251427 0.413679945957175 0 0
0.557282681337959 0.556693916580213 1 1
0.583300297258192 0.58262663923617 1 1
0.519582755302228 0.518992664550419 1 1
0.474741044291075 0.474279972504779 1 1
0.529206722303201 0.528629081937088 1 1
0.492139914977157 0.49164351598635 1 1
0.530054724251511 0.52955396760701 1 1
0.450502535513567 0.45002059272689 1 1
0.600650331147739 0.59998350692542 0 0
0.468933054493514 0.46843626055355 1 1
0.504211954409348 0.503716441731556 1 1
0.566807005852607 0.566220395128705 1 1
0.589345961883965 0.588745344698162 1 1
0.616143290994668 0.61559901097653 0 0
0.558645752674538 0.558075789886739 1 1
0.578854854671254 0.578257681370683 0 0
0.432631843502517 0.432249621614849 1 1
0.462174321080923 0.461638572128504 1 1
0.435720174036503 0.435300891482969 1 1
0.528587821763982 0.527930370165737 1 1
0.53485090578466 0.534335603149013 1 1
0.428989931076743 0.428576618268744 1 1
0.536085046733204 0.535547821443903 1 1
0.538768631730508 0.538226192036761 1 1
0.416676518664417 0.416285536557816 1 1
0.57110079245447 0.570514458260568 1 1
0.526129245946971 0.525569927169351 1 1
0.440613604381104 0.440151366889318 1 1
0.512722599766173 0.512231098169994 1 1
0.579498576286312 0.578838078057926 1 1
0.450343595050002 0.449895581020262 1 1
0.464140434882916 0.463622139310633 1 1
0.55088058895876 0.55025909667649 1 1
0.526040195342162 0.525484693113983 1 1
0.500621242175553 0.500083954490437 1 1
0.493154801069763 0.492653452667211 1 1
0.577508152486349 0.576867058660877 1 1
0.454088995316835 0.45361077263378 1 1
0.511316898669442 0.51077026076631 1 1
0.494414896992842 0.493929637741598 1 1
0.429239716369329 0.42880027214001 1 1
0.608232309126465 0.607633220231282 1 1
0.445062738008097 0.444573080405521 1 1
0.447827384757661 0.447389661949876 1 1
0.43119110114605 0.430724945621578 1 1
0.492564702789126 0.492062800097248 1 1
0.650801225630361 0.65012240113167 0 0
0.553311338331406 0.552712326719767 1 1
0.332298585877591 0.331911231073932 0 0
0.467559408809052 0.46704396581599 1 1
0.597119333546659 0.596448241893194 1 1
0.521852747131766 0.521318635460703 1 1
0.634549052405625 0.633930538916785 1 1
0.526611707882391 0.526093678739053 1 1
0.50599332580874 0.505458002908867 1 1
0.491904766685471 0.491431487985128 1 1
0.547563175136034 0.546952079169017 1 1
0.554676962428881 0.554045610270711 1 1
0.437646949891365 0.43722645261196 1 1
0.504243642240429 0.503716411034075 1 1
0.538218726849001 0.537710151995472 1 1
0.52838947529955 0.527845364745947 1 1
0.539279264797023 0.538728372917902 1 1
0.468223953088375 0.467755648698183 1 1
0.583122468466722 0.582483233643567 1 1
0.543100683127054 0.542417995333258 1 1
0.574295933738574 0.573667526441224 1 1
0.390768368310177 0.390312040794232 1 1
0.405864093091392 0.405487546020578 0 0
0.396270294112954 0.395838766251531 1 1
0.52936005356174 0.528846199503459 1 1
0.436193892828813 0.435775154472996 1 1
0.429620297396941 0.429163594330406 1 1
0.488496029065701 0.487999154246849 1 1
0.63269466379136 0.632035238071982 0 0
0.586601274893273 0.586027521379066 1 1
0.451571818369496 0.451092743615164 1 1
0.568354731154281 0.56780239621623 1 1
0.557422808435014 0.556792421345406 1 1
0.627078697938002 0.626462768767414 0 0
0.508811733468242 0.508313850311372 1 1
0.489779722889648 0.489314027900663 1 1
0.500339824979866 0.499753554506874 1 1
0.45367473028462 0.453197584974145 1 1
0.384853038083366 0.384447369911227 1 1
0.51104816649211 0.510466120491154 1 1
0.420527563833735 0.420104290035591 1 1
0.478039784666113 0.477504278496703 1 1
0.553195773322951 0.552650641112206 1 1
0.436451063949744 0.43592217021267 1 1
0.484301769225865 0.483822205041715 1 1
0.473355724914204 0.472857370569191 1 1
0.554903644949761 0.554284021363528 1 1
0.394192064614613 0.393792913920309 0 0
0.553320597799981 0.552748903816586 1 1
0.442034353232236 0.441600362443789 1 1
0.397915151527164 0.397541546289533 1 1
0.43271856943497 0.432269224825966 1 1
0.482427941973083 0.481947996758887 1 1
0.406035373630958 0.405571914693605 1 1
0.507292216442481 0.506727095645148 1 1
0.606100778607543 0.605433921684359 1 1
0.517015585634876 0.51649918808472 1 1
0.362665613057741 0.362262517174156 1 1
0.420085834310494 0.419645336073109 1 0
0.500948190334182 0.500469085731941 1 1
0.418826135758254 0.418465221378332 1 1
0.551343685813382 0.550810284636588 1 1
0.505576485253009 0.50504439708684 1 1
0.421262976402243 0.420858394379348 1 1
0.503595253170282 0.503011812846959 1 1
0.529494401079563 0.528917471060802 1 1
0.450427528682057 0.449940840291158 1 1
0.387807327910205 0.387370045904019 1 1
0.423379578182636 0.422849460969215 1 1
0.432681471212929 0.432219500370733 1 1
0.575197160059259 0.574593992859614 0 0
0.392393871092639 0.391974082569054 1 1
0.592747860915164 0.592152695076882 1 1
0.566355111384642 0.565821460766942 1 1
0.414535482712357 0.414127403224579 1 1
0.443395842767315 0.442933759456167 1 1
0.489940528265886 0.489408221006751 1 1
0.538087259562039 0.537468364459276 1 1
0.558316483170516 0.55772979397513 1 1
0.395489808483419 0.395145545106176 1 1
0.637882655831065 0.637121731475607 1 1
0.4292117398451 0.428768815549898 1 1
0.537191692963443 0.536691128123574 1 1
0.555259247100438 0.554730302307563 1 1
0.616746326466704 0.616131148294309 1 1
0.475363554227642 0.474934916863207 1 1
0.454576953455049 0.454129942769306 1 1
0.445617441493829 0.44510235953138 1 1
0.493883243612599 0.493369004424879 1 1
0.526598407096056 0.526025528647413 1 1
0.415882471361305 0.41544245015647 1 1
0.433804717160444 0.433346584021578 1 1
0.391530922760846 0.391113283529971 1 1
0.414234906629206 0.413773694615988 1 1
0.423320779016266 0.422928432055455 1 1
0.459903370330045 0.45944654797806 1 1
0.431000761691769 0.43055376075375 1 1
0.549523931365852 0.548949242163596 1 1
0.510602136617239 0.510084930298557 1 1
0.445799596779559 0.445308422287637 1 1
0.464003130540551 0.463576666419122 1 1
0.505573938954217 0.505061873222013 1 1
0.562874059695652 0.562301746815801 1 1
0.50444484059114 0.503899993671148 1 1
0.44038956064804 0.439964394922697 1 1
0.419088212849962 0.418677310159268 1 1
0.517539817177875 0.516939958773652 1 1
0.489973270472137 0.489469608000364 1 1
0.502055998976723 0.501481466316722 1 1
0.49707367849111 0.496596302724254 1 1
0.406134730662614 0.405655690402823 1 1
0.586795574422072 0.58619645314296 1 1
0.487129226638916 0.486585536931289 1 1
0.439803667822742 0.439299659052512 1 1
0.523211378906057 0.522707794430744 1 1
0.529979271466436 0.529384660434037 1 1
0.460639240743833 0.460150491363964 1 1
0.468480694276214 0.468000183576328 1 1
0.499281857615138 0.498778045553402 1 1
0.476599677474316 0.476099911327478 1 1
0.448353380572636 0.447946226273088 1 1
0.535198660483343 0.534583073464403 1 1
0.342606186708786 0.342295810908797 0 0
0.499541889450015 0.49903078250294 1 1
0.550865175184214 0.550235673979357 1 1
0.529177825319785 0.528650864463132 1 1
0.525759494111434 0.525171678785862 1 1
0.624708768951997 0.624098522378922 0 0
0.502051213179534 0.501532905840923 1 1
0.521488909459411 0.5210049447154 1 1
0.466896102140444 0.466406994104404 1 1
0.519252620774573 0.518713718208253 1 1
0.526429760665781 0.525831583549068 1 1
0.580273379463798 0.579733793783662 1 1
0.473896921308656 0.473378280854478 1 1
0.464637756091663 0.464107270117414 1 1
0.388157043390061 0.387722860111386 1 1
0.549687477013768 0.549077432067715 1 1
0.473300614765345 0.472872218231178 1 1
0.485502189733134 0.485018608099289 1 1
0.64905493270702 0.648366922911943 0 0
0.427911035292461 0.427457830093892 0 0
0.49747661978629 0.497038618691757 1 1
0.428696216939388 0.428273786809892 1 1
0.571607018278492 0.571042852887299 1 1
0.438031392196159 0.437561437567083 1 1
0.477429213873839 0.476959164304183 1 1
0.563891211422395 0.563260692118472 1 1
0.456621534471496 0.456147982487979 1 1
0.472804136191712 0.472385783853815 1 1
0.531684256788464 0.531080775144865 1 1
0.483700122543198 0.483174538802534 1 1
0.597251160314536 0.596598392857361 1 1
0.394975736458593 0.394566500500073 1 1
0.627888323458717 0.627150695103475 0 0
0.508674903127769 0.508137817536393 1 1
0.52238464178699 0.521894815970576 1 1
0.448300228109101 0.447758097468872 1 1
0.505743761672718 0.505233760091397 1 1
0.5448988330412 0.544283127401109 1 1
0.517903973731379 0.517393076626062 1 1
0.515967379686395 0.515472511815625 1 1
0.447335321492082 0.446887304479583 1 1
0.47518573796483 0.474708386127907 1 1
0.421409138875379 0.420990098484646 1 1
0.316692785321524 0.316371841282346 0 0
0.454088878532741 0.453654086183287 1 1
0.539357843204167 0.538791240733991 1 1
0.60845511373641 0.607852551198744 0 0
0.419877589976074 0.419488211790869 1 1
0.45500879649358 0.454606382607412 1 1
0.456592671308275 0.456050522642067 1 1
0.481174422226463 0.480648575368447 1 1
0.509023260941439 0.508500515116944 1 1
0.508428026914744 0.507940691397349 1 1
0.462816511257937 0.462316025407863 1 1
0.515843435586719 0.51523241335973 1 1
0.452621538245442 0.45207815783553 1 1
0.426886305264327 0.426445401475355 0 0
0.526385691178293 0.52584295834042 1 1
0.457034046170182 0.456548629282469 1 1
0.573198951040344 0.57264522117632 1 1
0.418332618640065 0.417930625523497 1 1
0.438200515226222 0.437781141316608 1 1
0.45982138399617 0.459355991323103 1 1
0.653482213118893 0.652852513997637 0 0
0.583705676299993 0.583145446461546 1 1
0.542552822726557 0.542020088014468 1 1
0.503707806740941 0.503073197464078 1 1
0.54803724890294 0.547465720026762 1 1
0.472426264549863 0.471904509816451 1 1
0.507385396660477 0.506822483440738 1 1
0.611887258571615 0.611312337847463 1 1
0.628820184473574 0.628181333913759 1 1
0.595732168808236 0.595115586581945 1 1
0.47309312192929 0.472590510105021 1 1
0.390820335216578 0.390400902703546 0 0
0.563340982072573 0.562743599910297 1 1
0.596807531830696 0.596177670581584 1 1
0.512141956057623 0.511616738507581 1 1
0.483639470064579 0.483145114414185 1 1
0.548534545954633 0.547990095570861 1 1
0.48218490756929 0.481711848643067 1 1
0.383662937526445 0.38326409679847 1 1
0.540936401006819 0.540394855291758 1 1
0.468514653428029 0.468010499184847 1 1
0.479367000934163 0.4788585293048 1 1
0.495781967946535 0.495339827568688 1 1
0.449668950950399 0.4491470276564 1 1
0.498786337968697 0.498260153927495 1 1
0.468663558828681 0.468199323514645 1 1
0.473059329499509 0.472577634576905 1 1
0.353005627411497 0.352654954903722 0 0
0.521921840247074 0.521373216453194 1 1
0.470134604573207 0.469672574462897 1 1
0.5042629548438 0.503796448393464 1 1
0.514720159478025 0.514249770931147 1 1
0.549608410237273 0.549058758046954 1 1
0.528213733115426 0.527716311037796 1 1
0.538651958298306 0.538078036521279 1 1
0.57354536970873 0.572941132141697 1 1
0.49508467948556 0.494483081621395 1 1
0.517827665476548 0.517282129822141 1 1
0.344398879473583 0.343990127853914 0 0
0.575073746933284 0.574499022906042 1 1
0.547533959519633 0.547011016254324 1 1
0.420652290925512 0.42021093922064 0 0
0.4848159695338 0.484258011509667 1 1
0.587689019314584 0.587095773715974 1 1
0.521300364573496 0.520735723644292 1 1
0.520498053284815 0.519900652854334 1 1
0.694203487755159 0.693449724025324 0 0
0.482369813859684 0.481858862365852 1 1
0.520669372527756 0.520140251307394 1 1
0.430326780133229 0.429837758945554 1 1
0.593243505067941 0.592665058003019 1 1
0.452178310793098 0.451704423164695 1 1
0.507536337045435 0.507010151033074 1 1
0.533586850863408 0.533017832117572 1 1
0.476125146077109 0.475635425712469 1 1
0.569547210342096 0.568982163098697 1 1
0.545857231294973 0.545250010105405 1 1
0.538835472211096 0.538313602620938 1 1
0.480517025985778 0.48002497249777 1 1
0.525500165291149 0.524913139860052 1 1
0.487744588251575 0.48722168046007 1 1
0.468220244267275 0.467743484247896 1 1
0.499905295627711 0.499338386474874 1 1
0.439277337355004 0.438834216142248 1 1
0.52472986937004 0.524153477128975 1 1
0.467839786644823 0.467393340533226 1 1
0.385814328830973 0.385401958686429 1 1
0.538021121153275 0.537437927363925 1 1
0.531734001051092 0.531230105795887 1 1
0.600078284493342 0.599492304275805 0 0
0.517246657562704 0.516645953149768 1 1
0.517784655560938 0.51719595370823 1 1
0.511132715396984 0.51052719558584 1 1
0.471783154207619 0.471267697702584 1 1
0.553538331748718 0.55297938372745 1 1
0.462777771934067 0.462352123560205 1 1
0.529304593931592 0.528792982097077 1 1
0.436222534176326 0.435810410221176 1 1
0.581503755413849 0.580925849719994 1 1
0.4864770237168 0.485972335696316 1 1
0.477280393263982 0.476798670222725 1 1
0.511132027581486 0.510627227443739 1 1
0.542104498514355 0.541541805962448 1 1
0.459831701037512 0.459339643641233 1 1
0.515534162022357 0.515080774461932 1 1
0.496799151117471 0.4962750498076 1 1
0.5172729292977 0.516788281612738 1 1
0.365022111964714 0.364682205385763 0 0
0.557930583979701 0.557327950602665 1 1
0.459540344156379 0.459087730390705 1 1
0.649208695665231 0.648543955213433 0 0
0.410914674432504 0.410473067065785 1 1
0.438456132439989 0.438033939731439 1 1
0.5757950339431 0.575214742346636 1 1
0.536426853739096 0.535915843857114 1 1
0.572152306550134 0.57148883807013 1 1
0.538691028688449 0.538159460030542 1 1
0.537334670153004 0.536748522139657 1 1
0.630153637925805 0.6295859963449 1 1
0.539819575264425 0.539255549724136 1 1
0.5440748762232 0.543455704579734 1 1
0.435593111717874 0.435124210397126 1 1
0.513575914684493 0.513080186705688 1 1
0.499399972504792 0.498896583669812 1 1
0.507004127592685 0.506521357945391 1 1
0.576944190062314 0.576368044084646 1 1
0.363889604702022 0.363511742089752 0 0
0.4355189151434 0.435013815427569 1 1
0.43822525236593 0.437820220999538 1 1
0.488031590365371 0.487534153077069 1 1
0.488721662409689 0.488236153468194 1 1
0.525130411740382 0.524590334133254 1 1
0.481283560943979 0.480776553000668 1 1
0.521469173658829 0.520982985399547 1 1
0.388737691578135 0.388334342103962 0 0
0.392821719282014 0.392401695735726 1 1
0.436324283461651 0.435867083524188 1 1
0.412363262989899 0.411920237096232 1 1
0.298918132972556 0.298599505336295 0 0
0.509415342665734 0.508896207008394 1 1
0.544749808509215 0.5441218215909 1 1
0.502033360680917 0.501554028875241 1 1
0.47646989545188 0.476003988012563 1 1
0.519469340572768 0.518949392787173 1 1
0.539769183606791 0.539213180789673 1 1
0.667561385228367 0.666895721803376 0 0
0.520484840543108 0.519861602710972 1 1
0.416475418145341 0.41600859086106 1 1
0.593272085970243 0.592738228640879 1 1
0.417194002783827 0.416733480402025 1 1
0.533585879240737 0.532988811736869 1 1
0.554761973232509 0.554185049816194 1 1
0.367083080035951 0.36673016634718 0 0
0.451119318121127 0.450655841740253 1 1
0.533191552016374 0.532624917820562 1 1
0.478145584056634 0.477627626615029 1 1
0.535230554478782 0.534669881365419 1 1
0.521403329308754 0.520869655646055 1 1
0.417368828859516 0.416928720022416 1 1
0.420225229644557 0.419813627275388 1 1
0.555377767833761 0.554763766005278 1 1
0.497704179298421 0.497161428779929 1 1
0.483278655827717 0.482846891542091 1 1
0.422876649709334 0.42247891377695 1 1
0.545573598353934 0.545036742557953 1 1
0.45426129451478 0.453742903919294 1 1
0.431317460640819 0.430910396865388 1 1
0.410312709563604 0.409841876387999 1 1
0.542411992319073 0.541882921150362 1 1
0.463075786436915 0.46256690213251 1 1
0.440183336192153 0.439743852051994 1 1
0.403137252509504 0.402708223655971 1 1
0.469364662503076 0.468863205611399 1 1
0.463224753221527 0.462791088113592 1 1
0.566854649097552 0.566299882948083 1 1
0.544245420940214 0.543691247725809 1 1
0.506917447746256 0.506407979460482 1 1
0.391244255980035 0.390833414956996 1 1
0.441686401327642 0.441229338957316 1 1
0.429517101974789 0.429109339122422 1 1
0.541291370014899 0.540758138593416 1 1
0.507412463451027 0.506895898756295 1 1
0.513006523219306 0.512414104756024 1 1
0.506532483662507 0.50606083428768 1 1
0.452252456417308 0.451798133615247 1 1
0.513972576965616 0.513449914213892 1 1
0.58709378711218 0.586470481680264 1 1
0.521304219462226 0.520752378443727 1 1
0.509549664957419 0.509036759944399 1 1
0.465101236952979 0.464577404927194 1 1
0.502230923352078 0.501739168784073 1 1
0.48478967551467 0.48429002391574 1 1
0.485230276516879 0.484719746231206 1 1
0.565418391012115 0.56476634791935 1 1
0.578955014111567 0.578312064865709 1 1
0.43947064936786 0.439009636484957 1 1
0.341658911506536 0.341315349371856 0 0
0.479637730494564 0.479163570642574 1 1
0.533965437733282 0.533455210244591 1 1
0.541405973271052 0.540896779352464 1 1
0.43891556851379 0.438468730488296 1 1
0.556834648618416 0.556239859195623 1 1
0.551863240134695 0.551303736341172 1 1
0.542699273470129 0.542154602922607 1 1
0.427474642291775 0.426970379422828 1 1
0.568678229552741 0.568007927969301 1 1
0.504567112880737 0.504034541031271 1 1
0.575821079822556 0.575213688096924 1 1
0.496626499648063 0.496172868115407 1 1
0.38317925652521 0.382771238904205 1 1
0.61567297903296 0.615116071250046 0 0
0.466763652458316 0.4662891750115 1 1
0.445294309419353 0.444791868226638 1 1
0.496450711532337 0.49593086356201 1 1
0.567367125203329 0.5667018664884 1 1
0.574887314039581 0.574254342227637 1 1
0.563527389110424 0.563010076238858 1 1
0.526951346956328 0.526451372621075 1 1
0.546803882602058 0.546267846629781 1 1
0.474546790419923 0.474119182552836 1 1
0.362196345821975 0.36180165263785 0 0
0.470587299194017 0.470060725895733 1 1
0.35870906135543 0.358357251890462 0 0
0.49923171652612 0.498712759570185 1 1
0.42078394883431 0.42032078144868 1 1
0.468716306809474 0.468205057437081 1 1
0.482933641591596 0.482474417255892 1 1
0.441557037087946 0.441020930972445 1 1
0.476462868482538 0.475960538335882 1 1
0.485761424923292 0.485175203969186 1 1
0.515824887143532 0.515283934311103 1 1
0.383185887114324 0.382775981264748 1 1
0.442023151659242 0.441552919279001 1 1
0.491320640228363 0.490791515028553 1 1
0.674415466084887 0.673589845783869 0 0
0.554165464869816 0.553530680431355 1 1
0.538682039636857 0.538118683361046 1 1
0.527385398051569 0.526806901577043 1 1
0.462852678075394 0.462367795171799 1 1
0.509280680642612 0.508809433693522 1 1
0.552397165830925 0.551872344892325 1 1
0.576815594412847 0.576212694858 1 1
0.616739301939371 0.616145270458156 1 1
0.496669083066267 0.496135939617486 1 1
0.590374746594706 0.589776797959364 1 1
0.505246522231255 0.504720978596141 1 1
0.53518142879444 0.534627474018887 1 1
0.508447691497465 0.507896629855646 1 1
0.532322203189113 0.53177418233609 1 1
0.36586746874849 0.365489887247525 1 1
0.417901953261449 0.417493175649286 1 1
0.531772049451426 0.531168040576493 1 1
0.43210465162513 0.43171064831868 1 1
0.546601256671188 0.546083653857151 1 1
0.394652253957277 0.394250508203304 1 1
0.566280718967835 0.565712684795235 1 1
0.628786753987654 0.628038726536446 0 0
0.535514573585902 0.5349604407696 1 1
0.518149682907994 0.517604641402821 1 1
0.524020140299045 0.523484581457758 1 1
0.471102099316667 0.470646937560529 1 1
0.555237603507203 0.554668185164066 1 1
0.487248436637061 0.486748650147079 1 1
0.48934780514157 0.488890097550089 1 1
0.550338230394045 0.549750454197402 1 1
0.468737441717301 0.468273130506886 1 1
0.459607157293858 0.459145602606206 1 1
0.477929832740734 0.477399890712384 1 1
0.48142072962193 0.480933319952738 1 1
0.501455329341073 0.500945688195479 1 1
0.583571286563664 0.58294853913878 1 1
0.514409888865995 0.51385606999801 1 1
0.539849301712313 0.539261989710522 1 1
0.524660628819755 0.524126600210078 1 1
0.422623697303585 0.42214567355567 1 1
0.608211571087523 0.607579120159641 1 1
0.457946226214172 0.457422192255626 1 1
0.525411638055123 0.524825646018598 1 1
0.473883846020842 0.473354329643777 1 1
0.479191074735311 0.47871454810171 1 1
0.580431122912905 0.579829218819127 1 1
0.499465780574547 0.498906227759925 1 1
0.468768882296705 0.468297446078754 1 1
0.48700856345813 0.486498476086101 1 1
0.549803557335335 0.549150374254788 1 1
0.513603418112137 0.513018935865283 1 1
0.529600242117341 0.529014067926382 1 1
0.45747822068913 0.456973942387358 1 1
0.429428884252395 0.428927209552393 1 1
0.455467220319757 0.454970420024837 1 1
0.48903901311387 0.488496813624942 1 1
0.50249229417365 0.5019672169322 1 1
0.558748317647586 0.558172801585922 1 1
0.528964550569815 0.528469944303695 1 1
0.624852823202952 0.624209209779725 0 0
0.400189295636213 0.399804105174925 1 1
0.486627773622596 0.486115168195918 1 1
0.497408055342834 0.496885707395984 1 1
0.536422557278284 0.535833092248715 1 1
0.382434081735826 0.382073770273669 1 1
0.329020941706924 0.328652683225651 0 0
0.446402471076724 0.445946657708842 1 1
0.575637043142968 0.575033778611582 1 1
0.268310737866302 0.268029603410117 0 0
0.538810272081121 0.538256083182278 1 1
0.576314681681324 0.575752637555559 1 1
0.468308518272251 0.467860721196263 1 1
0.451962534541325 0.451488956395074 1 1
0.521871664593153 0.521396088858642 1 1
0.510396136747208 0.509909813402176 1 1
0.453815908742622 0.453372741598096 1 1
0.425499730809031 0.425044312870865 1 1
0.445967534502445 0.445511700263417 1 1
0.529390830610366 0.528755994845008 1 1
0.455645818468664 0.455246371671691 1 1
0.426284949788625 0.425810899256033 1 1
0.370170270769157 0.369788090830586 1 0
0.372172975821458 0.371788585581307 1 1
0.586647633390903 0.586065668987825 0 0
0.61006113032818 0.609408058344133 1 1
0.524927069328351 0.524382082026321 1 1
0.473783025839276 0.473354768985101 1 1
0.517118465437621 0.51664241061465 1 1
0.539409763126969 0.538818456712724 1 1
0.365113443779092 0.364729645423087 1 1
0.469365461663211 0.468922445762354 1 1
0.621445824920369 0.62073775078978 1 1
0.322894983655263 0.322579029928634 0 0
0.585221603777486 0.584605733271935 1 1
0.618485963692302 0.617892475481056 1 1
0.602186887567959 0.601592590615882 0 0
0.610810784639996 0.610196978576865 1 1
0.45533810154181 0.454914063264542 1 1
0.495039045250006 0.494531233659743 1 1
0.421529897297923 0.421124266929469 1 1
0.56070630679471 0.560156462115234 1 1
0.581815095781653 0.581252642628272 1 1
0.435652089771025 0.435244261191195 1 1
0.522337313446282 0.521777778542217 1 1
0.451477459083102 0.451027442943099 1 1
0.553129952704373 0.552573939909521 1 1
0.498397933233243 0.497873715224413 1 1
0.469100219590676 0.468579677035024 1 1
0.622957843741158 0.622273468270443 0 0
0.588205504158624 0.587620571212809 1 1
0.519129775498262 0.518595951452493 1 1
0.495091746982125 0.494564543987083 1 1
0.473645397041217 0.473191965449898 1 1
0.418430927509576 0.418009577977812 1 1
0.506814046120778 0.506332137577098 1 1
0.320352133475136 0.320017171019526 0 0
0.4281094973966 0.427679772098588 1 1
0.484866544333406 0.484322677263408 1 1
0.546461494324485 0.545944457626445 1 1
0.363049033821488 0.362649635274287 1 1
0.49684550422254 0.496350258174902 1 1
0.535186800323021 0.534615566539184 1 1
0.525472962092244 0.524888053529332 1 1
0.371053163861375 0.370699758001418 0 0
0.583641064308039 0.582935261301044 1 1
0.449453613262872 0.44899044175966 1 1
0.525779162278167 0.525236778006839 1 1
0.35710739507706 0.356710115577608 0 0
0.412639596847313 0.412206484944518 1 1
0.548462051946866 0.547951354235176 1 1
0.561546841800208 0.561022722074427 1 1
0.487260105801405 0.486812755750621 1 1
0.535736144879759 0.535227567735867 1 1
0.460938245756567 0.460423610157831 1 1
0.380432388446298 0.380072605017723 1 1
0.423482248596436 0.423069101889364 1 1
0.410284878148507 0.409866321091394 1 1
0.4688622396783 0.468370590806977 1 1
0.521920134271477 0.521367721191456 1 1
0.504495410388385 0.503921059669992 1 1
0.534632180377318 0.534129155784931 1 1
0.442953059422702 0.442488315775906 1 1
0.511129467545239 0.510512911868233 1 1
0.491420308656292 0.490904007214387 1 1
0.519064615026036 0.518472904636905 1 1
0.520351480712796 0.519825594263775 1 1
0.592089504463227 0.591454388796321 1 1
0.535919463312183 0.5354210477746 1 1
0.541490736258414 0.540936002710492 1 1
0.502376002875548 0.501838711310824 1 1
0.416452856571317 0.416055019764566 1 1
0.604749469179071 0.604116647512617 0 0
0.498641870761265 0.498116985345989 1 1
0.539930924923781 0.539387937522089 1 1
0.36816703170198 0.367805090996127 1 1
0.540639570836752 0.540002897266375 1 1
0.601839475444651 0.601271157085689 1 1
0.452306843319008 0.451879440383064 1 1
0.551725132728366 0.551178391677509 1 1
0.512073507449493 0.51155940936997 1 1
0.438942567806276 0.438503427376891 1 1
0.56867685705774 0.568108301851761 1 1
0.523888398770798 0.523372882654577 1 1
0.483079229189631 0.482589142425515 1 1
0.35932284089803 0.35896687258756 0 0
0.366845109834631 0.36648310923212 1 1
0.518873417854465 0.518309538008858 1 1
0.558848037023408 0.558263327142643 1 1
0.460559229234523 0.460037477314997 1 1
0.613771733979304 0.613138069572945 0 0
0.463440872369369 0.462946806619161 1 1
0.49978145775315 0.499260972296498 1 1
0.491287020596482 0.490805070819535 1 1
0.425077084185666 0.424656055539131 1 1
0.450910443922735 0.450446559562453 1 1
0.537943693981516 0.537450450686511 1 1
0.55685576953731 0.556299814229013 1 1
0.579181150048046 0.578557957589805 1 1
0.508579663879369 0.508028745713262 1 1
0.571565678031551 0.571002277887919 1 1
0.465252193845006 0.464800554587897 1 1
0.474476075711751 0.4740117000386 1 1
0.481995677163203 0.481404035534754 1 1
0.545134070614652 0.544612894642006 1 1
0.476001220289355 0.475477070915968 1 1
0.491164050554546 0.490635643983668 1 1
0.529747250605337 0.529208535112167 1 1
0.449130065435543 0.448679874895809 1 1
0.48607078606186 0.48559252923051 1 1
0.37500683550401 0.374654057798873 0 0
0.491432992753275 0.490879477749412 1 1
0.550654784771733 0.550085666134027 1 1
0.579665643995738 0.579100843935563 1 1
0.521063989498115 0.520504503142258 1 1
0.576060956082 0.575444020112205 1 1
0.539739908665137 0.53918339613309 1 1
0.556370899248683 0.555817592745273 1 1
0.384237633604399 0.383857026122384 0 0
0.411105257831414 0.410701840463534 1 1
0.512482489708467 0.511981929547904 1 1
0.57669460927865 0.576090450753039 1 1
0.492729342214923 0.492227278444321 1 1
0.490745639712028 0.490240633607778 1 1
0.54494510996415 0.544354108404085 1 1
0.468719923823632 0.468189254633935 1 1
0.454441979215051 0.454020445480224 1 1
0.460322375989924 0.459829982140172 1 1
0.771916743528211 0.771119194193594 0 0
0.531000789832017 0.530507866036211 1 1
0.567555898475772 0.56701844027228 1 1
0.546099089713922 0.545536656663743 1 1
0.547753443035976 0.54718686780427 1 1
0.539296165587976 0.538758919186673 1 1
0.436260620639068 0.435788623419714 1 1
0.533927930984688 0.533327782267663 1 1
0.376322872826964 0.375888724861517 0 0
0.564608930843133 0.564050598916877 1 1
0.59154792164364 0.590956997711276 1 1
0.468647098790304 0.46810558264579 1 1
0.512469743083502 0.511917214307781 1 1
0.529224355590237 0.528704162291241 1 1
0.522962933186752 0.522441154925517 1 1
0.538346896501605 0.53781869253994 1 1
0.612573710674513 0.611901779772984 1 1
0.576315292077907 0.575782467760663 1 1
0.519467625745147 0.518928186178939 1 1
0.464022039793008 0.463423313761443 1 1
0.49079528832116 0.490315628770219 1 1
0.54225283467777 0.541751602703229 1 1
0.518990523656732 0.518510777159319 1 1
0.484216762839486 0.483731178935402 1 1
0.497043492484248 0.496498124783831 1 1
0.516673750654602 0.51615054307784 1 1
0.479526440714885 0.47903090071037 1 1
0.416532928121109 0.41610770446012 1 1
0.519463999602691 0.518976899027233 1 1
0.461444492908718 0.460949248006181 1 1
0.377542708629539 0.377171797225163 1 1
0.451443349160165 0.450942716169578 1 1
0.480113545520156 0.479641153274439 1 1
0.393216837657693 0.392825609767649 1 1
0.5250161651723 0.524460379487734 1 1
0.556716722310116 0.556130290832443 1 1
0.424712524513594 0.424213082751233 1 1
0.492309931039821 0.491740315968853 1 1
0.559513082455915 0.558989139506485 1 1
0.510922051359199 0.510418427456891 1 1
0.577138996378383 0.576459298129065 1 1
0.520499977988994 0.519958108560266 1 1
0.587130603228628 0.586532357192919 0 0
0.467901436550794 0.467437144204236 1 1
0.478427806784768 0.477930651496345 1 1
0.623056847939797 0.622483732255527 1 1
0.439448140105927 0.439005924738571 1 1
0.473486675522068 0.472991092114485 1 1
0.422403120483907 0.421937536995927 1 1
0.505290693269453 0.504800986234757 1 1
0.644679064036839 0.643926538354415 0 0
0.491399081404956 0.490892632945041 1 1
0.533003330202215 0.532496959730261 1 1
0.565099379836811 0.564595631449425 1 1
0.374168221716961 0.37377532389452 0 0
0.499134462560282 0.498613250744164 1 1
0.431146334783886 0.430726460462198 1 1
0.527274882621062 0.52683125756455 1 1
0.499398768264807 0.498854934169833 1 1
0.579406478740911 0.578810227833368 0 0
0.386814800529417 0.386412272528552 1 1
0.417762510512864 0.417306300285572 1 1
0.581653419181395 0.581070380717149 1 1
0.575710808969257 0.575125182024536 1 1
0.329079082196171 0.328751477904968 0 0
0.61435559458851 0.61372851070782 0 0
0.443829562908653 0.443336395897059 1 1
0.497506670644463 0.496953388066019 1 1
0.579376212829643 0.578822157147832 1 1
0.571866601602628 0.571299707438227 1 1
0.399073742273619 0.398684914263494 1 1
0.501772329617199 0.501309101420286 1 1
0.461508096388742 0.461074175611048 1 1
0.608077675168304 0.607475170788155 0 0
0.42964433437009 0.429215790119119 1 1
0.471829687866668 0.471289926606039 1 1
0.502081619040742 0.501528534741952 1 1
0.432590983915846 0.43217194125313 1 1
0.527120022476137 0.526588515401215 1 1
0.593347797274076 0.592682379014268 1 1
0.391739397754124 0.391333307245635 0 0
0.440665801817486 0.440172684611005 1 1
0.485696076947614 0.485167664942497 1 1
0.574132141887994 0.573607843007662 1 1
0.572328264591064 0.571707303144132 1 1
0.474673537853081 0.474154879090743 1 1
0.535057643625979 0.53445768085547 1 1
0.499602805874988 0.499123127589768 1 1
0.498368043535514 0.497873600617542 1 1
0.561193776966106 0.560568987299667 1 1
0.54692248027557 0.546376476415589 1 1
0.522592277561056 0.522097342118867 1 1
0.548115734197586 0.547570376516903 1 1
0.454770489178814 0.454279229744324 1 1
0.47439193488027 0.473932061080706 1 1
0.604577920975312 0.603916451929312 1 1
0.41511974628977 0.414659876688824 1 1
0.360044871815723 0.359679011887143 0 0
0.422892000755908 0.422488695199799 1 1
0.351083759518552 0.350733190785262 0 0
0.505815806683665 0.505271027124297 1 1
0.585651574201802 0.585032374679168 1 1
0.522498437635229 0.521936544825242 1 1
0.442525629364034 0.442051252517541 1 1
0.382657497092383 0.382246440739823 1 1
0.370303249278231 0.369895757021734 0 0
0.614122524300104 0.613437599730877 1 1
0.457787337893581 0.457363228186225 1 1
0.441240307580366 0.440821227430187 1 1
0.509688025333584 0.50911520133929 1 1
0.542265837905381 0.541687348245998 1 1
0.556473601125339 0.555918809882494 1 1
0.593452130140765 0.59282792552023 1 1
0.531168362688192 0.53058721820973 1 1
0.485723585799378 0.485204324538897 1 1
0.467357965581961 0.466870739238893 1 1
0.505953855326164 0.505437420324292 1 1
0.500754662775647 0.500206888811545 1 1
0.543452109644267 0.54289059155709 1 1
0.579338284929986 0.578679145112962 1 1
0.381623897710514 0.381247764244437 0 0
0.594115856509752 0.593424920249816 1 1
0.42253537096598 0.422025045905301 1 1
0.399591253289955 0.399122703191683 1 1
0.585543539498882 0.585001407437135 1 1
0.471812810266201 0.4712663134622 1 1
0.503729394305908 0.503113664697124 1 1
0.617406798274768 0.616779382436547 0 0
0.446541547489659 0.44604119265593 1 1
0.508270247642578 0.507666195345873 1 1
0.563309547754045 0.562695340174401 1 1
0.631585111802626 0.631035636075344 0 0
0.524905859037784 0.524444296066419 1 1
0.4291745447619 0.428753518856963 1 1
0.440580073919148 0.440140837586616 1 1
0.518666031862926 0.518115097136329 1 1
0.51616767300783 0.515617510685433 1 1
0.414224068719138 0.413817492696154 1 1
0.462544927221625 0.461987393298923 1 1
0.411664701259317 0.411217009127245 1 1
0.442294112152223 0.441867857696097 1 1
0.621074932970757 0.620419856705281 1 1
0.53471637032024 0.534115612684178 1 1
0.485537015571248 0.485047126863912 1 1
0.55156971756967 0.551032614004954 1 1
0.513798888406589 0.513292109237367 1 1
0.700095475720988 0.699325128910992 0 0
0.369703739888055 0.36935714605222 1 1
0.481094059601594 0.480543096477813 1 1
0.481393543971994 0.480887894415787 1 1
0.413601595473294 0.413199227123738 1 1
0.443135593413163 0.442716170205469 1 1
0.533891341543229 0.533370853914763 1 1
0.479894810551823 0.479410177268643 1 1
0.51463730578071 0.514104277387899 1 1
0.465406417103798 0.464914426941805 1 1
0.726001751976257 0.725274916569439 0 0
0.539222811955391 0.538728067804345 1 1
0.485383095730555 0.484915015216539 1 1
0.521409020319668 0.520884455838472 1 1
0.436729112975373 0.436275049771132 1 1
0.4870242782377 0.4865016286335 1 1
0.507766680188388 0.507171622831598 1 1
0.584344601583624 0.583772748000475 1 1
0.52549524951091 0.524966392045116 1 1
0.542674096069282 0.542132579835621 1 1
0.623314642921605 0.622620312653717 0 0
0.432875866875861 0.432416962524273 1 1
0.482683738565968 0.482221991459214 1 1
0.499153729569328 0.49856401669633 1 1
0.464141246907657 0.463689676532384 1 1
0.428558678562949 0.428149253611115 1 1
0.454864758043124 0.454367714750487 1 1
0.408335644825842 0.4079420474306 1 1
0.50726301731641 0.506714092985176 1 1
0.503310719799339 0.502713574556338 1 1
0.567601966138085 0.566978758170255 1 1
0.472636370775942 0.472146315926735 1 1
0.409151345398457 0.408738150870733 1 1
0.621254865695005 0.620597653159934 1 1
0.477339817309485 0.47687036708809 1 1
0.480093190063805 0.479589326628304 1 1
0.452491132625632 0.452012982476599 1 1
0.436911574216797 0.436468563478215 1 1
0.445150571371358 0.444736549398387 1 1
0.508767142028254 0.508237169542806 1 1
0.420764460885862 0.420314206691709 1 1
0.480383270918458 0.479927485827981 1 1
0.562995694558409 0.562451359768907 1 1
0.525285009216657 0.524775970141596 1 1
0.572365077114449 0.571771083828471 1 1
0.479612084495776 0.479159644567374 1 1
0.580337114772039 0.579751537781903 1 1
0.517668212490942 0.517136544354695 1 1
0.547992662210397 0.547355550131083 1 1
0.569378912355389 0.568811887632763 1 1
0.403462986569686 0.403073128652628 1 1
0.490778419315487 0.490287271405122 1 1
0.633106592969002 0.632421989283485 0 0
0.46853798266773 0.468093196386615 1 1
0.413111000114318 0.412675039623975 1 1
0.561293006650987 0.560723231322531 1 1
0.555027311835358 0.554413318719975 1 1
0.558307172598082 0.557731898582271 1 1
0.348980753490067 0.348649721358933 0 0
0.442947211371477 0.442479096799224 1 1
0.46236605424801 0.461851866875356 1 1
0.482786862004441 0.482268156238008 1 1
0.655096313779394 0.654416001452745 0 0
0.611749255692128 0.611091899119056 1 1
0.542991213438266 0.542472109980358 1 1
0.401477800411341 0.40108846269457 1 1
0.369603766994478 0.369264867579768 0 0
0.51101102599226 0.510500188139803 1 1
0.527569271677479 0.527094208829869 1 1
0.549113829532053 0.548584144791374 1 1
0.567855029612844 0.567313892027306 1 1
0.546904760447966 0.546361681272186 1 1
0.604078695666593 0.603402212247625 1 1
0.412441194204873 0.41194380705569 1 1
0.545566706872958 0.545019975096654 1 1
0.446534332805248 0.44603522109549 1 1
0.396198124216596 0.395808960678886 0 0
0.593076888044162 0.592489994558496 1 1
0.542788242177207 0.542285478911226 1 1
0.516633505790976 0.516079915068918 1 1
0.537658411227566 0.537108152340761 1 1
0.517624285672596 0.517095514282787 1 1
0.410832758057421 0.410444826542878 1 1
0.572780828279545 0.572149271538715 1 1
0.57293291159149 0.572335912020389 1 1
0.554061046601796 0.553523474819071 1 1
0.528814469182223 0.528262152444833 1 1
0.466309474525145 0.465895141376954 1 1
0.661524695804049 0.660908242351699 0 0
0.46441916093919 0.463905542903575 1 1
0.525880792837801 0.525362104106356 1 1
0.446368366335234 0.445898401599383 1 1
0.462876876302229 0.462449581211873 1 1
0.582568438342288 0.582005705894479 1 1
0.509699562460009 0.509178472224697 1 1
0.558496532424258 0.557984163989003 1 1
0.465462199693494 0.465007242716477 1 1
0.493926004814953 0.493445994546642 1 1
0.580125190979135 0.579534049700814 1 1
0.505741197316008 0.505281075720859 1 1
0.523154882347171 0.522656579543991 1 1
0.409727039611006 0.409271597163091 1 1
0.574053457991798 0.573440357240868 1 1
0.445016826002025 0.444628940154351 1 1
0.595717780558784 0.595041494346424 1 1
0.539467833625474 0.538908717648832 1 1
0.545142684872948 0.544520640941156 1 1
0.487140476579461 0.486638187019249 1 1
0.581094418955553 0.580402009778165 0 0
0.433770379292029 0.433323748997828 1 1
0.530624991245167 0.530044974643283 1 1
0.605499211444117 0.604840851751709 1 1
0.553239800303932 0.552663341789613 1 1
0.466774150515926 0.466235479354245 1 1
0.523521754568552 0.522934234714054 1 1
0.606532147307448 0.605984617883611 0 0
0.424691493574618 0.424207143773059 1 1
0.448685129422485 0.448181332535668 1 1
0.587994531219806 0.587394072603696 1 1
0.615995886924556 0.615376948128896 0 0
0.531625313114501 0.531114258746689 1 1
0.404491856551011 0.40407628302847 0 0
0.538651611605237 0.538105841203486 1 1
0.330887250346171 0.330551840131297 0 0
0.589222882647499 0.588649637402837 1 1
0.506261436491781 0.505747369414698 1 1
0.359371465195415 0.359000057636924 0 0
0.536018701063045 0.535506482132908 1 1
0.403019504278072 0.402564605427207 1 1
0.520191669259207 0.519645167899147 1 1
0.454517972074223 0.454055565959646 1 1
0.569481539833517 0.568794298473191 1 1
0.501413847664585 0.500835665161987 1 1
0.551424348568196 0.550883109899735 1 1
0.607495023303568 0.606817221403917 1 1
0.448030189623071 0.447634644906604 1 1
0.469350623994212 0.468864131663594 1 1
0.502675720104506 0.502177326763738 1 1
0.458525168124122 0.458008158721042 1 1
0.609475458358898 0.608801503504171 0 0
0.493641133376372 0.493105466801449 1 1
0.559904532835246 0.559356219229436 1 1
0.54065455013609 0.540164328777443 1 1
0.578727455598645 0.578122395521701 1 1
0.459415359770771 0.458971458874102 1 1
0.55012793871393 0.549587790933784 1 1
0.493169902104288 0.49269541778584 1 1
0.583148764062788 0.582567918196905 1 1
0.449909860448387 0.449441512576744 1 1
0.612746669692041 0.612136205252419 1 1
0.468140137750751 0.46768092059684 1 1
0.567500846979229 0.566911822218389 1 1
0.468814695278846 0.46839716768999 1 1
0.620416866499107 0.619788966642112 1 1
0.574092927393312 0.57354572453116 1 1
0.413473235298633 0.413062879301228 1 1
0.56149609008458 0.560837616962786 1 1
0.577368911944799 0.576772490018704 1 1
0.494064864402577 0.49360711668108 1 1
0.485736983962468 0.485253665045845 1 1
0.527344995031681 0.526862262308293 1 1
0.556428621957295 0.555942086642772 1 1
0.465050480881452 0.464596005340736 1 1
0.686839090123874 0.686046932847425 1 1
0.55561555639647 0.555003390983843 1 1
0.40570252205062 0.405303651266761 1 1
0.525541749957171 0.52499092315516 1 1
0.487425972935217 0.486896308504824 1 1
0.496979689501285 0.496517880425963 1 1
0.581620670669843 0.581023642369661 1 1
0.456127408991896 0.455641470539946 1 1
0.58693317389798 0.586372870979644 1 1
0.558623833470304 0.557991466923531 1 1
0.321308030812275 0.320997352965452 0 0
0.416151790006586 0.415741477733531 1 1
0.389453065577667 0.389099197539493 0 0
0.345855983374669 0.345532593838699 0 0
0.517602161473756 0.517057825924286 1 1
0.493492630838377 0.492981117358247 1 1
0.655804417574459 0.655115927486496 0 0
0.574180167521425 0.573530199508107 1 1
0.526816357569906 0.52623786037324 1 1
0.470174252773923 0.469705974736647 1 1
0.59532940143256 0.594693932361288 1 1
0.476374930868299 0.475900950383402 1 1
0.471935798244135 0.471492249270393 1 1
0.472328218906796 0.471856909082448 1 1
0.494162133408335 0.493617613071442 1 1
0.53565495333813 0.535146006043937 1 1
0.348945897478699 0.348612325841246 0 0
0.496458040544775 0.495878659811909 1 1
0.491185629012539 0.490645386415154 1 1
0.435790629537139 0.435299568370975 1 1
0.583893436148377 0.583309654217682 1 1
0.459859529266492 0.459426430747893 1 1
0.421103191230461 0.420691820538209 1 1
0.426841420308022 0.426402672125188 1 1
0.515985305455515 0.515493727326542 1 1
0.40010841079091 0.399689437492636 1 1
0.546363611910554 0.545871606119941 1 1
0.539472226127489 0.538883743676609 1 1
0.538892007615669 0.538317998435257 1 1
0.482001897868924 0.481448178713737 1 1
0.478289308155305 0.477818512938904 1 1
0.475019734566613 0.474569738057275 1 1
0.429138285667764 0.428673570275535 1 1
0.43641718307044 0.435917905663466 1 1
0.572713488520511 0.572147497873318 1 1
0.49369082721418 0.493186529804963 1 1
0.475668165690257 0.475119776796317 1 1
0.494321888379543 0.493794679485757 1 1
0.551985033915912 0.551454306727345 1 1
0.528312393619472 0.527770681388686 1 1
0.582776708444987 0.582206747909707 1 1
0.514299811775783 0.513743940665814 1 1
0.535196245705379 0.534599412388438 1 1
0.439645891543306 0.439222751660545 1 1
0.517241343486707 0.516695863190514 1 1
0.448996153115283 0.448542116860919 1 1
0.490083983220554 0.48956465109809 1 1
0.510766599771821 0.510250354095084 1 1
0.449451810994175 0.448984119042376 1 1
0.575096817498029 0.574484168949345 1 1
0.531332978126591 0.53082095210544 1 1
0.441586880140568 0.441103283050647 1 1
0.512291600018149 0.511696643264277 1 1
0.482924647891666 0.482325573846435 1 1
0.496384432093877 0.49591760099643 1 1
0.618898666824812 0.618236502383079 1 1
0.536814762909971 0.536220120312141 1 1
0.582385081427677 0.581763512654266 1 1
0.540415067565052 0.539845016448269 1 1
0.474731321904845 0.474231269489532 1 1
0.531383353866525 0.530796085146797 1 1
0.591665668120382 0.5911259902649 1 1
0.57922507283369 0.578669993626127 1 1
0.377690486107041 0.37726539607183 1 1
0.5217318546096 0.521174662430512 1 1
0.529123086274319 0.528603420107079 1 1
0.503057501094327 0.502537752604704 1 1
0.364280966647827 0.363905947492729 0 0
0.516189907486142 0.515614647099187 1 1
0.493448698655025 0.492908679813269 1 1
0.425301129263678 0.424881945140621 1 1
0.574614557075756 0.574026638721823 1 1
0.38930734274464 0.388917270775258 0 0
0.398691094823515 0.398261207452399 1 1
0.495416164032414 0.494880424979816 1 1
0.476161869414337 0.475631536681606 1 1
0.453111098084671 0.452629347046364 1 1
0.490861188489194 0.490391516657234 1 1
0.460003354755788 0.459576267566133 1 1
0.593336670059299 0.592747402758146 1 1
0.556741205636999 0.556139347495823 1 1
0.569763677727748 0.569201922418837 1 1
0.308669654183161 0.308320772942344 0 0
0.530587458768645 0.530036586310986 1 1
0.54881475789393 0.548247288445443 1 1
0.456671846302282 0.45615403478999 1 1
0.545295244230235 0.54466129800008 1 1
0.496863122988717 0.496344750955345 1 1
0.378362663931682 0.377967804693133 0 0
0.47545812253669 0.47499850712135 1 1
0.489189325102437 0.488723845810626 1 1
0.615533846476624 0.614930428551197 1 1
0.551475064577268 0.550896278733133 1 1
0.552004880677221 0.551413617733619 1 1
0.352675713908992 0.352339584553589 0 0
0.475939811287353 0.475449310196995 1 1
0.452519540144263 0.452058670033264 1 1
0.455310513355686 0.454822384093318 1 1
0.583458689056426 0.582889898455754 1 1
0.496941832924956 0.496429332951399 1 1
0.626594937574017 0.625999732189964 1 1
0.349925540911584 0.349560234243264 0 0
0.630676065853063 0.630104063867129 0 0
0.456592817297632 0.456105045665543 1 1
0.42849154493941 0.428081883248554 1 1
0.523829693252202 0.523290115066791 1 1
0.545596360624003 0.544973200665153 1 1
0.542598883816717 0.541971789222328 1 1
0.482562253542987 0.482045443249906 1 1
0.451072607894659 0.450623664938345 1 1
0.494726418733944 0.494200699149887 1 1
0.523652752666107 0.523089857717081 1 1
0.498740976050511 0.498213834796174 1 1
0.498599864725563 0.498135085492995 1 1
0.605057227530831 0.604536319956483 1 1
0.468904228303899 0.46845825464821 1 1
0.56132372076454 0.560714065513666 1 1
0.584288741302246 0.583666761441873 1 1
0.560479118252108 0.559877083020462 1 1
0.443928124478808 0.443489860777814 1 1
0.480223928740773 0.479669742165093 1 1
0.384127909974048 0.383743720824548 1 1
0.596035570755273 0.595480268908641 0 0
0.448753844026478 0.448269538834797 1 1
0.44624265428273 0.445798768305784 1 1
0.51846384005392 0.51790940423533 1 1
0.467990618036174 0.467435648080782 1 1
0.464389694688946 0.463942668475016 1 1
0.539797109320221 0.539183187337939 1 1
0.539944359627038 0.539327536646772 1 1
0.489324818395393 0.488833293075363 1 1
0.452319640230148 0.451802265587977 1 1
0.240156274345091 0.239909655720491 0 0
0.57156082816701 0.570969655345325 1 1
0.522639419242876 0.522111565773342 1 1
0.452306277343075 0.451796397081429 1 1
0.43875086796233 0.438262961374175 1 1
0.489635588705775 0.489156180452007 1 1
0.497283723728349 0.496799246340265 1 1
0.666032635906762 0.66536122266511 0 0
0.428289561009674 0.427868524743759 0 0
0.833247352067555 0.832425608332598 0 0
0.461532965246368 0.461085528738416 1 1
0.621536113723545 0.620913124652382 0 0
0.460093929657429 0.459638416830735 1 1
0.487301349390628 0.486835555953826 1 1
0.517604466940692 0.517082058085696 1 1
0.492301332484583 0.49174356223649 1 1
0.465252372178099 0.464764593175399 1 1
0.471791481697438 0.471277578636133 1 1
0.370471564601565 0.370068946305467 1 1
0.545346405860331 0.54473080328778 1 1
0.563507007119495 0.562925855411446 1 1
0.574848742598233 0.574303228922589 1 1
0.456244420492163 0.455797306626576 1 1
0.48135039107377 0.480816941420058 1 1
0.442690797981527 0.442164393523393 1 1
0.402637319644489 0.402164220659933 0 0
0.554121128384523 0.553600677676826 1 1
0.209446359633992 0.209225692014808 0 0
0.532925773232545 0.532371744836545 1 1
0.486876234331 0.48635491673024 1 1
0.534514183562628 0.533985010239024 1 1
0.557451614111534 0.556857221642735 1 1
0.399580853656712 0.399230403207202 1 1
0.591210627325995 0.590642907936313 1 1
0.516389370046658 0.515890630664309 1 1
0.322025882457504 0.32169187875467 0 0
0.632447888728856 0.631782465862947 1 1
0.493149448261519 0.492651422857082 1 1
0.506077070980421 0.505582295112137 1 1
0.529946787357231 0.529380505117183 1 1
0.502340796917378 0.501757691330305 1 1
0.471343538083884 0.470870266079169 1 1
0.62607828471573 0.625447095410671 0 0
0.453791851681383 0.453361663766718 1 1
0.488332661879426 0.487835674397137 1 1
0.480897621661979 0.480380529164153 1 1
0.407355061994729 0.406900789651384 1 1
0.682210673485323 0.681522498288542 1 1
0.446559955986172 0.446079315803759 1 1
0.490740185410927 0.490175057258003 1 1
0.576536297483405 0.57598459686878 1 1
0.508560554598059 0.507990938066076 1 1
0.550235860550626 0.549556926888587 1 1
0.429138104144844 0.428721231420876 1 1
0.618889458900965 0.618274925498017 0 0
0.39021511331974 0.389810269963324 0 0
0.386432117343481 0.386014667978515 1 1
0.487981195039053 0.48747386997476 1 1
0.463959184590189 0.463535769463534 1 1
0.558695670148068 0.558126904596339 1 1
0.504594607911008 0.504016993668216 1 1
0.55785473441735 0.557255340229022 1 1
0.593098328813874 0.592514899305804 1 1
0.525595992429715 0.525082058564773 1 1
0.528118581616224 0.527539997915637 1 1
0.590983521264934 0.59035592178542 1 1
0.50918274931439 0.508717051541128 1 1
0.413826817262218 0.413409853187531 1 1
0.457149027794718 0.456682349998552 1 1
0.589350160816601 0.588793390854829 1 1
0.506099316089489 0.505609644587035 1 1
0.443869671750497 0.443359919451685 1 1
0.621928433619649 0.621282145361741 1 1
0.385773210611315 0.385392488112287 0 0
0.453511713399774 0.453018428064815 1 1
0.399940056349186 0.399537386018427 0 0
0.55006994528269 0.549471902537011 1 1
0.423541627833453 0.423124394469298 1 1
0.485149189719998 0.484636802769464 1 1
0.560526042416167 0.559968939607276 1 1
0.653318276133605 0.652553537615299 0 0
0.525681178931801 0.525143365048917 1 1
0.522921297614508 0.522359964533167 1 1
0.47048104965786 0.469963642824295 1 1
0.604712033145019 0.604074504203571 0 0
0.534464319053079 0.533919163004883 1 1
0.535436267161066 0.534902826973461 1 1
0.395805741271195 0.395364200645283 1 1
0.353379392994445 0.353018933542329 0 0
0.479194608312936 0.478712671932934 1 1
0.523247915182049 0.522677261727745 1 1
0.504424339832154 0.503921255934986 1 1
0.419961536139341 0.419485002070898 1 1
0.522317660422359 0.521830496363939 1 1
0.538353097814171 0.537783605600036 1 1
0.563872739695807 0.563280089865106 1 1
0.488937794380033 0.488459247274605 1 1
0.435571120807095 0.435144998237047 1 1
0.535608830454018 0.534993773181825 1 1
0.669114067943099 0.668441388871958 0 0
0.409344993302499 0.408905508219035 1 1
0.532722172467368 0.532161558586075 1 1
0.400894136223763 0.400485538259412 1 1
0.570931923784182 0.570379110576164 1 1
0.43893809901899 0.438475300877348 1 1
0.537830601626282 0.537283241100397 1 1
0.536309013808794 0.535786747816617 1 1
0.458210030811096 0.457757118781868 1 1
0.451956493050574 0.451538313332512 1 1
0.480371440360195 0.479915667475189 1 1
0.489285175954772 0.488771417491677 1 1
0.45955908100237 0.459100559185435 1 1
0.458639519902247 0.458233845796863 1 1
0.615319971663761 0.614682032960998 0 0
0.507597861582923 0.507100265325667 1 1
0.560456879574985 0.55982493225777 1 1
0.454321939240598 0.453819931158161 1 1
0.544035507883637 0.543446718545334 1 1
0.435140427924205 0.434702575685184 1 1
0.462943855040694 0.462479152650582 1 1
0.536471604785255 0.535918035337959 1 1
0.45440708813863 0.453951737625321 1 1
0.483637123442724 0.483131850993499 1 1
0.551952651498626 0.551406626189082 1 1
0.560235937839919 0.559641423081389 1 1
0.483396789344269 0.482928093423065 1 1
0.491165313942209 0.490641525238321 1 1
0.428647808111364 0.428185002724959 1 1
0.370526494363868 0.370136215440711 0 0
0.425463298470415 0.425067348641458 1 1
0.525049643699867 0.524424601716251 1 1
0.611531648757513 0.610914051174527 1 1
0.481920626137182 0.481408404334499 1 1
0.535708374682675 0.535120122775942 1 1
0.528013052377783 0.527514332909447 1 1
0.418461136717976 0.418002056470404 1 1
0.366901443069062 0.366535721702957 0 0
0.480362754854577 0.479800340444992 1 1
0.51678026896938 0.516221179169193 1 1
0.481393343107735 0.480893925750581 1 1
0.49209327280589 0.491578878386465 1 1
0.438423261204012 0.437952658445279 1 1
0.556567539370629 0.556032390770299 1 1
0.485169286514791 0.484681535732196 1 1
0.408576696705852 0.408127823942575 1 1
0.552200860625917 0.551629437623735 1 1
0.426855249321895 0.42641256969449 1 1
0.48128106335222 0.480863694181259 1 1
0.412762986396237 0.412330266505932 1 1
0.441883613911074 0.441422338132486 1 1
0.382208887711014 0.381798826587278 1 1
0.529240355676455 0.528664420648046 1 1
0.394114801734067 0.393712627546417 1 1
0.556877806549154 0.556210747826473 1 1
0.589981483246831 0.589343561706813 1 1
0.515821265360676 0.515287891962529 1 1
0.479108971359781 0.478580470211772 1 1
0.543199803142087 0.542649573510537 1 1
0.425928141911638 0.425506825785969 1 1
0.559779279263906 0.559259903848791 1 1
0.510559847881511 0.509980979304117 1 1
0.405353056687839 0.404914346014974 1 1
0.446866274746059 0.44639331505516 1 1
0.484212513239526 0.483728873397175 1 1
0.531944619137524 0.531427150470161 1 1
0.484540190616006 0.484098647343306 1 1
0.433409707138631 0.432944972993815 1 1
0.423089007435683 0.422645842958256 1 1
0.59578194031232 0.59519241257467 1 1
0.532831742827118 0.53219399570169 1 1
0.489807589746944 0.489347443231188 1 1
0.404686097699636 0.404273832809591 1 1
0.555575091037557 0.555005493634151 1 1
0.374341291916242 0.373933168348297 0 0
0.429250394655474 0.428803900398612 1 1
0.64775244268065 0.647058746486147 1 1
0.466439742033741 0.465905492442273 1 1
0.544286622431034 0.543639625278116 1 1
0.479265952231012 0.4787408830515 1 1
0.44037662716117 0.439941061441503 1 1
0.468735446695591 0.468240788476087 1 1
0.426204086275477 0.425805861585019 1 1
0.579830333506311 0.579257054542866 1 1
0.47604458457592 0.475528372579639 1 1
0.518510323016834 0.517961063600538 1 1
0.534183310653324 0.533701267164235 1 1
0.535777675132383 0.535249324924181 1 1
0.452356186184637 0.451871484388518 1 1
0.580037560314008 0.579393118862853 1 1
0.389513244548899 0.38909607978569 0 0
0.511003407343729 0.51049689611071 1 1
0.540672908262949 0.540066255504683 1 1
0.598175342729671 0.597547202730512 1 1
0.484110836432932 0.483593683555544 1 1
0.589417088811456 0.588788246410686 1 1
0.4836881885843 0.483239751764141 1 1
0.494532585261347 0.494054801998686 1 1
0.360339542001629 0.359951385088292 0 0
0.484956060207429 0.484429489194892 1 1
0.603477018166387 0.602839853065095 1 1
0.456037282711292 0.455605356139293 1 1
0.507786118449474 0.507323143330035 1 1
0.498081773622954 0.49759545489211 1 1
0.454093674054894 0.45359797100899 1 1
0.59217695064738 0.591590349623428 1 1
0.531160592189805 0.530621169133054 1 1
0.471605663003897 0.471097060112357 1 1
0.517279292086468 0.516798717514445 1 1
0.496493324244893 0.495972340499359 1 1
0.577865676340544 0.577297455938805 1 1
0.462469338640345 0.462004742978051 1 1
0.348285607646801 0.347905445233067 0 0
0.573982978933023 0.573459557031494 1 1
0.504899836634077 0.504406069700559 1 1
0.346785649464663 0.346435822872991 0 0
0.437396119610136 0.436965913347612 1 1
0.563170825945193 0.562586291225508 1 1
0.634963280777013 0.634364615845767 1 1
0.523159688209463 0.522577885386514 1 1
0.669137078294664 0.668429005789171 0 0
0.475859791908014 0.475249690622723 1 1
0.368858901105451 0.368522317777369 0 0
0.586450783760629 0.585829607067922 1 1
0.534263515949631 0.533808772168587 1 1
0.510296571159057 0.509779979027704 1 1
0.521800075396113 0.521254571954848 1 1
0.501330430101958 0.500746587534306 1 1
0.36414333252024 0.36374256750248 0 0
0.496968245645351 0.49644067696907 1 1
0.499641218568307 0.499114342839741 1 1
0.526700931972551 0.526106911974002 1 1
0.460253474168146 0.459815271750328 1 1
0.508671827641686 0.508162673770915 1 1
0.454452142697176 0.453981515603946 1 1
0.625602318079386 0.624919716995019 1 1
0.514195635251173 0.513609916020344 1 1
0.553222083555904 0.552657377104716 1 1
0.417625368617687 0.417178956033519 1 1
0.366698795046478 0.366339071921034 0 0
0.514773003052738 0.514235819516907 1 1
0.474989518182242 0.474472743205934 1 1
0.662675880594856 0.66207389007625 1 1
0.496642618310501 0.496157998518171 1 1
0.571802641556084 0.571246666866534 1 1
0.502307498851195 0.501782872333417 1 1
0.397330673550368 0.396973995327947 1 1
0.52465274534385 0.524040036474408 1 1
0.49707703730704 0.496522573314844 1 1
0.590053097465462 0.589463383729953 1 1
0.38461570062841 0.384166712971789 1 1
0.443735061438554 0.443305398155167 1 1
0.406692898910958 0.406278818405342 1 1
0.538756435675562 0.538224150328338 1 1
0.435893607826957 0.435462748735594 1 1
0.457165938405741 0.45665197169737 1 1
0.54297499289849 0.542477650583455 1 1
0.488178756724575 0.487525047785882 1 1
0.609197446012976 0.608585809036773 1 1
0.61598599473187 0.615341779390164 1 1
0.429793813363453 0.4293710766319 1 1
0.527724503862123 0.52719423193619 1 1
0.455704718977643 0.455240526105742 1 1
0.47394675488005 0.47347657757983 1 1
0.435503594624135 0.435019147406237 1 1
0.461673842915469 0.46119142641711 1 1
0.553867720614171 0.553314603361986 1 1
0.578751343962921 0.578156061990451 1 1
0.472503423335368 0.472041671790055 1 1
0.456077961684774 0.455631528276224 1 1
0.663361051821149 0.662702099825033 0 0
0.504333403631457 0.503823413838526 1 1
0.463236147299877 0.4627264341916 1 1
0.430200653597313 0.42979948626985 1 1
0.587241318193945 0.586582211902321 0 0
0.510691740139354 0.510152344639432 1 1
0.446664748012002 0.446207206811506 1 1
0.456516340623932 0.456103099556952 1 1
0.51099266773283 0.510442034496003 1 1
0.540685070686109 0.540132815088086 1 1
0.476151649612156 0.475635135002489 1 1
0.51617120622347 0.515620803430153 1 1
0.466473848963691 0.466049356664776 1 1
0.466439903767119 0.465958115848939 1 1
0.557198475258608 0.556567667757029 1 1
0.425676811818477 0.425271670314408 1 1
0.38091944746062 0.380447777194094 1 1
0.571829445998093 0.57127244323316 1 1
0.566313820104738 0.565728854181912 1 1
0.469919754070771 0.469403536492623 1 1
0.526180265969937 0.52558387880895 1 1
0.43151282048576 0.431079388293921 1 1
0.565883296170853 0.56527789262392 0 0
0.61028429486676 0.609668905740687 1 1
0.5372488944711 0.536748531540165 1 1
0.391570025062294 0.391165990159486 0 0
0.448307496391722 0.447905698629166 1 1
0.480019570279722 0.479573626854884 1 1
0.534097196960538 0.533543309022992 1 1
0.61748965433715 0.616874705997179 0 0
0.564064989081227 0.563468817233768 1 1
0.587519826644308 0.586867265245827 1 1
0.566475871281412 0.565867183414983 1 1
0.419119212004887 0.418730009521005 1 1
0.512260739296391 0.511744056590396 1 1
0.49576074994341 0.495251754146393 1 1
0.449342163850453 0.448844450853382 1 1
0.47979048493081 0.479252401576166 1 1
0.547140861085367 0.546570747296918 1 1
0.623830998954342 0.623123948410046 0 0
0.499066414321932 0.498526150217894 1 1
0.550284410409036 0.549677861420072 1 1
0.467359401635118 0.466922460746051 1 1
0.522445335015666 0.521941350255138 1 1
0.519670427278657 0.519207941328711 1 1
0.5654178593226 0.564860333563163 1 1
0.551535119419035 0.55093411676913 1 1
0.487925607265804 0.487388451509772 1 1
0.673252523078332 0.672612688513969 0 0
0.655989925545272 0.655339755491375 0 0
0.414836166347055 0.414438997326369 1 1
0.551516140833492 0.550960795238429 1 1
0.612632222199571 0.612046559272801 0 0
0.545013883544058 0.544483119128166 1 1
0.44110258566916 0.440675306934916 1 1
0.444216823322607 0.443759915593243 1 1
0.53656060520283 0.536013006981154 1 1
0.5291956487424 0.528650627235308 1 1
0.44753936726354 0.447112330114425 1 1
0.488981617084899 0.488474424072701 1 1
0.501471059118521 0.500997806933708 1 1
0.469469705474277 0.469036508182359 1 1
0.49968990445452 0.499209601295715 1 1
0.521276147627794 0.520744205193311 1 1
0.496015881286654 0.495491957552291 1 1
0.573945259593164 0.573454120345534 1 1
0.36133165099879 0.360967913127435 1 1
0.625451810677788 0.62481724644131 1 1
0.434691128290262 0.434233440971432 1 1
0.499984677334907 0.499459094226792 1 1
0.649033352048636 0.648346376124483 0 0
0.460163587353953 0.459628709037842 1 1
0.53845413743469 0.537933464312131 1 1
0.590571769025923 0.589992962661484 0 0
0.552782805063165 0.552257334485924 1 1
0.481366771852865 0.480852540990388 1 1
0.467500055287368 0.466965252297374 1 1
0.541220452558907 0.540661968157807 1 1
0.529998809111121 0.529482725387621 1 1
0.512746901205604 0.512207356982452 1 1
0.505540499446183 0.505049472039337 1 1
0.420392772473724 0.41998861586679 1 1
0.429097817540762 0.428634383363257 1 1
0.370764371486731 0.370368528285174 0 0
0.508197289112972 0.507690547993026 1 1
0.531137718171925 0.530623360656078 1 1
0.579923845849989 0.57935623652707 1 1
0.539684891010907 0.539084338662656 1 1
0.55223813617875 0.551657438664411 1 1
0.446180231391575 0.445727120474031 1 1
0.495355471873226 0.494849128011726 1 1
0.411051887056821 0.410630670588434 1 1
0.669679463250099 0.668971522389789 0 0
0.469307271068448 0.468834708517815 1 1
0.484446680823796 0.483860902672947 1 1
0.558244300235778 0.557654530211234 1 1
0.617545764217308 0.616955887629886 0 0
0.495150233387966 0.494670711345695 1 1
0.524809060284876 0.524310119882745 1 1
0.551484952823365 0.550960006671334 1 1
0.515217294838747 0.514700761885347 1 1
0.615550789807356 0.614965933596111 1 1
0.482545605978103 0.482029991864151 1 1
0.47211397996221 0.471633241467905 1 1
0.455167952465101 0.454636264908553 1 1
0.592449322630814 0.591883328611786 1 1
0.466389751732028 0.465904046110544 1 1
0.413531936778264 0.413157383081487 1 1
0.486233773102113 0.485751562375518 1 1
0.497315747364134 0.496808039816347 1 1
0.461969808111249 0.461472440982296 1 1
0.459129493219173 0.45861352636933 1 1
0.447627298278764 0.447151755846469 1 1
0.545863578576776 0.545259542351687 1 1
0.657811271206233 0.65709893983564 0 0
0.495563040518579 0.495126606637301 1 1
0.48476604638395 0.484263349617926 1 1
0.561011120967434 0.560425208163647 1 1
0.463437372264586 0.462920984027488 1 1
0.553717898696122 0.553147851375886 1 1
0.410564970649404 0.410159727916905 1 1
0.464307938017749 0.463817368052338 1 1
0.403831709651178 0.403407377041036 0 0
0.393599230435529 0.39318703004884 1 1
0.509225631064036 0.508641181275441 1 1
0.496254050131631 0.495677613860149 1 1
0.518481156102587 0.517922609056985 1 1
0.433778980752697 0.433375513466902 1 1
0.546693841716312 0.54615049473286 1 1
0.534433447587351 0.533876019916502 1 1
0.492950675363796 0.492455342137604 1 1
0.503732501511633 0.503243304041858 1 1
0.538609383823516 0.538095390080784 1 1
0.52671662091484 0.526132302009461 1 1
0.406200762565018 0.405803549066618 1 1
0.579017572132222 0.578467171992003 1 1
0.500441697427295 0.499812165338401 1 1
0.572676000486642 0.572044715816441 1 1
0.374430455559353 0.374009916281817 0 0
0.598650554941453 0.598083593443596 0 0
0.535530850807837 0.534934674620732 1 1
0.578418997409335 0.577815252376705 1 1
0.520289956921145 0.519684720746942 1 1
0.452103949417811 0.45166778618687 1 1
0.53714458746898 0.536597540499398 1 1
0.464518791653285 0.464036484406898 1 1
0.52557165000169 0.525011870508396 1 1
0.454927567144341 0.454433185414264 1 1
0.474862354579356 0.474373595671023 1 1
0.489965791940842 0.489410563058566 1 1
0.565096279003523 0.564554304741296 1 1
0.482477925679178 0.481967694990941 1 1
0.494519536270024 0.494019577807401 1 1
0.484335302358316 0.483854224790969 1 1
0.511610897620511 0.511128155431494 1 1
0.484375714611243 0.483941833426026 1 1
0.426012642343371 0.425557072348192 1 1
0.433052985254763 0.432625824078566 1 1
0.537390613462116 0.536850068603732 1 1
0.249457279356437 0.249230925253532 0 0
0.563195587981272 0.56266494906655 1 1
0.512205769516622 0.51174575408105 1 1
0.533742879261964 0.533216627710504 1 1
0.55752923448549 0.556987151556561 1 1
0.58434278265185 0.583760071499944 1 1
0.390517581214819 0.390131354728908 0 0
0.58847170581829 0.587872045503315 1 1
0.444592367766051 0.444148567054211 1 1
0.500033313967667 0.499532941460884 1 1
0.560304944749773 0.559766260364841 1 1
0.567579522888844 0.567062906204939 1 1
0.418022582310465 0.417577109605974 1 1
0.517096840684623 0.516558665393638 1 1
0.524255232309114 0.523691266746181 1 1
0.558001994251656 0.557434883855433 1 1
0.574680587983552 0.574084416565002 1 1
0.534412399856907 0.533819879213161 1 1
0.43612627858479 0.435710207475355 1 1
0.612571040891027 0.611996733398386 1 1
0.463030400814146 0.462567056716859 1 1
0.475190075344642 0.474732005334645 1 1
0.493770183673356 0.493257487362744 1 1
0.584869614288297 0.584257134654274 1 1
0.508789003857307 0.508252217748902 1 1
0.532626094734624 0.532094571079776 1 1
0.424216237468926 0.423736214298894 1 1
0.501901114440441 0.50140233136252 1 1
0.530524825007909 0.529995044274388 1 1
0.546003200676874 0.545380056329689 1 1
0.494156779637575 0.493600367276327 1 1
0.569546793989376 0.568990723639994 1 1
0.423067766836908 0.422650440412833 1 1
0.503705402180048 0.503254384085444 1 1
0.551690977250544 0.551094269753764 1 1
0.541129508073341 0.540597793330123 1 1
0.538817741996601 0.538283550310386 1 1
0.573307704809305 0.572715980362227 1 1
0.496144466044031 0.495606676273398 1 1
0.569082609776285 0.568550047097715 1 1
0.511378704204275 0.510849329233891 1 1
0.41907104297975 0.418617251633248 0 0
0.537160833708892 0.536559187428692 1 1
0.621451054142383 0.620820794451314 1 1
0.66125938053555 0.660492929782925 0 0
0.548699148564363 0.548111982738594 1 1
0.59406220937492 0.593382385229153 1 1
0.441593107813768 0.441093183854033 1 1
0.552830478968093 0.552295774601951 1 1
0.590395683886394 0.589773574270718 1 1
0.382206585945521 0.381849502159253 1 1
0.455206198227269 0.454682423190347 1 1
0.519688029811081 0.51919786069738 1 1
0.576456614815112 0.575850554377489 1 1
0.532282921334008 0.531761809297953 1 1
0.560244342906615 0.559639036967909 1 1
0.490698811654809 0.49019168723277 1 1
0.54058976127511 0.54000782737242 1 1
0.473913054086387 0.473468645578061 1 1
0.568971145017926 0.568398780661739 1 1
0.445971606994768 0.445517000674071 1 1
0.424591265374065 0.424116161627862 1 1
0.497187900126853 0.496682928860107 1 1
0.564444408278055 0.563867705822384 1 1
0.529565646921348 0.52904965088221 1 1
0.43187855815631 0.431426124337269 1 1
0.413970937017162 0.413530732144517 1 1
0.505781134766551 0.505277257958897 1 1
0.473081996209524 0.472578425245109 1 1
0.554286381031868 0.553703469403356 1 1
0.495711696301919 0.495263466279947 1 1
0.456247838132231 0.455842998266587 1 1
0.399776386618712 0.399343817899241 1 1
0.543767819411013 0.543174991677522 1 1
0.490176127325425 0.489590266777903 1 1
0.553877654506936 0.553273719644535 1 1
0.6287356635228 0.628127792182086 0 0
0.446717856506594 0.446300927133281 1 1
0.53360363168921 0.533031561432247 1 1
0.481949882339525 0.481403618633803 1 1
0.506391160258909 0.505918294577962 1 1
0.586266650012238 0.585700732855248 1 1
0.65681301431029 0.656122431343676 0 0
0.496472574574031 0.495938717838207 1 1
0.412259313056553 0.411859426378487 1 1
0.478177117718886 0.477651455700251 1 1
0.365786795537728 0.365421995425165 1 1
0.463927255937901 0.463426883708509 1 1
0.431534830253254 0.431077673442305 1 1
0.471231989914021 0.47081270212772 1 1
0.512416065685667 0.511878274506293 1 1
0.443828902034466 0.443327797762508 1 1
0.577240949128455 0.576557078224291 1 1
0.489938387749434 0.489398300819431 1 1
0.43827589016848 0.437828423323135 1 1
0.494212394944959 0.493670500006089 1 1
0.5346975945941 0.534124912000843 1 1
0.612148010568136 0.611495561555438 1 1
0.412501377470314 0.412116192029037 1 1
0.415606856136249 0.415215482787791 0 0
0.514044286761323 0.513490378640441 1 1
0.613192878018702 0.612504086931109 1 1
0.456846903318778 0.456302901576327 1 1
0.381851814879496 0.3815164175702 1 1
0.51109475168621 0.510583261567447 1 1
0.569347871273971 0.568741778489991 1 1
0.614200077506648 0.613556233645063 1 1
0.392707853560145 0.392257803710148 1 1
0.416956986241858 0.41654801602619 1 1
0.557073735968231 0.556516889783127 1 1
0.545998449259238 0.545448064188959 1 1
0.468297981009866 0.467815834618161 1 1
0.439725721299228 0.439290798904757 1 1
0.450833776326738 0.450384465545207 1 1
0.482813987734604 0.482328618478457 1 1
0.528069322530273 0.527478227623495 1 1
0.562155884970312 0.561599509080534 1 1
0.587293534423773 0.58671310124857 1 1
0.55938306159348 0.558806135908809 1 1
0.5786943431543 0.578155226389383 1 1
0.492018599285494 0.491521784325805 1 1
0.328282040796591 0.327929374939337 0 0
0.468620315939808 0.468194276430516 1 1
0.383155897044881 0.382757005790524 0 0
0.593671810559332 0.593031419208095 1 1
0.474214911624752 0.473788060413497 1 1
0.421480451427517 0.421083460756073 1 1
0.564930261593134 0.564339613966024 1 1
0.518967211004415 0.518446870137366 1 1
0.438653975021716 0.43817948543029 1 1
0.453907525559643 0.453421366109047 1 1
0.496350027498131 0.495868037853713 1 1
0.5411200146442 0.540560074360685 1 1
0.458152400116081 0.457631318675619 1 1
0.415068202023636 0.414637990194795 1 1
0.458159614272994 0.457714348428852 1 1
0.573602397418434 0.57301532816058 1 1
0.402367792965365 0.401956898669058 1 1
0.457756535683005 0.457297055580018 1 1
0.399777087034633 0.399373006203966 1 1
0.525236574894697 0.524710654082355 1 1
0.412310576808944 0.411930604826382 1 1
0.622739741390766 0.622111915654721 1 1
0.534054262417824 0.533445324823438 1 1
0.511313947717171 0.510729728519238 1 1
0.506586807731046 0.5060985298515 1 1
0.514941937269882 0.514423018146759 1 1
0.605093505313593 0.604450116969197 1 1
0.492995002397579 0.492514345604235 1 1
0.572605870563528 0.572041285577273 1 1
0.483427460705778 0.482916103304382 1 1
0.385248286617463 0.384870428076139 1 1
0.438013282530576 0.437565594372265 1 1
0.476758581063808 0.476224477831191 1 1
0.573491927159837 0.572937694316977 1 1
0.518142557246202 0.51753746933877 1 1
0.46967350329695 0.469175259524625 1 1
0.457182016817877 0.456730958086102 1 1
0.491880044012686 0.491343237931451 1 1
0.487284744762879 0.486770520064294 1 1
0.500745287525642 0.500244215326786 1 1
0.465937348730827 0.465494416657091 1 1
0.467373657398841 0.466892766824143 1 1
0.521568925951009 0.520946087576425 1 1
0.499494109247112 0.498955795762834 1 1
0.550545151201274 0.550045345715639 1 1
0.515882497500137 0.515351938367561 1 1
0.542614289973599 0.541995131345336 1 1
0.574110840962169 0.573544487307188 1 1
0.46197018949498 0.461546490917198 1 1
0.508602423132023 0.508078577536071 1 1
0.461681914295014 0.461254397795545 1 1
0.558575938344376 0.55805902567668 1 1
0.442386427318919 0.441868244077612 1 1
0.409853786546259 0.4094444072681 1 1
0.525922737935928 0.52541139215562 1 1
0.569300231561576 0.568685506776824 1 1
0.602121228790529 0.601553102618076 1 1
0.550978812293028 0.550361728446115 1 1
0.427889948355678 0.427423798177695 1 1
0.421193655160042 0.420780371314987 1 1
0.537869298439508 0.537336361149687 1 1
0.530110031820621 0.529564987716875 1 1
0.564241098870488 0.563694321833051 1 1
0.476502300652121 0.476021121114155 1 1
0.532150997134131 0.531570819162959 1 1
0.499809491371848 0.499282787690334 1 1
0.555585900353871 0.554998817044824 1 1
0.567093893623091 0.566517622483255 1 1
0.538518245196923 0.538017058173515 1 1
0.497685270285308 0.497141484381285 1 1
0.517324291169548 0.516842878259856 1 1
0.492966104283539 0.492497684325863 1 1
0.657684181936055 0.656979643699739 1 1
0.554981961803501 0.554414217895733 1 1
0.550750595476328 0.550215983346065 1 1
0.503810540790566 0.503242817612126 1 1
0.43650408283312 0.436026238448901 1 1
0.50912920226188 0.508647429100795 1 1
0.472571780369929 0.47205000827468 1 1
0.444200578134961 0.443763145813259 0 0
0.525515752059279 0.524958536480769 1 1
0.583988871756963 0.58339593094218 1 1
0.612915685577531 0.61230504658265 1 1
0.557252784275658 0.556688118727514 1 1
0.645744337671299 0.645077037442232 1 1
0.429932156109026 0.429486424553327 1 1
0.612248854550049 0.611659739639555 0 0
0.500902374948315 0.500453457209399 1 1
0.370260063410454 0.369832534640576 1 1
0.573660347624669 0.573044312234544 1 1
0.596850594322704 0.596256708815241 1 1
0.523115239882247 0.52255929173334 1 1
0.473119049768798 0.472633181172555 1 1
0.521750408838643 0.521247642962234 1 1
0.437017766918749 0.436608294127254 1 1
0.529665069041705 0.529098761682291 1 1
0.60360276899005 0.603043325460242 1 1
0.652794041967446 0.652095409576756 0 0
0.577433313090537 0.576805128319857 1 1
0.544680045932735 0.544161719039072 1 1
0.465275607006109 0.464809705608955 1 1
0.518647842241984 0.518151159331895 1 1
0.485141278328864 0.48463198917046 1 1
0.535093754607434 0.534457290050816 1 1
0.409149935437995 0.408801797829191 1 1
0.494418397349456 0.493886293899177 1 1
0.592795281442552 0.592176911780981 1 1
0.339709558795101 0.339395069028551 0 0
0.599506208083799 0.598799079806647 1 1
0.5714514197657 0.570817835532667 1 1
0.540233112367867 0.539612735919538 1 1
0.442149895375278 0.441679096721666 1 1
0.488588544239797 0.488118946899281 1 1
0.539714424764824 0.539147178221551 1 1
0.455287144660222 0.454732193161887 1 1
0.620382609639919 0.619693014870318 0 0
0.480129021702808 0.47959627469288 1 1
0.486096668224623 0.485656220245046 1 1
0.562184420549539 0.561675441331521 1 1
0.413263982260342 0.412822137291165 1 1
0.567708935068981 0.567125471438449 1 1
0.499801613753505 0.499283754925225 1 1
0.633269275961016 0.632580051263425 1 1
0.502539530266747 0.501978877739995 1 1
0.476941565065532 0.47647245082636 1 1
0.55205546566236 0.551496101051724 1 1
0.452731678413839 0.452236423505456 1 1
0.401753542170147 0.401312616999324 0 0
0.501933443400153 0.50140476012962 1 1
0.587895724351989 0.587306067600388 1 1
0.408568970475076 0.408119029555664 1 1
0.435044566601521 0.434594198960656 1 1
0.537109217336228 0.536560478316255 1 1
0.433718452213813 0.433308357248865 1 1
0.57772735344966 0.577096798102105 1 1
0.462622835039669 0.462083171104759 1 1
0.406537833354384 0.406162939936777 1 1
0.506227582783124 0.505681887107212 1 1
0.546599170453984 0.546093698631853 1 1
0.476885577901648 0.476446826310075 1 1
0.403021800344119 0.402605859896166 1 1
0.449495404672992 0.448999499061985 1 1
0.555503849082512 0.554933360362978 1 1
0.533852568794677 0.533287875151086 1 1
0.594177029714465 0.593624782770495 1 1
0.606664701598022 0.606114568713207 1 1
0.577202162465299 0.576640030433396 1 1
0.401862053596294 0.401448256859299 1 1
0.553487206747163 0.552937970589494 1 1
0.5768872251213 0.576229288731872 1 1
0.492522112739712 0.492069938301812 1 1
0.441110611377032 0.44065018499505 1 1
0.534604968899519 0.534051894669062 1 1
0.447222706320537 0.446753923212109 1 1
0.429143849211065 0.428713668217119 1 1
0.533916689360105 0.533445841689231 1 1
0.509869117995166 0.509257830272141 1 1
0.553582020690173 0.553018784506432 1 1
0.47119479569051 0.470737011729751 1 1
0.751306520666664 0.750627586588071 0 0
0.458316629177887 0.457780492997274 1 1
0.512905009833767 0.512357320015253 1 1
0.389972307660864 0.389619759574255 1 1
0.412204991592434 0.411799491993508 0 0
0.425271989940804 0.424741808352573 1 1
0.36405738518788 0.363692456756024 0 0
0.512349901064303 0.511806597149982 1 1
0.581643446299619 0.581019579515989 1 1
0.575617477777491 0.574996695468889 1 1
0.385403378399086 0.385008396569021 0 0
0.481072508393054 0.480585533440433 1 1
0.443385713895332 0.442999170936968 1 1
0.533987923516215 0.53341003451191 1 1
0.498553646963472 0.498058041416821 1 1
0.519766842869662 0.519194031218672 1 1
0.456268028499225 0.455777285159527 1 1
0.483342092004822 0.482805379273994 1 1
0.542392083013554 0.541852721463956 1 1
0.468530768986013 0.468052073253021 1 1
0.505516533201831 0.504953255926801 1 1
0.54644207625979 0.545832723072167 1 1
0.439494677968016 0.439059624629843 1 1
0.503016332282366 0.502517840038651 1 1
0.460908987388433 0.460319937746929 1 1
0.447426045677801 0.446937093465915 1 1
0.360080611141672 0.359760150894684 1 1
0.476163622339385 0.475691338439188 1 1
0.454358104160584 0.453907221021137 1 1
0.502474858722974 0.501965376856057 1 1
0.389090929461506 0.3886415585593 1 1
0.423332030277985 0.422883873585306 1 1
0.42105348245776 0.420614347994075 1 1
0.395363173261302 0.394924079010352 1 1
0.418176579476126 0.417747729550025 1 1
0.611165559876498 0.610473043819227 1 1
0.490831194565526 0.490335105450165 1 1
0.495417174720519 0.494880492163054 1 1
0.568542297464376 0.567915344054524 1 1
0.576952007408819 0.576362033657002 1 1
0.546321238730392 0.545772906318643 1 1
0.602922319477962 0.60228719669957 1 1
0.489761647164415 0.4892807266816 1 1
0.515440330590223 0.514846513818707 1 1
0.434409657281267 0.434008851390116 1 1
0.578116239579082 0.577496847398715 1 1
0.380452255090963 0.380046208589865 1 1
0.50620310196819 0.505681990516043 1 1
0.418945626684705 0.418521912211632 1 1
0.536011112205574 0.535492389680375 1 1
0.399448582218154 0.399000987005645 1 1
0.588476221154884 0.587887802169103 1 1
0.470152901894649 0.469700139249664 1 1
0.503763873967942 0.503192872728229 1 1
0.555849097739221 0.555326673103481 1 1
0.433584434605931 0.433129233198749 1 1
0.416645578249028 0.416246918729029 1 1
0.594802081192288 0.59407082176744 1 1
0.629605893710174 0.628991585242771 1 1
0.481612426301725 0.481089537260435 1 1
0.589029709210601 0.588352027490169 1 1
0.475007018377928 0.474487651318732 1 1
0.531264363292298 0.530708028232618 1 1
0.442354439760187 0.44192496873766 1 1
0.564527877249383 0.563911779930061 1 1
0.502076172180487 0.501482733677534 1 1
0.515629638483896 0.515088321840661 1 1
0.516578223055063 0.515959826224696 1 1
0.547057705702529 0.546482239074822 1 1
0.426295750133348 0.42588940211327 1 1
0.492221451569196 0.491737732832999 1 1
0.392942110491531 0.392497759276172 1 1
0.457326110822136 0.456862469216728 1 1
0.389499043205041 0.38906797789108 0 0
0.425290660326056 0.424898119434266 1 1
0.413184578252063 0.412757830762438 1 1
0.469715711250308 0.469251654689645 1 1
0.533043832534334 0.532500423602769 1 1
0.414892844636028 0.414408051548285 1 1
0.478514509617339 0.477967394131038 1 1
0.469473128453121 0.468994088696344 1 1
0.551635310367613 0.551108464350132 1 1
0.583949153340119 0.583374698599021 1 1
0.382980835412099 0.382554962442478 1 1
0.522005882383062 0.521481501711087 1 1
0.55724330932624 0.55666121016172 1 1
0.558519976335752 0.557923395855496 1 1
0.382350057160348 0.381944412437377 1 1
0.523155849673928 0.522603195204708 1 1
0.538951679214653 0.538360898782027 1 1
0.393790811251821 0.393327788718156 1 1
0.545652584258398 0.545014242109847 1 1
0.438296998434665 0.437842866522997 1 1
0.526425396764813 0.525937110660737 1 1
0.35633243383922 0.355957777369998 0 0
0.375231215196625 0.374834739463898 1 1
0.550027769981995 0.549464070658049 1 1
0.520390496107156 0.51991987955587 1 1
0.408362693808699 0.407971918674646 1 1
0.536651067420299 0.536077253188567 1 1
0.53814574465824 0.537578546193229 1 1
0.518753206689239 0.518147100684012 1 1
0.610326145451666 0.60968591815597 1 1
0.38489814598788 0.384561999743149 1 1
0.534700732081614 0.534077708681732 1 1
0.462849518662332 0.462403921533884 1 1
0.438546961063743 0.438132920364575 1 1
0.54155251941844 0.540952505373955 1 1
0.437758902463487 0.437318553431438 1 1
0.468700438881014 0.468174647492719 1 1
0.550789563091278 0.550202161613476 1 1
0.380058243758057 0.379659722587379 1 1
0.646929489677676 0.646227390994323 0 0
0.492819770340204 0.49233035683003 1 1
0.418154146572244 0.417744222523008 1 1
0.441387972814852 0.440912814523273 1 1
0.379100058007271 0.378745399858519 0 0
0.556709589062463 0.556113389988439 1 1
0.549918918435476 0.549368102304248 1 1
0.520159397887338 0.519663763422145 1 1
0.655080561905068 0.654433664815886 0 0
0.539191618142401 0.538649127334497 1 1
0.577115425605186 0.576583836770806 1 1
0.407445451277237 0.406993195846439 1 1
0.557566796201314 0.556961607689113 1 1
0.500128297518962 0.499650447188217 1 1
0.384331568417349 0.383930020737544 0 0
0.500583301836807 0.500078000123083 1 1
0.558411786011035 0.55782668785215 1 1
0.415840003221368 0.415404909426984 1 1
0.401270901863158 0.400821655028705 0 0
0.409567503449927 0.409165539472855 1 1
0.562904994992753 0.562258285148187 1 1
0.503069837252789 0.502524909178524 1 1
0.563798180255071 0.563282773686253 1 1
0.500070804167397 0.499593956445731 1 1
0.475141084878552 0.474627228260354 1 1
0.520304690867004 0.519763839091855 1 1
0.625325271854954 0.62469217866687 1 1
0.496060718301392 0.495515575314001 1 1
0.536836528621431 0.536260044625792 1 1
0.398952015882706 0.398539170782061 1 1
0.340195961958994 0.339831360922042 1 1
0.491392617999129 0.49091150714234 1 1
0.63974733966338 0.639146299581491 1 1
0.457275900514052 0.456778388809194 1 1
0.483876981683265 0.483397345553891 1 1
0.453925294676645 0.453425112789236 1 1
0.422336122369438 0.421974814172911 1 1
0.566028147755954 0.565497188967904 1 1
0.393879285117437 0.393492412120836 1 1
0.479038479105082 0.478546053874557 1 1
0.333337627662961 0.332984474977783 0 0
0.322118890077898 0.321756334002463 0 0
0.436860524130565 0.436386710287432 1 1
0.591400217556255 0.590779682858877 1 1
0.489899180712908 0.489386652914608 1 1
0.515886885130933 0.515251818137856 1 1
0.485209479328478 0.484695780207378 1 1
0.555597100103057 0.555031722433887 1 1
0.5733939631921 0.57284797763633 1 1
0.532260815256875 0.531784271226346 1 1
0.548582836153128 0.548048446752764 1 1
0.535862805411823 0.535246471835044 1 1
0.488137237022923 0.487681904100211 1 1
0.64526096172713 0.644570283159334 0 0
0.415142103540725 0.41471755592453 1 1
0.716059024344409 0.715354177005579 0 0
0.623290831532955 0.622612556515959 1 1
0.467691984033298 0.467204085571103 1 1
0.478396709689387 0.47794669717121 1 1
0.553956512849381 0.553335860171791 1 1
0.613630031203945 0.612925880975929 0 0
0.527552210204992 0.527071264379304 1 1
0.522552804115581 0.522005900078348 1 1
0.47963225517218 0.479106916045242 1 1
0.496882199132803 0.496362418667712 1 1
0.457834668218488 0.457367794546772 1 1
0.501070727960934 0.500532186217491 1 1
0.548564808001845 0.547918695547604 1 1
0.391845681452828 0.391448875858735 1 1
0.43947030533249 0.439004359559892 1 1
0.478077103534596 0.47753343604475 1 1
0.459666358258091 0.459184324250421 1 1
0.593148845955049 0.592580697601918 1 1
0.463056870274714 0.462532597412434 1 1
0.487404764788261 0.486933744020223 1 1
0.588477960562712 0.587914547362075 1 1
0.543802182349781 0.543285380706129 1 1
0.581237573457131 0.580639316033754 1 1
0.504679098393136 0.504146588213962 1 1
0.530104109834047 0.529573129167683 1 1
0.441161072267578 0.440686444298016 1 1
0.521464662979871 0.521007581329504 1 1
0.463071460281491 0.462529157571967 1 1
0.545397328702071 0.544875396502308 1 1
0.363126280606228 0.362727073137929 1 1
0.383286562869417 0.382904108951684 0 0
0.432969396940663 0.432543621441728 1 1
0.486084631830773 0.485595261563185 1 1
0.36148412979637 0.361111806544348 0 0
0.569530992121374 0.56899898658414 1 1
0.537646885447361 0.537095493705666 1 1
0.575988823829714 0.575388662791818 1 1
0.561878790056309 0.561313658238286 1 1
0.51010222149944 0.509537316729332 1 1
0.527197745529654 0.52665958486719 1 1
0.494949399718424 0.49448718583589 1 1
0.655470443710305 0.654752328219897 1 1
0.446172216826292 0.445715665551572 1 1
0.409572646660279 0.409117707701511 1 1
0.533967292444753 0.533416620253932 1 1
0.449616229489255 0.449114132264908 1 1
0.497021125418683 0.496470607243004 1 1
0.699321726670969 0.698562939557888 0 0
0.566418846478361 0.565861161199199 1 1
0.603816030428332 0.60315558997724 1 1
0.580506469691735 0.579891670924809 1 1
0.508031488010363 0.507528531451232 1 1
0.461169234119566 0.460734061839565 1 1
0.482499995744921 0.482020173900232 1 1
0.535790378073177 0.53526684737801 1 1
0.598142608134904 0.597547610942704 1 1
0.472714069816593 0.47224164162303 1 1
0.511843615399313 0.511334127492875 1 1
0.437064041661055 0.436610670654111 1 1
0.463668742826919 0.463177462702293 1 1
0.397872149718625 0.397448960801711 0 0
0.545874222640426 0.545272706532476 1 1
0.57322109285159 0.572541066507429 0 0
0.546537881135728 0.545976879913049 1 1
0.423430335700295 0.422969805082543 1 1
0.45291424063174 0.452453036660215 1 1
0.567246526710412 0.56667017451488 1 1
0.510140929737144 0.509597796483742 1 1
0.464694654707232 0.464152217963088 1 1
0.489867413069541 0.489354077000482 1 1
0.54589706286509 0.545253731075954 1 1
0.448592040960535 0.448128352089139 1 1
0.450239412203808 0.449770124431875 1 1
0.473827438115713 0.473381427474139 1 1
0.50376263506722 0.503238471497037 1 1
0.601336868636936 0.600785141056762 0 0
0.300861480885627 0.300540683230473 0 0
0.437307186537417 0.436874808646414 1 1
0.470681711582287 0.47019970162187 1 1
0.517497154391958 0.516946648609789 1 1
0.548473704521466 0.547877748773005 1 1
0.52836614763812 0.527817321687324 1 1
0.367431094963857 0.367056496972407 0 0
0.456540267066816 0.45612494128861 1 1
0.489499679881065 0.488982507457646 1 1
0.429236790639062 0.428772273020102 1 1
0.434406294510574 0.433998336714445 1 1
0.481530727330046 0.481028556475618 1 1
0.454622682091707 0.454163618423852 1 1
0.528265415496925 0.527685262556595 1 1
0.527746372189166 0.527222523983935 1 1
0.550473335600067 0.549914120133929 1 1
0.433230435903106 0.432798261868046 1 1
0.400612317991746 0.400226375037905 1 1
0.497749442999152 0.497272970104796 1 1
0.49347594705765 0.492977688234245 1 1
0.554220157252303 0.553620146453209 1 1
0.529785824627284 0.529163881528412 1 1
0.554534420750748 0.553896038952403 1 1
0.473130332257201 0.472604546157695 1 1
0.605305478186714 0.6047258410096 0 0
0.412183230662382 0.411725952062965 1 1
0.456376823427917 0.455857727324838 1 1
0.551269615192216 0.550707123692733 1 1
0.366773774357472 0.36642054576164 0 0
0.434432630510838 0.433969034589963 1 1
0.522408621419504 0.521837100683234 1 1
0.455314144589167 0.454777118699266 1 1
0.484702726677658 0.484198173955806 1 1
0.475979726933692 0.475499932295517 1 1
0.479873690753898 0.479372270158742 1 1
0.488205644154389 0.487719949422036 1 1
0.460691072339083 0.460238371133967 1 1
0.327302587844765 0.326973849930491 0 0
0.712549325063297 0.711822468047275 0 0
0.435149596449507 0.434720190750712 1 1
0.567187594217786 0.56661822751983 1 1
0.511772028354434 0.511232180135059 1 1
0.540001730424233 0.539446173136022 1 1
0.348028709304802 0.347693958136711 1 1
0.527609203330379 0.527100402012728 1 1
0.50259178707313 0.502029846974866 1 1
0.633587039441984 0.632905662433756 1 1
0.539583583454047 0.539049860778871 1 1
0.508647127426215 0.508173357112407 1 1
0.475243620327583 0.474752671195939 1 1
0.498284565059778 0.497774876652472 1 1
0.514518168265303 0.513964621626099 1 1
0.525293275178412 0.524777548990127 1 1
0.409875717881385 0.409477113529334 1 1
0.547579823389567 0.546957212387343 1 1
0.494190008838628 0.493624728264162 1 1
0.581750054095932 0.581201186554245 1 1
0.52551697251376 0.524899955662193 1 1
0.537285349020926 0.536734157284732 1 1
0.536802662578118 0.536310805385948 1 1
0.559739219204068 0.559118720746272 1 1
0.670962306189165 0.670358637807548 0 0
0.504619275669927 0.50406305923409 1 1
0.460716271728585 0.460275615766129 1 1
0.465597702494273 0.465075661403393 1 1
0.48379316099095 0.483281226410757 1 1
0.464444036775208 0.46392153960929 1 1
0.536767275971439 0.536207927542465 1 1
0.550208356906056 0.549639726646731 1 1
0.345672478000024 0.345269035107475 0 0
0.463381387727164 0.462874656183341 1 1
0.577193762838704 0.576581538122449 0 0
0.511010590887426 0.510542965023582 1 1
0.523806362037774 0.523359399446027 1 1
0.594331625882011 0.593727049127689 1 1
0.450794097425042 0.45030961054448 1 1
0.434781936374988 0.434282236268555 1 1
0.461510473966014 0.461015442784239 1 1
0.648828763935637 0.648203682374563 0 0
0.531042159548372 0.530540983184173 1 1
0.490672709213445 0.490200949825474 1 1
0.383659551953409 0.383240388989185 0 0
0.404211971473616 0.403763857051073 1 1
0.599605651334603 0.598961636318675 1 1
0.55292080167987 0.552395153654395 1 1
0.517003135610169 0.516479296353694 1 1
0.445212857310024 0.444752950338575 1 1
0.519142708930022 0.518665427618095 1 1
0.449665278083401 0.449203497840363 1 1
0.519696998997915 0.519159524790418 1 1
0.412293494641886 0.411867755397799 1 1
0.489553834202652 0.489099959393987 1 1
0.519896607779309 0.519341125365447 1 1
0.406622020704852 0.406225438314095 0 0
0.420207385669242 0.419759968647506 1 1
0.511668106557008 0.511130588201718 1 1
0.623491604851065 0.622898929669183 1 1
0.589842179666326 0.589189719192765 1 1
0.521587316075805 0.521005657671722 1 1
0.479172527980346 0.478723483958426 1 1
0.409293423195818 0.408841935878741 0 0
0.479829808547416 0.479365677159032 1 1
0.479223595341993 0.478715688434141 1 1
0.402838504378301 0.402419868123068 1 1
0.611851881336134 0.611209806425189 0 0
0.544096277924261 0.543571797971315 1 1
0.514927934734716 0.51439815786426 1 1
0.472302662945112 0.47187233322052 1 1
0.530553944373086 0.529987595578477 1 1
0.592582211184681 0.591896890920761 1 1
0.551278381936463 0.550760738037973 1 1
0.569975365446426 0.56946071679118 1 1
0.516369982216078 0.515877657687308 1 1
0.564224209177671 0.563640580428856 1 1
0.539485658834604 0.538958558897412 1 1
0.523487806805708 0.522958858796461 1 1
0.496558606537347 0.496042524269598 1 1
0.393508177055754 0.393113281780035 0 0
0.531944837968677 0.531437763576132 1 1
0.499591326727665 0.499040583078692 1 1
0.404012397170302 0.403619913101936 1 1
0.4652590672719 0.464752415649792 1 1
0.468040804802934 0.467529344233569 1 1
0.498804864616472 0.498325860198562 1 1
0.486635532430261 0.486099682783144 1 1
0.617557495939606 0.616903196491801 1 1
0.419266786903011 0.418867054563655 1 1
0.516688719594904 0.516156712406788 1 1
0.524815141755769 0.524236129764751 1 1
0.519360558803022 0.518800360432125 1 1
0.527837027602006 0.527255603877858 1 1
0.486923138769941 0.486444748875389 1 1
0.437851023745241 0.437366810423198 1 1
0.526587788220941 0.526081334609473 1 1
0.517857632629989 0.517326310600918 1 1
0.570847810549833 0.570210746126674 1 1
0.655635963640404 0.654891499327034 0 0
0.468008159709495 0.467509531427013 1 1
0.566315217145161 0.565720436341157 1 1
0.355645247369531 0.355314141366523 0 0
0.503007308209688 0.502531086651828 1 1
0.551695836764203 0.551059200238571 1 1
0.565965720024784 0.565452625235353 1 1
0.358414932802694 0.358065477238413 0 0
0.476620260006673 0.476105388254579 1 1
0.462537505496906 0.462139990079469 1 1
0.510711424274496 0.510177277644293 1 1
0.465072064127782 0.464609399408403 1 1
0.573259588946723 0.572700931206203 1 1
0.522492532271816 0.521938665457918 1 1
0.505454313764917 0.504899304807089 1 1
0.483520318928378 0.482978792621803 1 1
0.475911150958148 0.475486836494346 1 1
0.487245332570124 0.486695425257399 1 1
0.524888278355279 0.524361751690653 1 1
0.604481417614892 0.603859420669091 1 1
0.479226245073235 0.478715281664668 1 1
0.512845976406884 0.51230592183084 1 1
0.546489452152691 0.545915073054211 1 1
0.546397489428053 0.545852603431844 1 1
0.520616993426777 0.520123744136837 1 1
0.484321101339879 0.483780227499277 1 1
0.35198105372993 0.351626020646144 0 0
0.537869218206009 0.537328367354339 1 1
0.382768087019483 0.382396905779927 1 1
0.429780268319494 0.429361660258429 1 1
0.564541187840832 0.563978420958893 1 1
0.467641098508296 0.467181910762774 1 1
0.511377771286961 0.510862732883608 1 1
0.418131935791544 0.417664353834112 1 1
0.502797406806243 0.502315997006893 1 1
0.467518280253182 0.467041269082241 1 1
0.536307860429072 0.535766461111931 1 1
0.510099614888978 0.509580900100571 1 1
0.623764268650534 0.623201887302269 1 1
0.486858818739284 0.486263188961883 1 1
0.476640893521169 0.476191133099479 1 1
0.576302564907617 0.575659677209211 1 1
0.413693325026142 0.413245633014487 1 1
0.568462330188281 0.567889190195949 1 1
0.483313032564709 0.482877032655103 1 1
0.444023020634156 0.443550429041994 1 1
0.549309067379694 0.548693673253181 1 1
0.354941329567985 0.354536368618113 0 0
0.449964881853327 0.449520066240291 1 1
0.584797377252484 0.584214612008188 1 1
0.434913188646007 0.434499272137267 1 1
0.515925939427032 0.515388335936875 1 1
0.532255531975598 0.531746962563225 1 1
0.589343422523482 0.588731982378891 1 1
0.460631603094351 0.460166876027364 1 1
0.405166629045492 0.404815999164801 1 1
0.474119868745928 0.473661565784096 1 1
0.57801463145341 0.577395344332403 1 1
0.575917404498335 0.575234814163236 1 1
0.493900083558271 0.493370323084483 1 1
0.466321130731246 0.465832881580892 1 1
0.518479196511223 0.517923659511112 1 1
0.534941074762248 0.534402670434876 1 1
0.502507899353033 0.501977837948445 1 1
0.385182207502883 0.384802063302192 1 1
0.552824413726609 0.552277242493399 1 1
0.55370929329158 0.553136196264003 1 1
0.470773865030626 0.470295329373522 1 1
0.471728920978734 0.471216447728298 1 1
0.454920481130897 0.454405042181301 1 1
0.569291499373805 0.568772277490706 1 1
0.516749436786664 0.516149026368843 1 1
0.490033563055538 0.489548974976609 1 1
0.479265224993718 0.478706534005627 1 1
0.495699474175498 0.495133614806587 1 1
0.556745829413189 0.556143293828782 1 1
0.472910314222271 0.472437541709106 1 1
0.64047058748196 0.639800016355153 0 0
0.442053323738727 0.441583472882595 1 1
0.552169736036529 0.551601565695318 1 1
0.489097816500639 0.488531721720007 1 1
0.605133138314622 0.604556048817477 1 1
0.487770024712682 0.487265621030971 1 1
0.529262337828078 0.528742213323794 1 1
0.401045350414953 0.400653517755318 1 1
0.519055354081138 0.518521449840466 1 1
0.493942132919246 0.493440444223947 1 1
0.603993825238312 0.603310917205575 1 1
0.505305984375823 0.504801647784713 1 1
0.566709680850544 0.566112995435396 1 1
0.52394858514008 0.52340749971476 1 1
0.362193405836571 0.361853877850514 1 1
0.54525903545355 0.544670341865598 1 1
0.464875280643606 0.464371865539295 1 1
0.5555773536639 0.554914720460838 1 1
0.444437890550619 0.443974043951415 1 1
0.480479799784023 0.479976261128207 1 1
0.450134778863139 0.449664005360132 1 1
0.477919974127521 0.477392152089157 1 1
0.452028324619674 0.451561384828836 1 1
0.488127747333495 0.487613238115267 1 1
0.419321168088471 0.418948462232511 1 1
0.564062674839198 0.563540254255347 1 1
0.379959449356269 0.379531301708261 1 1
0.467184975511941 0.46667919708079 1 1
0.565199742284624 0.56464356681914 1 1
0.50089780450985 0.500403268897387 1 1
0.51741803710391 0.516834241146758 1 1
0.538681581643218 0.538167236034603 1 1
0.516949453635055 0.516397055787653 1 1
0.532735047964267 0.532124153428548 1 1
0.529021639836315 0.528491628050603 1 1
0.478245923132722 0.477760874494805 1 1
0.549421441044115 0.548801589755566 1 1
0.412736553321563 0.412286716674261 1 1
0.448236389074393 0.447834565966408 1 1
0.62529168687829 0.624621245283526 0 0
0.586039684178181 0.585453101769317 1 1
0.42317767397277 0.42271260685519 1 1
0.536352507248231 0.535858449192372 1 1
0.439454208665369 0.439006094034268 1 1
0.454956241419134 0.454498043504385 1 1
0.466930793953316 0.466498729235949 1 1
0.472948257200017 0.472446359524197 1 1
0.511259929278192 0.510756494296191 1 1
0.437993220561918 0.437561519415783 1 1
0.496762217160651 0.496246146781699 1 1
0.575236300132871 0.574606391274049 1 1
0.347004585073288 0.346640813526738 0 0
0.389364643180088 0.388943830962689 0 0
0.563640434538124 0.563034662130754 1 1
0.607960969123836 0.607370036169259 0 0
0.565024464410116 0.5644922362577 1 1
0.429859145124616 0.429434770170481 1 1
0.402412621689249 0.402005748847709 0 0
0.523464380594398 0.522928442318999 1 1
0.433035942306743 0.432571798291362 1 1
0.51276008289931 0.51222663609183 1 1
0.428415518806095 0.427965681162147 1 1
0.575977582580079 0.575391179748872 1 1
0.540462531702548 0.539852778330332 1 1
0.53940408749616 0.53889342239129 1 1
0.531606564407821 0.531040935154433 1 1
0.457351595077411 0.456803427339011 1 1
0.403659315663726 0.403278715446365 1 1
0.468206266996653 0.467750113142002 1 1
0.540410927084969 0.539856142267571 1 1
0.557729068974901 0.557177547554142 1 1
0.585667075950698 0.584956153784988 1 1
0.491518394801859 0.491042436397586 1 1
0.458474104588157 0.458007156538154 1 1
0.598816077486938 0.598222330360386 1 1
0.600801556168506 0.600204972679936 1 1
0.40540015424222 0.404945605322925 1 1
0.327822634678393 0.327470719178657 0 0
0.491643138040822 0.491162027653898 1 1
0.568946878790291 0.568319931116951 1 1
0.439844590173141 0.439323775347485 1 1
0.503383855252239 0.502876962707693 1 1
0.490684218765003 0.490167251433055 1 1
0.526720482319895 0.526210876809296 1 1
0.567721810556381 0.567054813926787 1 1
0.546056634723243 0.545526269841767 1 1
0.507444240904813 0.506942356201816 1 1
0.451180930046581 0.450716409987663 1 1
0.507493873721599 0.506938101176325 1 1
0.608475247942967 0.607802442100506 0 0
0.533409310065861 0.532911283821913 1 1
0.53739487235891 0.53687098183565 1 1
0.472561342354917 0.472060964367158 1 1
0.60735478650949 0.606723955058832 1 1
0.457898622456888 0.457439055990683 1 1
0.466496722284591 0.466035230039279 1 1
0.481015804593174 0.480565702958481 1 1
0.414346832132542 0.413890896296595 1 1
0.49687808167217 0.496367820871146 1 1
0.50238781299461 0.501880290320402 1 1
0.436961660289101 0.436518147295244 1 1
0.616192316212901 0.615544711100299 1 1
0.593584826721355 0.592981222177095 1 1
0.376458986971668 0.376122411329139 0 0
0.449661722106949 0.449233780348884 1 1
0.478943703168999 0.478333669018235 1 1
0.429390922597881 0.428986964225474 1 1
0.669203173490124 0.668569950707555 0 0
0.481942541510835 0.481420138081303 1 1
0.404645349137051 0.404237078105233 1 1
0.483664835443962 0.483162027883476 1 1
0.511968947699493 0.511449627848147 1 1
0.447518513042533 0.447041813866412 1 1
0.44011090708817 0.439611838871869 1 1
0.456063564840591 0.455630286864558 1 1
0.61536215619565 0.614637793450223 0 0
0.489225095670224 0.488745602246989 1 1
0.505348926804261 0.504882313966848 1 1
0.514948250208754 0.514396781766765 1 1
0.532724015003447 0.532150613030456 1 1
0.53842684031897 0.537823828965264 1 1
0.527413478622789 0.526902226830196 1 1
0.567999591104487 0.567375265790268 1 1
0.498908647648154 0.498404849837204 1 1
0.620268700679847 0.619555960119241 0 1
0.64098727601296 0.640252314741673 0 0
0.488352569104649 0.487812922081458 1 1
0.545043496307784 0.544484766368456 1 1
0.390903810373542 0.390534494358267 1 1
0.516751587593824 0.516208627847989 1 1
0.476974863424403 0.476549161042529 1 1
0.448962550623934 0.448521526448573 1 1
0.563220023500025 0.562610766415016 1 1
0.316313259974973 0.315943063659291 0 0
0.44210870438496 0.441679826732183 1 1
0.410922476294054 0.410456724870679 1 1
0.456670422963165 0.456209908466092 1 1
0.484953714303118 0.484469766970218 1 1
0.512229401209943 0.511635603699418 1 1
0.535955347070345 0.535394404950431 1 1
0.546882078993393 0.546289692392442 1 1
0.530381786460066 0.529822920559228 1 1
0.606188577806025 0.605540324008701 1 1
0.614374691066182 0.613784549743032 1 1
0.523025217255437 0.5224659716325 1 1
0.444223243018703 0.443782277074662 1 1
0.527581614703999 0.527019452729454 1 1
0.47485407809497 0.474357656105711 1 1
0.465879165284965 0.465377607002641 1 1
0.584106655322192 0.583521551925609 1 1
0.574943637894472 0.574308350442558 1 1
0.552879086373454 0.552281678367669 1 1
0.459733334608001 0.459296424744767 1 1
0.495280742656879 0.494718544651082 1 1
0.42926805906329 0.428852856550672 1 1
0.612431512329486 0.611731577912216 1 1
0.458503299334331 0.458047056643882 1 1
0.577402851810734 0.576756866879332 1 1
0.492798002962149 0.492263830591673 1 1
0.53735843753344 0.536798177245422 1 1
0.476466734148685 0.476005392794233 1 1
0.491641379945659 0.491150121550444 1 1
0.610316293261526 0.609761454423271 1 1
0.409617736380318 0.409233267671188 1 1
0.570457439671204 0.569891498233719 1 1
0.5998902263239 0.599264196110164 1 1
0.538866102365659 0.538277923428988 1 1
0.551338936090956 0.550799314602063 1 1
0.427990994786322 0.427527415760049 1 1
0.518327773030484 0.517808879997548 1 1
0.477502494592972 0.477016145461684 1 1
0.393995936597754 0.393523139473893 1 1
0.576636346810037 0.575961893246811 1 1
0.498188908811821 0.497659080830387 1 1
0.49899350686229 0.498493565712618 1 1
0.481875188746069 0.481380002314163 1 1
0.521094462881032 0.520549683167357 1 1
0.442496985557054 0.442065062117517 1 1
0.496341129901999 0.495883217705848 1 1
0.557215849086673 0.556584842323166 1 1
0.46747156393317 0.467023219518403 1 1
0.520495415806336 0.519999119484589 1 1
0.467188468684917 0.466705982794331 1 1
0.567059484796643 0.566447485917755 1 1
0.50627906192068 0.505757447321923 1 1
0.695675596942991 0.69501727687185 0 0
0.440472472497626 0.440053814447359 1 1
0.371907345776818 0.371532090835616 0 0
0.488002258859489 0.487520014024052 1 1
0.429731819517832 0.429297587241483 1 1
0.48906776494376 0.488547676166417 1 1
0.570316838939979 0.569744185999745 1 1
0.442570222557359 0.442072164118595 1 1
0.416809536475893 0.416406908728331 1 1
0.535933507106312 0.53540343673559 1 1
0.553694144797308 0.553114117685336 1 1
0.53473959915713 0.534123284360099 1 1
0.606739965833495 0.606107155267253 1 1
0.41619579970128 0.415809266480287 0 0
0.46937378406076 0.46887906805249 1 1
0.458063239391205 0.457587282700219 1 1
0.432591603170984 0.432177597113904 1 1
0.569044251709997 0.568443044759662 1 1
0.549780551266922 0.54922905171583 1 1
0.391305338097897 0.390895408818254 1 1
0.598284494193368 0.597687558764704 0 0
0.603147737195307 0.602540236591024 1 1
0.472250028055731 0.471816044932431 1 1
0.484135706205848 0.483698971791975 1 1
0.498827503183813 0.498310070562684 1 1
0.421437951300248 0.421053659771085 1 1
0.447729784313456 0.447316891857701 1 1
0.517048619085958 0.516513198515843 1 1
0.521855756008561 0.521339704294486 1 1
0.503935957119654 0.503378982672328 1 1
0.582691345081404 0.582085681983935 1 1
0.58472470297811 0.584123227080049 1 1
0.563386309410211 0.562835525598357 1 1
0.494203693662508 0.493660665628755 1 1
0.585992011352613 0.585326047065702 1 1
0.594330158033641 0.593667249107911 1 1
0.42154101742914 0.421113176689731 1 1
0.458610729830858 0.458096617435569 1 1
0.376663762816892 0.376290138939355 1 1
0.684840959201734 0.684187070032162 0 0
0.367762768928876 0.367419042008884 0 0
0.501959383631267 0.501470267132216 1 1
0.445869072538778 0.445423972086189 1 1
0.522472493317413 0.521929544450068 1 1
0.578827674311694 0.578226315086238 1 1
0.403702542740385 0.403340638377083 1 1
0.522397504253132 0.52186189695204 1 1
0.562111689088358 0.561479187281639 1 1
0.493481219287729 0.492975623747997 1 1
0.621557695183764 0.620915123611166 1 1
0.556220892867159 0.55565401664638 1 1
0.423835753635493 0.42331513458389 1 1
0.456343680088921 0.455846029162675 1 1
0.497291731505363 0.49677371961255 1 1
0.501500190312951 0.500942782505631 1 1
0.460087812408478 0.459644717059539 1 1
0.563109430731803 0.562538260646286 1 1
0.438309326865828 0.437857049391296 1 1
0.501543215532665 0.50106394646855 1 1
0.418695645046844 0.418213602556459 0 0
0.524447008219791 0.523965264298795 1 1
0.415962292227198 0.415532476284041 1 1
0.480779135704609 0.480319403708071 1 1
0.44760027650339 0.447126414373087 1 1
0.402780581796848 0.40236637736464 1 1
0.564422216792678 0.563893265145476 1 1
0.603735503754697 0.603060990166802 1 1
0.551401977770412 0.550891675713082 1 1
0.533646131485834 0.533132829148181 1 1
0.499164693318519 0.49869499386506 1 1
0.563616822257021 0.563055879025015 1 1
0.49346722466961 0.492884655979181 1 1
0.467524817170239 0.467107599077434 1 1
0.385603065361173 0.385216525132634 0 0
0.472218877298552 0.471778078385875 1 1
0.455517372351473 0.45504316205846 1 1
0.444473078456607 0.444049909052424 1 1
0.361364296064962 0.36099313993332 0 0
0.393902252407052 0.393514350044263 0 0
0.519294360888339 0.518756617588088 1 1
0.53192660543416 0.531377863871391 1 1
0.542286128724938 0.541799284061918 1 1
0.518276396676088 0.51766593284694 1 1
0.514112114988638 0.51355206377151 1 1
0.486775888095984 0.486245634019008 1 1
0.569634523671039 0.56892272359263 1 1
0.473712782688726 0.473220198293724 1 1
0.496770433312652 0.496276894353176 1 1
0.633507252874808 0.632777944748131 1 1
0.468802974229057 0.468351739125936 1 1
0.55607783921759 0.555487520974524 1 1
0.438032308493702 0.437556936923661 1 1
0.61763318581578 0.617024416461113 1 1
0.490018677738412 0.489500294056014 1 1
0.530247247824787 0.529704315482872 1 1
0.617628313215341 0.61698557363999 1 1
0.477927636454225 0.477402254374436 1 1
0.535946329087293 0.535485830036112 1 1
0.495063782252911 0.494521958219249 1 1
0.526929368285115 0.526373478675432 1 1
0.539750486077919 0.539191160935312 1 1
0.497167904446063 0.496638227733552 1 1
0.495874069647847 0.49541858981581 1 1
0.429923690823963 0.429499257709253 1 1
0.6133297910259 0.612655880304996 1 1
0.43122718838283 0.430751525461395 1 1
0.550365943143527 0.549802979480093 1 1
0.554986365784086 0.554393762083014 1 1
0.482801008168587 0.482297209221594 1 1
0.526926427874625 0.526378194942973 1 1
0.476325223669549 0.475849719660765 1 1
0.368898529924365 0.368499390501148 1 1
0.473601575290831 0.473082464923094 1 1
0.417181109426122 0.416733589404749 1 1
0.529613551293668 0.529121996359918 1 1
0.494770859491603 0.494290383413236 1 1
0.395102484379482 0.394684771302142 1 1
0.44116026417968 0.44072710134957 1 1
0.468444376948159 0.467997451977389 1 1
0.571483380414712 0.57088135532113 0 0
0.489971710339966 0.489477726964267 1 1
0.628502922574309 0.627849825884086 0 0
0.456565029696076 0.456048346421635 1 1
0.540756924019365 0.540245270117325 1 1
0.452453331729545 0.452037494535389 1 1
0.322363451039697 0.322046569016122 1 1
0.469839879549803 0.46937772962848 1 1
0.439048284437191 0.438628121730033 1 1
0.492640722689973 0.492130347727918 1 1
0.548747211304456 0.548201461755922 1 1
0.565171161976381 0.564619778353778 1 1
0.581100450504681 0.580429620756324 1 1
0.555152896681072 0.55455764805714 1 1
0.427271789399274 0.426809936660373 1 1
0.600499504376867 0.599860404474112 1 1
0.474878606973753 0.474437971144944 1 1
0.494690925335792 0.494180634467868 1 1
0.487243470268518 0.486706528314547 1 1
0.409256827547083 0.408885444416795 1 1
0.594274093460136 0.59367601984271 0 0
0.491759065605552 0.491264837367364 1 1
0.306785046615315 0.306464646681829 0 0
0.463998909806179 0.463547836198331 1 1
0.381277372441293 0.380910863331856 1 1
0.586459769119745 0.585874714238528 1 1
0.388412831973635 0.388009269399245 0 0
0.46371846006619 0.463201622989795 1 1
0.521329898780829 0.520848427933718 1 1
0.462006327347065 0.461532931668883 1 1
0.566236862771042 0.565710473843882 1 1
0.427849023986146 0.42736408790975 1 1
0.538965390645049 0.538405695953302 1 1
0.595719357981165 0.595120787527266 1 1
0.434842863859297 0.434395358643731 1 1
0.462162250764612 0.461687845910196 1 1
0.516463085126888 0.515975613267867 1 1
0.475513618565092 0.47504663217851 1 1
0.507102272030395 0.506586930014211 1 1
0.330732329263789 0.330410653132199 0 0
0.537256881303745 0.536620360605241 1 1
0.488430281255362 0.487915197452532 1 1
0.474882562148203 0.474360708656834 1 1
0.431337460323 0.430899008365237 1 1
0.403456824870996 0.403011467166544 0 0
0.449303109015941 0.448839391427302 1 1
0.522138334531919 0.521603180688877 1 1
0.536810133093718 0.536208491510111 1 1
0.454894651433984 0.454442143879035 1 1
0.490516660642032 0.490033474620061 1 1
0.440577471832139 0.440061307778197 1 1
0.489132132017384 0.488633014442988 1 1
0.616905533522924 0.616330364788337 1 1
0.507889503826189 0.507392053747357 1 1
0.406637911281848 0.406210779283244 1 1
0.503058764021449 0.502530800665911 1 1
0.451533089577248 0.451050930077175 1 1
0.551084808654671 0.550508655941103 1 1
0.483174442611808 0.482695889266541 1 1
0.450045059214766 0.449556986046069 1 1
0.546695797604724 0.546115843032157 1 1
0.436999059660592 0.436431251183516 1 1
0.450289474299053 0.449819857616018 1 1
0.572518363189953 0.572003185666212 1 1
0.510037722952021 0.509442696120521 1 1
0.493368421378021 0.49286003574928 1 1
0.498359870799697 0.497887960266547 1 1
0.614997217159865 0.614436642642933 0 0
0.448277482306229 0.447877765330545 1 1
0.460817664793907 0.460335745999835 1 1
0.337315651910469 0.336991883833199 0 0
0.559812882561217 0.559230635211067 1 1
0.46842260860873 0.467928382943367 1 1
0.476089236828388 0.475592575150925 1 1
0.442228106878865 0.441764205285079 1 1
0.5240147433899 0.523504637393841 1 1
0.489922714388684 0.489419892781047 1 1
0.509545303354241 0.509044721958749 1 1
0.610381461195004 0.60981833216389 1 1
0.594967286045298 0.594375381490433 1 1
0.486786055177004 0.486309653094011 1 1
0.647985094765495 0.647302931150817 0 0
0.49862133610594 0.498092714330507 1 1
0.539612346009745 0.539070844586947 1 1
0.563361391712792 0.562809982305625 1 1
0.442409346659286 0.441956864192068 1 1
0.477733047751059 0.477235565066723 1 1
0.53683079069393 0.536313067241837 1 1
0.396832781731083 0.396411848610551 1 1
0.544890071451989 0.544281298865055 1 1
0.416538837937426 0.416029193326985 1 1
0.523687250566459 0.523060691470665 1 1
0.463647945088343 0.463134471642245 1 1
0.579235556583599 0.578585928333593 1 1
0.500862396643712 0.500285890531783 1 1
0.516074905225881 0.5154954585166 1 1
0.467186329643526 0.466714243600924 1 1
0.531940826114744 0.531410217687026 1 1
0.491306046358266 0.490788106231058 1 1
0.568702067914374 0.568155314734409 1 1
0.54022691925074 0.539666370312911 1 1
0.544887786821832 0.544346640968335 1 1
0.576610943807562 0.575996986760979 1 1
0.463350268665891 0.46286726132427 1 1
0.498223147273476 0.497668443889409 1 1
0.51491803978348 0.514440783060313 1 1
0.54317062437644 0.542580026287075 1 1
0.541527826751783 0.540939853019096 1 1
0.561938583338376 0.561403369058934 1 1
0.496797468411179 0.496306322649312 1 1
0.507793567210087 0.507238481625864 1 1
0.405375710482534 0.404946835500253 1 1
0.475310659922045 0.474764902421029 1 1
0.443372778601592 0.442954439294194 1 1
0.604910425801591 0.604225005870228 1 1
0.523154811575555 0.522620363345683 1 1
0.613332539715663 0.612699670239541 1 1
0.376246611364465 0.375866543021789 0 0
0.48557641478422 0.485102331594786 1 1
0.558676461525937 0.558099637119671 1 1
0.460670888194681 0.460208388264041 1 1
0.45769053206078 0.457198324990544 1 1
0.666404759272396 0.665707807959776 0 0
0.463331724061093 0.462881205663707 1 1
0.496468200331672 0.495893771989619 1 1
0.61181881997451 0.611161966283541 1 1
0.506896692152879 0.506313066433884 1 1
0.551481476237308 0.550819812424602 1 1
0.470021876553436 0.469509722454133 1 1
0.564111043511397 0.563511973931235 1 1
0.516839738514538 0.51626500231725 1 1
0.646387506903206 0.645715139229365 1 1
0.545498619466108 0.5449915145003 1 1
0.490177560039119 0.489700375007078 1 1
0.653087138133447 0.652440399801023 0 0
0.403194188210225 0.402798248688433 1 1
0.554420870999671 0.553879883665465 1 1
0.468098212641003 0.467615889933427 1 1
0.537997962733831 0.537382495797615 1 1
0.490534091076901 0.489978119988038 1 1
0.577237813903493 0.576639854466984 1 1
0.445930690134504 0.445480381904883 1 1
0.442216189970683 0.441794468919858 1 1
0.4912799604348 0.490772897928549 1 1
0.450844511055765 0.450338739774029 1 1
0.383564189883503 0.383121105257549 1 1
0.546043980169523 0.545426813283536 1 1
0.464469222150703 0.463978255038416 1 1
0.551863530513959 0.55132698178029 1 1
0.372865220882504 0.372486921197351 0 0
0.510778301127715 0.510270494609455 1 1
0.485171523541736 0.484650795500956 1 1
0.515277493175087 0.514772950719916 1 1
0.491784024703188 0.491240795871928 1 1
0.42698194993018 0.426558925342515 1 1
0.64554665264303 0.644858433052228 1 1
0.698997069013973 0.698148716163711 0 0
0.523013844628776 0.522432768390845 1 1
0.614142829758655 0.613549773913406 0 0
0.406315411172712 0.405879390784522 1 1
0.554551095456645 0.553984708357234 1 1
0.568886585735064 0.568307852393169 1 1
0.408968245926097 0.408557605548646 1 1
0.461988248910215 0.461475452011292 1 1
0.610797127165537 0.610160739969199 1 1
0.499480074214165 0.498922414516458 1 1
0.395284396282245 0.39489100110418 1 1
0.535148672162134 0.534608398562085 1 1
0.489372023045642 0.488828633985784 1 1
0.47286512248859 0.472431085150284 1 1
0.7417258917842 0.740954633996525 0 0
0.550441759359485 0.549905135597777 1 1
0.505293225820989 0.50472756837918 1 1
0.46615851408362 0.465721218383595 1 1
0.430807460428681 0.43035705637755 0 0
0.402304263644921 0.401897329863399 1 1
0.455387625815947 0.454941188297408 1 1
0.409511096984186 0.409076957651822 1 1
0.561819738217759 0.561280491981654 1 1
0.503276367082288 0.502792529573517 1 1
0.601681556182511 0.601123099859718 1 1
0.524490967421628 0.523998528414722 1 1
0.674339938892382 0.673617058812908 0 0
0.491317870287362 0.490856947505964 1 1
0.457852594925821 0.457389789062821 1 1
0.455217224632918 0.45478939546056 1 1
0.607067630243434 0.606476275815539 1 1
0.589883834228644 0.589343108133708 1 1
0.498491287714325 0.498017711849252 1 1
0.493362939169635 0.492818845530756 1 1
0.526790398557408 0.526269002933335 1 1
0.641713373579926 0.641011171444957 0 0
0.40807078979066 0.40758353130779 1 1
0.444843207913374 0.44440210118461 1 1
0.431373648558757 0.430862019637004 1 1
0.49044509769127 0.489988843059952 1 1
0.392528788968172 0.39208832970704 1 1
0.517307912860858 0.516801673220681 1 1
0.374653771879735 0.374242273405696 1 1
0.425082626443651 0.424702539165187 1 1
0.429044981135686 0.428639795613079 1 1
0.482004856057041 0.481514929412704 1 1
0.545265675080922 0.544757733722269 1 1
0.4841615807337 0.483629624632812 1 1
0.440183952132103 0.439781588197639 1 1
0.473873198481519 0.473381982970407 1 1
0.474397189117943 0.473947381884156 1 1
0.497378260682779 0.496841872880702 1 1
0.429730419949002 0.42930066795095 1 1
0.546764130353974 0.546239373792785 1 1
0.521801428306465 0.521232748277056 1 1
0.442701159450521 0.442229197874813 1 1
0.614254133184052 0.613601401643054 0 0
0.432954745370868 0.432523134943185 1 1
0.406986753488459 0.40655040358073 1 1
0.613530578518529 0.612874638480962 1 1
0.540557720446216 0.540042817924001 1 1
0.353257836469249 0.352906884465618 0 0
0.545221383989758 0.544684966234784 1 1
0.421567659891835 0.421132848497492 1 1
0.518009526164168 0.51737359216415 1 1
0.519131640891209 0.51862066544507 1 1
0.436740671907088 0.43632341068787 1 1
0.475705587998505 0.475239448230295 1 1
0.496091680093627 0.495584374112946 1 1
0.436865025593965 0.436464856313582 1 1
0.546461797514094 0.545868284114958 1 1
0.524189630196644 0.523682903287753 1 1
0.437107839076515 0.436590894446539 1 1
0.448673730993872 0.448182036080847 1 1
0.541149228193381 0.540557118314336 1 1
0.489427801012342 0.488954989555935 1 1
0.420810428549085 0.420331207472677 1 1
0.530927233994396 0.53039741857856 1 1
0.519482827245628 0.519024803752772 1 1
0.426529006625024 0.426040826133356 1 1
0.507519107025822 0.506984963239491 1 1
0.505020334908834 0.504496374903985 1 1
0.531788528134182 0.531188396137865 1 1
0.479999979767881 0.479528621365898 1 1
0.360185348470372 0.359805032230239 1 1
0.442624703901947 0.44215704573454 1 1
0.396995073658319 0.396575012523079 1 1
0.57580145319686 0.575172981559642 1 1
0.465004603145093 0.464556867322323 1 1
0.675714784063327 0.674923638327544 0 0
0.475534154861547 0.475061160277172 1 1
0.425044552060008 0.424564098228439 1 1
0.565926764208559 0.565356838691729 1 1
0.498937857777371 0.498410925945221 1 1
0.623667277212132 0.623014276861287 1 1
0.650682681358889 0.649877425358998 0 0
0.490292844718806 0.48978727340042 1 1
0.518493081039692 0.517946537428367 1 1
0.536697069134653 0.53612103879155 1 1
0.501652784909063 0.501077643376464 1 1
0.60588269785866 0.605234023114089 1 1
0.482070821727884 0.48158964922758 1 1
0.51999416202771 0.519463184812478 1 1
0.426245966556982 0.425772432042755 1 1
0.629795481181836 0.629144719518796 0 0
0.494864141843045 0.494304606040323 1 1
0.407046872291479 0.406642077842902 1 1
0.560594341512088 0.560065296371357 1 1
0.412060392007755 0.411644842693554 1 1
0.625027074121511 0.624388574215274 0 0
0.507091715093079 0.50651321775948 1 1
0.511851795263034 0.511360108480658 1 1
0.497582625916414 0.497097356543008 1 1
0.482272264335646 0.48174398813566 1 1
0.393846002206936 0.39346068791552 1 1
0.574269074936451 0.57364750837131 1 1
0.479876422833909 0.479337999883067 1 1
0.63441035238422 0.633769866012873 0 0
0.499326270227448 0.498840688786701 1 1
0.474919406095178 0.474391766377869 1 1
0.39170322374821 0.391319655171165 0 0
0.642734271171223 0.642118819339911 0 0
0.567490297309584 0.566917948020293 1 1
0.54425209659833 0.54369219868136 1 1
0.659037506221141 0.658291518046304 0 0
0.479300737423677 0.47884886165155 1 1
0.473557852447258 0.473088470604237 1 1
0.485121936556845 0.484590300674782 1 1
0.491618721600218 0.491147752029004 1 1
0.458074671652427 0.45757127851726 1 1
0.45177260752418 0.451268788425531 1 1
0.57108653492064 0.570559267147184 1 1
0.502073238507474 0.501507681099548 1 1
0.574132175664319 0.57358520182428 1 1
0.434926535032647 0.434431156948888 1 1
0.555804082081492 0.555260282030483 1 1
0.479667161458725 0.479195789631787 1 1
0.42064021084815 0.42019697784274 1 1
0.451653969048179 0.451151144511138 1 1
0.520756670963047 0.520235792750761 1 1
0.576459741465947 0.575850395449319 1 1
0.562914203171966 0.562345109670209 1 1
0.51451836644053 0.514038501321798 1 1
0.515271620639555 0.514696795833726 1 1
0.352327057304019 0.35199666551828 0 0
0.525775664427586 0.525223694673378 1 1
0.412774412300693 0.412338534089757 1 1
0.657364920841408 0.656622528284228 0 0
0.564697532531158 0.564087501059515 1 1
0.378399923940494 0.378029216265796 0 0
0.546305896434604 0.545709606266301 1 1
0.33036048151412 0.330004117803726 0 0
0.47210078625385 0.471620008513403 1 1
0.406443836893713 0.406001169464459 1 1
0.53691714905948 0.536365138829893 1 1
0.501893545529608 0.501410279135739 1 1
0.493544157420418 0.492985337938104 1 1
0.579174354414438 0.578524048266171 1 1
0.405855035304897 0.40540061447879 1 1
0.488409294233011 0.487925200630672 1 1
0.481371481609472 0.480868286095664 1 1
0.457171072168295 0.456755051694122 1 1
0.447332017844648 0.446837806430835 1 1
0.457730607881526 0.457244164329309 1 1
0.523467778770719 0.522941681517102 1 1
0.420063847327098 0.419631276005818 1 1
0.537864136052621 0.537300310133972 1 1
0.554750166139677 0.554076825302468 1 1
0.613361069331492 0.612681407985675 1 1
0.55882772063225 0.558253660410749 1 1
0.432282368571463 0.431834292668017 1 1
0.490525426330773 0.490057237794735 1 1
0.473257254153281 0.47279684316109 1 1
0.522237809765886 0.521734490902807 1 1
0.564239114715626 0.563708665727917 1 1
0.459362559878565 0.458877700303508 1 1
0.477126951583302 0.476578983398875 1 1
0.49292202060102 0.492379893366573 1 1
0.376395726855574 0.375996100301638 0 0
0.506588237122877 0.506067534943712 1 1
0.609863497056188 0.60926658837506 0 0
0.370978366329645 0.370589357943239 0 0
0.476674505004319 0.476193899625376 1 1
0.469044456419404 0.468525596701988 1 1
0.357576937405594 0.357231622260551 0 0
0.555770346894271 0.555190071407643 1 1
0.533453150800031 0.532862468792651 1 1
0.52032595578377 0.519774381482873 1 1
0.470143421398634 0.469737125104109 1 1
0.494370120391986 0.493855424055476 1 1
0.600774501116148 0.600119641414169 1 1
0.451935693740105 0.451477172332182 1 1
0.525093220203828 0.52453965358788 1 1
0.445345263040994 0.44482597631284 1 1
0.434821194242249 0.434391380183334 1 1
0.510468148985897 0.509902956376238 1 1
0.535679737591067 0.535176619526426 1 1
0.501382124237164 0.500888442214402 1 1
0.657919765086424 0.657199728443203 0 0
0.540770281490983 0.540170378037484 1 1
0.557320553499557 0.556788163703857 1 1
0.46497697775335 0.464507435559162 1 1
0.541581256803261 0.540978417147455 1 1
0.499109741130868 0.498605465267062 1 1
0.440204313996583 0.4397246510895 1 1
0.498845568278597 0.498350584071646 1 1
0.520707845440841 0.520187247807526 1 1
0.516585115901956 0.516078315126124 1 1
0.452065839032653 0.451658403821282 1 1
0.582036381606307 0.581512084078818 1 1
0.49855200992385 0.498035149204561 1 1
0.354302056286401 0.353960661782512 1 1
0.455690898236267 0.455207688134874 1 1
0.545318587662212 0.544728316376308 1 1
0.468541675435196 0.468046287580778 1 1
0.387103768369927 0.38672117638762 0 0
0.542444160948733 0.541934079056994 1 1
0.533962034975509 0.533430914977385 1 1
0.55716754834824 0.556550312511161 1 1
0.4670972886824 0.466582263155239 1 1
0.509484153852301 0.508974892119515 1 1
0.544996177179015 0.544359573997582 1 1
0.367801711192019 0.367430689167443 0 0
0.473659198223474 0.473163067732274 1 1
0.581020595958216 0.580451952111192 1 1
0.586398641087879 0.585814451758248 1 1
0.526258982895325 0.525720444980665 1 1
0.396946774331476 0.396534865562091 1 1
0.587356074182653 0.58673784433627 1 1
0.476989912584745 0.476439528332489 1 1
0.475992278955453 0.475436578507639 1 1
0.592683046953798 0.592034930374616 0 0
0.695767224637878 0.695040394074396 0 0
0.539594628816822 0.53906600779062 1 1
0.431209187700484 0.430777649755911 1 1
0.559125593392659 0.558507777231456 1 1
0.461681278204047 0.461244799701903 1 1
0.60401232380301 0.603448995939371 1 1
0.511523289063121 0.511004628620484 1 1
0.44253785518492 0.442101615958592 1 1
0.490471084102611 0.489967982827181 1 1
0.401785275503435 0.401297539892224 1 1
0.458924534328728 0.458478505161899 1 1
0.614295322136504 0.613610068598201 1 1
0.564316461067454 0.563777478516464 1 1
0.474126927940775 0.473575635596014 1 1
0.530734057832031 0.530153277640491 1 1
0.431909587009696 0.431464812053745 1 1
0.528112538354276 0.527556795330224 1 1
0.694284649499673 0.693644878129389 0 0
0.598877607648185 0.598308933027283 1 1
0.447590663230294 0.447115571961977 1 1
0.474704371615047 0.474108568964886 1 1
0.58107544132739 0.580499307187565 1 1
0.649082672972044 0.648366003021638 1 1
0.478670533357513 0.478235284312982 1 1
0.440869416978705 0.440432144089254 1 1
0.520767191050915 0.520229114535906 1 1
0.484682588848041 0.484175645438964 1 1
0.466965850860573 0.466452915985807 1 1
0.371447629356284 0.371027565874645 0 0
0.467482478858495 0.466966984498387 1 1
0.407149909539774 0.406745126255089 1 1
0.461484606922888 0.461048611201584 1 1
0.402659080822109 0.402232056597395 1 1
0.423025569454437 0.422609608894333 0 0
0.54712354826791 0.546596861486244 1 1
0.473340594863985 0.472880550001495 1 1
0.460970641629052 0.460409275290383 1 1
0.531320173812922 0.53078324954507 1 1
0.463299486298702 0.462843313667641 1 1
0.488819296798496 0.488393775320435 1 1
0.489864993698953 0.489390555379816 1 1
0.431377070988698 0.43098542093392 1 1
0.457862171068845 0.457385265592737 1 1
0.577174870153519 0.576576386445073 1 1
0.449755072148291 0.449314905352689 1 1
0.595116147365789 0.594469424299874 1 1
0.617601094724949 0.616911449804586 1 1
0.599921415110463 0.599226071343447 1 1
0.516138844507501 0.51554840075944 1 1
0.376681405582917 0.376306942130503 1 1
0.394483793124049 0.394088293079992 1 1
0.565825103257714 0.565251174655455 1 1
0.481970450808312 0.481412657184071 1 1
0.63117928562655 0.630511720812207 0 0
0.483568890144411 0.483057707540239 1 1
0.585443167234587 0.58486717909197 1 1
0.432424704415285 0.431959799516976 1 1
0.562963102268854 0.56238260218368 1 1
0.514482556831283 0.513968828516292 1 1
0.346929386102444 0.346619485117786 1 1
0.59905282994719 0.598348412768505 1 1
0.464991100963801 0.464581884213724 1 1
0.521930892588997 0.521353985817333 1 1
0.510978343907079 0.510436559661691 1 1
0.474509870216933 0.474023228735784 1 1
0.53748725500749 0.536909889273439 1 1
0.509209712630482 0.508631899360896 1 1
0.466644387197266 0.466206865071337 1 1
0.494605240661098 0.494115381715379 1 1
0.455395719219826 0.45491158491773 1 1
0.545450798448881 0.544915987226918 1 1
0.459850440967848 0.459359750143877 1 1
0.316756828244093 0.316391467233573 0 0
0.492675053889822 0.492180708222553 1 1
0.514543578023104 0.514014250187551 1 1
0.476818851973425 0.476353627163843 1 1
0.507860124360628 0.507340820363808 1 1
0.491856470424917 0.491334027683687 1 1
0.543960374337637 0.543403647413562 1 1
0.46897923266507 0.468529817497083 1 1
0.456189282672964 0.455715633578887 1 1
0.431708967435146 0.431250747774014 1 1
0.508999298124394 0.508482786805644 1 1
0.493930403934623 0.493364693704941 1 1
0.545605091164077 0.545028590601981 1 1
0.524979312120758 0.524434205063838 1 1
0.4213864842419 0.420915488899194 1 1
0.517359124919186 0.516850865427699 1 1
0.439505400748496 0.439003225425122 1 1
0.506546844726245 0.506029977031933 1 1
0.502842048347258 0.50225999490386 1 1
0.565100129282888 0.5645139475446 1 1
0.45444188066771 0.454021831242043 1 1
0.432726476869032 0.432263072773957 1 1
0.456948688551074 0.456482126112005 1 1
0.361336273974079 0.360963518430287 0 0
0.359506074572521 0.359109338744353 0 0
0.435005264850149 0.434569689600904 1 1
0.470073772696006 0.469594769316822 1 1
0.465831583581257 0.465273918795804 1 1
0.40067694197329 0.400274941179097 1 1
0.625389702020636 0.624809508062538 0 0
0.542124979418922 0.541618982266796 1 1
0.376854795692662 0.376492817144559 0 0
0.39421909871543 0.393809891387776 1 1
0.632219815995409 0.631531320736514 0 0
0.501411645312214 0.500879560908505 1 1
0.504883864948287 0.504395671158404 1 1
0.502630392857632 0.502168017745724 1 1
0.411414958959971 0.410975087415692 1 1
0.409231611225793 0.408827739870271 1 1
0.459125211391302 0.458653014110119 1 1
0.537088952247533 0.536499557861559 1 1
0.426972295662472 0.426531232542396 1 1
0.47405272847375 0.473578969428256 1 1
0.352518865069216 0.352195824715587 0 0
0.471941905167545 0.471423086738817 1 1
0.512267437729582 0.511731948673627 1 1
0.573307705851306 0.572686661054552 1 1
0.490565324738943 0.490028335947269 1 1
0.558186479961539 0.557546121908019 1 1
0.568733622782959 0.568080485146907 1 1
0.465253155626253 0.464797477802835 1 1
0.442572545254594 0.442020880362161 1 1
0.335930792724325 0.335604035400758 0 0
0.577812465037403 0.577210997567948 0 0
0.50407670668359 0.503615956959593 1 1
0.520140074652759 0.519580764826483 1 1
0.42831690453266 0.42784740130808 1 1
0.578708694670273 0.578133994586728 1 1
0.518192001035015 0.517670180921983 1 1
0.526559331138001 0.526043405432381 1 1
0.658147043252252 0.657484069274952 0 0
0.549824608155724 0.549273143006521 1 1
0.615670277360703 0.614979965792794 1 1
0.538076742506853 0.53756271598541 1 1
0.588608444560849 0.588003090814767 1 1
0.423235438665088 0.422797263334909 1 1
0.449484276992959 0.448991178437696 1 1
0.519008599838312 0.518496934504905 1 1
0.516750373505213 0.516189667458893 1 1
0.587885527895585 0.587262645286475 1 1
0.607980024917832 0.6073741247104 1 1
0.468125398794919 0.4675986617864 1 1
0.475297420580133 0.474817512237921 1 1
0.56539875046045 0.564810641082371 1 1
0.629992977824699 0.629317692395106 0 0
0.499441759331768 0.498952323665466 1 1
0.585332557066153 0.584748582554773 1 1
0.428975623096586 0.428545692733694 1 1
0.527183013265993 0.526644767872324 1 1
