# Supplementary material for: Bias caused by sampling error in meta-analysis with small sample sizes
Source: PLoS One. 2018 Sep 13;13(9):e0204056. doi: 10.1371/journal.pone.0204056 (PMC6136825; doi:10.1371/journal.pone.0204056)
Supplement: S4 File — (ZIP) [file pone.0204056.s004.zip › results N = 10 theta = 0.5 tau = 0.5 sz = 10-20.txt]

"cohen.dl.theta" "hedges.dl.theta" "cohen.dl.cp" "hedges.dl.cp"
0.289843726298363 0.276591501295794 1 1
0.404188299567295 0.387479679431843 1 1
0.335535802618905 0.319205094584473 1 1
0.60664135322926 0.566777233014589 1 1
0.227781840296746 0.217785303055087 1 1
0.683260224709609 0.648984881407549 1 1
0.322048938512633 0.308445555289187 1 1
0.301424038433246 0.275647238360619 1 1
0.170817993300451 0.167300859181077 1 1
0.655037568559621 0.621167071239471 1 1
0.610535647712655 0.57757806273834 1 1
0.214823940161787 0.210801191907573 1 1
0.528022084342921 0.50463411421124 1 1
0.358778166004378 0.335432138334202 1 1
0.615937470045086 0.585740043317533 1 1
0.739883761979275 0.693818233960513 1 1
0.94015218106712 0.893964911694192 0 0
0.259912375596361 0.237615381163593 1 1
0.495573530386953 0.473475410008986 1 1
0.716607968774064 0.673151016701214 1 1
0.463377624825033 0.445459642134909 1 1
0.586459327874064 0.557279676182218 1 1
0.543050324923068 0.514613614079156 1 1
0.221455509722304 0.205936409402999 1 1
0.303229318932307 0.280688457508184 1 1
0.974101490661003 0.926933546677872 0 0
0.53750357722096 0.515617648031873 1 1
0.398946492818087 0.379057172742686 1 1
0.632928398010436 0.60356631491747 1 1
0.633996365569966 0.613974591075515 1 1
0.547713345415365 0.521972976122259 1 1
0.133092014616288 0.128317651349793 0 0
0.193508964404197 0.182507011924295 1 1
0.779773027786664 0.75453765611546 1 1
0.760913046722796 0.727996814898867 1 1
0.472564711160699 0.443877653693242 1 1
0.15050525693636 0.138888715022079 1 1
0.695231973700553 0.671141765290288 1 1
0.838767515231942 0.78851655011433 1 1
0.166467900347355 0.162638214025336 1 1
0.756195589897837 0.710401693112887 1 1
0.127021499052856 0.122003248820078 1 1
0.773612108847348 0.736962469126303 1 1
0.291739309768453 0.278846489416308 1 1
0.250200992809219 0.239285077416791 1 1
0.834478814476838 0.799525324105122 1 1
0.933761486410239 0.880549671793745 1 1
0.283879870921057 0.266335641771998 1 1
0.241209450218781 0.235257281681572 1 1
0.708990602640273 0.671506334191467 1 1
0.951106367614098 0.905021924959469 1 1
0.716877202889432 0.672382958311417 1 1
0.550466590430085 0.522453607678336 1 1
0.552204079753742 0.53419660827514 1 1
0.580407511614952 0.555445961641669 1 1
0.71432521221511 0.679053498043154 1 1
0.294948290242286 0.276401022454746 1 1
0.741621585134121 0.701349453256469 1 1
0.336947337591794 0.3135082784299 1 1
0.119145529688392 0.114881867584919 1 1
0.457366245038842 0.430830879148943 1 1
0.466729669425052 0.442909315534278 1 1
0.356725545800457 0.340626635420809 1 1
0.174714607019029 0.165201847842696 1 1
0.449620602050951 0.43938844164421 1 1
0.90758338357793 0.857536701909219 1 1
1.00727243122733 0.9494958710353 0 1
0.257635105914296 0.245203063334368 1 1
0.295756321719301 0.282077936213822 1 1
0.34643926882263 0.331149743694232 1 1
0.724662352243617 0.678528575555735 1 1
0.507862118450562 0.484420707662274 1 1
0.53340974128195 0.509184558290347 1 1
0.299008222103117 0.289771286973481 1 1
0.429263189621409 0.409382309596298 1 1
0.634304831463851 0.605272962419573 1 1
0.654640183573816 0.624885431454147 1 1
0.8621939589667 0.829715156212281 1 1
0.412686064433915 0.389438502686755 1 1
0.372810257277459 0.354219033624413 1 1
0.487584361093335 0.465246500263357 1 1
0.227449483688669 0.212516363728753 1 1
0.408838688099706 0.389310434913646 1 1
0.796809081860976 0.751308722226931 1 1
0.62319695483318 0.580836828986073 1 1
0.419744570584931 0.414612159764711 1 1
0.684041431103359 0.656139943223498 1 1
0.524883608556016 0.50063043707146 1 1
0.669643121285668 0.627548791198773 1 1
0.771517640260541 0.739216734218588 1 1
0.848049979874274 0.80644876169853 1 1
0.49916120040244 0.479860250912163 1 1
0.196907814943066 0.189704067510596 1 1
1.13555406938426 1.07793193619867 0 0
0.683274962430799 0.647063494386855 1 1
0.385599739808366 0.369020362541599 1 1
0.354389198203607 0.33244112077677 1 1
0.601441816071296 0.579272579365565 1 1
0.32117823624662 0.307928795559449 1 1
0.489462739547232 0.457261726011188 1 1
0.993068944413042 0.945903040692642 0 0
0.375508231720488 0.353798284328292 1 1
0.644711366423561 0.61718595902283 1 1
0.382652385065294 0.365094710974798 1 1
0.226355388598638 0.222527027737328 1 1
0.806517724344608 0.791935190468068 1 1
0.339268117747018 0.322911054214295 1 1
0.240952435621486 0.227199229773089 1 1
-0.107744263643941 -0.0954046808191075 0 0
0.461232959045606 0.439802924262915 1 1
0.746386592358779 0.702566121809118 1 1
0.588299819298374 0.561784486788815 1 1
0.394021584474236 0.371473834031581 1 1
0.578629744206334 0.549492213922489 1 1
0.634934690578393 0.60601879771383 1 1
0.417537098071075 0.399838880073414 1 1
0.646716735361252 0.618030549705988 1 1
0.572539018335749 0.539937739777419 1 1
0.679376136711071 0.645213615384434 1 1
0.628072714077292 0.601684077388122 1 1
0.480767975979567 0.453509175720153 1 1
0.261972650061617 0.251511090245195 1 1
0.979960847168691 0.936116410492989 1 1
0.53173357680132 0.507355775172304 1 1
0.197086546344994 0.197573937869117 1 1
0.533804309829994 0.507550943245732 1 1
0.304882785352785 0.280573113761488 1 1
0.0227434983948381 0.01383828278537 1 0
0.470846886118076 0.448601676586257 1 1
0.635653386098852 0.609187238475279 1 1
0.339924962538143 0.326215651385577 1 1
0.766613274166929 0.736079981930801 1 1
0.808626707589621 0.772909020161034 1 1
0.539900193275572 0.507125250158536 1 1
0.181340945813516 0.167349397172073 1 1
0.279460583907066 0.266008951273067 1 1
0.738489296581413 0.703048186775781 1 1
0.571140285852638 0.540681851512838 1 1
0.436193537715998 0.412312997713299 1 1
0.50201555250522 0.473341950217023 1 1
0.597730324686245 0.569439536982282 1 1
0.806792619552869 0.77466897905938 1 1
0.752638226467182 0.7219949425736 1 1
0.984155287175431 0.935222191870809 0 0
0.712873500294161 0.685508385038773 1 1
0.234884574281293 0.226968931829654 1 1
0.338192189406158 0.322033279445075 1 1
0.435013987243688 0.427147824662849 1 1
0.914128991614309 0.86795855741187 0 0
0.5959338702244 0.553428609510416 1 1
0.563432586368444 0.546042946803181 1 1
0.925107944129572 0.871418887993593 1 1
0.610700235385786 0.582475551516968 1 1
0.8318351173107 0.790469612666286 1 1
0.241256490820689 0.222943970780561 1 1
0.91020043251088 0.879960239540048 1 1
0.205380813246202 0.199697903360151 1 1
0.190499234590948 0.178127302668205 1 1
0.427241163278941 0.403841982530169 1 1
0.741860580823995 0.716708579900503 1 1
0.607073879718787 0.58736431691194 1 1
0.742922336524733 0.706421383007706 1 1
0.712666196022977 0.679076149993651 1 1
0.153148398218332 0.149058016067059 1 1
0.337217460798764 0.32033228824109 1 1
0.454497651864534 0.423348367679923 1 1
1.07186813443448 1.02774913880293 0 0
0.46570199026579 0.447919424478229 1 1
0.531255413653974 0.506988457987569 1 1
0.730819477117332 0.688405459246221 1 1
0.491494169736819 0.472227237535321 1 1
0.312563322709159 0.292155891183581 1 1
0.566936475377196 0.532993578979622 1 1
0.661356670316323 0.632068934781321 1 1
0.31162877234374 0.300008665593519 1 1
0.360203836752166 0.346164495574572 1 1
0.270722735219157 0.253826005872381 1 1
0.272127754648461 0.252049213495698 1 1
0.457840992597068 0.441313038455317 1 1
0.153271779355831 0.146688497793258 0 0
0.448632718708549 0.425086005276883 1 1
0.234510037801195 0.230019291764659 1 1
0.692367079198959 0.657688137750149 1 1
0.452773460104868 0.438291400296956 1 1
0.42435588621907 0.408942307564059 1 1
0.733083982965223 0.691082715155158 1 1
0.576850441991285 0.549360770378698 1 1
0.508139238233154 0.499543760861516 1 1
0.704350964267127 0.67229690443803 1 1
0.529576470013551 0.504231260717534 1 1
0.321454022300631 0.307687730002278 1 1
0.470280916181996 0.444605451020356 1 1
0.585691767995141 0.558321531107508 1 1
0.929390870328118 0.894877779820006 1 1
0.57812123718881 0.550538230279781 1 1
0.483357946792038 0.456014280521675 1 1
0.282907620960755 0.266046650021289 1 1
0.381877173090813 0.367450113752665 1 1
0.648267546965976 0.615217394589486 1 1
0.685755079187517 0.663219390851577 1 1
0.25729949590104 0.246223044266842 1 1
0.268221263549237 0.245334290107875 1 1
0.693987779258431 0.662786051097556 1 1
0.439642483881426 0.415736840737134 1 1
0.9303533419679 0.881061104231593 0 0
0.46471136518593 0.448349652467327 1 1
0.165089512817889 0.15784067276339 0 0
0.481811548725876 0.463164740820069 1 1
0.258695106207943 0.246881199616914 1 1
0.489025563794271 0.464999634706675 1 1
0.576524917220887 0.546755402374525 1 1
0.872442709097253 0.83464725127977 1 1
0.419486461334834 0.392913259070664 1 1
0.308826173575896 0.286287873486087 1 1
0.663369685576286 0.63409703260862 1 1
0.814301678644923 0.773147433218375 1 1
0.353185953714512 0.34585191264508 1 1
0.674614387416265 0.643360545819156 1 1
0.334255947299522 0.316589045546525 1 1
0.975619307311887 0.933686888299366 0 0
0.320788645890314 0.300374588793751 1 1
0.443505978345539 0.420112068043834 1 1
0.462331129329489 0.426428111971197 1 1
0.469866042210045 0.444037228296012 1 1
0.746134292853916 0.713407868694653 1 1
0.289137455145691 0.274848139693337 1 1
0.141176481729033 0.14033324215255 1 1
0.569209308993636 0.537723101600304 1 1
0.512688070934964 0.494150876421254 1 1
0.546848431202912 0.509743174008628 1 1
0.804019409563595 0.771695581649983 1 1
0.49387697245082 0.463429709241499 1 1
0.305326121399079 0.29958091516194 1 1
0.580999251010264 0.550426836030782 1 1
0.256682536768543 0.24322623900936 1 1
0.509983773227717 0.491748813089179 1 1
0.572251466179345 0.543629639735539 1 1
0.330426424580812 0.309575203569072 1 1
1.00648321369536 0.96555926641849 1 1
0.574491075245453 0.547020055205309 1 1
0.861978376185307 0.82057770038882 1 1
0.611976477954973 0.569492361334216 1 1
0.712116638682694 0.689393537329747 1 1
0.343364995892395 0.333725362841862 1 1
0.348996544605999 0.336637529567164 1 1
0.438636393905389 0.422181429355801 1 1
0.609462986352615 0.585890007476619 1 1
0.377847577637413 0.362087082453766 1 1
0.69176333953617 0.649333484906889 1 1
0.372463566527119 0.360575978924627 1 1
0.471741890442952 0.440168382314946 1 1
0.378407814238121 0.351555540257352 1 1
0.714609498199536 0.671305821042668 1 1
0.975244262976354 0.919050949257304 0 0
0.890169540408754 0.838592649187409 1 1
1.01585575340526 0.964773504950542 1 1
0.914780077793214 0.865918458650689 1 1
0.699043955836476 0.651153078053516 1 1
0.740438085064585 0.704657709526908 1 1
0.650368039962462 0.594556061105088 1 1
0.539535927347873 0.516757046302759 1 1
0.855094432840237 0.818063189677676 1 1
0.236952541927962 0.219629493410455 1 1
1.03368619700488 0.983955717399282 1 1
0.594309188756659 0.563670913525767 1 1
0.534102326570042 0.517158759946182 1 1
0.569447961526452 0.545038097450541 1 1
0.375673586036198 0.353769611270998 1 1
0.428465748222988 0.403290605295135 1 1
0.483010143062564 0.473322791088563 1 1
0.360940660452649 0.341166542432168 1 1
0.662047707220445 0.618017182764504 1 1
0.355179055797388 0.340321053697584 1 1
0.172042817776586 0.166395654258742 1 1
0.686099006222226 0.652711875329533 1 1
0.379014040851957 0.35716230624337 1 1
0.950232276717675 0.904165973272745 1 1
0.126400200500454 0.120017775620257 0 0
0.959465112491824 0.918864780754442 0 0
0.236990078115301 0.22473906325409 1 1
0.612730562377399 0.580515962881921 1 1
0.396035013313838 0.376150165909806 1 1
0.532973325511697 0.507453064074451 1 1
0.852221961029301 0.810241852105014 1 1
0.650905877067559 0.616674388655127 1 1
0.589559823138837 0.56343787035286 1 1
0.440213433905823 0.421844577142003 1 1
0.356038193700917 0.336175460459941 1 1
0.347650097530532 0.334206277821532 1 1
0.666664982911286 0.639992368704087 1 1
0.613411649564503 0.582978498653737 1 1
0.319765135162585 0.303154583561046 1 1
0.147470658844675 0.144673879351447 1 1
1.08536771002967 1.02627582248518 0 0
0.160291059343163 0.157398432740164 1 1
0.00284934821608413 0.00403899109116954 1 0
0.685651360894881 0.652438408666608 1 1
0.369328273855629 0.356280563273645 1 1
0.448067935348222 0.417213622879919 1 1
0.637415248919495 0.606088397556388 1 1
0.622517511748524 0.599580178490908 1 1
0.328790772796472 0.307007977462773 1 1
0.773634479513964 0.733163835687419 1 1
0.511004102720162 0.485870003201047 1 1
0.405297950573801 0.378545549018306 1 1
0.646310665199835 0.620181759901177 1 1
0.407667229212238 0.383933383651978 1 1
0.687781164736325 0.656526954512928 1 1
0.564384297068563 0.545996133912751 1 1
0.620987503660695 0.583225765283655 1 1
0.876074298645892 0.836380097347301 1 1
0.29661581926425 0.284681511996602 1 1
0.679020850589613 0.650447916633033 1 1
0.557156664099302 0.524060562275967 1 1
0.646527157540012 0.61146738616373 1 1
0.44602932073934 0.426737435115854 1 1
0.389949314606178 0.371589329396481 1 1
0.565813395993984 0.527640005677038 1 1
0.182730485486736 0.178352965951672 1 1
0.128380887428142 0.124366126675235 1 1
0.383440817916411 0.366507083601043 1 1
0.484658001095447 0.463457795565005 1 1
0.785067675134416 0.743646312886002 1 1
1.1454245681475 1.08615357807993 0 0
0.61791585433391 0.591917005295292 1 1
0.750243429350933 0.719490718837012 1 1
0.415594807535731 0.400773951129076 1 1
0.843774426814094 0.802283296263048 1 1
0.737358775525474 0.702078485121773 1 1
-0.0325570572226051 -0.0286672063303164 1 0
0.305223023196582 0.284714151819731 1 1
0.651604471244102 0.616929895439613 1 1
0.614998739275191 0.583658673680129 1 1
0.640264844065081 0.61013202167073 1 1
0.350843269579477 0.336265642514316 1 1
0.744912782754637 0.711112764952606 1 1
0.528498826730299 0.49969039382944 1 1
0.384449960887074 0.365018897847712 1 1
1.03984888919184 0.992151409502895 0 0
0.678516456987391 0.638491556848966 1 1
0.539596299169064 0.509243822384038 1 1
0.179320267157295 0.163928976513792 1 1
0.0407912505835962 0.0344991821909483 1 0
0.78048305556765 0.750978556439465 1 1
0.663253298676962 0.637191935444226 1 1
0.639748860361692 0.608602133280195 1 1
0.620007817185919 0.594132919381592 1 1
0.347424083442064 0.324309229586128 1 1
0.442924371381199 0.425991781753186 1 1
0.931622697098312 0.883589836138473 1 1
0.720636116537548 0.687378853226465 1 1
0.433785642088065 0.416160655332629 1 1
0.405665954183477 0.383311103496588 1 1
0.457877824221067 0.431420086502007 1 1
0.431494530515924 0.404559825285753 1 1
0.597173835010467 0.567887745991865 1 1
0.37521787999743 0.356262451970951 1 1
0.22441273138612 0.218606159525628 1 1
0.547034153614908 0.521161644965624 1 1
0.132549215978531 0.125527705730642 1 1
0.418690675641792 0.398789286967769 1 1
1.01876841319045 0.967772013326118 1 1
0.362915699792461 0.345878415951939 1 1
0.158470806504158 0.146467060687195 1 1
0.661034433386597 0.631901996398057 1 1
0.398593296128209 0.385218382075957 1 1
0.310637931836478 0.294899203563479 1 1
0.329800089710051 0.31601010275232 1 1
0.790914133450917 0.761685786038196 1 1
0.135976023116977 0.131144789820696 1 1
0.00924562783053161 0.0139878209455538 0 0
0.503101056876695 0.477833883285518 1 1
0.555627653079998 0.533329610794038 1 1
0.738992105463999 0.697268205543238 1 1
0.34995588717024 0.333648914957802 1 1
0.698700877606281 0.670774465575568 1 1
0.69243844118751 0.658130048000726 1 1
0.446808928215587 0.427691818950246 1 1
0.555848872021996 0.530289711990955 1 1
0.461366181241515 0.441137925768883 1 1
0.179920729234044 0.171914851933065 0 0
0.546494371254451 0.516359962809498 1 1
0.299895054370982 0.286189576388345 1 1
0.16119034590308 0.153281914413678 1 1
0.226243901502963 0.215852363993093 1 1
0.987926177222898 0.927492073981041 1 1
0.544302144728448 0.506293943682999 1 1
0.688934981082654 0.649143612166063 1 1
0.0290963943703619 0.0268940755163135 0 0
0.702464496650459 0.671366785567984 1 1
0.514637826835902 0.492845756616279 1 1
0.308422873512759 0.293203392571393 1 1
0.680227842718064 0.656181479810401 1 1
0.460446717157958 0.43964761054204 1 1
0.58807008465727 0.550121144947166 1 1
0.603499939032888 0.569483057705455 1 1
0.389906237155636 0.393162660383335 1 1
0.388114999413249 0.372215760652715 1 1
0.631101574092145 0.602587056379547 1 1
0.270986411827769 0.262364890515856 1 1
0.496925875119759 0.470648282790689 1 1
0.486074133786045 0.460225526902982 1 1
0.873986092419003 0.832145931390039 0 0
0.767909619446394 0.732574343570478 1 1
0.810364844252862 0.760985743356138 1 1
0.751689836284546 0.714450131049841 1 1
0.431231395255406 0.402320628601391 1 1
0.54914858543405 0.525384547574363 1 1
0.432251041364391 0.41097517154428 1 1
0.505568935409989 0.482481312923214 1 1
0.524567607125174 0.50627448316705 1 1
0.773866426861507 0.747203909096751 1 1
0.516901489833767 0.492030578175957 1 1
0.293479087346774 0.285220388043514 1 1
0.595687942266217 0.566820454698734 1 1
0.802719052131437 0.770596012928999 1 1
0.689927434225146 0.663895045963132 1 1
0.332421712874123 0.315900025836724 1 1
0.459642985506091 0.438377993777167 1 1
0.540435382478094 0.512726172301741 1 1
0.262907540303763 0.25414862252833 1 1
0.650286683898016 0.617759308091993 1 1
0.279079477421779 0.267255029799564 1 1
0.219988868309241 0.206994383399293 1 1
0.515359551894936 0.484776114169503 1 1
0.392922555538624 0.367826429016992 1 1
0.310183984357182 0.29769389225908 1 1
0.581438956415295 0.556380360474168 1 1
0.442428327670031 0.426058542314608 1 1
0.63727566569052 0.610304176696654 1 1
0.147529346361046 0.142474356124844 1 1
0.195876209561842 0.182635515692275 1 1
0.525027423027957 0.524998667735828 1 1
0.417323350283558 0.406603808611135 1 1
0.882552543476332 0.840938812118878 1 1
0.893873477756407 0.844484180708848 0 1
0.506256842089456 0.483683235131207 1 1
0.48002177114782 0.45217488166136 1 1
0.629403799843001 0.592071336796206 1 1
0.22750487540567 0.215738816127946 1 1
0.369359492564647 0.348999161989981 1 1
0.366339111949898 0.349687968474439 1 1
0.618806631585456 0.588166230043947 1 1
0.754842587723746 0.724338198936086 1 1
0.875673727064122 0.828306321705627 1 1
0.571278892387675 0.549905485708462 1 1
0.824879163693638 0.786939084965866 1 1
0.27389228499429 0.260228809601658 1 1
0.516105461950426 0.491953405293237 1 1
0.480575436370537 0.456778929173909 1 1
0.687694755376595 0.656948061406918 1 1
0.54719384663514 0.515622632547126 1 1
0.943797523503924 0.893208441947917 1 1
0.27647233647387 0.263190935960559 1 1
0.338289010600034 0.318894725345753 1 1
0.503689847675035 0.482270514123474 1 1
0.25288276914429 0.239883456833404 1 1
0.901887032378737 0.858263598711919 1 1
0.994636732907019 0.941959923454942 0 0
0.74452312926532 0.711197339573537 1 1
0.828173002344153 0.785376470087704 1 1
0.568623114602504 0.540110718587618 1 1
0.220041106468945 0.210067399111868 1 1
0.578364723342562 0.547454382725878 1 1
0.219747667225386 0.197348780683944 1 1
0.677214268888382 0.647409987036791 1 1
0.270940992000656 0.257424738720927 1 1
0.664333768562546 0.625797620313769 1 1
0.32630462218209 0.313690070373293 1 1
0.508774012073161 0.4795388970464 1 1
0.580978606100332 0.543090140185947 1 1
0.859723514627162 0.805157898160706 1 1
0.787928770625386 0.753624843048184 1 1
0.537446332425059 0.518613171683934 1 1
0.39546042364644 0.372334700264965 1 1
0.801496156823347 0.765839244916559 1 1
0.508206678762687 0.482535400803429 1 1
0.566529084587283 0.535415330639033 1 1
0.921264563885351 0.867095131992991 0 1
0.561001715717825 0.529624601010571 1 1
0.450618261067625 0.430186348965167 1 1
0.551476758042207 0.523076454147838 1 1
0.165339261042232 0.155978066820542 1 1
-0.048216176757321 -0.0517168580804726 0 0
0.356639913437279 0.336076795510922 1 1
0.287995220530809 0.282252014469287 1 1
0.416272726511366 0.400793381194717 1 1
0.506896053503628 0.4837762184032 1 1
0.604621919079844 0.570511616529989 1 1
0.43987852877176 0.417507388198998 1 1
0.533122909703519 0.513449658673048 1 1
0.940546449797511 0.889270708229276 0 0
0.222837658581459 0.20696445238669 1 1
0.049900431138779 0.0572770011162388 1 1
0.571146374492171 0.54147469275761 1 1
0.616765953559942 0.58974308069664 1 1
0.358976712159386 0.331475892100927 1 1
0.717903226637343 0.681872066345433 1 1
0.594129389211396 0.561990391052841 1 1
0.583244921561738 0.56197847494639 1 1
0.573435054167457 0.543295259271275 1 1
0.335458075134681 0.314507897646272 1 1
0.448150445536259 0.425259477844137 1 1
0.227091041939375 0.214878984220005 1 1
0.391231170171984 0.371017432008843 1 1
0.295662689988913 0.287442438010252 1 1
0.48082486616951 0.459101827317034 1 1
0.268342775039423 0.251969184856705 1 1
0.576066412514865 0.554224258460594 1 1
0.33592201511918 0.322505849084806 1 1
0.714801238114699 0.696022620846783 1 1
0.465078118318665 0.438586530324499 1 1
0.249931633164571 0.240230993926723 1 1
0.233638290346644 0.226036447192815 1 1
0.50913916324021 0.488301721066147 1 1
0.440348675715669 0.423085588230821 1 1
0.879038689372555 0.833486190051236 1 1
0.377582821274539 0.361480062683041 1 1
0.267911753978897 0.252633247813042 1 1
0.806706217748931 0.768954379465507 1 1
0.690233835210071 0.658411516657628 1 1
0.724138802093475 0.695986020070713 1 1
0.489678483190454 0.461500177599795 1 1
0.480909106795326 0.466630488896931 1 1
0.275049395753878 0.2497061867882 1 1
0.82256286308827 0.782591240155981 1 1
0.300382346637489 0.279050657701436 1 1
0.454928694272213 0.429501870868622 1 1
0.390953892461488 0.377988766884084 1 1
0.646204463831067 0.616812966471985 1 1
0.247693503253004 0.225680120851759 1 1
0.242540915258663 0.235551436282954 1 1
0.689388864704172 0.649221535301344 1 1
0.521265109889107 0.499207413821981 1 1
0.649349227081838 0.613919972729655 1 1
-0.0197474806891217 -0.0148342419491592 0 0
0.897996880117561 0.86030513354675 1 1
0.292983212504636 0.284838298247168 1 1
0.482165773578192 0.450900703483859 1 1
0.0431710181355997 0.0291216109073135 1 1
0.297162341105848 0.291341542371161 1 1
0.378205018437804 0.356011497078166 1 1
0.482825018761587 0.467321887332748 1 1
0.300282359893574 0.284251948937424 1 1
0.425789453576401 0.408431434312009 1 1
0.763294483747422 0.721938176064368 1 1
0.427342662834606 0.41129889251778 1 1
0.624497110842743 0.597001541252301 1 1
0.648987220464673 0.610840009196237 1 1
0.504524701324714 0.483818489019786 1 1
0.37354715041202 0.358192495396627 1 1
0.632300383910998 0.607020387459081 1 1
0.478417123169176 0.456403668758186 1 1
1.16892432772351 1.12128376970016 0 0
0.475557217035509 0.460359869535041 1 1
0.2304824407042 0.216388932577888 1 1
0.562017558622958 0.540501015139913 1 1
0.171994255467962 0.166257591816997 0 0
0.716521587206389 0.665665506252914 1 1
0.330131313205763 0.315738379355231 1 1
0.973749705198203 0.921367329197938 0 0
0.791954587830788 0.752971463514045 1 1
0.774844819299733 0.73267555799028 1 1
0.790909979940588 0.748498454589663 1 1
0.558058441249925 0.532725470539102 1 1
0.740042554030736 0.691567848511622 1 1
0.467743296441041 0.442524119535977 1 1
0.650288456952103 0.617412194896826 1 1
0.19396247487553 0.193622429186165 1 1
0.399613300074091 0.380349175402166 1 1
0.614243720805906 0.577940280229422 1 1
0.377259135422788 0.364845678557088 1 1
0.509918415198229 0.48831538842127 1 1
0.0898959215351351 0.0816164377652056 1 1
0.541798171130658 0.514792320535716 1 1
0.506794572866591 0.477988863463839 1 1
0.747315789080544 0.715786215106688 1 1
0.545919053920692 0.516335773636219 1 1
0.262280915759761 0.248809216858901 1 1
0.700166371032527 0.669600669417185 1 1
0.468719883236056 0.443437776926294 1 1
0.128600757619554 0.12934168486962 0 0
0.471809455841312 0.443002538237825 1 1
0.910401973909724 0.869268929134492 1 1
0.528023727666609 0.50770162402639 1 1
0.62056385290607 0.599849439217524 1 1
0.306687829295388 0.288565602529177 1 1
0.358089074411879 0.336320538682039 1 1
0.689795783793087 0.655158748396622 1 1
0.460529509328398 0.443634528382319 1 1
0.351277190432489 0.332630931020898 1 1
0.181106638871573 0.178458704242179 1 1
0.135974978407373 0.124355275398777 1 1
0.980295899846913 0.932253790874215 0 0
0.100364733589622 0.100010383385074 1 0
0.172199704070872 0.165289683425516 0 0
0.549158428265266 0.510926679855574 1 1
0.424190401286302 0.415668736630477 1 1
0.485746630640413 0.472080448102903 1 1
0.337887149029942 0.322160180188433 1 1
0.636094636023985 0.609690677621002 1 1
0.333950043361483 0.313682494632611 1 1
0.746363469021277 0.711100657176449 1 1
0.405264301668943 0.385739360832657 1 1
0.159920266258955 0.143854699281661 1 1
0.88079403168901 0.835534970967262 1 1
0.594729995425489 0.563495278782174 1 1
0.412151503054349 0.392498658250443 1 1
0.653256738213819 0.613632551270296 1 1
0.5856428274733 0.56181469072498 1 1
0.721683644831207 0.680230218483895 1 1
0.530913661068283 0.500381164300736 1 1
0.399271473533232 0.383510016929357 1 1
0.848351532573844 0.799470668506376 1 1
0.526479848697397 0.501947028887307 1 1
0.493503832447327 0.473396425866304 1 1
0.559467281990457 0.526703772116819 1 1
0.235534756803631 0.230515720760017 1 1
0.50312064613768 0.484769482390127 1 1
0.774617107075235 0.752709842031411 1 1
0.510761528596327 0.480058516428223 1 1
0.447429674461788 0.431766122602245 1 1
0.7476329677824 0.712169750588595 1 1
0.329504909782659 0.314890040551216 1 1
0.510860418253475 0.487824588607103 1 1
0.461389481264282 0.44498549048118 1 1
0.422062648386472 0.391650540197739 1 1
0.388168915477871 0.367558672632505 1 1
0.945352501096557 0.897654186708074 0 0
0.085606499583586 0.0884534395438106 1 1
0.551224686127595 0.519796802317693 1 1
0.732783407434821 0.703232082198017 1 1
0.721365974214757 0.683703388871329 1 1
0.452600015987556 0.433805112775265 1 1
0.601495691510431 0.566593105611756 1 1
0.631297622684043 0.592443880017845 1 1
0.362077888423824 0.346697894237115 1 1
0.315618536089483 0.305436783005515 1 1
0.943927772378367 0.904008098978274 1 1
0.153608112885151 0.147205854369672 0 0
0.119565640857488 0.105193321557684 1 1
0.755466304172746 0.719707152869089 1 1
1.04719310396446 0.998926562369467 0 0
0.515715602679269 0.490022143846259 1 1
0.443559340591889 0.41451468272893 1 1
0.233068630448823 0.222020526144523 1 1
0.272586985650288 0.255047979066502 1 1
0.186415068118069 0.173440890888591 1 1
0.436054720533385 0.415692097666105 1 1
-0.0721851268821964 -0.0687291955099918 1 0
0.565484695416256 0.545019381215447 1 1
0.617176481021684 0.5946340737589 1 1
0.934437818733507 0.882313696947209 1 1
0.390763058029525 0.371321456033493 1 1
0.720399389230105 0.687958648141581 1 1
0.211291156322918 0.197202395597543 1 1
0.313772013661171 0.295380666871454 1 1
0.480335590283135 0.448533323624394 1 1
0.539802879626715 0.516733605554114 1 1
0.516641255135224 0.492505822446412 1 1
0.596199324071653 0.56421107615944 1 1
0.380440998766899 0.368748179475163 1 1
0.208659706213359 0.203996097026418 1 1
0.480513369548357 0.457117139222144 1 1
0.457516194725885 0.430584618994959 1 1
0.222978526606671 0.21009477742471 1 1
0.474200190397935 0.452003601534303 1 1
0.691747925440244 0.65465548374358 1 1
0.720320650728718 0.691900099608258 1 1
0.660251531227369 0.627621414913482 1 1
0.148474579582227 0.144125865961185 1 1
0.167340079841179 0.160639760343865 1 1
0.0590272452146721 0.0542735598569917 1 0
0.84850362500887 0.831290755305901 1 1
0.0523708691870956 0.0490102491097074 0 0
0.603483707270896 0.570656231162008 1 1
0.169621218919772 0.162258876841135 1 1
0.858588865048686 0.823698786075086 1 1
0.594300712699722 0.566250355185368 1 1
0.716465132915202 0.684083958747279 1 1
0.318601868686533 0.306876028034958 1 1
0.85062116205657 0.815357294108312 1 1
0.314431485916647 0.300645084864603 1 1
0.384318219185133 0.371602697982427 1 1
0.499068253702054 0.479333141709465 1 1
1.12776041547032 1.06936477671609 0 0
0.441460687502112 0.416553343553557 1 1
0.466253257996361 0.440253067180625 1 1
0.412420788659978 0.382104768585791 1 1
0.383462844369959 0.373405892300652 1 1
0.391395018743482 0.380771676460955 1 1
0.569255277331516 0.539987511268859 1 1
0.649966406213168 0.623658793280781 1 1
0.303370678435881 0.283712122081123 1 1
0.861827816888217 0.816901857452509 1 1
0.272551377842485 0.253836453173519 1 1
0.405273409999184 0.386445846537494 1 1
0.199797073117392 0.188737078035279 1 1
0.694821725906122 0.666260120274551 1 1
-0.0192358749535776 -0.0229662907067602 1 0
0.684212377983664 0.642797498092592 1 1
0.619219517925941 0.583496172747496 1 1
0.866338231705053 0.827738062003109 1 1
0.423810213565142 0.402469176926751 1 1
0.496449868244216 0.468794246096626 1 1
0.597622561087371 0.568057122469381 1 1
0.622364622262685 0.595257566030725 1 1
0.726240839194842 0.688510816246287 1 1
0.495978556571626 0.466107069677131 1 1
0.326448899489703 0.310274656030996 1 1
0.512693238996721 0.495964054236368 1 1
0.67188809999815 0.629814215961403 1 1
0.30650662121702 0.295217658206701 1 1
0.603622115365933 0.581163884905224 1 1
0.270235168543261 0.253159452619523 1 1
0.47325279645206 0.453388597928304 1 1
0.0561476795866402 0.0512232284021314 0 0
0.656205551919996 0.628299156530403 1 1
0.0448812291018478 0.0330102658825726 1 1
0.673667788065354 0.643161258273008 1 1
0.659559744066654 0.630258948021734 1 1
0.184506036051942 0.174815745367945 1 1
0.370196458192019 0.350718295750489 1 1
0.618960259773401 0.58654211877806 1 1
0.479256617040661 0.457832031089888 1 1
0.833662254921325 0.794403166665997 1 1
0.445765503909357 0.423088365244003 1 1
0.587103753203845 0.562861719469356 1 1
0.833836701498974 0.792416938512873 1 1
0.17284829505318 0.167645739661501 1 1
0.847901244507176 0.801504747564168 1 1
0.402833808718012 0.381166235517121 1 1
0.443005836713671 0.421506036722788 1 1
0.46387500729267 0.441077259639467 1 1
0.726790556589477 0.692802086769891 1 1
0.674769023314299 0.639308547914207 1 1
0.481795025914192 0.461104830988012 1 1
0.631790377218197 0.6058371230938 1 1
0.602711913416149 0.571377665935374 1 1
0.489065982179218 0.472271665620722 1 1
0.249231729375159 0.23665088502428 1 1
0.364327239838893 0.353238780349919 1 1
0.590057291145272 0.563471908680957 1 1
0.15700255150579 0.155304331836392 0 0
0.302649185621127 0.29090927786151 1 1
0.494953414920752 0.469657548751082 1 1
0.782783868879139 0.748407730880372 1 1
1.03717490485608 0.981623995156821 1 1
0.290016250504661 0.278485257991147 1 1
0.407888719821874 0.389409061041997 1 1
0.87817725646687 0.835226230586418 1 1
0.513391673085768 0.493034639296485 1 1
0.413623367135857 0.399294199572648 1 1
0.418140895947589 0.39976116834773 1 1
0.803233186085832 0.769808625726536 1 1
0.59147246978646 0.567318684345922 1 1
0.784590593287173 0.741747110929391 1 1
0.00176433674341397 0.00841095290321862 0 0
0.198985499017283 0.185802613428314 1 1
0.178582826817988 0.166299711031375 1 1
0.634061011663385 0.600187094996557 1 1
0.575750820190688 0.54572766558599 1 1
0.264915152467229 0.254076735473936 1 1
0.581438314617803 0.550184981421227 1 1
0.679943477424765 0.650397812100428 1 1
0.458447305462894 0.430644287523794 1 1
0.12949747502668 0.121788867184647 1 0
0.544440369511727 0.510244719433733 1 1
0.398682942556693 0.380188963213986 1 1
0.0293152006839992 0.0244283413683264 1 0
0.219503424063789 0.205773189363159 1 1
0.268400002374236 0.244478705685169 1 1
0.416713874681378 0.397671835720825 1 1
0.725439765780822 0.698928940144772 1 1
0.233223218357303 0.217258265585856 1 1
0.12189234575058 0.107905053855974 1 0
0.82167059858453 0.771895977426511 1 1
0.312086945713134 0.298265452485585 1 1
0.332654314169154 0.316907892243152 1 1
0.499531821861373 0.475947111364405 1 1
0.515604155718944 0.494403504730409 1 1
0.611408678397841 0.572978004485944 1 1
0.839393944321406 0.803259500493764 0 1
0.351103897173686 0.320705412572314 1 1
0.535727606779992 0.514640132240392 1 1
0.729054785738131 0.69234466787408 1 1
0.41781715427523 0.393975277545898 1 1
0.277078500073433 0.267395760052198 1 1
0.432069995931513 0.411208055669277 1 1
0.253698031549015 0.245997584994524 1 1
0.518609346601555 0.488165400145174 1 1
0.990432946026672 0.93665816800941 1 1
0.281647199791889 0.266464783278144 1 1
0.865204540808913 0.82917913932946 1 1
0.87600752876768 0.841018811893656 1 1
0.716471114606051 0.677404118314331 1 1
0.282718319623092 0.272806634133781 1 1
0.373979276072809 0.344665572103833 1 1
0.183624723489582 0.170489835771478 1 1
0.611344854033601 0.571967243257324 1 1
0.278219818059137 0.258666409469093 1 1
0.82272249148487 0.783518587910046 1 1
0.242683292878875 0.233216994429147 1 1
0.599313532650977 0.571229472820294 1 1
0.56662748761922 0.545882480905409 1 1
0.808941583492091 0.765783027483223 1 1
0.32528353954021 0.301777016010387 1 1
0.556464828322718 0.528882324293593 1 1
0.800312801467919 0.764580756229933 1 1
0.52375268951464 0.497683398858009 1 1
0.284363223164122 0.268275575722704 1 1
0.543395799803638 0.521538198001439 1 1
0.552709657093287 0.53452326338646 1 1
0.436424111409752 0.410448607660087 1 1
0.460288382864383 0.437390130714025 1 1
0.208050454574984 0.203948676045073 1 1
0.174003831091436 0.159749012186614 1 0
0.228627356172162 0.216460020515795 1 1
0.376722783312383 0.351760019941857 1 1
0.353114869794748 0.3327571419259 1 1
0.479683351601454 0.448147875109118 1 1
0.279202889076625 0.268053662061168 1 1
0.775459285929073 0.735032039148887 1 1
0.702040812537158 0.665373040528431 1 1
0.531018250245682 0.509103400163579 1 1
0.335680239146778 0.316978949769162 1 1
0.313539587830844 0.300921528252585 1 1
0.825597440057771 0.784849013910837 1 1
0.66761182576063 0.635965642144212 1 1
0.47141671919872 0.458420694835171 1 1
0.705283139679401 0.666310808133362 1 1
0.530221898115898 0.50960331544364 1 1
0.0224223727082154 0.0103233660756705 0 0
0.0467591844235085 0.0396867625716453 1 1
0.653431636050952 0.625326302376153 1 1
0.882258012489334 0.845679645099204 0 0
1.03903662388575 0.981868314180991 1 1
0.489870784259283 0.467687257725006 1 1
0.379538220994081 0.355484559178905 1 1
0.117445371627139 0.118257394491679 1 1
0.364281764617696 0.342840322419201 1 1
0.362144625278659 0.341768911507613 1 1
0.79233229015923 0.749489930777508 1 1
0.20063227421539 0.189256510470757 1 1
0.590293715774129 0.555718688260736 1 1
0.0720935171829535 0.0741697602717305 0 0
0.579660296200483 0.537855622682929 1 1
1.03660256292234 0.97893044081822 0 0
0.53013459517304 0.503434414232872 1 1
0.376164888277071 0.358830126292762 1 1
0.581462111166523 0.56059191461261 1 1
0.5017996689494 0.473216382824186 1 1
0.589121814762717 0.566466069266788 1 1
0.411328452512832 0.394872216756555 1 1
0.512649430736884 0.485341883851883 1 1
0.307771197178647 0.295109822888786 1 1
0.232872392807037 0.224129897493893 1 1
0.269326594614089 0.255500812922001 1 1
0.627734302892528 0.596192587059654 1 1
0.711747875655103 0.679297441408234 1 1
0.282583837721624 0.272961227985529 1 1
0.685000664226181 0.649599344128208 1 1
0.00484067215447125 0.00874778271160521 0 0
0.261551176978119 0.249982274961716 1 1
0.414404215051343 0.391771654516131 1 1
0.299178067550298 0.292673761498474 1 1
0.273519165270806 0.26256678840033 1 1
-0.031129362678765 -0.0311439450093182 0 0
0.715176935902345 0.68134474712312 1 1
0.5125481821643 0.48499937303714 1 1
0.285485336560377 0.270612600975692 1 1
0.487319342603571 0.466339296747087 1 1
0.448998219720011 0.427194581889158 1 1
0.428653630859925 0.406404993356427 1 1
0.481380878408977 0.457720618867895 1 1
0.48863382790504 0.465515972663862 1 1
0.101765806733063 0.0937934522078311 1 1
0.607263163570488 0.581311647630582 1 1
0.836449718731555 0.798323069764464 1 1
0.791286735475511 0.753837285799573 1 1
0.633981121757253 0.612371855281406 1 1
0.521632669148048 0.498007752584017 1 1
0.430904100686381 0.393892366221902 1 1
0.598585478288798 0.563098530855924 1 1
0.129277224016125 0.119401729266069 1 1
-0.0298774662727421 -0.0300047426178118 1 1
-0.0582360269401982 -0.0555487994324807 0 0
0.465636254575787 0.447627773594837 1 1
0.414739665964268 0.383565565915843 1 1
0.377744807436726 0.364418701591598 1 1
0.684985794056524 0.641988572902418 1 1
0.549742826603885 0.523804392590234 1 1
0.493183790847463 0.472277588502354 1 1
0.211641937287602 0.200680625891364 1 1
0.369569384560669 0.344772404485131 1 1
0.730598827150942 0.697510485135395 1 1
-0.0825813595674128 -0.0780539908810379 0 0
0.551790616865232 0.523504983587989 1 1
0.273162044378844 0.262295074335466 1 1
0.631582975156809 0.601742524047309 1 1
0.493281388492785 0.475009935227212 1 1
0.60695681232952 0.57542022993701 1 1
0.52446727196254 0.501148888106646 1 1
0.494802492806234 0.468168388771709 1 1
0.694268854651098 0.665659905801333 1 1
0.337560845491952 0.32421199319125 1 1
0.473243546023593 0.442669402823152 1 1
0.577130586973749 0.542838391411994 1 1
0.6449986060449 0.616891846132005 1 1
0.443230484625057 0.418989794759871 1 1
0.0865918436667899 0.0808997917082518 0 0
0.598076379052399 0.570270032077363 1 1
0.867832524998115 0.823432697216928 1 1
0.383384218935644 0.362810099961944 1 1
0.27952790014241 0.263696933534847 1 1
0.622244144792593 0.590605846248891 1 1
0.587290066213754 0.552476650082622 1 1
0.0258241078922364 0.0207725464993729 0 0
0.695014411731661 0.668331704121924 1 1
0.375685448739601 0.35782103954769 1 1
0.120148851209292 0.110892501300198 1 1
0.258800764641446 0.254744759196562 1 1
0.505470140991983 0.483241269104255 1 1
0.219796481830065 0.210520337793982 1 1
0.230822661326672 0.224155539813926 1 1
0.414004483508018 0.387925785795024 1 1
0.719348333617133 0.677295717426899 1 1
0.24218639641227 0.224741888533432 1 1
0.75811583653984 0.723599541888826 1 1
0.272516076812872 0.262875920805089 1 1
0.478696283458931 0.441752815001733 1 1
0.28651362068592 0.270466159472449 1 1
0.651103573066338 0.609832573323565 1 1
0.139450666359357 0.125284673293294 1 1
0.744277781169401 0.709137535578045 1 1
0.181608194335477 0.17423855486566 1 1
0.50870457517672 0.48164074660673 1 1
0.926681929684524 0.881110468475817 0 0
0.502443227271609 0.472684978600674 1 1
0.672006969243731 0.654908542781809 1 1
0.560300137092543 0.542422988427365 1 1
0.669490003500478 0.633832292163829 1 1
0.31048574573215 0.296956113256062 1 1
0.37851025989841 0.362999737915304 1 1
0.55619147810411 0.528892291864524 1 1
0.764915283875339 0.722277266075091 1 1
0.697539230865697 0.667035659934376 1 1
0.124879888228092 0.118423914379746 1 1
0.304606700160751 0.29125565576733 1 1
0.667594323848906 0.630113174486488 1 1
0.621680554959016 0.590111395253406 1 1
0.511903769000554 0.486987690054306 1 1
0.530377070229681 0.50331717847285 1 1
0.640967329460617 0.614938298063052 1 1
0.269228179267092 0.254558069968716 1 1
1.01641864807836 0.968980413620766 1 1
0.745370733079093 0.707947424826399 1 1
0.317184430442923 0.301112981232696 1 1
0.687169989077646 0.650193020758577 1 1
0.492498633181009 0.473169023402972 1 1
0.586331258624238 0.558382525004986 1 1
0.603165411013021 0.564056677706404 1 1
0.234792097428184 0.221016768905144 1 1
0.332393281463094 0.312229569961381 1 1
0.516825680164874 0.490660640625799 1 1
0.625851334274041 0.602545406827466 1 1
0.562229214900557 0.534572526401516 1 1
0.305614573949606 0.30697667791351 1 1
0.643576823434366 0.611170007992385 1 1
0.598660841006143 0.568115812759208 1 1
0.35133168700123 0.34493489217982 1 1
0.741381660094024 0.703870628175542 1 1
0.296948590779243 0.286364045273723 1 1
0.447980898105284 0.434261151693589 1 1
0.399136132013692 0.380736671163365 1 1
0.16151866424888 0.155250164264429 1 1
0.520972917405389 0.500472160986369 1 1
0.216457763736269 0.204421633020144 1 1
1.32423696417877 1.25518531531784 0 0
0.558737732239157 0.537492381572071 1 1
0.423621690037491 0.408221372143287 1 1
0.824771880534605 0.796648928550367 1 1
0.706680377637288 0.674686219930596 1 1
0.660920525519285 0.623882153659683 1 1
0.305813865905958 0.291752348239406 1 1
0.377788329579585 0.360614070274421 1 1
0.437487086950436 0.433156857199218 1 1
0.583239353411343 0.553330559887884 1 1
0.603450163514348 0.577964650382737 1 1
0.381242141708822 0.361073735884415 1 1
0.690867688513339 0.659650712377013 1 1
0.616789005408761 0.579721392517686 1 1
0.389808980647755 0.381478973447434 1 1
0.379499499191636 0.358931734434648 1 1
0.244462098953636 0.236137833031783 1 1
0.471590807121296 0.449628381693834 1 1
0.301608959699191 0.284229056666796 1 1
0.233991545587034 0.211124708422861 1 1
0.622081030908155 0.593567942706768 1 1
0.947739276720525 0.894028593838664 0 0
0.574789785317183 0.547585316209992 1 1
0.727935614600946 0.694841146606271 1 1
0.41752953418191 0.376932139931417 1 1
0.337953695284525 0.325323390756827 1 1
0.6518698627636 0.62315809110221 1 1
0.793830259671101 0.742739869326435 1 1
0.283129409872234 0.269064905282233 1 1
1.0358995080294 0.978531774071956 0 0
0.451042291893028 0.438437618941974 1 1
0.307329911178306 0.289946968179088 1 1
0.593528559572384 0.566342327699422 1 1
0.918228240874719 0.86758555122442 0 0
0.357667498498499 0.342252773445536 1 1
0.412213820201344 0.386109333560884 1 1
0.501901958956668 0.479092885802762 1 1
0.660702400073318 0.627119653810557 1 1
0.372020368732419 0.352512521788517 1 1
0.998294760795724 0.94987274710554 0 0
0.233100152399153 0.221956519579507 1 1
0.367929580379369 0.35605054849103 1 1
0.708604717773178 0.68066010084652 1 1
0.415605488272007 0.392113966484789 1 1
0.373807218044794 0.352160146891644 1 1
0.472711368272185 0.449644782309525 1 1
0.114204627996875 0.105752379842425 0 0
0.394743672052969 0.380637173118816 1 1
0.235816399318747 0.224549121050579 1 1
0.637306416999873 0.606206039010683 1 1
-0.0344826873389661 -0.03272932480866 0 0
0.568113889670461 0.541106151105062 1 1
0.205510846626422 0.195085391661917 1 1
0.657660482728743 0.626201984104427 1 1
0.43004703704723 0.413694601859015 1 1
0.573269885579031 0.547710248082617 1 1
0.51359497405995 0.497746883482867 1 1
0.70673937888898 0.679402844961829 1 1
0.336048579668614 0.325821441524881 1 1
0.34076684042518 0.325035892967948 1 1
0.33662748807934 0.314841764117969 1 1
0.515608029630895 0.492629941547351 1 1
0.813954440408408 0.772673708830546 1 1
0.67266864375923 0.643534084247126 1 1
0.560799579820689 0.540738486448564 1 1
0.392132224957943 0.370345176346642 1 1
0.68489594296885 0.650822626597855 1 1
0.34309599766677 0.33361553632869 1 1
0.559442152297331 0.522608500275639 1 1
0.542427156729666 0.512662864813086 1 1
0.326738484914955 0.310826060696444 1 1
1.46643642703691 1.38505931827122 0 0
0.396220681508862 0.372232185190239 1 1
0.947746363622404 0.914431372477462 1 1
0.0583954857624899 0.0533602907382445 0 0
0.37090784158277 0.350515998613924 1 1
0.664374202197152 0.621348304672844 1 1
0.385992468297242 0.363717341375302 1 1
0.569607952639294 0.53917921334578 1 1
0.371809452776733 0.338979538363304 1 1
0.327544154431581 0.310716450576283 1 1
0.650669253621224 0.615036721240744 1 1
0.477524750829928 0.45799689675437 1 1
0.312639240146465 0.303576766039314 1 1
0.542221304590839 0.527491277155268 1 1
0.495482276254552 0.471429857349547 1 1
0.264435180226612 0.244453396439971 1 1
0.814033638559443 0.766730663303955 1 1
0.579941656864071 0.554423612119242 1 1
0.46105890411255 0.438302771090117 1 1
0.345689078605601 0.33365856638138 1 1
0.518008378860484 0.482367735122873 1 1
0.706977859371519 0.670189730051073 1 1
0.58992325103281 0.557997468579605 1 1
0.720462729178215 0.684062678518438 1 1
0.201805788483846 0.195690060487129 1 1
0.41691949234479 0.401247271899951 1 1
0.0319703410734241 0.0335180201861461 0 0
0.367972080613911 0.350705217916311 1 1
0.505356820910381 0.482964471365077 1 1
0.520421736334329 0.504499010055928 1 1
0.665511810321046 0.636719498178359 1 1
0.436852263628403 0.41700762263891 1 1
0.526094757299664 0.502386550585252 1 1
0.530459388184046 0.503769768833618 1 1
0.511620245557369 0.484212676693013 1 1
0.549223476104729 0.520513452726834 1 1
0.380740190340051 0.366034658852958 1 1
0.353074319087588 0.346405878674471 1 1
0.317574022251598 0.301280398748331 1 1
0.317115330096538 0.300267560894064 1 1
0.424634014529748 0.407296019842786 1 1
1.12578831231649 1.06771123595535 0 0
0.490467915097843 0.477320875427307 1 1
0.816665895434969 0.772873575262634 1 1
0.464058346806939 0.436924464670508 1 1
0.035909131382033 0.0463795750580265 1 1
0.799343291737729 0.767262335760102 1 1
0.764454403395556 0.734236449710379 1 1
0.263794219103191 0.249307828252932 1 1
0.289239431828069 0.274458493643675 1 1
0.518773586633402 0.488268457279523 1 1
0.652635628490709 0.620444467095763 1 1
0.435678874883011 0.412593672770688 1 1
0.941094469829866 0.900070016924713 1 1
0.687696053524374 0.661233665683198 1 1
0.554118966180814 0.522512337972125 1 1
0.819895347325697 0.780771221114074 1 1
0.380618776715161 0.362059723267646 1 1
0.344396655148016 0.325086008983418 1 1
0.543436897423479 0.516651055511192 1 1
0.379910301099383 0.364911134583074 1 1
0.610120161879609 0.577213285488748 1 1
0.406387598553385 0.387183174890556 1 1
0.270549544462598 0.254066706397151 1 1
0.417692435848921 0.399174978390282 1 1
0.215975453823033 0.204263137237414 1 1
0.822312769195823 0.781020218180503 1 1
0.117820144214373 0.109888183139746 0 0
0.509740944572821 0.48100978689117 1 1
0.381320119209521 0.364381339688953 1 1
0.306988933394619 0.294626592345316 1 1
0.574072930440413 0.54089991913781 1 1
0.554228610181942 0.522019814555019 1 1
0.684737979851495 0.65197378065824 1 1
0.5794828459617 0.554961799033182 1 1
0.516295373639975 0.499299759409358 1 1
0.85596009810068 0.806393081084231 0 1
0.166263435900855 0.160405708890142 1 1
0.807454391564268 0.763698338238847 1 1
0.278973379942337 0.26673087150391 1 1
0.605341882509599 0.583418013074615 1 1
0.271166450739666 0.259186953149406 1 1
0.492241517166681 0.478517458961392 1 1
0.646404952853638 0.609079531346907 1 1
0.187369743677166 0.171373301966696 1 1
0.297488080814248 0.28448724012888 1 1
0.401267861644498 0.382896210993925 1 1
0.142461172846477 0.132491647839364 1 1
0.389795038860232 0.377252601012958 1 1
0.687419843139192 0.650701124518377 1 1
0.413632776271332 0.393485520011873 1 1
0.52826357697001 0.505804701323236 1 1
0.783315842505566 0.745644379764557 1 1
0.4744831157116 0.451457355622783 1 1
0.621898621799696 0.592099316959659 1 1
0.496723082753477 0.47546702491638 1 1
0.471053295414559 0.448311251930566 1 1
0.581389208108895 0.560422918724569 1 1
0.901273821113936 0.858565616533754 1 1
0.40856933055371 0.385154770390512 1 1
0.568684691179449 0.535788684742126 1 1
0.841906664042757 0.797168112129148 1 1
0.260381801486601 0.254792788140641 1 1
0.829514512703165 0.797027025290679 1 1
0.412284990362296 0.397063804654642 1 1
0.39321471369477 0.374856609147121 1 1
0.344024524951342 0.327197626338642 1 1
0.289763831573677 0.275082644399929 1 1
0.29105435739928 0.268102007601345 1 1
0.471240276688758 0.446345949214589 1 1
0.309669041548802 0.294253385470318 1 1
0.792080435061681 0.747672367682409 1 1
0.458446523954038 0.4431424795203 1 1
0.478943419124511 0.456352314416605 1 1
0.343330487906825 0.326226204226616 1 1
0.458327195389393 0.428867304814753 1 1
0.54868804949069 0.524925439338065 1 1
0.52262099813773 0.501084601186084 1 1
0.430809672898851 0.415467943037612 1 1
0.410746036130283 0.39048555661602 1 1
0.48398550387527 0.46251661890725 1 1
0.48244006935111 0.452733716338465 1 1
0.352675163004242 0.334767340834254 1 1
0.646290482312033 0.614203600165092 1 1
0.243430057948343 0.228350993785466 1 1
0.373819560386533 0.356202704016307 1 1
0.207584836040441 0.193735773170876 1 1
0.327149014323017 0.312757091878848 1 1
0.282429708454977 0.266132382086675 1 1
0.190628533317472 0.178661420305169 1 1
0.615272181296103 0.589989424544781 1 1
0.232840652689428 0.225489368839724 1 1
0.791746892061904 0.764625443455256 1 1
0.362919906446537 0.349954468191461 1 1
0.452243132465025 0.424199036678597 1 1
0.897750374900564 0.853620603472077 1 1
0.42881950754751 0.410597753122507 1 1
0.17270369753001 0.162715926229566 1 1
0.659663236611428 0.629842205724741 1 1
0.619873387821406 0.587530372140236 1 1
0.434512430799755 0.414665729553779 1 1
0.511874810487617 0.485151400326727 1 1
0.251548385014673 0.233229599760782 1 1
0.45496009166094 0.439244134592507 1 1
0.846756609208918 0.803197436884102 1 1
0.41376070216111 0.395506483008637 1 1
0.301072578762767 0.287211486401737 1 1
0.457505176245159 0.430298611459108 1 1
0.872577350778164 0.826108946964173 0 1
0.618200390105764 0.589581794874022 1 1
0.481040938732277 0.461478061252752 1 1
0.215528692853606 0.205356754851993 1 1
0.0861117574430297 0.0846822719817988 1 1
0.742917426120539 0.703558219989408 1 1
0.545474975875428 0.517257244012545 1 1
0.306089900614167 0.294788548399629 1 1
0.180129842333624 0.170970879829913 1 0
0.909768187786626 0.87148988698425 1 1
0.423831838099331 0.403155305574247 1 1
0.269464217200573 0.258055974210812 1 1
0.776148091183524 0.742318682138498 1 1
0.272776685560227 0.259527982993874 1 1
0.551937232409129 0.517884775439451 1 1
0.516596866681112 0.495404766234288 1 1
0.166955220928412 0.159000703150025 1 1
0.204207834742637 0.1946058934532 1 1
0.484293465457914 0.456453714504173 1 1
0.617593996609195 0.581999464119146 1 1
0.184427554897219 0.183967736222743 1 1
0.593624830810802 0.560377872459128 1 1
0.541140485878113 0.511872118330271 1 1
0.800623006137678 0.753300148788714 1 1
0.58432604601304 0.556848592731265 1 1
0.665191466891412 0.619630535555452 1 1
0.23982609098223 0.2299239371692 1 1
0.539255415160659 0.518671910501632 1 1
0.585172515390529 0.561732630425408 1 1
0.551991418538899 0.529318395315535 1 1
0.665193110753119 0.629563564354649 1 1
0.575243472535616 0.541942392923244 1 1
0.732521841765391 0.69516894728329 1 1
0.786207974572036 0.745877427671422 1 1
0.903157516409047 0.858350791358613 1 1
0.232281463262856 0.228753271904002 1 1
0.622313498741748 0.59613001612314 1 1
0.586769979111491 0.559355186993358 1 1
0.412171856327086 0.392119524742968 1 1
0.263249578837597 0.259505129758616 1 1
0.702904771010223 0.677567219499754 1 1
0.69734410306993 0.664220048797142 1 1
0.387375799611607 0.366274050445771 1 1
0.559485270995128 0.523384970967687 1 1
0.729024628632753 0.703630682731834 1 1
0.700639290824135 0.671916000122693 1 1
0.323605500801061 0.313366021822788 1 1
0.604095899158671 0.579113168159502 1 1
0.534375564023691 0.507178904977121 1 1
0.412067263029642 0.383977511846413 1 1
0.677230009926874 0.638329530559225 1 1
0.131257332052857 0.11513152822259 1 1
0.389517885563157 0.370062803535787 1 1
0.626302980748217 0.591031897573941 1 1
0.212897972686923 0.201307790466669 1 1
0.674083389916193 0.649830280124384 1 1
0.604104951923204 0.573477600808483 1 1
0.316076607695296 0.299047176135168 1 1
0.504641410652087 0.467195449454721 1 1
0.625689233448997 0.60337818045558 1 1
0.887225092877821 0.846405249917166 1 1
0.329540602993715 0.310309574613489 1 1
0.00156969207905131 -0.00120862568880704 1 1
0.303876488456368 0.289517251850303 1 1
0.724569901182382 0.690426618354165 1 1
0.35296462717563 0.335581098932949 1 1
0.0767514692908123 0.0755507486865616 1 0
0.85864073832541 0.823544613050142 1 1
0.501929006313859 0.48292818103673 1 1
0.443590749233621 0.419648837451869 1 1
0.805036363867555 0.774277934364011 1 1
0.445352314828242 0.430677919316344 1 1
0.367646071196882 0.351113463039575 1 1
0.59920534144525 0.569856349633731 1 1
0.595815346745615 0.569834669319334 1 1
0.385921401763488 0.375773638546564 1 1
0.61995445184063 0.589503266429225 1 1
0.340522393483638 0.32086734975195 1 1
0.743552717673558 0.708372472219595 1 1
0.644516520966762 0.611617661153698 1 1
0.822982126286854 0.787197973857047 1 1
0.848988023114755 0.800522708378159 1 1
0.15570146528794 0.154597762248779 1 1
0.48408135384118 0.45431965637692 1 1
0.14345032542545 0.117618996482913 1 0
0.628857443752679 0.600035308194246 1 1
0.408159485219407 0.391798834008271 1 1
0.623739379465443 0.597417611774347 1 1
0.770908324743284 0.74286069302999 1 1
0.606111017177524 0.575407817137647 1 1
0.659949078006503 0.614525263309989 1 1
0.467248096225053 0.448746517351074 1 1
0.569517870324992 0.536320910764871 1 1
0.319539835785254 0.30741066608119 1 1
0.299865059674303 0.293858836771742 1 1
0.573774899827531 0.545087357248424 1 1
0.447391929483085 0.426877348401359 1 1
0.201672902127469 0.191939543030546 1 1
0.547465898133672 0.518325138820651 1 1
0.689079252534682 0.655234408354517 1 1
0.245423734921058 0.227659832555425 1 1
0.792258376866662 0.756187187249874 1 1
0.769220955684103 0.725358841050504 1 1
0.269845090716635 0.255038633970668 1 1
1.01604616222458 0.959682101531978 1 1
0.350520908538928 0.334930387765441 1 1
0.153899532022039 0.147837463988838 1 1
0.451772703595408 0.430232678851609 1 1
0.918476041412869 0.876829772826422 1 1
0.712145312431237 0.683932376742692 1 1
0.741865309961704 0.698393332830753 1 1
0.723776121100671 0.686441797429683 1 1
0.619052646569992 0.591552606970189 1 1
0.249746586595623 0.225877023297018 1 1
0.7094315081764 0.684896049107807 1 1
0.413661299298035 0.396707259851042 1 1
0.317694901000916 0.307667591977671 1 1
0.727562923961745 0.687594033113709 1 1
0.43672805754931 0.410272034732389 1 1
0.784501114618678 0.747274473271322 1 1
0.0398608519117869 0.0361968772976977 1 1
0.776455789530169 0.738442795785042 1 1
0.196672375491122 0.187470913837378 1 1
0.428897846863309 0.412379512740221 1 1
0.826877969687692 0.783317205903661 1 1
-0.00830177494070063 -0.000425501790947197 1 1
0.628070903059649 0.592262844200697 1 1
0.476801890282748 0.466254610031711 1 1
0.580434730971496 0.555875423190995 1 1
0.267220799905388 0.249548289746603 1 1
0.820045455511548 0.781723755946004 1 1
0.436799644489439 0.417235210174183 1 1
0.258835150031146 0.238330097533817 1 1
0.0815574938887269 0.0713567173508398 1 0
0.557980028705073 0.539208343528989 1 1
0.442486062760537 0.420152855845958 1 1
0.656812503921716 0.630677054737496 1 1
-0.107349475727879 -0.108017490200006 0 0
0.384269022307738 0.367921003817158 1 1
0.474001409197991 0.45047610634147 1 1
0.351134027360955 0.345254964094151 1 1
0.558130703067665 0.532316605783257 1 1
0.240157862854131 0.231648242707204 1 1
0.393979473131865 0.375990135030938 1 1
0.588332278629062 0.562319865444156 1 1
0.999796332966601 0.959137523509824 0 0
-0.00112579868823821 -0.00239193906327614 1 0
0.470425080384327 0.448466128858835 1 1
0.88897533382351 0.835323012326387 0 1
1.05472907096518 0.997033819909548 0 1
0.899463653168161 0.856180799156441 0 0
0.557700729769024 0.519170495041325 1 1
0.319130828497342 0.305432152375394 1 1
0.698654841360177 0.666548981560254 1 1
0.726464422737068 0.694709806560343 1 1
0.870493465857218 0.828395506595737 0 1
-0.0578300956268224 -0.0491440785528955 1 0
0.990883766027786 0.947555903803533 0 0
0.6669135031945 0.62545920840786 1 1
0.581813722314023 0.543078003735314 1 1
-0.0501087923722066 -0.0460303318012752 1 1
0.179164819348328 0.170529649744345 1 1
0.300269742838276 0.284164262946341 1 1
0.256015558511152 0.240199150221585 1 1
0.700226472063407 0.666269210818393 1 1
0.504000943822444 0.478883852892681 1 1
0.634098265611433 0.607421338649028 1 1
0.511907272509483 0.480955154450015 1 1
0.650473578885837 0.607839361134107 1 1
0.609139380466745 0.584007794953609 1 1
0.515627560958904 0.493785483074167 1 1
0.773554050658448 0.733939740027962 1 1
0.342170130977445 0.321835046057636 1 1
0.51220605327393 0.518977386320957 1 1
1.22107618735846 1.15260523264479 0 0
0.128745801660478 0.123573231670749 1 1
0.241284841548566 0.232394487793066 1 1
0.580577454430698 0.558834013360468 1 1
0.646154723045606 0.619684648814781 1 1
0.897992350225096 0.862271806797802 1 1
0.421385767735455 0.403418192781113 1 1
0.335587163743889 0.325832123127882 1 1
0.482427197347779 0.450823442559336 1 1
0.3395328088403 0.327950114116337 1 1
0.415679133694017 0.39884612812928 1 1
1.10350660896565 1.06101866206141 0 0
0.856790566978851 0.812249253282326 0 1
-0.00673677807988481 -0.00472208387220552 1 1
0.617440556394032 0.573497287758209 1 1
0.858164605933699 0.820168210732435 1 1
0.482990946885722 0.453050978763211 1 1
0.328384073851138 0.316669283905381 1 1
0.486939466942637 0.459170767541335 1 1
0.774058870287284 0.739371580105183 1 1
0.817090030105119 0.776356879127369 1 1
0.717934014391709 0.676811118047291 1 1
0.564584775109425 0.541964519010236 1 1
0.0830929056600869 0.0752880889291441 0 0
0.147765908840747 0.134981267905206 1 0
0.567329625119604 0.546078553500756 1 1
0.398765358889272 0.378085903316574 1 1
0.464207158354847 0.441158331680183 1 1
0.406979140852835 0.385810894509871 1 1
0.370672049100442 0.35338377088272 1 1
0.744078208097102 0.698996487846669 1 1
0.716102681978511 0.68332759812282 1 1
0.67161314887734 0.642857814789887 1 1
0.265618384212645 0.256556438839641 1 1
0.420023179684278 0.397196820245975 1 1
0.379373495367327 0.347756776641903 1 1
0.511915612086294 0.492629938297689 1 1
0.864513364792582 0.836619898560475 1 1
0.287445185103755 0.27769709196529 1 1
0.34187443671162 0.320771886499987 1 1
0.559483896349271 0.528357652641079 1 1
0.449654794432852 0.423919213884413 1 1
0.832686623682276 0.794247846348408 1 1
0.317483510858134 0.30099849404709 1 1
1.13041187557826 1.06507192711706 1 1
0.713649356204637 0.683319337596838 1 1
0.706354157487183 0.667395172736537 1 1
0.597719490772337 0.571597710670004 1 1
0.388533655825151 0.37855843702619 1 1
0.652016685323333 0.624888316830775 1 1
0.341351753850783 0.32998479269615 1 1
0.661645551474882 0.632682089500792 1 1
0.279603869784835 0.269750748953961 1 1
0.214686290502089 0.206082581504579 1 1
0.803582045993616 0.770074093420951 1 1
0.407016654453648 0.395712001725298 1 1
0.363459699008911 0.347927585550026 1 1
0.52980344276812 0.490282634346001 1 1
0.600601172912403 0.574399410360986 1 1
0.670785290107562 0.641497062305227 1 1
0.180050712696814 0.172072076207039 1 1
0.125665601150778 0.122239850656649 1 1
0.688649003465613 0.642773932798611 1 1
0.690204751815016 0.656500866404137 1 1
0.1927458570168 0.181638147291852 1 1
0.205991705185822 0.202331743707924 1 1
0.695479024581723 0.654244060569607 1 1
0.518665595068798 0.495340884811453 1 1
0.688738520027062 0.657693417635721 1 1
0.395014349384303 0.371529541354997 1 1
0.742547142237473 0.710092539516658 1 1
0.731965385739849 0.695050748664354 1 1
0.27387877056078 0.254446920117076 1 1
0.750963688595452 0.71670275754399 1 1
0.30930718763486 0.288682123162421 1 1
0.514185342074521 0.485343692465262 1 1
0.690606329700752 0.65556415613661 1 1
0.392428713632458 0.369218221684096 1 1
0.498758591393593 0.477294144369995 1 1
0.313166236369137 0.298627033040209 1 1
0.449836614362258 0.42805797815643 1 1
0.447977164707629 0.422390931236662 1 1
1.20184243962908 1.14447020433857 0 0
0.20191965569772 0.190585620179409 1 1
0.289667374609797 0.277776370898954 1 1
0.718171596277596 0.689400813542105 1 1
0.6267375380734 0.595953219224725 1 1
0.460465958534682 0.436314091155284 1 1
0.359095466881455 0.344686444641062 1 1
0.426673893459076 0.413277950245354 1 1
0.782999645707094 0.736899169650126 1 1
0.726865624297722 0.692830502685675 1 1
0.487320606372825 0.461112862557247 1 1
-0.136453041224018 -0.12886144856317 0 0
0.330968305510793 0.313598826983239 1 1
0.607065538043117 0.577588294195423 1 1
0.599432628288024 0.580912789640903 1 1
0.600581874399572 0.573961984335444 1 1
0.411515815317975 0.401311359413949 1 1
0.209738548401875 0.202829213818956 1 1
0.548976368817304 0.527594848228716 1 1
0.534734148171126 0.509521932882461 1 1
0.822114387030938 0.77402256880066 1 1
0.415485650825168 0.393295896885955 1 1
0.132212798262217 0.126681014754688 0 0
0.329763470440837 0.315069325249561 1 1
0.526287059554264 0.512061237068818 1 1
0.207051692160473 0.199734715155069 1 1
0.67674544843878 0.640406482954808 1 1
0.374914236169291 0.352764568359315 1 1
0.439124918154425 0.418733296544266 1 1
0.754000698811883 0.724830420438529 1 1
0.461420570313403 0.431812235333864 1 1
0.557942988377593 0.529077466506897 1 1
0.564437464573099 0.533980671090118 1 1
0.336125298097554 0.322484658142775 1 1
0.701581477047141 0.664153569692216 1 1
0.195919271546817 0.187458385879101 1 1
0.719757511185258 0.684878003804743 1 1
0.639412704835711 0.61077183078607 1 1
0.428912239008402 0.414195802560629 1 1
0.414628007611233 0.397967867472664 1 1
0.336751727768289 0.313262493277071 1 1
0.784165215160827 0.746942703845935 1 1
0.312343551836976 0.306738789171717 1 1
0.417849469712969 0.400964638318772 1 1
0.617618149772906 0.585769841452724 1 1
0.460132360595377 0.439617028596991 1 1
0.423307940699789 0.401639052875446 1 1
0.878545081881367 0.838833765835192 1 1
0.477236066860208 0.453072885143399 1 1
0.388921948264556 0.360296687201793 1 1
0.391262011532306 0.373684619710281 1 1
0.751256376504621 0.711193830564863 1 1
0.612639282632262 0.591328374259339 1 1
0.225530082689963 0.21866461218945 1 1
0.261608204403922 0.248192670023764 1 1
0.632732258961856 0.613471344103239 1 1
0.579010987327227 0.54978787039229 1 1
0.433184623534816 0.415281110335204 1 1
0.291167010676405 0.275810591909641 1 1
0.29812847774309 0.288982562542688 1 1
0.737777956838341 0.709511236630165 1 1
0.64867945073491 0.619275918560275 1 1
0.58759666356903 0.557723647568264 1 1
0.393153234013006 0.367766989820482 1 1
0.374590398191482 0.358487668141951 1 1
0.323403761301845 0.307230822690378 1 1
0.323873581314258 0.301314707549842 1 1
0.233387054042893 0.208230474588279 1 1
0.586642312886582 0.562091621442137 1 1
0.652687605909846 0.621647287071968 1 1
1.16952351407942 1.11283241687158 0 0
0.786220954607953 0.749600142577926 1 1
0.576707752323197 0.54342366830727 1 1
0.887277334619733 0.835935190675326 1 1
0.340606084477096 0.325204695951446 1 1
0.252211152931932 0.253203976353305 1 1
0.324511537071825 0.314577237430864 1 1
0.974030847900219 0.927404419728585 0 0
0.622159692330877 0.58621991627742 1 1
0.644759107035483 0.605629629617543 1 1
0.510755210510819 0.476048334305023 1 1
0.963161091415632 0.918172272219246 1 1
0.47850843936095 0.442986413525153 1 1
0.458932361530551 0.444052990731846 1 1
0.545060720486504 0.516528897227937 1 1
0.658117103361576 0.620207776623233 1 1
0.169118840048633 0.159603256652033 1 1
0.583905989227563 0.552151038587367 1 1
0.0326360143474804 0.0269623899835111 1 1
0.400645209758043 0.375667682217228 1 1
0.620898391451944 0.592615660541237 1 1
0.40536511473369 0.391852484684634 1 1
0.494150610921717 0.466373371273493 1 1
0.176071763500032 0.155797295826014 1 1
0.508968565049541 0.484943045819728 1 1
0.0976847308608564 0.0955283262246014 1 1
0.615609520084515 0.588481969858298 1 1
1.27516895593813 1.21181136688866 0 0
0.491626018092341 0.47183184448995 1 1
0.360441327759386 0.332372410460546 1 1
0.467267375670201 0.44452765997652 1 1
0.575010065243741 0.549000233478433 1 1
0.4630421451183 0.443183731742181 1 1
0.676924099204296 0.642547476125878 1 1
0.633049047724762 0.605592616170335 1 1
0.544134598238144 0.525957995864167 1 1
0.321197339262527 0.310164519275436 1 1
0.879969366155739 0.844322958063934 1 1
0.528450911603531 0.497712020070815 1 1
0.58875684149349 0.560398656458195 1 1
0.543124417864362 0.517035563781238 1 1
0.304062888933439 0.289158432548634 1 1
0.883300169891081 0.84618701424861 0 0
0.137608804556814 0.13176073175984 1 1
0.168375021306308 0.162916984489469 0 0
0.218720715107509 0.201675050330352 1 1
0.35694542290308 0.338886598140684 1 1
0.576606368809447 0.548813357778529 1 1
0.622775755540957 0.585313841574381 1 1
0.755422744507414 0.709508270801859 1 1
0.36954870737667 0.351103182598027 1 1
0.696837827406355 0.670702454544692 1 1
0.733754866733736 0.698544106333899 1 1
0.414072757311269 0.397154723059503 1 1
0.271944481476301 0.255523876002792 1 1
0.789682389290815 0.746682793070628 1 1
0.470499388483343 0.450237582463056 1 1
0.61290757307927 0.580866090268308 1 1
0.514708201909428 0.492245036547981 1 1
0.413022134762442 0.390649094349753 1 1
0.25418879347143 0.244667949892364 1 1
0.572571637662248 0.538385135328132 1 1
0.505726749634068 0.476794508075502 1 1
0.560481574876772 0.527540087520406 1 1
0.30029857424113 0.294624963175758 1 1
0.84385242197387 0.800198429927304 1 1
0.580183223436964 0.555639228182125 1 1
0.527131208415818 0.497906710739119 1 1
0.50713019363094 0.480275017077299 1 1
0.620584291416854 0.596505185948119 1 1
0.315177645063408 0.301053880607357 1 1
0.089748920616552 0.0887762992723528 1 1
0.279373666586504 0.26688430050598 1 1
0.534234553217721 0.509239854991527 1 1
0.380624352336116 0.366797948087805 1 1
0.534949150429616 0.510218564287954 1 1
0.232079686339067 0.218739490101486 1 1
0.848359116040081 0.819203795774053 1 1
0.324801396817568 0.304242688295046 1 1
0.755987002076946 0.728055710797321 1 1
0.989707591039686 0.934273202960701 0 0
0.348257050617609 0.325646934528889 1 1
0.390902640345186 0.373463977540257 1 1
0.301369439726691 0.287753141370374 1 1
0.546180059773563 0.522737369311615 1 1
0.66539243897842 0.631499505740169 1 1
0.0903897858758412 0.0803512063390415 1 1
0.792628745576225 0.75283573506616 1 1
0.498236669499757 0.47463588874381 1 1
0.703899460412128 0.675741350165679 1 1
0.451650803899562 0.434285350247649 1 1
0.771724126039464 0.727313820594644 1 1
0.601113096490794 0.587790569975934 1 1
0.5777262865192 0.5494769073437 1 1
0.366681484501714 0.352680729586298 1 1
0.458886096146628 0.433585763528951 1 1
0.273579493402539 0.262652278768746 1 1
0.643505402323141 0.615725413082208 1 1
0.553987304351469 0.529329482612367 1 1
0.641880404331058 0.605562638632606 1 1
0.731434126890233 0.6861800975983 1 1
0.413683595175848 0.398545006200632 1 1
0.802909525463617 0.761594467173054 1 1
0.441074759327887 0.425487317837732 1 1
0.786504610589695 0.743430713912261 1 1
0.65864949295893 0.630156057161106 1 1
0.326914173223308 0.321906993947956 1 1
0.483287581865123 0.464253624570925 1 1
0.650349923883918 0.617988449583341 1 1
0.525764581014002 0.490149294385116 1 1
0.793085991199109 0.748171216389403 1 1
0.607962372073034 0.569410068931104 1 1
0.299343040501619 0.291876546897637 1 1
0.851995238706879 0.808124711700181 1 1
0.594331140960932 0.566053931153944 1 1
0.283441398487992 0.261165679992442 1 1
0.292423060616607 0.279838544778583 1 1
0.351661633975128 0.345163606493597 1 1
0.769968698817147 0.73913833865111 1 1
0.759883547369084 0.730517551811973 1 1
1.13842057488672 1.08920868703779 0 0
0.695305885331065 0.664711784798682 1 1
0.613672983512989 0.572605043123863 1 1
0.741530093718275 0.701739490685957 1 1
0.596387557935803 0.572707247060811 1 1
0.4913199733213 0.463359816555684 1 1
0.646855099384584 0.619337146773765 1 1
0.640994913162637 0.616839037171661 1 1
0.416187183779577 0.406190888736755 1 1
0.475536529845428 0.452942258711036 1 1
0.679587389234916 0.649523553941001 1 1
0.269229004311111 0.259954154540733 1 1
0.703268938876256 0.674392149737818 1 1
0.570995798098502 0.542032136679563 1 1
0.824652255137655 0.781684749928802 1 1
0.202055337078995 0.191820908524583 1 1
0.314183662615014 0.301842990777002 1 1
0.0297244711102752 0.0340352686401349 1 1
0.23994923700292 0.227077071654711 1 1
0.49154570211055 0.468663046718675 1 1
0.493699811610733 0.478284611836789 1 1
0.625202103321188 0.599060619867184 1 1
0.273338385455861 0.261236777395452 1 1
0.374651098372833 0.356904541699609 1 1
0.631215867803059 0.605996002770612 1 1
0.337155633510532 0.327592858980481 1 1
0.699249457224538 0.653168462342783 1 1
0.409929017224686 0.391167005286351 1 1
0.653230624620915 0.624902109086676 1 1
0.296830366896272 0.28080184883207 1 1
0.712762907709867 0.675625752721986 1 1
0.572837211440913 0.547811261049309 1 1
0.929913885397852 0.88845347253286 1 1
0.204073830303389 0.19472649166571 1 0
0.648605721100575 0.618979196484021 1 1
0.84146514659903 0.803498842256401 1 1
0.248151041974491 0.23374978680691 1 1
0.57272006635444 0.545005435459054 1 1
0.280936926897834 0.264489951937735 1 1
0.683070684912696 0.65869589495129 1 1
0.641084817680335 0.61078908348726 1 1
0.552997332996334 0.516908516415129 1 1
0.663773212414813 0.629246319801614 1 1
0.533929457747171 0.500155154667529 1 1
0.169535603466693 0.15830286739303 1 1
0.366647223295826 0.351357603438645 1 1
0.470120389587137 0.450134790417316 1 1
0.606531957589421 0.582199153068989 1 1
0.7936999344079 0.75721532752792 1 1
0.108290503706773 0.101546959835486 1 0
0.317586539751253 0.302305871208399 1 1
0.64575596703747 0.615156505553484 1 1
0.680100557281218 0.648601719163868 1 1
0.650848016428619 0.620373648834191 1 1
0.289403991054261 0.27159727655547 1 1
0.296004391570082 0.28922117600442 1 1
0.291596074813814 0.266241627557022 1 1
0.914786175567773 0.873971309225125 1 1
0.447608202289577 0.426718143283943 1 1
0.459309202185483 0.44390837985115 1 1
0.806209269055709 0.766263360328322 1 1
0.329301310888221 0.317145897676271 1 1
0.0346516325393373 0.0369479479286881 0 0
0.891869930407126 0.850645496317196 0 0
0.165938016255422 0.160778161471687 1 1
0.097198917749993 0.0885727548929956 0 0
0.554635658792478 0.526373555603521 1 1
0.329175567201132 0.311263445899095 1 1
0.397547788744804 0.367417902856261 1 1
0.364255769051197 0.353811637928068 1 1
0.0568862579832282 0.0569772514566485 0 0
0.25189166250877 0.22889805104685 1 1
0.68888495198709 0.654867707476402 1 1
0.235355180591254 0.226514452974147 1 1
0.187002923240417 0.187011514475472 1 1
0.872087980423393 0.818833478496723 1 1
0.327702156460406 0.317804022943493 1 1
0.459787096118997 0.428295968999083 1 1
0.506882716242083 0.471751884413237 1 1
0.551830943738291 0.521510963819838 1 1
0.601395101449083 0.565102539241039 1 1
0.32820356264347 0.310904646686084 1 1
0.552860603428893 0.515916848826383 1 1
0.425204604206225 0.408473823230371 1 1
0.479783049788004 0.457337611670272 1 1
0.935563562034471 0.880953315532512 1 1
0.610164937607646 0.58171158370657 1 1
0.415506873208919 0.398258388826172 1 1
0.261187860976842 0.236963191531513 1 1
0.704084355281678 0.661533405908267 1 1
0.692048010196928 0.665695057468534 1 1
0.465038475041101 0.434764703230666 1 1
0.429146587114786 0.409370406510707 1 1
0.448900471385834 0.42602078057391 1 1
0.681637411964971 0.651433094514485 1 1
0.670673945014259 0.641898248975728 1 1
0.34985540194063 0.332666599256226 1 1
0.848544561141309 0.810904889303942 1 1
-0.169745221984292 -0.161079297881253 0 0
0.347904990757172 0.328767373180916 1 1
0.551646286723898 0.534933753641647 1 1
0.175401444688412 0.155935301820355 1 1
0.615564114582218 0.581376049849817 1 1
0.678954852313587 0.646844620869482 1 1
0.224163440160342 0.215076226107741 1 1
0.427979878547558 0.414617170368595 1 1
0.422485636004569 0.402301948838897 1 1
0.501018543773566 0.471252576158486 1 1
0.375793624010988 0.359372582859128 1 1
0.68212063405022 0.650586581472469 1 1
0.898952616396438 0.859210343761684 1 1
0.47206280700311 0.442859163286994 1 1
0.728910221692523 0.684789844177246 1 1
0.638383301314295 0.596735019386295 1 1
0.346429440490304 0.320806416541703 1 1
0.887298384354988 0.838168516966362 1 1
0.987356746992316 0.934034161290611 0 0
0.67745455661503 0.643071638347842 1 1
0.328165584512082 0.313532069159888 1 1
0.63941906869964 0.610812762623685 1 1
0.183054153054901 0.178699718643143 1 1
0.706363539452506 0.674998275945381 1 1
0.47074420196508 0.441275112146795 1 1
0.0314304250010823 0.0242644791889141 0 0
0.431197293907962 0.379930357523025 1 1
0.72699833861484 0.686473507766594 1 1
0.296061041270128 0.289282263602347 1 1
0.223737520813646 0.206017647001305 1 1
0.710698914024395 0.675780123418822 1 1
0.770573021927803 0.731410759785079 1 1
0.123515913908468 0.119832306138851 1 1
0.346796456916871 0.330668990686874 1 1
0.500348803199683 0.481688884302078 1 1
0.37879144486083 0.35302770432154 1 1
0.516636705936031 0.491628366538255 1 1
0.32965533292515 0.314488145165425 1 1
0.519665714811612 0.484233580020183 1 1
0.683193093563166 0.654647021055527 1 1
0.605098500008398 0.576972155372839 1 1
0.691236508759885 0.663501746017358 1 1
0.193428546999032 0.191035959060507 1 1
0.209418912381079 0.193617828098322 1 1
0.341750850264847 0.324307963406181 1 1
0.559096899383935 0.53217248041143 1 1
0.761857911889609 0.720212978294995 1 1
0.457579745706412 0.43800168396729 1 1
-0.0236001327610398 -0.0140146076022205 0 0
0.503792283193432 0.480842105212758 1 1
0.602450903236009 0.574116203994284 1 1
0.482965502017544 0.465877857196513 1 1
0.267073691279815 0.256510563330687 1 1
0.480162075099185 0.456634084910007 1 1
0.345879058920206 0.332133138609994 1 1
0.300665862609424 0.278991462797475 1 1
0.688827807902952 0.651867238538438 1 1
0.808256927651326 0.770641153667286 1 1
1.11179377508543 1.06573676983195 1 1
0.708274586758095 0.678200361156882 1 1
0.680312670285786 0.636143284456081 1 1
0.633584172183141 0.601962754318513 1 1
0.826643138738321 0.785443576392046 1 1
0.174427559481962 0.160250308510289 1 0
0.339334368943602 0.326592481477854 1 1
0.281119364389701 0.268615374071385 1 1
0.342650995024199 0.319400849519309 1 1
0.459678133133469 0.440823840008384 1 1
0.471727682573074 0.442740073806466 1 1
0.377124499512851 0.347345473977065 1 1
0.653140732344364 0.629349259288781 1 1
0.306777727910294 0.294905598016192 1 1
0.589068975156816 0.552803457730494 1 1
0.544107277834062 0.51793241316575 1 1
-0.144504787560621 -0.137160072070521 0 0
0.240707004847351 0.231490011220705 1 1
0.637187617315941 0.602696961783882 1 1
0.548193558336726 0.52548867945722 1 1
0.357847050085856 0.348814866124723 1 1
0.492886681123407 0.472893423732873 1 1
0.174183057430059 0.16098150861644 1 1
0.5366605484076 0.515102429465307 1 1
0.554684556675329 0.528063511969622 1 1
0.771637947886301 0.719424618145414 1 1
0.552168942725693 0.533018214628586 1 1
0.0211273494373437 0.0209203567741139 1 1
0.731765718898911 0.68887022012124 1 1
0.663520279981428 0.633581916939689 1 1
0.688578687066799 0.641694508968457 1 1
0.913078705066547 0.864143612705091 1 1
0.46498893354809 0.434066862074907 1 1
0.443012008886087 0.418186044313296 1 1
0.456504759452935 0.437469734591462 1 1
0.651749666085096 0.624579982909831 1 1
0.317168342313014 0.306881306969295 1 1
0.370164659917817 0.35881501714122 1 1
0.570612613436088 0.54194780647764 1 1
0.520879254039783 0.495005411509917 1 1
0.473413063717371 0.455641802414534 1 1
0.0640059490685525 0.0656196375929161 1 1
0.32250886553002 0.277265601613199 1 1
0.171357416749344 0.16270139811619 0 0
0.849647631240334 0.808862150831109 1 1
0.552352676040361 0.525657402153031 1 1
0.326168594384189 0.309035299130714 1 1
0.65846557780966 0.626378632323264 1 1
0.602202954373179 0.56422308769505 1 1
0.295961834779237 0.281546585756265 1 1
0.422077186152207 0.405848957289488 1 1
0.490601477647964 0.472744745875772 1 1
0.746352390478403 0.718490985696675 1 1
0.611347596686919 0.582185326516768 1 1
0.782055223411231 0.727658040830089 1 1
0.500745619173677 0.479508430583017 1 1
0.503821089844195 0.486545418298051 1 1
0.268249545877979 0.246704214027871 1 1
0.5671888334264 0.536711355576636 1 1
0.665752319033438 0.638220697039227 1 1
0.254317173506749 0.235976467083689 1 1
0.612702957841612 0.581021661525973 1 1
0.629421287639421 0.595089084323805 1 1
-0.0699544111784622 -0.0757367546709318 0 0
0.385612282312628 0.365314155389982 1 1
0.399733836637796 0.38060480383696 1 1
0.448082713129675 0.419185433572245 1 1
0.68454625880656 0.649794254891508 1 1
0.26383700297086 0.262958115295414 1 1
0.508746612013338 0.483519472590281 1 1
0.874370554149648 0.836398420979347 1 1
0.347070160019609 0.327106516366314 1 1
1.05168790447255 1.00063110941198 0 0
0.286946575411973 0.278250233234473 1 1
0.645526473695999 0.61054496429006 1 1
0.752914553308825 0.721660140616131 1 1
0.270162743388908 0.262064801101666 1 1
0.65903815880262 0.625819045162901 1 1
0.441012023199777 0.417620727122682 1 1
0.547994238354198 0.516683867259433 1 1
0.331105945359953 0.312975105396995 1 1
0.326537740529761 0.308512226380519 1 1
0.837524655454062 0.798219362904783 1 1
0.605920588904366 0.576491175474847 1 1
0.331912757555619 0.317074624968262 1 1
0.424725715649318 0.402952504284427 1 1
0.388501090145775 0.363294119963614 1 1
0.124328893527114 0.118210867803353 1 1
1.06921409128241 1.01848721549209 0 0
0.426191319676516 0.40574609509248 1 1
0.924692229734486 0.877008287116286 1 1
0.292421139275372 0.290938237629847 1 1
0.12688040106863 0.123725857916978 1 1
0.697683474182682 0.666925201696631 1 1
0.477458411208825 0.455302799523763 1 1
0.57687916690323 0.54441973004476 1 1
0.567312215360036 0.540432746540287 1 1
0.362664296409249 0.347082740659103 1 1
0.159810662692992 0.153129480417639 1 1
0.712115483571188 0.674917539942073 1 1
0.39684704816183 0.392497614698882 1 1
0.67120729138572 0.643762799278676 1 1
0.648586178268902 0.622298004652892 1 1
0.225785388028713 0.211374355119991 1 1
0.595615255670604 0.573282609799407 1 1
0.326120345611563 0.315047752414545 1 1
0.66257101280342 0.620203180233875 1 1
0.139593449012897 0.122015242685727 1 1
0.668062716348151 0.637762467433603 1 1
0.771797126048179 0.737518086873409 1 1
0.184869317997958 0.162765463034861 1 1
0.350692476070914 0.336431247495296 1 1
0.643132366333492 0.61655541358331 1 1
0.479217259295095 0.457382316405173 1 1
0.255902523985133 0.243861498039277 1 1
0.629635046714647 0.600343009718635 1 1
0.637960136189006 0.615352981453431 1 1
0.048161983259904 0.0374928437835389 0 0
0.40679493277672 0.391712917351875 1 1
0.239098990777219 0.243501606230032 1 1
0.341996055725883 0.325550028070548 1 1
0.429708592027907 0.407185517231013 1 1
0.77808586789542 0.743138236594188 1 1
0.211989356241699 0.208175556277659 1 1
0.429593743535413 0.412024719939482 1 1
0.631262165570252 0.597664898405078 1 1
0.173460965917913 0.169062947888212 1 1
0.5167671109579 0.494820571307262 1 1
0.611193338627638 0.576070390858211 1 1
-0.0144538745194183 -0.00951528035887236 0 0
0.428276671343443 0.408038958330262 1 1
0.601763751737171 0.576261769419491 1 1
0.361195719105063 0.339546003805929 1 1
0.766407643961906 0.732942601545722 1 1
0.34610968935536 0.329407180921182 1 1
0.895815918857331 0.857701584346609 1 1
0.0569673493899466 0.055089122659491 1 1
0.554719922622392 0.528546861649531 1 1
0.138220975480456 0.129637894810874 1 1
0.32254141007937 0.308740845535819 1 1
0.405202956705753 0.389819559964201 1 1
0.517089304237196 0.493041622826853 1 1
0.317044475665394 0.302143282959357 1 1
0.461106972791221 0.440695866221057 1 1
0.236520033805065 0.229317322106542 1 1
0.675612574475662 0.650808590282612 1 1
0.351287429528188 0.334970583930033 1 1
0.370253845627541 0.347820085392673 1 1
0.433768606528633 0.419206388885478 1 1
0.412105395575514 0.394341636441112 1 1
0.305257249037111 0.289116528012889 1 1
0.841304476619572 0.795590918572771 1 1
0.70810748493596 0.676036202566734 1 1
0.797648711275633 0.754078859298184 1 1
1.09925774643629 1.03394508966125 0 0
0.0552266642001794 0.0555773349091564 1 1
0.775255290086519 0.733951818887178 1 1
0.724812870632063 0.692476103149827 1 1
0.905425216049086 0.858973452335141 1 1
0.0898852294100786 0.0812901132352015 1 1
0.221496000686415 0.209673029122462 1 1
0.418339280490512 0.401021284583789 1 1
0.745418929889304 0.719521269333284 1 1
0.426552174643635 0.396453455206976 1 1
0.210473115175602 0.201389476788952 1 1
-0.059477313505277 -0.0573445901298639 0 0
0.526950629345735 0.497670092707599 1 1
0.761485796741048 0.71245194377531 1 1
0.399320601568558 0.386633526533314 1 1
0.595996884792563 0.565351500780272 1 1
0.207008438810754 0.195533627213317 1 1
0.422151335859964 0.407876876159691 1 1
0.865705613996196 0.830120979619883 0 1
0.245811273943284 0.234211008428133 1 1
0.602814400431539 0.568399007685528 1 1
0.390220808374246 0.37635210816772 1 1
0.0836198627386117 0.0796349587057498 0 0
0.501810073548761 0.486467593104513 1 1
0.512541148039856 0.482579313306798 1 1
0.539396083868344 0.508488006831716 1 1
0.322501377969566 0.307173105278173 1 1
0.622271737220881 0.595871135006161 1 1
0.177366360954539 0.167969864641905 1 1
0.605650748341047 0.576215070508265 1 1
0.173388720935048 0.16033323239512 1 1
0.77053682832173 0.730872832878748 1 1
0.518700354184099 0.487039613671012 1 1
0.495242163093498 0.472161744439641 1 1
0.378712629107699 0.360903105796054 1 1
0.5354050858074 0.514848367607011 1 1
0.774915028940409 0.756547388393537 1 1
0.488317930935889 0.464175619401808 1 1
0.166121565621941 0.159943742665372 0 0
0.51422376960032 0.478813126169001 1 1
0.806878163638752 0.762343531988176 1 1
1.07010143423362 1.02421434070963 1 1
0.304398907071692 0.28926235421432 1 1
0.621682680552265 0.589439997243775 1 1
0.757505170447971 0.728724833420562 1 1
0.351718889276148 0.341260372251881 1 1
0.449569374461647 0.419153114336585 1 1
0.643358092937682 0.615748153599889 1 1
0.233198282717428 0.219560087011527 1 1
0.247351812178325 0.236858393105839 1 1
0.579931779374803 0.556747897399421 1 1
0.753621012121682 0.714626613884021 1 1
0.187538628151846 0.173089984489067 1 1
0.216020803752274 0.211746241683085 1 1
0.883296632216193 0.847634100284513 1 1
0.434215147089311 0.417177003709394 1 1
0.592210604648856 0.560853473240012 1 1
0.322840480770855 0.30405659899913 1 1
0.241701333549848 0.23888705961145 1 1
0.460733467319901 0.439207136969385 1 1
0.328473418977926 0.313835813804009 1 1
0.503621016696882 0.475750856500304 1 1
0.428618262804716 0.411590766471441 1 1
0.968389888178124 0.926148513960311 0 0
0.704566026730276 0.673603621465797 1 1
0.269313661579398 0.2593916678223 1 1
0.613983094278356 0.582087120897671 1 1
0.3392262422419 0.320445833201603 1 1
0.535889645952681 0.513964569834573 1 1
0.887095615708055 0.851074315532087 1 1
0.125930689466757 0.119215359880092 0 0
0.854080315516057 0.81389112976505 1 1
0.960295930267942 0.932639078484068 1 1
0.360937993628623 0.341244404687482 1 1
0.269370197386378 0.254345614297587 1 1
0.689566498959215 0.649727649337443 1 1
0.592040135332438 0.557729388411575 1 1
0.72859000009489 0.69189009045103 1 1
0.567849535396422 0.540034459001654 1 1
1.03718253054485 0.987972467614678 0 0
0.92010094045918 0.878555687653371 0 0
0.343129433599192 0.325716138541817 1 1
0.811740869656711 0.774626366865648 1 1
0.77143370422496 0.730300957360005 1 1
0.894575180720149 0.845443445865298 1 1
0.44704927330271 0.424159094520611 1 1
0.299332290289441 0.285295434936787 1 1
0.634190429724644 0.603854179544157 1 1
0.49391169736566 0.474195893669317 1 1
0.416743783041711 0.395253667399363 1 1
0.670093670819785 0.634523601722144 1 1
0.321885237388187 0.312182995963991 1 1
0.719908851901409 0.674664116318586 1 1
0.965175545985629 0.921395740061951 0 0
0.454238394524189 0.427748041412033 1 1
0.706080806326629 0.679357134463648 1 1
0.228019004649636 0.204586477915256 1 1
0.402109737292706 0.385310922159258 1 1
0.0211764750882685 0.0154267681739726 0 0
0.348185116839219 0.322245657910861 1 1
0.275654051124808 0.262978908455293 1 1
0.222149542072974 0.211885458225925 1 1
0.388810272954989 0.369322013997758 1 1
0.433123686187057 0.424556538825804 1 1
-0.0204781576850984 -0.0267767831072764 1 1
1.0273505749862 0.971885421017755 0 0
0.600524957291389 0.571034986520346 1 1
0.185304697332895 0.176376024090603 1 1
0.841382161667524 0.802256516999184 0 1
0.242194773036218 0.222323655046055 1 1
0.491995390033627 0.472493909908641 1 1
1.17944959916429 1.11265026943545 0 0
0.312774013724659 0.291164329294256 1 1
0.726802480384511 0.697448856630344 1 1
0.306179476073976 0.295212950375354 1 1
0.53858435281477 0.507474684711916 1 1
0.427843725140831 0.412641677408968 1 1
0.535107109579191 0.509341774950802 1 1
0.696171519452444 0.652097941391484 1 1
0.789770242718906 0.748772734104574 1 1
0.497487075525922 0.471118228362256 1 1
0.260969404027103 0.252029587829692 1 1
0.678053098485007 0.631658334803119 1 1
0.18415377114223 0.175799511217565 1 1
0.439342741242669 0.419666645071778 1 1
0.621672859858617 0.589989016813266 1 1
0.731911556927658 0.693696959391043 1 1
0.288857003421181 0.276735794123492 1 1
0.570644136312749 0.540983960805883 1 1
0.172046507544567 0.164034097139918 1 1
0.401140991009126 0.39037609645674 1 1
0.676103520915871 0.644252030175799 1 1
0.543043842268452 0.514841088723978 1 1
0.201996460958194 0.186802896620712 1 1
0.445316062311142 0.42273223717589 1 1
0.866418436143224 0.829694633667282 0 1
0.350056893560019 0.336474169830206 1 1
0.786077514693641 0.748779907425915 1 1
0.344394294610446 0.326248007354326 1 1
0.262599564313856 0.249996902008725 1 1
0.564216787285758 0.5355570094216 1 1
0.449916372506324 0.448381432599919 1 1
1.04109576402937 0.993487321850315 1 1
0.126954222208918 0.123390499190913 0 0
0.574087767444524 0.545757416016599 1 1
0.191194768187536 0.179466408816557 1 1
0.453827515695842 0.436685540454399 1 1
0.431689109392892 0.408995235664522 1 1
0.588858577566326 0.554352290933355 1 1
0.431080687101234 0.404462905949305 1 1
0.368385764295816 0.354889717826378 1 1
0.657862190851066 0.621440641857025 1 1
0.280002990457851 0.265557708198403 1 1
0.650941921796773 0.616103000228547 1 1
0.511551576926999 0.487417204495561 1 1
0.760465703295099 0.718614576962894 1 1
0.651117094425721 0.620696219256107 1 1
0.426627199177952 0.402870997473264 1 1
0.556403983476653 0.53035313534396 1 1
0.475084824401211 0.461400901386362 1 1
0.208064330260273 0.191565683276649 1 1
0.605624604857712 0.575387018759566 1 1
0.27698304406015 0.262577564258993 1 1
0.403230192435127 0.384009521787638 1 1
0.424659779309297 0.395454259492332 1 1
0.264589518958641 0.255463741692818 1 1
0.398088833477116 0.375547509302706 1 1
0.422173676587631 0.404369948881836 1 1
-0.0993912976807616 -0.0938782794590731 0 0
0.781590081015597 0.742930803946691 1 1
0.816468606376157 0.778195957808385 1 1
-0.00673063292019054 -0.0152106652179126 0 0
0.387321578087069 0.371186448164122 1 1
0.62712305046318 0.604600935048484 1 1
0.256451509447635 0.243719378162442 1 1
0.826671383551615 0.788411862491788 1 1
0.113808172659574 0.116612765019652 1 1
0.231585026005431 0.207692909656668 1 1
0.955797788393685 0.916549068638395 1 1
0.202305795922202 0.192678327847615 1 1
0.50995951332556 0.483915681721331 1 1
0.549633323805973 0.509244518153809 1 1
0.508097823591944 0.487435219660094 1 1
0.302551899374831 0.286368109068161 1 1
0.989926209334896 0.945046871667657 0 0
0.650562446572295 0.61505973627192 1 1
0.0785586028109609 0.0778735007842766 0 0
0.209380907693812 0.201691395573732 1 1
0.408475135686908 0.390685029092847 1 1
0.823630157979372 0.789234048472893 1 1
0.737183138891726 0.707547151730924 1 1
0.243208851274802 0.231108424478147 1 1
0.532930570324655 0.504203110428093 1 1
0.597373789534151 0.569304898918495 1 1
0.491169808836914 0.468959403546198 1 1
0.697366544646461 0.667353674588334 1 1
0.368263573586957 0.360282766711277 1 1
0.298562521986599 0.274371776106721 1 1
0.522497612342813 0.49499077316704 1 1
0.610392600747923 0.578890804560979 1 1
0.504456037735514 0.468146005459838 1 1
0.478882197235836 0.458002724380117 1 1
0.304806898369679 0.287465900667391 1 1
0.789650290271255 0.746834278412813 1 1
0.597821478081557 0.573690165485203 1 1
0.768822047823707 0.731267284800984 1 1
0.964062381900335 0.920191631369867 1 1
0.388696297923518 0.369993792622055 1 1
1.31606183871435 1.25496230226113 0 0
0.61484029095473 0.578117217619435 1 1
0.971769411374337 0.924667066787935 0 0
0.567443783856311 0.543864444711435 1 1
0.509288289707332 0.480156525778247 1 1
0.756743330977728 0.735119915727965 1 1
0.448079803999758 0.42977441540229 1 1
0.858155939161614 0.811594989980263 1 1
1.20664588199423 1.15108178725667 0 0
0.667881311875026 0.637246563895558 1 1
0.296499737561849 0.281238611748876 1 1
0.351724306269106 0.343593246898525 1 1
0.00518319132594009 0.00226928133501912 0 0
0.130897035293524 0.127548421047086 1 0
0.606017908048021 0.575893441061503 1 1
0.787996018735897 0.741771366205863 1 1
0.300244218918355 0.280309121875186 1 1
0.0550376175843713 0.0478031491616056 0 0
0.705382385968066 0.668171111653615 1 1
0.821087719587724 0.780997366982432 1 1
0.402361701812715 0.384609749842295 1 1
0.78609861082653 0.732985413727496 1 1
0.670366471531527 0.632688813809906 1 1
0.177556769393093 0.165349755617195 1 1
0.241686447103352 0.235119914294034 1 1
0.399863533105155 0.38246282939471 1 1
0.118021235784527 0.112751188790711 1 1
0.559803688395853 0.531736585540162 1 1
0.0177133147012458 0.0157798163461907 0 0
0.0471092430002838 0.0403545559652234 1 0
0.312735840861535 0.295467530446372 1 1
0.226735755940961 0.213063790432778 1 1
0.521193590195567 0.494894265243668 1 1
0.521904239670128 0.496980322636646 1 1
0.744016223716119 0.708458032742755 1 1
0.220180690853472 0.209149216168949 1 1
0.38354091505441 0.369536777942215 1 1
0.148653462809384 0.14757907582263 1 1
0.602702746758748 0.575372854083936 1 1
0.280632204652311 0.277368056872971 1 1
0.456331009247377 0.438777369072595 1 1
0.53138595864902 0.504319410525492 1 1
0.882477704397527 0.840111348004383 1 1
0.776053913686916 0.747358426689254 1 1
0.392713011852363 0.376298702161529 1 1
0.522319874323848 0.496543398398432 1 1
0.171768118020892 0.164680776792686 1 1
0.713632630581108 0.680081822372435 1 1
0.609682199566259 0.590746061001824 1 1
0.644294796736302 0.613241661959762 1 1
0.390153286849004 0.375112666506369 1 1
0.5932673458163 0.563981872449589 1 1
0.363614732958769 0.341812943349809 1 1
0.640570072540272 0.608331232563472 1 1
0.279677367291567 0.268791993744981 1 1
0.558229163263229 0.530166769850115 1 1
0.490288177668707 0.476404147143203 1 1
0.196132352097108 0.179736865144898 1 1
0.152514210392656 0.147385776336532 0 0
0.839887698024541 0.796820232397466 1 1
0.961663664294899 0.913973439122809 1 1
0.770328810634176 0.734714621788191 1 1
0.242114040706951 0.231888987174019 1 1
0.317173595399724 0.303921987858267 1 1
0.508702728359315 0.484738767740166 1 1
0.640318328769026 0.612263281701092 1 1
0.762231531596566 0.719028445430387 1 1
0.241846473574829 0.240443068606915 1 1
0.632955897299516 0.590648914809214 1 1
0.502899613799045 0.48191494262779 1 1
0.691521260807824 0.660640905813823 1 1
0.0438936538610848 0.0432662854843591 0 0
0.459244046847316 0.437759556407211 1 1
-0.0124099343739142 -0.0120297561582891 1 1
0.477745212561328 0.45662712734166 1 1
0.592703165983181 0.565884771674877 1 1
0.511485543192394 0.488676049322737 1 1
0.609665346255706 0.579979252557583 1 1
0.224766838185497 0.215823961382805 1 1
0.304990617166517 0.296952590599345 1 1
0.306015618424171 0.290328611000514 1 1
0.152319307709062 0.157596808675367 1 1
0.950964152510377 0.90410959110182 0 0
0.522901234698329 0.496200323438187 1 1
0.683327317271931 0.650254184584503 1 1
0.754103399310596 0.717569554829171 1 1
0.612582012545828 0.573574117355188 1 1
0.340090095053848 0.318599847453957 1 1
0.484238846051626 0.457918210819302 1 1
0.762147921573907 0.729780728582717 1 1
0.40183278588341 0.386888885147071 1 1
0.602554084655609 0.567542817328267 1 1
0.672559530030269 0.643860546426975 1 1
0.399771713063207 0.394611895838024 1 1
0.830162442086266 0.786618337003246 1 1
0.264702618837745 0.255753470565051 1 1
0.534105322280327 0.519175721588029 1 1
0.501360368555015 0.473325236211219 1 1
0.536041406679534 0.512253998693467 1 1
0.139854436381292 0.134509083529082 1 1
0.450632567538116 0.424021138032817 1 1
0.36136146906388 0.351361647800001 1 1
0.76531935447622 0.730643679930587 1 1
0.239630349301781 0.220425162516746 1 1
0.606669387026334 0.565330257610737 1 1
0.684326851334367 0.647969230113979 1 1
0.404386632985925 0.383184898386285 1 1
0.981648293815009 0.91802458682601 0 0
0.651222344460751 0.622864866567534 1 1
0.952242350998768 0.901541483577605 0 0
0.327434977065473 0.30809874611521 1 1
0.492941269477408 0.468449275188043 1 1
0.402325111187988 0.382684527836397 1 1
0.374483558609226 0.350517735498777 1 1
0.249644865449923 0.242515279468429 1 1
0.635605255392855 0.609133679060106 1 1
0.59105221663354 0.556390547486639 1 1
0.396713300469028 0.378073255693139 1 1
0.269849268897162 0.251342537121272 1 1
0.690191708128449 0.654328103282357 1 1
0.205242897649554 0.199899855387874 1 1
0.383280418527018 0.370463960635399 1 1
0.417225772634458 0.390744157396028 1 1
0.778523410150549 0.742218954861009 1 1
0.527694904101828 0.507446514905788 1 1
0.49457728898166 0.470530681386293 1 1
0.96133451681201 0.911738488537637 1 1
0.372006589478367 0.354321193195726 1 1
0.593480939988109 0.570221508510944 1 1
0.58321864430368 0.549432562374253 1 1
0.393953966650833 0.370445733143385 1 1
0.434235029962418 0.419931408222764 1 1
0.257462477359796 0.247435252676668 1 1
0.770040712200334 0.732164042989015 1 1
0.579806544091399 0.54962350589689 1 1
0.378589284501994 0.36564054880376 1 1
0.281192324445537 0.268416686200138 1 1
0.241806793229564 0.229448906551316 1 1
0.572147762849247 0.533815088894947 1 1
0.471307746974335 0.450383228966748 1 1
0.219905347728282 0.210375172900004 1 1
0.484689904647177 0.45049746352532 1 1
0.513501843712075 0.485399973925756 1 1
0.378643377924134 0.360992754241275 1 1
0.635133029849579 0.598486848802987 1 1
0.663756276461945 0.627722189692535 1 1
0.764898820938029 0.731558170706174 1 1
0.348365996000998 0.331035174472552 1 1
0.570894111166835 0.545241372949493 1 1
0.539818452789755 0.513522411013452 1 1
0.448692939342813 0.433506121408399 1 1
0.858605177892191 0.819795961912838 1 1
0.524198715592549 0.486028700989554 1 1
0.70235837849099 0.666220018691041 1 1
0.225787862389174 0.217515750544917 1 1
0.38958692860322 0.368922244783379 1 1
0.396761445068332 0.369816957623494 1 1
0.90586234876116 0.866080263727751 0 0
0.650510436646925 0.622168540232159 1 1
0.660894408240527 0.633116572242595 1 1
0.754799872194064 0.710409528129417 1 1
0.819078361357942 0.772294355488438 1 1
0.352188054183435 0.336620439338556 1 1
0.504352119036151 0.48674694125977 1 1
0.820972210414476 0.782579180616682 1 1
0.542690670006368 0.523334881809742 1 1
0.626626023498245 0.601388767093717 1 1
0.0337882860574547 0.0309703505416916 1 1
0.454170941469487 0.438713609802744 1 1
0.834824081872449 0.789790131236956 1 1
0.575939074756739 0.542986400321469 1 1
0.3302938751871 0.317985754763787 1 1
0.462642102544333 0.458002097747879 1 1
0.736074268233215 0.696514538770925 1 1
0.712099586190593 0.669389727876208 1 1
-0.0999836271656408 -0.0879967425814918 0 0
0.742752232774554 0.70944050611115 1 1
0.343957396200021 0.332826952284534 1 1
0.585083560990839 0.556544882832918 1 1
0.091942067381893 0.0804865648691962 0 0
0.834181424877226 0.799419800152488 1 1
0.448260887924893 0.432370513101615 1 1
0.70124775550195 0.675722601279707 1 1
0.452049198858641 0.431045071243109 1 1
0.0126565379210231 0.0157267305416224 0 0
0.542206544399481 0.508708982428936 1 1
0.526278996343843 0.5023868617453 1 1
0.245999168574344 0.229239480078787 1 1
0.290853548690257 0.271475875032663 1 1
0.293942858109253 0.277168134758055 1 1
0.622902497707784 0.593045480703734 1 1
0.686659770252505 0.653753878664517 1 1
0.36169635910923 0.34323117312265 1 1
0.503787689488252 0.485229131687413 1 1
0.352287663806553 0.340990793098283 1 1
0.573951757566076 0.540010362110047 1 1
0.15955337135066 0.162174609405935 1 1
0.171417095933699 0.169514635017053 1 0
0.625008368629849 0.596843370362923 1 1
0.772118939501861 0.733995363623263 1 1
0.713237634000548 0.679416422556178 1 1
0.375704721206848 0.366291187427204 1 1
0.524590664215599 0.496291414164619 1 1
0.633348385594895 0.594536195095339 1 1
0.538300723733319 0.503172304259664 1 1
0.363222429261877 0.351208887507011 1 1
0.632777424072861 0.605100232574798 1 1
0.425963490203249 0.395701868797514 1 1
0.738510548276302 0.703208604171088 1 1
0.237931983440289 0.231981852851803 1 1
0.761418971992896 0.715200818241985 1 1
0.637078965359498 0.611196533237925 1 1
0.332792127863453 0.324888626018813 1 1
0.582045016368193 0.554573070468251 1 1
0.619357442944105 0.588396027507996 1 1
1.11219475155076 1.03941820759272 0 0
0.460481327762006 0.437363386824524 1 1
0.311970972659981 0.296711958058548 1 1
0.366771263005678 0.350982093354621 1 1
0.995634752632719 0.952007491731927 0 0
0.356978385963549 0.35518711143716 1 1
0.837328978274181 0.792256975266254 1 1
0.659094585451832 0.61773488805292 1 1
0.673470905280672 0.641128717491278 1 1
0.579465540226626 0.556016707491342 1 1
0.631342105401643 0.605290943631949 1 1
0.478612881966343 0.459470959693265 1 1
0.617336313761151 0.586903568203878 1 1
0.353904146283775 0.336349836039203 1 1
0.539573123836922 0.509687885237804 1 1
0.676712549645002 0.642141276053554 1 1
0.381525810847766 0.356115978307698 1 1
0.410689094512386 0.391547763034194 1 1
0.514804994745415 0.477675086552476 1 1
0.288625934553019 0.266537226246572 1 1
0.713730047655878 0.68253385388079 1 1
0.354366689070874 0.335853960910762 1 1
0.609518302770446 0.586233023989044 1 1
0.171888421083061 0.165372629275101 1 1
0.412032002394717 0.391927571762117 1 1
0.606761725044548 0.578873062472789 1 1
0.275891383213276 0.273372556334533 1 1
0.29085173343607 0.282949204360783 1 1
0.472458508088485 0.454392336883125 1 1
0.777680443742772 0.741739260405522 1 1
0.819955662610035 0.781979727964738 1 1
0.533693727773392 0.510233743721915 1 1
0.394511890566439 0.366793886616437 1 1
0.541843103519939 0.516584063889156 1 1
0.263858403356461 0.259865513162185 1 1
1.02609373488635 0.969744753805912 0 0
0.690625135761891 0.658042311972699 1 1
0.178696045561566 0.160615943442253 1 1
0.668232753595783 0.632853190948269 1 1
0.274618369036822 0.263038250544832 1 1
0.44564163857927 0.425121548113129 1 1
0.506487004864011 0.483214099831048 1 1
0.685476869806166 0.654579824316926 1 1
0.619437707861782 0.591148516801296 1 1
-0.0799582454399196 -0.0808986796859879 0 0
0.480517812980407 0.454641112466503 1 1
0.357091426894484 0.337396266231495 1 1
0.641268901287607 0.609779123556938 1 1
0.351178608546757 0.333393509879497 1 1
0.37091803557726 0.355403462508405 1 1
0.364029329167866 0.350785328364867 1 1
0.32552006351983 0.307019831704941 1 1
0.261005972761775 0.254888476126073 1 1
0.373360313645155 0.354734605898478 1 1
0.346827910579455 0.330254303252066 1 1
0.729414660664176 0.690658873619015 1 1
0.501961434626576 0.474686565615763 1 1
0.197602667090074 0.187522704055187 1 1
0.319949979824591 0.307774657310703 1 1
0.662975779712495 0.62423509200967 1 1
0.270391458500031 0.255181984747358 1 1
0.56334879975431 0.53776038769397 1 1
0.295188296078401 0.276040004760835 1 1
0.345236536981594 0.331962773959689 1 1
0.385256307802403 0.359012107767453 1 1
0.638999357501868 0.612418828448805 1 1
0.60327150122021 0.58093727862708 1 1
0.372212404291341 0.354172142573312 1 1
0.894095180973323 0.842448736987456 0 1
0.223860762422667 0.210069113790359 1 1
0.398610390021558 0.378304655090892 1 1
0.711390670732652 0.66807008215858 1 1
0.641859147665863 0.610522660382369 1 1
1.09057970608278 1.03922461038069 0 0
0.578470858447302 0.553478361087912 1 1
0.575547729438189 0.543838563479257 1 1
0.502980124879236 0.479549422316669 1 1
0.370018944959894 0.352392596800518 1 1
0.235782338684306 0.230455980126535 1 1
0.244614311213269 0.239227424361035 1 1
0.194283678686474 0.186753945882106 1 1
-0.140233539581202 -0.136821059977266 0 0
0.314128774187703 0.29760526271477 1 1
0.656757084493091 0.62040266769052 1 1
0.423881082407175 0.386497782573557 1 1
0.58993953268577 0.564082867187523 1 1
0.600785819424356 0.571413412916483 1 1
0.468026334171822 0.445755469028756 1 1
0.67433386075017 0.632491461114803 1 1
0.506848662902566 0.477719136717368 1 1
0.532193950732615 0.501215173693273 1 1
0.310925685233422 0.302604980998622 1 1
0.423847088772852 0.40272942759037 1 1
0.662876851249878 0.638508571293245 1 1
0.159134825543122 0.152107173964538 1 1
0.954113523541843 0.899280059892805 0 0
0.538891043952502 0.51426616619082 1 1
0.959359475299949 0.920520587006562 1 1
0.460250958986083 0.442277195656059 1 1
1.17831657195419 1.12475421679135 0 0
0.109625737449357 0.0991229454572057 1 1
0.604060679198044 0.573520795027168 1 1
0.345756402952527 0.330739504335651 1 1
0.776232344299461 0.736500121347038 1 1
-0.0464827783821422 -0.0459069070310107 0 0
0.690727845042499 0.654671589308432 1 1
0.656568406638316 0.620742464438675 1 1
0.514264658688155 0.48892770050382 1 1
0.326154426747342 0.308016763396836 1 1
0.570539770712142 0.539497699280449 1 1
0.476970595244172 0.449912198811953 1 1
0.282721998730725 0.265800221738836 1 1
0.570325784929404 0.538769024921246 1 1
0.761846315923694 0.708385519853224 1 1
0.44399385827166 0.417071404359775 1 1
0.350549316628334 0.333272777412874 1 1
0.199374269926978 0.192474547708873 1 1
0.383639189972703 0.363489698097695 1 1
0.39663935939144 0.380172564019684 1 1
0.524576196337109 0.508465848713712 1 1
0.550946965464105 0.524866492038198 1 1
0.429813193379558 0.410109095432798 1 1
0.511309046427841 0.485851652873283 1 1
0.53696563605076 0.50917343229072 1 1
0.543878420686712 0.512170773436853 1 1
0.578860348265511 0.551560896671573 1 1
0.52008039832647 0.498094137032448 1 1
0.413801075938811 0.403292167152055 1 1
0.42651601654922 0.402562538014032 1 1
0.679905253151684 0.652897767052313 1 1
0.622318559789902 0.587633878442172 1 1
0.342680886334697 0.332181408480779 1 1
0.360736805692106 0.344939678948251 1 1
0.465521418536092 0.427558905527789 1 1
0.377119779933512 0.365823538542498 1 1
0.467774834928563 0.447838094936988 1 1
0.581248766654582 0.555485155799397 1 1
0.592373935195126 0.568777049942828 1 1
0.41017496939602 0.388197614815629 1 1
-0.215488852838822 -0.204029994976177 0 0
0.808989302789813 0.759388215244243 1 1
0.773235988258914 0.735927985108763 1 1
1.06305936843115 1.01191803750802 0 0
0.0284322705228326 0.0310931908702435 0 0
0.29610833702721 0.277616205751639 1 1
0.407589568767101 0.382689079039733 1 1
0.548565095766672 0.51683734099984 1 1
0.335748689396012 0.321386891519896 1 1
0.729304332838139 0.697958150285296 1 1
0.540248309545094 0.516352673514769 1 1
0.182906952505621 0.164756300263623 1 1
0.482897896493171 0.459416494895315 1 1
0.673760309537311 0.63155447087894 1 1
0.83143976917965 0.792215427887751 1 1
0.444829186221717 0.427886510377263 1 1
0.359981456080487 0.334406200518826 1 1
0.525304765818677 0.493713515400396 1 1
0.873524941387863 0.838300283136119 1 1
0.603975329467122 0.571126761018526 1 1
0.336720030611891 0.321388926942522 1 1
0.392095043863193 0.373402373525467 1 1
0.247314989560727 0.234157271809068 1 1
0.532556299751431 0.504896076039137 1 1
0.578994296311074 0.557118734304674 1 1
0.459352746978846 0.434171363230439 1 1
0.861743172146554 0.824152843360449 1 1
0.615422863132102 0.573363534263084 1 1
0.635239333577621 0.605328459556528 1 1
0.526800845487726 0.501556361327265 1 1
0.735000807884814 0.696551013332142 1 1
0.402520742955782 0.387078277233803 1 1
0.393309569218847 0.366468211764008 1 1
0.657544492164257 0.620443244295613 1 1
1.02946201199156 0.966259592554179 1 1
0.52690762609337 0.496838371811417 1 1
0.411477377617046 0.388804462825273 1 1
0.531510853603891 0.510787990593494 1 1
0.49545147445004 0.468856271266172 1 1
0.367846753781595 0.355875900422044 1 1
0.523584264160401 0.500132978915523 1 1
0.572332614055726 0.546853546917024 1 1
0.750948306328753 0.716849874764365 1 1
0.577533572812921 0.549500222447835 1 1
0.0989865242453611 0.0890201008684787 1 0
0.406759097703147 0.375745449336966 1 1
0.332143564338126 0.321015777625189 1 1
0.370777255033067 0.353191497196059 1 1
0.419380794812877 0.402573413645046 1 1
0.576881362128167 0.538054641007637 1 1
0.821453099579233 0.783864647261886 1 1
0.172462394965667 0.166980235807517 0 0
0.474190878551752 0.45197421868154 1 1
0.564316174959725 0.534585128950869 1 1
0.593297607362636 0.569371056052351 1 1
0.31811991150923 0.296988886539689 1 1
0.584267398918732 0.54269117193579 1 1
0.411470999697106 0.393077793132629 1 1
0.397699912099734 0.381413298298841 1 1
0.518758304611557 0.497901757543551 1 1
0.336300393324651 0.317550345002256 1 1
0.752222788200223 0.718620801115474 1 1
0.80593741744308 0.766735030791358 1 1
0.539257134008592 0.511460326346139 1 1
0.237447013133755 0.229703878939639 1 1
0.395115332024827 0.36647229668792 1 1
0.341495539707188 0.316668574411807 1 1
0.689758833950668 0.663966186494223 1 1
0.981790777119603 0.927326647525738 1 1
0.356174377626685 0.336579949642752 1 1
0.273637432202806 0.264607242548104 1 1
0.635913922925657 0.601498596945159 1 1
0.401078578580558 0.382932804326448 1 1
0.847553672418567 0.809746288340613 1 1
0.341080485895414 0.316151367133254 1 1
0.662873998157235 0.633903857477328 1 1
0.740066558259582 0.700159632945328 1 1
0.718158972757855 0.729838995360036 1 1
0.648755949634702 0.614615141509832 1 1
0.329230771608099 0.310634819504806 1 1
0.678889695706355 0.636159128692563 1 1
0.425182589725788 0.411730818908062 1 1
0.341820179228312 0.319499243414604 1 1
0.639210974883546 0.609134792016273 1 1
0.233061754944336 0.216541508558541 1 1
0.737685321052943 0.703163913338934 1 1
0.610087447645788 0.560946250042975 1 1
0.505318222086093 0.480395960224788 1 1
0.345149763024401 0.332311273656943 1 1
0.551083366463492 0.510504165403842 1 1
0.31828913548905 0.303036949040066 1 1
0.317329371050129 0.296680400224093 1 1
0.30492853807852 0.282354593661796 1 1
0.612818111106663 0.579040005336439 1 1
0.569991239726602 0.543953020739297 1 1
0.560869105072284 0.532609538255564 1 1
0.463614994902437 0.440814140214122 1 1
0.147680173248805 0.134202143196955 0 0
0.564397489732908 0.539444642548019 1 1
0.663800484510143 0.629779868909423 1 1
0.359610397059127 0.346284098923284 1 1
0.321904568901157 0.303411564094005 1 1
0.532444447258317 0.508022631428028 1 1
0.193719446576019 0.184434255133408 1 1
0.434934381765588 0.409956593515497 1 1
0.329968733826191 0.314377219029404 1 1
0.699661472659678 0.675940093126878 1 1
0.942305406323251 0.89334449797051 1 1
0.776456799263388 0.736780216905583 1 1
0.674333567230972 0.649630865876004 1 1
0.29787786561695 0.291152489341731 1 1
0.0741793870163485 0.0726692950467136 1 1
-0.161451433544088 -0.160302897393512 1 0
0.690846682712737 0.661146639617911 1 1
0.316790317106208 0.295340177874711 1 1
0.637686230834685 0.607587187665191 1 1
0.393591207891951 0.375947734502435 1 1
0.31428215591211 0.298877855144509 1 1
0.406634816617193 0.387793353995923 1 1
0.849598724527679 0.806002767873388 1 1
0.298289835985776 0.286788185607756 1 1
0.29529669931064 0.276329574336194 1 1
0.088213073604023 0.0901439065002253 0 0
0.507203420714794 0.478795695391362 1 1
0.878980279537973 0.835864266816765 0 1
0.47429552817943 0.452834005493939 1 1
0.390281796712841 0.371570621694616 1 1
0.880094306626062 0.842825474793309 0 1
0.237462598042656 0.224088667598413 1 1
0.899134090761646 0.860324568332798 1 1
0.14403196567373 0.136105022896792 1 1
0.913326630997248 0.871975559922244 0 0
0.772598720244713 0.735217970224171 1 1
0.223488803171148 0.212232720228003 1 1
0.108181627661379 0.0941061751178867 1 0
0.512832954988521 0.490700429475541 1 1
0.584343275047823 0.560046875412632 1 1
0.360950807691271 0.342418561155829 1 1
0.798186336371827 0.752039653955606 1 1
0.342161041670439 0.321982700791555 1 1
-0.00815538125178868 -0.0067534284338929 0 0
0.413129289929178 0.392077378149295 1 1
0.702632673348254 0.666930507004285 1 1
0.439594643957127 0.422325633729878 1 1
0.873810506352909 0.815628910581788 1 1
0.194431633942718 0.186036951962395 0 0
0.553336891963672 0.523490671303592 1 1
0.146181232054557 0.146370992147335 1 1
0.316216133325715 0.305860745085035 1 1
0.890398105451924 0.849204539742995 1 1
0.51858218744487 0.49070784193991 1 1
0.289881131122179 0.277553428006942 1 1
0.691233134884154 0.660749598180934 1 1
0.925515869876795 0.888924935867444 0 0
0.535526871348671 0.51630985309019 1 1
0.727177253898118 0.686910917689614 1 1
0.414465567228823 0.400796557869566 1 1
0.538937150559062 0.516919487471812 1 1
0.403214013869139 0.388735277330621 1 1
0.284720920378346 0.273830653992205 1 1
0.115009703069136 0.0975416015701054 1 1
0.330566728441539 0.313215379318949 1 1
0.208830651998674 0.186247036631331 1 1
0.646111471447579 0.606421069951173 1 1
0.064874977810791 0.0679719481883424 1 1
0.473777300410828 0.445943172989941 1 1
0.365277814369674 0.35420569425495 1 1
0.635687270671683 0.604488611550519 1 1
0.800555134283267 0.759447636451816 1 1
0.334918264196694 0.32110942708737 1 1
0.675338399576258 0.643758189578522 1 1
0.583437358954866 0.552648581578386 1 1
1.04843835710551 1.00291169269524 0 0
0.355680281414416 0.336816792389645 1 1
0.306514602291032 0.295676695344069 1 1
0.642006614161173 0.612758966582602 1 1
0.761354064350157 0.725238947674459 1 1
1.12713464966915 1.06814615038016 1 1
0.863362716870359 0.82640014433012 0 1
0.280171838162696 0.267277122758902 1 1
0.774443229836877 0.735993937719053 1 1
0.468743007406063 0.44737413403651 1 1
0.936657712351164 0.877656446258133 1 1
0.592440449782295 0.561503396022389 1 1
0.810885717398249 0.778823795004222 1 1
0.590676868718542 0.557468095858591 1 1
0.884484367017848 0.840406995938567 1 1
0.611814763865764 0.577113661216218 1 1
0.741318289487888 0.703681459053578 1 1
0.215247867305583 0.207815816492746 1 1
0.0771881239722112 0.0789244835334456 0 0
0.664107115864553 0.629514779083129 1 1
0.519635878091585 0.51096318625675 1 1
0.435919562416908 0.39916265498457 1 1
0.398647036478071 0.379879557802309 1 1
0.783599884949661 0.742535198616927 1 1
0.726012379243146 0.68991823262938 1 1
0.42162554986179 0.399841903183619 1 1
0.867936942336876 0.823474576203902 1 1
-0.0404553551223938 -0.0358499392909795 0 0
0.434886522393939 0.413587876960781 1 1
0.467875910690557 0.445385036374875 1 1
0.671271854941543 0.642402762252162 1 1
0.443353209962245 0.426640472741152 1 1
0.490052411915439 0.462352890863386 1 1
0.249681229981151 0.226517747140613 1 1
0.239996565538422 0.230023162450065 1 1
0.292136360549639 0.277255281341433 1 1
0.306681711851802 0.2942456479763 1 1
0.643021089647636 0.623006280200881 1 1
0.393612938362524 0.370351200566991 1 1
1.00634289565898 0.936974926376451 1 1
0.304226046348901 0.297899920949958 1 1
0.661163832466867 0.633371078858879 1 1
0.647359435549847 0.624678277609544 1 1
0.3067628858443 0.279557217405515 1 1
0.352827376680016 0.333850552387467 1 1
0.518819060956668 0.488948797711993 1 1
0.557742098672411 0.532522127519984 1 1
0.388703060590137 0.376697960182745 1 1
0.468440656254917 0.441717085913108 1 1
0.727591909010506 0.689653833268043 1 1
0.0131701840190882 0.00583683588897773 1 0
0.483028639839612 0.457346414275574 1 1
0.114685469284629 0.108570193920775 0 0
0.90567556717864 0.857210596626366 1 1
0.820576197628375 0.790231041946072 1 1
0.358173075505907 0.335736195279856 1 1
0.0909518417922022 0.0725861109975232 0 0
0.914176400854867 0.870288993134792 0 0
0.0474365395704206 0.0420658169267238 0 0
0.618571859261459 0.585955365318185 1 1
0.373656754563895 0.353791340972755 1 1
0.321687506565159 0.308303719976056 1 1
0.433007813224248 0.422366430309755 1 1
0.231109912693914 0.222412208819316 1 1
0.359860688263762 0.340153827286334 1 1
0.0506189247089609 0.0404434548404291 0 0
0.700564053268683 0.66095914515582 1 1
0.619807619464689 0.582583114078899 1 1
0.663754421594395 0.623661739365005 1 1
0.321216284544028 0.299524828222642 1 1
0.309863713996516 0.290812345453349 1 1
0.486121197014031 0.45915851058618 1 1
0.544501389827796 0.515341867198162 1 1
0.267878077844954 0.243968219884928 1 1
0.212763798208803 0.211690922285021 1 1
0.204204138648819 0.191210791595999 1 1
0.365922829667817 0.347646524889056 1 1
0.263941424905757 0.249049389322707 1 1
0.522121814580414 0.496884676393506 1 1
0.343081330613651 0.330282815250174 1 1
0.444479286004228 0.42401415989666 1 1
0.497269880745522 0.470595669164767 1 1
0.369019639698889 0.348924938265777 1 1
0.575715375885825 0.549514544375783 1 1
0.520872175571939 0.50264326670868 1 1
0.912638001407817 0.865481001348398 1 1
0.563251252623842 0.52793199177273 1 1
0.769277764418854 0.728737022545114 1 1
0.711043196098262 0.676298150562051 1 1
0.670923114356035 0.63900085686522 1 1
0.730475336965654 0.697825094548934 1 1
0.532780784485609 0.504699261979309 1 1
0.400019784849709 0.382538907552831 1 1
0.480298896706961 0.456011663692043 1 1
0.594918046266926 0.563356166318872 1 1
0.548626598296021 0.52542079058892 1 1
0.551302208045844 0.519520570553735 1 1
0.781207947389228 0.747981001561272 1 1
0.82949269451389 0.789616843220418 1 1
0.435825400981138 0.424303959625561 1 1
0.263292702212336 0.252915459499005 1 1
0.610932761402883 0.582848680047776 1 1
0.685123068459387 0.652387839505422 1 1
0.397379807232595 0.375852371316546 1 1
0.508507937644252 0.487256891683215 1 1
0.881909505442381 0.839667336467315 1 1
0.280605605277988 0.265523569269865 1 1
0.699187454503594 0.654117311276838 1 1
0.505623981826478 0.474816383951558 1 1
0.134695186836224 0.122303052128827 0 0
0.616107888500275 0.582889987489095 1 1
0.238774231281652 0.225188420035749 1 1
0.46960723242387 0.438507710561425 1 1
0.825860159490784 0.7880241061696 1 1
0.0341864241210514 0.030781076677174 0 0
0.457188856973004 0.430562379839345 1 1
0.38806196210349 0.367468662084971 1 1
0.513050450860738 0.486992776661913 1 1
0.534079403744071 0.509694355441866 1 1
0.621070358146256 0.585239745146675 1 1
0.760358346187549 0.725021526678174 1 1
0.659415885672067 0.630707176812835 1 1
0.207539942763908 0.199210426361367 1 1
0.541118450411597 0.51662634642588 1 1
0.182073678802171 0.1753071398181 1 1
0.269868213241475 0.251579804511391 1 1
0.645310452429266 0.612446652932405 1 1
1.06475919172639 1.01165443648025 0 0
0.586487372060572 0.562822008263329 1 1
0.694599697145083 0.664529631377354 1 1
0.13233058344352 0.123872024382859 1 1
0.899924739785374 0.857421852901208 0 0
0.41263509309495 0.390859017380562 1 1
0.465274790805078 0.446394346819535 1 1
0.224894911135059 0.219660579377863 1 1
0.967531368502868 0.918039072229797 1 1
0.206596881783857 0.196537040093074 1 1
0.796861569268207 0.756682101350259 1 1
0.458991380796321 0.428006690655744 1 1
0.643012425120921 0.614000265165662 1 1
0.346424103354564 0.325612875520371 1 1
0.496529818164451 0.466089572640398 1 1
0.430812356894788 0.41120297713404 1 1
0.6401440108564 0.615704457120976 1 1
0.412765862792899 0.395153544642221 1 1
0.596065992560794 0.584872135995875 1 1
0.245172320361223 0.222912369879698 1 1
0.789685676373947 0.750131253401767 1 1
0.515485143187412 0.494199812075154 1 1
0.0423600756225326 0.0411413379529395 0 0
0.339087228822581 0.32055950377807 1 1
0.536580688071352 0.516294181840787 1 1
0.730029196020587 0.695573996525162 1 1
0.205766841928212 0.198546540454514 1 1
0.702440202236576 0.673662000858752 1 1
0.320758508826859 0.303070786148375 1 1
0.58567538708294 0.558613361732966 1 1
0.177206420073893 0.163514526972506 1 1
0.435035425533837 0.415994647774723 1 1
0.720617813646899 0.686349388102473 1 1
0.430964723341737 0.41713518951902 1 1
0.407037681966324 0.381397900323531 1 1
0.595288706052267 0.565788221484638 1 1
0.358653312453412 0.351230604304671 1 1
0.34841562833779 0.333839583011887 1 1
0.73422467128793 0.691322037365532 1 1
0.448236395858055 0.424425254931576 1 1
0.710523602142509 0.673461314095744 1 1
0.368059061859901 0.353537169545839 1 1
0.615752956244824 0.585391518466736 1 1
0.569501357224156 0.543183682947629 1 1
0.370763831263012 0.34928761085167 1 1
0.332554179143009 0.318146034393 1 1
0.174814744128286 0.169857982677901 1 1
0.369828678118372 0.34738772083548 1 1
0.47825083384576 0.45580807646363 1 1
0.891292737143367 0.849213840951869 1 1
0.301684658544833 0.276342804542092 1 1
1.11193109075551 1.05610190470653 0 0
0.275781168927522 0.265370045958299 1 1
0.416933107398508 0.407031508865399 1 1
0.644742232902349 0.613151448543955 1 1
0.61339863307731 0.591688342243025 1 1
0.448386357387254 0.430987674719322 1 1
0.678007175379261 0.649508849879541 1 1
0.498698106738417 0.475160502943179 1 1
0.254061886124157 0.240115694097429 1 1
0.896673645126936 0.856090846424754 1 1
0.94285457970555 0.900980341234571 0 0
0.28550139093588 0.263126177138648 1 1
0.700415546262497 0.665760624081621 1 1
0.326026206267034 0.305359727109539 1 1
0.390403224847153 0.376523488212325 1 1
0.475086383496797 0.45528629620768 1 1
0.339223316813626 0.314297050919704 1 1
0.739224329345239 0.694537042962574 1 1
0.80935609595324 0.758794453941488 1 1
0.0626225976000377 0.0667351093859307 1 1
0.68324290887631 0.655763735416732 1 1
0.555363536615904 0.525165078876978 1 1
0.525056473374201 0.497262976645522 1 1
0.672168110039996 0.6431781376753 1 1
0.40471655605733 0.375867193832587 1 1
0.302515317297186 0.292601159061374 1 1
0.887684334867381 0.840236089165863 1 1
0.625513142278753 0.612748578148699 1 1
0.673099888946961 0.645737159564265 1 1
0.0127448333936812 0.0210806233082526 0 0
-0.0248124755828078 -0.0218924536756482 0 0
0.51005914815218 0.484739213077208 1 1
0.274193313532232 0.265150140071625 1 1
0.252772724951332 0.237866099979679 1 1
0.556859317951124 0.526378462116857 1 1
0.727768711552509 0.68827609631897 1 1
0.284422537874649 0.275006612100879 1 1
0.710498819941283 0.675754244246255 1 1
0.775661627112165 0.741690907917985 1 1
0.237569826868626 0.23326363692291 1 1
0.533871405794077 0.506999551903917 1 1
0.492838275016101 0.467632738081775 1 1
0.158874015475948 0.136498884283031 1 1
0.61729224164088 0.594059690013077 1 1
0.406977819319605 0.391914480444027 1 1
0.594825830911213 0.565737336373242 1 1
0.540067716414014 0.516795454159475 1 1
0.448805518030912 0.424520282162522 1 1
0.310633874698695 0.300287468133174 1 1
0.475373160887182 0.454630766395893 1 1
0.909952907278211 0.868769612008302 0 1
0.445219572117348 0.416303580378065 1 1
0.801864637038992 0.766270016902804 1 1
0.406698757442803 0.381535414848128 1 1
0.621334586828022 0.593589469133527 1 1
0.416691681320775 0.385643120955712 1 1
0.512239080206251 0.491137614740315 1 1
0.010110727481849 0.0120889644757304 0 0
-0.0211266007533238 -0.0199545936332661 0 0
0.240318827801574 0.234242623959038 1 1
0.643110439486731 0.616546074958764 1 1
0.789653376624725 0.754146119662367 1 1
0.59049580291288 0.565026436237515 1 1
0.642109712193078 0.605101197730063 1 1
0.780386631441129 0.732642630756984 1 1
0.494804354092871 0.461484460137936 1 1
0.574688543251767 0.544723807969148 1 1
0.428372609411912 0.407406604230707 1 1
0.218976285564435 0.207835238234343 1 1
0.558766172972727 0.536173714912511 1 1
0.285331949695498 0.272009967616401 1 1
0.460504782114251 0.439234991430189 1 1
0.468735659895618 0.451709839559678 1 1
0.6225388591404 0.593060246536772 1 1
0.56467970503306 0.530077511226056 1 1
0.324301346298485 0.314396272350535 1 1
0.808813658225863 0.755777401503141 1 1
0.619399896910944 0.584484572811658 1 1
0.268211298569186 0.25615970542731 1 1
0.429423677014961 0.401725447299933 1 1
0.408533511441626 0.390354337698834 1 1
0.497580017827468 0.491433438941261 1 1
0.442293367237394 0.416236755166751 1 1
0.494855306237772 0.466380762441902 1 1
0.696671333306662 0.663857496804535 1 1
0.438108582006316 0.411478784707838 1 1
0.335755050798432 0.318054541452903 1 1
0.586510019824132 0.549486658494334 1 1
0.479615335427545 0.462195833035447 1 1
0.482860915176965 0.461575677738493 1 1
0.85097483785754 0.810374045522857 1 1
0.660227332224013 0.629222532048821 1 1
1.27316039310258 1.19768283050032 0 0
0.723196805693067 0.692799699884009 1 1
0.527016523922611 0.495341522076516 1 1
0.438480193713384 0.42141926294783 1 1
0.805369978193636 0.771656189761105 1 1
0.428558280892709 0.408016052286175 1 1
0.729811927136676 0.703909524785332 1 1
0.738519793976875 0.71481719650159 1 1
0.545414080736829 0.517914470896453 1 1
0.279462200727063 0.260388282625347 1 1
0.261604066598139 0.251577696197686 1 1
0.324280531153774 0.310260625658896 1 1
0.579800390160411 0.55330830147764 1 1
0.467599106791864 0.448650818096564 1 1
1.1312930764825 1.07697736142187 1 1
0.573336427076597 0.545165813624338 1 1
0.680941317741305 0.653219697084171 1 1
0.338152156036361 0.323587922930585 1 1
0.658540625667854 0.621057792256943 1 1
0.341149317239555 0.323030627700003 1 1
0.834702488442963 0.792100569679562 1 1
0.934007381835452 0.878635576760009 1 1
0.480540675839683 0.46307404960028 1 1
0.370534422823228 0.363069040406955 1 1
0.434289350652857 0.408933906552103 1 1
0.43202071740804 0.41999738638995 1 1
0.0639147821951619 0.0632683741048708 0 0
0.560831860348389 0.533148356859662 1 1
0.788118064347054 0.742811016151377 1 1
0.754557117161004 0.712313527439339 1 1
0.313737267517425 0.296050333361515 1 1
0.815623959073811 0.782031097249094 1 1
0.481192379522889 0.458979837047267 1 1
0.388339207254213 0.372806574239938 1 1
0.812562172066249 0.772289657024375 1 1
0.590648334771424 0.562336599602265 1 1
0.326908456085578 0.314555227291515 1 1
0.203327745911218 0.194592460824879 1 1
0.47670762861354 0.453000024921065 1 1
0.0425885951087879 0.0374764278703249 0 0
0.567223615169353 0.544036048842694 1 1
0.739524649124872 0.691823975896975 1 1
0.250062181169148 0.241806065169381 1 1
0.404994151400803 0.381493753124975 1 1
0.183255776376717 0.173039168829999 1 1
0.120671352728333 0.120364262026631 1 1
0.418088423005865 0.397082601916251 1 1
0.411522596006989 0.390525635067487 1 1
0.0776013480276812 0.0814048074775215 1 1
0.475028374434883 0.453484422364065 1 1
0.508858101993603 0.483331128355281 1 1
0.852661533393997 0.796472367292336 1 1
0.562045237100152 0.532407109748945 1 1
0.329463359923108 0.307927912611807 1 1
0.67485171210616 0.673717526507427 1 1
0.809410161678161 0.774105395981704 1 1
0.745801060780158 0.70625783559852 1 1
0.165366665021663 0.15833668513219 1 1
0.697061865251058 0.65676867814392 1 1
0.151744620010346 0.1447492151773 1 1
0.823014565899151 0.781975203136371 1 1
0.86704845085335 0.82356528718997 0 1
0.429190924636519 0.407700681809411 1 1
0.5418657563058 0.510542184566795 1 1
0.352872574871583 0.33682443687253 1 1
0.209012722833163 0.190132099512937 1 1
0.347327636630276 0.325176011055552 1 1
0.976906002194025 0.927243573725181 0 0
0.53184523536172 0.505573390353373 1 1
0.592984785809982 0.565055651694147 1 1
0.581700622804592 0.552968858690838 1 1
-0.0118999561043896 -0.00658032048772787 0 0
0.428486775275233 0.40789637503136 1 1
0.800805122383891 0.765856894406347 1 1
0.443244716245552 0.424813006055754 1 1
0.631962329050943 0.600951136910098 1 1
0.801212543064696 0.767185173062079 1 1
0.514390059211674 0.491038929161323 1 1
0.796247003028185 0.758340564144399 1 1
0.866018460997877 0.819538000315984 0 1
1.01830650396883 0.971579569409221 1 1
0.872231130858968 0.821178870322521 1 1
-0.0580534099376087 -0.0573118908011153 0 0
0.365946386792192 0.349648459733789 1 1
0.247505998990749 0.232152568204469 1 1
0.868676111839773 0.831656013829974 1 1
0.499038244847989 0.465960722082331 1 1
0.480485616910904 0.465062346328293 1 1
0.504892724610038 0.480775765308825 1 1
0.430633612030189 0.410499024796547 1 1
0.374611234311964 0.358099093013244 1 1
0.236221285533549 0.232623731028866 1 1
0.354763447223458 0.335822100643946 1 1
0.734489360953503 0.71567844202888 1 1
0.612426863863111 0.576255383108939 1 1
0.454386399811666 0.433032054259584 1 1
0.295182087683894 0.287452094396719 1 1
0.46667064757888 0.443257466606892 1 1
0.517641324397781 0.490519448248431 1 1
0.240064734989904 0.228098144494739 1 1
0.405620694956462 0.386048511740324 1 1
1.34684909204962 1.26894882017776 0 0
0.46960545874662 0.441388588138592 1 1
0.453581340287715 0.432144776486133 1 1
0.171639537240149 0.162990339301459 0 0
0.426064847584592 0.406667308014776 1 1
0.265189811412054 0.248554465017727 1 1
0.920799536733742 0.872412068313822 0 1
0.537634595251923 0.517007397699538 1 1
0.340414213992953 0.329910885096279 1 1
0.554128925126526 0.53973371065665 1 1
0.830768972928047 0.781430557959092 1 1
0.978177202746437 0.916486323238847 1 1
0.53847799408809 0.516896495697467 1 1
0.127660864061123 0.117431822160587 0 0
0.187250611638458 0.175682457335557 1 1
0.517501357604275 0.492032414247082 1 1
0.364334765993411 0.352338502455816 1 1
0.538100261916221 0.50471423585203 1 1
0.679225123957745 0.645188537555844 1 1
-0.13064782767936 -0.122575456487777 0 0
0.489163419724826 0.482827759965407 1 1
0.570428067941614 0.553366188020581 1 1
0.162989380323185 0.160807484084989 1 1
0.457563894888426 0.422577841907856 1 1
0.618793410615591 0.588691617592287 1 1
0.309782780468293 0.295286148814143 1 1
0.580008036711824 0.557750898968273 1 1
0.345408860421542 0.333538237876877 1 1
0.545140842209915 0.522093131540076 1 1
0.500990237138553 0.47498342554675 1 1
0.572192822198671 0.531049945934146 1 1
0.639492246981026 0.605835492519681 1 1
0.323024202489622 0.305522368364516 1 1
0.472362340038905 0.454831754395962 1 1
0.245401871628025 0.231146970106385 1 1
0.288771245180821 0.277964064572239 1 1
0.370686027981669 0.349211743351881 1 1
0.174226299322257 0.169318219113547 1 0
0.351076439516398 0.339636375416902 1 1
0.811830232248436 0.778456743425272 1 1
0.166735727893447 0.152104937432007 1 1
0.0620421704249814 0.0576405362649417 0 0
0.3240771324636 0.2977638045171 1 1
-0.201213082435548 -0.190547377694903 0 0
0.679972661725827 0.644146622305478 1 1
0.351041071770964 0.328893069693163 1 1
0.804950235344299 0.760235208716631 1 1
0.826909858810513 0.777719812803364 1 1
-0.0134659448096029 -0.0150431085760887 0 0
0.453228337195232 0.438717956230097 1 1
0.250181059480291 0.23013433643884 1 1
0.624758069110937 0.596755126430652 1 1
0.650840987907207 0.623521193644155 1 1
0.386456423982374 0.370440673519383 1 1
0.625811762759924 0.599549339049589 1 1
0.0938353750639176 0.0796966707887415 1 1
0.366952172341924 0.350816828234477 1 1
0.76071329162607 0.723583081179925 1 1
0.500045257116186 0.473187654120812 1 1
0.194306495296791 0.188487822121472 1 1
0.349074583970547 0.324523540498081 1 1
0.632200947128291 0.600310803385206 1 1
0.890763938693237 0.853038271852482 1 1
0.546352381046501 0.521516622367488 1 1
0.473804211585706 0.449734187734239 1 1
-0.0739256425937061 -0.073312259606011 0 0
0.551286970328642 0.520955725008546 1 1
0.285555751692294 0.271869250741345 1 1
0.398888982454388 0.38218860520372 1 1
0.497034379090886 0.478023167145556 1 1
0.316123874263604 0.291628460221989 1 1
0.365024143227901 0.34235830696868 1 1
0.504391746601705 0.472005708129801 1 1
0.477113725753993 0.453802919057062 1 1
0.387012497067264 0.368450655291333 1 1
0.300022545995462 0.286908606541609 1 1
0.746726778642245 0.712268470278658 1 1
0.850179361310876 0.80360092947574 1 1
-0.0582004635278028 -0.0534054279965947 0 0
0.51812021073795 0.49756439760992 1 1
0.7584034011037 0.726883682969099 1 1
0.665988492576164 0.644749072398494 1 1
0.687478717848662 0.654340338203134 1 1
0.111015270308232 0.0968371043286866 1 0
0.634516502728921 0.600064022259786 1 1
0.459085257943091 0.439354160749742 1 1
0.414513772776766 0.398766480929469 1 1
0.45518004233918 0.441898437009111 1 1
0.352945675687098 0.34060396055784 1 1
0.439358791067724 0.402556920080093 1 1
0.345924089871659 0.330709261569875 1 1
0.621879265345631 0.592301819966824 1 1
0.811181730908234 0.779511344088394 1 1
0.230575776165364 0.222427845940773 1 1
-0.0209653195669599 -0.0233581865992661 1 1
0.676232982941637 0.628288841991504 1 1
0.585284055526613 0.558542157034181 1 1
0.433285125212623 0.407169713288177 1 1
0.187767756666508 0.17901711325143 1 1
0.551219784208877 0.525270976876609 1 1
0.172314262078308 0.163779576315629 1 1
0.621736896672046 0.59151264768981 1 1
0.6394870747801 0.609625108287897 1 1
0.63245762241294 0.594463315779415 1 1
0.349529066713771 0.331185149225875 1 1
0.289386051582431 0.283943641211958 1 1
0.155442261608938 0.143729641066849 1 1
0.0691203597982328 0.0683877658997918 1 1
0.619977849139942 0.588606027083343 1 1
0.520567385642228 0.491463901663466 1 1
0.44700995602065 0.432761684558809 1 1
0.164597568435934 0.153313911897565 1 1
0.552412006339092 0.530608276567849 1 1
0.397236357253271 0.37880959485139 1 1
0.608251168592731 0.584269057811436 1 1
0.513599942593358 0.490418769272384 1 1
0.435518013021078 0.41823129296506 1 1
0.234017121173092 0.219098939917214 1 1
0.652537622077978 0.618361491697919 1 1
0.553971921681195 0.536153340512709 1 1
0.59755899090818 0.58150644625715 1 1
0.465933063367578 0.443815490654353 1 1
0.623953878120782 0.590769532016816 1 1
0.335106138298244 0.316618841397597 1 1
0.740776812476801 0.702761213944677 1 1
0.840282513924064 0.796505285392666 1 1
0.58388817688804 0.556360839677498 1 1
0.329322572380221 0.317792441851625 1 1
0.521679686573605 0.49728617083818 1 1
0.535569228892265 0.503337290632119 1 1
0.390168479067961 0.367367350139293 1 1
0.678579594188074 0.639237836197822 1 1
0.0119733555371718 0.00146051594383628 1 0
0.648625824078123 0.626432186297536 1 1
0.736906533474969 0.695302653001483 1 1
0.271033526573896 0.258402125625451 1 1
0.316890567651864 0.298802015561231 1 1
0.570108540706045 0.542329582776382 1 1
0.982840012258053 0.941964955528138 1 1
0.368583697760067 0.355650993718893 1 1
0.749193558951686 0.714556832436197 1 1
0.411261279494881 0.389522053065398 1 1
0.31298161941881 0.29123400645698 1 1
0.60831268661353 0.580322492639064 1 1
0.243405756088079 0.233896293674743 1 1
0.5540819437818 0.518010955389465 1 1
0.473446201447371 0.45388850748027 1 1
0.140396485234428 0.131481671895727 1 1
0.417302214403875 0.391900469939021 1 1
0.292857886831565 0.284012038957676 1 1
0.0803479771297718 0.0763656883434435 1 1
0.501663927906229 0.480462696379046 1 1
0.543189280926854 0.516680897928121 1 1
-0.015466636738016 -0.0180735596499753 0 0
0.479670779926446 0.455449417183141 1 1
1.00065592258296 0.951476684560453 1 1
0.901723036976026 0.858571404844573 1 1
0.446129302062522 0.423486615695301 1 1
0.59221190153504 0.55534899845623 1 1
0.511081264512641 0.487776974408998 1 1
0.445042961710464 0.423760611206767 1 1
0.684413105152664 0.636983493433208 1 1
0.239880228818123 0.228324178768218 1 1
0.299454789476114 0.281443393290194 1 1
0.53028144412826 0.502600430144474 1 1
0.552036067212886 0.524231429723088 1 1
0.319633371807417 0.304298582658549 1 1
0.193304406853279 0.176755693035127 1 1
1.05085122925505 1.00553085448884 0 0
0.535697652410674 0.514497013803689 1 1
0.683343561803243 0.650270067652537 1 1
0.308115598476069 0.291220688489573 1 1
0.456519165236706 0.432661950753756 1 1
0.309704865202915 0.293275304971803 1 1
0.734972315063185 0.695634086488945 1 1
0.30188880098357 0.289156788032742 1 1
0.490194827900937 0.472551476658829 1 1
0.539282363494173 0.516436874375988 1 1
0.601473118672676 0.572671872524973 1 1
0.646558073414698 0.618801791464102 1 1
0.120599046631821 0.126995149001464 1 1
0.292138148954411 0.278485919953387 1 1
0.862164414244141 0.803717943866264 1 1
0.433648979520104 0.416467251337546 1 1
0.843568893281049 0.805624822808536 1 1
0.82037111840235 0.779454059860322 1 1
0.390326940160068 0.364258576727949 1 1
0.737164249904049 0.711863225619734 1 1
0.519783973559056 0.503062507398871 1 1
0.613281935912158 0.584610670250339 1 1
0.73600899220684 0.724551969012512 1 1
0.591221699404104 0.559284321271855 1 1
0.52826593684477 0.504999424389003 1 1
0.291244529530315 0.279201389593408 1 1
0.17952214626393 0.176024670659398 1 1
0.182163708083744 0.174416902845633 1 1
0.482473314051338 0.460214901897847 1 1
0.196985048119684 0.18302916716265 1 1
0.822616401860472 0.781922079209687 1 1
0.521298357087705 0.493349438867551 1 1
0.834871916853341 0.794383025779768 1 1
0.96328185125577 0.911665803184574 0 0
0.783645547808105 0.750085751853034 1 1
0.792724702308942 0.757742222087468 1 1
0.349613692840579 0.32218016592422 1 1
0.413052216889861 0.396624440982059 1 1
0.790507588589135 0.755950191375576 1 1
0.584634155824664 0.562373122185811 1 1
0.61368744060159 0.58287752665002 1 1
0.370120461681122 0.351502748280661 1 1
0.467538803147749 0.449839395039659 1 1
0.345650190992806 0.328582559099405 1 1
0.378129157016293 0.364428531233775 1 1
0.0707568448758879 0.0688285057114064 1 1
0.156519685830401 0.147691209139066 0 0
0.342091678047163 0.332103076165775 1 1
0.216812679389078 0.210945758451472 1 1
0.438334899369427 0.426524945248566 1 1
0.564772077302785 0.538735336688223 1 1
0.533959578220122 0.510667964377708 1 1
0.498949135947045 0.478898081511925 1 1
0.213884414890668 0.204287193522022 1 1
0.969178483377659 0.929563607424949 0 1
0.324148696383947 0.311956715608472 1 1
0.446365674391016 0.428239088156317 1 1
0.420556775043151 0.405180295238376 1 1
0.28468927472726 0.264699408652534 1 1
0.523167636056067 0.495271551465785 1 1
0.267315596834569 0.265864748325918 1 1
0.462430142872242 0.442194876234856 1 1
0.23155482966523 0.221526388869948 1 1
0.303374281993705 0.291343256161077 1 1
0.695284602803671 0.660466766750152 1 1
0.707953157049406 0.674536247660993 1 1
0.791479011988524 0.744260695859989 1 1
0.531063141371672 0.50391085334871 1 1
0.323778742452875 0.30525612587682 1 1
0.516095360110173 0.49575933307194 1 1
0.373153723629296 0.361492534373142 1 1
0.398181923985607 0.374420510004727 1 1
1.12276915990579 1.07160977120815 0 0
0.766130263080314 0.73768694733343 1 1
0.740116767385439 0.7015584961412 1 1
0.526757333229739 0.499656218120452 1 1
0.915114075764678 0.860482465501898 0 1
0.775292549792118 0.736878958712779 1 1
0.916442154389894 0.869858982618387 1 1
0.945214776446612 0.910873503001682 1 1
1.02660615034628 0.976541750328561 1 1
0.659754509262941 0.637290683062879 1 1
0.620893003167945 0.594045839055451 1 1
0.583111681564985 0.557873412618065 1 1
0.460865827007735 0.439010005159584 1 1
0.567098298693227 0.546124109663746 1 1
0.806506778619631 0.764236061670685 1 1
0.213209291079984 0.199400782639148 1 1
0.507313953470386 0.481960565925529 1 1
0.386872114686766 0.374855309205299 1 1
0.189637093876393 0.180855865062558 1 1
0.554962622651955 0.531020012953037 1 1
0.300659847147717 0.287581413439197 1 1
0.290151384636437 0.275937586063149 1 1
1.03109967481808 0.981640717914317 0 1
0.554728481820096 0.524267994885978 1 1
0.240755003049068 0.22866222998518 1 1
0.258029303832367 0.245883751913734 1 1
0.389619516464 0.369729506583518 1 1
0.755649299545481 0.718602041334561 1 1
0.650949917051338 0.620980254422008 1 1
0.621798104782412 0.589969179376468 1 1
0.534213176060364 0.506260243028227 1 1
0.347802068748161 0.328337611222554 1 1
0.622848389701111 0.593867170669103 1 1
-0.0575104026997734 -0.0557420974920028 0 0
0.433073819630092 0.407808603218644 1 1
0.527985698804661 0.514578706505094 1 1
0.195418799501845 0.186832546653592 1 1
0.596956868806426 0.571044102579363 1 1
0.79140721763725 0.757810117668636 1 1
0.523475025244568 0.496198428030882 1 1
0.323233432279741 0.304644460196199 1 1
0.671443441246748 0.643965006892029 1 1
0.5856583626491 0.558392571967059 1 1
0.645365304898748 0.618229015227975 1 1
0.343498919773702 0.332913015646038 1 1
0.669206208802909 0.634506843910518 1 1
0.690633481074781 0.662496111110358 1 1
0.20528262437426 0.198297816899586 1 1
0.363301732073427 0.3564032731631 1 1
0.736614833335355 0.697276048828312 1 1
0.474377829931413 0.45103112898602 1 1
0.0178114541479406 0.0282001374342783 0 0
0.144236599018123 0.128106262502389 1 1
0.544386599138685 0.509798620180002 1 1
0.443080278430592 0.416093300250833 1 1
0.325319744113621 0.307395381329188 1 1
0.487396307302038 0.467570560176875 1 1
0.667886987545018 0.627379208684372 1 1
0.729798975215016 0.693222611000389 1 1
0.675315217155319 0.638938875497632 1 1
0.655904016891588 0.62241377890953 1 1
0.656850371860375 0.628002330976992 1 1
0.404742456201245 0.386782308545558 1 1
0.66381035689229 0.642274481818861 1 1
0.427177117310036 0.403907070459127 1 1
0.381475874564963 0.359701624243392 1 1
0.100585547674635 0.0980413844248882 0 0
0.569180802613152 0.543535709414484 1 1
0.766707394579652 0.729555572994096 1 1
0.405239803084445 0.39149173929229 1 1
0.271857938599451 0.257617994556782 1 1
0.753326966223527 0.710277211617866 1 1
0.593351208788204 0.574489968450222 1 1
0.392729290611337 0.376050624273516 1 1
0.206374165295147 0.187722583811953 1 1
0.753611473525343 0.718889253061837 1 1
0.443534834705598 0.425473397433531 1 1
0.594655289396465 0.568153519030104 1 1
0.342121843804995 0.326975412639466 1 1
0.305400506790096 0.29294700074416 1 1
0.482619077804899 0.455603101522022 1 1
0.532479744260864 0.507010281387024 1 1
0.868513256139418 0.825985133103043 1 1
0.59028780554208 0.564591056373048 1 1
0.910851852856439 0.863315065245733 1 1
0.373898850648468 0.350390150209035 1 1
0.814698824026865 0.771619295799234 1 1
0.331139179131914 0.316206695549267 1 1
0.594451565215504 0.56476370989377 1 1
0.113050312009382 0.110336265121294 1 1
0.472913418868951 0.448904013514633 1 1
0.210973356918546 0.199142918657499 1 1
0.684654313951928 0.65696001318564 1 1
0.15009008020559 0.140628170945151 0 0
0.575058344876554 0.538501146684568 1 1
0.514559120761985 0.489363828152771 1 1
0.456549838181746 0.430941940703497 1 1
0.703648629826885 0.667308874172291 1 1
0.36788872521854 0.349943476066757 1 1
0.931142703510594 0.881375045893966 1 1
0.582219220084714 0.554632611814391 1 1
0.330353454170018 0.31559926236089 1 1
0.43695160155057 0.403115200383003 1 1
0.702919687219648 0.66639488662619 1 1
0.244506996050192 0.22575933492411 1 1
0.315594360200306 0.2953763101084 1 1
0.55042281809255 0.515445730610207 1 1
0.560339111886201 0.539682177823345 1 1
0.882659889581567 0.840207349594954 0 0
0.229546892562687 0.213184981459401 1 1
0.215762563788191 0.211252081808755 1 1
0.516590401304829 0.48550541676346 1 1
0.621429375550672 0.591963530087323 1 1
0.213347686155102 0.202547487111903 1 1
0.230901098697999 0.210934832097249 1 1
0.072659900082629 0.0619402349611351 1 1
0.812514093426393 0.78062598689415 1 1
0.457505450149573 0.439173778253813 1 1
0.206560437068913 0.203258513396017 1 1
0.54135786749271 0.518699133726529 1 1
0.710167635730112 0.666106374492655 1 1
0.344045597095831 0.30892918941482 1 1
0.335289528846786 0.32220031763635 1 1
0.243072790587174 0.242754485351952 1 1
0.548220785467354 0.522760484840017 1 1
0.270838851037685 0.261963044237299 1 1
0.522311098280624 0.488385943768739 1 1
0.535305655833671 0.516259611286253 1 1
0.358993142699573 0.340605556753305 1 1
0.473140569652266 0.444796870181306 1 1
0.818042331731222 0.777940738942313 1 1
0.283214269516253 0.269258830146504 1 1
0.455272495036268 0.429054330917639 1 1
0.0994355560377741 0.0867689570060318 1 1
0.324439118360148 0.310682909019548 1 1
0.647620095894492 0.608762903899988 1 1
0.2486238004891 0.234943206951396 1 1
0.298406747202523 0.280182926832212 1 1
0.592334777246797 0.566805451004252 1 1
0.666990008301683 0.636913519091577 1 1
0.445993646309155 0.428576954683097 1 1
0.795616938694983 0.776191723750509 1 1
0.118289274709724 0.117233572036633 1 1
0.718760879417904 0.689221190651723 1 1
0.315305030262218 0.300568989247536 1 1
0.446760033619402 0.42208811646278 1 1
0.524335067700215 0.495344361198979 1 1
0.394222208923542 0.377517911819554 1 1
0.475870763984461 0.463092629656114 1 1
0.415659702282191 0.394950888298848 1 1
0.527302998353454 0.50063789630526 1 1
0.346354134699817 0.328467826983812 1 1
0.690114289612069 0.670654186050318 1 1
0.678255427987617 0.655687207431766 1 1
1.10057316913541 1.04524418466027 0 0
0.787437273206718 0.745361578501507 1 1
0.796480477204069 0.758133120964219 1 1
-0.120861932174481 -0.113312343493082 0 0
0.0874511968227189 0.0847257766627249 0 0
0.62269826067419 0.592559124031215 1 1
0.29102096836908 0.27769980357816 1 1
0.553721208987726 0.52397961969593 1 1
0.491567448879997 0.46857466390641 1 1
0.650414536016482 0.615792832434243 1 1
0.213548834286067 0.203651145815625 1 1
0.83795899001582 0.793093064570969 1 1
0.513567309043355 0.485941725585454 1 1
0.787286101269283 0.751793179866667 1 1
0.659532094845112 0.62849880137408 1 1
0.185653025312211 0.171934304316484 1 1
0.64445950326226 0.613356180467687 1 1
0.238466110959894 0.230139075663544 1 1
0.249754196388791 0.227764875368974 1 1
0.166134638938574 0.157097186867673 1 1
0.066648117981491 0.0646322077984602 1 0
0.590175706705395 0.593522777995467 1 1
0.496189810573457 0.467047348671672 1 1
0.375565108070424 0.358223115071004 1 1
-0.179687102938024 -0.172847606495478 0 0
0.60595285222313 0.579416195041053 1 1
0.66920911870232 0.644373105575551 1 1
0.387555331800152 0.375053057886802 1 1
0.461542539091323 0.428608410710281 1 1
0.338484003161767 0.330975678646807 1 1
0.452054510938585 0.434627968009983 1 1
0.478176517116359 0.447938956631517 1 1
0.51063060968565 0.482456581230778 1 1
0.181675637914255 0.17303196792657 1 1
0.268857580392069 0.251043587523096 1 1
0.683773489882302 0.653675444157772 1 1
0.813179451225953 0.774330161555095 1 1
1.00142698867862 0.949584041135745 0 0
0.468994027933024 0.455120703673107 1 1
0.565282429493188 0.540626074797345 1 1
0.875035097421904 0.838593655976309 1 1
0.611254836176611 0.579437960130003 1 1
0.00838871592709789 0.0104737464722983 1 1
0.284553355863919 0.267972265397221 1 1
0.549077014478893 0.520099025854674 1 1
0.362706899368103 0.346160587275438 1 1
0.158698492520319 0.154129585444767 1 1
0.967639045824595 0.917448986266625 1 1
0.656786470937078 0.636226579991664 1 1
0.32954226180569 0.307301543263637 1 1
0.378602819690793 0.365929700157995 1 1
0.388828177375508 0.357876545262628 1 1
0.691085166693594 0.657895616391779 1 1
0.297691768297795 0.286794148506139 1 1
0.537939962643258 0.515670626544293 1 1
0.621380619649369 0.590265193565656 1 1
0.285225704388658 0.276897092218323 1 1
0.573886374766242 0.549209131100741 1 1
0.686329749756627 0.656907469319884 1 1
0.151462962307015 0.141158864378435 1 0
0.480064070752192 0.459463639869129 1 1
0.228287593612855 0.213930080104026 1 1
0.28906268978167 0.274821516660195 1 1
0.41169934776249 0.385774593348212 1 1
0.583207763490189 0.561920292809555 1 1
0.613462290153166 0.582038597419109 1 1
0.758382615344937 0.720628595589682 1 1
0.609849770357242 0.579720934737314 1 1
0.378464033207639 0.352175372376395 1 1
0.473265210280907 0.437932730191481 1 1
0.26280220500902 0.252504657608367 1 1
0.75417515629224 0.714575100822643 1 1
0.361482233146833 0.344345979292664 1 1
0.26665590726034 0.259062236442129 1 1
0.766612447160545 0.728936378759509 1 1
0.624682673220794 0.593729357496726 1 1
0.275849939999399 0.254682066966417 1 1
0.196891179921714 0.180405336954947 1 1
0.574675767495367 0.556855130094719 1 1
0.751179132827067 0.700427945573519 1 1
0.650528542649437 0.625072066873111 1 1
0.56159410719213 0.538351048830646 1 1
0.639324550599946 0.605444181239646 1 1
0.844423171271264 0.796773348404819 1 1
0.598454602245347 0.571697244140402 1 1
0.528801745069414 0.498270867159757 1 1
0.65883676460226 0.618765511202068 1 1
0.184942549068301 0.175717768832361 1 0
0.361364086137546 0.348658461542726 1 1
0.630357327279947 0.599020761759518 1 1
0.348797695453938 0.340065125037183 1 1
0.398697019574065 0.379600770214639 1 1
0.532772667849705 0.505094448315331 1 1
0.211488317687668 0.197194420892542 1 1
0.322490027368572 0.304736765564542 1 1
0.916510113228703 0.883412107871281 1 1
0.681660242816382 0.647419134789156 1 1
0.242493343050338 0.234348899691659 1 1
0.290550750151252 0.269855869022614 1 1
0.411775545760342 0.388182834915191 1 1
0.526034722426632 0.503524418658065 1 1
0.612933764158971 0.585996748773301 1 1
0.605391952853865 0.578660974215219 1 1
0.930113080036662 0.892631426838618 1 1
0.200058574796393 0.19213062041628 1 0
0.296999482367904 0.292418411538496 1 1
0.349074081470985 0.337408218835148 1 1
0.518993684428241 0.495423740547277 1 1
0.554537001848704 0.538989469841278 1 1
0.924475960028398 0.865617240585034 1 1
-0.241943939645009 -0.22413772333322 0 0
0.671050438594931 0.63636860842819 1 1
0.903150892810345 0.879044669361601 1 1
0.165170616930419 0.159422074926059 1 1
0.444708630696091 0.423978073605317 1 1
0.4552050748222 0.435090661157468 1 1
0.548345089054744 0.530817525452188 1 1
0.521394231237774 0.500559867230475 1 1
0.0924512961706729 0.0892558752456919 0 0
0.375932750273399 0.364898764073033 1 1
0.720457406605605 0.691493073240145 1 1
0.698017791757054 0.662353574511538 1 1
0.738856839282988 0.704802739333144 1 1
0.369411086519918 0.34740950056011 1 1
0.72952902057689 0.693752807798318 1 1
0.376510088178006 0.361160220860203 1 1
0.015205322949023 0.0237853302123035 0 0
0.39333099201434 0.371606180210455 1 1
0.237439883353171 0.233327733870755 1 1
0.0187855300767166 0.0187583823035124 0 0
0.365445918832412 0.345189920976751 1 1
0.875989685478714 0.838396647087855 1 1
0.486054038988396 0.463350669650283 1 1
0.435755411282807 0.416126516440759 1 1
0.322317900716327 0.306265582764753 1 1
0.644826523049565 0.610351766904825 1 1
0.43135635854015 0.408692371392671 1 1
0.66608410258529 0.642849141932002 1 1
0.84749437572291 0.812368834044863 1 1
0.701218738128507 0.661165751614913 1 1
0.58238622605075 0.554707459912166 1 1
0.550988328269202 0.528420142689015 1 1
0.718930575488669 0.68417359298098 1 1
0.406763752795684 0.385576440444526 1 1
0.54312440390975 0.520308903846764 1 1
0.603773023741115 0.56856619125943 1 1
0.190459086116326 0.18425009806287 1 1
0.195869540377789 0.1823405884485 1 1
0.738582256650241 0.708674908037434 1 1
0.253955498589196 0.236823864750866 1 1
0.136228336492053 0.12885190356484 0 0
0.425083498842529 0.404892275954885 1 1
0.817537595465812 0.783533884728756 1 1
0.143094200143963 0.142117436477318 1 1
0.94222920708461 0.899157915381541 1 1
0.273729412526507 0.263193836273289 1 1
0.553819286956059 0.52273781578832 1 1
0.508019590074508 0.481292630400941 1 1
0.607099704429781 0.578146781196975 1 1
0.51024334675731 0.484854921936014 1 1
0.580077265151707 0.553782545511639 1 1
1.36574307160651 1.28738583033626 0 0
0.775142425906388 0.738725269516768 1 1
0.723286991176172 0.688922387443961 1 1
0.754958386845781 0.715288412663208 1 1
-0.0169675588800464 -0.0132847162721755 0 0
0.606861759287358 0.576374477226939 1 1
0.478925191504661 0.456954231968628 1 1
0.621985861583255 0.589375900310958 1 1
0.542942252835802 0.50696009506889 1 1
0.634362389739111 0.604544702055794 1 1
0.656703461933662 0.628971059014018 1 1
0.0862716490382135 0.07990022784744 1 0
0.606317146806929 0.57844814906001 1 1
0.464152019939909 0.446514125558175 1 1
0.354124138338007 0.342790262467908 1 1
0.530950705381963 0.507305234347009 1 1
0.754716585426045 0.717188611090003 1 1
0.286090175012501 0.275472292381033 1 1
0.284305749678409 0.273879525475965 1 1
0.181734988689859 0.177833950595374 1 0
0.385015093614916 0.37111432774866 1 1
0.47722012473964 0.45323758215912 1 1
0.758910457837291 0.719584178781751 1 1
0.212902905819686 0.199468974479027 1 1
0.474237247328941 0.456123981585613 1 1
0.277300651135175 0.268698701143714 1 1
0.753496893911204 0.717476812828022 1 1
0.171397581659039 0.167539727138082 1 1
0.511310161555983 0.485598074395704 1 1
0.696438651695203 0.6548736635872 1 1
0.962769759260125 0.916326293144472 0 0
0.881584855978983 0.840833501680215 0 0
0.719718118381888 0.686169049522506 1 1
0.488792525318379 0.467365251367714 1 1
0.358206629131517 0.341610430625063 1 1
-0.0526392452745729 -0.0421762956341719 0 0
0.451429065280272 0.425018786159505 1 1
0.488811374652435 0.461540237437326 1 1
0.814552625107776 0.773125314592089 1 1
0.237692906923775 0.227159448409739 1 1
0.475223225495586 0.446203876058326 1 1
0.591282757536662 0.569027890070736 1 1
0.258867742438743 0.250962715052522 1 1
0.216191267236655 0.204870849936767 1 1
0.498342149153978 0.478464740259357 1 1
0.694776440891965 0.651045648206806 1 1
0.049278715654149 0.0389173946312117 1 1
0.34579035383167 0.331425278375155 1 1
0.376295878522536 0.356963479610033 1 1
-0.0412723039638958 -0.0518870994574048 0 0
0.563256233310871 0.536345071326809 1 1
0.636312452712024 0.608707092495934 1 1
0.872741830717166 0.818925389166975 1 1
0.454226127003141 0.436722961158558 1 1
0.12493140592117 0.114781761528495 1 1
0.497286116515738 0.481933788460079 1 1
0.50093520273589 0.475437778145245 1 1
0.587320894703241 0.55698884270099 1 1
0.810238309008629 0.765787114130667 1 1
0.404137061244418 0.380155602672098 1 1
0.4646786973501 0.445899311968699 1 1
0.182377397624618 0.180259285830692 1 1
0.400599564875108 0.38379632463609 1 1
0.0638844967448697 0.0630316810942281 0 0
0.484990197754821 0.455708038949598 1 1
0.834582073067638 0.793235409744202 1 1
0.441638688149327 0.419513404842404 1 1
0.342668408243097 0.325274412380313 1 1
0.519390404499789 0.484282776466913 1 1
0.647309613727978 0.623417881958466 1 1
0.345154770071222 0.324694604110271 1 1
0.580491273862481 0.546966245393927 1 1
0.472407666766589 0.448208316390628 1 1
0.457828765160445 0.437865759250551 1 1
0.154175208611195 0.152786709143717 1 1
0.331763379520223 0.313979043945122 1 1
0.560726755502731 0.533492085825763 1 1
0.90052067733123 0.864750757872754 1 1
0.343807858586549 0.327859929821897 1 1
0.67472460518931 0.64300310336328 1 1
0.235937553470234 0.236773334455609 1 1
0.482986274864292 0.463097015779485 1 1
0.871625939426656 0.827505417528808 1 1
0.456111946410811 0.434564652227533 1 1
0.675400720822705 0.650644168654616 1 1
0.264249856439707 0.252926917774647 1 1
0.874440496810124 0.840388603254697 1 1
0.899672299298423 0.851600208332466 1 1
0.763499460514248 0.720499201015835 1 1
0.378771867602734 0.363376497892598 1 1
0.715721865691479 0.686564241371988 1 1
0.538140036722488 0.518126542842428 1 1
0.662070413721442 0.6312369566298 1 1
0.807638530886509 0.773539577473921 1 1
0.350108189930476 0.340187751005373 1 1
0.406385050593136 0.387079316849628 1 1
-0.0700484875507857 -0.0610101877058107 1 1
0.860444357714109 0.820468590234103 0 1
0.615903163236596 0.585910609354052 1 1
0.321794786116161 0.304222028191395 1 1
0.424999305486987 0.394280301688814 1 1
0.467729093146798 0.441363636706593 1 1
0.335369180270505 0.314731353017822 1 1
0.547390963456249 0.513248192233326 1 1
0.343320440645912 0.318633944314435 1 1
0.323352229798108 0.299148717935066 1 1
0.771322424655756 0.728347514413377 1 1
0.164386218221789 0.15634063928031 1 1
0.62817938542383 0.598498316773695 1 1
0.410760088610893 0.395198751899593 1 1
0.615742399053469 0.587562731302381 1 1
0.405947015925241 0.389646712213175 1 1
0.321031881166799 0.306858705893929 1 1
0.22222048127876 0.211300355764423 1 1
0.666888842433603 0.626150254136923 1 1
0.58782387214743 0.569912139969543 1 1
0.461927974286728 0.401383128750337 1 1
0.384026746398947 0.366504185150635 1 1
0.550747781503802 0.520178654165974 1 1
0.486015589235638 0.449654563913542 1 1
0.117952966024258 0.113139246152869 1 1
0.463105382943057 0.446134333214036 1 1
0.196512378809354 0.185666753661149 1 1
0.330923835907306 0.316273118761461 1 1
0.685518842165433 0.659097402215914 1 1
0.479575950018149 0.448961952388275 1 1
0.533849001119464 0.506081145141636 1 1
0.624426954434348 0.599593874176225 1 1
0.402135017988024 0.38687120583777 1 1
0.486965245485738 0.459789294074908 1 1
0.259556239357997 0.246161318840895 1 1
0.71208879818658 0.682897533584789 1 1
0.535906608704123 0.50774775095757 1 1
0.574009501214418 0.548016745175658 1 1
0.359431077084525 0.340719398178972 1 1
0.820490468877695 0.775601414252319 1 1
0.09168485901244 0.0836354559306682 0 0
0.296343697635152 0.282487816151071 1 1
-0.010315166556776 -0.0054143551940276 1 1
0.379656017152921 0.358263187474442 1 1
0.817016012427981 0.779233325994995 1 1
0.577839877637418 0.550845637647808 1 1
0.470434431445437 0.447166486129421 1 1
0.84949082137169 0.796493355811182 1 1
0.528583022923513 0.514948557781971 1 1
0.19746934156983 0.188715664092137 1 1
0.281323107409842 0.254401618923747 1 1
0.132671732176529 0.132104208428288 1 1
0.0947738854472142 0.0914239753935565 1 0
0.56571220538445 0.54622649145485 1 1
0.973273702421126 0.927141302278653 1 1
0.473462540213548 0.446038644461652 1 1
0.0745059143049826 0.0611414523029347 1 1
0.3544719147565 0.348169826825388 1 1
0.491140424187843 0.471161840527812 1 1
0.307624146420048 0.293049760633065 1 1
0.17279771867585 0.161049924625885 1 1
0.0741669326992151 0.0787883464032285 1 1
0.66809588667849 0.62677882461483 1 1
0.202759245890004 0.176541236096908 1 1
0.412547546394921 0.392893508762943 1 1
0.522546820210702 0.499220516509007 1 1
0.334929946537863 0.320144253035846 1 1
0.678148786741202 0.649741518347673 1 1
0.629678547172917 0.592352789247422 1 1
0.369816006104925 0.351696706529167 1 1
0.462305685691295 0.435394823154415 1 1
0.41409082356655 0.3903532105086 1 1
0.36417164747009 0.34975279258754 1 1
0.540009959030429 0.512913888011864 1 1
0.500960105710211 0.468825713813457 1 1
0.37121192156133 0.349512600077073 1 1
0.550101841569104 0.5245246653717 1 1
0.327567526136944 0.308113838695053 1 1
0.547227609636436 0.516908936550529 1 1
0.504382688314421 0.48407702391405 1 1
0.668010584556541 0.636517278242355 1 1
0.288310608590587 0.273598374781576 1 1
0.282367750102445 0.268431584166371 1 1
0.399519535260388 0.391037457899421 1 1
0.34843251138862 0.336703526824622 1 1
0.463578168058037 0.448026456468621 1 1
0.639138008958574 0.610781914937844 1 1
0.564326367759872 0.537009334537281 1 1
0.133370849759331 0.127213223018071 1 0
0.449929702472505 0.436392416883497 1 1
0.972349450687589 0.930030786781479 1 1
0.656874842182039 0.624033089480411 1 1
0.383817999347868 0.365524171450974 1 1
0.218921396172624 0.208128659107697 1 1
0.695817176350866 0.660700558444117 1 1
0.444371989633563 0.41156202183702 1 1
0.385350209534108 0.371329782523569 1 1
0.275103117299519 0.255681225704061 1 1
0.327048084388839 0.30712322527259 1 1
0.700559453249023 0.666876028388392 1 1
0.603377383283918 0.57776601192922 1 1
0.529157760104279 0.497362041310654 1 1
0.437987399787269 0.417843206989338 1 1
0.541339972363168 0.516117575462193 1 1
0.497279220469308 0.476958643920669 1 1
0.29188445993472 0.288470024365902 1 1
0.728393768169696 0.696996529952382 1 1
0.563423127386249 0.535077351734818 1 1
0.787571601831597 0.73064841069944 1 1
0.329127910473203 0.307648925853634 1 1
0.904324548957948 0.864086530082133 0 1
0.440549386273414 0.422180700763595 1 1
0.617932363120149 0.598422443843037 1 1
0.232200186654778 0.222107968723092 1 1
0.670828045832328 0.631154893176295 1 1
0.486108039771083 0.468541705445767 1 1
0.39033047579443 0.374844686122381 1 1
0.587400101056522 0.552916805603406 1 1
0.370185862238012 0.357010987936465 1 1
0.657879760680985 0.613772201286224 1 1
0.527310454715939 0.499010341512906 1 1
0.495910435678289 0.474091178822064 1 1
0.864558672777993 0.825667768681629 1 1
0.535840178548417 0.512105696665903 1 1
0.556075072408367 0.532276091823628 1 1
0.523833325701073 0.497261729693315 1 1
0.430331219584333 0.411063397142032 1 1
0.442714684881186 0.426764427643509 1 1
0.542607330853097 0.522264200400993 1 1
0.360309141766589 0.348873636781178 1 1
0.65733375713133 0.611688072838146 1 1
0.573590216906283 0.543192162212757 1 1
0.975877625130496 0.92728699649657 0 0
0.497640410390865 0.463179723437234 1 1
0.392789715065036 0.370362273098725 1 1
0.209961595207903 0.195490040680433 1 1
0.377702476767651 0.358624190943155 1 1
0.470192336853599 0.447301800982943 1 1
0.233120163971732 0.223998479586242 1 1
0.328315918836271 0.304724110367171 1 1
0.0861718586285612 0.0894221544731625 1 1
0.630525267161335 0.595673876963447 1 1
0.62641155497354 0.601388916536263 1 1
0.653494002800858 0.613123441917732 1 1
0.846452688220011 0.798838809662802 1 1
0.395953261635705 0.37984780982154 1 1
0.852239426922722 0.818275711578302 1 1
0.42498099298784 0.400083187050909 1 1
0.69647909868578 0.665919673074891 1 1
0.144673185363591 0.138567029643072 1 0
0.704372180743258 0.671314574421019 1 1
0.265482297821249 0.253812998146116 1 1
0.497259187138258 0.476496098561528 1 1
0.249983351305581 0.234620234076621 1 1
0.487512295983457 0.459106362468939 1 1
0.608031128704389 0.571233634805866 1 1
0.429913075913173 0.411970694458217 1 1
-0.167936580433552 -0.158574047618878 0 0
0.540371352683209 0.517563995623001 1 1
0.75853433708874 0.711643182735736 1 1
0.634623847867956 0.606497809836199 1 1
0.969210202636956 0.912082572558272 1 1
0.63369932661729 0.598517788390952 1 1
0.603357286753978 0.575659398299207 1 1
0.39950757768777 0.380138220701165 1 1
0.298418097331441 0.286871685458422 1 1
0.734321295969799 0.701745886524559 1 1
0.492814238166692 0.472860167236992 1 1
0.56079788786491 0.527320524081341 1 1
0.800209117534849 0.765784623633361 1 1
0.507901204137367 0.492032922159722 1 1
0.999007450256166 0.944830136455703 0 0
0.416214290078 0.389828137420353 1 1
0.699057603733937 0.656103838919728 1 1
1.09482576006944 1.04021610442782 0 0
0.418789376954606 0.396680999689171 1 1
0.95187957403902 0.910343781526475 1 1
0.630997578956247 0.600025591670365 1 1
0.304772549778248 0.296576822603989 1 1
-0.0625523355557394 -0.0591974598915746 0 0
0.823310789181753 0.779797815066006 1 1
0.441335816890188 0.413654265213032 1 1
0.953855490177488 0.904407551799776 0 0
0.1500782149904 0.139753661452776 1 1
0.420666897238493 0.39777194825344 1 1
0.421413788235312 0.403452743984595 1 1
0.65180023597368 0.620900691046212 1 1
0.482574023135127 0.448950208448126 1 1
0.98761332559259 0.930486279163273 0 0
0.425538736849433 0.411714407056803 1 1
0.887872537396802 0.845052071213488 1 1
0.552453647527719 0.522187110774853 1 1
0.712657994299825 0.678492708843861 1 1
0.162093050029741 0.156168053776151 0 0
0.370988616600713 0.35536397833018 1 1
0.782226857593383 0.736337290455057 1 1
0.433321667109603 0.401994275309372 1 1
0.704083747256823 0.668340829609271 1 1
0.0659503746816209 0.0668645587482929 1 1
0.498925112711051 0.470501159921048 1 1
0.926361779256847 0.874926491251875 1 1
0.550782550629664 0.544189319167658 1 1
0.442696446648563 0.416866970687875 1 1
0.537607048507721 0.499361877128806 1 1
0.837032778068003 0.799771013492289 1 1
0.24031416126612 0.228325172880709 1 1
0.461899588246555 0.432327858066471 1 1
0.652601548793499 0.620407061679361 1 1
0.13414977383303 0.127973119574288 1 1
0.327147966398217 0.312306474848703 1 1
0.408424441095842 0.38990661251864 1 1
0.607285459058115 0.578888081435195 1 1
0.427367414244956 0.414657612102869 1 1
0.349051243056137 0.324543995209483 1 1
0.407228671281734 0.389404001351805 1 1
0.257160557142864 0.242081518407167 1 1
0.521081975584967 0.502017957053781 1 1
0.636872746143458 0.603230170644219 1 1
0.377866158253459 0.356160690457512 1 1
0.639000425862773 0.605215613047208 1 1
0.68173632455683 0.642905288093236 1 1
0.0764269819637346 0.0684069067773397 1 1
0.757679538652915 0.723955122455623 1 1
0.651771013439546 0.612649977320427 1 1
0.44816020143165 0.428853322010504 1 1
0.302137957389444 0.288920690848914 1 1
0.572675676991002 0.540140087606171 1 1
0.463159447406784 0.440018466176419 1 1
0.44923346080693 0.428216431861504 1 1
0.394177667940244 0.368737247231943 1 1
0.084622221510348 0.0772218529026145 1 0
0.365053873560934 0.353109643041355 1 1
0.467254819947795 0.441299866542387 1 1
0.468466934684238 0.448168950234346 1 1
0.560296185037297 0.536632784116081 1 1
0.77524234040395 0.741964025929399 1 1
0.727176330541792 0.692932571614717 1 1
0.393986355691835 0.377821950946785 1 1
0.942125277250369 0.897972715322433 1 1
0.876505519164425 0.837451162740642 0 1
0.421675827835052 0.403203331469552 1 1
0.443820948225286 0.428200824903248 1 1
0.664277874869384 0.635306118214046 1 1
0.509215996252392 0.475433289438474 1 1
0.693369528397048 0.654820935056486 1 1
0.353571297040768 0.329017384239791 1 1
0.264520228778587 0.255357487406511 1 1
0.223061173334117 0.204043924496699 1 1
0.237902676418665 0.230077763105511 1 1
0.545921074222216 0.519314761291094 1 1
0.645724191046839 0.62175072961222 1 1
0.703956381205642 0.672408335579264 1 1
0.565353364436701 0.542122289530214 1 1
0.814453716895069 0.759087110728093 1 1
0.453799072579774 0.428079299485606 1 1
0.444959270680426 0.425633354911598 1 1
0.580702285485725 0.557096656283322 1 1
0.517835245016535 0.491244802093635 1 1
0.246777576324712 0.2332665723765 1 1
0.421858071605438 0.400159655567989 1 1
0.462087720255191 0.445581992431032 1 1
0.325026778638494 0.307804669487251 1 1
0.411051591411703 0.394255959514583 1 1
0.204517118785247 0.191595570983438 1 1
0.689347884861491 0.660396994004901 1 1
0.509871256778049 0.47944058880711 1 1
0.222880945614485 0.218245599366767 1 1
0.926988071826573 0.884334005802262 0 1
0.657744982506931 0.631053278606799 1 1
0.447369316263006 0.441495717222947 1 1
0.532502570959693 0.503359097632188 1 1
0.473090582758832 0.44905292157432 1 1
0.294213502072856 0.284177955858463 1 1
0.800716288796032 0.759233234835874 1 1
0.459117502994204 0.435024570436808 1 1
0.339903072121054 0.326332810723357 1 1
0.827799121962686 0.794617440389293 1 1
0.480033049879718 0.454584624699854 1 1
0.54352665658317 0.512760017941852 1 1
0.358358888860454 0.345763124658774 1 1
0.48908554424015 0.460611815562067 1 1
0.341993446062082 0.329242927040589 1 1
0.461028814182293 0.439067871015966 1 1
0.49552567466978 0.466030791572889 1 1
0.593390000700079 0.560000469842675 1 1
0.426638523766054 0.406143627402145 1 1
0.692672286718916 0.652724806686758 1 1
0.521077420653076 0.503151961095125 1 1
0.304614047179237 0.293013115386206 1 1
0.512342871781396 0.491655705609098 1 1
0.447377005109005 0.419220153885574 1 1
0.411784935747095 0.399651528947982 1 1
0.899939941887275 0.856979679166672 1 1
0.707434023457216 0.691930063296234 1 1
0.733955987882657 0.702354825223505 1 1
0.514279674601853 0.485282929557522 1 1
0.402615239014184 0.386225853076504 1 1
0.38319707353651 0.360714167402887 1 1
0.583702191419681 0.542501688556165 1 1
0.459453348197982 0.436293782360367 1 1
0.622279130406085 0.59819106840229 1 1
0.460013191358934 0.439165535886337 1 1
0.23492738823711 0.211078853219661 1 1
0.480094675762852 0.462425518162149 1 1
0.33514905228722 0.323582252756246 1 1
0.712783625403051 0.678201645192126 1 1
0.788087815549133 0.756849200028252 1 1
0.574164013133164 0.539596940477846 1 1
0.44508742722327 0.413473945282859 1 1
0.141571840527155 0.137727975489605 0 0
0.353142727876825 0.332127967626444 1 1
1.12335031858798 1.05488641355728 0 0
0.21318708240265 0.20096457015031 1 1
0.429702974251806 0.409882628782982 1 1
0.390802811815284 0.375397102521686 1 1
0.611645713141824 0.574710073795095 1 1
0.328068388175723 0.310156526970772 1 1
0.482017378179096 0.459655753168196 1 1
0.673059462522472 0.63872628642071 1 1
0.627928328672822 0.595852228312789 1 1
0.628931442780332 0.597188018227892 1 1
0.533207079474818 0.513593140819288 1 1
0.764044341914209 0.727139916682584 1 1
0.531027806873275 0.506394337651504 1 1
0.818720433146917 0.766224277544064 1 1
0.216724584764885 0.204460610310844 1 1
0.850602237565795 0.810981741483982 1 1
0.199483351539045 0.196242024015607 1 1
0.508883900797435 0.484502960781951 1 1
0.699087371774059 0.662008905537878 1 1
0.245877056532126 0.237805602523012 1 1
0.646127242749491 0.614351727878466 1 1
0.512657921035307 0.486668497109106 1 1
0.482560883331828 0.459061264550073 1 1
0.462550614915465 0.430633313104942 1 1
0.239120844607623 0.231105531486667 1 1
-0.0104654771918781 -0.0136050496164406 0 0
0.897516094969193 0.855560341978528 1 1
0.611355279850919 0.58325086093616 1 1
0.649130823108946 0.610270346974144 1 1
0.409944205816056 0.388412598365726 1 1
0.480847928405654 0.453548398944331 1 1
0.73139603672694 0.700287870662058 1 1
0.301890778537243 0.291548704682463 1 1
0.2311064989934 0.215606375545758 1 1
0.177291220446428 0.167551455694155 1 1
0.251902522538635 0.279580452633697 1 1
0.433780026720775 0.413263031728397 1 1
0.277053941364118 0.263160674737169 1 1
0.517190926779261 0.4934558148287 1 1
0.0438226480889722 0.0370256911405534 1 1
0.607544817437109 0.584989382532531 1 1
0.627909319456217 0.600181130871069 1 1
1.12857866429024 1.06584152260207 0 0
0.326621459514342 0.314579685370722 1 1
0.167200568975948 0.153533229266949 1 1
0.80498234859548 0.767150081203901 1 1
0.465659025520284 0.448847239116996 1 1
0.560729945681022 0.528211401233187 1 1
0.505813388227642 0.482397565481409 1 1
0.0726535041505546 0.0729212659266515 0 0
0.376904465073715 0.347936361663636 1 1
0.70295747446001 0.651198064117068 1 1
0.617980899067741 0.591301017633786 1 1
0.688047461853148 0.660072502710679 1 1
0.228484301789696 0.222387720335057 1 1
0.218829364489694 0.208153651257252 1 1
0.514319036754576 0.490502860904063 1 1
0.899118994760528 0.853871296803883 1 1
0.622462110985032 0.593494317187675 1 1
0.47922768956112 0.460321461459669 1 1
0.242587904962191 0.238299389079564 1 1
0.679199396569682 0.647780947660551 1 1
0.475217000419611 0.460986692710677 1 1
0.0956557064455264 0.0905079849423272 1 1
0.481115198354105 0.459382410978451 1 1
0.195382875057977 0.178897145186224 1 1
0.376636724661669 0.355373412235576 1 1
0.250430144552703 0.232665474766688 1 1
0.408394776611378 0.385732948857414 1 1
0.302096205236361 0.293552703430283 1 1
0.780820380673262 0.74133071295519 1 1
0.208044318763378 0.194523569056626 1 1
0.53726751877272 0.504016559220807 1 1
0.150726315828543 0.137842289958744 1 1
0.683994767579237 0.652412488608388 1 1
0.391491637432541 0.369546823012416 1 1
0.840965460099016 0.805901744720952 1 1
0.350367599061059 0.328287679080285 1 1
0.773186932874295 0.738469821675389 1 1
0.670956379563074 0.641388134835117 1 1
0.168550917859795 0.165949198118916 0 0
0.564043387415234 0.542358398356053 1 1
0.302338328396363 0.287516882655226 1 1
0.690573371881019 0.660593403528806 1 1
0.755306454776264 0.720965395981498 1 1
0.330085535702112 0.317990779226015 1 1
0.581630038810823 0.556793794108168 1 1
0.674324332330442 0.635736124452447 1 1
0.137718738830196 0.132389281706706 1 1
0.799672650236663 0.752658432496869 1 1
0.483620523275803 0.454704384300392 1 1
0.306229794709454 0.294319658651549 1 1
0.880769832732194 0.83731255079427 1 1
0.70572634659226 0.673679483615655 1 1
0.606344643993494 0.609151117513682 1 1
0.28207077257191 0.261661405315715 1 1
0.659809437952341 0.623081148358536 1 1
0.663188461246576 0.627504945675662 1 1
0.591663150773715 0.559418487766117 1 1
0.626601383047351 0.59489995609897 1 1
0.566697786624183 0.522829031839842 1 1
0.312300797036824 0.295408950412103 1 1
0.387127831552564 0.368590050991552 1 1
0.578103522948115 0.553713509868797 1 1
0.833852582479505 0.793126927905692 1 1
0.150863803282211 0.141366295408755 1 1
0.66213706760361 0.625247950382909 1 1
0.576378566831112 0.552888776480584 1 1
0.302577214875962 0.28786579179606 1 1
0.85147553680401 0.807278042056338 1 1
0.383593287972847 0.363338376408985 1 1
0.598970700057787 0.574575691254757 1 1
-0.120456636455556 -0.11394360860411 0 0
0.392238246262872 0.372565959995802 1 1
0.169672543503138 0.157412868035678 1 1
0.452810426936719 0.415818279058872 1 1
0.663502019630401 0.627183971025743 1 1
0.959894389243823 0.918714826739152 0 0
0.843756645782214 0.803333464585803 1 1
0.212637498592317 0.202463031948028 1 1
0.467753721267438 0.447661508574134 1 1
0.752992868670567 0.707351364832294 1 1
0.122434799291371 0.119616041862863 1 1
0.555895852131584 0.532546751044803 1 1
0.567079674657423 0.542921869813469 1 1
0.181199012573613 0.169142159609674 1 1
0.786652381619718 0.745285769952534 1 1
0.565453287281724 0.540674144970707 1 1
0.601734490040018 0.565588701137355 1 1
0.287246680042489 0.277145469623986 1 1
0.734025391195603 0.710355263331943 1 1
0.42881559202592 0.400294302160361 1 1
0.711267295618876 0.673765444903948 1 1
0.633970628833419 0.594457675916958 1 1
0.0416429276655901 0.0280830268849798 1 1
0.638780095804359 0.603398465267765 1 1
0.110309834167469 0.106994182394935 0 0
1.04840112274499 0.990024650976558 1 1
0.737938659038303 0.71148406460687 1 1
0.492201078194178 0.468598837018357 1 1
0.917962582399554 0.865457889122786 1 1
0.787528450242453 0.746671516454421 1 1
0.541502529950067 0.514297572453438 1 1
0.461378674182152 0.432560484289798 1 1
0.0944300944580656 0.0938915989990333 0 0
0.744001320539726 0.711941686834081 1 1
0.185776958612972 0.183641271376489 1 1
0.509163168440516 0.488431333527072 1 1
0.664642722141693 0.630407338831531 1 1
0.271430205634517 0.261954897563674 1 1
0.296268072571557 0.283450130794092 1 1
0.495357133246377 0.475790493376652 1 1
0.953240514719747 0.90456702867896 1 1
0.319876872887491 0.315932606253849 1 1
0.17983961083078 0.158630130485685 1 1
0.929934613512653 0.875565843038585 1 1
0.00282880720021743 0.00424422349443815 1 0
0.434411387668378 0.41280346470627 1 1
0.602684714838686 0.586470944777166 1 1
0.668302310710349 0.63952491856108 1 1
0.509867915620032 0.492188555304089 1 1
0.468708832703578 0.440795986480851 1 1
0.243344092362223 0.237435576207258 1 1
0.746642325356169 0.70848826903618 1 1
0.794563887803045 0.753162022216646 1 1
0.3433800535957 0.328222122172735 1 1
0.588000210973895 0.563757171495311 1 1
-0.0903815311262505 -0.0670146351171517 0 0
0.411740503962398 0.392338205520661 1 1
0.646856604872335 0.615068243873664 1 1
0.599904106893987 0.564658258508267 1 1
0.45713953286986 0.435196886665474 1 1
0.44058241095452 0.413037826332636 1 1
0.373238355402676 0.36185169065694 1 1
0.711335473141345 0.682101464636504 1 1
0.368729239547075 0.346596039651132 1 1
0.399003529779072 0.376099276884511 1 1
0.658773935941495 0.626604005452368 1 1
0.723653898141879 0.686658622309366 1 1
0.461820396089999 0.433670360088455 1 1
0.50255889988124 0.481082880720155 1 1
0.455557258169656 0.439265981394576 1 1
0.693189186327941 0.663851775071593 1 1
0.2465751296174 0.233976226358263 1 1
0.436649662232153 0.409381308165555 1 1
0.532001016895036 0.510657944122379 1 1
0.813046920552684 0.801080066238082 1 1
1.21632028960765 1.16066303661771 0 0
0.618964635827048 0.582382220318135 1 1
0.565942550339624 0.544934375186086 1 1
0.609058469567633 0.579268918913184 1 1
0.575587799596504 0.55261026734691 1 1
0.741890815142907 0.707043531924012 1 1
0.618531136685291 0.586663996304845 1 1
0.559550757008221 0.530858546582436 1 1
0.785725733962264 0.745743619567901 1 1
0.770651714875072 0.73105935561651 1 1
0.696736214020129 0.665586632325497 1 1
0.685684913972427 0.656500127755794 1 1
0.337813903151135 0.327551033426791 1 1
0.747322280322461 0.716390743929765 1 1
0.252587317876015 0.246429704206356 1 1
0.323936228500247 0.29364765796681 1 1
0.358442162122303 0.348241563184753 1 1
0.455242499771 0.435199802486594 1 1
0.680419238994203 0.649875900466845 1 1
0.725019697558704 0.701340326109267 1 1
0.677445599263339 0.635271234260517 1 1
0.0291728548336306 0.0338004420656896 1 1
0.559251861183048 0.534641763541032 1 1
0.928521034825372 0.881650748986501 0 1
0.392035457321845 0.369429244063315 1 1
0.312036517805545 0.296819666314474 1 1
0.550264839037042 0.515598866286475 1 1
0.444854810647208 0.420047318719286 1 1
0.574972867771281 0.55507559595716 1 1
0.247878985129456 0.234348830634136 1 1
0.40250643519954 0.387089301255928 1 1
0.238398192156187 0.226952418466067 1 1
0.554439366808667 0.527022626561326 1 1
0.425894417321014 0.40851195191607 1 1
0.545905527850997 0.525150463597006 1 1
0.113075524979758 0.102580101566699 1 1
0.784140208468158 0.746713981464283 1 1
0.446324370789572 0.423709019037857 1 1
0.743585473424159 0.703858022292983 1 1
0.0980607945384742 0.0966844492312809 1 1
0.579712673575634 0.534597338930501 1 1
0.383638820422782 0.377044106818055 1 1
0.586678522673421 0.564407986119633 1 1
0.503700233018167 0.466880054514495 1 1
0.617131469801455 0.583498619375239 1 1
0.264958125656156 0.248987347214722 1 1
0.0635346723930552 0.0626093713288644 1 1
0.245719256472057 0.231265285979418 1 1
0.694689067485805 0.660920939014328 1 1
0.283992253271476 0.292257861155872 1 1
0.311232338303448 0.301039735876317 1 1
0.941729034468201 0.895688253676103 1 1
0.464758938891498 0.44359292719761 1 1
0.883271750223977 0.848563025125208 1 1
1.11012798444173 1.04634466044741 0 0
0.212858159516407 0.202949388987785 1 1
0.657479700416667 0.622675480242068 1 1
0.6563949790452 0.625935168446203 1 1
0.773560583485271 0.736013062927493 1 1
0.526948200772843 0.50743201437422 1 1
1.05662212997244 1.01006581037714 0 0
0.818526007710604 0.774938658565374 1 1
0.441800269681825 0.420174775262036 1 1
0.0218539221183507 0.022682802590872 0 0
0.480526648279041 0.458076832366325 1 1
0.434566406410005 0.413303860929502 1 1
0.323724750412201 0.304437741783394 1 1
0.490671587585147 0.466458477795307 1 1
0.573249873884412 0.552475163786098 1 1
0.597935639531625 0.5695575815636 1 1
0.412076573724513 0.390325418404665 1 1
0.388891488405169 0.376450045227221 1 1
0.415359992623874 0.395062482282286 1 1
0.841422071048829 0.793823973770777 1 1
0.709906201581451 0.676489728577166 1 1
0.583821264390188 0.547772271641618 1 1
0.729068555800829 0.694586902490421 1 1
0.729607438463975 0.693657277912641 1 1
0.420465602386043 0.405665973792011 1 1
0.924924592745336 0.883343931772479 0 0
0.255044403599855 0.247589225958633 1 1
0.36331192304344 0.35225013629099 1 1
0.299360099290407 0.281990768368822 1 1
0.75381514830469 0.725199775089983 1 1
0.446521939417703 0.423968257396415 1 1
0.583852077836627 0.550744842025366 1 1
0.100725545960552 0.0998213926596222 0 0
0.552997552748998 0.528387883056427 1 1
0.603088458285337 0.568767971729392 1 1
0.308496609859497 0.299201228815288 1 1
0.588724982942311 0.562282311468716 1 1
0.396367976910019 0.371853478153606 1 1
0.68911966912847 0.659081474558125 1 1
0.601313897045464 0.57514058323348 1 1
0.33131079925244 0.317566181748292 1 1
0.588915217796257 0.563606334591204 1 1
0.255566115543278 0.238844863232663 1 1
0.159922949182968 0.147047881700939 1 1
0.227230934427303 0.210070819140009 1 1
0.35606860898427 0.349868541699015 1 1
0.120845133201919 0.126248345706983 1 1
0.0722649382335428 0.076788370658891 1 1
0.459284555580187 0.435636403935843 1 1
0.675400315950371 0.644579930862705 1 1
0.517082782476075 0.494621410220321 1 1
0.430453355884944 0.411164697135649 1 1
0.463261437297905 0.442481177602287 1 1
0.631178812317733 0.59523380641361 1 1
0.411904560294797 0.384522179396044 1 1
0.308237636248312 0.294345003467751 1 1
0.679550370413944 0.65127593888679 1 1
0.518821135123981 0.486985336300243 1 1
0.863172134464111 0.819685445697592 1 1
0.429423873593576 0.421657054772647 1 1
0.681130569253034 0.649291121161619 1 1
0.535025776824405 0.506983623056279 1 1
0.51829819097524 0.48645046420853 1 1
0.235925176737327 0.21928886653132 1 1
0.221447853380436 0.202995991696197 1 1
0.40709922278975 0.382747036514111 1 1
0.135026954659808 0.129391848685583 1 1
0.477828212850783 0.45336048400263 1 1
0.69378061070846 0.657806926417356 1 1
0.506595002159293 0.488921217521729 1 1
0.52237835524474 0.496527332369146 1 1
0.619982156678282 0.587485596710401 1 1
0.657165354472754 0.622018210614689 1 1
0.288333311938766 0.274016122176961 1 1
0.438735795533185 0.410026814628576 1 1
0.3483131130504 0.334412890812214 1 1
0.0646779049148906 0.0650136443949948 0 0
0.0226450691090993 0.024159451671827 1 1
0.74270309400051 0.713132647059125 1 1
0.748628760350015 0.713644625516033 1 1
0.383486786031364 0.365068895866651 1 1
0.156443008809921 0.146574883746441 1 1
0.690409078739512 0.657340763999208 1 1
0.560341313167883 0.528926240967697 1 1
1.1104016618654 1.05567766350162 0 0
0.887688257799461 0.843623783802821 0 0
0.369129646797089 0.34320860987213 1 1
0.197830246021423 0.189751821015105 1 1
-0.0390373895461347 -0.035169976439823 0 0
0.76247417258667 0.731742588784771 1 1
0.428026734473685 0.407779423721601 1 1
0.47987185483667 0.456566019314818 1 1
0.379593851895757 0.367520269111272 1 1
0.459998538808361 0.445659045133302 1 1
0.6011391229841 0.577157271927561 1 1
0.337548679937402 0.332939645435217 1 1
0.451519342567575 0.423407673168024 1 1
0.950623466606269 0.910026546633288 0 1
0.387668483183807 0.367708608137099 1 1
0.972709331277477 0.92777571733202 1 1
0.248536404105235 0.23941478768723 1 1
0.751659449416273 0.717871727183566 1 1
0.380982800067548 0.365079043680692 1 1
0.693411397978631 0.655521411779739 1 1
0.295158344900813 0.280719878893077 1 1
0.121086898075759 0.116146879494337 1 1
0.441569724177143 0.415661222510554 1 1
0.588771385671318 0.557572095385752 1 1
0.571074764184473 0.531403591761453 1 1
0.432060528470499 0.403966402288025 1 1
0.451840247387035 0.428285726698117 1 1
0.122338412707573 0.112174179724434 1 1
0.541523753296591 0.516595314056955 1 1
0.746050231314409 0.696793600177144 1 1
0.907210897224745 0.852430147824648 1 1
0.536630399391587 0.512060696790113 1 1
0.585406796648477 0.554969382427207 1 1
0.261999292766544 0.244899819941609 1 1
0.0539344107457357 0.0399856728512938 1 1
0.746383323128802 0.708734331868274 1 1
0.140417125153859 0.132235758346241 0 0
0.77123185790288 0.731708723771745 1 1
0.84078680718678 0.803881524710373 1 1
0.0434666846321036 0.0438113395106483 0 0
0.230237928640834 0.224035950477244 1 1
0.346101789235292 0.318490423545624 1 1
-0.0498077672186039 -0.0512694733563499 0 0
0.615934745989743 0.587456342044687 1 1
0.459467564348707 0.439004858517984 1 1
0.183252533621186 0.175029732628456 1 1
0.361733345380021 0.345234340069732 1 1
0.139943206200001 0.136979974324853 1 1
0.2897331411811 0.28288374255439 1 1
0.287700730868738 0.268049164671825 1 1
0.32238534281638 0.311557077220223 1 1
0.727742224803893 0.697547516866416 1 1
0.465253627869099 0.449126641178518 1 1
0.622191974999275 0.600978707046049 1 1
0.331226390672084 0.315802382147928 1 1
0.437529210368152 0.411192970121082 1 1
0.174080979630556 0.165512288291884 1 1
0.436364639687278 0.419762631660816 1 1
0.703204320047725 0.669507739927603 1 1
0.887391950605587 0.844191572007066 0 0
0.388020400426986 0.371941024734822 1 1
0.230443075533676 0.219202517093104 1 1
0.208689194619174 0.194967228160843 1 1
0.249178340913037 0.236148287061578 1 1
0.616340240252482 0.596965827652144 1 1
0.771955668081197 0.736729836382054 1 1
1.08640873215136 1.02565347386999 0 0
0.721473547937291 0.680366934771974 1 1
0.561863288589578 0.533589431492418 1 1
0.711705956581107 0.671210837037075 1 1
0.159492475664301 0.149459191210249 1 0
0.535421178076674 0.502470799759312 1 1
0.40127570253081 0.385023904971816 1 1
0.441716147009604 0.429450650495837 1 1
0.682625498600685 0.63846016525217 1 1
0.749168903736054 0.712147865082697 1 1
0.565598916507229 0.53624695475141 1 1
0.230509299895088 0.213542543446404 1 1
0.227832809287947 0.211344886056132 1 1
0.15683888426345 0.158069021993804 1 1
0.646585850188655 0.615968906215065 1 1
0.330061989564863 0.313024756982804 1 1
0.899794197970222 0.854870227956981 1 1
0.555973683192455 0.529568176427461 1 1
0.804334509971053 0.761426696854859 1 1
0.376750330007788 0.35450411684319 1 1
0.659624944219886 0.624089632757151 1 1
0.70181550389311 0.675958629436356 1 1
0.0247627627012067 0.0251571641526633 0 0
0.177291539952365 0.167854620426045 1 1
0.706888325830642 0.664574498198963 1 1
0.528322950484895 0.510262466697688 1 1
0.0235190959722927 0.0273244597448326 0 0
-0.156631262883424 -0.14927410246953 0 0
0.319709459848684 0.309351832850307 1 1
0.934553055071964 0.892023150050552 1 1
0.128252479331913 0.121895262809372 0 0
0.188418872055683 0.18044723142144 1 1
0.334919065334443 0.326228949766032 1 1
0.663395028543492 0.633646932387299 1 1
0.0441380984899925 0.0329984446386828 1 1
0.460230491424879 0.442533561584014 1 1
0.922724623480941 0.862697056343189 1 1
0.562975271941515 0.539313950349569 1 1
-0.0160540122365887 -0.0214944264313135 0 0
0.034804052369149 0.0295204470948652 1 1
0.639495492993212 0.605184628301563 1 1
0.274655707895892 0.269160484097514 1 1
0.581224865548247 0.559422948010175 1 1
0.449588177494155 0.428150567780246 1 1
0.566085443130866 0.527704983446302 1 1
0.567656591248942 0.538197303759713 1 1
0.439837249912976 0.4107489240897 1 1
0.410575942635484 0.389742859945587 1 1
0.381658681182093 0.363827507614273 1 1
0.261778006052151 0.244819845581641 1 1
0.517189812713932 0.496491914642177 1 1
0.75925751214392 0.724079164651236 1 1
0.280673870969841 0.268808199986998 1 1
0.4159737530884 0.400983835939225 1 1
0.539342106762473 0.514626217213516 1 1
0.483423581386109 0.460218178569463 1 1
0.487683726329453 0.47023741060237 1 1
0.533839299598127 0.514569693923512 1 1
0.564889470677788 0.534542395262101 1 1
0.113957889588137 0.112874347181342 1 0
0.327010507818535 0.315679646768417 1 1
0.32661060414738 0.310189778716997 1 1
0.349421399478995 0.331287350846314 1 1
0.713086767920641 0.673394683624809 1 1
0.980621835233444 0.928028459324302 0 0
0.751715817157979 0.719080004079853 1 1
0.456798521310974 0.432737524230212 1 1
0.165235053646352 0.160675437989742 1 1
0.0817260796753024 0.0754852615877259 0 0
0.566032172440416 0.530819369486122 1 1
0.570140019962826 0.545121948538541 1 1
0.798454071816045 0.763420166083028 1 1
0.43737152781415 0.426044667953338 1 1
0.406726661776871 0.379780296294565 1 1
0.622837006205315 0.59264126510725 1 1
1.05354634477667 0.998594306409042 0 0
0.158616064854657 0.165843977677724 1 1
0.351142357711624 0.333007634466708 1 1
0.405455260142024 0.376990154429765 1 1
0.543805478629401 0.514444354351202 1 1
0.617216714082172 0.580518153879197 1 1
0.475091269471816 0.444861580289685 1 1
0.258760036180002 0.252260143866379 1 1
0.307224065460196 0.296654460372289 1 1
0.479523664946138 0.462051163439073 1 1
0.569479370796008 0.538318893269774 1 1
0.374256186297466 0.349560417722973 1 1
0.54997502649305 0.519290215296992 1 1
0.626853021968524 0.602097974852335 1 1
0.816945420214263 0.778661928933294 1 1
0.446897180183505 0.419032606755423 1 1
0.562713293327903 0.547556823271612 1 1
0.785107859745201 0.743345435005616 1 1
0.285558045911822 0.266234932601963 1 1
0.619175977096503 0.593316229538255 1 1
0.554297096387644 0.529377127692057 1 1
0.642179235896492 0.612440865000056 1 1
0.240902008445297 0.233382230106206 1 1
0.333235600824847 0.317180392179008 1 1
0.520773306721592 0.497002334562081 1 1
0.558908531242275 0.540240294514756 1 1
0.527696167805008 0.505772155139145 1 1
0.469880054757487 0.447639870538986 1 1
0.726325945406254 0.692588930079558 1 1
0.488768258694715 0.465850311050751 1 1
0.798350514245454 0.759314079959174 1 1
0.661115967156536 0.628157214176219 1 1
0.516803529312577 0.501138476296445 1 1
-0.0234249442920444 -0.0187887851124139 0 0
0.47061534941518 0.446489017367729 1 1
0.664314327296559 0.635188204051274 1 1
0.259156566683586 0.251151344669736 1 1
0.133825963941536 0.13030031610975 0 0
0.185417912709055 0.177355810837027 1 1
0.544691013481345 0.523042293478512 1 1
0.0608197526058546 0.0560431151089874 0 0
0.734895189477037 0.700669630248533 1 1
0.309061605157932 0.294604633696662 1 1
0.450096306855966 0.419026806399857 1 1
0.844541674655333 0.807316639371223 1 1
0.350719462028094 0.327823256004365 1 1
0.192069168763726 0.179466021677264 1 1
0.467342197285016 0.451516217483632 1 1
0.235791221335567 0.225411838942562 1 1
0.358084222827304 0.340463094465759 1 1
0.535147173085582 0.510022095767991 1 1
0.653499429981041 0.622170687415504 1 1
0.370272613707352 0.357567612789942 1 1
0.609917111098011 0.577480680239469 1 1
0.701139567531328 0.663364211247302 1 1
0.486355887679665 0.465846398233045 1 1
0.454140924708006 0.43067403910344 1 1
0.756219591910976 0.722362884289527 1 1
0.575432253560029 0.555426257460584 1 1
0.362533112024621 0.352098273079785 1 1
0.158302103665806 0.146180139162537 1 0
0.470713835353892 0.448535521770088 1 1
0.49953227486209 0.473206226828891 1 1
0.3834735019451 0.362149787069811 1 1
0.520055216015249 0.489216048085667 1 1
0.468576390602033 0.448341894212975 1 1
0.23695242843334 0.230089962311277 1 1
0.703083989614668 0.670136034871051 1 1
0.485021927273172 0.464858686452004 1 1
0.482803552523757 0.46577172731096 1 1
0.491971588905479 0.462985209495193 1 1
0.477122868329902 0.451055413474625 1 1
0.803528467833678 0.766692151187438 1 1
0.708277340658973 0.668325058820975 1 1
0.583200204818082 0.547354711425439 1 1
0.483488603956219 0.459838976622892 1 1
0.138649408828016 0.119669200786881 1 1
0.308136807546086 0.293890787187393 1 1
0.682876296053071 0.642582949823918 1 1
0.623549655347783 0.603256259513932 1 1
0.329366727265873 0.305854850125177 1 1
0.572845029504901 0.536525039264872 1 1
0.277850906650432 0.273105187508961 1 1
0.248552434383072 0.237701967052576 1 1
0.405667702393232 0.385172557884127 1 1
0.511632726592821 0.488797418267325 1 1
0.509339523359131 0.485267638545672 1 1
0.685839518575101 0.657245559289086 1 1
0.645294240672586 0.613369561531899 1 1
0.267242796793075 0.259375207013166 1 1
0.351404764375838 0.333724112156189 1 1
0.546466650333383 0.52210917492094 1 1
0.474202691085564 0.451699589107339 1 1
0.764521659520146 0.729500058362894 1 1
0.367149163242101 0.353230970116468 1 1
0.68994715626229 0.654925901241335 1 1
0.756705203273759 0.719369393089483 1 1
-0.196602780256089 -0.184667619713611 0 0
0.544145047192717 0.522701588409201 1 1
0.778839325984893 0.740479396023777 1 1
0.841635434962909 0.789437805033622 1 1
0.945906011266266 0.904042811787341 0 0
0.116384970095986 0.109392177371796 1 1
0.600254749643119 0.568477857616334 1 1
0.509917014809086 0.490202853335838 1 1
0.609196244732499 0.573809861258064 1 1
0.534337415358461 0.511379887941563 1 1
0.443439049238383 0.41506173165666 1 1
1.03489692115294 0.970314877150015 1 1
0.532770685307282 0.509902185255895 1 1
0.639449743517189 0.601328896156156 1 1
0.699599894158723 0.660872707807489 1 1
0.187816907946165 0.182471027864298 1 1
0.44018309774642 0.41184659372543 1 1
0.944250810352208 0.893958941737894 0 0
0.606267392843584 0.574293274565199 1 1
0.708512232142491 0.670992890402829 1 1
0.827952802947418 0.789635408652945 1 1
0.394184976390249 0.382420195262915 1 1
0.41607203046902 0.395760976123403 1 1
0.576230788128692 0.552352863784576 1 1
0.637578721791697 0.60033392813108 1 1
0.345481311331561 0.331804220079569 1 1
0.720156712553759 0.682253311822802 1 1
0.625020885204265 0.582750046400496 1 1
0.826823890083026 0.790334087068592 1 1
0.964080801945105 0.913793061966913 0 0
0.76493530724458 0.735259933864894 1 1
0.280747487340177 0.264620401864648 1 1
0.326630496988059 0.311777374232197 1 1
0.146405886730067 0.147299893333175 1 1
0.449881245991531 0.415738313083066 1 1
0.155926943201899 0.147187813402541 1 0
0.519766407482502 0.499770408346057 1 1
0.574536453298898 0.545491515749088 1 1
0.217945573249951 0.208182406618314 1 1
0.329772611600488 0.31604916829158 1 1
0.363949592455031 0.34361405116217 1 1
0.808430639757483 0.770329535113267 1 1
0.640733703500543 0.617593570279282 1 1
0.580596975987878 0.558989830425919 1 1
0.744331076379268 0.703326505503871 1 1
0.845779966142182 0.800243325537893 1 1
0.380469909629142 0.353946054327807 1 1
1.16560136307869 1.10870870155408 0 0
0.558617319194567 0.528174571714783 1 1
0.711316344612203 0.679989756012603 1 1
0.610902111902479 0.581150686636047 1 1
0.452031795473856 0.433091543269398 1 1
0.154005024621932 0.14518413599331 0 0
0.629111141901225 0.602400958595463 1 1
0.410319691083121 0.392059489849378 1 1
0.654105481838798 0.620142398301139 1 1
0.170787241779773 0.15821022483284 1 1
0.448265208240716 0.424741800807322 1 1
0.769270178988523 0.734775154334727 1 1
0.429335296183749 0.404846790923936 1 1
0.448153039196426 0.430242449567385 1 1
0.66691895325298 0.629602460978993 1 1
0.531643427436555 0.503256767266472 1 1
0.00971106526742319 0.00385347987700287 1 0
0.491994598540472 0.462741147130478 1 1
0.538728563903384 0.512190540606541 1 1
0.731630596044533 0.688788029868909 1 1
0.487708473253313 0.464371604315427 1 1
0.0230264666628623 0.0234659583590405 0 0
0.661580679619565 0.628641318957108 1 1
0.281908107920366 0.263448602361275 1 1
0.324022088104693 0.310738093603224 1 1
0.612251804918967 0.581998054253534 1 1
0.838770307336031 0.796137175939963 1 1
0.253238476257714 0.234888723642974 1 1
0.518384486774118 0.489215282738778 1 1
0.945113636702339 0.90189675675685 0 0
0.251315122619218 0.232564707716012 1 1
0.802902128093651 0.770362163485961 1 1
0.50251219607774 0.489618759432426 1 1
0.669659697627189 0.636445970257852 1 1
0.368939331936922 0.348592535672412 1 1
0.430504551966892 0.413346200901758 1 1
0.362175167444525 0.341922549750422 1 1
0.464518152231176 0.441062403912268 1 1
0.395628062007369 0.393073628163158 1 1
0.411114163077562 0.391464601557838 1 1
0.370511874154306 0.355330568429562 1 1
0.740208484208886 0.704268541041961 1 1
0.442796197102034 0.42288811278661 1 1
0.114648981742028 0.110505451580914 1 0
0.345757243193676 0.325869877601809 1 1
0.569359357770224 0.536866281838687 1 1
0.503912018767043 0.485531371721722 1 1
0.561600433890609 0.5366085624772 1 1
0.745807164898893 0.711206729737111 1 1
0.616013284537543 0.587393707061107 1 1
0.337580956439191 0.317595234035468 1 1
0.371814348559478 0.356276414586346 1 1
0.644245877095198 0.612597277138233 1 1
0.28945510571895 0.282450164017669 1 1
0.315079567498297 0.297030885921827 1 1
0.904165008250032 0.863634634096066 1 1
0.336004537606014 0.312289282879362 1 1
0.398414701786219 0.378775327274159 1 1
0.253105842144845 0.243609372857693 1 1
0.613928229156789 0.577704764215247 1 1
0.583216108942608 0.554945038951942 1 1
0.232949108152051 0.224566820993214 1 1
0.697935900058361 0.674304189602671 1 1
0.57869409935567 0.539497726210871 1 1
0.679195499768593 0.648051107455671 1 1
0.808453689601564 0.75873877410587 1 1
0.499444922554178 0.485064351007234 1 1
0.295013083004223 0.277495433079726 1 1
0.547126281956716 0.523469756947818 1 1
0.796989374962841 0.754203286478732 1 1
0.852867163748758 0.809498509276264 1 1
0.364873456719393 0.349754047683517 1 1
0.402994097483165 0.381574748652898 1 1
0.737937009268545 0.694586430494061 1 1
0.130330501339173 0.118813248582596 1 1
0.350553272361316 0.335603121743155 1 1
0.291822627174094 0.288632659819216 1 1
0.578704305686402 0.547416464010695 1 1
0.501627066685638 0.475306998595681 1 1
0.349226177596363 0.332214162374479 1 1
0.966661641719692 0.923938246621615 0 0
0.412336963664986 0.399522159978303 1 1
0.521365628056253 0.489020591934605 1 1
0.813561730835532 0.773334036235584 1 1
0.359321435250627 0.345394937497974 1 1
0.34150588741612 0.341716800237443 1 1
0.364153802221914 0.346959616601334 1 1
0.748725659278269 0.715993394397778 1 1
0.256937762765626 0.246954636284497 1 1
0.626396264214608 0.587951953065282 1 1
0.383527962015916 0.369503157587371 1 1
0.275635557771223 0.261213442656308 1 1
0.530439093464966 0.503433538649436 1 1
0.211237696473414 0.206506573980946 1 1
0.778698571905428 0.738019575779675 1 1
0.516468387888198 0.490710827829254 1 1
0.222774408438371 0.202947398589792 1 1
0.604263851904438 0.574527807346054 1 1
0.0930250357981325 0.0884846419726445 0 0
0.317561017980718 0.298299938091831 1 1
0.428296477363725 0.40550863187099 1 1
0.56633268286872 0.537279299634069 1 1
0.299034872116403 0.274244620184622 1 1
0.0747006601087862 0.0667907838209726 1 0
0.469145952587971 0.45399271667764 1 1
0.108249957740732 0.102196962881919 1 1
0.661730792880635 0.627099997448122 1 1
0.852820302090119 0.807742657341903 1 1
0.867775834897291 0.821662897456425 1 1
0.121311093924286 0.109581135691742 1 0
0.989713061484641 0.939805868839854 0 0
0.266506688209732 0.245760115512904 1 1
0.240030092225496 0.221047921438876 1 1
0.426072772575034 0.407716839450208 1 1
0.830430753396414 0.793793346433361 1 1
1.1939893952399 1.13237354367121 0 0
0.914922816748343 0.876557496822747 1 1
0.47950357359871 0.455653541640674 1 1
0.440611604002806 0.422311944438227 1 1
0.360472313868245 0.341252191265471 1 1
0.352097852964556 0.335720781933739 1 1
0.78397131179422 0.751695531010724 1 1
0.292233424681946 0.276797347655978 1 1
0.370748637873656 0.352220047660924 1 1
0.914039044175611 0.871906116715934 0 0
0.53957745489541 0.502696350076648 1 1
0.729135996450141 0.694118701261027 1 1
0.335975252459436 0.312885267677356 1 1
0.459658257142971 0.445179764266281 1 1
0.63746503075469 0.605779777212081 1 1
0.131780468782767 0.126898856510957 0 0
0.400879299020632 0.363047931688952 1 1
0.359837509101358 0.347288718660602 1 1
0.580155892524467 0.55495733022793 1 1
0.0493590137332622 0.046061603627512 0 0
0.338694956256761 0.32410698050052 1 1
0.485288634030515 0.457710784116629 1 1
0.753124941243565 0.720120014248386 1 1
0.572457039167139 0.544682964125455 1 1
0.273335468328389 0.267380660819372 1 1
0.444561216581544 0.423428488794156 1 1
0.130139613328702 0.13759481063405 1 1
0.418706335431754 0.399353879600636 1 1
0.410437829392555 0.385129143675401 1 1
0.579028940666972 0.553337806285645 1 1
0.524358644267251 0.505215005208472 1 1
0.46465206133281 0.443849970293177 1 1
0.609539880818558 0.574956472426804 1 1
0.50768287329414 0.486620791420975 1 1
0.863250800235405 0.830736657687686 1 1
0.537988091011822 0.514067601549948 1 1
0.54374124730051 0.518960111219205 1 1
0.699401042708084 0.650108539855608 1 1
0.161688930134684 0.15160842464238 1 0
0.0187807400733097 0.0188976975752088 0 0
0.718810539496055 0.689501956115607 1 1
0.599900560112266 0.578172863154019 1 1
-0.0441866658581294 -0.0445186765350272 0 0
0.840072861707182 0.801711673912345 1 1
-0.0520643715339245 -0.0467126719267062 0 0
0.315687056251533 0.300626198351247 1 1
0.288872036197777 0.277984093469518 1 1
0.62021274351882 0.592504029112907 1 1
0.271985506940613 0.261066165494245 1 1
0.387654289702395 0.360457467506494 1 1
0.437284450322028 0.408066690567398 1 1
0.673498675548136 0.641696923614526 1 1
0.119659547828671 0.116109118111887 1 1
0.663653742121786 0.634415210995306 1 1
0.637133152300245 0.609974038412192 1 1
0.739716694567176 0.724985857404988 1 1
0.206934087801479 0.188549442462422 1 1
-0.107530145702505 -0.102652552850779 0 0
0.456266566723383 0.425139103358452 1 1
0.794057698971796 0.74970752273423 1 1
0.396867975842112 0.371415710327537 1 1
0.741652446133637 0.70733331849107 1 1
0.586605096687578 0.552062679086953 1 1
0.0735299746817935 0.0663771032921678 1 1
0.381008545201255 0.374603215943842 1 1
0.0771499899529056 0.0755366013406522 0 0
0.460076791793656 0.44203766295523 1 1
0.582732733267349 0.55014345213318 1 1
0.388989336551847 0.365185395154272 1 1
0.78440861937878 0.741824083636933 1 1
0.475477573718908 0.441982746736548 1 1
0.872152261139745 0.831896637587244 1 1
0.655099401765133 0.631596386375755 1 1
0.32481684723203 0.306511382442742 1 1
0.644181543642997 0.611221788884803 1 1
0.415285832281878 0.387474304405874 1 1
0.555786432219047 0.524275815615223 1 1
0.337587295868033 0.324311709783693 1 1
0.553807405631887 0.522203247521582 1 1
0.254130795156423 0.230654149827191 1 1
0.34062634476751 0.315620866832038 1 1
0.62309906701759 0.586735753388868 1 1
0.510467606502559 0.476403398861365 1 1
0.144145203003346 0.144145734326532 1 1
0.300821912855414 0.287339351804857 1 1
0.348899342145604 0.335937203301599 1 1
0.787712730320722 0.745540648819015 1 1
0.341543626385902 0.323869955746997 1 1
0.816497002713067 0.778521761947855 1 1
0.365357545245111 0.35441621714835 1 1
0.318082231081315 0.298505394554658 1 1
0.417637118458657 0.402850966748146 1 1
0.190807192235992 0.18380335618658 1 1
0.733986029961061 0.702097814251519 1 1
0.423381112039665 0.404996846192067 1 1
0.568676347240836 0.544023232646641 1 1
0.32468148802958 0.298793667159838 1 1
0.0646341345718603 0.0588467550533025 1 1
0.654486375349723 0.62382129792692 1 1
0.684239630260003 0.6640085703207 1 1
0.940207062159358 0.890367781559619 0 0
0.539199120453937 0.513097899112746 1 1
0.763330176645163 0.727442349545087 1 1
0.424921387747989 0.405845102510193 1 1
0.493553705181711 0.471438246487515 1 1
0.125603361289484 0.119696031852776 0 0
0.376363224860286 0.360087048996165 1 1
0.497388879430135 0.475662103026159 1 1
0.457190319244913 0.42801714318838 1 1
0.542210040119092 0.5043409363073 1 1
0.259229175447998 0.239228930939317 1 1
0.301317335541346 0.282374890628714 1 1
0.583515397707905 0.549195276984645 1 1
0.94823843447175 0.901561548296467 0 0
0.267217857816683 0.266608083210488 1 1
0.538195536301896 0.513511273761165 1 1
0.506701019408625 0.481473107777577 1 1
0.685753551006102 0.650093866507717 1 1
-0.0214086895086129 -0.0249843959188655 0 0
0.6340875954881 0.607842341707823 1 1
0.51845272615936 0.506761889609275 1 1
0.50602163599196 0.475007387960247 1 1
0.645834860887641 0.620508777240982 1 1
0.518378231876379 0.484697903761115 1 1
0.284698915431545 0.263545977705243 1 1
0.406080602071659 0.384988677224825 1 1
0.739077763896329 0.697465772934336 1 1
0.715936611982753 0.669762752869572 1 1
0.562992410178142 0.533880195365449 1 1
0.201802502144991 0.197746132701738 1 1
0.688943112052119 0.657568734263838 1 1
0.394909109598926 0.376154189522855 1 1
0.340124513254105 0.325912165809523 1 1
0.589290922785996 0.552591504417028 1 1
0.676235484026734 0.652353196720447 1 1
0.271638529607543 0.260091287690959 1 1
0.971206938748436 0.924467217861176 0 0
0.490880431864132 0.46885838817182 1 1
0.424939505708426 0.40350383131106 1 1
0.803972906912558 0.761760623688619 1 1
0.629121539786008 0.599560180961877 1 1
0.56218930054003 0.54157503067836 1 1
0.335187057283287 0.312619068592376 1 1
0.885377050327906 0.855464586829334 1 1
0.398282423514592 0.3692726944096 1 1
0.759523871986043 0.725418157489514 1 1
0.35170842141488 0.331395071495704 1 1
0.781454870036834 0.750090548231893 1 1
0.402761115116502 0.382312884372231 1 1
0.735638164642695 0.705445936726985 1 1
0.266654226542681 0.253853753672802 1 1
0.462063517492676 0.442046625013695 1 1
0.995934407847329 0.955593274962963 1 1
0.540418796243173 0.503340653024167 1 1
0.270497414673007 0.256993943194341 1 1
1.00251769759826 0.95467701264166 0 0
0.763398259741397 0.727761526934901 1 1
0.640076597397845 0.605677177652141 1 1
0.405163992646925 0.38715278962254 1 1
0.564020485059441 0.536839466308473 1 1
0.990692054458594 0.930101023648295 1 1
0.293167239575238 0.276528315892551 1 1
1.05433917095774 1.00052211382403 1 1
0.345252861651818 0.338023686509063 1 1
0.587116866181907 0.561654567978042 1 1
0.358859309270658 0.339170042576626 1 1
0.136129412711041 0.136623312061128 1 1
0.41448695369891 0.386689438050833 1 1
0.449910940637685 0.424126357979258 1 1
0.834739324318419 0.793755397169233 1 1
0.263128697178682 0.250631805053206 1 1
0.73216641859346 0.693444979734222 1 1
0.499581376284136 0.467553648253927 1 1
0.469660342007038 0.444025966932243 1 1
0.759103215673093 0.732064938048344 1 1
0.593907479723925 0.570465027867988 1 1
0.372617990589339 0.355205107380006 1 1
0.715078155155006 0.682695790937452 1 1
0.793186768894862 0.747458178285077 1 1
0.612527976570627 0.579640904734919 1 1
0.723841236306817 0.684186254182216 1 1
0.279999299014241 0.270192174618995 1 1
0.47171371998073 0.449766724265615 1 1
0.559197063574089 0.535265178844025 1 1
0.088477477753271 0.0842425292721621 0 0
0.464606870052797 0.443104452450383 1 1
0.963187933985882 0.919965328996599 0 0
0.186509860809503 0.175932470496515 1 1
0.814716477435951 0.769311420738523 1 1
0.89791346161519 0.85661393133102 1 1
0.73941743055498 0.699120990048789 1 1
0.636043805092975 0.599255285842682 1 1
0.68444525563637 0.655689909582995 1 1
0.821581320840186 0.782571489706459 1 1
0.44144150486245 0.418590953768552 1 1
-0.0622471398250957 -0.0567301150511209 0 0
0.165211921812578 0.155991165459194 1 1
0.784496555712479 0.764199865105044 1 1
0.290276533207548 0.279554446722099 1 1
0.674874709357976 0.64762405289026 1 1
0.404501379007196 0.383082918345771 1 1
0.675138242019529 0.64280497993706 1 1
0.430628305148578 0.410163040672869 1 1
0.428718950824172 0.414309452378097 1 1
0.593333706899796 0.57046788354134 1 1
0.479335417948022 0.457033957922603 1 1
0.76647817671618 0.72725839592417 1 1
0.564215935030863 0.538365962971596 1 1
0.657330421586865 0.63431685242578 1 1
0.277503151312502 0.262072414437343 1 1
0.222276936598612 0.207308807382708 1 1
0.467815745797643 0.444137014898133 1 1
0.188609785746461 0.178054880472507 1 1
0.711647701668236 0.675677634109601 1 1
0.476515808148543 0.433825705719417 1 1
0.14650075572446 0.132965939835702 1 1
0.587404213839969 0.557892633523458 1 1
0.714802638097293 0.683012088283617 1 1
0.545326184670533 0.530036085038809 1 1
0.479924531943544 0.447504421793788 1 1
0.90947407249651 0.858692758071799 1 1
0.66747133968967 0.629707945754191 1 1
0.294700752116857 0.27973001005464 1 1
0.86843256377843 0.828760982579698 1 1
0.892381848079692 0.84308807829518 1 1
0.454997766765992 0.4307115183953 1 1
0.4499028207681 0.418942753922428 1 1
0.601685037889208 0.574479946539534 1 1
0.736299397120216 0.704350721873811 1 1
0.55147547837953 0.525409408615326 1 1
0.375180031696302 0.362602503803359 1 1
0.497015213975344 0.474936571891977 1 1
0.124858887945737 0.119471496249421 1 1
0.468795941494005 0.442675962161899 1 1
0.486566468145106 0.465839527493248 1 1
0.296656130282791 0.282436712170049 1 1
0.21832436721791 0.208022349213519 1 1
0.643167244517091 0.592716044364827 1 1
0.730497638507467 0.689782862132551 1 1
0.301336580412175 0.285668973709642 1 1
0.38063704978386 0.365181491185673 1 1
0.317326816062852 0.308199777471506 1 1
0.590891990248017 0.557339713475625 1 1
0.42908016146908 0.404849838191139 1 1
0.581309357798914 0.55373270729151 1 1
0.619816100982641 0.585191036379323 1 1
0.605854764245884 0.576615829831079 1 1
0.403950700841378 0.378985924078937 1 1
0.334630921952372 0.318594585669862 1 1
0.883775149696075 0.842118393341355 0 0
0.454184173496027 0.43006803635581 1 1
0.395886041611808 0.381273589270791 1 1
0.192401476685497 0.177102887945923 1 1
0.31880149151237 0.307377953945175 1 1
0.237770798399214 0.226675092935557 1 1
0.604776570740937 0.580245649448191 1 1
0.47464532285842 0.466216288692144 1 1
1.05765218607324 1.00060660357696 1 1
0.498475754655578 0.467961289605368 1 1
0.621064539141649 0.59390147818822 1 1
0.507110678728149 0.477788932498916 1 1
0.196057857022287 0.185292862550904 1 1
0.668246034239625 0.640009898555853 1 1
0.474118933027983 0.464518378021194 1 1
0.405719850558626 0.37670522871663 1 1
0.483206624590278 0.462595332243761 1 1
0.578261159224208 0.549370576345601 1 1
0.663819119936698 0.635160673514858 1 1
0.764390884269494 0.724961376875865 1 1
0.172893969432827 0.163249569488345 1 1
0.506580491855055 0.478380130786488 1 1
0.309067305497876 0.292580038754962 1 1
0.609795313450894 0.578866185928238 1 1
0.313347102203393 0.297765339969315 1 1
0.321901934405023 0.300807486493091 1 1
0.554768838118617 0.517439030407543 1 1
0.642742272271138 0.60697595098524 1 1
0.411767800089352 0.382513195392141 1 1
0.921772878899927 0.878388917109042 0 0
0.556371612941486 0.52840498797081 1 1
0.495067613994642 0.467304682402731 1 1
0.396737371195308 0.377540658398939 1 1
0.198896896028178 0.192060765245569 1 1
0.637116010535777 0.606641780393417 1 1
0.516025675456248 0.492325803041938 1 1
0.119700675146272 0.126678319394177 1 1
0.385361738487366 0.369737424737045 1 1
0.19509068749081 0.180776143955437 1 1
0.680985156186454 0.648621191619835 1 1
0.293950953150357 0.280979252245959 1 1
0.078562791047605 0.0776688787860311 1 1
0.808056435088275 0.774271682834498 1 1
0.332855087761924 0.332848560865381 1 1
0.550937556052635 0.52175249397364 1 1
0.479578141134168 0.458885662653212 1 1
0.557227781449262 0.529647227805289 1 1
0.762406371509437 0.728190408291649 1 1
0.664569614466073 0.632137744864391 1 1
0.72659997049675 0.693992517168016 1 1
0.267450824360707 0.251444288205919 1 1
0.200886897176794 0.189028229485321 1 1
0.418230659867206 0.397608916703785 1 1
0.849962586103391 0.80924044887728 0 1
1.02038108638129 0.969218737618146 0 0
0.854848502449324 0.814694943961212 0 1
0.284957109282645 0.272444799932581 1 1
0.602760837902647 0.58109437183887 1 1
0.130108093946553 0.127070101357438 1 1
0.543344221020698 0.518102279638575 1 1
0.520230090411483 0.496237664910583 1 1
0.332743625703488 0.310053724582026 1 1
0.579959590545575 0.546149959612287 1 1
0.337901510167235 0.324663305113769 1 1
0.253810885817682 0.241737522272196 1 1
0.39576980374607 0.379128770115768 1 1
0.201175414279988 0.193129117149379 1 1
0.506636228620089 0.482486420010899 1 1
0.324548254715593 0.308208778639141 1 1
0.210950644925533 0.210168020147278 1 1
0.616125265702167 0.589818681671202 1 1
0.291260832784203 0.277566731020148 1 1
0.543980650006463 0.518154000040765 1 1
0.638688634309402 0.612835506375046 1 1
0.577055660387954 0.550722788607036 1 1
0.326643505316333 0.304238788414618 1 1
0.249695900826197 0.233367841306081 1 1
0.347486038148434 0.324677038055883 1 1
0.318861754382981 0.303055405063936 1 1
0.867262476153822 0.825737087519375 1 1
0.0890052110221 0.0833212886629743 1 1
0.559450637892467 0.527413848120986 1 1
0.331178386463565 0.318104842360183 1 1
0.586725415323573 0.560445821631073 1 1
0.0250481878807768 0.0201413033778673 0 0
0.565349256995829 0.536700800793238 1 1
0.690494375891562 0.66120043961155 1 1
0.658271937097352 0.624920146636364 1 1
0.456922165617301 0.432716975424028 1 1
0.915658203478881 0.867170118235197 1 1
0.248624182849726 0.240238919047661 1 1
0.555530246186905 0.528318633030905 1 1
0.995361707914281 0.945618906951929 0 1
0.191728950431467 0.183807732426197 1 1
0.650143469133082 0.617996953474057 1 1
0.749254395298101 0.712624115214906 1 1
0.385415892731378 0.36846623757106 1 1
0.274554126753309 0.254525011315647 1 1
0.0671902736928591 0.0745423972392058 1 1
0.78621432744224 0.75177564655157 1 1
0.620555855347184 0.584375963354042 1 1
0.446709980563773 0.416650423929638 1 1
0.418968022428452 0.397790147233631 1 1
0.516575282645182 0.498691196584423 1 1
0.569853532897225 0.541257626480874 1 1
0.116204039783333 0.118094586425933 1 1
0.330876245041643 0.32227015731346 1 1
0.344146198722925 0.324662539524445 1 1
0.789019226942394 0.747491121110384 1 1
0.735975291652622 0.697114552893465 1 1
0.661012969363842 0.611757509302685 1 1
0.838516952392726 0.794902268355893 1 1
0.00697214265630273 0.00460032491452309 0 0
0.692093495676708 0.657607924893602 1 1
0.707207819024076 0.674270525669887 1 1
0.171046220159322 0.164243859750813 1 1
0.716361267064386 0.688039806226267 1 1
0.277423534342305 0.263067780901811 1 1
0.0820556330819869 0.077760083470384 0 0
0.526546337612496 0.49561918387078 1 1
0.780300926352826 0.751195949563088 1 1
0.717698001219847 0.682694776476117 1 1
0.243543204414732 0.229310357940912 1 1
0.464677421027668 0.438878973946673 1 1
0.62220479338903 0.610858230382847 1 1
0.296637462769691 0.289446226641495 1 1
0.485557883412611 0.462953266673174 1 1
0.334898538244504 0.319918116225524 1 1
0.381436505834236 0.36369247640201 1 1
0.650123130481067 0.621998732574795 1 1
0.464147323988453 0.444712507035805 1 1
0.523347906732067 0.500573422120627 1 1
0.057259339707519 0.0590345390298656 1 1
0.42992418291329 0.404708375968148 1 1
0.587675807261806 0.558284906086667 1 1
0.829132540062685 0.777051430958837 1 1
0.598107201811141 0.577682111695573 1 1
0.317371308818863 0.301791566998791 1 1
0.625450477211527 0.604926933684709 1 1
0.343645443545633 0.3349016406832 1 1
0.504531500899714 0.477010589902632 1 1
-0.0113202991384391 -0.0158317767065907 0 0
0.662312364023361 0.632292507220279 1 1
0.413233690991842 0.392627182921012 1 1
0.505974455275993 0.480338001351123 1 1
0.789194605489117 0.751227494271169 1 1
0.446375834822866 0.42073517529471 1 1
0.494962815939934 0.469739444052666 1 1
0.66331866505858 0.631358693627442 1 1
0.550327250658726 0.520441187016857 1 1
0.343405404170114 0.322530516922084 1 1
0.700894338486821 0.673742655038028 1 1
0.893150775212627 0.837755416996616 1 1
0.951065210180457 0.89727759450189 1 1
0.727780676400717 0.692790310180033 1 1
0.368116190259606 0.353599548391626 1 1
0.934433901954548 0.887437332916479 1 1
0.207595277333515 0.192614744412847 1 1
0.590849000320353 0.553297969758008 1 1
0.436707671475136 0.424264519174926 1 1
0.399720567736641 0.379578888677188 1 1
0.952769624834874 0.901291049253825 1 1
0.928041685439524 0.902101431812955 1 1
0.444983421628376 0.421401801948452 1 1
0.696553236934056 0.663046714225168 1 1
0.600568304737667 0.568892018159591 1 1
0.355091890980182 0.343117773269105 1 1
0.396497215479448 0.383117833447649 1 1
0.690428875149108 0.643355837992143 1 1
0.450304937352867 0.427001665840103 1 1
0.2897319944112 0.273105827126078 1 1
0.810304655776805 0.76771993153395 1 1
0.456603866741515 0.432705022140964 1 1
0.228446216104161 0.222109697343339 1 1
0.627849801722764 0.602870707200664 1 1
0.622366690069583 0.591499258958204 1 1
0.606805393513335 0.58813939657504 1 1
0.327603169055859 0.308409549290802 1 1
0.672760478171758 0.639855008118493 1 1
0.29438754195026 0.283004964488946 1 1
0.213776338007363 0.198192420923398 1 1
0.161561744676125 0.145568315834734 1 1
0.63742775342511 0.600538075081742 1 1
0.1444173653087 0.147601508055376 1 1
0.597182031932518 0.568186349276375 1 1
0.365103146557711 0.341574285318047 1 1
0.324123058312516 0.312279474124945 1 1
0.189904155100556 0.182990491371138 1 1
0.651510530999541 0.619342458848981 1 1
0.400897384662066 0.380407593820789 1 1
0.249786768623375 0.245260911235462 1 1
0.5594216298094 0.532763850919495 1 1
0.43305260113916 0.421640050240197 1 1
0.623279592436667 0.593057669624942 1 1
-0.0669640432179909 -0.0780597587128103 1 1
0.525904470773751 0.505466284543343 1 1
0.777403988649761 0.744632278407142 1 1
0.180817839879803 0.173756471614606 1 1
0.723243154860984 0.685927306443452 1 1
0.475945783245546 0.455349180216902 1 1
0.52413371495768 0.501763838519731 1 1
0.587254143915207 0.55842457765171 1 1
0.0866852625597762 0.0850929618009158 1 1
0.842151066881052 0.800019188449875 1 1
0.508970037684106 0.482568706503292 1 1
0.684799065916718 0.650252205655589 1 1
0.704235516762851 0.675476074346574 1 1
0.615801177963493 0.600168565437923 1 1
0.669726748789347 0.634792288536531 1 1
0.0557572066835833 0.0592776757252734 0 0
0.384754821335738 0.362878654781627 1 1
0.18155010830065 0.1786596963416 1 1
0.683548507268325 0.639043325603129 1 1
0.546735260089547 0.523770497565385 1 1
0.619348395184509 0.591112072728137 1 1
0.371966100088277 0.353108770306807 1 1
0.415100366270817 0.391324528928398 1 1
0.408394071475988 0.389935053594713 1 1
0.509603329197055 0.485245317640034 1 1
0.62722762656872 0.600756630580855 1 1
0.367526266715807 0.344905872811318 1 1
0.448827581431501 0.41311147171707 1 1
0.0775813387845817 0.0687043185010262 1 1
0.597645588325588 0.568436867195172 1 1
0.724756944410671 0.689807027330353 1 1
0.46484262950689 0.444446388647377 1 1
0.258096299619497 0.237267239062698 1 1
0.236936332061617 0.235197437556321 1 1
0.174299548086391 0.162397421639015 1 0
0.491658825014232 0.464151068975125 1 1
0.0783105923590446 0.0666994611261943 0 0
0.822492024069378 0.773914184774731 1 1
0.509118810842377 0.488830415902215 1 1
0.561089778077268 0.537342280468836 1 1
0.616095581546831 0.584547413283119 1 1
0.269157329515286 0.254946319830007 1 1
0.252649425432311 0.23361002137565 1 1
1.01741292049656 0.962084659549182 0 0
0.318607869670672 0.299769641537108 1 1
0.626445568504977 0.597541904744445 1 1
0.728989624725658 0.700380596617686 1 1
0.426090411839935 0.409710956933264 1 1
0.579703771859296 0.546565002531617 1 1
0.614608478956154 0.582393603497742 1 1
0.849886309649289 0.810548100871133 1 1
0.740044141027007 0.706031231526187 1 1
0.471852659271963 0.448241591420105 1 1
0.449672128477188 0.420667606290685 1 1
0.161841325547964 0.155435487237181 1 1
0.518333114814575 0.494127475720635 1 1
1.04895696635369 0.994968920309387 0 0
0.568391806380225 0.547629531533458 1 1
0.496167052694994 0.472683099113077 1 1
0.363623783492335 0.346657676966668 1 1
0.789657621281633 0.748073555047387 1 1
0.492005673632389 0.456776928687316 1 1
0.460505752905842 0.438508435219087 1 1
0.67777108606595 0.645035450951695 1 1
0.300871089838543 0.284693519641324 1 1
0.302815635416152 0.27995019376865 1 1
1.0619028932402 1.00986259668226 0 0
0.526109749070129 0.498773802726907 1 1
0.205174499932857 0.189210788138312 1 1
0.685873818591213 0.653915889984214 1 1
0.940408884684482 0.898854508592756 0 0
0.464512128072668 0.441084741703527 1 1
0.905813602059053 0.857324992310352 0 0
0.452955197148946 0.422778194605285 1 1
0.397773892716961 0.379338778996596 1 1
0.652070266186114 0.616028513707669 1 1
0.684999417935285 0.649417270571294 1 1
0.611070196090076 0.583175380287182 1 1
0.406179159694126 0.398187065844192 1 1
0.568381521074873 0.548726044713997 1 1
0.702452641097357 0.676071339001647 1 1
0.396072400196373 0.38045802226662 1 1
0.288649920856235 0.279126516985669 1 1
0.520097909438675 0.515173529876818 1 1
0.431799874159718 0.413738335888914 1 1
0.508488780635012 0.490457607968109 1 1
0.468174243180197 0.44536449252253 1 1
0.601863861390842 0.569506378050723 1 1
0.240342967868869 0.227179019242271 1 1
0.359198636109989 0.348207770544802 1 1
0.893661026803075 0.852542594224835 1 1
0.330739150698378 0.318175684727393 1 1
0.320498482667824 0.300627044406909 1 1
0.550269650079705 0.522644795215547 1 1
0.473236558586204 0.448173391699192 1 1
0.637236545369441 0.617342971859504 1 1
0.517304202780526 0.494632437669215 1 1
0.855155030738025 0.805035350727405 1 1
0.304329765599962 0.296975501416838 1 1
0.742780660235574 0.702400504823644 1 1
0.155742272103507 0.145978008709059 1 1
0.599066753105248 0.569082670383057 1 1
0.264977757766419 0.255911289213263 1 1
0.69323521023217 0.66002554002878 1 1
0.679005644183426 0.640673445464822 1 1
0.189164630835962 0.1825923560075 1 1
0.551980039304564 0.52053893512945 1 1
0.41708486967895 0.399314287147528 1 1
0.658304270540658 0.634425745083071 1 1
0.44546562621177 0.426569127352474 1 1
0.844935245497584 0.80465704469583 1 1
0.447232014378166 0.425824764022657 1 1
0.359076967192002 0.330932950866411 1 1
0.333483625626114 0.322342893793726 1 1
0.535412470338086 0.502718686651205 1 1
0.728609137717688 0.691421071778684 1 1
0.328046751468388 0.312764413668698 1 1
0.315592254291305 0.299801081148925 1 1
0.556321458890702 0.530353628154519 1 1
0.813422815477654 0.772215871060096 1 1
0.816545284482891 0.784064286675107 1 1
0.758096307642425 0.723833952924039 1 1
0.411789447424753 0.392080219877465 1 1
0.523075023166371 0.499947638393529 1 1
0.647464331964588 0.613573936138898 1 1
0.370494873706194 0.357666041529689 1 1
0.40519561717498 0.375900621617805 1 1
0.481754082729234 0.453904483748623 1 1
0.447257675672934 0.41641146838264 1 1
0.676502303880023 0.648781065518972 1 1
0.76204830478606 0.731196718816547 1 1
0.543617671763654 0.518299092675966 1 1
0.679060259617044 0.646644817479369 1 1
0.455530365835837 0.433147316598936 1 1
0.571679002185703 0.530021934738293 1 1
0.853503936065557 0.809258666074052 0 1
0.456412465615251 0.44346808754575 1 1
0.342144125961789 0.331173984723885 1 1
0.259299208911299 0.248577238470307 1 1
0.266767530536433 0.255676687793854 1 1
0.643862456381357 0.607224315399641 1 1
0.406257011975382 0.387671527891774 1 1
0.525776859552729 0.498392369356557 1 1
0.0743758317271783 0.0739105992112306 0 0
0.160814963489897 0.161978850014526 1 1
0.320845361046163 0.306967391202703 1 1
0.188633193289463 0.174795875363822 1 1
0.470468993089762 0.446039377564195 1 1
0.402839439629926 0.387944219227562 1 1
0.387066700141751 0.355965736087296 1 1
0.47015958784819 0.433574653333758 1 1
0.588587189477491 0.555302067417959 1 1
0.237411028795142 0.235284367146819 1 1
0.0866249757468866 0.089896143754178 1 1
0.449675029242673 0.428996387877221 1 1
0.717850294202644 0.685488814384691 1 1
0.702416901360395 0.66657453590772 1 1
0.533643206253914 0.501925780957681 1 1
0.903621722971239 0.869294264703384 1 1
0.732285243678136 0.684860749134895 1 1
0.363876153602224 0.346491917400117 1 1
0.625938125704759 0.594871915046342 1 1
0.504304981422314 0.473248648466769 1 1
0.69944950980997 0.661869905828547 1 1
0.0653397312714891 0.0663249123828356 0 0
0.702491312375737 0.666337903744966 1 1
0.370284943296526 0.363251068480371 1 1
0.391087455770207 0.375901407101694 1 1
0.423058980492232 0.403915770269261 1 1
0.439914199439044 0.420190644150048 1 1
0.622947546215459 0.599651186834038 1 1
0.398535567516321 0.377157000568226 1 1
0.820181712991044 0.773422078140628 1 1
0.401663427458388 0.399935073505292 1 1
0.498354556619598 0.468804112093431 1 1
0.676877047757652 0.643240971403457 1 1
0.453387574548612 0.436406391415238 1 1
0.871859168112721 0.829170875736737 1 1
0.114042931171903 0.113224098384641 1 1
0.600784171193756 0.582034622001181 1 1
0.549918985348527 0.520484441119907 1 1
0.632412307594515 0.615751772772969 1 1
0.233798566137984 0.222757629877187 1 1
-0.120521163157492 -0.111131646071736 0 0
0.295210803979755 0.283428604517595 1 1
0.411983661235135 0.39757635993013 1 1
0.643504465304297 0.613527583650955 1 1
0.536160018967712 0.505501507924888 1 1
0.371546011719565 0.359777676952482 1 1
0.289538224695767 0.27922216061299 1 1
0.420414441329755 0.390078246975277 1 1
0.642566877373298 0.602149996372862 1 1
0.526272792622241 0.50655055443871 1 1
0.441521803144887 0.424269905361599 1 1
0.207073919357718 0.200107325583788 1 1
1.03209666775646 0.979698241220475 1 1
0.811569643457936 0.770494944691328 1 1
0.528613683050393 0.500177660828343 1 1
0.293989869500791 0.284000253977028 1 1
0.247284962107929 0.214197182890504 1 1
0.478999846799422 0.461574204030264 1 1
0.559384437520476 0.537770207923069 1 1
0.392959076014244 0.372224421127724 1 1
0.430668252525465 0.410555816768388 1 1
0.458382843944875 0.435094357438332 1 1
0.217009480727652 0.204526041140824 1 1
0.195152364040723 0.183612133409839 1 1
0.395107461020195 0.375369664219531 1 1
0.392374384440786 0.370844940003694 1 1
0.420324849638164 0.399101275112253 1 1
0.720488797830315 0.684532816460724 1 1
0.453971649611888 0.439359313239752 1 1
0.634522739206033 0.599453755702429 1 1
0.465019269239062 0.443250126674723 1 1
0.353844843059544 0.335331046699061 1 1
0.386378315982514 0.368315232517573 1 1
0.381722597697929 0.358528005178808 1 1
-0.0531674125314149 -0.0582990233752122 0 0
0.840002203788654 0.784223281516762 1 1
0.405653890796105 0.387112204534136 1 1
0.396590620697704 0.371724512803499 1 1
0.497431571528019 0.478647030898352 1 1
0.307879646392547 0.293951107352088 1 1
0.458936142240808 0.426124905974581 1 1
0.684831391406647 0.653432855600635 1 1
0.77675508315692 0.738470154109849 1 1
0.583179168187425 0.557548743726128 1 1
0.51574651699741 0.497090776359147 1 1
0.720731198893112 0.670273540144838 1 1
0.71763043495618 0.677556770684599 1 1
0.443774150046981 0.430910528886023 1 1
0.40732319545545 0.392219604647995 1 1
-0.208338598941203 -0.19799162146723 0 0
0.328631698185358 0.314163000519271 1 1
0.451862841259437 0.430308135901448 1 1
0.709784276777947 0.679646280242819 1 1
0.924591725176655 0.872689995317695 1 1
0.641974679623084 0.60841653403777 1 1
0.463736655214864 0.455540902653306 1 1
0.840780664369213 0.793592077086316 1 1
0.461914656313302 0.441927748573647 1 1
0.351905457518922 0.342307068263121 1 1
0.471890533332251 0.447722483186054 1 1
0.67665666030604 0.634164636670117 1 1
0.39353024069799 0.382895062266605 1 1
0.426917642584766 0.414996550931582 1 1
0.499483645110636 0.48842413553763 1 1
0.189099590171924 0.187690021958721 1 1
0.570650380975154 0.550860047218346 1 1
0.331811009808553 0.319113428333884 1 1
0.561386815974532 0.531487048997153 1 1
0.484110169335811 0.454674831004524 1 1
0.606870794628213 0.601649484350964 1 1
0.422081599753572 0.395371935616228 1 1
0.752473300179851 0.713572843837818 1 1
0.485754803609737 0.461046676535565 1 1
0.269146377901259 0.256048832124685 1 1
0.501526387781762 0.481131244007911 1 1
0.308180262731165 0.292569216562487 1 1
0.707008232703541 0.67640748648735 1 1
0.570389664812136 0.542774026179858 1 1
0.374745880415245 0.363071196857307 1 1
0.513788364322133 0.489194559885518 1 1
0.190247746751295 0.18469236661742 1 1
0.252358957186606 0.242725275228619 1 1
0.416612616264086 0.380143942410066 1 1
0.754174470762876 0.719280282055335 1 1
0.257205685212986 0.246311243438177 1 1
0.328694785539408 0.311577462197684 1 1
0.611315973112278 0.586070013105754 1 1
0.167567722582549 0.162743594921768 1 1
0.505290949766231 0.491999435004661 1 1
0.322865118317751 0.313495806479504 1 1
0.733477372537435 0.697461450092963 1 1
0.43095802652253 0.414221965256612 1 1
0.77222856072247 0.730791653498162 1 1
0.757660422589571 0.704551963182169 1 1
0.397579219439531 0.384799327683165 1 1
0.694618541534521 0.662149375085127 1 1
0.408762064558909 0.39258711403019 1 1
0.554139108602629 0.525166804422202 1 1
0.716606841529458 0.687598376038008 1 1
0.0530718218766678 0.0542396730126941 1 1
0.475255883316723 0.457323711335175 1 1
0.57465321583063 0.548048669145987 1 1
0.187308212650595 0.172866794727735 1 1
0.295939361230124 0.279995558297252 1 1
0.744890198869239 0.708204269302575 1 1
0.62627857231112 0.599391608087329 1 1
0.420761156339018 0.400854668535201 1 1
0.44629761467514 0.432389506789379 1 1
0.143205882761567 0.140172350806252 1 0
0.303340915471775 0.287521717088667 1 1
1.10308825397198 1.04959186545247 0 0
0.336120767510257 0.318153555208889 1 1
0.66836812673893 0.637749712630821 1 1
0.650286331057806 0.617112821271756 1 1
0.860098817053147 0.820501895202453 1 1
0.721048646273923 0.671885224938986 1 1
0.524429881322015 0.499939278311237 1 1
0.657186716951647 0.627773892816479 1 1
0.797507991585276 0.762895667878562 1 1
0.535646210842292 0.510766685147143 1 1
0.718792536002213 0.68487181467057 1 1
0.800516869757354 0.769146213625412 1 1
0.427972933457552 0.407364052106282 1 1
0.534929277762702 0.508227339292707 1 1
0.00446427986692877 0.00303787623942521 0 0
0.679313685935458 0.652335548826237 1 1
0.367482715276084 0.350722657829159 1 1
0.434808710392216 0.404471565179675 1 1
0.294174191553987 0.285384503234428 1 1
0.236523279157725 0.223422907455391 1 1
0.798688844458418 0.757801607389546 1 1
0.250927182659593 0.23968299704484 1 1
0.461677762497015 0.428415202689457 1 1
0.583341025330556 0.549076842332539 1 1
0.798161308284062 0.765382752127038 1 1
0.752537446935115 0.714902978441926 1 1
0.466140455356216 0.444798090952233 1 1
0.328746152642419 0.30947393745344 1 1
0.25693027061799 0.240598729032308 1 1
0.0485308008947559 0.048771483704416 0 0
0.915815405737864 0.868042782228135 1 1
0.29181224600276 0.280828425066843 1 1
0.174604409827764 0.156230647619896 1 0
0.818546060913998 0.774456870585355 1 1
0.794441957451175 0.757957101572476 1 1
0.899670729651391 0.859715569681123 1 1
0.919667520963165 0.863986054924204 1 1
0.611408595057555 0.592467945447691 1 1
0.474438843011214 0.451640905644458 1 1
0.832214720853055 0.797440418082929 0 1
0.27838426803262 0.27111400204688 1 1
0.959394340299833 0.917634850679781 1 1
0.737968902005091 0.708594428066918 1 1
0.563174303729916 0.536477036980271 1 1
0.493012620561124 0.473365248046537 1 1
0.34348472123749 0.329230907124462 1 1
0.897763561851974 0.854837155749801 1 1
0.557816449920714 0.53272739982049 1 1
0.853145610870917 0.816062649708715 1 1
0.433977302540775 0.39648263100009 1 1
0.469522820289215 0.451101506037209 1 1
0.662481265029624 0.635715131877683 1 1
0.522439864890338 0.500216440981403 1 1
0.448112933375476 0.422848953204074 1 1
0.672568514962237 0.630190365635961 1 1
0.401552867803098 0.382420326310568 1 1
0.507313428260499 0.480485816872711 1 1
0.385992971040213 0.369694064482306 1 1
0.834271569317763 0.793862767446626 1 1
0.424441432351793 0.411793084929951 1 1
0.477080821183643 0.463903787328366 1 1
0.955709030192317 0.911388063537055 0 0
0.413189251158137 0.395476401269982 1 1
0.58563620557909 0.560355273833093 1 1
0.230935307035105 0.225032357774852 1 1
0.615212946738011 0.58643525828814 1 1
0.696220761366937 0.663995556955683 1 1
0.0796263697604977 0.0700591776422073 1 0
0.0816582769883215 0.0810630892944598 0 0
0.661561159250818 0.633495311620844 1 1
0.379978869393675 0.36870762046924 1 1
0.391357509061746 0.371984498039665 1 1
0.606407492523173 0.585573575134543 1 1
0.459395173578707 0.436510771426747 1 1
0.371551178882099 0.351448826205739 1 1
0.555940729645219 0.518174811593579 1 1
0.12044744243037 0.118979305446338 1 1
0.421336955821622 0.404249091360834 1 1
0.531976632406512 0.505010330477346 1 1
0.332839177461307 0.323994885082913 1 1
0.190711633192996 0.174846587864392 1 1
0.748460526533712 0.716491298658192 1 1
0.417861593500752 0.398061556479176 1 1
0.224064563499199 0.213914462075928 1 1
0.565633405538442 0.541866452726687 1 1
0.374086196914654 0.349809224705129 1 1
0.338389159916187 0.31609723667213 1 1
0.294877781320409 0.278481424339935 1 1
0.557982292615488 0.538154338977259 1 1
0.584082481187457 0.560734244911651 1 1
0.258287214623716 0.251111141416772 1 1
0.464507494064356 0.45123274426838 1 1
0.334087055786159 0.320318817986847 1 1
0.814059898639922 0.771828277132092 1 1
1.1051187146303 1.04851622522569 0 0
0.490383541678648 0.46440717630942 1 1
0.469258554457679 0.439383415490487 1 1
0.324478511221374 0.307125365963537 1 1
0.348960371758414 0.330688435654705 1 1
0.457476656156392 0.435290782935058 1 1
0.382365069463856 0.367885177686876 1 1
0.630088576084337 0.597573160811567 1 1
0.242514282504068 0.228732828788308 1 1
0.417911268622005 0.395627898805186 1 1
0.500179388667663 0.478134211233059 1 1
0.971202104040315 0.925215751666381 1 1
0.698669843501475 0.672003243582593 1 1
0.440070153529965 0.416034928069271 1 1
0.581331799008293 0.543945529754434 1 1
0.113501164658959 0.10604504471778 1 0
0.164514599033941 0.156843021120251 0 0
0.202195168583331 0.192308102992823 1 1
0.673418017581288 0.646917718705792 1 1
0.649609076117408 0.624798886224377 1 1
0.939066362130084 0.885839751488954 1 1
0.769694030922323 0.731578509412061 1 1
0.461651707134865 0.441767035857764 1 1
0.697409311865062 0.674489875240274 1 1
0.797153273554955 0.755702695159159 1 1
-0.0216624228372364 -0.0242123843787522 0 0
0.559633190515615 0.536317119088073 1 1
0.628500242127617 0.594279481844308 1 1
0.213175517028204 0.203578161935922 1 1
0.315865021487098 0.296335061306787 1 1
0.413087409834358 0.406985629548258 1 1
0.345019504312091 0.335384782823994 1 1
0.50840240227835 0.484289596727673 1 1
0.538613406406534 0.50896119477366 1 1
0.447014015290976 0.423698156931633 1 1
0.470715979049221 0.454668747358177 1 1
0.311372825834615 0.298258343596273 1 1
0.258161747537511 0.250048258405425 1 1
0.788178585036226 0.740972928053153 1 1
0.570741067929491 0.546470380837347 1 1
0.29243596546109 0.27394275127144 1 1
0.473000957194562 0.454607315502897 1 1
0.638385119310955 0.61609900796054 1 1
0.599949380832066 0.575814927253132 1 1
0.44936339359324 0.42070248128703 1 1
0.418236343355115 0.402965835000615 1 1
0.732838728041335 0.701770084974015 1 1
0.850944990595193 0.805608427363572 1 1
0.273474546211114 0.255820297099636 1 1
0.230811014551923 0.223363226795887 1 1
0.62097758573994 0.598032162378713 1 1
0.314786588526048 0.27528535219734 1 1
0.594412831393379 0.576237552631001 1 1
0.749708251976669 0.717043248702301 1 1
0.331841975715972 0.318235736117929 1 1
0.68498312822496 0.64941105359707 1 1
0.43616425983645 0.411315733427252 1 1
0.845182460395619 0.799304670333162 1 1
0.626828772382649 0.603671448666303 1 1
0.329757917026888 0.319318209889895 1 1
0.480979060442148 0.454965626132971 1 1
0.24773428451279 0.232010237265831 1 1
0.562951811669915 0.536777236439715 1 1
0.51456175438902 0.478599006222527 1 1
0.447677800480769 0.417645901727951 1 1
0.291940115800517 0.27842380462377 1 1
0.635959020540765 0.608638060367531 1 1
0.797909534729924 0.748668317070216 1 1
0.259014289095588 0.251147637069989 1 1
0.623634577889317 0.589191292596056 1 1
0.271057521881822 0.25523007419895 1 1
0.112406213944959 0.103809881544899 1 1
0.830239537766432 0.792665108980547 0 1
0.381038565254986 0.357716556381076 1 1
0.536565372827641 0.509661947082484 1 1
0.559468492874163 0.532579046474017 1 1
0.590872150523155 0.563417640448362 1 1
0.482007093976178 0.460264058975088 1 1
0.105090300801081 0.144051138202799 1 1
0.457879698189331 0.438445754314428 1 1
0.490529763031238 0.471251574111517 1 1
0.385347699724307 0.367384253498067 1 1
0.516037716477828 0.491128190120601 1 1
0.535902666872729 0.506105338683281 1 1
0.448411449912508 0.429669727799304 1 1
0.20620616878381 0.196836698136805 1 1
0.473345744223347 0.451337644552869 1 1
0.508551798403698 0.488478889712215 1 1
0.413433419891577 0.396310816400119 1 1
0.456897979160631 0.437174573061504 1 1
0.578750518915805 0.557166392452264 1 1
0.268368062258083 0.280421511151175 1 1
0.25348994782931 0.238526256322568 1 1
0.459344813699449 0.433188626639918 1 1
0.686839773446081 0.683976501321533 1 1
0.410340671999279 0.391215082638152 1 1
0.440269567910452 0.415449689463796 1 1
0.681927066991904 0.655367482835995 1 1
0.534799088078354 0.511618606934207 1 1
0.342294032060137 0.329796814604155 1 1
0.778363090377052 0.731504054364418 1 1
0.414951632173493 0.403958593415938 1 1
0.629873888818243 0.607265650759609 1 1
0.72597115224589 0.691399817004305 1 1
0.633782291041357 0.597192171216291 1 1
0.731280197372489 0.681198536676296 1 1
0.53528122387358 0.494356758068884 1 1
0.431167496107127 0.417807857780889 1 1
0.083308927526796 0.0871406906458505 1 1
0.686288198515182 0.655426884198312 1 1
0.828000434834761 0.787044263982837 1 1
0.277596491782103 0.265433439624673 1 1
0.851457037335724 0.81366272147931 0 1
0.876695995970701 0.828465619165124 1 1
0.270688692537829 0.25220978616827 1 1
0.187219732231936 0.175854066405853 1 1
0.209364760146065 0.203935974943029 1 1
0.256766465466346 0.245592415597055 1 1
0.365999925044021 0.351032986520847 1 1
0.149283732973003 0.149110936971284 1 1
0.288753901501792 0.275866961209017 1 1
0.423887589628543 0.406330314348603 1 1
0.258925176968781 0.245363006516416 1 1
0.457477459599544 0.434385915992217 1 1
0.0262965960155651 0.0196640621449206 0 0
0.261977941380033 0.251990651388178 1 1
0.733744568685943 0.693188535562313 1 1
0.637794959734796 0.607634795802827 1 1
0.712953102842407 0.677525836921008 1 1
0.490996558536048 0.46302443286556 1 1
0.670792307559197 0.638245725790878 1 1
0.346968331569107 0.324681985313507 1 1
0.887355832723698 0.837079694626142 1 1
0.152614027686843 0.138863357584048 0 0
0.508875331201855 0.489262549775922 1 1
0.475278339400838 0.455275242196747 1 1
0.606169226547815 0.576168858787833 1 1
0.280446728348147 0.268586649302229 1 1
0.90467203607337 0.848867370521606 1 1
0.592154902618967 0.571535829461472 1 1
0.526900506373488 0.494750232515609 1 1
0.372120990156216 0.352191540252497 1 1
0.102900744644361 0.0976048702651301 1 1
0.530751631671472 0.495538870097562 1 1
0.776525997857299 0.744210332499023 1 1
0.357827565431819 0.342264617175931 1 1
0.448933780060984 0.429941939524776 1 1
0.594404246167508 0.568926226691404 1 1
0.588718676761828 0.562517347616883 1 1
0.577744414025001 0.545678631725218 1 1
0.229721215139095 0.224535199256981 1 1
0.694059805087102 0.656530805570225 1 1
0.153037261995302 0.144676178764045 1 1
0.509862324732074 0.487343122117296 1 1
0.312375712876688 0.301627214628194 1 1
0.250847696494107 0.240118049752013 1 1
0.333728206211851 0.313862923722745 1 1
0.6265483281123 0.591268434851776 1 1
1.12325033876849 1.06608166845164 0 1
0.478749961428022 0.471760362154115 1 1
0.514326899300472 0.492390330917838 1 1
0.533740157710406 0.506193703013914 1 1
0.834959754551696 0.792998292101233 1 1
0.615957858555094 0.580070343386363 1 1
0.309788975395999 0.294577544129978 1 1
0.069143768962054 0.0578390353513071 1 1
0.674253155516032 0.645871756711285 1 1
0.112985156768426 0.105477982555116 1 1
0.57392302263814 0.542898689138927 1 1
0.367985679720701 0.352629344360902 1 1
0.408477370191789 0.388729704320883 1 1
0.791356009080631 0.751903883743964 1 1
0.306835802594765 0.291106306198206 1 1
0.497231838420703 0.475296277372785 1 1
0.412631766877146 0.390401553678016 1 1
0.240149029166533 0.228881391894666 1 1
0.207529765915374 0.194781081446802 1 1
0.0422053337471845 0.0426801885203892 1 1
0.548858334340546 0.521209121649134 1 1
0.449479831599569 0.431443706697095 1 1
0.276120196166938 0.261430605741351 1 1
0.638002356324943 0.605116552299416 1 1
0.752163163912754 0.713496041640221 1 1
0.443018873571555 0.422971679352212 1 1
0.403611924810253 0.375026904001188 1 1
0.429893064863812 0.399677977274969 1 1
0.712964608213243 0.684869308965713 1 1
0.714725574521041 0.675166159145741 1 1
0.703037130666605 0.669474199327779 1 1
0.780194365776347 0.750959180402699 1 1
0.426918930858202 0.394589460460814 1 1
0.589823519402806 0.563940182486322 1 1
0.878956070026799 0.833186787517051 1 1
0.571803018067453 0.528999436261523 1 1
0.61547983556617 0.587142258244354 1 1
0.539121902981749 0.514421899517995 1 1
0.417156151345541 0.394569966949083 1 1
0.294961575162479 0.283443472275096 1 1
0.208391958934872 0.19373664109608 1 1
0.00925020211015584 0.00915967561087361 0 0
0.526679580432112 0.502947669349147 1 1
0.353534763148996 0.339019733866177 1 1
0.540149998503949 0.509802721928839 1 1
0.328838877518652 0.312316227466061 1 1
0.154044464631081 0.152289109841888 1 1
0.446162953922058 0.424484449303807 1 1
0.561775848618431 0.531697668337358 1 1
0.428803994394992 0.406720644619798 1 1
0.507568515015491 0.483269447536898 1 1
0.631678823771938 0.603327996027465 1 1
0.552512367072624 0.542025876177662 1 1
0.123253136236573 0.112142280358934 1 1
0.595362326803561 0.568885444775214 1 1
0.236820610015132 0.227719900622219 1 1
0.407459854160256 0.39114429701822 1 1
0.439485256562724 0.41714127890149 1 1
0.0630071640780172 0.0587763013296073 0 0
0.418549858457089 0.401582072966364 1 1
0.594785764277012 0.572344604822532 1 1
0.152198908131061 0.141838023589382 1 0
0.365726189919635 0.349365065708951 1 1
0.130393736671857 0.121261931210213 1 1
0.840088239144827 0.80246532266935 1 1
0.414368942739676 0.38963082738306 1 1
0.710491475554469 0.675504347109996 1 1
0.563539480476958 0.527329416626323 1 1
0.195171255184724 0.191828166142044 1 1
0.619769392833424 0.591688074480037 1 1
0.450290982772124 0.423920911634915 1 1
0.26349899768468 0.248664317316879 1 1
0.45705046900749 0.438129524707389 1 1
0.531781983441355 0.502839056686785 1 1
0.577485218940584 0.551363427521972 1 1
0.353219302284866 0.340224014519417 1 1
0.581714613708435 0.564435779333432 1 1
0.301666167454305 0.288610113438676 1 1
0.482384918331722 0.462191977718378 1 1
0.588481173454125 0.56210083882102 1 1
0.11736706901275 0.109921316935305 1 1
0.42534737699335 0.396706184901147 1 1
0.63371288410339 0.599105761461176 1 1
0.695129302114847 0.6523141938985 1 1
0.607559204377913 0.584369290613554 1 1
0.539662815980512 0.506665338824167 1 1
0.211610718027632 0.225882346449675 1 1
0.420348716267703 0.404610189530779 1 1
0.0800557056528191 0.0843666788794732 1 0
0.618895830073613 0.592936242915159 1 1
0.387120667849175 0.372412110044538 1 1
0.229743828477151 0.217396127862978 1 1
0.276181606103607 0.265491838760589 1 1
0.792971156723394 0.77494208152544 1 1
0.934221178172198 0.880069691968782 1 1
0.427225595476972 0.414654476511763 1 1
0.416984466248001 0.393784325903906 1 1
0.604517717314804 0.574884100673829 1 1
0.724458080584433 0.69409997793366 1 1
0.508989742874191 0.483617980070705 1 1
0.699791681551086 0.665173436063975 1 1
0.431962281576195 0.416414195106751 1 1
0.449416550268648 0.422267049094166 1 1
0.340240792133778 0.325910131597846 1 1
1.01621371491796 0.952788258295575 0 0
0.698167865095789 0.659703806373044 1 1
0.425655172421053 0.402398905559527 1 1
0.76631736618212 0.727411934744147 1 1
0.492343249735464 0.468810487515791 1 1
1.03043477601476 0.965288963795844 0 0
0.236160568283431 0.226261376716779 1 1
0.385447752827256 0.37096745326448 1 1
0.385813036748869 0.368599876131071 1 1
0.323983330472135 0.30544223190905 1 1
0.118060947281777 0.115334402074826 0 0
0.538021920201402 0.514219693731896 1 1
0.732030275328169 0.692681543234227 1 1
0.567620562144653 0.53639426983082 1 1
0.257033926188545 0.24392092665338 1 1
0.833740867717255 0.797609185762351 1 1
0.172467180605569 0.162119728232077 1 0
0.277134387502432 0.265417222457535 1 1
0.216253844578692 0.204977541909547 1 1
0.408718090864715 0.393303167146436 1 1
0.461411791115447 0.440600879848759 1 1
0.421124465757674 0.405095904110776 1 1
0.623070943272368 0.592065405856067 1 1
0.799599476947197 0.763769123176693 1 1
0.819438123852947 0.781160292690842 1 1
0.557096869838467 0.534339423980324 1 1
0.156155548743164 0.159969648026628 1 1
0.135341738395863 0.129141253441304 1 1
0.491692117340062 0.468977969475125 1 1
0.433467915253621 0.404424123552506 1 1
0.344526670408561 0.33024303267781 1 1
0.50671451800778 0.473963159569442 1 1
0.190232434196709 0.191923205707849 1 1
0.25061681341166 0.239534968781143 1 1
0.733750778334204 0.696274711084931 1 1
0.183596162647304 0.17799429243182 1 0
0.890541982313261 0.84309342911218 1 1
-0.0641021865906965 -0.0580589336361158 0 0
0.184891374806783 0.174272703197127 1 1
0.567410713180792 0.547111468742033 1 1
0.548498952088244 0.522437326353702 1 1
0.326374586566962 0.315287736630564 1 1
0.490942807881989 0.470303969091062 1 1
0.76257800762863 0.72554774314468 1 1
0.431970001245198 0.412957016251375 1 1
0.652623107958625 0.62461663226505 1 1
0.514049817590592 0.490624953585007 1 1
0.894602139514006 0.855281224596756 1 1
0.449500482986078 0.437642555425524 1 1
0.339561748939175 0.318555984155869 1 1
0.374271750177148 0.351400330732371 1 1
0.462942241673786 0.437086526012298 1 1
0.502542684042311 0.479938626924357 1 1
0.384586100028598 0.373890321239946 1 1
0.228330476725298 0.212444249198694 1 1
0.509733144168523 0.484442442028489 1 1
0.376408220959293 0.363338769550504 1 1
0.82636736129587 0.78626234409789 1 1
0.208688691514116 0.192348662834428 1 1
0.603936991212227 0.57398832304708 1 1
0.515722275675898 0.488412765277595 1 1
0.822518110228302 0.795528979037062 1 1
0.385105978880849 0.368600458481647 1 1
0.411863837260728 0.392070049350841 1 1
0.544770084681745 0.523248090739753 1 1
0.219743386688882 0.210525251806232 1 1
0.494924870445934 0.470254446201538 1 1
0.874490923905358 0.837255036896822 1 1
0.993946068696002 0.950257687074587 1 1
0.421754605112733 0.3911194088759 1 1
0.55100635353145 0.529506781763234 1 1
0.748589987461344 0.717403456533152 1 1
0.83109665677518 0.793385680484382 1 1
0.233142769929008 0.221109079327612 1 1
0.527869330936126 0.500227034549331 1 1
0.354334776680021 0.335071293778006 1 1
0.354617487268728 0.337231224746117 1 1
0.793554263509733 0.762342359911675 1 1
0.513339427590485 0.491985004775005 1 1
0.760885197251198 0.726857291978899 1 1
1.06075438298072 1.00121773425851 1 1
0.541696957564658 0.511178416508508 1 1
0.674431221519505 0.643150339036194 1 1
0.341094173220471 0.326223564551375 1 1
0.846330435236035 0.799294507074326 1 1
0.600152913878697 0.574680437433512 1 1
0.791214803733759 0.748145181897443 1 1
0.0277361588004829 0.0219014606752558 0 0
0.629989499465978 0.602174064053808 1 1
0.650943591257035 0.61770154109882 1 1
0.0432533531528135 0.0393598581187033 0 0
0.32345074666673 0.316902652383438 1 1
0.202990454686878 0.203818386310328 1 1
0.483995973461882 0.466904530961256 1 1
0.484173853390772 0.464727305024483 1 1
0.277836635074617 0.260554634473063 1 1
0.399160451551347 0.383636674321487 1 1
0.231042281655017 0.224353865441164 1 1
0.385283952427514 0.3684273411732 1 1
0.641467438104956 0.60252254468785 1 1
0.572616380395089 0.547614981660203 1 1
0.759741918640275 0.726869706314663 1 1
0.797155648717501 0.755087266958573 1 1
0.419943805311446 0.400665288266012 1 1
0.53301286380517 0.510220739074492 1 1
0.788405058981857 0.7588459494919 1 1
0.450334738479408 0.432053057847391 1 1
0.600705836283513 0.574080255996389 1 1
0.605006040846587 0.579408682009946 1 1
0.830180428441535 0.788932776638234 1 1
0.231056323066588 0.21787856521527 1 1
0.460055052913991 0.441013003236279 1 1
0.424298590521656 0.399843429115448 1 1
0.537636082791357 0.508493395125538 1 1
0.311937435550635 0.29451402609652 1 1
0.884196331263322 0.839173379147181 1 1
0.344892134735037 0.338110526337864 1 1
0.587330714081771 0.556893870814155 1 1
0.580661148373488 0.553387430712755 1 1
0.648551639901623 0.617148367267038 1 1
0.723217760489541 0.688204404074699 1 1
0.458393171380168 0.433988678665002 1 1
0.369308339641415 0.35200118585985 1 1
0.244229053440688 0.235157148080843 1 1
0.626031500740036 0.596996569912111 1 1
0.3146263639422 0.29831655970155 1 1
0.469665066638575 0.452283392696872 1 1
0.455255189165452 0.432331558133673 1 1
0.280867199955339 0.26675853442819 1 1
0.577471741972932 0.55203155315436 1 1
0.865052164978265 0.823795058798335 0 0
0.462300552411173 0.436683855587878 1 1
0.872066645943019 0.838954684242004 0 0
0.263838103472099 0.252092345590537 1 1
0.490042147864099 0.468066006122478 1 1
0.127072618488372 0.122367082235034 1 1
0.256072435402088 0.238173543988374 1 1
0.450920259838546 0.429459392297307 1 1
0.934717117156781 0.896487855501644 0 0
0.660871416775463 0.650617083147293 1 1
0.69142226820495 0.66069325404037 1 1
0.773975494280448 0.741289749647824 1 1
0.38576341884465 0.376439353586291 1 1
0.303563395862773 0.292458673676226 1 1
0.174240941541669 0.163203340016274 1 1
0.300969054559335 0.289376231255346 1 1
0.593874422962349 0.560536045334468 1 1
0.289300556346979 0.282181058848634 1 1
0.349110535267267 0.327778287822973 1 1
0.843391635712596 0.791785720898904 1 1
0.941254275053007 0.893695054763677 0 0
0.443286653533076 0.413622066103951 1 1
0.441691371116553 0.414997490623475 1 1
0.339657990999842 0.32138861258678 1 1
0.882620513045534 0.846315929437763 0 0
0.463683799507721 0.434055031979893 1 1
0.350313930098082 0.334330854381945 1 1
0.483773854238403 0.462575601684845 1 1
1.02639006283185 0.964113920617077 0 0
0.415568117836822 0.399347860966654 1 1
0.496100336071096 0.470234726428193 1 1
0.352966274194522 0.335725137224946 1 1
0.507235595204593 0.483110050654253 1 1
0.70606070639603 0.674707930782449 1 1
0.818181776920662 0.764340476274729 1 1
0.706902973342886 0.658360650738171 1 1
0.275962617019847 0.25835664680477 1 1
0.714527000801767 0.679501831266452 1 1
0.827433491772469 0.787964462158832 1 1
0.326336312739763 0.314002858503797 1 1
0.416745141245796 0.393638760379931 1 1
0.403869108599076 0.390613229825585 1 1
0.558434896072982 0.540020436980066 1 1
0.459030951176248 0.440418603504889 1 1
0.157686194038398 0.153441480334184 1 1
0.718302318993043 0.68823918780462 1 1
0.27624347973596 0.272357986827884 1 1
0.141549439078222 0.130321363342232 1 1
0.619153992756447 0.586561944183303 1 1
0.161256664726653 0.153085786316871 1 1
0.977621061617852 0.929262913425915 1 1
0.533305152701547 0.505359171572571 1 1
0.589219708984445 0.56266850405848 1 1
0.718364762358418 0.701691018982321 1 1
0.164892528848117 0.153168800216307 1 1
0.402591802798382 0.38369813840375 1 1
0.715295449367762 0.676808507654897 1 1
0.660622401885817 0.622211004655783 1 1
0.282762638182717 0.269783464247606 1 1
0.735204151005253 0.702965901216185 1 1
0.638260616983928 0.596316634597936 1 1
0.747331146125415 0.708047807907607 1 1
0.403637273415057 0.377202348917603 1 1
0.26580292652923 0.244182238248647 1 1
0.412991740283573 0.386266516578251 1 1
-0.137636788727709 -0.139834408267549 0 0
0.155504787053626 0.150111884752551 1 1
0.681771124699287 0.656766355781027 1 1
0.341730761253371 0.328554749570337 1 1
0.460432869481108 0.442474147967149 1 1
0.626857111172544 0.600001262204773 1 1
0.263049502402262 0.248860317609508 1 1
0.768625298484826 0.738174220594555 1 1
0.461636264509535 0.426659866492737 1 1
0.560993976322477 0.52331415452097 1 1
0.818465631368083 0.777136246466172 1 1
0.289863638088581 0.276349295586155 1 1
0.668761627684248 0.623019939654267 1 1
0.801642592315243 0.763630434120215 1 1
0.186387379068861 0.180165428701282 1 1
0.693431087947319 0.663565941160196 1 1
1.12605588693969 1.07321708383557 1 1
0.371555991097345 0.356452287608976 1 1
0.649391840898937 0.619255785505745 1 1
0.321886174701695 0.310856366442974 1 1
0.407029439617145 0.38564334164329 1 1
0.0189692682932055 0.014198047164553 1 0
0.0668199893382813 0.0622427269914912 1 1
0.181483661628487 0.177149361614864 1 1
0.733960861445966 0.698298047619552 1 1
0.219582544028171 0.212898814858043 1 1
0.609222035065657 0.586455139799775 1 1
0.82256876089126 0.769339459116556 1 1
0.638718360295421 0.612151053600418 1 1
0.378350900957127 0.353137196348176 1 1
0.426423982581922 0.407640256941591 1 1
0.526028955062723 0.494671837388662 1 1
0.153034274891134 0.145315433840124 1 1
0.345385928927584 0.332082775375771 1 1
0.863930968322002 0.822528886558856 1 1
0.825734780478445 0.781517461421412 1 1
0.332671032109403 0.314841008807939 1 1
0.376203752398305 0.356943744626656 1 1
0.459044915355933 0.436597567283143 1 1
0.145560747515185 0.135093968846414 1 1
0.465760975602894 0.443765661484027 1 1
0.812504038463958 0.775748736387586 1 1
0.499902613004664 0.468117336658984 1 1
0.439426000366857 0.430817003244112 1 1
0.659966206952643 0.628148172531197 1 1
0.843907528584025 0.8000960807116 1 1
0.655381879957998 0.624411411460587 1 1
0.674707105294195 0.643905144936534 1 1
0.402250908021292 0.379305435861558 1 1
0.640518544514734 0.612310489190285 1 1
0.718503140461759 0.686935157093562 1 1
0.153793620041714 0.145567829592518 1 1
0.633288477137697 0.605224202590038 1 1
0.596291612495247 0.571847769610789 1 1
0.428019398287074 0.405531605707803 1 1
0.658901574672526 0.633046999914951 1 1
0.296032745757872 0.27668325489881 1 1
0.284495131412141 0.274472303872255 1 1
0.0383169022099528 0.0376775646096633 0 0
0.254008129478302 0.237298849998007 1 1
0.696251183384225 0.660059657984481 1 1
0.0252545898255412 0.031099846247159 0 0
0.531791544380785 0.501813612508816 1 1
0.0673624507409169 0.0603396803452246 1 1
0.614454510077787 0.596618217145541 1 1
0.661855203547697 0.630845247746142 1 1
1.01333765033247 1.00382276950852 1 1
0.145609484994395 0.134901936150666 1 0
0.518580509393396 0.495306381501886 1 1
0.745766186794129 0.708167471737276 1 1
0.497060781640824 0.469509782897993 1 1
0.501741482811565 0.470808506871411 1 1
0.455929658919305 0.42809745457936 1 1
0.314795961839654 0.290379874279036 1 1
0.567278814431935 0.537988991400733 1 1
0.618343681812417 0.580466932921613 1 1
0.881363595647921 0.831876307477564 0 1
0.587265802492742 0.554493186793283 1 1
0.753186782189614 0.712062123096888 1 1
0.730368190322269 0.699460101391799 1 1
0.450173244974345 0.427689925548 1 1
0.438587580166188 0.422798960243979 1 1
0.312049783007592 0.301133952232747 1 1
0.442727491053336 0.423406907158082 1 1
0.245310760342318 0.239746930097222 1 1
0.428562386343309 0.404441157752174 1 1
0.656896672372118 0.624780211414539 1 1
0.437132306377565 0.416301824062635 1 1
0.432796050780462 0.419137602513409 1 1
0.304107335576863 0.294712185991365 1 1
0.679176702713565 0.651210271200847 1 1
0.291975143098036 0.276813508598176 1 1
0.383679903442836 0.36623495293847 1 1
0.46639866676169 0.440480835320703 1 1
0.556573542474055 0.523037539256403 1 1
1.01465481609078 0.964184639557618 0 1
0.695495533435266 0.657785442175782 1 1
0.786356852085145 0.748566695377101 1 1
0.423550031968448 0.399746019745968 1 1
0.212704628954072 0.201264283861314 1 1
0.565034350569114 0.531730575071095 1 1
0.463393220509269 0.437134195841017 1 1
0.254189175901232 0.243068111597784 1 1
0.592826009339928 0.560312614910972 1 1
0.797965618410103 0.762553615664376 1 1
0.455655981268952 0.432132828405891 1 1
0.396159802890492 0.381212893735882 1 1
0.3179099225415 0.303224096341431 1 1
0.887306039094988 0.847683612918205 0 1
0.490059182062488 0.467297699759572 1 1
0.610438883972962 0.575800217416648 1 1
-0.0492532317960822 -0.0393593495729629 0 0
0.343049476622903 0.327002704490538 1 1
0.402574589424753 0.383875724642304 1 1
0.55979509092144 0.526461821968718 1 1
0.501764941859487 0.468329358291511 1 1
1.13230406916566 1.07864751587693 0 0
0.628766727929993 0.596061155821825 1 1
0.402744111569354 0.377256295925857 1 1
0.731347999390913 0.70275704724155 1 1
0.310029199995851 0.297331671874085 1 1
0.205924539755242 0.200260583105321 1 1
0.167126660910168 0.154931256106303 1 1
0.699864220559507 0.668679417123084 1 1
0.103443539150788 0.0965588567407357 0 0
0.604426549952715 0.575639642112368 1 1
0.328413707818947 0.316438350397877 1 1
0.607137011058026 0.584817557490191 1 1
0.77680864611379 0.731250126184321 1 1
0.512316279723021 0.490976203341769 1 1
0.0490783981832551 0.0404185196049714 0 0
0.197019394834664 0.190661586132806 1 1
0.422365644895642 0.412957462562657 1 1
0.596631497623363 0.566924306342909 1 1
0.224116181103356 0.207379629783601 1 1
0.3954327416238 0.379524128605227 1 1
0.75916530879999 0.71961213750728 1 1
0.374311085996481 0.349131349522791 1 1
0.309152922646516 0.292704262163649 1 1
0.678976395347338 0.64549756901513 1 1
0.177090631172516 0.154576486248921 1 1
0.577071670442659 0.553540299030906 1 1
0.423657995854913 0.397427382344864 1 1
0.457411965169736 0.437789872911024 1 1
0.174206579562993 0.175670908045658 1 1
0.521430917888574 0.48402899856123 1 1
0.6825310406642 0.649665128945318 1 1
0.163007003763931 0.15354397428432 1 1
0.642061200231468 0.618636320662016 1 1
0.892778756875076 0.843922440525529 1 1
0.951727697027034 0.90154817680704 0 0
0.712935113406476 0.663900181547751 1 1
0.781001836592356 0.736665546510478 1 1
0.742891391093092 0.705291570905195 1 1
0.474287092239139 0.449008843954417 1 1
0.83327570445598 0.800612340554805 1 1
0.646122121924594 0.615965061591335 1 1
0.344774862863501 0.333496187581159 1 1
-0.00127852341133682 0.0019615282999947 0 0
0.346397093036696 0.335939462679001 1 1
0.868124239471903 0.826127838234362 0 0
0.208201945098718 0.193859304565412 1 1
0.717861725175125 0.679755818338906 1 1
0.478237875002601 0.465025637410233 1 1
0.999733859267319 0.9428253624419 0 0
0.596891933854988 0.578829141061618 1 1
0.490254744314506 0.460601458586663 1 1
0.585199573022265 0.556993519490908 1 1
0.527721433809525 0.507707545928821 1 1
0.00325232630117898 -0.0120462736087696 1 1
0.420988717041486 0.393724828832282 1 1
0.263032991315896 0.250422490029339 1 1
0.286875115440442 0.278237616996015 1 1
0.882807402886187 0.844484461375225 0 0
0.473517306264754 0.454369273582346 1 1
0.585900038474359 0.561384288644571 1 1
0.453170558291103 0.433427225425813 1 1
0.4450765192181 0.424149125978691 1 1
0.287292611191064 0.278293840480131 1 1
0.308488388515819 0.298303070635916 1 1
0.397969666012709 0.380283317628642 1 1
0.466117607707115 0.451086695610711 1 1
0.648573168207068 0.621154908333847 1 1
0.505754983259629 0.47787851194874 1 1
0.824826654108834 0.788745593947909 1 1
0.132875952426633 0.120496781881988 1 1
0.813082129663293 0.777554084507096 1 1
0.369326343858518 0.35557212851666 1 1
0.537873114932875 0.50539701456948 1 1
0.612642461442721 0.594354396481868 1 1
0.464256803233932 0.442716777907582 1 1
0.0887294570932595 0.0767644140269877 1 1
0.421130568810765 0.400876843972932 1 1
0.694493266510442 0.661272688302607 1 1
0.431404317532735 0.413492859435821 1 1
0.342704210612667 0.32519624059702 1 1
0.611939107370685 0.574368262330717 1 1
0.305444029581417 0.288107598620829 1 1
0.202348033663083 0.2054846712772 1 1
0.852363506221664 0.816538198880285 1 1
0.532434923663798 0.496648779775029 1 1
0.347723915966911 0.327405513966083 1 1
0.380554505607619 0.363570574966462 1 1
0.834393019489256 0.784981564627845 1 1
0.642350874369056 0.599500537007028 1 1
0.767954361753933 0.735188960765922 1 1
0.593471645331625 0.562872834978274 1 1
0.640864134617153 0.614747598419335 1 1
0.443276625322044 0.427193960508969 1 1
0.474112831502116 0.455203544679031 1 1
0.454726872232044 0.427078420677027 1 1
0.864507251413218 0.829278227022382 1 1
0.568664433325478 0.545994064277797 1 1
0.737893883362739 0.702755080497196 1 1
0.464842550603158 0.441226904813975 1 1
0.585699653595348 0.547943529548991 1 1
0.659554650766757 0.628855237554634 1 1
0.486222271024568 0.466305492052533 1 1
0.379211668757037 0.356356264416165 1 1
0.602287268545633 0.5722752932545 1 1
0.466481986469512 0.452211587921968 1 1
0.428370010547395 0.403751031714743 1 1
0.357751016281902 0.338457058119003 1 1
0.384228419090384 0.370165612941379 1 1
0.817586304333928 0.769949463105356 1 1
0.830908019208403 0.797919278907127 1 1
0.382654401749502 0.361762362201044 1 1
0.465041390381107 0.445880693415659 1 1
0.647917168658189 0.613000305750215 1 1
0.515690258483454 0.49410645070934 1 1
0.54833808821054 0.525538413243204 1 1
0.422477655959239 0.406828644206244 1 1
0.14265289275374 0.148413913145324 1 1
0.400233420749427 0.380815904417609 1 1
0.434799865960092 0.407112318784516 1 1
0.75341592213838 0.712043704997933 1 1
0.581758825533478 0.546291378181885 1 1
0.73277121731028 0.699742528715751 1 1
0.71405133304759 0.675359399296855 1 1
0.802477767377421 0.766699759327864 1 1
0.641052878880713 0.609710842175527 1 1
0.727292755624943 0.686722094495537 1 1
0.436363563291978 0.412725069261973 1 1
0.209256989673805 0.195376769673661 1 1
0.278840494428033 0.252013141717237 1 1
0.555650579124092 0.531604669638108 1 1
0.728877642990508 0.693838021990283 1 1
0.427035925915361 0.41224622166474 1 1
0.595140528283852 0.567600526791567 1 1
0.233173122650782 0.221175275723492 1 1
0.500252587884586 0.468814568295861 1 1
0.596038156381079 0.568902691837552 1 1
0.555686229997105 0.534887153013766 1 1
0.721498657722301 0.690813731752474 1 1
0.23865911870633 0.229193113668254 1 1
0.611582107039783 0.584993596649231 1 1
0.176269023772392 0.167448074146555 1 1
0.384083816115697 0.36884953430019 1 1
0.625987626663478 0.588273159577502 1 1
0.750318563498654 0.718370413007771 1 1
0.39791060261551 0.382036152404159 1 1
0.594891850826398 0.565193190690846 1 1
0.807333647030025 0.767740434406278 1 1
0.575753719701941 0.554167931433673 1 1
0.652001343404719 0.616358376449723 1 1
0.425620936377185 0.402797113073666 1 1
0.234971060181505 0.218266080285293 1 1
0.827604590191837 0.785857134154895 1 1
0.19001487689615 0.183261252754584 1 1
0.547676622996683 0.517556207025826 1 1
0.524266186719036 0.490067092269162 1 1
0.352150590265975 0.326616197812652 1 1
0.289288928303924 0.265918043717388 1 1
0.566714677409269 0.541683464356841 1 1
0.748600261595541 0.732201436926358 1 1
0.0584100734924996 0.0545251809087497 1 1
0.327855682697124 0.311194871732249 1 1
0.258706138539386 0.248681724601051 1 1
0.455382799532678 0.438874099102113 1 1
1.14491006976301 1.0764940059663 0 0
0.737972440766837 0.701703255513035 1 1
0.340467509650542 0.323087724419957 1 1
0.606394139496306 0.571439999884692 1 1
0.392751451189989 0.369228828123286 1 1
0.54685985886448 0.520556043535415 1 1
0.236410744939008 0.228805475399097 1 1
0.406255620968662 0.384654324637988 1 1
0.633667395989084 0.604938549914282 1 1
0.12592840266881 0.146509514218437 1 1
0.193931639702043 0.195073994198429 1 1
0.48145935246314 0.463368827776658 1 1
0.650496748987182 0.617439576288693 1 1
0.208902589889762 0.193651746029512 1 1
0.518416544124487 0.496901480580585 1 1
0.291314266898661 0.278039082808704 1 1
0.334898158506785 0.315101586809845 1 1
0.619285669480518 0.580380272974808 1 1
0.552625893254134 0.521104895706409 1 1
0.360247601314264 0.345848512357511 1 1
0.7047814828686 0.67983566526897 1 1
0.849360035149886 0.804017921147244 1 1
0.525228908516476 0.507295426982268 1 1
0.815140696955882 0.781019143765959 1 1
0.261031445028798 0.248461019612553 1 1
0.404385755588405 0.387613535578666 1 1
0.275514426137199 0.246887399360172 1 1
0.64507174304743 0.612011332667353 1 1
0.724491035345448 0.695287628278443 1 1
0.559496206043265 0.527516612276358 1 1
0.28673069421928 0.268701484416249 1 1
0.308370964252053 0.290612676775647 1 1
0.461787444941484 0.437067908224938 1 1
0.4971960871444 0.475744294619114 1 1
-0.120776972771234 -0.110927847042598 0 0
0.599683131587005 0.564783367398878 1 1
0.230456785664323 0.219343063155017 1 1
0.602704696934142 0.568209600313361 1 1
0.543484269882316 0.517574667871783 1 1
0.599956696716091 0.573486925843228 1 1
0.325948923350904 0.317280730027526 1 1
0.849664443322012 0.803591602351662 1 1
0.579083829997021 0.555869562956232 1 1
0.521524669214341 0.498072648711555 1 1
0.448198824205829 0.430023549988958 1 1
0.551572760502598 0.524964433852024 1 1
0.272990864573926 0.255625658214748 1 1
0.814952800413744 0.778002712055892 1 1
0.230191147640673 0.214377132458648 1 1
0.20988247973992 0.202654784020109 1 1
0.728934870872168 0.697619676079589 1 1
0.342716765648662 0.322907065862134 1 1
0.361353287389794 0.332661303925709 1 1
0.313425139001394 0.294728867579332 1 1
0.775460299204226 0.737067473277568 1 1
0.873376941757569 0.835382187243454 1 1
0.56016643194018 0.532043204038434 1 1
-0.0467215375792089 -0.0491404040449215 0 0
0.342500943054534 0.323594771848484 1 1
0.478477561415066 0.454966081325753 1 1
0.481538978778829 0.45681707673829 1 1
0.61299766818486 0.586336504624886 1 1
0.743200262368968 0.707979167499443 1 1
0.523610939674128 0.501239591366338 1 1
0.0907513464649192 0.0885158207828727 1 1
0.404190168326237 0.384705727806636 1 1
0.287175887400317 0.275604568180373 1 1
0.849228622258727 0.811143808753597 1 1
0.57373637182725 0.543334826282372 1 1
0.71503770614192 0.6802676583852 1 1
0.589683972429777 0.562720661984487 1 1
0.68024359692787 0.649658853616469 1 1
0.515922099219582 0.489477371256156 1 1
0.0697316552834553 0.0720751010586792 0 0
0.375326511849441 0.362803995389934 1 1
0.369509929917407 0.345711076149689 1 1
0.229028987215803 0.220150928356105 1 1
0.389705078749434 0.374187078091119 1 1
0.234096402660458 0.218202960911455 1 1
0.350291056564745 0.338372854493197 1 1
0.304055721092549 0.288850503239086 1 1
0.0258261006346274 0.0222674800943138 1 1
0.42962246510835 0.408469176225959 1 1
0.587628463122157 0.55554859051359 1 1
0.499098143370486 0.46965990565724 1 1
0.292558462712267 0.278284365016694 1 1
0.620212577153061 0.590503075992317 1 1
0.465021079947626 0.438323536325145 1 1
0.358000540203497 0.344432610621592 1 1
0.540263326507976 0.521218751078361 1 1
0.363727719820673 0.346529550956049 1 1
0.559201306513956 0.535809169587786 1 1
0.394681422988197 0.367464868014234 1 1
0.930867037276574 0.883896957318462 0 0
0.708475123978563 0.668697880481583 1 1
0.209512239024824 0.192858887072947 1 1
0.589588290800435 0.552502697788226 1 1
0.637662895185348 0.599578526388831 1 1
0.513482578325975 0.494842133805607 1 1
0.358271053744634 0.349490635520769 1 1
0.64856870713819 0.617382745128899 1 1
0.495863365904097 0.47187014739174 1 1
0.366057707519796 0.345421995023577 1 1
0.444449649651546 0.4251843411704 1 1
0.312301606318782 0.28767017420371 1 1
0.581738778954769 0.552854055088118 1 1
0.356800590660188 0.343704795491654 1 1
0.317274398162932 0.3055798765293 1 1
0.577821268350949 0.551905417688131 1 1
0.691356976809711 0.659283703752331 1 1
0.205773513669209 0.192491162790835 1 1
0.790465909823592 0.759298656192079 1 1
0.0144952681550193 0.00309316813638354 1 1
0.189556627394071 0.175032792948375 1 1
0.687598894844242 0.647113263645957 1 1
0.530995625332695 0.511527126957216 1 1
0.638035276157028 0.609206223601205 1 1
0.325576019800847 0.307685583870297 1 1
0.523749239397502 0.508566705606761 1 1
0.722521377067628 0.692749875345267 1 1
0.815038040277231 0.778801185603228 1 1
0.694970962853302 0.661029018268403 1 1
0.494324783338303 0.478727342470694 1 1
0.180302402879862 0.169622887518336 1 1
0.569634076221484 0.547080087437196 1 1
0.637859186225571 0.61073597022095 1 1
0.674771957611734 0.636412416360359 1 1
0.675773482099396 0.646794689836602 1 1
1.07209030562877 1.00895419205555 1 1
0.000798579385491022 0.00459987929453871 1 0
0.353799328560911 0.336683547834036 1 1
0.52880611644247 0.503653140902989 1 1
0.480848959477581 0.463074714804486 1 1
0.305968912927695 0.289101518894418 1 1
0.495989835121412 0.475057859069869 1 1
0.0945700133134881 0.0907419488047092 0 0
0.83576403978749 0.797266688776887 1 1
0.946239616902789 0.901004069816542 1 1
0.769426807567128 0.731198735481905 1 1
0.68121361844492 0.653562856635869 1 1
0.2821642658614 0.275655464641116 1 1
0.920830451612357 0.85745962009769 1 1
0.794670286605092 0.753444649648125 1 1
0.912292317179175 0.865241888217065 1 1
0.57142373185488 0.541490209286523 1 1
0.215629454140914 0.199894411160832 1 1
0.498854154531092 0.480794898932584 1 1
0.300396408367244 0.276104183607132 1 1
0.18926070920308 0.181048399242551 0 0
0.360073982660087 0.344257018466561 1 1
0.291618937909258 0.270793883301063 1 1
0.736430383195772 0.708670373312527 1 1
0.651912490446675 0.618210939312031 1 1
0.748813518242347 0.713086082385359 1 1
0.250798064326201 0.233320768249333 1 1
0.418584977478315 0.395903339389696 1 1
0.578160262027286 0.541463131375071 1 1
0.5176542340155 0.490733598968986 1 1
0.383957023616315 0.366197346179301 1 1
0.50989339734983 0.480570286779258 1 1
0.331409711267543 0.317027957034202 1 1
0.409142770731592 0.397467102592261 1 1
0.487067377867264 0.462140952923885 1 1
0.486277135186474 0.465593319283174 1 1
0.258961241223206 0.243979542127182 1 1
0.586377760847121 0.561660701341182 1 1
0.198748626106408 0.188690647420658 1 1
0.451251411549897 0.422767418593406 1 1
0.425749400314884 0.409941159284648 1 1
0.0749253911305601 0.0647468027265655 1 1
0.424049051326129 0.394837566673731 1 1
0.511997220849114 0.484337146984501 1 1
0.377147639119083 0.361638928567535 1 1
0.74284316407583 0.704156350494449 1 1
0.368232352193865 0.354766157016207 1 1
0.607302168290491 0.581354024478527 1 1
0.053607516651497 0.0503546223425276 0 0
0.428190270046736 0.40155886375366 1 1
0.619241161385708 0.59859926964566 1 1
0.157077395779714 0.147463858471892 0 0
0.783382921387601 0.744076253468685 1 1
0.407262488210108 0.373976636457973 1 1
0.215924248453342 0.197357059072029 1 1
0.604682207461155 0.57963397096378 1 1
0.523642778993021 0.501086192161838 1 1
0.403509704275222 0.383349478291047 1 1
0.385763523953671 0.352196106529853 1 1
0.705189768433564 0.671351775508353 1 1
0.484144298436487 0.456323921402639 1 1
0.339930533957063 0.317122381634985 1 1
0.291458113591102 0.269475362368246 1 1
0.631148588390298 0.606230676231934 1 1
0.619498979905915 0.582912738582944 1 1
0.412788473826198 0.394986997491435 1 1
0.238622994935163 0.222658810821483 1 1
0.644249785387266 0.618483618019989 1 1
0.432040408558369 0.411248431148028 1 1
0.982703533873919 0.934696506122254 0 0
0.527979555887311 0.505609167481887 1 1
0.0430235948833956 0.0346410574403102 1 1
0.503961656134212 0.478423879856038 1 1
0.601667845099273 0.560096425211165 1 1
0.585446591197044 0.560060280877433 1 1
0.977382118831383 0.915494160689244 1 1
0.74564908396534 0.708111805007788 1 1
0.113130022496163 0.111685841097456 1 1
0.572305897993663 0.548799005425625 1 1
0.573788836061645 0.552880257003285 1 1
0.431535653023269 0.406269056004419 1 1
0.22668126465946 0.21638982217833 1 1
0.492560471008517 0.472289954064291 1 1
0.623199874856114 0.579999647783957 1 1
0.771267867699703 0.729908746665804 1 1
0.5995951609425 0.572831219548083 1 1
0.343559045302404 0.336655608725279 1 1
0.323809077642887 0.309184155735011 1 1
0.349447010677934 0.338466448038879 1 1
0.67281689521473 0.641006406079084 1 1
0.360016343764121 0.345616528463221 1 1
0.53617454891283 0.509404132413031 1 1
0.33502869094805 0.319713721107166 1 1
0.38311363114777 0.36383443255764 1 1
0.598879620011571 0.568273128397769 1 1
0.536110401591718 0.526020494191365 1 1
0.689390192100244 0.662223726043151 1 1
0.858561801055411 0.805288517526335 1 1
0.626690068987975 0.613364159303459 1 1
0.655851061043701 0.618149413389059 1 1
0.717192079882231 0.692151338942304 1 1
0.357185418222476 0.341120214361008 1 1
0.163761431196463 0.161774218105978 1 1
0.444014268477047 0.425487534573618 1 1
0.430832364100882 0.409101485140755 1 1
0.407671888464384 0.39060002970307 1 1
0.443793743687819 0.424731312947774 1 1
0.455778397038163 0.440819087472667 1 1
0.881232342102564 0.834888380333655 1 1
0.297936231630752 0.280866506282132 1 1
0.765305019233608 0.731354881821413 1 1
0.776833384825752 0.738418455059963 1 1
0.385182570091742 0.379588215839734 1 1
0.488657427739825 0.475741535802561 1 1
0.361203343271174 0.340068977683623 1 1
0.377164995976197 0.356015083253779 1 1
0.429979448574108 0.410325811587776 1 1
0.0961804651174324 0.0849759613627244 1 1
0.648228969870753 0.619303281604972 1 1
0.340983713180429 0.317488621807371 1 1
0.309894373475727 0.299097490464056 1 1
0.786094453291012 0.751864592609246 1 1
0.815587562603896 0.773020437122409 1 1
-0.0344947753472918 -0.0280195064203975 0 0
0.623233510561767 0.606938255724133 1 1
0.073877823522787 0.0710474926342564 0 0
0.506909405917003 0.491159741655884 1 1
0.0696397793086042 0.0680693279782703 1 0
0.658085272061982 0.63157419663733 1 1
0.212934045497434 0.195922743991682 1 1
0.466704995933242 0.438758458094656 1 1
0.81661302991897 0.775423524670234 1 1
0.722407044454592 0.687616812466693 1 1
0.541479971884504 0.514070957747238 1 1
0.666546646684642 0.631556132383702 1 1
0.653228143811431 0.620872168981007 1 1
0.584113035317389 0.549532626702884 1 1
0.387671735260396 0.382488916359471 1 1
0.486385287864961 0.45575876589881 1 1
0.469421885333243 0.441523008835584 1 1
0.235345812194256 0.222494393882753 1 1
0.434590303067223 0.413836749753971 1 1
0.183303162556128 0.179878441345495 1 1
0.608765894341296 0.575642940562341 1 1
0.706562519725105 0.66844410253646 1 1
0.773717027171133 0.746202338832438 1 1
-0.0897962477527976 -0.0898670143618428 0 0
0.0419684799417426 0.0397024015080047 0 0
0.450328495740093 0.427558903786742 1 1
0.520275330502325 0.493191659363284 1 1
0.555867940615029 0.540815876957021 1 1
0.219280553107118 0.212443561419535 1 1
0.549213021090069 0.525899514904729 1 1
-0.0126681396799065 -0.0157782038608588 0 0
0.483385963479892 0.460276803572665 1 1
0.474562360243581 0.461410090836432 1 1
0.545815102732095 0.519903069405473 1 1
0.759635574758035 0.72338166137933 1 1
0.646725671119682 0.609682870161405 1 1
0.391439616692571 0.360847239737804 1 1
0.666808155321219 0.637249510336913 1 1
0.55347012030897 0.536990719675543 1 1
0.564067295756236 0.539457162149255 1 1
0.741155638703476 0.704976192262435 1 1
0.434438776461791 0.404469575408684 1 1
0.542913057274394 0.522140921797574 1 1
0.477606797540089 0.455371543228586 1 1
0.426262271874953 0.412032599500296 1 1
0.734349753083663 0.699398701657144 1 1
0.621265282914359 0.585399328800997 1 1
0.194734984192832 0.183935287980051 1 1
0.494039467021495 0.470199756767414 1 1
0.456283853633989 0.432075229935136 1 1
0.225873604576112 0.222180810164467 1 1
0.899642646281032 0.865494228729876 1 1
0.844605124488899 0.789560369217818 1 1
0.624962632162207 0.592111245754755 1 1
0.322647456714684 0.31362867740334 1 1
0.618495597671447 0.58520638239046 1 1
0.354533552594827 0.336548125629036 1 1
0.469278133933795 0.44997526708338 1 1
0.301523228466649 0.280676607190595 1 1
0.448249693432135 0.419895815262508 1 1
0.541958213950087 0.51455788817863 1 1
0.448613207180796 0.41772850575167 1 1
0.5222971244034 0.512768748100126 1 1
0.477344709174805 0.452858359047229 1 1
0.155609692483816 0.150133091892413 1 1
0.541438335008187 0.519832464294407 1 1
0.753252351861018 0.702754295584456 1 1
0.736201990206847 0.699956240551387 1 1
0.766495080179094 0.733226169174387 1 1
0.612799368168063 0.571234715396394 1 1
0.716113104030073 0.682507735404811 1 1
0.367611730485077 0.342561840625894 1 1
0.764064309748352 0.728847879473172 1 1
0.746838443898128 0.701625280973246 1 1
0.425317668448692 0.395945763937537 1 1
0.400178026238237 0.38332957616958 1 1
0.789506053128343 0.740538105267271 1 1
0.589056212619347 0.548627605863537 1 1
0.127121099879077 0.124818754580368 1 1
0.387295404677366 0.37107802942758 1 1
0.578422291113645 0.557135325769316 1 1
0.363050072095111 0.344551262280106 1 1
0.161257391776519 0.164052894520038 1 1
0.0870874371627627 0.0828863224361897 1 0
0.637824964916333 0.604576765139105 1 1
0.268056090872117 0.269078811978688 1 1
0.428680755852915 0.406688762240339 1 1
0.68180034003429 0.643590655011241 1 1
0.0399075219338476 0.0353649129875909 1 1
0.215479475014059 0.201372647787315 1 1
0.570132727222752 0.538625269890517 1 1
0.697431683619782 0.668201491132687 1 1
0.395869980019514 0.383690327169807 1 1
0.693298826036194 0.662425282435738 1 1
0.101511878003362 0.0950699120087826 1 1
0.369076954574387 0.358631714675575 1 1
0.754103873455673 0.719333924954505 1 1
0.12184578635851 0.114344894172181 0 0
0.0215988798485193 0.0234789446208392 0 0
0.739801738108064 0.706028673219471 1 1
0.660101709447462 0.628558637109844 1 1
0.981480837825784 0.929881054614337 1 1
0.395335923990036 0.376441811232182 1 1
0.545514583411921 0.520788889787131 1 1
1.02623420965792 0.972656824546318 0 1
0.605638634677425 0.570177642642157 1 1
0.618480876807906 0.600481300297014 1 1
0.19939232096832 0.190319174938357 1 1
0.730417815140287 0.699901417063675 1 1
0.631748024660429 0.607401084068551 1 1
0.607521879134672 0.583120561062637 1 1
0.218239664217758 0.211521131783143 1 1
0.60526011728317 0.572530055599882 1 1
0.842454782554015 0.806306403177173 1 1
0.524461392218592 0.498047427606934 1 1
0.469615392131877 0.445446025049666 1 1
0.135695580948818 0.130963966958254 1 1
0.727530813037534 0.684150041937765 1 1
0.155421674031132 0.148493518271155 1 1
0.299422904247696 0.285470787326163 1 1
0.658674395215211 0.623445070680921 1 1
0.636264659763176 0.610853439829676 1 1
0.26564942991196 0.252301448328036 1 1
1.01764828742296 0.969355993488061 0 1
0.654914788373707 0.637760902596711 1 1
0.75705463603656 0.725767066387986 1 1
0.222856973918954 0.221024491858111 1 1
0.893581024400186 0.848725919472056 1 1
0.5030933131889 0.482602440883295 1 1
0.628008470354422 0.598774941487569 1 1
0.798655855000088 0.769918030787453 1 1
0.626093228286601 0.600904092219215 1 1
0.89801344522192 0.856204779004456 1 1
0.786158484782085 0.74427785370599 1 1
0.589633734173099 0.562169088694718 1 1
0.64610230389165 0.613870127397961 1 1
0.0622774635932302 0.0664697883881795 1 1
0.545731108343588 0.522197042123531 1 1
0.490743485719646 0.465328451562402 1 1
0.232333441286601 0.220889729829533 1 1
0.359302650962722 0.350965270569658 1 1
0.338092207661184 0.31725558900446 1 1
0.580964788702686 0.556309240057486 1 1
0.29189677944932 0.270277167399077 1 1
0.5706630859122 0.5358719221591 1 1
0.334356925774152 0.323980031961304 1 1
0.246645188200428 0.237307286608077 1 1
0.735403434231034 0.696867719093426 1 1
0.67988818487344 0.651741325929053 1 1
0.0859785162672872 0.0797824001107494 1 1
0.878195716577349 0.831375078922757 1 1
0.671384280355585 0.654701302234805 1 1
0.445759389386562 0.424644980476591 1 1
0.324855718816951 0.307786390325997 1 1
0.832728261640999 0.78721862116729 1 1
0.195203574337514 0.195482721244686 1 1
0.473538125032814 0.452153400903906 1 1
0.625073585484146 0.586387783129101 1 1
0.240080673524776 0.22566456675804 1 1
0.559585146338326 0.530616152594372 1 1
0.488601252481188 0.463621228134289 1 1
0.102926924670968 0.0951454783026563 0 0
-0.0183719809244151 -0.0201650271265537 0 0
0.714973049975517 0.671408847117144 1 1
0.566675456839342 0.540557053098208 1 1
0.207678651982995 0.201238402485133 1 1
0.416273764827127 0.40050470241705 1 1
0.347909867090765 0.332853917185248 1 1
0.566104814281865 0.539203622456621 1 1
0.3188529498584 0.301004334951833 1 1
0.676681822001185 0.648555955859972 1 1
0.10992041576293 0.109979200959155 1 1
0.406693927886437 0.392403585237343 1 1
0.338432694041096 0.324489173303661 1 1
0.650055898813096 0.619352621828564 1 1
0.63420074514731 0.605991285807839 1 1
1.05552239091842 0.999457487696411 0 0
0.680078838110835 0.645360614874489 1 1
0.467149089970273 0.450310299725577 1 1
0.550940400721896 0.520000105837574 1 1
0.530432108781402 0.509710110005424 1 1
0.327168855165852 0.315549649926418 1 1
0.66509316774624 0.639637199791891 1 1
0.956689929791234 0.922486450054899 1 1
0.884277293612529 0.842178625999682 1 1
0.54490600849873 0.510867800462444 1 1
0.232317870834053 0.218973668697875 1 1
0.701177423103462 0.671844016164512 1 1
0.338320480089402 0.327074157312354 1 1
0.688274029176187 0.653719904974474 1 1
0.324044777459029 0.312740333346847 1 1
0.597781514712639 0.565202268559506 1 1
1.14831314301197 1.10059023460639 0 0
0.370481961189285 0.35018308475101 1 1
0.521623575364358 0.497991904066443 1 1
0.605907187656716 0.577689642897842 1 1
0.696361100436198 0.661400791197485 1 1
0.395647446363709 0.375934776927566 1 1
0.568213823987776 0.538617555008489 1 1
0.482808290768484 0.463399041242295 1 1
0.629581741843027 0.605483657654754 1 1
0.776453820490884 0.744798187101402 1 1
0.261548743751488 0.247364184281028 1 1
-0.0304242742306439 -0.028504703555239 0 0
0.491837985749842 0.46985063406011 1 1
0.343457811617845 0.328370792191636 1 1
0.621824282417166 0.593609050667498 1 1
0.811764872958582 0.768663367093134 1 1
0.36783866820474 0.342819664252767 1 1
0.824614388950258 0.782334195965972 1 1
0.315633755062552 0.30357989961546 1 1
0.859645698148921 0.818342579185747 0 1
0.76743534524856 0.726887444803237 1 1
0.811407214346864 0.769189796162563 1 1
0.16859057740999 0.160284481217784 1 1
0.4802444833889 0.457423954130849 1 1
0.633867951092934 0.594063036484262 1 1
0.568793650240626 0.544137673394383 1 1
0.411243793627657 0.390572253942231 1 1
0.45752282038875 0.437138434198554 1 1
0.77637888200122 0.738185758704312 1 1
0.683818779838305 0.656934619363783 1 1
0.610866858061403 0.583913735844081 1 1
0.0211894050184745 0.0234382973793628 0 0
0.510812546895965 0.495997117224059 1 1
0.164184833369754 0.157958323315922 1 1
0.686208450240434 0.655016238716615 1 1
0.710326579433888 0.671358607713982 1 1
0.571595510119202 0.541465342193229 1 1
0.744661976216494 0.70468635871738 1 1
0.334048630171285 0.312698963050405 1 1
0.409716740943769 0.389314037575724 1 1
0.596482682397639 0.571251825577939 1 1
0.581322145945342 0.554085923432044 1 1
0.34369225953267 0.324324408782818 1 1
0.641861235045464 0.600760724023739 1 1
0.653904717812745 0.623913166330764 1 1
0.126270761845583 0.114290837329706 1 1
0.528454094452902 0.512726762058179 1 1
0.337512834842096 0.322957584997358 1 1
0.195546874558364 0.184537182968661 1 1
0.631350214400567 0.592186596966852 1 1
0.324700993120327 0.310282460750851 1 1
0.473354710188839 0.44777263604179 1 1
0.0693653604090599 0.0698808380467002 1 1
0.222068853917192 0.215749841242558 1 1
0.962077095694201 0.918190191292069 1 1
0.179895261571314 0.17656342251014 1 1
0.764980015872061 0.73381254159535 1 1
0.295813378833664 0.269637145487523 1 1
0.45366914704796 0.437022595057912 1 1
0.184851302607076 0.181974064144894 1 1
0.0997022578192477 0.0987209766867795 0 0
0.560714477645623 0.537444997172807 1 1
-0.0139992508836952 -0.0216294615666186 1 0
0.162947436655516 0.148476980980135 1 1
0.768782772444328 0.729537956516546 1 1
0.297707333796248 0.273155076678463 1 1
0.391534573984214 0.372318851015618 1 1
0.405988187385369 0.385810725570348 1 1
0.0812236144976187 0.0760876848762281 1 1
0.594992325065327 0.559741843489988 1 1
0.119650607216988 0.111983886600514 0 0
0.649497751456884 0.622174541321576 1 1
0.619296757461564 0.58670123054082 1 1
0.289582377136553 0.273224382569467 1 1
0.277431134568114 0.253333907916126 1 1
0.0378511931737085 0.0364347511945034 1 0
0.415713691994082 0.390311300674461 1 1
0.697031509355952 0.656579470518403 1 1
0.686635027295158 0.645102774106285 1 1
0.38729362613892 0.366820203330002 1 1
0.552620051062441 0.533447783113862 1 1
0.317047871403004 0.300467780944298 1 1
0.739053824120041 0.697230725586674 1 1
0.303215072276804 0.291622353089416 1 1
0.180832747713268 0.171711707297325 1 1
0.413868536142377 0.391106332732013 1 1
0.669806556220873 0.640884539138644 1 1
0.310780616929541 0.292865452436311 1 1
0.278528693997943 0.26755908090378 1 1
0.462998240789316 0.439760459662571 1 1
0.0958205491770183 0.0905951586690577 1 1
0.448846419805175 0.422154842583064 1 1
0.54912172362001 0.523788352423998 1 1
0.238488777139875 0.224294109434083 1 1
0.30951874092435 0.295810129127026 1 1
0.453863963682355 0.428002397147036 1 1
0.615210011291611 0.582320187260814 1 1
0.691326981501878 0.661913005410443 1 1
0.777286207601491 0.7352298562535 1 1
0.801055518293219 0.766173216196965 1 1
0.474725288712036 0.44666101064982 1 1
0.308273772864299 0.293304874590404 1 1
0.632461738169922 0.60317673943343 1 1
0.721804652534626 0.688788142719432 1 1
0.861931838134789 0.821687012404908 1 1
0.519829870144646 0.494246193113369 1 1
0.614762934624407 0.586810350001205 1 1
0.0164480499298505 0.0158029208517841 1 1
0.446664009755774 0.42675285553751 1 1
0.685310333019372 0.650284030653076 1 1
0.442404768339822 0.420547495598875 1 1
0.770039811190663 0.740657448211757 1 1
0.392742518688026 0.371088970806826 1 1
0.569076638788939 0.551959424086305 1 1
0.604072199511769 0.569392181213242 1 1
0.0379442842265924 0.0388392585647663 0 0
0.365404739039635 0.352051803158489 1 1
0.811044197608848 0.77752813370942 1 1
0.467318067079766 0.445986754911058 1 1
0.0570989203326809 0.0609480629363697 1 1
0.81497837567571 0.777809928885516 1 1
0.412535137191687 0.395953594070196 1 1
0.541454171304926 0.514410368777061 1 1
0.57713308404412 0.553913963026769 1 1
0.430884677870013 0.410541091533038 1 1
1.00769456790476 0.935194554912038 0 1
0.674008146889081 0.642016337188403 1 1
0.3771859971566 0.354843347295103 1 1
0.545038678324032 0.518108009153875 1 1
0.460325547674097 0.438423298816355 1 1
0.908099424605769 0.861633751268935 1 1
0.793155772238433 0.753807337746784 1 1
0.638299101512229 0.608928253422402 1 1
0.241227573811987 0.226301731730164 1 1
0.505841098493966 0.483951148323273 1 1
0.453005305778531 0.429606217010894 1 1
0.599828110849096 0.569965004620757 1 1
0.460285982176567 0.461806663951049 1 1
0.52361746788372 0.492585329908777 1 1
0.600679079512527 0.564679122579566 1 1
0.291728291960677 0.279027472271513 1 1
0.778071994756145 0.740170026300448 1 1
0.246350713632533 0.235310658838356 1 1
0.452445888315997 0.434930981148853 1 1
0.563498532187445 0.539849451582261 1 1
0.530600846946466 0.511627542576608 1 1
0.467101861922455 0.442718224777648 1 1
0.762443871402894 0.718411178132457 1 1
0.462919924244907 0.442784904080243 1 1
0.716637411448893 0.67889849449819 1 1
0.877998920711703 0.837983794736024 1 1
0.413721218441778 0.395358234301348 1 1
0.570393013802763 0.536978167486506 1 1
0.543803956229862 0.518590389786928 1 1
0.671538638648839 0.638009922474979 1 1
0.364996473800424 0.348808570644909 1 1
0.292376358802736 0.282697338975987 1 1
0.533023239419479 0.506402882182266 1 1
0.49680338637832 0.479182716005269 1 1
0.453739487987315 0.43180301907341 1 1
0.769682579967583 0.733253267079671 1 1
0.575386714380502 0.555868409142398 1 1
0.320240606253769 0.296373102527676 1 1
0.436392039514821 0.420433316383364 1 1
0.845088160373429 0.795839826743883 1 1
0.441614971867795 0.428822811860696 1 1
0.567658034674135 0.541588350341108 1 1
0.58781762075012 0.53991246515354 1 1
0.519820268154815 0.492514591385777 1 1
0.383553249275503 0.359496313358298 1 1
0.687170966191442 0.653570734967971 1 1
0.659673000186836 0.647286778453411 1 1
0.595878844208799 0.570806510482103 1 1
0.229955859514389 0.21669497595528 1 1
0.542945317174704 0.520090732468971 1 1
0.400705742744885 0.38091733387039 1 1
0.814538972386949 0.776903065409048 1 1
0.344162339556455 0.331129703794504 1 1
0.10777703729543 0.103758062682 1 0
0.332407713326716 0.316902624604422 1 1
0.501635305153679 0.479156255979825 1 1
1.13822491387313 1.07942141086827 0 0
0.517970865334043 0.487769618157744 1 1
-0.204115265561382 -0.203761793004216 0 0
0.0566560736341304 0.0574868642902636 1 1
0.872121334524263 0.829519499125086 1 1
0.685358008231723 0.65321214696897 1 1
0.802442105275856 0.770483984848007 1 1
0.38279638588211 0.361963365224713 1 1
0.477215800331751 0.450849478044976 1 1
0.519211438017628 0.497192178380233 1 1
0.47789770597786 0.44551754412359 1 1
0.474552131376291 0.452954801217579 1 1
0.73771633336468 0.707949863293463 1 1
0.48982268592732 0.467364384261145 1 1
0.372359219561793 0.358458414718045 1 1
0.485850979222672 0.461517837896047 1 1
0.453021119693392 0.431841444761825 1 1
0.29355924345554 0.284323973819321 1 1
0.814906107956077 0.772233681703478 1 1
0.275963084864646 0.254951537084547 1 1
0.591791289216556 0.563108225055104 1 1
0.44388797711721 0.418988386268002 1 1
0.195596594525617 0.188899451869117 1 1
0.450077718892262 0.432081061028082 1 1
0.579192552035747 0.553363995003124 1 1
0.18959412480551 0.184086358406584 1 1
0.0667474231133116 0.0597865106577149 1 1
0.395452471174538 0.383293609877988 1 1
0.802833284407272 0.765077857200689 1 1
0.598853358098876 0.567413941386283 1 1
0.634082302610252 0.601800119916503 1 1
0.497088158411792 0.474992566594687 1 1
1.05097080817552 0.983705830655806 1 1
0.812703767217945 0.787815715347587 1 1
0.350977817137435 0.341314169051412 1 1
0.404561257355306 0.387385324086953 1 1
0.430517175709247 0.413009108667668 1 1
0.282611920440081 0.270768056792326 1 1
0.234791128752368 0.221790990276834 1 1
0.231839166732614 0.205771675929022 1 1
0.393714638529142 0.375638260811685 1 1
0.315694169746757 0.30098694576455 1 1
0.911022833605559 0.870412616654143 0 0
0.417796698556989 0.3836247524731 1 1
0.219581928014669 0.206022063472218 1 1
0.60026524405997 0.572822535698349 1 1
0.411684088209764 0.402684344343871 1 1
0.142263499217078 0.136008196719837 0 0
0.560872229116717 0.530624682950292 1 1
0.193085536582584 0.17918678813392 1 1
0.129863913912315 0.125164396296061 0 0
0.484536664285849 0.4589216770556 1 1
0.528936199228819 0.499175931015794 1 1
0.380647941847306 0.362433921483635 1 1
0.384069642520094 0.375857860050129 1 1
0.620738133238844 0.590087474442918 1 1
0.511443372128999 0.487742217231476 1 1
0.0717751032462991 0.0697990577726261 0 0
0.135308163426544 0.127988208622279 0 0
0.442550868795803 0.424825171198324 1 1
0.32972447894103 0.315625593416302 1 1
0.652294493337916 0.622701278877194 1 1
0.486113923639839 0.467374112018148 1 1
0.310244884342129 0.294934166033056 1 1
0.541525321572604 0.515157116539038 1 1
0.315455736516393 0.302309601851952 1 1
0.488135055866839 0.466715349310235 1 1
0.14107328205041 0.132326050825711 0 0
0.414179166287313 0.385082830352089 1 1
0.405568833758265 0.389546965260131 1 1
0.543317764231605 0.514883183391723 1 1
0.039944076944341 0.0366123323218162 0 0
0.684710891747217 0.646662390444086 1 1
0.434149473848309 0.416916825177188 1 1
0.175086156719644 0.167485897491599 1 1
0.361700225517915 0.345699553783363 1 1
0.56201970602532 0.537643672880494 1 1
0.526564461117333 0.498214702164724 1 1
0.863802497157549 0.818775666116988 1 1
0.112135537320686 0.110354623022153 1 1
0.727196057861017 0.686212314210589 1 1
0.27444623269567 0.261872296132137 1 1
0.537143693341606 0.511566724529027 1 1
0.553370931007844 0.533885524800918 1 1
1.10583575653296 1.05246742916312 1 1
0.501928161097558 0.486184525970882 1 1
0.23805855282785 0.232014604960479 1 1
-0.114584672242142 -0.105684567211028 1 1
0.544815861225855 0.515274760918481 1 1
0.142104697295223 0.13211078619328 1 0
0.0984568955045495 0.100781730516404 1 1
0.410828406061716 0.395365086115931 1 1
0.460959529010145 0.439592821487233 1 1
0.431427488579366 0.41014957946034 1 1
0.382067508577189 0.360772028333582 1 1
0.177151001559433 0.174767672458888 1 1
0.431165461791417 0.41549468672182 1 1
0.362356188625328 0.342051090177404 1 1
0.831210950257246 0.797019919972435 1 1
0.235867040303324 0.224523288513953 1 1
0.306864241360936 0.297044861579231 1 1
0.385197984547739 0.368333361158376 1 1
0.380275829202843 0.359728016155763 1 1
0.522594765541626 0.495483047741067 1 1
0.256651807708813 0.240875722315013 1 1
0.353134001329049 0.339836470715813 1 1
0.818340716672407 0.774647481991319 1 1
0.583971261874149 0.553205650863124 1 1
0.813740730176924 0.76963309134754 1 1
0.525546903310944 0.506024689790395 1 1
0.197910529571536 0.202541042929452 1 1
0.929981936839193 0.88203790295006 1 1
0.16390862906715 0.153872603405703 0 0
-0.0321515995580782 -0.0370133838518224 0 0
0.450341739416545 0.431043799942494 1 1
0.335291945370573 0.327024115593165 1 1
0.940153607727311 0.887852591388315 1 1
0.319755255457728 0.295858346583915 1 1
0.267619738732342 0.252187612704726 1 1
0.413681914431639 0.403464330513655 1 1
-0.0972379844917361 -0.0889508248471124 0 0
0.684705161608275 0.646481915951252 1 1
0.0753164093719251 0.0717221807292676 0 0
0.416193453196276 0.393261927353827 1 1
0.285405396295963 0.260246763971441 1 1
0.368515206536749 0.34847968345846 1 1
0.368381211767934 0.355225408697909 1 1
1.05524559251157 1.00452202582161 0 0
0.299713263539752 0.275915309348708 1 1
0.615838135207202 0.590838311929342 1 1
0.416997630217587 0.39425670863772 1 1
0.424347595836239 0.408757302483445 1 1
0.43175632666835 0.40616927090421 1 1
0.886504739225888 0.851909088577676 1 1
0.483373443108462 0.468692507723856 1 1
0.387259738910867 0.36694057212241 1 1
0.378212739059275 0.354751426714961 1 1
0.639646037035878 0.600972542212839 1 1
0.576499499767169 0.55520497276556 1 1
0.201526521280279 0.198165679376076 1 1
0.632606957399714 0.601750767261667 1 1
0.505915204448801 0.479126850389463 1 1
0.390397000191069 0.374106457859471 1 1
0.269711456255433 0.256070237760565 1 1
0.668322733149642 0.63822717005696 1 1
0.288341156373103 0.272486834068786 1 1
0.262601699650273 0.24918605464555 1 1
0.599247975479936 0.571446560861349 1 1
0.507212325776886 0.482138721903241 1 1
0.294796709170548 0.281779029212829 1 1
0.520012526485677 0.481805392478018 1 1
0.443956056712857 0.413835801786552 1 1
0.478098028322824 0.454821657331731 1 1
-0.011666138627478 -0.0181973806096422 0 0
0.809477628082708 0.761673003946296 1 1
0.290422246127763 0.284035078927299 1 1
0.442688085524663 0.425735420474285 1 1
0.315236204779234 0.290710164081572 1 1
0.694945263953349 0.667538404975626 1 1
0.67213032611277 0.635502229552071 1 1
0.690401813312793 0.658578108249045 1 1
0.519186910569056 0.498075780846327 1 1
0.5842585150086 0.547672647989805 1 1
0.461009316614708 0.434314589370853 1 1
0.300249952880762 0.287971537906837 1 1
0.257706854617829 0.245875055431939 1 1
0.398381635675845 0.385227219671976 1 1
0.541818563591855 0.514274615150638 1 1
0.924233716196275 0.879961617222601 1 1
0.480738470845338 0.460126848490408 1 1
0.358819076029766 0.345003249994146 1 1
0.527457816453217 0.486837674730471 1 1
0.277844392674474 0.264876494506882 1 1
0.229699341269518 0.219666509769051 1 1
0.502476494590029 0.478062741518488 1 1
0.39915009594099 0.376426363857382 1 1
0.374555053082832 0.358119103787559 1 1
0.321023672362958 0.299341429356104 1 1
0.280382236329731 0.265411368592478 1 1
0.472553127705732 0.456536971980325 1 1
0.429411080959085 0.413450586371856 1 1
0.844875873999394 0.806005030759403 1 1
0.347725135856509 0.336474175634764 1 1
0.392586977181859 0.374408134436408 1 1
0.520370945283244 0.504536273403475 1 1
1.10825518675389 1.09514643103157 0 0
0.945045747710894 0.899874780778234 0 0
0.856653011094276 0.819491841295056 0 1
0.514097682336313 0.468481112192787 1 1
0.63168496172646 0.597373750386423 1 1
0.552263742682545 0.523056491844376 1 1
0.56960889195356 0.538119249114669 1 1
0.775710856993995 0.747709917652851 1 1
0.919017316266135 0.872675602354809 1 1
0.80618673229012 0.761989255922257 1 1
0.32481489475272 0.303026080441414 1 1
-0.00978822799153976 -0.00412931605732902 0 0
0.87065490175747 0.835878841832479 1 1
0.750195570968561 0.709818865924145 1 1
0.629348251255372 0.606432712732129 1 1
0.399752581362213 0.383235743337141 1 1
0.892173363908656 0.84995142033912 1 1
0.755728992507715 0.718164096718008 1 1
0.520422809482658 0.495189546280543 1 1
0.515872848547764 0.488651784710621 1 1
0.549363513110899 0.524713163414219 1 1
0.41563099627413 0.394055100417444 1 1
0.629640894535107 0.602381190584402 1 1
0.0545792021005748 0.0469521207699377 1 1
0.76731311754162 0.733368931610529 1 1
0.452493354897214 0.427072566563428 1 1
0.369831791830836 0.352261321602 1 1
0.16919277641195 0.169335541539792 1 1
0.290522140492094 0.280546015206675 1 1
0.60653783149 0.574284855566287 1 1
0.599217060738675 0.574253461793426 1 1
0.61583401372865 0.58903066996304 1 1
0.574648531045968 0.548234974624005 1 1
0.859815986077584 0.820730692336281 1 1
0.564164500114893 0.539267050749586 1 1
0.793824919596967 0.751797322709692 1 1
0.752334980597168 0.719215360188747 1 1
0.647268020510246 0.617742034525842 1 1
0.105325930735912 0.102067873727578 1 1
0.626036025014709 0.601918784013025 1 1
0.796268308286905 0.767437564216036 1 1
0.738323520651777 0.704673782680138 1 1
0.007301726664338 0.00125972980984729 0 0
0.807952309753927 0.771125762405824 1 1
0.498106033438629 0.470311134308915 1 1
0.576468526457678 0.541010275527477 1 1
0.881783427671592 0.838147598102437 0 1
0.222034889544294 0.209845159583061 1 1
0.528929721067278 0.508021742647581 1 1
0.492192568858866 0.466616806163431 1 1
0.796047372985808 0.755604562514169 1 1
0.665313715863832 0.632608902830802 1 1
0.498488169458549 0.475623017622372 1 1
0.412303520877911 0.413177624105509 1 1
0.468078812566178 0.444004176301646 1 1
0.756268571966168 0.715970103793725 1 1
0.608065213053156 0.574926488000334 1 1
0.49603753968752 0.497794672649414 1 1
0.536160384475492 0.513584961168242 1 1
0.510176398032615 0.482038701291389 1 1
0.485064795466967 0.461902962056316 1 1
0.537332083971091 0.512254561217274 1 1
0.565000676352606 0.532760012955777 1 1
0.37049307203514 0.358017765992987 1 1
0.246337763121477 0.232162246001129 1 1
0.622516783158332 0.600811738228682 1 1
0.377283482827943 0.362806196457882 1 1
0.379418226287034 0.361275712763827 1 1
0.782303955470558 0.74595958124746 1 1
0.436538212159566 0.410517653456115 1 1
0.506306915542472 0.478151589679933 1 1
0.563316245204908 0.525965204055747 1 1
0.793738226951118 0.750437109146903 1 1
0.71338627138776 0.676396575169876 1 1
0.55032881098056 0.520011508523397 1 1
0.530339933634006 0.513284049899883 1 1
0.616033067614875 0.595092444475099 1 1
0.343389235831275 0.326038070571071 1 1
0.548547878654509 0.513987979199185 1 1
0.338670819522913 0.32342922055896 1 1
0.475044076757105 0.448863636886393 1 1
0.402629467977551 0.387183781008568 1 1
0.701545194054601 0.672713892612591 1 1
0.459496519425364 0.433794153493263 1 1
0.260902120800672 0.254912479562713 1 1
0.43718996844063 0.415079186948333 1 1
0.557878714804095 0.533180614344206 1 1
0.696892875554093 0.664267380003911 1 1
0.441220873919146 0.418387596839513 1 1
0.459350278920412 0.436114726039336 1 1
0.641371522369484 0.613806792658202 1 1
0.12525615789459 0.122591228595405 0 0
0.0902586249322089 0.0929476230847079 0 0
0.549532208552218 0.520295825010625 1 1
0.515733044109395 0.491571917056987 1 1
0.775042851274292 0.731144850579835 1 1
0.495413261933993 0.47663743596119 1 1
0.775476698864836 0.732859976845925 1 1
0.582872216054824 0.557878059240215 1 1
0.793732940585329 0.750225502406825 1 1
0.603649574335895 0.573612492836593 1 1
0.690992040829185 0.654900339919221 1 1
0.291243287800335 0.27604372009848 1 1
0.685862252435063 0.65011594342427 1 1
0.424018909459457 0.403153943517214 1 1
0.78232152147471 0.747013353608687 1 1
0.100707487178536 0.0941047903511707 0 0
0.390041541032826 0.371926370359884 1 1
0.144884468262169 0.136251980606008 1 1
0.458188312895579 0.439104143657857 1 1
0.252109647240375 0.24039287065974 1 1
0.382903406588215 0.365109938286387 1 1
0.281884439158285 0.268889536341599 1 1
0.684525232286009 0.650463738761638 1 1
-0.0953902340545782 -0.0867111367323614 0 0
0.108493436135602 0.124798380756274 1 1
0.29688172280272 0.27713111524271 1 1
0.375583934349223 0.352959302419612 1 1
0.254561660063663 0.24256175751989 1 1
0.249131560072867 0.227102590492072 1 1
0.661345673086638 0.631434128469923 1 1
0.840010004946236 0.799165983569664 1 1
0.577448173345144 0.553537665324534 1 1
0.533258992231005 0.510026634058349 1 1
0.382905506200647 0.357924132409971 1 1
0.558105718439937 0.534093079421468 1 1
0.264421589716552 0.24650969944608 1 1
0.262671506510236 0.24395673905448 1 1
0.564234169647912 0.541733978337731 1 1
0.487791107084227 0.458800822610154 1 1
0.652647583993623 0.624859202473889 1 1
0.67240305243899 0.6404671743667 1 1
0.159052387464087 0.150987154495418 0 0
0.158717856076602 0.146130198523004 1 1
0.737649563465171 0.698522047478863 1 1
0.393548252803027 0.373985397251963 1 1
0.54359072796027 0.521954483347776 1 1
0.49788313168244 0.478802842590412 1 1
0.467710387614948 0.444176829356713 1 1
0.205093756341002 0.198733502184165 1 1
0.875767167048389 0.825592791583562 1 1
0.410837407653664 0.384067904716316 1 1
0.382305948904352 0.369139002756454 1 1
-0.0260481169260021 -0.0127363392149556 1 1
0.330343740582498 0.314690220425119 1 1
0.486337014345105 0.471537801750521 1 1
0.321480166808962 0.30863619883857 1 1
0.360725455584653 0.335379417784116 1 1
0.573925889352845 0.547710970183287 1 1
0.345393428216164 0.326143555274598 1 1
0.381335790383599 0.361567253270762 1 1
0.263958199156544 0.248053924212248 1 1
0.59449483197731 0.562636247138826 1 1
0.443380801164087 0.421683829034763 1 1
0.585818486054579 0.560110468901007 1 1
0.411617814168362 0.393320665999179 1 1
0.475955697767436 0.453218412023242 1 1
0.149753976647562 0.144081027695887 0 0
0.0842022911989823 0.0824572019164991 1 1
0.236200233001749 0.226769365148372 1 1
0.69576481209348 0.659056892884546 1 1
0.829338604028466 0.79104778127959 1 1
0.256730244357256 0.241248854918061 1 1
0.6116852617732 0.584393349862746 1 1
0.37603086287295 0.353733182988586 1 1
0.657681304258387 0.620821144280588 1 1
0.71634760608219 0.674714848615877 1 1
0.847353645581064 0.809912959039503 1 1
0.699313876203256 0.671489591046981 1 1
0.313458971436333 0.289616917629895 1 1
0.612108318514358 0.583043636861467 1 1
0.39462655003011 0.369575822237075 1 1
0.573104381235199 0.54351791835946 1 1
0.907185931220233 0.882099102451518 1 1
0.398610569427696 0.39429897794108 1 1
0.0927095313255377 0.0824142976993435 0 0
0.540069585877853 0.520714691858472 1 1
0.374347018683898 0.355555662824955 1 1
0.541163697155997 0.521035286713195 1 1
0.735398844584739 0.702561398234003 1 1
-0.180167186525171 -0.17204261139966 0 0
0.732986122593836 0.699170521737054 1 1
0.685498556462212 0.652960180592891 1 1
0.722850337580089 0.694761231576869 1 1
0.525102755603031 0.490917438818575 1 1
0.887703591141024 0.835762956152355 1 1
0.361539792082642 0.349730811263502 1 1
0.620138959821931 0.590538736759865 1 1
0.918500527228225 0.878187809838243 0 0
-0.019873350810241 -0.0160989652262359 1 1
0.911987958076956 0.871217083659271 0 0
0.279342358813056 0.268899555769032 1 1
0.119703433855256 0.0851822097293762 1 1
0.523719823054967 0.497359666838503 1 1
0.728575115116362 0.673081711957268 1 1
0.466180499162872 0.439317252934515 1 1
0.633214169030029 0.599075166662768 1 1
0.324668900463723 0.309426625832739 1 1
0.496315663077312 0.470481029649565 1 1
0.725362284126408 0.697794519642122 1 1
0.258387243511426 0.240788725971802 1 1
0.576836382820401 0.545423937661194 1 1
0.128534759722263 0.119715574224284 1 1
0.523729979109565 0.500085681590419 1 1
0.491600792906178 0.467659863512915 1 1
0.408653506566729 0.380098065912713 1 1
0.512134205794642 0.482397259642478 1 1
0.511669151350525 0.485419949521133 1 1
0.531392344438551 0.50280312321223 1 1
0.0773096547618112 0.0688684256242812 1 1
0.550734609459164 0.519805010780334 1 1
0.396599372782059 0.368705783383076 1 1
0.598823216322703 0.56948692537702 1 1
0.218856714102815 0.199788403764901 1 1
1.00200295216157 0.937170144016712 1 1
0.485891352575774 0.460504197307398 1 1
0.416054313441102 0.400050626541576 1 1
0.552675113861214 0.528111336634522 1 1
0.265427131206993 0.245943539206503 1 1
0.592590871665723 0.560946379838667 1 1
0.658187647630459 0.627294354131037 1 1
0.453326244117724 0.441143681312825 1 1
0.581103775868987 0.558031558875435 1 1
0.318006038645917 0.304453642210925 1 1
0.679255545467216 0.643246481485955 1 1
0.529116459208868 0.505247198673555 1 1
0.510294808036509 0.486974664834651 1 1
0.523760153842772 0.496758830427281 1 1
0.595754544905574 0.562084733930342 1 1
0.115103401984432 0.116414676540935 1 1
0.505451419112864 0.479063964010146 1 1
0.641890716712038 0.599185908882811 1 1
0.327386904274044 0.312433840516984 1 1
0.671611250549054 0.644404546987897 1 1
0.360733793286304 0.342702329538033 1 1
0.601420608318247 0.573676825099234 1 1
0.900482610745082 0.850227474230734 1 1
0.456179143066173 0.434002767368127 1 1
0.431904463512477 0.415170974334328 1 1
0.62180354341685 0.596874348781461 1 1
0.474234515157563 0.45044335049658 1 1
0.286559287287328 0.27497818222895 1 1
0.315640473079548 0.294790563634253 1 1
0.667249815281474 0.641645437074831 1 1
0.724465982719343 0.677417868741128 1 1
0.348423655254453 0.343827705507589 1 1
0.362037276836858 0.34804842365798 1 1
0.391252383986377 0.369900787640951 1 1
0.476792846806718 0.449525854429131 1 1
0.5357925481671 0.512136823643997 1 1
0.488038416458352 0.47037185686542 1 1
0.825422608788578 0.781050134788922 1 1
0.504645702065656 0.478042911675656 1 1
0.501241717882549 0.47087337617361 1 1
0.0100775343213873 0.00895647830041936 1 0
0.520459034959701 0.497368270943921 1 1
0.215326287041319 0.192429779975486 1 1
0.282493096397155 0.265835443866323 1 1
0.554806743232866 0.520195956411305 1 1
0.324327929325776 0.306501995093151 1 1
0.970524153793723 0.92405869500735 0 0
0.324828697195767 0.289565154493405 1 1
0.164001979215044 0.154938325625183 1 0
0.391422248473482 0.374754099476315 1 1
0.611218944984589 0.566514498255215 1 1
0.389982927748796 0.363224069908093 1 1
0.772338341217043 0.754982453460044 1 1
0.528802602272724 0.497015154719934 1 1
0.19110911121333 0.179291994790657 1 1
0.944337715687339 0.89133238767504 1 1
0.46850748353497 0.436735150478779 1 1
0.478897187354194 0.450922813439369 1 1
0.646997718222185 0.619499620926214 1 1
0.748534560871844 0.727647244272089 1 1
0.618167208470047 0.585805323941684 1 1
0.768779469159102 0.734338128669264 1 1
0.219918605774834 0.207170995591033 1 1
0.436757088162308 0.422992055625117 1 1
0.615412861606853 0.583360376947974 1 1
0.303230596967313 0.29036319012186 1 1
0.318972481503049 0.302077276728672 1 1
0.602160053894836 0.570751217082722 1 1
0.782146380359379 0.743004694922835 1 1
-0.0786028564689979 -0.0764368444228959 0 0
0.298340176159992 0.285371567932187 1 1
0.872111180101534 0.833478668870717 1 1
0.191123394493991 0.18519183411049 1 1
0.265530506096456 0.256289640174483 1 1
0.338740498953493 0.328706926169326 1 1
0.423758670299053 0.405867113028241 1 1
0.208076493040477 0.203735397285698 1 1
0.421186720043046 0.3936897202231 1 1
0.354511753955801 0.342012345959347 1 1
0.582042526561387 0.540258001550652 1 1
0.610474361425209 0.582201124852422 1 1
0.621379037872527 0.5956133394925 1 1
0.28452618532625 0.268964452374761 1 1
0.261413341535912 0.247513748535564 1 1
0.710012694778482 0.678203446394351 1 1
0.882777782662089 0.842543015993254 1 1
0.544808663724867 0.515804747710676 1 1
0.367495948467397 0.34956472592184 1 1
0.483099181739308 0.46174181688489 1 1
0.770757401077433 0.723520290717789 1 1
0.181641881511924 0.17046498615037 1 1
0.612207666184073 0.582665152858677 1 1
0.437139449999327 0.420071467629098 1 1
0.120994453700631 0.123465968096886 1 1
0.443779667675247 0.421751500975208 1 1
0.396935268195803 0.376634391225167 1 1
0.771632616385338 0.736848556969426 1 1
0.648218297469016 0.615708218818656 1 1
0.314407403822071 0.3032658559119 1 1
0.624736108632171 0.605310096118092 1 1
0.223114811619494 0.217081850463373 1 1
0.735041766585464 0.695671384869243 1 1
0.668799279884983 0.644264193382172 1 1
0.53794110678258 0.514546064361535 1 1
0.453981164028774 0.42868857629458 1 1
0.574408070608563 0.544805632065332 1 1
0.480678027499536 0.450584181227111 1 1
0.81026858534415 0.768908724224803 1 1
0.0365509737263547 0.0310108190924889 0 0
0.759242987614167 0.718256504162346 1 1
0.685648398183672 0.658715718681918 1 1
0.695446348448962 0.654770705495734 1 1
0.489410125848942 0.465117945890851 1 1
0.526833580057571 0.501869134507606 1 1
0.238706731803706 0.228740782946848 1 1
0.525485553588027 0.500416325265975 1 1
0.399073643654003 0.384833597917032 1 1
0.0451900191537249 0.046103314677437 0 0
0.465766318062473 0.435957264764533 1 1
0.466685383673878 0.441400277338569 1 1
0.493382243175537 0.459143781608487 1 1
0.205563658401566 0.197057769785476 1 1
0.628575263596188 0.594765892150539 1 1
0.515385178239042 0.492361830247499 1 1
0.086154880510277 0.0840871541776694 1 1
0.503538565117269 0.489235224285866 1 1
0.267257633561485 0.255896514350269 1 1
0.574896216735689 0.547786313878512 1 1
0.217944181473224 0.208595528980695 1 1
0.519379328437424 0.491393597613718 1 1
0.687720877676871 0.661481019720222 1 1
0.535073118996981 0.514521699089504 1 1
0.585215238696509 0.560706928237106 1 1
0.497539824000696 0.478293150642478 1 1
0.239775028402455 0.219220608676235 1 1
0.203608555293239 0.197647774807892 1 1
0.271086099599335 0.260145591802056 1 1
0.141719920742542 0.129731870034153 1 1
0.567617536071146 0.543523734045769 1 1
0.885770384179482 0.850563002382926 1 1
0.487564195027308 0.463093391508251 1 1
0.745394163274274 0.72032055074855 1 1
-0.0701510901944673 -0.0673421955875522 0 0
0.202710695908091 0.181291366208633 1 1
0.538755509092765 0.510839770770456 1 1
0.891355721603411 0.837833077305201 0 1
0.852296547847829 0.810400830727546 1 1
1.15779436473908 1.10088810197731 0 1
0.463363122559898 0.444248361119407 1 1
0.646031303371497 0.616182675807849 1 1
0.697671246587817 0.666007620347754 1 1
0.0509043871603252 0.0501911568766363 1 1
0.600039501372828 0.566314975629908 1 1
0.187605086367283 0.177399599507962 1 1
0.568294789511956 0.548052733886999 1 1
-0.330070613884802 -0.315810465308864 0 0
0.382405141662418 0.35650738069912 1 1
0.781944039703737 0.743080989421114 1 1
0.715602353872534 0.688501297806791 1 1
0.386494628818836 0.375414475393456 1 1
0.460775360691723 0.438148393658385 1 1
0.395439464263557 0.36978554052955 1 1
0.262491030477506 0.249403995192558 1 1
0.546711111577176 0.532734147845455 1 1
0.666274484761308 0.632784396030952 1 1
0.0610712951331327 0.0632795144049929 1 1
0.191335123713349 0.186707747089232 1 1
0.525899474117014 0.491866775116846 1 1
0.551303197597821 0.516583314383803 1 1
0.418924941503609 0.395813482696339 1 1
1.0071780743124 0.957636010971345 0 0
0.234683555693154 0.234239402536254 1 1
0.382978046276692 0.361254689408171 1 1
0.368388797157031 0.357337390881997 1 1
0.543769441574199 0.521882079402061 1 1
0.513906785445246 0.485598943342754 1 1
0.668988581808655 0.63627834017332 1 1
0.551956637154797 0.521012244432902 1 1
0.747788914467548 0.705982043101794 1 1
0.450547718495307 0.432633695385444 1 1
0.55828218820706 0.535932833749326 1 1
0.117494310041364 0.1112946322121 0 0
0.297965581425751 0.28934001907927 1 1
0.305525133321553 0.286278243551669 1 1
0.761451288494922 0.730370285466065 1 1
0.440590311740734 0.41512396718379 1 1
0.542670591044346 0.525043908111776 1 1
0.288668618367755 0.278995042468909 1 1
0.291155850035618 0.284865552109071 1 1
0.475836685248797 0.446889441105584 1 1
0.225250043781396 0.216297606707366 1 1
0.305728029833217 0.287112593224202 1 1
0.482139012698116 0.470968448197149 1 1
1.11497810712743 1.05705271601021 1 1
0.479601368814736 0.456887134214132 1 1
0.464935050864802 0.450569647693519 1 1
0.78539912457571 0.75092643749841 1 1
0.723424365111718 0.689838786339371 1 1
0.537685669625292 0.515193731693466 1 1
0.503579455744483 0.471289158425541 1 1
0.647996684683234 0.61176732424847 1 1
0.746782695636352 0.716873741225677 1 1
0.539592769187625 0.512176760159606 1 1
0.436852357563604 0.41948916021474 1 1
0.491633857785672 0.467396489280123 1 1
0.439561016766273 0.412258208219304 1 1
0.641178685232746 0.620074563454797 1 1
0.0867887249209685 0.0747672963040693 0 0
0.803304713791217 0.761919483434736 1 1
0.611258483640229 0.581714216405119 1 1
1.22733215621375 1.17372782892357 0 0
0.538262431037772 0.511654004103614 1 1
0.429852025825148 0.403828829867332 1 1
0.374159837485672 0.350665448231949 1 1
0.117259160273389 0.11180295834064 1 1
0.459787093397045 0.44175828731942 1 1
0.25662643332547 0.231161824381642 1 1
0.536815396650791 0.5131887005438 1 1
0.31446007403616 0.301451766961923 1 1
0.411031735592985 0.383927898064892 1 1
0.604187406753041 0.561269911960876 1 1
0.573234079520627 0.548949751225803 1 1
0.46444005676436 0.442013853748711 1 1
0.75988409075604 0.722585333156465 1 1
1.16464353201627 1.11264705513532 0 0
0.355799865284297 0.34676174807955 1 1
1.12617871148895 1.06773405227939 0 0
0.119251111128335 0.104490434163097 1 1
0.457786536254425 0.437473068662769 1 1
0.66678901407415 0.640565483998098 1 1
0.461192196911364 0.441001017533171 1 1
0.678854368470353 0.646206950939724 1 1
0.319172045428424 0.299875305806213 1 1
0.754629952717856 0.721013094102907 1 1
0.319476038787125 0.308493374796955 1 1
0.295519343574754 0.284755875746886 1 1
0.550055865114689 0.522339118522076 1 1
0.471398923901903 0.435004171444315 1 1
0.428143513553875 0.405838007299635 1 1
0.409339430709114 0.38576749259852 1 1
0.421177450038447 0.402942329040194 1 1
0.0708631408229599 0.069918668302094 0 0
0.358368941621634 0.335994212082132 1 1
0.871941372151778 0.823885522979363 1 1
0.444636480029351 0.424221069591912 1 1
0.189435436107691 0.171721422222893 1 1
0.653315438475723 0.622301592735726 1 1
0.452441639874412 0.433288699735646 1 1
0.577427255931466 0.545527430286158 1 1
0.890899343598879 0.843381369963929 1 1
0.559932466964862 0.532512988016231 1 1
0.412963936253797 0.400166964671422 1 1
0.0737328391259495 0.0747281771095158 0 0
0.803897573486493 0.764336858276258 1 1
0.377605676369281 0.343772453042391 1 1
0.288476039267869 0.264042879674324 1 1
0.19564192401326 0.177603859025054 1 1
0.5317084887271 0.506112846986202 1 1
0.759181226557174 0.723880988985951 1 1
0.32260191073622 0.307958838903716 1 1
0.479021611096885 0.459102805413649 1 1
0.568850766124608 0.539144387562727 1 1
0.225544878425202 0.217286609642706 1 1
0.598552247836107 0.567563763397016 1 1
0.606464144901789 0.578815729489068 1 1
0.614748547647097 0.589711680150766 1 1
0.501456184824894 0.471903188897901 1 1
0.712047103929564 0.673625764261347 1 1
0.290906454761294 0.27350380147057 1 1
0.262970129830223 0.238134863159899 1 1
0.614671200617241 0.592604679237495 1 1
0.665063823073028 0.639788169976776 1 1
0.27949717138791 0.261822861777777 1 1
0.619664170469045 0.592247350798059 1 1
-0.354749046395132 -0.33658066585928 0 0
0.496750754108361 0.464733585880121 1 1
0.979678782935601 0.930714707096885 1 1
0.950497416435441 0.907155195957082 0 0
0.35531164135993 0.34310636844247 1 1
0.606807808446789 0.586536037365719 1 1
0.400095143358731 0.377119329242702 1 1
0.924150625371626 0.88395743453523 0 0
0.207058240403561 0.192548281288602 1 1
0.452070118245162 0.424432562695204 1 1
0.407314984296891 0.378748521027527 1 1
0.139904144832231 0.134203735423729 0 0
0.263995301655772 0.250500513243051 1 1
0.941034157589396 0.89500766394897 1 1
0.360858865849961 0.352281032432694 1 1
0.576651448581344 0.543720101238124 1 1
0.335929838556341 0.318494062437736 1 1
0.564081443647586 0.537242259732422 1 1
0.531060742510812 0.495883979103544 1 1
0.155685246336778 0.145366145390946 1 1
0.585148170503829 0.559007894544762 1 1
0.548908950343457 0.527756129808846 1 1
0.0840427732163995 0.0748885099289553 1 1
0.357994439445313 0.346684652509663 1 1
0.846779707968972 0.80704117817573 1 1
0.744681627206008 0.714367777061039 1 1
0.596452750087337 0.566514401664785 1 1
0.266832705486844 0.252599929595098 1 1
0.606712009797522 0.578411016583912 1 1
0.959960767350466 0.905672689787739 0 0
-0.0539568772785836 -0.0541438330582553 0 0
0.0872756001104967 0.0859866069774619 1 0
0.116413260133244 0.114964508712808 1 1
0.366099502625456 0.347930032653025 1 1
0.363173136672167 0.343233444729302 1 1
0.484957774685306 0.462098326736055 1 1
0.535359530731687 0.512417757521694 1 1
0.578541303804929 0.542383728079582 1 1
0.235833318107983 0.223739921768481 1 1
-0.0383557440035096 -0.0452571727250562 1 1
0.521885890102475 0.497878877020133 1 1
0.205645375741292 0.203711342799317 1 1
0.267302830169256 0.266163613303066 1 1
0.492291437490331 0.471001118249156 1 1
0.49694892436544 0.473612303851958 1 1
0.590512408639144 0.563422960387024 1 1
0.814736029636246 0.774656014105827 1 1
0.403555945388627 0.382695777795833 1 1
0.173618025752545 0.168925979012324 1 1
0.41654798959034 0.386506571947343 1 1
0.287474118664974 0.266043265521736 1 1
0.459000091764398 0.432120217190394 1 1
0.67068712471799 0.640455264927535 1 1
0.475268872871271 0.444542244804178 1 1
0.249938473221689 0.234236793580303 1 1
0.544548368151234 0.515224912504552 1 1
0.0513640088928087 0.034367531534791 1 1
0.500633883513352 0.466517944971297 1 1
0.476761757517056 0.458573720086702 1 1
0.483175032367516 0.448695087759532 1 1
0.229407988200973 0.221662382538323 1 1
0.601392587863515 0.572531971590897 1 1
0.374190145973838 0.356445889494856 1 1
0.614356065995133 0.583648211226932 1 1
0.491417346829959 0.467036913879036 1 1
1.1021413203904 1.05679714091487 0 1
0.370531276859856 0.359902697628435 1 1
0.310461112793719 0.30369088177257 1 1
0.486196739509306 0.458120317852748 1 1
0.690056773591034 0.647894354885126 1 1
0.522544934633739 0.491376027092785 1 1
0.312839153948438 0.302078911658682 1 1
0.513459262164299 0.478624676999626 1 1
0.568714221940585 0.549274348718251 1 1
0.359931726963249 0.343072335843874 1 1
0.678348780828785 0.637305912310156 1 1
0.51316652838443 0.480732947517952 1 1
0.672250781963707 0.645817259118802 1 1
0.749008001770619 0.705205919595118 1 1
0.441220012464059 0.419178980034738 1 1
0.981431594731817 0.938044940778968 0 0
0.319563515601434 0.307648770997472 1 1
0.857445376698592 0.814383645860816 1 1
0.475795924901694 0.449187875232783 1 1
0.29032928771693 0.268348009177563 1 1
0.487249115931001 0.470311070076894 1 1
0.527477181628008 0.505186679740747 1 1
0.693954672133915 0.666139326003756 1 1
0.727926634964628 0.684352778633144 1 1
0.670129797998998 0.631697428661856 1 1
1.04252680455108 0.995547047568055 0 0
0.40490569915727 0.386320291880169 1 1
0.0634558195100807 0.0584389061505768 1 0
0.214514038954533 0.204974572657795 1 1
0.447799831643519 0.424907526621295 1 1
0.534801333316375 0.503668067734516 1 1
0.323095249596364 0.305339576016298 1 1
0.573180607909452 0.549670833045026 1 1
0.41626069762368 0.40022220289373 1 1
0.43013298423119 0.410933310679931 1 1
1.10454174154264 1.03620772804523 0 0
0.481555906221201 0.456378616687778 1 1
0.331571299990201 0.317281104801947 1 1
0.210036898759409 0.195884686625745 1 1
0.495619482958629 0.466671495711818 1 1
0.638139978499754 0.613179564908319 1 1
0.146288000063447 0.1453698883226 1 1
0.257829159839707 0.25207203791208 1 1
0.373107848613821 0.349591674635801 1 1
0.409798368579219 0.378339652216268 1 1
0.908308069236254 0.864450517029798 0 1
0.261102954967187 0.244031609385982 1 1
0.239320331266762 0.217858116414268 1 1
1.01928608956573 0.953049796956562 1 1
0.513710057636047 0.493839726265839 1 1
0.47626400235975 0.450636324913492 1 1
0.660571373799883 0.623939085007824 1 1
0.472339779313792 0.451893233540926 1 1
0.451240548855212 0.433715868314196 1 1
0.21597701761976 0.204533599698955 1 1
0.58565336286027 0.560728420722879 1 1
0.32886720980667 0.318062248927214 1 1
0.39674223713572 0.378888607541489 1 1
0.399863129329669 0.384315213593208 1 1
0.393087084741627 0.378999187155297 1 1
-0.0184189693858437 -0.0132516617498342 0 0
0.97199330795744 0.918567262969554 1 1
0.810293651634267 0.769767609897056 1 1
0.421775464016363 0.387122896802002 1 1
0.526316700252566 0.497055553067344 1 1
0.508412047885584 0.482772339101929 1 1
0.267162711566178 0.259424980776081 1 1
0.718643351265378 0.675577603871919 1 1
0.296637284249165 0.281995361942518 1 1
0.229835909367723 0.21700332463663 1 1
0.584638924232929 0.556094591818424 1 1
0.440397973865453 0.414204387682829 1 1
0.641495240413065 0.618988233169753 1 1
-0.120119121851929 -0.117635485303904 0 0
0.672963989978699 0.642190686728495 1 1
0.297622287726366 0.277391014579777 1 1
0.790801933664444 0.758030093080471 1 1
0.704581906890994 0.675976349291268 1 1
0.618615150138868 0.587425622980552 1 1
0.838396462784894 0.806527768736545 1 1
0.184880212860363 0.181128456214927 1 1
0.168063986473981 0.164041488007355 1 1
0.762251129324441 0.725294231747643 1 1
0.114946257985281 0.11258145785948 1 1
0.688748662316169 0.649720541291725 1 1
0.524334835479121 0.507279987061698 1 1
0.414562868870901 0.395491129209784 1 1
0.920862159965843 0.854805808035324 0 1
0.107700308179293 0.0972651999966095 1 1
0.640613187448683 0.615650436492093 1 1
0.451243690009769 0.430133798051936 1 1
0.203099827785541 0.195946833058423 1 1
0.891650064090187 0.848369972973106 0 1
0.776958777830908 0.747471595751265 1 1
0.477381464727456 0.453579368576447 1 1
0.422391215279324 0.402306009232549 1 1
0.655041522020127 0.621875007632467 1 1
0.237653164093742 0.232363682950398 1 1
0.854309371068002 0.80895222090603 1 1
0.917999536884463 0.874815558007605 1 1
0.564332764545767 0.535756488517545 1 1
0.368751338010926 0.348750202444501 1 1
0.284421014543237 0.271419696520915 1 1
0.396903033629903 0.381368455765081 1 1
0.443781188971592 0.417518544252015 1 1
0.402017211977259 0.381861805600924 1 1
0.45704394034526 0.442238394227732 1 1
0.604770411492063 0.579342057070592 1 1
0.564252943201696 0.539462165180898 1 1
0.554730109758242 0.533104463080091 1 1
0.697840120743176 0.667848580745403 1 1
0.339765652922884 0.32960102470703 1 1
0.20327824625163 0.196124969969855 1 1
0.492352190182514 0.47139189893935 1 1
0.609853867872003 0.58777658110191 1 1
0.186125287357841 0.180168895442125 1 1
0.277184061316185 0.260222013237048 1 1
0.82205845417062 0.790924778293827 1 1
0.243532905802217 0.233993500847554 1 1
0.605157947322917 0.57479668318654 1 1
0.695556445972657 0.661498030113462 1 1
0.692630094620307 0.645299775676424 1 1
0.79464129435228 0.758931434536167 1 1
0.938664656149172 0.887404809746902 0 0
0.120434794792896 0.11100619605593 1 0
0.482297042007857 0.457056819694009 1 1
0.680802714250284 0.634375095151876 1 1
0.853999150575015 0.816626811480705 1 1
0.117046051758564 0.102772842912219 0 0
0.638605245499505 0.615278629947138 1 1
0.684835884703872 0.654276941206735 1 1
0.0108787063359094 0.00284678005766434 1 1
0.190088713653901 0.173931608104569 1 1
0.747702922519236 0.715670923567708 1 1
0.767686386109306 0.733381880037122 1 1
0.604764437011075 0.57683979453133 1 1
0.330353057250434 0.315538548720997 1 1
0.750444174264835 0.715365725184581 1 1
0.232187816632005 0.223550043086546 1 1
0.917828148666774 0.874307332562884 1 1
0.591573491262499 0.556342641116505 1 1
-0.120240101726069 -0.115555203716676 0 0
0.690557222509784 0.65915006577621 1 1
0.27343036509484 0.26334627236387 1 1
0.723692840394951 0.685259546697842 1 1
0.266269838320288 0.253319222970878 1 1
0.709260208654571 0.677829783461636 1 1
0.35500468087982 0.33750275718895 1 1
0.625146961800366 0.598649774041375 1 1
0.541681631400019 0.519571647901877 1 1
0.431817428728906 0.40761547315973 1 1
0.493413369288358 0.477187409744589 1 1
0.573147122165394 0.549815996855189 1 1
0.585618506334941 0.556472495337875 1 1
0.44928189643698 0.424350908481128 1 1
0.25103903122681 0.239680730008678 1 1
0.75520206574122 0.722902302945862 1 1
0.607061768934637 0.586435618060372 1 1
0.575772989579489 0.53946600149726 1 1
0.454804107153003 0.435104808223245 1 1
0.394171314848497 0.381171535245081 1 1
0.721369298369679 0.692190206639201 1 1
0.857314252348409 0.813531674473379 1 1
0.0371051160333069 0.03115092434698 0 0
0.433275447482147 0.422692083590237 1 1
0.43770334825953 0.418682512307337 1 1
0.631459968060872 0.594677454903311 1 1
0.700765197164989 0.662830033505153 1 1
0.441864700969785 0.42349408597206 1 1
0.245698071109804 0.229779502028633 1 1
0.484912173725344 0.456519970384551 1 1
0.57872216847864 0.537851543248963 1 1
0.533199087636956 0.506044589248266 1 1
0.588938355130244 0.557747361819653 1 1
0.444363457817337 0.418399330240115 1 1
0.615938388019132 0.590198728445165 1 1
0.612249878699922 0.587122396505017 1 1
0.242640765466439 0.236001297147436 1 1
0.655291805670671 0.624621689819375 1 1
0.864763009136127 0.827901366355218 1 1
0.210660478115836 0.207570165010073 1 1
0.504864928197112 0.479753468944134 1 1
0.483669351963295 0.457660270364566 1 1
0.506920169943695 0.480260893197902 1 1
0.616411338287362 0.588428762585666 1 1
0.354333994559433 0.334797193269648 1 1
0.933901131770595 0.889228577708834 1 1
0.811090312739853 0.773164174996015 1 1
0.20033330807351 0.195092393816668 1 1
0.169619102394305 0.156479838518745 1 1
0.181533838823875 0.172078089014487 1 1
0.123930603600207 0.121766146343874 0 0
0.533515526408483 0.512221376343176 1 1
0.552807588153988 0.524560882684016 1 1
0.691203459641335 0.651183087200385 1 1
0.819716904329785 0.772770533817071 1 1
0.704357122050496 0.66875974430628 1 1
0.465928932297438 0.446328781058501 1 1
0.902570148674229 0.853287929653748 1 1
0.547643970678639 0.527020993675927 1 1
0.398523015049482 0.382036941090508 1 1
0.294358364616358 0.281194341639824 1 1
0.642827570186082 0.609686947637423 1 1
0.412193446833591 0.391857060062783 1 1
0.423003239463166 0.410385417076928 1 1
0.717488736603958 0.687089320667143 1 1
0.270871395384395 0.252433761516838 1 1
0.398783405099642 0.378340259925263 1 1
0.81207073092749 0.771234491531852 1 1
0.224353704863344 0.210315006961972 1 1
0.646919827452911 0.613695783956824 1 1
0.0162617523883762 0.00800598351801081 1 1
0.600571300980849 0.575590205276926 1 1
0.337158712670247 0.319179002909366 1 1
0.625273305664374 0.600536936340488 1 1
0.517313515468559 0.48743697935638 1 1
0.382608897871039 0.360254351606187 1 1
0.625738111102315 0.584791960840315 1 1
0.762806689767298 0.721056820985781 1 1
0.631866705721768 0.60509304202248 1 1
0.423598100293223 0.4034381713486 1 1
0.443855369176141 0.434518647033193 1 1
0.637207489515584 0.607782940615232 1 1
0.41771808229972 0.398324893552962 1 1
0.426075942354306 0.412165890653383 1 1
0.815851810110281 0.776036963752996 1 1
0.46750359424815 0.447814007254646 1 1
0.683911628548579 0.65144048205735 1 1
0.93663683705885 0.900442527823784 1 1
0.688664640123127 0.653219458818503 1 1
0.744321895136549 0.705956141105971 1 1
0.0690329803819451 0.0656945093854924 0 0
0.493215328344385 0.470035468740548 1 1
0.267777819536419 0.251009155304836 1 1
0.135648147963213 0.130620781080135 0 0
0.285528198820255 0.268130218568943 1 1
0.216928967861097 0.207062002006464 1 1
0.408892532127372 0.394255548119453 1 1
0.338716992013412 0.320205985444324 1 1
0.465291324577302 0.447504020685755 1 1
0.463598103929577 0.442557327332828 1 1
0.308801932959023 0.290895799306135 1 1
0.656411040128768 0.623439033961837 1 1
0.566117734059967 0.541785766652125 1 1
0.811347804233187 0.780380682905521 1 1
0.597551870585213 0.579588794861965 1 1
-0.0282313503199559 -0.0274471193087495 0 0
0.636457220146867 0.607225209070092 1 1
0.354180394190152 0.336218927354352 1 1
0.753096665616456 0.721209345271 1 1
0.558695606133225 0.538950032098158 1 1
0.4057510633077 0.384974252524086 1 1
0.650856222495678 0.619921767836387 1 1
0.796126759128212 0.767835018122333 1 1
0.531550398152835 0.506530811991609 1 1
0.234702153780627 0.222792995989463 1 1
0.745035513077527 0.708430031949201 1 1
0.0659739186374121 0.0591100589049774 0 0
0.551701576762214 0.532008373399861 1 1
0.98235523141424 0.949829719465484 1 1
0.171018796267394 0.156194157010946 1 1
0.449073884432308 0.429778020159938 1 1
0.511498813311195 0.493360775347226 1 1
0.515671111335091 0.484926263473525 1 1
0.204628450054223 0.193995487958582 1 1
0.660568042440598 0.632783574255604 1 1
0.507048039508281 0.480424317691075 1 1
0.843546737250903 0.804752396518422 1 1
0.361976155058267 0.33527473023962 1 1
0.648924944200403 0.612699641768644 1 1
-0.240052927373819 -0.227390843891614 0 0
0.356433396908331 0.343333164843655 1 1
0.630575537632931 0.603695345037025 1 1
0.674946096921832 0.645259075168331 1 1
0.765851082576008 0.717686750078785 1 1
0.446992864378341 0.431116451935764 1 1
0.276912788443306 0.260290225042293 1 1
0.565816040224096 0.537808850528527 1 1
0.411968090180948 0.395262611950609 1 1
0.815226387347565 0.771826045917957 1 1
0.727550719931435 0.685856189999004 1 1
0.268246863775096 0.252956687012825 1 1
0.380495622237888 0.363223026214365 1 1
0.544986747088088 0.527776991062132 1 1
0.312550154969031 0.30339630812364 1 1
0.67588401575978 0.642924521576046 1 1
0.890260826221719 0.853571527619042 1 1
0.461618643841164 0.442181826181335 1 1
0.661164916699249 0.632049577244465 1 1
0.310511227778996 0.295696443630493 1 1
1.00082021420504 0.958673969677916 0 0
0.434886371064664 0.399406118713185 1 1
0.446171505258929 0.42593601430004 1 1
0.471833728990026 0.447487585801195 1 1
0.255141699110761 0.24342477402912 1 1
0.464734666712667 0.441387927789079 1 1
0.809786112369654 0.766605885937101 1 1
0.682127965318525 0.641096053208299 1 1
0.634699668652282 0.601369516458563 1 1
0.639914919603753 0.616300995605991 1 1
0.559367061399236 0.530335703512628 1 1
0.49392553784065 0.475377012298588 1 1
0.967216212278071 0.924515837998884 1 1
0.311194813138301 0.303629535409577 1 1
0.427993160210171 0.401274877132949 1 1
0.442663078652694 0.422338723828383 1 1
0.812537195621454 0.765961211380527 1 1
0.511561529655236 0.485828879010794 1 1
0.293387647144011 0.272742529308323 1 1
0.503847614274403 0.478644393660941 1 1
0.809580006000841 0.773951866991926 1 1
0.584367958519663 0.553755008135979 1 1
0.365908725418795 0.345954717906742 1 1
0.295269865093936 0.279688565255256 1 1
0.227558485804998 0.215030672760496 1 1
0.476387283002858 0.457415856807454 1 1
0.524702809776562 0.483835047881658 1 1
0.537946161002467 0.506159570464266 1 1
0.556209971947094 0.527239645983703 1 1
0.341648605569725 0.318226675733488 1 1
-0.349636840150446 -0.345197097035093 0 0
0.443951831042557 0.417938405810055 1 1
0.511846001044833 0.491267102313407 1 1
0.370760942463371 0.346866978160661 1 1
0.446407513528521 0.425160973819983 1 1
0.388187103489818 0.365286034467925 1 1
0.478312756553882 0.453771212549395 1 1
0.770370028031435 0.721153724638652 1 1
0.275990822285625 0.264057063593887 1 1
1.1051844918205 1.05475640688705 0 0
0.46222048217342 0.440932638725296 1 1
0.544957949481494 0.513739450429002 1 1
0.321854069370949 0.304069707406226 1 1
0.526808106818816 0.505992571366791 1 1
0.737553489655498 0.697814101295791 1 1
0.432165323710639 0.417571358197449 1 1
0.37403550568484 0.359564714701425 1 1
0.685637889491975 0.653376659134381 1 1
0.0409381395942909 0.0339271117323555 0 0
0.658736017493063 0.625049112772853 1 1
0.791940009572217 0.754469443012198 1 1
0.702544265652677 0.667357637451456 1 1
0.102665001717932 0.102608732694475 1 1
0.221142425309319 0.196725081040521 1 1
0.315729344677871 0.288799091574993 1 1
0.0766554254080005 0.0662920297128018 1 1
0.570617300666132 0.545820974375788 1 1
0.202467933258705 0.197102273536298 1 1
0.306840142864741 0.284627065741305 1 1
0.647489466490339 0.60658271029835 1 1
0.382981664737244 0.367168432500971 1 1
0.364288152408292 0.346482719226319 1 1
0.365509094156176 0.347965240185953 1 1
0.68265636736443 0.658948571748028 1 1
0.747023620817347 0.717580496633917 1 1
0.132393211652873 0.121519883367471 1 1
0.868464796003502 0.830019172982194 1 1
0.495485308761075 0.477511955085135 1 1
0.682229095388603 0.657845101493775 1 1
0.666949359889091 0.637188113003983 1 1
0.479329263193167 0.452574357358095 1 1
0.664325371450576 0.628514683137644 1 1
0.691524189261477 0.649458235097433 1 1
0.754884134886099 0.722167953307633 1 1
0.459723823006271 0.437415466937894 1 1
0.256664044802703 0.23941431905599 1 1
0.457813307991548 0.436885733983016 1 1
0.576466105081181 0.551999452623974 1 1
0.605571023762666 0.582004580791661 1 1
0.081593615806618 0.0781957152375778 1 1
0.406123403263518 0.389229830810737 1 1
0.64393654350524 0.605041049459952 1 1
0.517091470493042 0.485757094659978 1 1
0.32121289486306 0.313699472757936 1 1
0.944687383298092 0.905769160515522 1 1
0.353013787702571 0.342182287162423 1 1
0.41175742492661 0.391580252058941 1 1
0.440483054468545 0.418397884452737 1 1
0.232574565631121 0.222807959319765 1 1
0.773866521312965 0.735117446076612 1 1
0.555665848283559 0.524361016269291 1 1
0.890416398168076 0.835232408041624 1 1
0.777717351539529 0.73368755802611 1 1
0.702408519695405 0.673600951714621 1 1
0.815835840595289 0.766737148383822 1 1
0.557615670352289 0.527967353335452 1 1
0.435797788470153 0.414272132241456 1 1
0.0288569203606135 0.0263619388387818 0 0
0.254280484127275 0.249108653818183 1 1
0.337414706300351 0.32743052850726 1 1
0.607387821994478 0.578179373104863 1 1
0.0966903854819671 0.0894846081294575 0 0
0.895257432007739 0.842440549301311 1 1
-0.0261623086781573 -0.0218029175894319 0 0
0.0038486779411432 0.00795403188495394 1 1
0.28315591285967 0.27278861532871 1 1
0.506158326785929 0.486727250349231 1 1
0.196443864332981 0.187689811523202 1 1
0.618374995062294 0.589774993558626 1 1
0.744254694969294 0.709579864797692 1 1
0.82581697926826 0.783366665221971 1 1
0.342449580206055 0.333307506458748 1 1
0.45197235162824 0.423021839588035 1 1
0.446670503019411 0.42308114620574 1 1
0.508885264915198 0.482435154153766 1 1
0.213754749817656 0.204076006516541 1 1
0.384942811974497 0.362547599382076 1 1
0.251444715566649 0.237388906283695 1 1
-0.0698511201660726 -0.0692221073241722 0 0
0.365878678083938 0.35602686343539 1 1
0.562296462265933 0.529379794079079 1 1
0.612741279233563 0.57972415064762 1 1
0.246313876986024 0.227106646948492 1 1
0.667231817503662 0.637359059319055 1 1
0.659428637303208 0.628977248325961 1 1
0.738173470414997 0.706354714164072 1 1
0.62082347723231 0.59074517195113 1 1
0.299625893971614 0.29092934727556 1 1
0.480510243804639 0.446442166359275 1 1
0.793002639664555 0.757569173979864 1 1
0.550385722888176 0.522598500719585 1 1
0.505491236115334 0.484756953940395 1 1
0.465947459502784 0.442402853531369 1 1
0.687095041801919 0.654205225257702 1 1
0.207382057481523 0.194641624096015 1 1
0.34860844273614 0.327785645418925 1 1
0.612607942747009 0.584873316288652 1 1
0.247872495534448 0.237472962675528 1 1
0.547319566978187 0.522032354499639 1 1
0.381438141167089 0.366538800683103 1 1
0.301852931695516 0.284115939735368 1 1
0.50667867893191 0.477921227498962 1 1
0.372020718864999 0.358087668320102 1 1
0.898184877496142 0.842286627181612 1 1
0.414826172440774 0.392486159256454 1 1
0.461943615727571 0.425561738857929 1 1
0.216889049665022 0.207219498895599 1 1
0.541412508850643 0.517460743333221 1 1
0.164447629233826 0.164417177781191 1 1
0.275033767472556 0.263223043086111 1 1
0.852175129024618 0.802356663579352 1 1
0.259682277257205 0.244694153923423 1 1
0.635825844163609 0.607592659660878 1 1
0.686736333539156 0.652031547985492 1 1
0.602692354257885 0.562229329739963 1 1
0.467129667776199 0.441296123910386 1 1
0.141702227559146 0.126861673995337 1 1
0.272436084360251 0.26110944728847 1 1
0.127306633895628 0.128791884498941 1 1
0.313788743223743 0.30006594725254 1 1
0.505983957696504 0.481414137750832 1 1
0.909412094662355 0.866662374028748 1 1
0.468561490064239 0.443276892030199 1 1
0.273358501928431 0.253160550976136 1 1
0.406088538461488 0.39029138275622 1 1
0.49873535605084 0.463754815232929 1 1
0.261685435575848 0.253504354679673 1 1
0.517982857366103 0.48468695667276 1 1
0.259301476023948 0.245335396828506 1 1
0.415588434739991 0.396453380301514 1 1
0.395015703904043 0.379301657104894 1 1
0.690370078778031 0.651465095600152 1 1
0.643859438488106 0.610952895865996 1 1
0.478951820828454 0.456512390560562 1 1
0.200958288503002 0.192649647496471 1 1
0.569953970071144 0.545297298143453 1 1
0.479308370622372 0.454115958333714 1 1
0.318646737097213 0.307569575734515 1 1
0.0360182695331389 0.0364968816910934 0 0
0.125930950714791 0.118787053872533 1 1
0.192229441635617 0.178979531536788 1 1
0.295141464239861 0.272215345897122 1 1
0.107965580047117 0.101760126180156 1 1
0.646059953354145 0.61279651281436 1 1
0.837124541734795 0.797717010932189 1 1
0.655246413365636 0.621272037353798 1 1
0.378275887775707 0.353311841901879 1 1
0.922406286839897 0.880270917788443 1 1
0.122348831549902 0.114516288673548 1 0
0.836572401149253 0.803739337811644 1 1
0.617368369061045 0.589027114883609 1 1
0.49109153104285 0.475896553704022 1 1
0.254925038159691 0.243003668593477 1 1
0.669499597144516 0.638839186250052 1 1
0.575393351094072 0.552205191512432 1 1
0.443884946743411 0.425305337492452 1 1
0.485003813543013 0.461811600903541 1 1
0.019029464178839 0.0185471075637388 1 1
0.718454928935888 0.681925662129028 1 1
0.261569534289619 0.256961221902036 1 1
0.584168789975777 0.555776629276838 1 1
0.440133604436624 0.422298959947096 1 1
0.679092224230744 0.650627834392062 1 1
0.228422335593006 0.217027890839426 1 1
0.340592710219856 0.332813782841853 1 1
0.827773666993446 0.787287531468822 1 1
0.141895144703151 0.133437780818848 0 0
0.458764182088173 0.43781245592226 1 1
0.345303857595678 0.325569583865374 1 1
0.127097739808704 0.114615996833515 1 1
0.45723605372512 0.437761180904033 1 1
0.262599941755848 0.259005151232992 1 1
0.851352413760948 0.808816132659247 1 1
0.558324648485543 0.527811201187076 1 1
0.560184981308594 0.526808900850916 1 1
0.614782822630317 0.592815441701944 1 1
0.730870589202722 0.694686510762986 1 1
0.379287562555486 0.364246059190792 1 1
0.456375719929052 0.429475713090721 1 1
0.0365804588137878 0.0316445052257975 0 0
0.415984224603292 0.398374827091763 1 1
0.660383829524873 0.626112653770868 1 1
0.731293878671351 0.696992917696407 1 1
0.821585805711956 0.77749232140658 1 1
0.563467673295356 0.542982591288725 1 1
0.302852526424078 0.290230518862448 1 1
0.527618557153566 0.507498801652317 1 1
0.188458528652079 0.172747764268061 1 1
0.596929659630727 0.567613216748693 1 1
0.928338280391663 0.884160273591845 0 0
0.279346766515215 0.26622474029098 1 1
0.539867777489264 0.515205230957664 1 1
0.460378334746269 0.442660096008083 1 1
0.392501705340456 0.369831952637441 1 1
0.820899817247446 0.785596522701521 1 1
-0.119160384650078 -0.123269012981652 0 0
0.124546145993729 0.119417200116256 0 0
0.482688574621314 0.460055027210099 1 1
0.576015481613093 0.539980248390739 1 1
0.62561274322019 0.599365248340346 1 1
0.111616031273542 0.111206108219163 1 1
0.13591092360187 0.125266926751143 1 1
0.809449768679927 0.773100074874288 1 1
0.754131003270968 0.718759326688844 1 1
0.251750855182035 0.24327583225147 1 1
0.558908438896427 0.535273642428951 1 1
0.820560245185231 0.78341677513003 1 1
0.494022052698633 0.476927203651679 1 1
0.588547006873282 0.547034687294091 1 1
0.819567296372918 0.773917851013461 1 1
0.360612816804749 0.351380362282781 1 1
-0.10247811715161 -0.0943101238580761 0 0
0.966215143168567 0.920145812316547 0 0
0.306689302146546 0.294980430515261 1 1
0.570949487063466 0.540746825254822 1 1
0.569760068432589 0.538593059532635 1 1
0.429220332678641 0.409593296234899 1 1
0.447442768949908 0.421541977875487 1 1
0.300999006498176 0.282117771856171 1 1
0.220414855200298 0.214090007569379 1 1
0.529858829812573 0.503676105187494 1 1
0.113517390594342 0.10355480646945 1 0
0.691185479194462 0.656204930025545 1 1
0.251306642587943 0.248688198381175 1 1
0.924731991275451 0.877013889838653 0 1
0.464625631815317 0.438936284187774 1 1
0.512865845083827 0.495701172799096 1 1
0.37870157952003 0.36514852337165 1 1
-0.0664871750620035 -0.0717435599483224 0 0
0.555881745006874 0.527657130617875 1 1
0.330310067180687 0.311939758393915 1 1
0.60137725702548 0.574825672172683 1 1
0.368364594830178 0.349944810297965 1 1
0.824368149259127 0.784811966032556 1 1
0.838299123946684 0.8029878762082 1 1
0.141529860178685 0.139382876256361 1 1
0.350467310793422 0.332887758962204 1 1
0.41638818090786 0.399940679033928 1 1
0.900747608345702 0.856173569375729 1 1
0.367569287842666 0.340655462389054 1 1
0.47136464703226 0.450864310504539 1 1
0.45325730698202 0.43265041958864 1 1
0.804056762556261 0.761065720442922 1 1
0.364986901179094 0.341194803562441 1 1
0.347321109959175 0.32680662233569 1 1
0.697138914504999 0.671253091393032 1 1
0.652909228140638 0.611432920147477 1 1
1.13393426236503 1.07939873103423 0 0
0.459727499338126 0.434281268824306 1 1
-0.0204903124191869 -0.0202580947030382 0 0
0.547592481040106 0.525008436184227 1 1
0.596313633678909 0.566778301092436 1 1
0.326416913319458 0.310076777806148 1 1
0.24803630769588 0.243758045133045 1 1
0.408510073208596 0.393130559061372 1 1
0.651905699232172 0.622874089410255 1 1
0.634650263868204 0.602597410145422 1 1
0.445470372012439 0.425954340721743 1 1
0.282135991622476 0.266948134254486 1 1
0.549269957164128 0.524070781955766 1 1
0.56903571792001 0.541329115333955 1 1
0.510401022235597 0.480652347951415 1 1
0.385524018684548 0.370008782081809 1 1
0.574314260558435 0.546822147554982 1 1
0.410361810175342 0.395146977587328 1 1
0.32049610632439 0.304387655278935 1 1
0.411260942560127 0.390174344767716 1 1
0.356725149485523 0.336954515581395 1 1
0.820671661788857 0.779483099156607 1 1
0.861380174978478 0.818769868235856 1 1
0.507700818152099 0.473145925941778 1 1
0.432956250357489 0.417980535299506 1 1
0.453002663764354 0.434747684855425 1 1
0.889023798946152 0.827280690568948 1 1
0.627293942509741 0.600635043374099 1 1
0.167044115693992 0.1593418848232 1 1
0.528411062605251 0.505897022923933 1 1
0.678494094602355 0.642056831401109 1 1
0.264105741459742 0.258288076880146 1 1
0.468558572828262 0.448983354656741 1 1
0.461211893119129 0.440178224661642 1 1
0.778871147225166 0.743633641368242 1 1
1.09334526968631 1.04295317165774 0 0
0.809096235238604 0.769826195568955 1 1
0.0186762465900723 0.0108378519586874 0 0
0.51752660669992 0.502690199431166 1 1
-0.0052363289868366 -0.00806685697898539 0 0
0.507286384351685 0.485703368161752 1 1
0.837907738854126 0.801520766368911 0 1
0.48510037951748 0.455684195382363 1 1
0.887091067912716 0.84001744767694 1 1
0.537002906315383 0.509042164213785 1 1
0.4855863422298 0.467048699731934 1 1
0.68985509512348 0.656309926735351 1 1
0.585123066411797 0.565813695956499 1 1
0.412092937225424 0.38596753681796 1 1
0.41082809002965 0.382379805543769 1 1
0.549375332538684 0.524405472744507 1 1
0.776870600085577 0.729634114142975 1 1
0.330590686700861 0.316548931333687 1 1
0.45935928526796 0.423983181535361 1 1
0.358528115923674 0.342265196706546 1 1
0.373775518069659 0.363509688672503 1 1
0.695816867002068 0.665090735377397 1 1
0.258050835795967 0.241721482691157 1 1
0.80298910807495 0.7619179878591 1 1
0.63126198454742 0.603688159685061 1 1
0.798346623777992 0.759771889319442 1 1
0.805455369365342 0.766574083303574 1 1
0.377711111026351 0.358187203790917 1 1
0.558921153658038 0.530711673672056 1 1
0.616997112775752 0.587113311256586 1 1
0.613805054398938 0.584667003916596 1 1
0.773587392724649 0.733928820859055 1 1
0.680028894034966 0.648708098519835 1 1
0.501409079938427 0.477238051968589 1 1
0.659094326268385 0.627447651015701 1 1
0.322309055826346 0.307817543803229 1 1
0.335898511980345 0.31820429196073 1 1
0.409019366331224 0.394624275796367 1 1
0.392179953088238 0.379631494366572 1 1
0.326620408195783 0.312331990452289 1 1
0.438343058055087 0.413780454769279 1 1
0.71914836644473 0.680977640245825 1 1
0.549299935786246 0.528054170415262 1 1
0.242252514184291 0.234774238233277 1 1
0.665180925699351 0.637521518440497 1 1
0.297355475703094 0.278630447240657 1 1
0.706162052888248 0.676779179840949 1 1
0.966504002102498 0.904410390161738 1 1
0.253287858439743 0.237861147691296 1 1
0.403855836249609 0.388968762995609 1 1
0.82427623225189 0.787187173218915 1 1
0.468646929355077 0.455512320047948 1 1
0.685041548693355 0.648774383350483 1 1
0.427367357370617 0.412651707830212 1 1
0.62459534296257 0.59177980418039 1 1
0.440140085603813 0.420027265143999 1 1
0.660508167488748 0.629245115012128 1 1
0.556742593051469 0.535081243147304 1 1
0.649974437276778 0.625812891001356 1 1
0.138154988799277 0.133337573893501 1 1
0.0415137377453456 0.028683764414514 0 0
0.657878593000779 0.627415428834306 1 1
0.717482677416466 0.687859377460187 1 1
0.286082950311875 0.272878407223986 1 1
0.286542678377153 0.272450927442869 1 1
0.550159143565302 0.527492426576932 1 1
0.356178803665745 0.344581021597501 1 1
0.4484794789246 0.431778548709775 1 1
-0.0103040796934335 -0.00997194765682156 0 0
0.925586415422693 0.879658278284301 1 1
0.448691685089398 0.430056269545769 1 1
0.380195764217099 0.359987026609415 1 1
0.524801878918938 0.49616226961855 1 1
0.671998918279932 0.645316174112045 1 1
0.654380314389766 0.630481350417815 1 1
0.673008306315042 0.640866131518499 1 1
0.69142661489345 0.660006672100034 1 1
0.315112175971533 0.301303495623459 1 1
1.16174309336349 1.10891362646306 0 0
0.298457096059212 0.279233367152184 1 1
0.433660518182208 0.411872448761044 1 1
0.58263406673241 0.550354122255618 1 1
0.476333970760837 0.451362254130593 1 1
0.421118829771491 0.401235227034687 1 1
0.188610167741586 0.180592336159635 1 1
0.440669556947755 0.427320715375847 1 1
0.551778535184946 0.522355717038686 1 1
0.556676457214813 0.52818730067599 1 1
0.223020283005575 0.209411834548349 1 1
0.232811678914975 0.223179567615819 1 1
0.33343154834461 0.322778527961429 1 1
0.97896638329653 0.923855368216828 1 1
0.560907380978446 0.537788754314872 1 1
0.685814017337242 0.647039401643531 1 1
0.625563948340781 0.594289794904755 1 1
0.796472752244651 0.755711272193898 1 1
0.849765059628928 0.811199184752753 1 1
0.201469763920269 0.186096003939076 1 1
0.400990820831273 0.383498759341234 1 1
0.494768071317739 0.472681564744292 1 1
-0.160872589183211 -0.161192869840777 0 0
0.316867761619082 0.306577859016588 1 1
0.651587276008132 0.609120069092184 1 1
0.702098508471191 0.670658474066649 1 1
0.31217650640809 0.296219468489891 1 1
0.749311737782208 0.709192702167978 1 1
0.720459669066514 0.687643216634545 1 1
0.628496604703367 0.605738412823966 1 1
0.402122401955847 0.385022827886559 1 1
0.610512268036936 0.586235455645922 1 1
0.395377479926841 0.367302169659851 1 1
0.424921951286352 0.403004011153601 1 1
0.994346218966797 0.957007543554443 1 1
0.373215603487262 0.340388560448475 1 1
0.644094162903861 0.600428408320423 1 1
0.179992977243445 0.166165463297914 1 1
0.632180256659406 0.602596344336053 1 1
0.705551871741436 0.662373962034017 1 1
0.584532416392721 0.560042562377579 1 1
0.470851614586489 0.433264739713818 1 1
0.328285426075352 0.319871517010014 1 1
0.784235078761453 0.747801149654546 1 1
0.371365794835641 0.352266566561607 1 1
0.63887912764301 0.604898780207013 1 1
0.228830932129411 0.221164932142253 1 1
0.452101205560652 0.430925471179328 1 1
0.192274162553577 0.180532504137746 1 1
0.702409055117576 0.668865034380515 1 1
0.333990234531236 0.309904667542579 1 1
0.457048778506141 0.439847807639217 1 1
0.730626617422845 0.693280045918066 1 1
0.681652842676497 0.654715372042728 1 1
0.357432715652541 0.343806655985816 1 1
-0.0209370348904901 -0.0267111198173307 0 0
0.19522025492301 0.190651510052714 1 1
0.546608166192161 0.520431920015627 1 1
-0.0733479944847362 -0.0735515808495869 0 0
0.629846391064947 0.605440386914907 1 1
0.60486238163103 0.580900236810761 1 1
0.775013188791351 0.738201209477972 1 1
0.724696309584909 0.694273561156812 1 1
0.592769436933942 0.569571964111883 1 1
0.409429655100263 0.389907918179938 1 1
0.475495275316332 0.458302020689306 1 1
0.422936646878275 0.402170912842568 1 1
0.614380253415316 0.581409254412465 1 1
0.610994482726301 0.587435213457597 1 1
0.821658295952701 0.791701992847226 1 1
0.304902479662493 0.286274844013582 1 1
0.468676830250932 0.444086096360997 1 1
0.728189281280438 0.689667236995638 1 1
0.342363458583369 0.331371386857922 1 1
0.562605927062448 0.531334018806125 1 1
0.61121254345351 0.570001756524392 1 1
0.835116483351253 0.799941508643909 1 1
0.702030015477777 0.675356925127044 1 1
0.572470864116938 0.541448563606119 1 1
0.776537436390652 0.742165337495113 1 1
0.520204458329084 0.490983268456158 1 1
0.650569907735355 0.618877567654121 1 1
0.54851069135239 0.512029530325776 1 1
0.472933864870988 0.443077110293947 1 1
0.286237386230038 0.272615848458064 1 1
0.368425355812789 0.34869685190023 1 1
0.603557493824867 0.569941187660747 1 1
0.513904454315871 0.503481533721659 1 1
0.692507433525639 0.652051699832671 1 1
0.471761053446868 0.455303074336591 1 1
0.00189286296395729 0.000148492929476362 0 0
0.272756156570044 0.260195488400285 1 1
0.485634983936373 0.459978534986417 1 1
0.563216978989155 0.534430867823653 1 1
0.507991758509331 0.482087404983038 1 1
0.410704888450057 0.390019640657024 1 1
0.0063152752654255 0.00941927629008285 0 0
0.46137720760727 0.445960925893822 1 1
0.332072526842582 0.314078111930779 1 1
0.301985065455365 0.284205380466522 1 1
0.664612869752149 0.631649943576899 1 1
0.639049382025033 0.610778497983297 1 1
0.923431286126224 0.868937766421605 1 1
0.578124162816606 0.543761079461459 1 1
0.447878942272522 0.412564910917348 1 1
0.45138572277437 0.430385927495419 1 1
0.575563038151666 0.552983412813904 1 1
0.654070935180447 0.615466333761697 1 1
0.425717258558814 0.413602338606808 1 1
0.647430936640423 0.604379434973128 1 1
0.723988900254362 0.685943706218183 1 1
0.774466969139815 0.733703275675898 1 1
0.63424325880625 0.607662405096593 1 1
0.274669845168005 0.268558138810883 1 1
0.493643741234494 0.479354260971511 1 1
0.618546449837962 0.58246623486683 1 1
0.486892984456797 0.46512701085788 1 1
0.497507037805061 0.474031623408755 1 1
0.200533577541406 0.195522353478926 1 1
0.0671812670119672 0.0676080713940186 0 0
0.333436657091083 0.322259913549693 1 1
0.453294160041847 0.432875103073725 1 1
0.524367245517266 0.498413204737298 1 1
0.347404113355529 0.333595838107606 1 1
0.25699286869434 0.235547269509801 1 1
0.173910511363224 0.167277030583812 1 1
0.298969033243177 0.283766713918819 1 1
0.831741010474519 0.793193865988116 1 1
0.693545081958024 0.665724428944705 1 1
0.416915016089298 0.400321597049529 1 1
0.248397831695076 0.23793762936542 1 1
0.516705010442723 0.494613952467268 1 1
0.443655890260422 0.43209997444884 1 1
0.50696559291579 0.483908208437448 1 1
0.576933150495033 0.549092452477739 1 1
0.210204973917513 0.20264751972595 1 1
0.541242202561512 0.512316982901987 1 1
0.405085071085482 0.388279021261836 1 1
0.477124229443999 0.455291959369705 1 1
0.676457796577274 0.642159690837387 1 1
0.810736238450073 0.766726306912565 1 1
0.409104086922556 0.379967215093355 1 1
0.09639880045628 0.0934164325407969 1 1
0.753539869202969 0.717237767570162 1 1
-0.0134291019106851 -0.00376871963704307 0 0
0.763817568250285 0.723862197965492 1 1
0.14235342853116 0.133404417591615 1 0
0.687426750649076 0.660343905962853 1 1
0.418077165013823 0.401408796069211 1 1
0.328111737023833 0.304583084276182 1 1
0.734789745261783 0.696746453748126 1 1
-0.0495567939016617 -0.0457330335848451 0 0
0.469257685469035 0.444542992390901 1 1
0.792741265970002 0.763239424216036 1 1
0.365550290916941 0.346988976803916 1 1
0.535666943770005 0.509607652613907 1 1
0.473331726670916 0.453887486846098 1 1
-0.0202995658181092 -0.020190629173812 0 0
0.766711973711744 0.724392791918833 1 1
0.872826797965797 0.82711583397498 0 1
0.307616763160373 0.290197090816031 1 1
0.0731845433427146 0.072658190479675 1 1
0.793557511092995 0.756024312646127 1 1
0.661368572602928 0.628026480839825 1 1
0.808831038716647 0.761680451077865 1 1
0.00707270386686222 0.00571507178139555 0 0
0.449136029466058 0.434412189423097 1 1
0.661507357371227 0.632288307908495 1 1
0.678045260198595 0.648010336025422 1 1
0.673615562231745 0.652566385637718 1 1
0.285753431164141 0.276278149949547 1 1
0.301105975301203 0.287623135199665 1 1
0.648472272218528 0.620965638951999 1 1
0.28655663316149 0.273561022183469 1 1
0.811262530171105 0.770935280295377 1 1
0.648409683522949 0.618419577295706 1 1
0.496547125357889 0.476442458232048 1 1
0.808013403360522 0.77019874696152 1 1
0.892291771717467 0.845744850832234 1 1
0.331779004963628 0.30999632056919 1 1
0.435196060981511 0.414500512045954 1 1
0.18741921562617 0.185671770355964 1 1
0.613769690715172 0.578451778357315 1 1
0.133663679727874 0.131528209225815 0 0
0.443988053049156 0.423086728682744 1 1
0.42497908593878 0.411695764243423 1 1
0.464911270606253 0.440503991076542 1 1
0.501945419946259 0.474153053642012 1 1
0.393589950144865 0.370394224505856 1 1
0.57159153926469 0.545911863787019 1 1
0.601455151036372 0.567822037557882 1 1
0.21482785808113 0.204493702329893 1 1
0.538325025050521 0.513518453803723 1 1
0.32615030050767 0.313798781320592 1 1
0.795573274256769 0.763170899965248 1 1
0.246579492930426 0.225442327123095 1 1
0.177077127240376 0.168628128795626 0 0
0.186574664669894 0.183182315205611 1 1
0.691005455203603 0.664847822781098 1 1
0.500245175778717 0.474979503840417 1 1
0.473064251602524 0.452364503711941 1 1
0.530044731131472 0.500373730049654 1 1
0.459691915115901 0.435354057065237 1 1
0.739432446274605 0.706870462960037 1 1
0.0786501142817915 0.0811439245060801 1 1
0.655563004829338 0.62150010795279 1 1
0.706564503299736 0.671014666517272 1 1
0.962207631149151 0.9207223112323 0 0
0.722319829883031 0.691955641033762 1 1
0.135377627422281 0.125780962978351 1 1
-0.132208205378133 -0.130259294343486 0 0
0.489751202230232 0.465453282363732 1 1
0.849153688596155 0.82253279253039 1 1
0.271353622090198 0.252475242490099 1 1
0.765928676083564 0.72498410006771 1 1
0.496891604994982 0.476188012975596 1 1
0.757867338250529 0.714222843583669 1 1
0.330619609513975 0.310477969029781 1 1
0.0492308048082208 0.0463065906905729 0 0
0.503705399318313 0.486999167430999 1 1
0.0646573573863134 0.0707870604510298 1 1
0.707052321850972 0.660393341636991 1 1
0.525297654941283 0.501041216030627 1 1
0.382534862397798 0.363661564696432 1 1
0.880758319466671 0.834079442096607 1 1
0.482200109223341 0.448163270428062 1 1
0.582812401006849 0.553711554207117 1 1
0.34720572959592 0.329521255272226 1 1
0.644901801901808 0.613293406118106 1 1
0.705866558159771 0.673746111213976 1 1
0.682783963782125 0.657259558345931 1 1
0.607869427473364 0.571632290514569 1 1
0.103615181156304 0.097250921744961 1 0
0.393907024242856 0.379411247938841 1 1
0.636665247117136 0.604360969738428 1 1
0.789983142736278 0.754030181441083 1 1
0.677692302206125 0.644658932449695 1 1
0.402737135518749 0.378873154228993 1 1
0.1780833669569 0.168575923461978 0 0
0.494130838436489 0.464332795919109 1 1
0.42386388661083 0.411632377903735 1 1
0.573812557228486 0.546992810972527 1 1
0.340853036102263 0.321483281867436 1 1
0.904572017103767 0.853157330758678 1 1
0.811548062805977 0.773635854871079 1 1
0.246635167498831 0.223932092381404 1 1
0.563264562557848 0.537003269211787 1 1
0.415270797726297 0.39811332328172 1 1
0.273798990415838 0.252332056660129 1 1
0.536672132741517 0.516000738391982 1 1
0.61841372716023 0.585931927995622 1 1
0.747720735990117 0.707211017651515 1 1
0.705580131544439 0.667427048820372 1 1
0.769708624608621 0.743282856314319 1 1
0.257182748470385 0.242932292951845 1 1
-0.00328898677931741 0.000254036252690812 0 0
0.43073352433574 0.411698042699857 1 1
0.104016470616609 0.10117197778189 1 1
0.474875399109195 0.453872521952434 1 1
0.634128612451366 0.607319496788287 1 1
0.535294284240758 0.510134398692312 1 1
1.05497421515859 1.00526434014611 0 0
0.696610389692651 0.662813477951882 1 1
0.871140236516692 0.829172122151026 1 1
0.346654340722761 0.330890231266572 1 1
0.797075610946952 0.761117864552584 1 1
0.332614266363503 0.318660860673725 1 1
-0.109704126803217 -0.104981641438649 0 0
0.587270476376782 0.548720797542469 1 1
0.602042655229187 0.569351749888198 1 1
0.226412161415475 0.218485598383068 1 1
0.336850243593346 0.316284516040177 1 1
0.854810229337842 0.818361885921816 1 1
0.448924167933462 0.428306646549806 1 1
0.425940571086186 0.403423587415736 1 1
0.640304448930844 0.613921379760789 1 1
0.856248533412855 0.811489016540567 1 1
0.667891819550852 0.627926214549211 1 1
0.423096985906801 0.406543876863236 1 1
0.529874154787769 0.509355044052309 1 1
0.406996129354135 0.38595341585121 1 1
0.60135700373054 0.564045943709833 1 1
0.282934830899978 0.255823309160075 1 1
0.618598020973158 0.601577929168196 1 1
0.412264961292156 0.39191195147801 1 1
0.31616616639923 0.298166083382179 1 1
0.0954797546218524 0.0884536609878594 1 1
0.764264025927176 0.722818919532779 1 1
0.605580902682076 0.565742634140991 1 1
0.673336853794864 0.65469855742082 1 1
0.395899982429249 0.375662054326489 1 1
0.359836400306746 0.342492628916825 1 1
0.773824923412805 0.728854265546903 1 1
0.0234966608756129 0.0279498463020577 1 1
0.737590627754032 0.703597413846883 1 1
0.688667367503913 0.644912041121477 1 1
0.494108554460999 0.476274906963916 1 1
0.638724916321622 0.610936174118278 1 1
0.0914247045716721 0.0919967352403282 1 0
0.88229271477985 0.841482330229594 1 1
0.501595460506187 0.482501003743321 1 1
0.965131178897347 0.917001657982371 0 0
0.458436591718115 0.441172246322858 1 1
0.460201547873728 0.443329951280029 1 1
0.604292039492033 0.575576239958794 1 1
0.301281034095894 0.286782916347867 1 1
0.0925003820368667 0.087055649297666 0 0
0.446026053469911 0.418556629158881 1 1
0.556586473623748 0.528806838866094 1 1
0.413069360360338 0.390170485927143 1 1
0.566669756336638 0.541858147017739 1 1
0.410972613963105 0.384436450801444 1 1
0.375466297996091 0.350426054687104 1 1
0.773825279162551 0.727798379902439 1 1
0.596047262197712 0.561269764729702 1 1
0.416211477883851 0.39876926548206 1 1
0.000636196411138837 -0.00697778930467719 1 1
0.298577211019945 0.284519525577174 1 1
0.613367583549258 0.585508839833713 1 1
0.196002234079186 0.189223651095157 1 1
0.620686249967575 0.582907322026697 1 1
0.845758596987326 0.813467594083981 1 1
0.736168849097957 0.697179983831004 1 1
0.956751668039952 0.908701592714464 1 1
0.825963436940097 0.792178507445278 1 1
0.219487349914298 0.208957022335482 1 1
0.180257539389636 0.173882802755094 1 1
0.593550756326751 0.565850998670266 1 1
0.762718109323602 0.728219608941987 1 1
0.635199385833665 0.615543660356945 1 1
0.38915122642069 0.367843903115294 1 1
0.582780228110177 0.554677548698701 1 1
0.387005109982453 0.36815133959193 1 1
0.374089466979438 0.358616865396797 1 1
0.590220646818259 0.571951985285989 1 1
0.434719499419191 0.403194438599831 1 1
0.706675886542529 0.667511146083178 1 1
0.71335301933453 0.67869178749574 1 1
1.09683515566648 1.05462721997755 0 0
0.0352350739782698 0.0319500536799878 1 1
0.411105058558339 0.382466589568457 1 1
0.176699175739542 0.171575199331066 1 1
0.3367206765917 0.325983649192061 1 1
0.342274724442543 0.323557643464208 1 1
-0.00332175926902892 -0.00502617793023872 0 0
0.439109841453332 0.414744082337133 1 1
0.409051347344599 0.394865949091418 1 1
0.401670671928995 0.383317601465341 1 1
0.400934329734751 0.382020005714905 1 1
0.726827913331345 0.691398552946819 1 1
0.340093396725043 0.3316540269115 1 1
0.646718653618189 0.613259969162247 1 1
0.493060640761299 0.463698849276464 1 1
0.703925100334097 0.664276465023692 1 1
0.52443361952339 0.50207166398285 1 1
0.657872796588 0.621203607008569 1 1
0.686054938579512 0.6525710024611 1 1
0.563390522088507 0.539746249871104 1 1
0.292855405658961 0.272598601336695 1 1
0.814914889584004 0.772597745081237 1 1
0.516745813889939 0.487210402335292 1 1
0.340587896271109 0.32847325496843 1 1
0.39341483061955 0.376217760691266 1 1
0.220475017837174 0.210465276082479 1 1
0.130174096525882 0.125512430024605 0 0
0.613779207530959 0.583247041896451 1 1
0.527979668638348 0.509635988573495 1 1
0.449945203214515 0.428187346660711 1 1
-0.0436472369463164 -0.0400577616152294 0 0
0.150824753427424 0.14515760939742 1 1
0.440597387704352 0.420388535303089 1 1
0.502995006830144 0.473723255335714 1 1
0.320695412397803 0.296932259847999 1 1
0.772730607687704 0.731011234590759 1 1
0.518141777818524 0.488405669084974 1 1
0.383299096606467 0.356275395200822 1 1
0.546729883517298 0.520063900308752 1 1
0.708333150841565 0.667059955866782 1 1
0.66155476198395 0.627199351748668 1 1
0.581866082398433 0.550825389387145 1 1
0.624195984811994 0.599067949285881 1 1
0.812548481396366 0.760213686818 1 1
0.332827415266466 0.314349140977703 1 1
0.801643225323535 0.758330683194238 1 1
0.290369736440154 0.279283328856977 1 1
0.573281822145288 0.53891871972702 1 1
0.272562565220469 0.254791051974696 1 1
0.634130422986001 0.603767148243151 1 1
-0.0707689923721098 -0.0678268998093448 0 0
1.09409806048395 1.04424771485961 0 0
0.448141218340579 0.434799739509682 1 1
0.347226788095561 0.318604573823777 1 1
0.589383332500895 0.562752265192782 1 1
0.51905889890162 0.491021963723559 1 1
0.188332507885425 0.175670547127062 1 1
0.760943762464874 0.719227506324973 1 1
0.922938723748933 0.881068083563876 1 1
0.367422277149369 0.34628355406051 1 1
0.648165959498551 0.623506661478382 1 1
0.340157761630009 0.321759534949656 1 1
0.45682720551212 0.428440826192925 1 1
0.128396311548253 0.125512722905475 0 0
0.993350210747887 0.940369130784941 0 0
0.714213451960745 0.671283744566752 1 1
0.486490934830821 0.470067548878615 1 1
0.553910982213869 0.510915656385631 1 1
0.462153658626897 0.440127896322446 1 1
0.277462546244872 0.263920687907944 1 1
0.229359561606509 0.221210233251316 1 1
0.470520426921509 0.436359160787851 1 1
0.619478409233251 0.58598384870992 1 1
0.235133052953983 0.221097326781054 1 1
0.135455210666269 0.130989709946811 1 1
0.514078889621924 0.488071423097549 1 1
0.296919122992935 0.284236014462052 1 1
0.944514336266188 0.895327349044879 0 0
0.224021190206798 0.20914342413205 1 1
0.488773477505536 0.460974463644453 1 1
0.277357737319765 0.262717717499334 1 1
0.611496352367348 0.578850400058876 1 1
0.962369619119435 0.915910281868612 1 1
0.284750378532697 0.264932330048468 1 1
0.536601456611353 0.521336083802926 1 1
0.628840262367706 0.59933843081178 1 1
0.342875427776063 0.325834449984475 1 1
0.227968328209586 0.212732149705962 1 1
0.754977374726153 0.720893030378218 1 1
0.652468429803601 0.62207643903754 1 1
0.361394933031977 0.338022583932184 1 1
0.668954210840205 0.627607874505714 1 1
0.161618511587425 0.159137660564347 1 1
0.288370750701742 0.275931394601189 1 1
0.421980087702144 0.399231699424247 1 1
0.236729232487228 0.231003982458951 1 1
0.566027174176953 0.53474840897401 1 1
0.406995294165395 0.391915928978874 1 1
0.303684898429016 0.291498110837783 1 1
0.334086752545544 0.322734080989293 1 1
0.515783639158899 0.490828122834251 1 1
0.906647117784085 0.86503766298179 0 0
0.715795853310214 0.669038965277423 1 1
0.487339679246625 0.46564339769086 1 1
0.539375571004804 0.514259617907971 1 1
0.174068002482417 0.167052231823722 1 1
0.152456393078939 0.140403914286587 1 0
0.853363358285939 0.802708101310357 1 1
0.306586940497878 0.294876930928426 1 1
0.635124794168777 0.608930597919035 1 1
0.520476572080157 0.484304914929964 1 1
0.226405236349828 0.213771021887274 1 1
0.518974241045887 0.493798095584766 1 1
0.752752589539873 0.724123548383746 1 1
0.235181281736911 0.222407045618046 1 1
0.392159061853494 0.375129955523666 1 1
0.193494502780978 0.18617923169834 1 0
0.664972397661686 0.631701533775747 1 1
0.880005702750532 0.829175499876755 1 1
0.295222456993863 0.28232150410395 1 1
0.984422542607919 0.942445464858889 1 1
0.547087148507441 0.521557359841777 1 1
0.33978372132465 0.324806862044983 1 1
0.326554495563814 0.33228017441818 1 1
0.630806566952353 0.603507217403457 1 1
0.406186994302889 0.38714312631455 1 1
0.329467760665303 0.314238820108184 1 1
0.214278005006895 0.200545627761659 1 1
0.615759822544562 0.585923607279795 1 1
0.252669464461099 0.246178463451003 1 1
0.280192001284764 0.265831755216363 1 1
0.372726973566162 0.356476115242074 1 1
0.620958623211975 0.591489844120353 1 1
0.445367270717058 0.422095620013408 1 1
0.531758440303498 0.507969589156467 1 1
0.502212963163395 0.479100257830483 1 1
0.929499767354966 0.873906033850209 1 1
0.571164305553702 0.542585287134198 1 1
0.542015106806152 0.514108109718613 1 1
0.421057676909343 0.394653544472414 1 1
0.665922813440785 0.636494345496683 1 1
0.156804870942828 0.154554971823054 1 1
0.180728174665586 0.166438844930848 1 1
0.578680592781583 0.553550041479499 1 1
0.90384261446425 0.86124000410648 0 0
0.361736983847842 0.346261627026309 1 1
0.806496935554257 0.773182365138458 1 1
0.609578053461235 0.585345043780616 1 1
0.311178207963786 0.296890419250586 1 1
0.618973806603003 0.596607580332991 1 1
0.460009918547518 0.443288976485029 1 1
0.333159088252278 0.319294987192928 1 1
-0.32166618601327 -0.307311439456182 0 0
0.190436882681319 0.183643983660618 1 1
0.213672793733444 0.202692582745093 1 1
0.804954688082482 0.753529827384755 1 1
0.428492629098306 0.408572419945472 1 1
0.58194492957925 0.555917208150791 1 1
0.498407645443145 0.472140482586919 1 1
0.402416586656031 0.386236362964692 1 1
0.474101573343278 0.454681340373501 1 1
0.490129281462001 0.472008934772509 1 1
1.0721552257886 1.03159841753015 0 0
0.716905933087635 0.669132427766889 1 1
0.290064383457751 0.283234469233832 1 1
0.796202043750686 0.744176695283623 1 1
0.043463866268127 0.047405885159099 1 1
1.19937314980176 1.1410894178622 0 0
0.462375514771704 0.443572111909053 1 1
0.565160733265832 0.535939237043219 1 1
0.776732820493645 0.740569254987068 1 1
0.45814172441784 0.43579500973524 1 1
0.683532489105085 0.647183228101293 1 1
0.576049699482514 0.550952366296779 1 1
0.498892970054658 0.4725658141583 1 1
0.569321133634473 0.541710413580206 1 1
0.568376955685169 0.543063539017063 1 1
0.563217027196046 0.539658216267583 1 1
0.214137236723509 0.199985187191564 1 1
0.421256226408007 0.387433345756775 1 1
0.69822109185254 0.659786439791436 1 1
0.454931784052024 0.430041060536786 1 1
0.658661637442127 0.621282589957151 1 1
0.624031282520105 0.590539469026124 1 1
0.716327184630473 0.680643230141592 1 1
0.09526252845746 0.0758794636193943 1 1
0.471022327582341 0.450839462015684 1 1
0.74900789834272 0.711758011430739 1 1
0.533245813959193 0.50577671210488 1 1
0.757036473370902 0.722965329845089 1 1
0.527540599951376 0.503932194066163 1 1
0.383030084224396 0.374392820177757 1 1
0.126034407708284 0.122570245456048 1 0
0.547960670134781 0.527311608070029 1 1
0.13720157579954 0.121839152023984 1 1
0.547216842234278 0.52178122952841 1 1
0.0495135770917844 0.0501273523795561 1 0
0.279428758984899 0.268794555135883 1 1
0.495620065837905 0.471558433156702 1 1
0.404450293558358 0.391130140696147 1 1
0.219926386741696 0.212211702358189 1 1
0.693466006999528 0.660870081315598 1 1
0.491837300827379 0.467151611142523 1 1
0.424213235205917 0.406344450790253 1 1
0.557347881675492 0.53141963578873 1 1
0.362782125298885 0.341802265173819 1 1
0.850552654278865 0.800710875773181 1 1
0.790913683907451 0.753999781545041 1 1
0.549707008575783 0.516953337758227 1 1
0.495808938494347 0.469094462327785 1 1
0.311794818627308 0.286119565722796 1 1
0.526981191223314 0.49729043078561 1 1
0.435495268548282 0.432475677740981 1 1
0.437039461952704 0.413126885139344 1 1
0.87985867938667 0.835788433304246 1 1
0.821686447836235 0.775366181961373 1 1
0.768538357278574 0.724547618706445 1 1
0.440336906517549 0.421063181227029 1 1
0.467973852361592 0.446744732859698 1 1
0.570457678281714 0.542727260880505 1 1
0.819680516196106 0.773523055242354 1 1
0.642492187561578 0.614233322038202 1 1
0.52106122842368 0.493015377778578 1 1
0.290897979312768 0.278166602650136 1 1
0.536061732402576 0.504721886468999 1 1
0.132168907900535 0.120227053838325 1 1
0.451510815206173 0.430766955775866 1 1
0.173355896403007 0.163478362654127 1 0
0.561313127423351 0.53208978978948 1 1
0.211260452210929 0.186383115141826 1 1
0.774683361641987 0.733461542219283 1 1
0.560855263177133 0.539813338760868 1 1
0.551641538118991 0.523064271642079 1 1
0.557442518831429 0.534752469321359 1 1
0.519578021929417 0.498225360497309 1 1
0.640998324890536 0.605900123905182 1 1
0.402304281411398 0.358094043815948 1 1
1.06192562166428 1.00452707497467 0 1
0.376414180180282 0.361317098457327 1 1
0.412920332943116 0.382356794902054 1 1
0.686343158837963 0.651252323034558 1 1
0.271393339206968 0.25392471255145 1 1
0.532476163864009 0.513252340942346 1 1
0.0669317236010024 0.0567304991371896 1 1
0.0914712094122929 0.0784150437707724 1 0
0.289547976215283 0.27514959062598 1 1
0.608548861763866 0.57849120941007 1 1
0.90710062416548 0.864186761980844 1 1
0.134278021735283 0.127744223267532 1 1
0.158800517241484 0.153432544212377 1 1
0.313784034489417 0.298793207040649 1 1
0.52275755219679 0.487210896841699 1 1
0.222957151146663 0.209640267655023 1 1
0.478405114332179 0.453291114580162 1 1
0.49250062184303 0.464176737698658 1 1
0.367605817644836 0.345589977025592 1 1
0.731944048344983 0.70247736920947 1 1
0.604725935763682 0.570796820472394 1 1
1.13705751773879 1.08607228808208 1 1
0.0510820818828805 0.0463174155834763 0 0
0.355872636434297 0.341400715730767 1 1
0.340086058996242 0.327529836201873 1 1
0.543809562202898 0.519312567040277 1 1
0.744585379039114 0.704598710054005 1 1
0.108335376212516 0.103301586081879 1 1
0.687779193239957 0.651948153123905 1 1
0.672184686139799 0.632461384454756 1 1
0.779300175275701 0.741016210294912 1 1
-0.161990005508828 -0.152013400400526 0 0
0.660729734296761 0.620382167376692 1 1
0.271422699767285 0.257804805140788 1 1
0.0894223955737253 0.0853248162695013 0 0
0.202968953245559 0.192494207817302 1 1
0.641717480111606 0.598917987824666 1 1
0.191110622733708 0.168601796214223 1 1
0.641905556611329 0.615667539076684 1 1
0.327703428179438 0.315043892606228 1 1
0.5249730096732 0.490461667283866 1 1
0.40426931670833 0.387863150166848 1 1
0.207500113053245 0.197573034085334 1 1
0.0138025346205452 0.0220398898855494 0 0
1.39842385209698 1.32656251051922 0 0
0.436906001816579 0.413569450650825 1 1
0.844932662261157 0.80551433781928 0 1
0.179142747457439 0.160761491564439 1 1
0.429479997694166 0.41117684254426 1 1
0.364112734761902 0.352620310945724 1 1
0.474740118707866 0.452252013811895 1 1
0.358598544666435 0.327999178322618 1 1
0.847166025776264 0.799218147355768 1 1
0.410804981916091 0.389002065738941 1 1
0.506876110811035 0.484447020893142 1 1
0.177491294981671 0.160615628775144 1 1
0.219085247045154 0.213739546569909 1 1
0.724483418335897 0.689481435016221 1 1
0.43845857055403 0.423024010275118 1 1
0.322087760238729 0.312237935128511 1 1
0.878775865794347 0.845366963063091 1 1
0.218274392475161 0.215596280831987 1 1
0.851912858926676 0.809609044474251 1 1
0.580601372440106 0.550522553094966 1 1
0.638830000262822 0.603970409714031 1 1
0.725505544355172 0.69314319383248 1 1
0.720676860107284 0.678866194588949 1 1
0.904881547329156 0.861032451096996 1 1
0.504761374066007 0.478462034743538 1 1
0.298368200066164 0.279217768432566 1 1
0.250702182339228 0.229433778833918 1 1
0.506822165547925 0.469988303771044 1 1
0.565702433677721 0.542283925315695 1 1
0.7362842040806 0.696418523138459 1 1
0.560144783220568 0.526273294174526 1 1
0.306275743205695 0.291872199537353 1 1
0.26772033217968 0.256702555875192 1 1
0.385519340760358 0.363520369556562 1 1
0.810530139618446 0.778283710627147 1 1
0.515392516134827 0.490768782812854 1 1
1.25069837756956 1.1869432187464 0 0
0.507467610815425 0.484336708173661 1 1
0.457558140485995 0.431707119434242 1 1
0.432905244491399 0.41393272644111 1 1
0.825138102221514 0.785931863447817 1 1
0.646607676098308 0.612434827135476 1 1
0.38723684187937 0.368576941579114 1 1
0.375115201093929 0.355877313634838 1 1
-0.173582002300527 -0.16600673576383 0 0
0.64781661029698 0.622886918378159 1 1
0.562459631679019 0.534033241385347 1 1
0.5208670310123 0.496220365170421 1 1
0.556433141487515 0.524678171941716 1 1
0.590375500247917 0.56426871006745 1 1
0.154377903795424 0.143916893198495 1 1
0.464916212819304 0.446073835078592 1 1
-0.133828448199681 -0.12588851283608 0 0
0.268644202237446 0.253695116278534 1 1
0.726482448303801 0.693050869572206 1 1
0.366622705459635 0.346016832699653 1 1
0.140405946706547 0.130460067693596 0 0
0.505429488552819 0.48445122156198 1 1
0.664868242327076 0.642411064339457 1 1
0.835177856745942 0.791459128180048 1 1
0.530399446607595 0.509477339463428 1 1
0.488780769376984 0.46549639268831 1 1
0.205448584054775 0.185641156476013 1 1
0.385032384276407 0.36772084445008 1 1
0.409644675175649 0.387858666120302 1 1
0.0134101661032422 0.0108655966310256 0 0
1.00062269937258 0.947427399369511 0 0
0.336459182054463 0.32503508434696 1 1
0.643057688471415 0.615169525701957 1 1
0.694542097299084 0.670079001885155 1 1
0.796577502583452 0.754150035713999 1 1
0.372135841318777 0.346338249211652 1 1
0.384254571304055 0.365094048807127 1 1
0.336329433074485 0.317275166722585 1 1
0.655910589090242 0.632118575027089 1 1
0.405459826943834 0.384358934621777 1 1
0.531948146734358 0.513284271072043 1 1
0.568156329651579 0.551406172186005 1 1
0.431137448910979 0.416006359317482 1 1
0.104433279898193 0.10697249336838 1 1
0.532148604655223 0.51236091480083 1 1
0.845108429206711 0.797490710588501 0 1
0.373104622081781 0.354930665086316 1 1
0.302909243197244 0.282251650069294 1 1
0.424718734031529 0.396223366425897 1 1
0.488215237849003 0.463853437372085 1 1
0.119550559559896 0.116842905148219 1 1
1.06240278869401 1.0160466151877 1 1
0.137306823679982 0.131284584131416 1 1
0.552114049596761 0.525292453609703 1 1
0.431257175749947 0.411144290389134 1 1
0.547802781427043 0.545162631915325 1 1
0.803079888923778 0.771877439368877 1 1
0.469182457522932 0.446543281257702 1 1
0.514144764022904 0.486657178752761 1 1
0.397938175428035 0.378987167663048 1 1
0.308129543824241 0.287429670398784 1 1
0.746707112271845 0.705015383158055 1 1
1.05094870268952 0.996793116877456 0 0
0.666113883177985 0.629657241613511 1 1
0.409651023310898 0.387031968167279 1 1
0.175476293646774 0.167805825025827 1 0
0.647722040243301 0.623545249356983 1 1
0.594452923500409 0.556837046788798 1 1
0.513832251049979 0.486814820069821 1 1
0.216641871243579 0.214792679967362 1 1
0.201262943711297 0.191460506513422 1 1
0.294084512424975 0.283478401159662 1 1
0.507656073052985 0.482505257206095 1 1
0.473414429825459 0.449042938451527 1 1
0.72423854135068 0.690261928003679 1 1
0.212326211527513 0.210245837799159 1 1
0.78757880203119 0.737320779442033 1 1
0.438970678831598 0.409853177499149 1 1
0.416305527381164 0.396859806033791 1 1
0.254131393751123 0.239957375712753 1 1
0.32015885613423 0.305483976719881 1 1
0.911011237084154 0.882074913000208 1 1
0.332392848513397 0.309212468359712 1 1
0.230147731646717 0.213299902080234 1 1
0.241040339159654 0.227353454681666 1 1
0.325879955766305 0.304052972844025 1 1
0.477298168594862 0.452524066696376 1 1
0.459114696411746 0.439861864359156 1 1
0.24376063322664 0.235169400383764 1 1
0.459341772885291 0.436557445292377 1 1
0.160805340607557 0.158320071423493 1 1
0.49720344723179 0.476950202192723 1 1
0.86308391804234 0.823307999969773 0 1
0.448731113946703 0.42338633843307 1 1
0.273691311511412 0.253102936116344 1 1
-0.202050989195169 -0.192631478115267 0 0
0.204982936388648 0.199956260715457 1 1
0.703556947814439 0.672214703407467 1 1
0.833142912414989 0.793393213077694 1 1
0.293328654714281 0.27874527334386 1 1
0.689420469264352 0.662085230606495 1 1
0.311288527529663 0.289784741063137 1 1
0.501520331115662 0.481394555166359 1 1
0.668367025159558 0.627204638877731 1 1
0.321540015837326 0.307468725680388 1 1
0.620845141152102 0.595310216072821 1 1
0.377686147750425 0.361279981407529 1 1
0.241919200650296 0.233614444180274 1 1
0.693813714621495 0.655512911151385 1 1
-0.113277876610207 -0.107560087756822 0 0
0.714438240455551 0.675370989262749 1 1
0.704958605892967 0.674172642900378 1 1
0.234922764816915 0.224991650013813 1 1
0.765387298152394 0.724186402160977 1 1
0.496349430974565 0.465895553297905 1 1
0.936264168597602 0.886933002943124 0 0
0.399005977918274 0.378285777513182 1 1
0.334514448115856 0.32011647789085 1 1
0.437671904551183 0.41583459546071 1 1
0.507711292797128 0.477919258165788 1 1
0.528705455654704 0.494959756292513 1 1
0.555660193518624 0.530693813655566 1 1
0.594592436528345 0.566849866882682 1 1
0.352426533055004 0.337208398557901 1 1
0.518093436717413 0.493623367701433 1 1
0.633515914100451 0.606537426635085 1 1
0.186000714079004 0.175166179414192 1 1
0.590100489153811 0.559357267028929 1 1
0.556677719790717 0.527543534217304 1 1
0.583642451926735 0.551239929504816 1 1
0.415515224811847 0.396979888665662 1 1
0.595452795763664 0.56011932192949 1 1
0.68396278006966 0.656793624013331 1 1
0.535459644495979 0.500497019361301 1 1
0.254814244551918 0.24540326828296 1 1
0.340161941790465 0.320901974241347 1 1
0.617642557270798 0.584852430329422 1 1
0.903430003051854 0.86025089449577 1 1
0.520862178007773 0.500249605254687 1 1
0.890533084413136 0.845729464906219 1 1
0.373842209195625 0.353923416858289 1 1
1.03874582172205 0.98668454343759 0 0
1.00949557987599 0.949365103378304 0 1
0.566684725232105 0.541384259200532 1 1
0.77289164093781 0.730593447325175 1 1
0.659447248658767 0.635525033347956 1 1
0.106912459963151 0.10773807924383 1 1
0.808187912434825 0.764309626764219 1 1
0.168181557869287 0.165571593771305 1 1
0.638199957668244 0.595471760895719 1 1
0.562452471354027 0.535846122667702 1 1
0.591184517791717 0.553260102190368 1 1
0.654516406769828 0.602387336650553 1 1
0.516922594783603 0.496796777704133 1 1
0.690664412212205 0.644356189804513 1 1
0.329231420344713 0.31255178802019 1 1
0.633813206628496 0.598000309980501 1 1
0.427459859563246 0.409693702549575 1 1
0.696784373602809 0.659569370184186 1 1
0.243059939518155 0.222595099029883 1 1
0.585549379312248 0.555699288951973 1 1
0.540996347956533 0.520314111871946 1 1
0.0685305889924306 0.0673664495937137 0 0
0.386160835829834 0.372646046254185 1 1
0.670275794462984 0.634585295088047 1 1
0.0456381970549398 0.0476156187368278 1 1
0.189663607573019 0.184499697810246 1 1
0.688549886619361 0.654659195880404 1 1
0.620671620295054 0.59481455564309 1 1
0.791311017319213 0.744491472104436 1 1
0.58641104821111 0.568417298595282 1 1
0.298981715529231 0.296134032055104 1 1
0.665598344413146 0.631529454678623 1 1
0.646761285491927 0.611177347655786 1 1
0.433678457464467 0.410655689503195 1 1
0.389170149237614 0.36554148387623 1 1
0.150388223053106 0.142111902412064 1 1
0.311359642729891 0.299889402695048 1 1
0.969413827498043 0.915355023957592 0 1
0.705103385613627 0.669207770683494 1 1
0.500619289728491 0.467209464678877 1 1
0.603643604878924 0.577576183197729 1 1
0.106246097125061 0.101321567952719 1 0
0.340786821756132 0.331035967647216 1 1
0.452442393149565 0.43458391377008 1 1
0.246145031311759 0.239006095765008 1 1
0.723881687805955 0.694648613746053 1 1
0.306713040944438 0.291147150564898 1 1
0.23855732057087 0.239037862781849 1 1
0.545518346918404 0.522507406888804 1 1
0.17210897016845 0.162555053305809 1 1
0.426232837000586 0.403469787486032 1 1
0.99933196830641 0.952153417905475 0 0
0.865220488064278 0.836827733681378 1 1
0.755892405586742 0.719595755901979 1 1
0.382107570445496 0.370066995492961 1 1
0.436863851699685 0.412579194422821 1 1
0.497630218269569 0.47889187508411 1 1
0.309392337524982 0.303127777710242 1 1
0.64187032979877 0.608379345664314 1 1
0.0621614105621906 0.0617620611123511 0 0
0.31461718482458 0.302046386409207 1 1
0.650567573966958 0.611054742196061 1 1
0.510095010490484 0.483805439395637 1 1
0.472880557184555 0.450339711788292 1 1
0.421251617687552 0.397629141131147 1 1
0.151715887204746 0.145488436940731 1 1
0.291568365169905 0.279763569533747 1 1
1.01662365793103 0.988715662262158 1 1
0.365245140142332 0.347725019484998 1 1
0.412762963762791 0.389790611881457 1 1
0.597048110380467 0.568131272440243 1 1
0.357131343691394 0.336157236667095 1 1
0.423950155045038 0.40569062468873 1 1
0.728744281719266 0.690230167530535 1 1
0.177564332847623 0.164592816603477 1 1
0.339389929495211 0.338883628948398 1 1
0.578746041356761 0.548294106938026 1 1
0.575957437920647 0.546622296741634 1 1
0.347052708345751 0.326815870395267 1 1
0.526943764913953 0.499131752258822 1 1
0.733647838254857 0.692223497078357 1 1
0.57389310223762 0.547551669472915 1 1
0.383335157129477 0.362597850478286 1 1
0.398167824270948 0.383360955644545 1 1
0.646714593330941 0.611581425427862 1 1
0.47686811656438 0.455972520443631 1 1
0.650248244491476 0.618388484320093 1 1
1.06430883210031 1.0056258445937 0 0
0.349955757022193 0.335998898596939 1 1
0.368969428800987 0.35178502488673 1 1
0.513769431736214 0.488659480235638 1 1
0.963720525054335 0.918267605999325 0 0
0.503296476781146 0.477627936748086 1 1
0.718740648451569 0.68151681036615 1 1
0.266807356128782 0.255927081545079 1 1
0.381712200025325 0.350777957963777 1 1
0.162422894255932 0.166403024639866 1 1
0.622806385308176 0.59009972320704 1 1
0.326611941751471 0.309956537229255 1 1
0.858085477558806 0.810529200083278 1 1
0.478243222623232 0.457943509026413 1 1
0.418964522500891 0.401789782356961 1 1
0.440341913283623 0.418323887322471 1 1
0.468025030953015 0.433239357533296 1 1
0.592847968590454 0.563704464982024 1 1
0.727738290748533 0.696541623881186 1 1
0.600092379149194 0.573450981417306 1 1
0.286176782632067 0.270201646533593 1 1
0.52949100291647 0.508433740428795 1 1
0.818816864011033 0.778690231026403 1 1
0.387097047012174 0.368958593872944 1 1
0.584722693709192 0.542621818603723 1 1
0.555710736051425 0.530637040415469 1 1
0.957258884655126 0.911921235742154 0 0
0.577778793085672 0.553105992727341 1 1
0.330944391623132 0.310389801523299 1 1
0.612103628016246 0.587726322254736 1 1
0.825874268288727 0.778785267804505 1 1
0.822233343232814 0.771223296019507 1 1
0.246216586053037 0.237029163678507 1 1
0.743898285586412 0.705839672997772 1 1
0.541516131522743 0.515281697914261 1 1
0.684507759818924 0.644913253317316 1 1
0.601153678157958 0.56799678743858 1 1
0.154463406786188 0.142851959267396 0 0
0.529743578715562 0.512540045853757 1 1
-0.0659780707223628 -0.0627829705729725 0 0
0.811200464015559 0.763854934685052 1 1
0.495012713784234 0.476296280902146 1 1
0.479647828746466 0.465066856646828 1 1
0.829635172991948 0.790196689237044 1 1
0.149445901288019 0.142765518583261 0 0
0.206151078892231 0.196503450694302 1 1
0.486115673217065 0.471117112529045 1 1
0.459608091688203 0.434455990209613 1 1
0.350956335501538 0.335452621663654 1 1
0.159087316970229 0.143693318314669 1 1
0.411307248970589 0.394367185094306 1 1
0.78568565866589 0.746696952633236 1 1
0.517537552311556 0.495557305257204 1 1
0.602878954239438 0.577677200712802 1 1
0.992453784502224 0.949478250390014 0 1
0.167630204961859 0.16154022882724 1 1
0.686530050115025 0.657838095159716 1 1
0.624839184865985 0.594914775937394 1 1
0.445581802695812 0.419653873831759 1 1
0.743109041913804 0.709495889962483 1 1
0.329034397508263 0.31743813169613 1 1
0.823606545399079 0.780051040418713 1 1
0.782945237168927 0.740424490309504 1 1
0.580353134746712 0.559431515858765 1 1
0.380386528461288 0.360838410301601 1 1
0.222149606860098 0.214659475576132 1 1
0.372215158394844 0.354825487153402 1 1
0.376202970793615 0.359198394485642 1 1
0.333485208010607 0.310879619027339 1 1
0.365117531011634 0.347498865783153 1 1
0.110796446890198 0.103661520121412 0 0
0.123106943058455 0.117485602565006 0 0
0.356591790649511 0.348895410347519 1 1
0.629433622272803 0.602419858083134 1 1
0.0995103690181131 0.101373350574434 1 1
0.757090642416904 0.71823705970434 1 1
0.871934565625011 0.830147888769427 1 1
0.955243288489027 0.906767295593621 0 0
0.50907335851796 0.489542096392201 1 1
0.416694533657272 0.386114272936089 1 1
0.671695971248537 0.639005505057552 1 1
0.646866477823313 0.610449271665986 1 1
0.327994304239849 0.304602071303715 1 1
0.57086794600953 0.540008762322089 1 1
0.55802318150623 0.530292743543345 1 1
0.249007616935273 0.238565162062945 1 1
0.614023271960803 0.58216374196912 1 1
0.49123899032755 0.470836969001448 1 1
0.464785612748467 0.446483782007151 1 1
0.499477714507544 0.475935807721373 1 1
0.753954136819324 0.728190741577282 1 1
0.442771645609462 0.426015364842577 1 1
0.606541484293221 0.577018005329506 1 1
0.326522879921339 0.300684250198891 1 1
0.764927217611718 0.730178136945064 1 1
0.272196456609114 0.258537142540838 1 1
0.681940525801022 0.649440565003534 1 1
-0.0852811213799171 -0.0744549118676694 0 0
0.274982475866643 0.2619113552937 1 1
0.2090988513029 0.197868274651064 1 1
0.0646919126792151 0.0661267465663607 0 0
0.227704677858615 0.216262594021462 1 1
0.587748572317166 0.562537486670145 1 1
0.0245799748705676 0.0359154787800045 0 0
0.182598519623279 0.176880621199802 1 1
0.659477411485026 0.628168458573619 1 1
0.449225452260935 0.429866011548091 1 1
0.852621710674425 0.82383222528058 1 1
0.745566444376384 0.70360273025459 1 1
0.343066478589065 0.328295565713573 1 1
0.288317485403091 0.270326139105358 1 1
0.36024182199449 0.347572820682374 1 1
0.438831681840712 0.418384071160084 1 1
0.805428741308346 0.761830029650663 1 1
0.680743900567101 0.651565266475256 1 1
0.10409519532814 0.0933853538555403 1 1
0.745429245674186 0.710664824405218 1 1
1.10866023102715 1.05528899354715 1 1
0.476659701216608 0.457579820659849 1 1
0.459981414673314 0.439690944689869 1 1
0.415854571259965 0.394610454315616 1 1
0.0472772403590063 0.048845387919844 0 0
0.653549594142463 0.630705449998595 1 1
0.597919502307386 0.561820722104011 1 1
0.53164731227641 0.505701383483245 1 1
0.293349182399759 0.280747960422572 1 1
0.664802175408879 0.63296800663247 1 1
0.521997154911745 0.491640574793924 1 1
0.647729688421736 0.619481963897581 1 1
0.584563664734221 0.551227016594946 1 1
0.643673300106533 0.604835745094109 1 1
0.731449093370934 0.68810565185262 1 1
0.346956659480933 0.320372119127164 1 1
0.55323742462386 0.530536070120377 1 1
0.171712014253432 0.165733469743759 1 1
0.764800923041212 0.729038089897954 1 1
0.257475861600133 0.246668910552337 1 1
0.779790478220948 0.747791848093872 1 1
0.266661841948815 0.250264923843566 1 1
0.579773670152346 0.556110534837633 1 1
0.709779963521836 0.66971373790071 1 1
0.0558496936284038 0.0533931149814817 0 0
0.465336666502879 0.44897692300694 1 1
0.621141993912207 0.587769720743808 1 1
0.506002809750314 0.47574445791605 1 1
0.830756200649946 0.788847489062391 1 1
0.684312287272702 0.657120492515333 1 1
0.19218144338786 0.175389590770387 1 1
0.607331567960326 0.591213385272396 1 1
0.559833670463063 0.533959646544742 1 1
0.646091066850887 0.605554261290683 1 1
0.154249081488163 0.146785241019097 1 1
0.799785641682612 0.758559430118805 1 1
0.247782332147629 0.241012668008428 1 1
0.496941367797861 0.474288575288275 1 1
0.188345704068896 0.171899549059086 1 1
0.641376983954249 0.612865699957342 1 1
0.211106139808326 0.195431069932819 1 1
0.353527338412498 0.339708233126746 1 1
0.598986171371136 0.562324096446671 1 1
0.0539894251584209 0.0504205480739422 1 1
0.592333784137267 0.56726600495981 1 1
0.586128659263102 0.56398875216218 1 1
0.454994161064605 0.434097113641509 1 1
0.552519919172722 0.531650578391967 1 1
0.760444003671738 0.724398395291424 1 1
0.649537353206002 0.62079403886948 1 1
0.471302261899333 0.439475551319494 1 1
0.297601351958853 0.288432084902128 1 1
0.296380108001165 0.283989118523377 1 1
0.204424786665863 0.202246345709951 1 1
0.424641096120947 0.401470658357952 1 1
0.45350336353125 0.433922300442161 1 1
0.255644035318125 0.23689995254783 1 1
0.163486914611571 0.158511006905421 1 1
0.890224354686917 0.849552361196669 0 1
0.724354851879411 0.690895715919602 1 1
0.596839811867599 0.570663174189954 1 1
0.201444038616227 0.194200616035496 1 1
0.583660830096109 0.553157190426478 1 1
0.547364390059104 0.517789798734483 1 1
1.22586819417706 1.14516024951381 1 1
0.407968898846436 0.386947735334152 1 1
0.44903814303891 0.426379410972775 1 1
0.566584870573381 0.535672088221227 1 1
0.3053327732309 0.291021874037387 1 1
0.436275098897586 0.411851577941556 1 1
0.242965814210156 0.227991483391928 1 1
0.942809212642226 0.898106375734378 0 0
0.568929741889198 0.550178157404687 1 1
0.843410005378465 0.793382462019633 1 1
0.637078269590117 0.60093468527607 1 1
0.408232522473881 0.393312424678903 1 1
0.491446519653548 0.471732195223328 1 1
0.774277646787371 0.731903496002589 1 1
0.567464081967485 0.539373627956855 1 1
0.661778775476443 0.630328518918251 1 1
0.723872170439199 0.681952389797739 1 1
0.780539784685289 0.751214931008993 1 1
-0.0512072384935139 -0.046849357008983 0 0
0.399613430295868 0.384843471730606 1 1
0.333340008142851 0.319286108167512 1 1
0.727358243403298 0.695413677281739 1 1
0.737769771401734 0.700131532984244 1 1
0.279216273086593 0.269921170052331 1 1
0.5355905685686 0.51957222986167 1 1
0.200169199063608 0.193987769190103 1 1
0.247833662087347 0.234571639765967 1 1
0.522641311807909 0.494726759996768 1 1
0.393072269535162 0.36914365902762 1 1
0.805516000321017 0.767867383936731 1 1
0.631556876269742 0.601452963016306 1 1
0.00663443695956831 0.00553245909762393 0 0
0.25050657618666 0.24098871800657 1 1
0.420136466649693 0.402037563669453 1 1
0.809220693782349 0.77140314344692 1 1
0.403656233937644 0.388252361833083 1 1
0.822890367420535 0.785683281001258 1 1
0.616398044131163 0.582730157249041 1 1
0.554984632095097 0.534520740564689 1 1
0.250036378184894 0.23851575046564 1 1
-0.076843069125122 -0.0663991102986974 0 0
0.604024081001452 0.580203658898823 1 1
0.110081066863829 0.107851750657048 1 0
0.562864284407313 0.537209483571736 1 1
0.67349827183508 0.643309672923463 1 1
0.366898406297366 0.348700165686305 1 1
0.594296629881698 0.556346493482415 1 1
0.485312219108614 0.467027769883808 1 1
0.246994610864806 0.231287633207985 1 1
0.980663655869348 0.938131768025122 1 1
0.255498168758119 0.244667843526509 1 1
0.436341613796898 0.41942198742485 1 1
0.314780012038703 0.302245586858073 1 1
0.150568250278093 0.146180083568114 1 0
0.485204558078254 0.460692189258587 1 1
0.634673929660095 0.607262735384989 1 1
0.0321100783379077 0.0283051614466495 0 0
0.332642790248836 0.311320464273832 1 1
0.29356094487643 0.283962449357655 1 1
0.670146962617979 0.643644608186527 1 1
0.323527347539373 0.306555971845819 1 1
0.374540100582221 0.357175199979622 1 1
0.68150460804073 0.649937872544908 1 1
0.339535293631685 0.329014195821024 1 1
0.723617857152596 0.69327102677414 1 1
0.323543821816399 0.309900938119872 1 1
1.01747248865534 0.968594495657135 1 1
0.58843092612157 0.564986936583221 1 1
0.182513776466318 0.174397581910408 1 1
0.632696690465617 0.596034538188665 1 1
0.63994966642587 0.609508897457576 1 1
0.4030741203243 0.384582087339969 1 1
0.89792737568995 0.855540527941624 1 1
0.224049593015541 0.21510194342897 1 1
0.210769279413609 0.195922294300963 1 1
0.200757729655379 0.195852456905974 1 1
0.814048513410144 0.77273958715478 1 1
0.177917338550892 0.174215006248947 1 1
0.352405732294541 0.333700919325594 1 1
0.263686841188232 0.253056047034109 1 1
0.452048110393154 0.437774451179375 1 1
0.499126166939011 0.466674805358988 1 1
0.428647790215872 0.421184009041993 1 1
0.319241478282539 0.312156380042249 1 1
0.0600247561462745 0.0577313902529609 0 0
0.571284860709959 0.539793488194049 1 1
0.686933785585858 0.663081525610559 1 1
0.753420433405538 0.705592313549482 1 1
0.110325395146034 0.108654485078692 1 1
0.354880284456581 0.348537911262216 1 1
0.263274751437584 0.248568571688572 1 1
0.876598454679285 0.832833663299557 1 1
0.36965166012982 0.356123072196362 1 1
0.264099507475924 0.247230117920997 1 1
0.323211007305724 0.311916812754247 1 1
0.276815383896749 0.257025287199785 1 1
0.627117386413535 0.600451863577125 1 1
0.524677595364081 0.498689862035571 1 1
0.487841072081726 0.466978065987938 1 1
0.393472000641576 0.372670292477481 1 1
-0.037929880685817 -0.0304145642892232 0 0
1.10445879184135 1.05802165577134 0 0
0.330274322761127 0.316354285810262 1 1
0.377569044851752 0.354801803931429 1 1
0.155112346581778 0.145867569846545 1 0
0.690168270481829 0.657536766588076 1 1
0.404671157512193 0.384887420854431 1 1
0.337030137531825 0.32834543179576 1 1
0.228312947728283 0.217896982370446 1 1
0.502327810690704 0.478663612065973 1 1
0.486294936649762 0.467628681389065 1 1
0.571937599606252 0.554180182685619 1 1
0.649576624248248 0.617062874558188 1 1
0.620115490680125 0.592762698897607 1 1
0.320818432841856 0.302494716795528 1 1
0.778933081073235 0.737273427971646 1 1
0.594460693785248 0.572844826130603 1 1
0.45618460969459 0.438412671319488 1 1
0.447099826222278 0.425747291765415 1 1
0.521472219845374 0.505103930884402 1 1
0.177826076409919 0.157959770528333 1 0
0.826135943165233 0.789604660595045 1 1
0.228570283522988 0.254071616928521 1 1
0.391448772645912 0.364508870355879 1 1
0.170636737921117 0.168631122201563 1 1
0.349386506438245 0.364028337293728 1 1
0.297873039956961 0.283337442983367 1 1
0.677759104082846 0.650348942152533 1 1
0.59888254347932 0.566858481034667 1 1
0.687041939112382 0.644241867162878 1 1
0.56883034777711 0.544001358641874 1 1
0.550436029142878 0.517911850383397 1 1
0.50216729916532 0.483572309330317 1 1
0.870529960447171 0.828012749881019 1 1
0.62437954496359 0.597337249851989 1 1
0.519646171841541 0.494095743829946 1 1
0.623705697792828 0.584519661664184 1 1
0.46750292378548 0.448316717797632 1 1
0.629902703664466 0.598518337378868 1 1
0.845258138160517 0.799911665602166 1 1
0.558907585005965 0.525882134822775 1 1
0.74129440671357 0.700808478886492 1 1
0.441663973425726 0.427305812100147 1 1
0.724179170180265 0.692100602292515 1 1
0.632465410153628 0.598999068813395 1 1
0.469369993258979 0.445069293630411 1 1
0.0329691066886243 0.0327542836957401 0 0
0.723361973775315 0.692900915529261 1 1
0.505671862157659 0.4728248252745 1 1
0.5449139199574 0.5196255537668 1 1
0.510743828484831 0.487472023983023 1 1
0.344325669128483 0.324718262028107 1 1
0.365760674228413 0.346599658792546 1 1
0.82574981442863 0.786623338784767 1 1
0.649712142868925 0.621556960620614 1 1
0.42340019525728 0.400592721904758 1 1
1.00525502300311 0.956208959834899 0 0
0.660365769427629 0.631715196714728 1 1
0.590236657268248 0.564976935486177 1 1
0.568010161250724 0.536518697719661 1 1
0.479457393130628 0.457117633398646 1 1
0.30017282781326 0.306272635702512 1 1
0.580936239257546 0.555278661567002 1 1
0.552876556819591 0.525481048434645 1 1
0.68332070565238 0.648656665993861 1 1
0.816599184896201 0.775645480919158 1 1
0.61549068052159 0.590832381922953 1 1
0.637007708496548 0.612618331264184 1 1
0.877485655789242 0.84579801751672 1 1
0.122046331351058 0.119633393643945 1 1
0.602786303277793 0.578916581741927 1 1
0.208415098542844 0.193318497292924 1 1
0.247065622794659 0.224906175195911 1 1
0.467708829091676 0.454168746640306 1 1
0.679146519888567 0.639969978076933 1 1
0.533461656862858 0.502050383142316 1 1
0.405361829645083 0.387799011042557 1 1
0.432408874364951 0.408936934149546 1 1
0.462957086941277 0.442006869713529 1 1
0.280927743489461 0.266163237646567 1 1
0.809912127246486 0.762277532732781 1 1
0.413485254822993 0.393135849295032 1 1
0.792967646620759 0.751000403281749 1 1
0.309455577748584 0.292270778330782 1 1
0.49413721164735 0.469972245799989 1 1
0.179304291251585 0.171962089719347 1 0
0.518461229833584 0.49876473957505 1 1
0.578516217844248 0.552247638768034 1 1
0.383077478778689 0.365471143082848 1 1
0.697725765301557 0.651137928234372 1 1
0.637635514961554 0.600919711058708 1 1
0.407381106658464 0.397403452497331 1 1
0.892915246130361 0.85363741069002 1 1
0.184862363817208 0.183188783201687 1 1
0.459445435059802 0.438968348127744 1 1
0.632654561605699 0.608305998927231 1 1
0.596565118225696 0.559989913105882 1 1
0.557492212395448 0.525977156062982 1 1
0.513030544472904 0.486370794640066 1 1
0.428030722944976 0.408828895607649 1 1
0.124973491317463 0.111693389694946 1 1
0.497614581228917 0.463848525474489 1 1
0.405667983032776 0.38763065062948 1 1
0.470498278823663 0.451249199925151 1 1
1.0785999247877 1.02696797447055 0 0
0.57628572300376 0.550567416650972 1 1
0.849125093090981 0.795941120477151 1 1
0.536670021189286 0.510514535683543 1 1
0.65392038926226 0.616816571586241 1 1
0.376905886473305 0.361031998085495 1 1
0.240640614251958 0.227251861062431 1 1
0.259011258407173 0.239464645786592 1 1
0.684761930654128 0.656686055123077 1 1
0.379763633308564 0.357910157079135 1 1
0.967566163950867 0.928774289364351 1 1
0.209442271166582 0.198356988784933 1 1
1.13679558690748 1.07555653953623 0 0
0.610992370268606 0.583040414425392 1 1
0.497885720892867 0.477468576537121 1 1
0.594184006314293 0.563131710727653 1 1
0.764830395419569 0.737975208535125 1 1
0.742675947245566 0.717593511384265 1 1
0.391762070222302 0.372655285555702 1 1
0.377081119118734 0.35443969930404 1 1
0.669113861707048 0.654065251972648 1 1
0.625935496662014 0.58900731699195 1 1
0.330430476907047 0.312771483569355 1 1
0.470877071192685 0.449367566474199 1 1
0.279003509400818 0.265688632341919 1 1
0.506829002013247 0.483638283842365 1 1
0.196338492090949 0.18650915412209 1 1
0.461514632472591 0.443634974560779 1 1
0.364584027658197 0.335559145779875 1 1
0.367650892299355 0.351569983153387 1 1
0.361100875800836 0.335068288428667 1 1
0.368491682425116 0.3459162293892 1 1
0.482359501624548 0.461938475374935 1 1
0.698508819037556 0.661886605353324 1 1
-0.0071259578425491 -0.00288924595484309 0 0
-0.0230387179360295 -0.0219091216514047 0 0
0.42225902696195 0.403846249535416 1 1
0.426144629149602 0.397248985951917 1 1
0.683075821708437 0.654078515951479 1 1
0.417686493177556 0.395109003033488 1 1
0.45889563543036 0.443085620145647 1 1
0.458042922701194 0.436401215800992 1 1
1.11022538763867 1.05764381760836 0 0
0.375335260518169 0.358615370248521 1 1
0.0369407252396612 0.0330816234841238 0 0
0.97796849820897 0.915707368662243 1 1
0.461231948952366 0.438556721778766 1 1
0.119447581050992 0.108890511255959 1 1
0.604897372932406 0.583182289487563 1 1
0.28752476570146 0.273173696801405 1 1
0.575104066657162 0.541231999647704 1 1
0.46225440182297 0.440167778803684 1 1
0.307952142257122 0.292737930895177 1 1
0.698806984685609 0.670256018630803 1 1
0.846128241297132 0.815065334706723 1 1
0.396440827344181 0.385656467161603 1 1
0.589551790936761 0.558761425186036 1 1
0.381209541231578 0.359014907103085 1 1
0.205827457927323 0.190721934947382 1 1
0.972973512728203 0.922419726671056 1 1
0.705580184560268 0.661968257555955 1 1
0.418301889603513 0.401578287586824 1 1
0.0681446533774882 0.0671230462324302 0 0
0.565613270152288 0.533529868575767 1 1
0.765047194670975 0.731411643245193 1 1
0.296862254914844 0.267117631587996 1 1
0.580005875823573 0.545632217386175 1 1
0.656648523112608 0.609062522429185 1 1
0.572942627343004 0.545906925435052 1 1
0.584972032205835 0.559720252910123 1 1
0.632584754026108 0.599392912754098 1 1
0.241302168941208 0.229533903147275 1 1
0.0214158284667063 0.0201144228636996 1 1
0.295526769633406 0.272102952712588 1 1
0.272415390713736 0.263173198371529 1 1
0.863993645129829 0.815858513548071 1 1
0.0436073271858834 0.0387957634627271 0 0
0.138213403226738 0.134669782598305 0 0
0.673830743634492 0.641959818421192 1 1
0.543198867169242 0.521262170065655 1 1
0.680233632186024 0.642996189846877 1 1
0.761353886832552 0.730884787832061 1 1
0.414032788917833 0.401086950361745 1 1
0.451089170505578 0.426774219083836 1 1
0.488484800541654 0.456113433567362 1 1
0.681011440753896 0.654979599258741 1 1
1.14739225181567 1.08633597677089 0 0
0.577455845996778 0.545675895011129 1 1
0.533782122824839 0.505071613826528 1 1
0.252335241780097 0.236742763736883 1 1
0.902235334259714 0.854721308144469 1 1
0.779279500747336 0.743450197630201 1 1
0.645793142697734 0.618483718772669 1 1
0.572259616920894 0.545942861747297 1 1
0.344885621810731 0.321232039789475 1 1
0.386692478128244 0.367477689780189 1 1
0.285552827725198 0.268712695325482 1 1
0.550692222924926 0.522165628739911 1 1
0.359746627040317 0.345694752518884 1 1
0.608734762520744 0.58182774275646 1 1
0.12200039883148 0.122853623121145 1 1
0.546850974354147 0.5252998033501 1 1
0.10518537820503 0.0985275268477157 1 1
0.654482779700808 0.622037543174788 1 1
1.0833189331082 1.03486781144867 0 0
0.483043339622499 0.45935512654191 1 1
0.0749136841362549 0.0712953438410166 1 1
0.933771609511564 0.898959423757621 1 1
0.658613556988889 0.629564309592753 1 1
0.610343946446861 0.581518941564537 1 1
0.882519144456 0.828721874454525 1 1
0.328946151633873 0.311645366414675 1 1
0.601145831976808 0.579724737017371 1 1
0.482385767226756 0.451118698765855 1 1
0.237207235863582 0.222004490764048 1 1
0.339749380654698 0.3229694081927 1 1
0.533298811927011 0.497709783058988 1 1
0.453662731132068 0.433573320967741 1 1
0.426311237301641 0.409074315110709 1 1
0.657483045908399 0.630860120454674 1 1
0.372081055774182 0.346307659971534 1 1
0.614303142021898 0.591041610787047 1 1
0.376689435151206 0.361815024074551 1 1
0.677403443274882 0.649019214622662 1 1
0.376413806967115 0.351699627837798 1 1
0.239684972910096 0.236148912340478 1 1
0.649551463270648 0.621157674280678 1 1
0.595501100970385 0.571562847690844 1 1
0.35805120066326 0.339587211589062 1 1
0.681104500008156 0.632795118635523 1 1
0.218086080803871 0.206944247214699 1 1
0.308673540247996 0.298938141258749 1 1
0.411541263705454 0.401856876452874 1 1
0.997628603799139 0.934311278158455 1 1
0.737297655947534 0.697758641751608 1 1
0.00361282407549961 0.00958304291632454 1 1
0.774308717736979 0.74750895823454 1 1
0.129104012501456 0.125602290987849 1 1
0.521880225537324 0.496374086776207 1 1
0.302065419029795 0.296081389457272 1 1
0.765442577950731 0.72520325423346 1 1
0.264897158331867 0.257851421401265 1 1
0.320350259470384 0.293300370011306 1 1
0.69619684818798 0.654702268721046 1 1
0.401339238940376 0.37646897532221 1 1
0.352524670490815 0.336282345152739 1 1
0.35948994390919 0.340169953305451 1 1
0.626312000686323 0.604302744489246 1 1
0.446600060294631 0.413523565769168 1 1
0.311284354074643 0.293046030857477 1 1
0.393819673329229 0.376094654400401 1 1
0.355831792998642 0.33534870745417 1 1
0.513339328791352 0.48772963960644 1 1
0.405937853761108 0.379115025980521 1 1
0.792282863891713 0.739029967599512 1 1
0.884689833312764 0.836217258509633 1 1
0.181093251583104 0.175294026398088 1 1
0.566319726138456 0.539735811642821 1 1
0.129545359165332 0.121443918209589 1 1
0.384698515610204 0.373131696502201 1 1
0.814372130232556 0.782594943878691 1 1
0.627556726172356 0.595627506751131 1 1
0.0991308357991012 0.0938221548860577 1 1
0.47260903408615 0.444365105322945 1 1
0.18872863504611 0.17698996431854 1 1
0.297693311027467 0.288490116649213 1 1
0.892671424461517 0.851779613725544 0 0
0.0297141724828887 0.0250782366006295 0 0
0.501346688828775 0.473162777246622 1 1
0.213861983592119 0.20055868716201 1 1
0.327966930108057 0.310867941148042 1 1
0.765922722183814 0.729370806556231 1 1
0.571955408128917 0.542626956916907 1 1
0.454971350978993 0.434105511012319 1 1
0.535228976878174 0.51101657517046 1 1
0.445822537604306 0.422825307729464 1 1
0.646666138065809 0.609676866365342 1 1
0.622939876000328 0.589082130218165 1 1
0.593959366275981 0.568172336037336 1 1
0.315448727736655 0.304403675605458 1 1
0.495699583214151 0.467905698128367 1 1
0.828738453271371 0.785933496066912 1 1
-0.0145786204545875 -0.0154787657290145 0 0
0.586348308247678 0.560350811673094 1 1
0.90697924127863 0.86367974860708 1 1
0.59939527440425 0.567426536837841 1 1
0.64930228793022 0.621108337281141 1 1
0.20602054336725 0.194706976958578 1 1
0.73365810336923 0.695627678447468 1 1
0.421448718294612 0.400933358166099 1 1
0.197413574848314 0.193298243988369 1 1
0.694003699664998 0.663431940027778 1 1
0.186225801369226 0.182261982659833 1 1
0.142145720368972 0.135368535189218 1 1
0.467761770563122 0.448044877203975 1 1
0.684271810679972 0.653882208917025 1 1
0.407940578247152 0.382661422590558 1 1
0.230406916824835 0.217706970179174 1 1
0.399612340294832 0.379535201486314 1 1
0.444433709052864 0.420785161758077 1 1
0.328838469565962 0.326127020885088 1 1
-0.0148052390101725 -0.0134937287020175 0 0
0.61492592258746 0.590426004668549 1 1
0.502082147929565 0.47265943124799 1 1
0.60054373697155 0.562566811656678 1 1
0.502051782315818 0.477583628672635 1 1
0.870794340525078 0.832598678329522 1 1
0.491982034415754 0.472283078186919 1 1
0.238138493061378 0.22855795995854 1 1
0.904755173648533 0.851687603378677 0 1
0.941958127335663 0.901379564561583 1 1
0.596676831827235 0.56645066808429 1 1
0.26267316414785 0.242304711985658 1 1
0.462406911268117 0.44017595650117 1 1
0.932250498452558 0.889692522616647 1 1
0.65062155387914 0.619299711498649 1 1
0.583085139404266 0.552499726449156 1 1
0.640033061839955 0.607435670295434 1 1
0.778728216224978 0.746026936661418 1 1
0.689550362053677 0.656366959657601 1 1
0.353831216829046 0.326760390267416 1 1
0.684738726998326 0.647615627819651 1 1
0.509923428030836 0.486239406877537 1 1
0.937809976190252 0.895520315490748 0 0
0.451216345463903 0.43333339307271 1 1
0.279184091301157 0.27019549331298 1 1
0.585780263959495 0.553439000930958 1 1
0.366656300358937 0.335608327374077 1 1
0.298882114686967 0.287933154403156 1 1
0.866829031597753 0.810420460564283 1 1
0.7934351979515 0.754758466623261 1 1
0.459515563559074 0.431895041326932 1 1
0.547937236541975 0.510132238997995 1 1
0.0308186974693239 0.027743180493297 0 0
0.594695858026039 0.567751920153015 1 1
0.994733136348928 0.953924595425257 1 1
0.635634310426924 0.60996234506726 1 1
0.47146935608682 0.448090990484485 1 1
0.304332377074918 0.292460700135585 1 1
0.670526707781335 0.640305377712358 1 1
0.755878264708839 0.722657384819248 1 1
0.483515193645945 0.462451431529167 1 1
0.424482577970316 0.403390441180784 1 1
0.416291758569039 0.406823805495116 1 1
0.545063516156652 0.512614410242995 1 1
0.664113803290408 0.624910255992319 1 1
-0.110729485204273 -0.100631772582717 0 0
0.217787025084004 0.203495817542397 1 1
0.194452787093627 0.180273104781609 1 1
0.345174658458466 0.328321204687016 1 1
0.177613911047669 0.166544378952756 1 0
0.134893292209819 0.133440356182713 1 1
0.623863321280179 0.595162705921549 1 1
0.335092199417021 0.326903115066779 1 1
0.336303611309966 0.308329348665136 1 1
0.735651952544599 0.69998528447038 1 1
0.25991857292246 0.248950000788554 1 1
0.457971165654833 0.439512789088958 1 1
0.480725027147167 0.452932331272352 1 1
0.0608934793540116 0.0638264980983338 1 0
0.889970507581144 0.84738509564283 1 1
0.394977063656239 0.376039738288765 1 1
0.420902457480652 0.404869642280524 1 1
0.847764877359005 0.799318313194465 1 1
0.303080360018211 0.278565253199243 1 1
0.787985373720857 0.747262277919405 1 1
0.352607925011744 0.330217468144756 1 1
0.101363048849878 0.099385527904277 1 1
0.234656924191084 0.223499153083803 1 1
0.626431806653959 0.595123806886943 1 1
0.384162281641554 0.36142141903618 1 1
0.762765130962356 0.722870377691931 1 1
0.348834714192139 0.332030419797599 1 1
0.438036948668839 0.41272061039314 1 1
0.215764236413713 0.209353700899846 1 1
0.50743845721416 0.479779784003522 1 1
0.715234426352124 0.680748812703329 1 1
0.0543686195762676 0.0517351749737194 0 0
0.512975994089975 0.492113365730551 1 1
0.498587753491935 0.477573268992694 1 1
0.736624036602721 0.695040813237983 1 1
0.701866165663464 0.666015475948316 1 1
0.786811343783705 0.736495042244997 1 1
0.470134536981619 0.443739174761539 1 1
-0.0718928255038925 -0.0699287323720315 0 0
0.363270846250296 0.348908961136866 1 1
0.298241269755469 0.290826773455543 1 1
0.515931694962194 0.497223730469843 1 1
0.476850348592313 0.463198592441561 1 1
0.540903175200942 0.521602513658236 1 1
-0.0178859482331522 -0.0147682487273335 0 0
0.356887387440366 0.339923158787562 1 1
0.47769085985523 0.453202207713789 1 1
0.424731916767492 0.408463026453292 1 1
0.715358186896266 0.681635834082526 1 1
0.330718130943676 0.32258262333649 1 1
0.564316075244033 0.531397016656854 1 1
0.452583722306968 0.438082201234116 1 1
0.404587681440875 0.388182894424161 1 1
0.220957443525386 0.207439399728977 1 1
0.193589514540847 0.185262986317528 1 1
0.271641971253562 0.258079152021711 1 1
0.531919945276475 0.499607893959686 1 1
0.479299357815634 0.456780285213653 1 1
0.0698507899720541 0.0656557486347344 0 0
0.630882186113498 0.602138756983095 1 1
0.614283704084568 0.585452259447954 1 1
0.373618487144142 0.353990529392576 1 1
0.367825188000477 0.350260736135096 1 1
0.576702908543149 0.545655626017143 1 1
0.391572490189396 0.375908296462848 1 1
0.193613662459556 0.186975863235034 1 1
0.506252038495577 0.487905964262005 1 1
-0.0057741192212673 -0.00239470080944528 0 0
0.489572361517815 0.463238030619037 1 1
0.195004561510242 0.185814837506864 1 1
0.398553933895322 0.382582537124546 1 1
0.208107805230255 0.199196566809484 1 1
0.525465419925722 0.506626887955116 1 1
0.845701808233081 0.808572118133717 1 1
0.532526325142953 0.507917759876322 1 1
0.505164254583402 0.486826366356954 1 1
0.446727551450698 0.417369466587703 1 1
1.13244622933655 1.09570950157465 0 0
0.356834381289671 0.341083730389398 1 1
0.441166736603154 0.422391822999383 1 1
0.584512505233874 0.558824635147936 1 1
0.579706864684411 0.545260268399963 1 1
0.0714859753091225 0.0680082900984794 0 0
0.773256095727064 0.743716365344241 1 1
0.405210095633692 0.384750761384177 1 1
0.638201254654827 0.601934973447772 1 1
0.501351909249834 0.470321562986545 1 1
0.137203812030353 0.132068111790997 1 0
0.644130525956974 0.611333139710251 1 1
0.783640798847584 0.742851909724945 1 1
0.460695070883145 0.440445852367385 1 1
0.490518294298994 0.464841421392603 1 1
0.9147431465566 0.871019757546569 1 1
0.574168685665771 0.548245358538455 1 1
0.595909677307388 0.569833518016811 1 1
0.341440237481263 0.321825872805465 1 1
-0.0469898099745936 -0.0464409129560381 0 0
0.760685697491679 0.726342918226421 1 1
0.602221747369232 0.587663933886708 1 1
0.142030043225894 0.139400838126075 1 1
0.219949630942477 0.211669226232331 1 1
0.647080594139664 0.617036050215793 1 1
0.541548769886973 0.51183593337939 1 1
0.605697484763049 0.582380621370509 1 1
1.09684262050213 1.04700128867012 0 0
0.771484194775753 0.737283368754268 1 1
0.789218528315897 0.755750948828888 1 1
0.628571166636034 0.605281530597147 1 1
0.737632113620437 0.69988423916 1 1
0.182588115143066 0.169068282365774 1 1
0.258269506052869 0.248074257606896 1 1
0.437794904914822 0.415968483566272 1 1
0.518099145985131 0.490953535997322 1 1
0.727841736354171 0.692055761559708 1 1
0.508816413688921 0.479258795154229 1 1
0.377600010237433 0.356076643600178 1 1
0.303714311745755 0.28630685853253 1 1
0.849724512633888 0.801404185927158 1 1
0.540723320200865 0.512075704614077 1 1
0.666558210341818 0.641002503457335 1 1
0.616583073942913 0.592097589340325 1 1
0.0924817310417686 0.0853198322915248 1 1
0.836912973094087 0.794715126680321 1 1
