# Supplementary material for: Bias caused by sampling error in meta-analysis with small sample sizes
Source: PLoS One. 2018 Sep 13;13(9):e0204056. doi: 10.1371/journal.pone.0204056 (PMC6136825; doi:10.1371/journal.pone.0204056)
Supplement: S4 File — (ZIP) [file pone.0204056.s004.zip › results N = 10 theta = 0.5 tau = 0.5 sz = 100-500.txt]

"cohen.dl.theta" "hedges.dl.theta" "cohen.dl.cp" "hedges.dl.cp"
0.374747603896412 0.373781231599956 1 1
0.223437565190326 0.222775383142981 1 1
0.462905488446449 0.46178934869261 1 1
0.483036576159121 0.481447918114649 1 1
0.518594663695045 0.517239675466717 1 1
0.554711826558434 0.553277786831237 1 1
0.34899477112996 0.347805641952258 1 1
0.441543958452823 0.439215230368097 1 1
0.261642972849934 0.26071406571788 1 1
0.676247685924475 0.674040599251489 1 1
0.512107321216004 0.510582762238911 1 1
0.508245834131326 0.507364821909758 1 1
0.654997095823213 0.653108615733137 1 1
0.46554333622574 0.464388309238333 1 1
0.733627982976826 0.731774138685287 1 1
0.376988350403504 0.375746911145189 1 1
0.655890998491817 0.653764574196575 1 1
0.383839506591734 0.382915315267523 1 1
0.441145982490909 0.439896907234245 1 1
0.485467005219789 0.483847078580089 1 1
0.622602278941138 0.621318115810726 1 1
0.583289247251454 0.580523906643796 1 1
0.634250201519983 0.631847551471028 1 1
0.332336482569699 0.33101905704105 1 1
0.383549319563718 0.382229857478497 1 1
0.74173739667245 0.739706238768488 1 1
0.894589152437928 0.891797760632731 0 0
0.466828972756477 0.465885709022599 1 1
0.528197993109969 0.526403388784319 1 1
0.346992557064286 0.346484385206561 1 1
0.431200220345478 0.430217524912218 1 1
0.277213160668132 0.27674236327994 0 0
0.418788423033083 0.41768201395145 1 1
0.381489240693353 0.38074199317295 1 1
0.800142461318189 0.798168842594054 0 0
0.441005138882813 0.439819506666883 1 1
0.418670068892879 0.417481323349588 1 1
0.543117423907935 0.541743896731518 1 1
0.725012152347301 0.722491148830104 1 1
0.434609763873288 0.433723310802218 1 1
0.631939079046266 0.630161600934729 1 1
0.203613755567778 0.20301983024879 0 0
0.565437019157876 0.563311745117459 1 1
0.354431091728264 0.353770150939363 1 1
0.285527264499468 0.284705359234372 1 1
0.48380030425922 0.482334780288268 1 1
0.809566129368857 0.807121129486406 1 1
0.347830169287122 0.346843907689728 1 1
0.393125787268096 0.391455112311421 1 1
0.744739323609309 0.741442172937143 1 1
0.707733894824756 0.705962387312263 1 1
0.491490121140512 0.489885582935403 1 1
0.388812816247582 0.387927550649354 1 1
0.785733631471209 0.783463501049855 1 1
0.522128001600563 0.520418089218018 1 1
0.840758715532328 0.83798001563811 0 0
0.368819652391801 0.367403242991872 1 1
0.599018356660634 0.596712060176641 1 1
0.501056652623682 0.499741606149336 1 1
0.38543718435712 0.384352833661308 1 1
0.361035749143534 0.359885655190232 1 1
0.317483138343121 0.316631246980019 1 1
0.390403797689739 0.38922628949932 1 1
0.61355154506316 0.610592517984273 1 1
0.249296116247854 0.248507461017407 0 0
0.619364643782219 0.617753422097766 1 1
0.64868822444485 0.646494684378093 1 1
0.348188290073971 0.346886695576692 1 1
0.621387205749603 0.619736796293971 1 1
0.29009720899776 0.289273659045244 1 1
0.671018063408829 0.668397815418415 1 1
0.424325676222366 0.423406917358371 1 1
0.501235985291365 0.49981536588631 1 1
0.27376039621145 0.272995565849872 1 1
0.230926538897123 0.230245270378392 0 0
0.356128117944774 0.355208013769088 1 1
0.592588648752903 0.591237506955647 1 1
0.710560661281959 0.70888214116129 1 1
0.548377905893905 0.546702433443088 1 1
0.437815869826415 0.436504840060299 1 1
0.528175431373255 0.526318782024361 1 1
0.303774656180015 0.30290815524728 1 1
0.623003376814225 0.620696962638702 1 1
0.488863953647792 0.486848751978031 1 1
0.707667489790038 0.70534256230578 0 0
0.429194527921578 0.427915984131862 1 1
0.515683200971731 0.514692121810451 1 1
0.537823466327333 0.536347652859217 1 1
0.629238274857676 0.626806265905215 1 1
0.554660886528986 0.553306419000254 1 1
0.53050327841295 0.529056225701244 1 1
0.549212433676249 0.548038874995068 1 1
0.485347941212066 0.483969124527612 1 1
0.665250831565629 0.66350414443249 1 1
0.258369807525605 0.25756742608848 1 1
0.410457502381552 0.408957248095306 1 1
0.363139427293938 0.362022327835718 1 1
0.522848054918042 0.521737276372443 1 1
0.474884271365226 0.473440904645947 1 1
0.272673315501195 0.27139301600987 1 1
0.756119438720197 0.753904089106239 1 1
0.572336134084283 0.570756574192081 1 1
0.636501260796861 0.63433971965205 1 1
0.416235700040121 0.415056511856026 1 1
0.606311605091223 0.605004122167172 1 1
0.686318852309671 0.684818521471051 1 1
0.335684324195466 0.334770954110539 1 1
0.341632262832825 0.34089272466133 1 1
0.0525510214808315 0.0528687568676503 0 0
0.310700616991616 0.30994578201349 1 1
0.721534519280529 0.718842534444411 0 0
0.61315821778372 0.611263251810049 1 1
0.284245322527572 0.28324302273223 0 0
0.681328102285699 0.679447483441467 1 1
0.846033581366592 0.843852096988938 0 0
0.61313093049073 0.611241927984591 1 1
0.659854994049322 0.657512832460178 1 1
0.579761021162162 0.578224147079344 1 1
0.554762882338144 0.553208556651885 1 1
0.324616019297714 0.323432128710048 1 1
0.393565566051701 0.39237446461936 1 1
0.341621084716066 0.340395369269462 1 1
0.676784724893503 0.674237743499438 1 1
0.557603361367469 0.556205773693326 1 1
0.1765048163715 0.176344419421011 0 0
0.572125147305225 0.570273916032807 1 1
0.634371971279694 0.632371296238592 1 1
0.190000991636368 0.188924256193309 1 1
0.421283050505099 0.420122828611732 1 1
0.489601682076899 0.488198978728558 1 1
0.417843363291959 0.416826206649917 1 1
0.809116504339887 0.807403801885451 0 0
0.740288743919163 0.737942541895564 1 1
0.284658895439699 0.283082915648564 1 1
0.311273796752467 0.310231738882837 1 1
0.204055100782302 0.20356896270019 1 0
0.357193914709783 0.356247398070696 1 1
0.50082552546484 0.499690695263528 1 1
0.585827828223264 0.583964696434612 1 1
0.475255647266553 0.473769595805046 1 1
0.694999110216359 0.692818857057856 1 1
0.809715152157752 0.807879212172687 0 0
0.668131329288432 0.666302665982029 1 1
0.775609506439524 0.773657743821658 1 1
0.680098215041689 0.678734810158171 1 1
0.288282686455375 0.287786717053254 1 1
0.584265770975157 0.582821651970887 1 1
0.621965684796244 0.619994086373988 1 1
0.494889231562671 0.493495054092968 1 1
0.439014117195709 0.437356802826572 1 1
0.632490760186765 0.631191490133518 1 1
0.592945630667163 0.591159082504266 1 1
0.557761529467989 0.556097802960505 1 1
0.466520909877387 0.46562051165048 1 1
0.33210313389078 0.330683471827529 1 1
0.469394664057856 0.469015694256943 1 1
0.366272005328655 0.36508403011071 1 1
0.521634961474157 0.519761908277408 1 1
0.656567123882573 0.654641941779094 1 1
0.604005456712112 0.601190292148389 1 1
0.429672202149358 0.428872880126717 1 1
0.402057419614453 0.401484469203674 1 1
0.545173794734233 0.543665750190105 1 1
0.429077698770535 0.427871289282041 1 1
0.391393056039891 0.390291860826922 1 1
0.532534660623368 0.530370692419199 1 1
0.974489956706123 0.972177049360356 0 0
0.58291927641237 0.581249561228413 1 1
0.503458044377699 0.502291004011462 1 1
0.510601343124321 0.508582898844988 1 1
0.461849755927068 0.460500383426349 1 1
0.454879583758934 0.453288069457466 1 1
0.462350052142983 0.460638465633843 1 1
0.697198035662242 0.695728031960942 1 1
0.525989385971831 0.524695594982994 1 1
0.518775040286458 0.517135739090457 1 1
0.354131049035351 0.352878401761188 1 1
0.437077754872598 0.435712028525927 1 1
0.321441326079143 0.320748971610685 0 0
0.189179697055388 0.188695029843209 0 0
0.360080846879557 0.358870201347564 1 1
0.355216605707565 0.354526640030805 1 1
0.701812089993083 0.699468426827673 1 1
0.461068846329253 0.460210102343241 1 1
0.462732131500257 0.461570235930649 1 1
0.620476673070937 0.618595551025746 1 1
0.633152553254613 0.631382609808948 1 1
0.526584641071097 0.524772031124046 1 1
0.70522962700574 0.703401695626426 1 1
0.589949077335797 0.588384950269646 1 1
0.339759036685433 0.338998857996681 1 1
0.52926246001404 0.527821649488448 1 1
0.500020352958877 0.498757209456448 1 1
0.717984021906576 0.716500220559226 1 1
0.668977117118439 0.667216534432764 1 1
0.63261848486378 0.630650044702282 1 1
0.445892336632369 0.444567867803865 1 1
0.394274758641687 0.393232739629038 1 1
0.441467189249728 0.439990622953223 1 1
0.551249893713927 0.550240599499819 1 1
0.356607367777575 0.355581884826482 1 1
0.225127929525753 0.224092954271193 1 1
0.597766115179553 0.596358233373107 1 1
0.601457711051981 0.598842520069925 1 1
0.469609189109977 0.468315214785145 1 1
0.563216593834259 0.561862859264317 1 1
0.490578280871704 0.48923330461245 1 1
0.513386111513571 0.512307156333153 1 1
0.385562026742463 0.384701509331226 1 1
0.289093699160813 0.288437539619666 1 1
0.726198036271619 0.724289477308721 1 1
0.791730793366625 0.789705241449976 1 1
0.233614890111068 0.233266731618045 1 1
0.397807668204239 0.396691839207063 1 1
0.615835856579939 0.614089543823766 1 1
0.725326570564223 0.723121206019509 1 1
0.654353000996958 0.652279655792219 1 1
0.624860628201195 0.623196278669612 1 1
0.322764500225128 0.321892745300725 1 1
0.705375350526264 0.704072472240303 1 1
0.377679500981085 0.376526222116354 1 1
0.392851110797128 0.391764089868066 1 1
0.431862616469965 0.430172906795982 1 1
0.311338537936658 0.310289970667154 1 1
0.524112117835589 0.522596507556017 1 1
0.594234346473684 0.592684074893832 1 1
0.449236481836996 0.448175816307522 1 1
0.435893390441591 0.434593399016311 1 1
0.626524982199438 0.625255492599934 1 1
0.603915127731144 0.601842949404101 1 1
0.697112016163965 0.695752540069224 1 1
0.657363115275072 0.655570690136204 1 1
0.373622664636847 0.372893487306149 1 1
0.454156765655809 0.452657056657066 1 1
0.537775318805728 0.536418360505447 1 1
0.614461721775397 0.613000478019997 1 1
0.589165746387224 0.587911983392086 1 1
0.415290288199374 0.413532025263228 1 1
0.729617762572602 0.727868241404045 1 1
0.482013553211403 0.481192644813038 1 1
0.603007077729423 0.601283851500184 1 1
0.502311122696563 0.500188780722445 1 1
0.630729813134734 0.62886133829425 1 1
0.235636048981807 0.235042886269085 0 0
0.654687172894809 0.653007849634852 1 1
0.553114611682716 0.551075353863972 1 1
0.48333751590876 0.482198806273599 1 1
0.537185354947624 0.536068206364647 1 1
0.776522753855852 0.773258776924497 1 1
0.455898842615625 0.454550097410477 1 1
0.515919041449947 0.514268776723017 1 1
0.399782935209143 0.398235991942212 1 1
0.407864723058669 0.406826543211843 1 1
0.728942956335414 0.727079121868931 1 1
0.734779705331698 0.732371033767708 1 1
0.803937295362766 0.800761309178268 1 1
0.695685891997867 0.692954835747788 1 1
0.473477569463957 0.470891736276295 1 1
0.624829231764169 0.62296465480953 1 1
0.420494135834202 0.41932610161356 1 1
0.574469663096867 0.573060118990868 1 1
0.561831504145567 0.560625666174667 1 1
0.332692706771056 0.33143858198313 1 1
0.702013514220313 0.700032680443527 1 1
0.527309595880771 0.525978806308378 1 1
0.544074014926644 0.542656757102509 1 1
0.545316031335056 0.543635079390677 1 1
0.562525693255562 0.56052849900754 1 1
0.379821657524881 0.378524173623946 1 1
0.437105901066775 0.43588619390301 1 1
0.473670393944922 0.47210862903275 1 1
0.855581587135083 0.852726665635613 0 0
0.386845123143058 0.385990304066947 1 1
0.465649922380041 0.464313155473087 1 1
0.638785804356278 0.636637086399075 1 1
0.531297681357485 0.529381281252173 1 1
0.54252047978901 0.540957761787532 1 1
0.486957881130235 0.485472643532237 1 1
0.884959716482422 0.882794967423396 0 0
0.355998703507003 0.355288067250431 1 1
0.264913373178744 0.264014052797114 1 1
0.59004113589283 0.587540058783792 1 1
0.559960414094168 0.558691894808483 1 1
0.809831794309159 0.807162210455929 0 0
0.374584288156319 0.373254638863114 0 0
0.716329275251946 0.714447379843844 1 1
0.474424291395224 0.472980261894367 1 1
0.527551165141271 0.526051622496035 1 1
0.430644345872104 0.429350679806739 1 1
0.651983216351726 0.650167097653995 1 1
0.503256522470816 0.501422855089542 1 1
0.504258965619032 0.502958542853176 1 1
0.295531460456395 0.294325404993603 1 1
0.653681733555728 0.651728363316264 1 1
0.341580771899701 0.340895766947119 1 1
0.0770329261523775 0.077536209359292 0 0
0.625892235027718 0.62426305552787 1 1
0.35453410842307 0.353497447567884 1 1
0.600492625379895 0.598343252194523 1 1
0.503834262413023 0.502486609636791 1 1
0.636693536467256 0.634842109170535 1 1
0.37956955183464 0.378227427449405 1 1
0.830046123543818 0.827317261309151 0 0
0.430841676661155 0.42937331379879 1 1
0.449832467863731 0.448482535147217 1 1
0.627431603802079 0.626191667846921 1 1
0.388928498348393 0.387326843418246 1 1
0.590161105606191 0.588489132944364 1 1
0.381461845183784 0.380217854994369 1 1
0.754650444859716 0.752068477020617 1 1
0.856321268074249 0.853597408060702 0 0
0.542726913210881 0.541080498756019 1 1
0.773759801629351 0.772093769248229 1 1
0.716997946409103 0.714239250605926 1 1
0.367328519678936 0.366281668430923 1 1
0.555557183743673 0.554230001966186 1 1
0.558094452415502 0.556503273142217 1 1
0.595202891131465 0.592786297202715 1 1
0.136795293025717 0.136485847130322 0 0
0.372334021138458 0.370893760064023 1 1
0.327747484833348 0.327059137792991 1 1
0.39220107339642 0.391471407414801 1 1
0.711246134614395 0.70952002925162 1 1
1.06258566943213 1.05880360901895 0 0
0.535915926431306 0.53498331914626 1 1
0.737076210421176 0.735265270514731 1 1
0.55268003617226 0.550853246225961 1 1
0.597847988403824 0.596373489538297 1 1
0.815428535064521 0.812373986876684 1 1
0.430407496437986 0.429278621321753 1 1
0.552200016150794 0.550636503380606 1 1
0.577446391408239 0.575880665964133 1 1
0.783854836239807 0.781309784731719 1 1
0.584827034915306 0.582946703287986 1 1
0.510358662908937 0.508628160886507 1 1
0.801979269903054 0.799639256933593 0 0
0.474719738184998 0.473693515927031 1 1
0.382959423598117 0.382021379725183 1 1
0.664949874763407 0.663199514662552 0 0
0.720156596917106 0.717732197489008 1 1
0.431450787852551 0.430083589800515 1 1
0.492364382544496 0.490857770997605 1 1
0.173955472558634 0.173572578975533 0 0
0.637106752887046 0.635923492766217 1 1
0.530808189318654 0.529289003238941 1 1
0.630899129495072 0.62923714159046 1 1
0.335140235799772 0.334374144544799 1 1
0.155692741687314 0.155324908999955 0 0
0.544250817199384 0.542853725301586 1 1
0.673601457328088 0.671743066333285 1 1
0.549044044497296 0.547821099145587 1 1
0.367413388510923 0.366370271774447 1 1
0.399620351905546 0.398078263862636 1 1
0.152384629692154 0.151967600575108 0 0
0.157961309714509 0.157389770414774 0 0
0.601870052441327 0.59998205519799 1 1
0.548625835049626 0.546685491548031 1 1
0.405178287028408 0.403497665182329 1 1
0.582711188317844 0.581422934036065 1 1
0.306803296535365 0.306007111037458 1 1
0.421245436227435 0.420321908473639 1 1
0.852217898993066 0.849699101959896 1 1
0.409400805643845 0.408540166781854 1 1
0.268484724551472 0.267899026413775 1 1
0.481078319992058 0.479588743344487 1 1
0.333058437242247 0.331939198597876 1 1
0.264243314109966 0.262962060685417 1 1
0.469531274317175 0.468284575020095 1 1
0.653640098128704 0.651888495757326 1 1
0.355685940805836 0.354836086310489 1 1
0.243611087183812 0.242629948407597 1 1
0.502262787517889 0.500618905044647 1 1
0.380524432741481 0.379918477236816 1 1
0.631138496277813 0.628991141881975 1 1
0.299219023392477 0.29856461837477 1 1
0.560579318811902 0.559112790114742 1 1
0.581775319041396 0.579700655712189 1 1
0.370051661148815 0.369392926236726 1 1
0.503994998179053 0.502460532139469 1 1
0.366605052237332 0.36578610210514 1 1
0.457811566716473 0.456668630128219 1 1
0.504646466351961 0.503156558702115 1 1
0.497154313585762 0.495975989565903 1 1
0.351028437628834 0.350434906092179 1 1
0.565457716375141 0.563651166625815 1 1
0.563675143989253 0.561696989813207 1 1
0.604926943789176 0.602608471689029 1 1
0.625718065560623 0.623426462624356 1 1
0.305642009398339 0.30452616953338 1 1
0.54411218945066 0.542565763377383 1 1
0.506819313712988 0.505350019567988 1 1
0.546328548882919 0.544479455129899 1 1
0.549780836174401 0.548667180682119 1 1
0.573065871434612 0.571100556904209 1 1
0.615255687352151 0.613219321295541 1 1
0.380934606987993 0.379620615911243 1 1
0.417631891248185 0.416184179106718 1 1
0.452058798415928 0.450916669480704 1 1
0.485714749555587 0.484595634607138 1 1
0.441480530742319 0.439747465702599 1 1
0.547484674527492 0.545879942747286 1 1
0.521430986528167 0.519744360455477 1 1
0.503226237584495 0.501847891348808 1 1
0.535870339092331 0.534298009587989 1 1
0.502852847283073 0.501006158786241 1 1
0.657613491500228 0.655379666258636 1 1
0.391338767939054 0.389766956689438 1 1
0.565848782948858 0.564197979342962 1 1
0.408984061910077 0.407743041290148 1 1
0.603066614522682 0.601595172729361 1 1
0.542823809209559 0.541639518265909 1 1
0.386473173158875 0.385940149171981 1 1
0.535708016104465 0.53411158123679 1 1
0.21105513266945 0.210695131621018 1 1
0.607305961226962 0.605472824978167 1 1
0.584546994994633 0.583027608793083 1 1
0.605106272920928 0.603806615288707 1 1
0.540310292162805 0.537928218148069 1 1
0.38745158211931 0.386219934235304 1 1
0.573630369356499 0.571574881241024 1 1
0.550927025302042 0.548886208797683 1 1
0.646536324011402 0.644556608671889 1 1
0.402997721816731 0.402373219168616 1 1
0.484183916035633 0.482834414901618 1 1
0.389810950264321 0.388146978469681 1 1
0.359477037786898 0.358250476999545 1 1
0.508181711893012 0.506841730623752 1 1
0.406277032000023 0.405212801893855 1 1
0.39793447508667 0.39702766472216 1 1
0.507920190005074 0.506557454039359 1 1
0.38226122542569 0.381064598578845 1 1
0.086244709228265 0.0860140241880561 0 0
0.484801241911439 0.48315905881423 1 1
0.551128630688491 0.549221122832938 1 1
0.635447536161519 0.633495585788339 1 1
0.912424259091605 0.909280574400775 0 0
0.372930635622352 0.371694115702043 1 1
0.517064178892341 0.515477541332866 1 1
0.598251514485159 0.596056588194429 1 1
0.366799914562972 0.365721382870905 1 1
0.626017543792446 0.624230988869356 1 1
0.44192357231362 0.440976899652075 1 1
0.503872488980768 0.50214250700849 1 1
0.771823175931521 0.769538200161202 1 1
0.600679462827499 0.598919992592546 1 1
0.736036246612403 0.732901680464632 1 1
0.759916872625663 0.75772866488063 1 1
0.469140987018044 0.467680211947714 1 1
0.553898996093459 0.552056130742972 1 1
0.333710703353124 0.332879458977773 1 1
0.559291891429829 0.557829039911815 1 1
0.478883919174872 0.477429945213765 1 1
0.717135736986349 0.715135027480693 1 1
0.439282555745039 0.438234034098644 1 1
0.368662089365522 0.36767333377735 1 1
0.319986521135397 0.319331584989265 1 1
0.349985319991187 0.349061743781152 1 1
0.756520181116896 0.754359366563168 1 1
0.679598209684199 0.677004824405122 1 1
0.76983490251506 0.768129879464011 1 1
0.481962456069853 0.480675680375953 1 1
0.619645027459051 0.617631486853524 1 1
0.544855380214209 0.543401139098373 1 1
0.471119237531496 0.470371225400017 1 1
0.38425703807384 0.38252417385552 1 1
0.483699521671794 0.482609609701722 1 1
0.474593309904614 0.4732780238502 1 1
0.385459526405736 0.383632230419458 1 1
0.397148344013326 0.396093167909939 1 1
0.567756106931715 0.565940117249247 1 1
0.440894805277733 0.439171193166359 1 1
0.954809864444008 0.950910671335605 0 0
0.674861246794468 0.673357014878844 1 1
0.485261335470296 0.48428425698997 1 1
0.192045850150471 0.191147833499364 0 0
0.458167908000993 0.457041176742731 1 1
0.221284192927892 0.220471030804426 0 0
0.460545616581921 0.459141553039234 1 1
0.549271429380888 0.547850904730753 1 1
0.692047695947568 0.690048809979815 1 1
0.403844426104728 0.402855168849134 1 1
0.636153262340817 0.63413992250569 1 1
0.191785947947832 0.191142483043549 1 1
0.256326888100441 0.255392565872287 1 1
0.247528947120603 0.246689303951954 1 1
0.55733671334476 0.555960248013404 1 1
0.531342373626161 0.530235101784293 1 1
0.360358203365945 0.359397651417879 1 1
0.569232669987041 0.567626007362445 1 1
0.451868343464901 0.45069902892584 1 1
0.482297613589932 0.481370720827252 1 1
0.835485851429765 0.832936458611874 0 0
0.374186373297366 0.372954852851817 1 1
0.277378429855171 0.276782222732872 1 1
0.532746891413568 0.531185021425352 1 1
0.622978790815786 0.621515051565215 1 1
0.436004616139669 0.434616079587502 1 1
0.581862975380309 0.580372429805142 1 1
0.392959644788959 0.391967637931188 1 1
0.745925792047723 0.74335072884188 1 1
0.23537520299899 0.235009157936796 1 1
0.342668908198598 0.340753678527376 1 1
0.284158663895705 0.283089813520614 1 1
0.459086936503763 0.457582533778661 1 1
0.41108465659474 0.409598033951759 1 1
0.456183314163283 0.45486262030669 1 1
0.555845352863954 0.554079453046977 1 1
0.548837252394852 0.547170346207191 1 1
0.544576813843334 0.543452158779581 1 1
0.425273036652947 0.424337952025292 1 1
0.644952015827558 0.64184533198622 1 1
0.282571337937161 0.28142206041295 1 1
0.48094077654145 0.479687520433353 1 1
0.402059837654187 0.40122506100034 1 1
0.508455026976074 0.506884653708869 1 1
0.666080997419429 0.664332222912673 1 1
0.640180517070402 0.638815876497362 1 1
0.362664752712048 0.361693920098684 1 1
0.357809586530556 0.356735782641049 1 1
0.827901181098278 0.825553255535827 0 0
0.537840071567992 0.536522931807292 1 1
0.609625990028131 0.608239480826507 1 1
0.380560536774016 0.379062115515095 1 1
0.514336945434868 0.512321116338836 1 1
0.303335297198649 0.3018307246953 1 1
0.527113291989683 0.525328278400571 1 1
0.460611956709691 0.459034660025578 1 1
0.527329598557316 0.526059982911075 1 1
0.536284544818481 0.534775560582628 1 1
0.537771372704247 0.536318392382102 1 1
0.442592876434768 0.440392370449726 1 1
0.458382537785484 0.456858595136806 1 1
0.447658891093971 0.446276620948605 1 1
0.484010489548843 0.482693283583619 1 1
0.576444460407881 0.574174252108207 1 1
0.165490948822612 0.165241041414409 1 1
0.803071189022762 0.801205449340754 1 1
0.408405881954203 0.407039321190826 1 1
0.396511109153286 0.394326740752598 1 1
0.160096791707016 0.159632058744982 1 1
0.429604601271094 0.428430324374678 1 1
0.636194586268765 0.634580679692968 1 1
0.650432509486475 0.648512287271009 1 1
0.36291451454475 0.36217591709794 1 1
0.506309499997839 0.504280555166667 1 1
0.587335739983114 0.585423205826248 1 1
0.268005801868508 0.267449712871808 1 1
0.526306376779308 0.524557276608547 1 1
0.512192660103364 0.510389204825924 1 1
0.21264568287332 0.212033894914844 0 0
0.489841178227498 0.48841339014781 1 1
0.666832492331691 0.665123776415556 1 1
0.450586569340063 0.448813096260389 1 1
0.851584446327012 0.849183722644829 0 0
0.324704056480479 0.324070652506892 1 1
0.225309462957482 0.224789736275937 1 1
0.558877418271031 0.557821695039678 1 1
0.172151759259923 0.171673123410385 0 0
0.727858439035604 0.725024300370057 1 1
0.412219027127218 0.411128170709228 1 1
0.758400862741041 0.756079425045704 0 0
0.569946192056588 0.568282177031081 1 1
0.506264414562789 0.504829397003472 1 1
0.475923951922419 0.474194510327523 1 1
0.638319827048809 0.636939292388584 1 1
0.709993794266976 0.706963636480723 1 1
0.550588208551526 0.548945457289925 1 1
0.708428853690696 0.706329043831433 1 1
0.38867129078564 0.387755611887758 1 1
0.278003335906593 0.277216669366041 1 1
0.610530524722269 0.608572666106776 1 1
0.29849856452198 0.297467081903589 1 1
0.325777730776247 0.324862809428632 1 1
0.319796002492322 0.31866508247834 1 1
0.573721963655613 0.572088056667807 1 1
0.526833255978403 0.525288949622949 1 1
0.624185433930381 0.622370841073609 1 1
0.312898994872998 0.311474227180566 1 1
0.278794942171686 0.278262569526677 0 0
0.746586441982411 0.744143071385241 0 0
0.507788070033665 0.50587300304698 1 1
0.148506237499324 0.147761951186002 1 1
0.57608255979765 0.573804422960434 1 1
0.650549616236719 0.649035553764119 1 1
0.377227870115273 0.376398539194567 1 1
0.630975335067789 0.628748719680963 1 1
0.459672472195229 0.458152534344074 1 1
0.366668715997264 0.365471681416832 1 1
0.718203843543 0.716202241941404 1 1
0.435780038635496 0.434798986396487 1 1
0.268630022765855 0.267700160362956 1 1
0.579704374711632 0.577655872817937 1 1
0.315615408487547 0.314561141706918 1 1
0.780654866868418 0.778590930267885 0 0
0.197636938603329 0.196986473432598 1 1
0.246543625854626 0.245950573047736 0 0
0.332287249198633 0.331067971867845 1 1
0.517308885146302 0.516351629231416 1 1
0.493689827092707 0.491930883100445 1 1
0.465137074901817 0.463657845772536 1 1
0.62577304798297 0.624428261217966 1 1
0.18544362121751 0.184820149809195 0 0
0.665272047777132 0.662998655894705 1 1
0.629024285192453 0.626895628330153 1 1
0.535289244813543 0.533616486040519 1 1
0.663292324136783 0.660966745996019 1 1
0.314650906232585 0.314029672224652 1 1
0.359079609726253 0.358088126126206 1 1
0.652501501983978 0.650455925723349 1 1
0.574134607722488 0.572578798809528 1 1
0.782617566522703 0.780218580647997 0 0
0.465674943881873 0.464199899805658 1 1
0.593103859262819 0.591848388541825 1 1
0.616252181382685 0.614296903551709 1 1
0.486908953521381 0.485509342420254 1 1
0.532942473756454 0.530760436955855 1 1
0.386785320995119 0.385621795837517 1 1
0.523308173663752 0.522400911216851 1 1
0.53296598058149 0.53109893386526 1 1
0.471014246182528 0.469976075782543 1 1
0.65710110682321 0.654968095565283 1 1
0.560458999713044 0.559029047181754 1 1
0.70556911092358 0.7035085135412 1 1
0.497293755494741 0.495950740308142 1 1
0.497233026797174 0.496204229002459 1 1
0.344438705869448 0.343674533406057 1 1
0.486636802734447 0.484995227412971 1 1
0.560047977163452 0.558602755869945 1 1
0.770464607107634 0.768705633153423 0 0
0.438107298112725 0.436954975562825 1 1
0.553217087353845 0.551558410841655 1 1
0.699762944737369 0.697752490494052 1 1
0.768514267799012 0.766003593431743 1 1
0.501501204741828 0.500320513746319 1 1
0.748835076204523 0.746489563782486 1 1
0.501601394426323 0.499745808208757 1 1
0.45217486890816 0.451032640960753 1 1
0.450602346470105 0.449480663660467 1 1
0.575254698387898 0.573654043779112 1 1
0.339687855056391 0.338357273385574 1 1
0.434395587700791 0.432597221214196 1 1
0.483257111773697 0.481708200089611 1 1
0.892509199741525 0.890489470921997 0 0
0.516159441370516 0.514940886557607 1 1
0.470962352644225 0.469396565104545 1 1
0.465107783997427 0.463918582220764 1 1
0.271279465671837 0.270562475743372 1 1
0.572604848804718 0.570974818440546 1 1
0.376098442644125 0.375018769905398 1 1
0.128706739139878 0.128731575348157 1 1
0.59542562515998 0.593957686053132 1 1
0.712993906993165 0.71116070554278 1 1
0.625210629092427 0.623135515597105 1 1
0.559098858477265 0.557463073163276 1 1
0.49526882733081 0.493664887507133 1 1
0.487182670023678 0.485628370065404 1 1
0.384697382820773 0.383445878831485 1 1
0.351055034115781 0.350177977611656 1 1
0.372481381993414 0.371642950658384 1 1
0.553723934934577 0.55258996428547 1 1
0.632424834377208 0.630708249853423 1 1
0.115043944414215 0.114937048414073 0 0
0.357772343807328 0.356266543340056 1 1
0.57234542727826 0.570453985806869 1 1
0.445327593525773 0.443859487633109 1 1
0.363939112037252 0.362237776301685 1 1
0.455410522762674 0.453927470340034 1 1
0.642052968520815 0.640033274786397 1 1
0.564764061257496 0.563534593776953 1 1
0.561843860997483 0.560139879035474 1 1
0.590809813169688 0.588925146876522 1 1
0.405436916413655 0.404344722903262 1 1
0.0554085595006207 0.0553592961327849 0 0
0.653847676511072 0.65189327496717 1 1
0.194990228576549 0.194274893583393 0 0
0.72096771739425 0.718591399666483 1 1
0.252360962758315 0.251667687469161 1 1
0.444530374901317 0.44369843697972 1 1
0.462720204640873 0.460588357715241 1 1
0.529526561686684 0.527797787067177 1 1
0.288615238571606 0.288316069788726 1 1
0.53894502064508 0.536724002889553 1 1
0.441698661292014 0.440274874171958 1 1
0.450067382215467 0.448482680094173 1 1
0.375581327528636 0.374675222384256 1 1
0.700363505394769 0.698093793682482 1 1
0.412575797818732 0.411104805415198 1 1
0.292028483549213 0.291172380631722 1 1
0.414958390938647 0.413432168773657 1 1
0.377008107949524 0.37632769480399 1 1
0.324671835505526 0.32376670559407 0 0
0.61123323536619 0.609557784805083 1 1
0.649890044366788 0.648252078314733 1 1
0.441799735274052 0.440585101904758 1 1
0.750758462582981 0.748611404341221 1 1
0.432147463217107 0.430897267114973 1 1
0.339615370219141 0.338764541399767 1 1
0.470046082464273 0.468928676289503 1 1
0.62309010669538 0.621397941216857 1 1
0.17859357781837 0.177974965496998 0 0
0.505988566599473 0.504154733491749 1 1
0.592752020370719 0.59120083366301 1 1
0.560404921364032 0.559011324759594 1 1
0.488352014376956 0.48671572552235 1 1
0.454568524427057 0.453532617848034 1 1
0.677078599559981 0.675286537668912 1 1
0.534007185629137 0.533019652793489 1 1
0.5255234162133 0.524103066473032 1 1
0.482888849934299 0.481317371087106 1 1
0.456202632397541 0.455087205557465 1 1
0.52800638895089 0.526552923709516 1 1
0.682898824257215 0.680623146924612 1 1
0.167592769027208 0.167114788549952 0 0
0.553698940560266 0.55190961649077 1 1
0.66180109122046 0.65955046774766 1 1
0.230660660168933 0.230170411742705 1 1
0.51249657017966 0.510668320291961 1 1
0.672597815151698 0.670970887161226 1 1
0.574665600466373 0.572747771578217 1 1
0.742862939864703 0.739904133235879 1 1
0.537510826482983 0.536206975457241 1 1
0.332165199200235 0.330889106643699 1 1
0.389272897722284 0.38745585905913 1 1
0.301840030121413 0.301221061596025 1 1
0.398022849587593 0.39725149415813 1 1
0.570537117783025 0.569394639973644 1 1
0.517539815288399 0.516039876743451 1 1
0.430162320700373 0.42904082141299 1 1
0.656705413603477 0.654912414564672 1 1
0.248524765517907 0.247617941787817 1 1
0.666269733141288 0.663625247164143 1 1
0.486882493476091 0.485278258727773 1 1
0.344599433770421 0.343341988635889 1 1
0.297963559452144 0.296941660181921 1 1
0.782286039433822 0.77975946763305 0 0
0.507393831431644 0.505833457881054 1 1
0.538388345207418 0.536699572329435 1 1
0.513648220696388 0.512173658840872 1 1
0.388293426312875 0.386946810954712 1 1
0.444621258578318 0.443397970646559 1 1
0.342885270355397 0.341842276024645 1 1
0.373564996619558 0.372763666666324 1 1
0.340687743733563 0.339541738268534 1 1
0.346038503685684 0.345597223669896 1 1
0.585022752013721 0.583011570755975 1 1
0.622146539262707 0.62068754289103 1 1
0.536323155406931 0.534713996427221 1 1
0.984167642201139 0.980368650843953 0 0
0.388634382062653 0.387601726472261 1 1
0.546766857105017 0.545278953979945 1 1
0.729511732503308 0.727482537086067 1 1
0.490750524205999 0.489433905407237 1 1
0.678255871342203 0.676379282770309 1 1
0.616174219829153 0.614883937341624 1 1
0.615156900943677 0.614001496211622 1 1
0.490555893485974 0.489241726020305 1 1
0.721762405508768 0.719560275536586 1 1
0.177283523721152 0.17666778254551 0 0
0.299728369257877 0.298447947547876 1 1
0.266327670028898 0.265444701585638 1 1
0.451850027126217 0.450859526265904 1 1
0.54709239936168 0.545603034515061 1 1
0.376263824701051 0.37528609299144 1 1
0.483552368849713 0.482470497327877 1 1
0.751925371900249 0.749240733897719 1 1
0.35607077770065 0.355014254840247 1 1
0.334327025532136 0.332999670005119 1 1
0.553699048860008 0.552249873342259 1 1
0.298026510899608 0.297160973810712 1 1
0.234841577824118 0.233986441955212 1 1
0.360446546102744 0.359169410673104 1 1
0.519742605090461 0.517704762753832 1 1
0.718862154933758 0.716685395765446 0 0
0.725221291726906 0.722707616513712 0 0
0.296910203585411 0.295433724993124 1 1
0.196667964929696 0.195951261681935 1 1
0.872427784077555 0.869033550344967 0 0
0.561767968887959 0.559894549866434 1 1
0.482538535615171 0.481599790406058 1 1
0.619229514046114 0.617251193832551 1 1
0.43427982000755 0.433204046866574 1 1
0.425434780369478 0.424397838772996 1 1
0.665226222312543 0.663564860088492 1 1
0.560372510845563 0.558482434655374 1 1
0.434837145016178 0.434018087957867 1 1
0.493233910060489 0.491242385952721 1 1
0.639988613907529 0.638050109515148 1 1
0.273799820288591 0.273245713236864 1 1
0.486000967453182 0.484756991363869 1 1
0.527046134014144 0.525819727134187 1 1
0.542897392214794 0.54120424364904 1 1
0.72522683204253 0.723415986791123 0 0
0.430162481253555 0.428871500282421 1 1
0.790405534599264 0.788786267759341 0 0
0.64811517633194 0.646948115870078 1 1
0.516613580113699 0.51513864303756 1 1
0.507578314585932 0.505916679242915 1 1
0.418591888036966 0.416730032566821 1 1
0.131614477213819 0.130930431771401 0 0
0.423077228443355 0.421623189106702 1 1
0.367188240544779 0.366094703250048 1 1
0.607029927413603 0.605578549438381 1 1
0.31414249606455 0.313148174023221 1 1
0.563943177415093 0.562696427869626 1 1
0.375589016118613 0.374611661055925 1 1
0.712721346043472 0.710857616661773 1 1
0.310032977689691 0.308951502608835 1 1
0.611964185549937 0.610099243095372 1 1
0.799305075309344 0.797183116382175 0 0
0.464966875004763 0.463920488797382 1 1
0.24508631430209 0.244418240292565 1 1
0.563953221061552 0.562910528393256 1 1
0.658359125022941 0.656863474924246 1 1
0.523428093771806 0.521777014614832 1 1
0.48423622531124 0.482692768594081 1 1
0.326932136775026 0.325967685319836 1 1
0.386918639307656 0.385539716577879 1 1
0.295904376597824 0.295100286121453 1 1
0.548768631456324 0.546660279303587 1 1
0.608944143122443 0.606990131710956 1 1
0.389303444524423 0.387622530158565 1 1
0.149586104558081 0.149506420269574 0 0
0.78002896988534 0.777749930880553 1 1
0.335121623619317 0.334295702329482 1 1
0.624709791375225 0.623130309980268 1 1
0.604848159055058 0.603074026948579 1 1
0.210892672148223 0.210282613619172 1 1
0.541636176991955 0.53947592373739 1 1
0.609967527141725 0.60801492070085 1 1
0.753840581996924 0.751910763220046 1 1
0.705107462119155 0.702805664667118 1 1
0.602705473870469 0.60107002327649 1 1
0.453384202031888 0.45187903928053 1 1
0.0313111922733996 0.030717311512564 0 0
0.479840125969457 0.478492132779155 1 1
0.727716348898593 0.72588139213339 0 0
0.938432916075362 0.93576218164495 0 0
0.446730448238474 0.445560002653849 1 1
0.428641766418171 0.427321462839389 1 1
0.260895714574193 0.260606590995016 1 1
0.285412948118831 0.28461242979714 1 1
0.215706938133719 0.214836277801762 1 1
0.645325583300977 0.643977918401267 1 1
0.267753035886603 0.266473645647275 1 1
0.232494697210799 0.231366856861091 1 1
0.252862783044283 0.252272745297123 1 1
0.632069000550708 0.629411413837172 1 1
0.814672326140226 0.811946788304159 1 1
0.643287767178521 0.641542231106856 1 1
0.288894965364552 0.288639395887593 1 1
0.770285677706199 0.768443536376647 1 1
0.274551216491032 0.273572577977269 1 1
0.700265066521825 0.698081615867213 1 1
0.519090649644283 0.517997484686456 1 1
0.623141942084658 0.621589964961678 1 1
0.532267734905447 0.53046303312712 1 1
0.457852614495599 0.456506056041831 1 1
0.3643647156784 0.363130069284348 1 1
0.33910197029269 0.338496539856287 1 1
0.6894468910307 0.687657977717644 1 1
0.338824835947648 0.337670725064179 1 1
0.783929397310613 0.782166066914965 0 0
0.20914498521525 0.208184426856077 0 0
0.38744012557112 0.38635964398707 1 1
0.432885829216927 0.431471260272729 1 1
0.257781055065637 0.257330957569654 1 1
0.331802663520801 0.330637474153217 1 1
0.284507376164801 0.283601315951331 1 1
0.60989346675375 0.608438627646776 1 1
0.494512191469969 0.493454943861747 1 1
0.257273508024237 0.256538659792136 0 0
0.582982441736252 0.581822308541715 1 1
0.4878710117127 0.486766222500163 1 1
0.232726491976796 0.231839167059659 1 1
0.549532663008694 0.547848295658888 1 1
0.652304141661966 0.650449974182581 1 1
0.643497303584707 0.641760475114187 1 1
0.785559247273776 0.783329643535181 1 1
0.364416419807784 0.363633773122288 1 1
0.569917288290618 0.568868119026319 1 1
0.47648048733938 0.474923449027113 1 1
0.327015904323237 0.325569978284477 1 1
0.586331179234232 0.583401337515233 1 1
0.541791495269573 0.540025068181303 1 1
0.290797703719864 0.290086299220172 1 1
0.203247176250115 0.202644322081894 1 1
0.118326993302881 0.118200389689523 0 0
0.566172869548872 0.56474361781704 1 1
0.423661148952119 0.421908400025649 1 1
0.363251155983212 0.362126592896536 1 1
0.800099886862266 0.796379193327887 1 1
0.545906626100833 0.54431393484262 1 1
0.609427431816233 0.607681360930409 1 1
0.289179701041338 0.288543653660108 0 0
0.481474927295577 0.479894328299025 1 1
0.63986067284215 0.638280092510813 1 1
0.408586902571511 0.407327132332303 1 1
0.601789759376939 0.600190390352923 1 1
0.674619418651001 0.673159199655354 1 1
0.639892786816958 0.637780152891284 1 1
0.505371023175997 0.503922470976502 1 1
0.395685587838632 0.394447079235865 1 1
0.489963059326591 0.48866688129561 1 1
0.422136175129657 0.420834052385999 1 1
0.661915598446971 0.660278042572702 1 1
0.55529097411345 0.553559389504991 1 1
0.365484154109153 0.364137807297137 1 1
0.42513918930303 0.423923564354478 1 1
0.682029545328958 0.680208150810746 1 1
0.419929742490588 0.418489675021003 1 1
0.224518858394718 0.223609407489484 0 0
0.457529135108648 0.455989603042122 1 1
0.735202334250971 0.733524140021113 1 1
0.36278525608145 0.361712589528547 1 1
0.34941302896044 0.348035394208503 1 1
0.532544994268583 0.531123746829708 1 1
0.639272427583447 0.637231341968579 1 1
0.211061069054601 0.210323444337368 1 1
0.632416856823322 0.630231589040555 1 1
0.728028080990157 0.726022855377314 1 1
0.337135690449022 0.336544177835667 1 1
0.433105636167467 0.431873108692897 1 1
0.250788108256903 0.250259966790623 1 1
0.452868661517115 0.451182125217053 1 1
0.243091896965646 0.2424951314968 0 0
0.553615198610363 0.551452927530416 1 1
0.639815518328776 0.637817016361291 1 1
0.500220180678206 0.498558574260058 1 1
0.634012664985664 0.632779994539439 1 1
0.437654926263494 0.436306228851828 1 1
0.344903642967267 0.343463716167587 1 1
0.309458395918292 0.308362619492478 1 1
0.723416632116375 0.720828592766709 1 1
0.233029941522368 0.231757098413464 1 1
0.392533615937052 0.391625777230911 1 1
0.405125292591635 0.403652387152625 1 1
0.593580694449254 0.591685612767661 1 1
0.672240757517098 0.670283491743775 1 1
0.60796965347527 0.605804611319323 1 1
0.0944693060165258 0.0939808294707143 0 0
0.541888347472973 0.540228950807941 1 1
0.392438281969206 0.391384511562802 1 1
0.700560516197946 0.698353708279026 1 1
0.530102858430077 0.528730195085785 1 1
0.70447458387467 0.70219005087272 1 1
0.757911005515419 0.755560703239597 1 1
0.428715750747738 0.427279843477721 1 1
0.252548155307473 0.252024365230416 1 1
0.429204094098811 0.428188642861056 1 1
0.607308008640266 0.605493696834132 1 1
0.3391103675727 0.338170426746616 1 1
0.534050363445696 0.533111206855494 1 1
0.787836328319734 0.785385007616174 0 0
0.687600879903299 0.686171284948621 1 1
0.481013527525133 0.479687345770936 1 1
0.658559153830991 0.656944249159561 1 1
0.952834790973516 0.949758246462258 0 0
0.42001423079829 0.418249945838285 1 1
0.668683427986965 0.666486543716363 1 1
0.559216210887455 0.557456145505899 1 1
0.629964591502472 0.628077888912659 1 1
0.399697646877868 0.398376271354323 1 1
0.492661468302511 0.491284881197703 1 1
0.309037082715146 0.30835025536561 1 1
0.606988971558874 0.605612484761251 1 1
0.765718182707783 0.764012545044222 1 1
0.501581088005703 0.500114654892199 1 1
0.29235978958192 0.291517162426744 1 1
0.51478477883316 0.513502020875397 1 1
0.482778732452126 0.48156104524748 1 1
0.483074671878252 0.481529793711403 1 1
0.627558636463822 0.625549816263246 1 1
0.361002532007339 0.36002486286364 1 1
0.660461718863527 0.658849089925774 1 1
0.29807888384202 0.297094595572429 1 1
0.379012774694002 0.378121268967689 1 1
0.454376337674235 0.453006747300887 1 1
0.379499545276761 0.378451801446289 1 1
0.774146651582206 0.771615443592853 1 1
0.559175259098109 0.557348574793689 1 1
0.582289049336079 0.58103014365912 1 1
0.829832691042841 0.82763423936152 0 0
0.618529319504008 0.616784629738608 1 1
0.58703534456209 0.585487685666395 1 1
0.262101953923495 0.261599408751441 1 1
0.543105519283851 0.541337126301645 1 1
0.477634523347997 0.476322792716753 1 1
0.302182840417806 0.301247257793362 1 1
0.744108529615988 0.741889246374625 0 0
0.36003814428977 0.358772643107965 1 1
0.451533745009225 0.450502958507081 1 1
0.451524250023692 0.450231688848929 1 1
0.481245511610285 0.480141207266611 1 1
0.480505654627289 0.479018050729655 1 1
0.320324831104397 0.319504171020216 1 1
0.568982166755954 0.567110534255844 1 1
0.52327130347968 0.52198897895771 1 1
0.32190338039799 0.320419395677096 1 1
0.639380700187452 0.637965651745258 1 1
0.685263194034184 0.682679692998959 1 1
0.442018459963883 0.440794020261444 1 1
0.607624704667229 0.60599218991969 1 1
0.562575761495252 0.561264005460805 1 1
0.393902005029877 0.392156437117376 1 1
0.717350801756898 0.715123783324904 1 1
0.854662316125276 0.8516332710574 1 1
0.261292620371353 0.260213933493994 1 1
0.84571312107698 0.843062146806959 0 0
0.32641012330021 0.325624596784223 1 1
0.653398208068504 0.651603950130754 1 1
0.511394055516278 0.509927028843356 1 1
0.839800314795641 0.837699372186074 0 0
0.102668515600095 0.102355936651081 0 0
0.417290825443357 0.416322579089165 1 1
0.438303513336217 0.437073180899693 1 1
0.679847061493481 0.677942844333016 1 1
0.60929820337645 0.607645545596436 1 1
0.807734097313027 0.805591196474247 1 1
0.236228588945673 0.235515143049356 0 0
0.383701142997561 0.382755669129022 1 1
0.601036804007024 0.599798291306401 1 1
0.467595906175947 0.46573916283222 1 1
0.373192697974509 0.371951146573024 1 1
0.466556459871516 0.465288230342491 1 1
0.255363194510395 0.254556998869008 0 0
0.658269145921505 0.656349411502818 1 1
0.336718616618284 0.336062191987131 1 1
0.484902718297843 0.483643899787671 1 1
0.192291468918163 0.191691301416481 1 1
0.461780119922997 0.460260052936377 1 1
0.298529244052176 0.29772298617562 1 1
0.772089222847325 0.770158143341647 1 1
0.427898556972234 0.426649190955626 1 1
0.587290829999174 0.58569926393118 1 1
0.66505378174962 0.663547726456276 1 1
0.686910577584006 0.685484676533962 1 1
0.457277962446106 0.456210654100197 1 1
0.351631363465315 0.350702680086636 1 1
0.36323506519192 0.36214037373526 1 1
0.654385724343025 0.652439605433265 1 1
0.650233801346553 0.648234021350695 1 1
0.455761064765842 0.454318901867113 1 1
0.705572869123745 0.702996187428373 1 1
0.495057958855742 0.492980128970885 1 1
0.453964067287051 0.452582577916578 1 1
0.689971144383271 0.687642946836395 1 1
0.385939414144608 0.38426092141099 1 1
0.374742398576149 0.373518177399935 1 1
0.388531589090592 0.38709577199689 1 1
0.77905646915878 0.776465803508853 1 1
0.604227091430932 0.602621515051842 1 1
0.834725720366548 0.83329482577863 0 0
0.295112712158547 0.294225528795087 1 1
0.385747015555141 0.384533334522049 1 1
0.628983263950527 0.626714217236106 1 1
0.7215401994745 0.718938735592897 1 1
0.769230356363222 0.767040602135077 1 1
0.301182206936605 0.300214433555652 1 1
0.591020952582096 0.589564541285242 1 1
0.579959091039346 0.578284094218814 1 1
0.542800136795539 0.541435386191355 1 1
0.563348830229085 0.561802010947652 1 1
0.35938000956271 0.35860387800014 1 1
0.273483032338251 0.272542837355445 0 0
0.338154924969953 0.336194942123862 1 1
0.627325150916054 0.62537337008901 1 1
0.521141145830385 0.519633415859732 1 1
0.306878334729479 0.3062701062944 1 1
0.506511121649745 0.505204603472351 1 1
0.572312470579943 0.570280135217711 1 1
0.600173100426503 0.598487470519442 1 1
0.523511554101217 0.521906148832185 1 1
0.676406786940102 0.674253932022469 1 1
0.149496493502244 0.149106781888343 0 0
0.754550532782241 0.751926217137043 1 1
0.29844351128032 0.29721989110018 0 0
0.501479530797272 0.500104177972156 1 1
0.320626934943685 0.31977370017558 1 1
0.44942832530801 0.448592558084976 1 1
0.600146531988642 0.598802288945505 1 1
0.673385532612208 0.671871854389557 1 1
0.578225945793121 0.575873071779493 1 1
0.495063829943582 0.49367453124247 1 1
0.539466107768182 0.537624533909259 1 1
0.714291605303923 0.711935328457696 1 1
0.45939306153044 0.458150105359203 1 1
0.53921121350886 0.537805099673718 1 1
0.503856178627235 0.502212257799652 1 1
0.392924965520348 0.391670670442827 1 1
0.407125110066488 0.406136456560495 1 1
0.575052971182144 0.573278497091142 1 1
0.49212358259212 0.490640743641502 1 1
0.52582849095053 0.524507049329701 1 1
0.55397239341377 0.552001706579408 1 1
0.392674465969246 0.391802362275386 1 1
0.631827348465516 0.630103853693277 1 1
0.554871138667179 0.553604365419618 1 1
0.340238605512914 0.339381607437803 1 1
0.56166556180706 0.559990735971552 1 1
0.529984462356107 0.528296701892975 1 1
0.517681170855987 0.516287977849565 1 1
0.282296200762833 0.281406799631828 1 1
0.689891962426384 0.68839950726965 1 1
0.500141239460658 0.498958190003459 1 1
0.306321664553548 0.30508309492971 1 1
0.513400491787339 0.511702717424217 1 1
0.336974779909126 0.335847727677307 1 1
0.592627647668822 0.590064236483621 1 1
0.690914704264237 0.689201817157733 1 1
0.530908720063111 0.529687967809669 1 1
0.623073599531115 0.620457572651452 1 1
0.40590417513323 0.404937668499738 1 1
0.103982904605798 0.103790432418973 0 0
0.708473481618689 0.706350117178286 1 1
0.516273012824123 0.515029284631856 1 1
0.533210709803286 0.531803443197675 1 1
0.408094034551831 0.406751088598492 1 1
0.320230536426778 0.31972970578173 1 1
0.484392562379739 0.482739448080625 1 1
0.353191288122755 0.352550944816881 1 1
0.617848890196116 0.615808583218344 1 1
0.338236268240063 0.337054973983813 1 1
0.662444107271047 0.660765361947837 1 1
0.459254549095205 0.458379908001133 1 1
0.346267810596543 0.345676522049546 1 1
0.849740033105708 0.84661322423619 0 0
0.199226689355332 0.1985004178066 1 1
0.463857408726353 0.462755624010856 1 1
0.5005677775132 0.499083047914978 1 1
0.64884998650706 0.647235989128839 1 1
0.461385932429041 0.460052147679964 1 1
0.46155852763826 0.460285090890003 1 1
0.624846412862009 0.622938397545737 1 1
0.196932084636437 0.195986224709181 1 1
0.452275651505685 0.451082254635806 1 1
0.376924256484211 0.375888429900492 1 1
0.437299235068103 0.435644186515749 1 1
0.394619989677244 0.393654796838309 1 1
0.732429215247682 0.730034356395823 1 1
0.422771220736305 0.421418393922895 1 1
0.591173676545207 0.589418788236981 1 1
0.681574790714497 0.679526547165755 1 1
0.515969292582403 0.514631445866006 1 1
0.572776425966588 0.571230808413918 1 1
0.540081723675844 0.538598007054353 1 1
0.482575566995756 0.481036721824544 1 1
0.616489655142553 0.613979923442234 1 1
0.768289931363913 0.765866553592515 1 1
0.452140145418617 0.450808781176223 1 1
0.518438132738698 0.516573353288023 1 1
0.745638525186064 0.743459398814413 1 1
0.248868653057108 0.248288084067126 0 0
0.707354366571531 0.705209305976496 1 1
0.569290256679557 0.568122606976674 1 1
0.448413978599274 0.447103335437262 1 1
0.264571583465267 0.264004472533909 1 1
0.38857984402058 0.387333895150128 1 1
0.310446321054956 0.309145837863254 1 1
0.780890379341726 0.778476057854349 1 1
0.385833669960155 0.384511748510428 1 1
0.489537287120193 0.487850713392 1 1
0.499131371904057 0.497611756543783 1 1
0.336230104966643 0.335199010921394 1 1
0.3654287932037 0.364496357746993 1 1
0.573060102940624 0.571095178229578 1 1
0.454751183519379 0.453736668130812 1 1
0.544172744991384 0.54289759753356 1 1
0.187804973171331 0.187237668724386 0 0
0.453697430086592 0.451973098255217 1 1
0.662284951331948 0.660440401000314 1 1
0.566302701756987 0.564733252535847 1 1
0.486343230350781 0.484834749709418 1 1
0.43248613019089 0.430600237074221 1 1
0.881496675393142 0.878319704922124 0 0
0.402609242413002 0.401042848664321 1 1
0.361719927941631 0.359677808303942 1 1
0.260565589796849 0.25987908310541 1 1
0.398990525367632 0.397690353612274 1 1
0.443201024086025 0.441088821638579 1 1
0.443343575857149 0.442495147262149 1 1
0.493415489978002 0.492056120637782 1 1
0.651572354594777 0.649441646362428 1 1
0.331296644753821 0.330145414806745 1 1
0.532319545074956 0.53055988717202 1 1
0.625053896973504 0.623708020816862 1 1
0.559536658511206 0.558109199795733 1 1
0.25862644429491 0.258059560962204 1 1
0.754772591220285 0.753165334694104 1 1
0.495125073612548 0.492884836762899 1 1
0.30013527150015 0.298854098191244 1 1
0.504862432868759 0.503514177646726 1 1
0.365182409776347 0.363894734237017 1 1
0.633036635265064 0.631596802966182 1 1
0.816234783121517 0.814035837790773 1 1
0.444413664266577 0.443547417393683 1 1
0.676466788373439 0.674247057946795 1 1
0.463611909052149 0.461892151352855 1 1
0.519512427190576 0.518152073478075 1 1
0.559677873565505 0.558053171364995 1 1
0.466198394843535 0.464750797201417 1 1
0.44208541382623 0.440970413439348 1 1
0.0258412874861563 0.0252004948337754 0 0
0.646355053127556 0.644391067914541 1 1
0.605676482243169 0.604052868208785 1 1
0.34539032140077 0.344571513488293 1 1
0.335906147731807 0.334991535346975 1 1
0.503098033623272 0.501857248529318 1 1
0.367294702807608 0.366310031040234 1 1
0.317006416471442 0.316344613637482 1 1
0.61011128939981 0.608084076278371 1 1
0.361013635992061 0.360095147260054 1 1
0.399172505049763 0.397771987221581 1 1
0.686227806185047 0.68474835997462 1 1
0.251915629146303 0.251303623255885 1 1
0.571156353623702 0.568820006805988 1 1
0.392294028903379 0.391528417601201 1 1
0.301339265379517 0.300518491916122 1 1
0.444304955156612 0.443179426757232 1 1
0.578612284241544 0.57689819658465 1 1
0.398660147555358 0.397426472132517 1 1
0.910554335078652 0.907510545426206 0 0
0.527017157513315 0.525414689160028 1 1
0.42240910451888 0.420847788434494 1 1
0.651124003844237 0.649474868930985 1 1
0.530822869438646 0.529709824293494 1 1
0.380234859569349 0.379433713515241 1 1
0.470739429479745 0.469768316492194 1 1
0.792150467539457 0.789648328551542 0 0
0.398594379161469 0.397395650652957 1 1
0.552593079342225 0.550491016051156 1 1
0.726388759525834 0.7238180311424 1 1
0.751984572066278 0.750111805207623 1 1
0.224922742793969 0.224410507039233 0 0
0.372500696881774 0.371412692530997 1 1
0.305287089094469 0.304002708761973 1 1
0.617821551044837 0.6161946678258 1 1
0.338993897666473 0.33799748067988 1 1
0.445332226921819 0.444387211812203 1 1
0.615255087120779 0.613218380421206 1 1
0.514931823861438 0.513064277827432 1 1
0.444078273617274 0.442549809651459 1 1
0.629686044786891 0.628223960502089 1 1
0.573101939282309 0.571354790644806 1 1
0.561948307589593 0.560698514379982 1 1
0.308692664170993 0.308067345343687 1 1
0.352053624769299 0.350626205565773 1 1
0.446309777897015 0.444602057692932 1 1
0.662002174965047 0.660354566515283 1 1
0.221981469639228 0.221175531232399 1 1
0.347421924004447 0.346416091637888 1 1
0.634051308852159 0.631727159622736 1 1
0.335124429497101 0.334041858611408 1 1
0.598187160633498 0.596436855698127 1 1
0.522154103179315 0.520649335984222 1 1
0.705754123113029 0.702980780176616 1 1
0.64635474060011 0.643849939127354 1 1
0.657284034312646 0.654939433896008 1 1
0.493606948806883 0.491587844290696 1 1
0.541036243250492 0.539354706746756 1 1
0.178786456783808 0.178462106457181 1 1
0.274450643928267 0.273951356836279 1 1
0.639263542676687 0.637472635833124 1 1
0.64178163237881 0.640163692030913 1 1
0.340741830609925 0.340354691774305 1 1
0.596168795655993 0.594870792373296 1 1
0.350073794505485 0.349370589854676 1 1
0.617165378176044 0.61485854282713 1 1
0.771556211989077 0.769661259392139 1 1
0.540021370998458 0.538546213228783 1 1
0.533794629868689 0.532324533543622 1 1
0.68799635394552 0.686387762274858 1 1
0.4365338041603 0.435729363769518 1 1
0.402633781300704 0.401218298189478 1 1
0.686321938719531 0.684243221874117 1 1
0.412166386323559 0.410766541148139 1 1
0.529117616483136 0.527143201101861 1 1
0.389848980672683 0.388857985330657 1 1
0.625472262948533 0.62359210760005 1 1
0.447545910910167 0.445871112566785 1 1
0.11224368552177 0.112085055977202 1 1
0.423163276409581 0.422064977242206 1 1
0.139707061659808 0.138751166683611 0 0
0.836308478175361 0.834097574874293 0 0
0.545546322373204 0.543389948180148 1 1
0.484994558144746 0.483704696388001 1 1
0.667384372979217 0.666062501769701 1 1
0.700356498901413 0.698407270717831 1 1
0.402058917599649 0.40085522483379 1 1
0.312487775373494 0.311247271445494 1 1
0.567330165482951 0.5660424615636 1 1
0.136809981937286 0.136520102475165 0 0
0.438718315227948 0.437291097473622 1 1
0.58302796346563 0.58115580547693 1 1
0.480949972729649 0.479440428392612 1 1
0.466459568882322 0.465495549687638 1 1
0.366360484941894 0.365321729528569 1 1
0.484877343147413 0.483560887955691 1 1
0.393768020221561 0.392838807387501 1 1
0.617380153078524 0.615790684307735 1 1
0.550142557649149 0.548366511340431 1 1
0.398485384207208 0.39761112155993 1 1
0.716238610888696 0.714147927207907 1 1
0.576277211653796 0.574202493816733 1 1
0.399003163249811 0.398101313125934 1 1
0.408200306082891 0.406901101522618 1 1
0.731767458765328 0.729657348440413 1 1
0.610260266681735 0.608831746078663 1 1
0.528523107096375 0.526961491221959 1 1
0.549725082696101 0.547707384687957 1 1
0.418221400999857 0.417261457179762 1 1
0.445259296258953 0.443774622321323 1 1
0.689343082249938 0.687635696740451 1 1
0.684752214833829 0.683135056623822 1 1
0.658896663055959 0.656754156079993 1 1
0.745549721439593 0.742986654375634 1 1
0.665903743340242 0.663518704269087 1 1
0.781873224727242 0.778747495867471 0 0
0.364955366767366 0.363777456218155 1 1
0.748592422655468 0.746392935143661 1 1
0.415211930119051 0.414321677755447 1 1
0.353205456048034 0.352429761183738 1 1
0.722141058318606 0.719866054187236 1 1
0.238843964320782 0.238260582671221 1 1
0.568440292267593 0.566019807248573 1 1
0.599210460246806 0.597707158844049 1 1
0.572336480064021 0.570452945104117 1 1
0.385242090421298 0.384219917952671 1 1
0.734650892867762 0.732597863661402 1 1
0.486039072706973 0.484445031935641 1 1
0.307931730075198 0.30692878794213 1 1
0.263701190403654 0.263084862746865 1 1
0.428041622838371 0.426805342001581 1 1
0.536988528147109 0.535689188513197 1 1
0.594000177310883 0.592288642037456 1 1
-0.0589666237916468 -0.0588858653611436 0 0
0.316756586816231 0.315650383071488 1 1
0.431304063299979 0.429590088075331 1 1
0.2879551774602 0.286852337442354 1 1
0.483787412058068 0.482148524287693 1 1
0.410205942519319 0.409269360441281 1 1
0.33945342641707 0.338708101448101 1 1
0.469386527397929 0.467898449322869 1 1
0.886717483208962 0.884794431048939 0 0
0.11950405452464 0.118878447525984 0 0
0.330582275241229 0.329396339921537 1 1
0.660478079010624 0.657433203831048 1 1
0.777156035825092 0.774687834275259 0 0
0.669617201300585 0.667885218513571 1 1
0.477150011050985 0.475257120824928 1 1
0.443533129823967 0.44208837690625 1 1
0.534674592967214 0.533432962465008 1 1
0.552372153473824 0.551192116286644 1 1
0.66456110929488 0.662703771948997 1 1
0.222486904533415 0.221644453003925 1 1
0.76793119978643 0.766119242213773 0 0
0.403365872050856 0.40230368702808 1 1
0.590222406088909 0.588108751293324 1 1
0.161506757749317 0.16125024952513 1 1
0.36241214847087 0.361249163043504 1 1
0.507752146502134 0.506166145848935 1 1
0.398232911087407 0.396979908728498 1 1
0.624468174889243 0.622151942969171 1 1
0.315691197774908 0.314577228548892 1 1
0.610799313757899 0.609025849352563 1 1
0.61619905438458 0.614437117199326 1 1
0.43111858014746 0.429821598296391 1 1
0.457952542671522 0.456739744038996 1 1
0.371646255780262 0.370280745470163 1 1
0.558815700579923 0.556962458167684 1 1
0.30784064287747 0.306916070775066 1 1
0.76966850722851 0.767148257777436 1 1
0.952098099895589 0.949205238571687 0 0
0.315976270414999 0.31477595876844 1 1
0.350014125138492 0.349009880438334 1 1
0.645060518991297 0.642924820362528 1 1
0.393670836384845 0.392583142256333 1 1
0.581878335295417 0.580208934000743 1 1
0.439295502552089 0.438314890887849 1 1
0.55644205165965 0.554247768858849 1 1
0.47675910589675 0.47508976165584 1 1
0.576119881005389 0.5748988161006 1 1
0.508643568631816 0.50696956615083 1 1
0.896541475246504 0.894897655604699 0 0
0.73213265950213 0.729894376002715 0 0
0.283581502132917 0.283141438554147 1 1
0.761937585626059 0.758853541122953 1 1
0.634516012190912 0.63277551062517 1 1
0.409898052001436 0.408218409722554 1 1
0.373072697364009 0.372113340871042 1 1
0.626422935481558 0.624726814719168 1 1
0.755754173536182 0.753959401451849 1 1
0.753426233742876 0.750699355822718 1 1
0.434518850725777 0.433241065486065 1 1
0.53408835601423 0.532935645731316 1 1
0.430445424566825 0.429168477121955 1 1
0.449470332271152 0.448069974559497 1 1
0.327810710327156 0.327175106519646 1 1
0.37503083124862 0.373767400548564 1 1
0.230252492582197 0.229595674788929 1 1
0.549614995418771 0.547911780104997 1 1
0.646611930194518 0.644597630095789 1 1
0.605785839996745 0.603827575104572 1 1
0.599928726338486 0.597786691418775 1 1
0.43182797923636 0.430936157932727 1 1
0.44543818367802 0.444277552177473 1 1
0.406374465567303 0.405230219535402 1 1
0.666301794097264 0.663430218359933 1 1
0.410459894002275 0.40946426550557 1 1
0.596002604083124 0.594476927150775 1 1
0.722733935621431 0.720357242100369 1 1
0.348543632936513 0.3471973680109 1 1
0.391559940277305 0.389919193525073 1 1
0.618853071338925 0.61737119364717 1 1
0.702759489326831 0.700938800082021 1 1
0.371830681108777 0.37021309710139 1 1
0.760361109681207 0.758050084238336 1 1
0.507048610207974 0.506092247278985 1 1
0.61802160228174 0.616003108795187 1 1
0.543217106597368 0.54133124925549 1 1
0.55336466948746 0.551363229530958 1 1
0.690090724246844 0.688092720212264 1 1
0.634088743765024 0.632855054327273 1 1
0.524305713910969 0.522486394335734 1 1
0.439566329404948 0.43877549088174 1 1
0.199120858632153 0.199014457582283 0 0
0.602294161975465 0.600476832511685 1 1
0.337296873374621 0.336733790174934 1 1
0.203279356118738 0.202987694863268 0 0
0.474471254872259 0.472636520837878 1 1
0.553997369033092 0.552506269131121 1 1
0.469038228418183 0.467991826488186 1 1
0.442811282331964 0.441436613075479 1 1
0.391885243810187 0.390029234777366 1 1
0.415764012571093 0.413817399159848 1 1
0.545344982287312 0.543761953000402 1 1
0.168857774427274 0.168166219371814 1 1
0.387010918379556 0.386423961011832 1 1
0.466025423157195 0.464343569596666 1 1
0.694995219521546 0.692831067046085 1 1
0.662869751457886 0.661239520539988 1 1
0.421231430193475 0.420044529426986 1 1
0.437914525146319 0.437200354112616 1 1
0.501391627832677 0.500018632794282 1 1
0.318455696138409 0.317258928828347 1 1
0.407137394532595 0.405466125413139 1 1
0.362289997671976 0.360816365252765 1 1
0.473368982434012 0.4716285311521 1 1
0.74265712756408 0.740738373405542 1 1
0.624228485974019 0.622004195370496 1 1
0.60473860469393 0.602925459146975 1 1
0.437200914797188 0.435756668215573 1 1
0.691969359577045 0.68996073550929 1 1
0.321268952580584 0.320040977044453 1 1
0.892611822664082 0.890520345292416 0 0
0.242620241019315 0.241909871680768 1 1
0.386360642440059 0.385329036426628 1 1
0.757535649887676 0.755400188817828 1 1
0.801097188388776 0.798762739892726 0 0
0.568627990175309 0.56699422784783 1 1
0.364082267242418 0.363203464720486 1 1
0.485009807385492 0.483275605982516 1 1
0.480759196014289 0.479108222826125 1 1
0.674450303407892 0.672441311540818 1 1
0.462583649849715 0.460759082683838 1 1
0.172213840124129 0.171693985686133 0 0
0.602997491451257 0.601011814602851 1 1
0.545375579723182 0.543930184336886 1 1
0.488618070381442 0.48755314603886 1 1
0.642889202804929 0.640851552826135 1 1
0.733310473693421 0.731229678095506 1 1
0.459402985751544 0.458122839056302 1 1
0.555562555848485 0.553690004914374 1 1
0.452226396929504 0.451408121549734 1 1
0.573202007914949 0.571124101800613 1 1
0.408698320347235 0.407677745123768 1 1
0.0710108454378774 0.0710626930848751 0 0
0.434099538385016 0.433054706654537 1 1
0.640073647980332 0.63818367250166 1 1
0.453338932172619 0.45210706117798 1 1
0.61490735369448 0.61288764827925 1 1
0.579337258937197 0.577618900729456 1 1
0.681232998524635 0.679402812455284 1 1
0.562543565187342 0.560786954737036 1 1
0.635404703020295 0.633268149611221 1 1
0.701105295030363 0.698645569534164 1 1
0.548353470879072 0.546755979083602 1 1
0.294291605053222 0.293301936428685 1 1
0.659667783692126 0.657558491163825 1 1
0.369788060279796 0.36864919733412 1 1
0.694329018580252 0.692696802850709 1 1
0.544226358095771 0.542884940251833 1 1
0.497352055505304 0.496286922151788 1 1
0.300836499572071 0.300110441672464 1 1
0.501558755729534 0.50001380208228 1 1
0.825597457286427 0.823498749036158 1 1
0.489905511374961 0.488635539080505 1 1
0.364953061193352 0.363187180474655 1 1
0.414921230238117 0.413385050681491 1 1
0.508428281874361 0.506775114218806 1 1
0.534005821003447 0.532526036784911 1 1
0.665163120995218 0.663156216633535 1 1
0.637909479715093 0.636310821239589 1 1
0.486872716902528 0.485026819971871 1 1
0.69848124008676 0.696725691728988 1 1
0.527353771587565 0.525618171585281 1 1
0.634816070950801 0.632970246219806 1 1
0.396312352291102 0.395363073838056 1 1
0.42008710502756 0.418787611257972 1 1
0.469191046591987 0.467879378212375 1 1
0.62888644620387 0.627181402385999 1 1
0.313340516197983 0.31252318578857 1 1
0.478690498499254 0.477325097084909 1 1
0.489259044843047 0.487620204625748 1 1
0.46968777217474 0.468574054866994 1 1
0.641449659162014 0.639433859464012 1 1
0.465362498859514 0.464048740400234 1 1
0.614797934672265 0.612748021652518 1 1
0.407031759335384 0.405959583514695 1 1
0.468218381718367 0.467009761026016 1 1
0.396440594685439 0.395106275351876 1 1
0.428107458734042 0.426490114944127 1 1
0.600082367138723 0.597972311449242 1 1
0.65071167172523 0.648839244178067 1 1
0.722760404475659 0.720730089449927 0 0
0.525635875512241 0.524540064082722 1 1
0.132299526511397 0.131980686462832 1 1
0.773403465366633 0.771122004871205 0 0
0.642450786996086 0.640762394924188 1 1
0.491645699979058 0.490084850431127 1 1
0.412915987946974 0.412169589262415 1 1
0.627991220671318 0.626214214012691 1 1
0.434412100819272 0.432870831096961 1 1
0.474921456573209 0.473170110077292 1 1
0.575959521879492 0.573831244367125 1 1
0.622693016815062 0.621217313532457 1 1
0.478301088933824 0.475899832767312 1 1
0.433085548936076 0.432226441932449 1 1
0.671643875223142 0.669827140453339 1 1
0.500236339599569 0.498670250261662 1 1
0.360142519714094 0.359218843821458 1 1
0.254794324019601 0.253770818268705 1 1
-0.0301052437829436 -0.0304272094371668 0 0
0.348563763774868 0.347342038564244 1 1
0.675116633349143 0.673469963911268 1 1
0.427034024765645 0.426249857982909 1 1
0.357381545047761 0.356067773618732 1 1
0.338116948434574 0.33672305459816 1 1
0.499982261662176 0.497751406972915 1 1
0.420447364448074 0.419132768035123 1 1
0.581622261892803 0.580225196488627 1 1
1.04364092650917 1.04134987649389 0 0
0.717234255864793 0.715823526158543 1 1
0.418348030962836 0.416954486348003 1 1
0.434222716019291 0.432407958688474 1 1
0.656626780309986 0.654729356009101 1 1
0.553881066439338 0.55210029059719 1 1
0.574943678387366 0.573365998224897 1 1
0.481164859374841 0.479387322052707 1 1
0.616435975513558 0.614712236083373 1 1
0.489801277808409 0.488813332701058 1 1
0.523980422871094 0.522694090052974 1 1
0.597795518548492 0.596447075711806 1 1
0.514732204493086 0.513379224815405 1 1
0.520133535902425 0.518735893988653 1 1
0.370114867334324 0.369032984804519 1 1
0.54214885672775 0.541032359860999 1 1
0.262621130071972 0.261946073014661 1 1
0.441144324702416 0.439827212807853 1 1
0.468506291914296 0.466981466110424 1 1
0.373580393454861 0.37249983022626 1 1
0.495216781009551 0.493917697551557 1 1
0.492738277858414 0.49136398341195 1 1
0.55794687201782 0.556136141705201 1 1
0.402965022070018 0.401750227111256 1 1
0.660657446077797 0.658549966182801 1 1
0.699992617935809 0.697804002870622 1 1
0.336706409191033 0.335822650658634 1 1
0.391266617107964 0.390343353846465 1 1
0.411568139643676 0.410224889307277 1 1
0.372052818729502 0.370899998726894 1 1
0.495136743293187 0.493645987160461 1 1
0.837270504167363 0.834553754857392 0 0
0.289823209253719 0.289140958896441 1 1
0.347693911986938 0.346894402455267 1 1
0.448556223484301 0.446666841058951 1 1
0.573824961573845 0.572176134403985 1 1
0.531656791935441 0.529638205454161 1 1
0.45912363681979 0.457935266862419 1 1
0.665518852276019 0.663365606325132 1 1
0.495843190254152 0.494958197938868 1 1
0.465818160377727 0.464482795430956 1 1
0.541429506280961 0.539656376940826 1 1
0.595692842972247 0.594255082433901 1 1
0.49368639895633 0.49223121686091 1 1
0.269921666195514 0.268805734273225 1 1
0.253853725522915 0.252528768701491 1 1
0.592596867934497 0.590978270057618 1 1
0.373361677802181 0.37246563336631 1 1
0.314047157920823 0.312748367451305 1 1
0.447972262353905 0.446689317842612 1 1
0.584373891646991 0.582151891783031 1 1
0.394782606540682 0.393419267395173 1 1
0.751835235887122 0.750038868947019 0 0
0.864251013856438 0.86122497682252 0 0
0.41738010987067 0.415760895687325 1 1
0.28166877437956 0.281046636955831 1 1
0.268608693198276 0.268034278351127 1 1
0.851830172126311 0.849346028983753 0 0
0.59191440389207 0.590298127389154 1 1
0.461688978008851 0.460099269875619 1 1
0.726645498188755 0.724419212748478 1 1
0.459634367916317 0.458361973054617 1 1
0.384366247419582 0.383196772894202 1 1
0.647507152236111 0.645855706224614 1 1
0.537502060821736 0.536012675356069 1 1
0.598689895588388 0.596788517330285 1 1
0.588757064402883 0.587446625244202 1 1
0.160683160032979 0.160336116734152 1 1
0.468115234696474 0.467010467016058 1 1
0.197189720571009 0.196877370193945 0 0
0.571919825942476 0.570373819066656 1 1
0.503583853185593 0.502055982912344 1 1
0.432981053909448 0.431522818626026 1 1
0.815981335521966 0.812312546819562 1 1
0.526466378089869 0.525220616560473 1 1
0.5847311159952 0.583053172355432 1 1
0.320097867606941 0.31804050032787 1 1
0.679533353680344 0.677214095585514 1 1
0.216607743342367 0.216367448517619 1 1
0.473154675659107 0.471673724728942 1 1
0.318208940883978 0.317476364225086 1 1
0.706357800125942 0.703970691042849 1 1
0.486515066855763 0.483824340704824 1 1
0.562831024000868 0.560729801869793 1 1
0.904190097043609 0.901041546499946 0 0
0.259661925671792 0.25928392742709 1 1
0.723567716015082 0.721611465495942 1 1
0.253838915806781 0.252558653001279 1 1
0.562676176636795 0.561018860255887 1 1
0.200089520967705 0.199486830573087 0 0
0.531390485559582 0.530351838150955 1 1
0.485986297389406 0.484309599995712 1 1
0.538746794166722 0.537414806401349 1 1
0.692213257391719 0.690421805699551 1 1
0.596707640530848 0.595013548078255 1 1
0.520124745438772 0.517768946494086 1 1
0.789471034567348 0.786488531148365 1 1
0.496379282893703 0.495422788921403 1 1
0.62438009816866 0.622224172409239 1 1
0.653762531165058 0.652017245710486 1 1
0.576354412699483 0.574981856968755 1 1
0.349648069420778 0.348744974192125 1 1
0.615267786957879 0.613334334119218 1 1
0.678962718031565 0.677322202220716 1 1
0.411816396770374 0.410908701853761 1 1
0.437961051947156 0.436970950798603 1 1
0.525958219717758 0.524434826232153 1 1
0.717616203946705 0.715265026473575 1 1
0.127649157178512 0.126971038338304 0 0
0.343043161006816 0.341828842338194 1 1
0.204962468239173 0.204739609252347 1 1
0.383837361229883 0.383133551026392 1 1
0.540146292233629 0.538724338842717 1 1
0.653595643666086 0.650661411274571 1 1
0.579413114048763 0.577843043986505 1 1
0.365473257400185 0.364458559722247 1 1
0.505983699305827 0.504565122595172 1 1
0.700680345460885 0.699215802025065 1 1
0.543554752200043 0.541718300808533 1 1
0.576639097934587 0.574192120557221 1 1
0.439437063312734 0.438097249694054 1 1
0.487569354478491 0.486332594494679 1 1
0.364111343511913 0.362975516142553 1 1
0.668890046943282 0.666972689061237 1 1
0.633898401490783 0.632153622567843 1 1
0.695436447497724 0.693528047187126 1 1
0.321784438204599 0.32123615487628 1 1
0.715433557888649 0.713698142741526 0 0
0.770543958789431 0.768465430770602 1 1
0.654158123825855 0.652022050820478 1 1
0.60837124476914 0.606555451312971 1 1
0.465061972713036 0.463827720942283 1 1
0.612626797024327 0.610705379441987 1 1
0.549104357953828 0.547904702590106 1 1
0.702793809544 0.700548447102469 1 1
0.494737618995774 0.493166192257441 1 1
0.808554018227502 0.805584247298229 0 0
0.539853672975656 0.538121554967842 1 1
0.300384535173685 0.299385732344083 1 1
0.281114884712759 0.280535199703361 1 1
0.633533272822013 0.63196152804837 1 1
0.678268044356689 0.676814342482767 1 1
0.505519957506067 0.504472448320624 1 1
0.346081340510343 0.345666074572087 1 1
0.69041017377085 0.688728947001566 1 1
0.402577213489519 0.401436072974087 1 1
0.607247214467706 0.605631910316672 1 1
0.576311882832815 0.574186514466 1 1
0.434052915758171 0.432911484597842 1 1
0.352966457095009 0.350964578446945 1 1
0.709034895368029 0.707276322243969 1 1
0.566404859341367 0.564518203325885 1 1
0.428346368862346 0.427582392125219 1 1
0.417363453946134 0.416373097334066 1 1
0.224858578119459 0.224431104076285 1 1
0.355611725840175 0.354528572592564 1 1
0.751889384404863 0.75004905260345 1 1
0.117556558979227 0.11733985031221 0 0
0.423804044507151 0.422079378087085 1 1
0.470321015052082 0.469087181377848 1 1
0.255330437561879 0.254471635301186 1 1
0.618903566919085 0.616438515008904 1 1
0.442878381035062 0.441985890492675 1 1
0.433968498692799 0.432839058433931 1 1
0.203915143969301 0.20300791692984 0 0
0.705178781840756 0.703309091733901 1 1
0.410543798469289 0.409610107695186 1 1
0.283766551332556 0.283268923409607 1 1
0.587076062480357 0.584994971993589 1 1
0.439003091773177 0.438202946221688 1 1
0.55252993412558 0.55040352838987 1 1
0.473319647614458 0.471826008258636 1 1
0.795608890750944 0.792892158458772 0 0
0.439524635013743 0.438144610952473 1 1
0.592971389326414 0.590937823275601 1 1
0.710017905780827 0.707350176817334 1 1
0.602186343583845 0.600273112499997 1 1
0.27743509346239 0.276899745568289 1 1
0.819055453398173 0.816357246782047 0 0
0.54136102389695 0.539861605892061 1 1
0.646063642714926 0.644646835232131 1 1
0.505930734568509 0.503466761307494 1 1
0.658919803015861 0.656919043464945 1 1
0.564083248642204 0.562899298686507 1 1
0.55390463102474 0.552525021153301 1 1
0.443141166675466 0.442072328989252 1 1
0.416441721226188 0.41504940605643 1 1
0.634518706022769 0.63274572402301 1 1
0.724087502617643 0.721815060395029 1 1
0.668231240242516 0.666037071841773 1 1
0.828882496688107 0.826711616799307 0 0
0.0891139232463767 0.0884405536537928 0 0
0.283243248603372 0.282744300569298 1 1
0.529025513276181 0.5267084886379 1 1
0.255181708717046 0.254212240904523 1 1
0.618391897055846 0.616342329063899 1 1
0.667624931545397 0.665687204386935 1 1
0.504435307580999 0.502587350363424 1 1
0.301130986613439 0.30074896077787 1 1
0.40496054136551 0.403616694221317 1 1
0.603733059992664 0.602177488329544 1 1
0.627441345058644 0.625318054006505 1 1
0.508172003808816 0.506849551785011 1 1
0.998020308836488 0.995908579167953 0 0
0.370651540228546 0.369497112745609 1 1
0.628934438581931 0.626525221285053 1 1
0.467476320869263 0.465935777057989 1 1
0.438281319340415 0.436711171683202 1 1
0.648962622099592 0.64707690894727 1 1
0.744473763537569 0.742149072334032 1 1
0.84348057849616 0.84097820321434 0 0
0.378677087825666 0.377084659587076 1 1
0.540965703100984 0.539738167368463 1 1
0.331674309770242 0.331090532454568 1 1
0.631353821151764 0.629851370055508 1 1
0.475084296463249 0.473132477772289 1 1
0.246163981457518 0.245571428269927 1 1
0.517614488111091 0.516614613827586 1 1
0.627382940626937 0.625405821082254 1 1
0.421255228270614 0.419534766689173 1 1
0.453381626765127 0.451439989727801 1 1
0.570553475466348 0.56921569780385 1 1
0.665543779870424 0.663774225090007 1 1
0.361639388758445 0.359973287254284 1 1
0.347077313691563 0.346147014787058 1 1
0.551963713341122 0.550824192172039 1 1
0.354041472721564 0.352785967138139 1 1
0.513889311714964 0.512660159261186 1 1
0.312314609499082 0.311749027163918 1 1
0.453342446051907 0.451902542932087 1 1
0.756714063625622 0.754289069915875 1 1
0.50565135486376 0.504477641023505 1 1
0.489535900615628 0.48817430804985 1 1
0.441448486484602 0.440325886048236 1 1
0.44231841026706 0.440800172725094 1 1
0.585872559374986 0.584370990578153 1 1
0.486628811303543 0.485363384822195 1 1
0.651475811096792 0.65017466769363 1 1
0.259594571789317 0.259046990044993 1 1
0.174104142100229 0.173844421899279 0 0
0.527807613354233 0.526321319607637 1 1
0.782823332318599 0.781067106442517 0 0
0.535360370353721 0.534298274412102 1 1
0.341776543009612 0.340870412167557 1 1
0.190131323079907 0.189646194383722 1 1
0.588041043665868 0.58687412187149 1 1
0.526506006740721 0.524204024292446 1 1
0.671077523768901 0.669331314688297 1 1
0.535557930305713 0.534447786322877 1 1
0.86857413439016 0.865595916943227 0 0
0.609722840496507 0.608006162277454 1 1
0.529898416921554 0.528435421659093 1 1
0.552124806559594 0.550454544063353 1 1
0.780020189191163 0.777753308292464 1 1
0.218567840841694 0.217954246070409 1 1
0.425354380285147 0.424462561732317 1 1
0.18864476474338 0.187800414982838 0 0
0.208527630731286 0.208206562190944 0 0
0.356456564151307 0.355598244083392 1 1
0.227843120426172 0.226742611341061 1 1
0.314856237912862 0.313353676584431 1 1
0.682502444001167 0.680937624811643 1 1
0.383081960840989 0.381963094840962 1 1
0.637075982698957 0.635091619313745 1 1
0.533863893662792 0.532514340783148 1 1
0.427495534542675 0.426679305320697 1 1
0.323808411373294 0.322231078092421 1 1
0.595250783532284 0.592659093163969 1 1
0.232696911925626 0.232143285634071 0 0
0.357355780144682 0.356113156838013 1 1
0.645615412379429 0.643929616933857 1 1
0.331691738053978 0.330652906459493 1 1
0.581212179875765 0.579992633775296 1 1
0.550189795409127 0.548714859921259 1 1
0.673939506510937 0.670831499475904 1 1
0.312538719722966 0.312236179565863 1 1
0.349857026554049 0.348867219453925 1 1
0.621648068370911 0.619349040535545 1 1
0.613928615005027 0.612488696228503 1 1
0.470067724965517 0.46800746995564 1 1
0.574604939460952 0.572669923174841 1 1
0.19839498996958 0.197747974139914 0 0
0.380231965280493 0.37883870524326 1 1
0.564802629863892 0.563412252000042 1 1
0.602513884052171 0.601337805952894 1 1
0.361171242717809 0.360263812161657 1 1
0.488721217715667 0.486931108690098 1 1
0.343021190369825 0.341860201217372 1 1
0.467584669386957 0.465914247217565 1 1
0.619827850549382 0.617808668302134 1 1
0.359286948979161 0.358238835944361 1 1
0.356306847505366 0.3556684724468 1 1
0.449628773629603 0.448272722406981 1 1
0.710276178723188 0.708446206843015 1 1
0.565990629458424 0.564421024882582 1 1
0.355248790461106 0.35426983940813 1 1
0.823079305717454 0.82097616821627 0 0
0.58909605032067 0.587270455769641 1 1
0.511368476931469 0.510179767745842 1 1
0.647696652381676 0.646210440761838 1 1
0.420918295173096 0.420086230121021 1 1
0.436819249089293 0.435891666927369 1 1
0.554838238652961 0.5531667451123 1 1
0.755936329285194 0.753070808307664 1 1
0.604006560197144 0.602586570871458 1 1
0.465307380103085 0.46408971334124 1 1
0.629443064960199 0.627315723957046 1 1
0.592826210556922 0.590930535432335 1 1
0.579275139129732 0.577970504784914 1 1
0.296331128702149 0.295190230013072 1 1
0.733250602415861 0.731382931060944 1 1
0.542047121017331 0.540387776111553 1 1
0.240433325062734 0.239383530438083 1 1
0.257189983461438 0.256098144832292 1 1
0.451659811044804 0.450255677989925 1 1
0.271589779926771 0.270270778114932 1 1
0.496245191433114 0.494483567251254 1 1
0.28774207205469 0.287356980452384 1 1
0.57080090725826 0.56905172681829 1 1
0.596000829414036 0.594350837529817 1 1
0.393228897927497 0.391864557088466 1 1
0.626414207972716 0.624601615339091 1 1
0.388814742172064 0.387842479244329 1 1
0.5735185704624 0.571497431670053 1 1
0.647099916599736 0.644844810758295 1 1
0.382132891270649 0.381340906440064 1 1
0.568457534237168 0.566920387725796 1 1
0.374194841641133 0.373254698213816 1 1
0.55499180757906 0.552558649016466 1 1
0.17629734731752 0.174961473803572 1 1
0.469917807044955 0.468728789405041 1 1
0.667845900025179 0.665371297105253 1 1
0.691343422674793 0.689316251628152 1 1
0.214233028816835 0.213397988732379 1 1
0.242190718905501 0.241411364650415 1 1
0.261391508025176 0.260570519637419 1 1
0.0348378255841963 0.0349997017635845 0 0
0.630653859111261 0.629038206146964 1 1
0.317101677723123 0.31605424901257 1 1
0.728916299966212 0.726503304630552 1 1
0.303040307805988 0.302593274302573 1 1
0.127388517189829 0.127297914643079 0 0
0.392362085540974 0.391536533359252 1 1
0.442738636761536 0.441726260403453 1 1
0.6908792386828 0.6884126016829 1 1
0.649996772862488 0.648173840087036 1 1
0.531505309930781 0.529449370565352 1 1
0.210936682464844 0.210269600661633 1 1
0.289460765176913 0.289096711656278 1 1
0.436305746698197 0.435253240337908 1 1
0.497150685329148 0.496042149521614 1 1
0.606794360871835 0.605397783030946 1 1
0.269464035782995 0.268461189226583 1 1
0.289502586041324 0.288793698618219 1 1
0.526081533184868 0.524453923362241 1 1
0.503836402788037 0.502329088580487 1 1
0.328967225235589 0.327126911571308 1 1
0.622855642488547 0.621152795243421 1 1
0.606267300531138 0.604831623788492 1 1
0.239766100894825 0.238827582106166 1 1
0.497071990366402 0.495863673530081 1 1
0.489096739290946 0.48751862360133 1 1
0.59405770096433 0.592219492240918 1 1
0.536706576283741 0.535429489526243 1 1
0.544703536735182 0.542814469523427 1 1
0.722162698126782 0.720408444791786 1 1
0.220660356555435 0.21981629078818 0 0
0.476112522952262 0.475290463504694 1 1
0.253153169476857 0.251949862610882 1 1
0.658214302286535 0.655606312634146 1 1
0.330046143413888 0.329058287124968 1 1
0.765803182291762 0.763838767921505 1 1
0.417261290774051 0.416394445965866 1 1
0.417945181936343 0.417169102297533 1 1
0.759528789399536 0.756872002845276 1 1
0.499133666000313 0.498143104143667 1 1
0.747480381773173 0.744895341522265 0 0
0.411592720702953 0.410262989173114 1 1
0.259112906712664 0.257852274274224 1 1
0.509232155204149 0.508092369259867 1 1
0.394200600490616 0.39333242674472 1 1
0.572919370762929 0.570654117260343 1 1
0.634775921758577 0.63297217953678 1 1
0.296329069314372 0.295562665471404 0 0
0.653817201171668 0.651621849264859 1 1
0.286299307194256 0.285446774412607 1 1
0.727381770936966 0.724570498566426 1 1
0.287928472422788 0.287196164738229 1 1
0.36561450793885 0.364675030372608 1 1
0.3503807424344 0.349383500784041 1 1
0.447356755398584 0.446242558321904 1 1
0.320125203882757 0.319262353437399 1 1
0.512476594191758 0.511212742508893 1 1
0.388339263729193 0.387152120905593 1 1
0.38386392519067 0.383524346725217 1 1
0.388747150366307 0.388024644702737 1 1
0.358913252478567 0.357717352005481 1 1
0.392694684569994 0.391994139348271 1 1
0.38100599110104 0.37968213333568 1 1
0.349341507215487 0.34765261540964 1 1
0.697537436241968 0.695450083688495 1 1
0.667152205440416 0.665529225064405 1 1
0.357783211976318 0.356538391545767 1 1
0.847749357957592 0.844547171562624 1 1
0.169171433981678 0.168580844405187 1 1
0.777874197770799 0.775800866322049 0 0
0.38840570982619 0.387957333852618 1 1
0.512387282971563 0.510745874204597 1 1
0.426689163891713 0.425169820397341 1 1
0.340500461523284 0.33930118994899 1 1
0.486101991128893 0.484624797944339 1 1
0.440000806840491 0.438614333079782 1 1
0.362151472936114 0.360258435160822 1 1
0.422058833518329 0.419916632771737 1 1
0.167255721222714 0.166506409780251 1 1
0.417796871546068 0.416452098950165 1 1
0.479078730674467 0.477691838448366 1 1
0.431522913451551 0.430677960693622 1 1
0.746863406354667 0.744849720538765 1 1
0.279864641986624 0.279044743685281 1 1
0.419494612844515 0.418606781938224 1 1
0.718479918083263 0.716829070542226 1 1
0.431994172369181 0.431097576435386 1 1
0.561325829791631 0.559975057763014 1 1
0.351604417653318 0.350970758087265 1 1
0.32485933408097 0.32386302249478 1 1
0.584344942242182 0.583149221433298 1 1
0.523563815287071 0.521654808717104 1 1
0.51257728023966 0.511091721013652 1 1
0.306252879116954 0.305533766357356 0 0
0.462497232929224 0.461432031412825 1 1
0.135743748990537 0.135451071213861 1 1
0.461834947748272 0.46083957023131 1 1
0.352905922111818 0.352070682537883 1 1
0.750678938793252 0.748594616218674 1 1
0.191677742007851 0.191020873165439 1 1
0.412367406003727 0.411728091565682 1 1
0.347632205878769 0.346553240556242 1 1
0.471008777017479 0.469931474787147 1 1
0.661888862506944 0.659965380337582 1 1
0.439427381927482 0.437962179442256 1 1
0.247810241115311 0.246996106185463 1 1
0.592387804988081 0.590288834388015 1 1
0.571418516892562 0.569168768556947 1 1
0.556709464670376 0.554962583687993 1 1
0.356246707857419 0.355272214709926 1 1
0.354551853510765 0.353010819976913 1 1
0.720205765552904 0.717702626725441 1 1
0.450709902965953 0.449481862018568 1 1
0.632288377181225 0.630050838540655 1 1
0.58226220253055 0.581100373373966 1 1
0.549561502201706 0.548068350868865 1 1
0.273764951926868 0.272827365312042 1 1
0.473264992113137 0.472205671852107 1 1
0.511408692987756 0.509918481436532 1 1
0.140175292246572 0.139857475023666 0 0
0.452611934043204 0.451669159576806 1 1
0.727645772984815 0.725658758487489 1 1
0.582865183270312 0.581483204434639 1 1
0.487060994775 0.485512099790216 1 1
0.607701161959608 0.605703573209022 1 1
0.383643222600476 0.382640166681901 1 1
0.753445035937334 0.751257168183635 0 0
0.438595207254151 0.43757085641735 1 1
0.289455484084362 0.288210385214242 1 1
0.253723125198882 0.25321325724311 1 1
0.863848802231783 0.861605116957164 0 0
0.541153111131291 0.539996166788987 1 1
0.479448359423328 0.478428026115322 1 1
0.760902197267917 0.758513788473997 1 1
0.422547044733715 0.421135870838333 1 1
0.352280262137681 0.351163029106976 1 1
1.01030240615521 1.00730216840582 0 0
0.320641331336546 0.319452719654295 1 1
0.531439607583288 0.52940828579635 1 1
0.773562239349799 0.771298752244945 0 0
0.362799431577284 0.361666641746225 1 1
0.468516975724894 0.466702933070763 1 1
0.497351811264589 0.495773376211085 1 1
0.616168874245327 0.614338933690972 1 1
0.751034440699902 0.748293867151332 0 0
0.482865023724266 0.481019949692549 1 1
0.813850256288585 0.81181760202403 0 0
0.655551690344073 0.653941313854772 1 1
0.367053138668534 0.36609847714281 1 1
0.554739846367558 0.55300130523291 1 1
0.797771879239396 0.795747474345151 0 0
0.655757248108331 0.653970269529345 1 1
0.729513875467164 0.727535530489724 0 0
0.313317396238643 0.312495769053402 1 1
0.663698490132316 0.661866929454591 1 1
0.610700788927364 0.609215048096838 1 1
0.316102795875093 0.315238858227581 1 1
0.607273975695507 0.605455559896666 1 1
0.506364707920552 0.505166379857276 1 1
0.435143923093652 0.433834851505773 1 1
0.653388243577574 0.651031506768617 1 1
0.44560184490665 0.444599630066707 1 1
0.658962101979801 0.657366556409609 1 1
0.238696313765697 0.237605165296474 1 1
0.277288572378007 0.276252738404028 1 1
0.539518806364235 0.537715466104008 1 1
0.586867472111408 0.584743102220335 1 1
0.64370058807784 0.64195718485843 1 1
0.175057872967363 0.174163060148577 0 0
0.324445256793352 0.323359974554672 1 1
0.648430750734309 0.646072971869713 1 1
0.186202300432769 0.185455060630137 0 0
0.878332120541071 0.875508632966432 0 0
0.514618173864356 0.513153444108929 1 1
0.405725648680417 0.404758761090877 1 1
0.713098457923982 0.711173033984881 0 0
0.492601624085117 0.490300353470249 1 1
0.398940269650413 0.398002189426628 1 1
0.855717602061023 0.852941459636106 1 1
0.537214926723283 0.535621587648028 1 1
0.549685518617745 0.548642741833128 1 1
0.559188139146588 0.557955695053562 1 1
0.235689120054648 0.235110649332104 1 1
0.504898860751355 0.503901837832829 1 1
0.58278164193625 0.58122237781836 1 1
0.404729638465201 0.402768421782771 1 1
0.54466590133262 0.542351398810326 1 1
0.522533001621791 0.521154753975542 1 1
0.272453270994805 0.272001278661364 1 1
0.779698132799126 0.777601870881721 0 0
0.406997994847484 0.405499368989248 1 1
0.598789871615151 0.59729109340072 1 1
0.580362596429778 0.578684379071379 1 1
0.590995221101132 0.589359626823244 1 1
0.112603981500804 0.112237016896476 0 0
0.485583150116951 0.484394997721529 1 1
0.314631142940129 0.313692014573486 1 1
0.526128534398993 0.524462176397265 1 1
0.757873778042852 0.756080098944343 1 1
0.233871832330189 0.233292191657802 0 0
0.336182034282046 0.334980234322687 1 1
0.555181882939852 0.55371709930001 1 1
0.530280314666585 0.529169399583807 1 1
0.236573441007133 0.23589137272298 1 1
0.604398962436284 0.602336004806637 1 1
0.428518535852072 0.427490709234911 1 1
0.567184571386091 0.564910706436492 1 1
0.439939611424491 0.438593568615928 1 1
0.572566053859384 0.570760906563826 1 1
0.629246324266129 0.627118943667604 1 1
0.182523454077962 0.18203429857441 0 0
0.603827064142577 0.602195457990331 1 1
0.379017853841521 0.378263029199774 1 1
0.684225144105905 0.682729454612301 1 1
0.450977362803141 0.449611234902251 1 1
0.461388100475445 0.460208946493337 1 1
0.437814074877841 0.436232467716248 1 1
0.321081282051804 0.320415705457585 1 1
0.57763211651971 0.576028735744051 1 1
0.533653715254201 0.532313178278854 1 1
0.645767935918192 0.64407080911106 1 1
0.363124736223461 0.362280748192685 1 1
0.763102324457499 0.76042160907746 1 1
0.545223353745472 0.54390333282006 1 1
0.509283314896022 0.507243825725107 1 1
0.481476509559109 0.479648848325624 1 1
0.355857809694662 0.355084821859993 1 1
0.236357612797983 0.235104220883913 1 1
0.878919455572979 0.876943785011799 0 0
0.525234957066949 0.523765350917612 1 1
0.595851483437455 0.594290895399499 1 1
0.474860360819686 0.473611320391674 1 1
0.546951820801921 0.545666784633946 1 1
0.350465868366894 0.349617774920436 1 1
0.564719618813381 0.563153939365373 1 1
-0.00878452409055414 -0.00872727862684025 0 0
0.700474491566184 0.698855110639067 1 1
0.504604435551091 0.502826187294042 1 1
0.273031437679112 0.272162315625215 0 0
0.558675510283471 0.557263217319249 1 1
0.653920551628518 0.652502689419077 1 1
0.54492661942776 0.543205242777252 1 1
0.375599565205967 0.374371585028463 1 1
0.296518276702577 0.295549400697775 1 1
0.422970748420632 0.421343071376992 1 1
0.646904547638838 0.644982921365648 1 1
0.354729625303971 0.353054508012602 1 1
0.734737492779055 0.732370950993888 1 1
0.466876161060006 0.465387229425258 1 1
0.606459020993731 0.605076465812626 1 1
0.486333512009363 0.484981540957095 1 1
0.763448583244521 0.761902218638099 1 1
0.698236884442854 0.696123851436368 0 0
0.253424418885929 0.252959320873064 1 1
0.565380326661646 0.563751738878097 1 1
0.528863285123856 0.527385768475372 1 1
0.540487969670623 0.539159542845251 1 1
0.60720972438007 0.605469581799523 1 1
0.422968938976881 0.422224829550614 1 1
0.545192171903701 0.543875226055172 1 1
0.664621345340469 0.662905572321431 1 1
0.608343560050762 0.606737593451081 1 1
0.725789412891154 0.724196966207922 1 1
0.325810947551678 0.324453671348656 1 1
0.412081077390632 0.410298590340831 1 1
0.491581146853968 0.490119725786042 1 1
0.553930631542696 0.552309209530957 1 1
0.493468036323812 0.491592639876792 1 1
0.536738260942817 0.535186527568269 1 1
0.218304113207471 0.217320516638649 1 1
0.767378402984176 0.764724510547485 1 1
0.576622153747021 0.575340131353961 1 1
0.672106756252311 0.669545150114988 1 1
0.870549222620524 0.86813158982713 0 0
0.400274759855884 0.39889856641787 1 1
0.863875004547779 0.861818082007429 0 0
0.546660563950995 0.545070381626 1 1
0.811708362610842 0.80910530749171 0 0
0.843496230310163 0.841725010060171 1 1
0.679295213163367 0.677318124397917 1 1
0.50094984025793 0.499638439859712 1 1
0.58229660852022 0.580545611415045 1 1
0.600061740277082 0.598542844660629 1 1
0.844402816444761 0.842620235621466 1 1
0.699690487018852 0.697844081664051 1 1
0.475132936211054 0.473860639896201 1 1
0.160184645483253 0.16046549744757 1 1
0.0872821445122816 0.0869184907327836 0 0
0.514010502637997 0.512245311470936 1 1
0.676900315569683 0.674684140737956 1 1
0.599659337890285 0.597241437635678 1 1
0.498118143756044 0.49658085080244 1 1
0.327201796269004 0.326265444618549 1 1
0.580680847812893 0.579117342917909 1 1
0.511183655436547 0.509320680462855 1 1
0.463661886231588 0.462494708439697 1 1
0.701567310053257 0.699179249492397 1 1
0.367409463973614 0.366655202652738 1 1
0.309640676554497 0.308357697731401 1 1
0.536975339619635 0.535638210591772 1 1
0.298612083348141 0.298030728123239 0 0
0.547391690774696 0.545679099204281 1 1
0.39991701334347 0.398884678395312 1 1
0.317017104703254 0.316127324992723 1 1
0.381870076475738 0.380599015809217 1 1
0.492512452573984 0.49127936683861 1 1
0.23093884523096 0.22976285257325 1 1
0.483825710509898 0.481774366992624 1 1
0.645041294711005 0.642896863852794 1 1
0.51385051779986 0.512621256884477 1 1
0.350386981998412 0.349030212663648 1 1
0.565888349214911 0.564366563072934 1 1
0.471939200157139 0.47102791536842 1 1
0.559413922343433 0.557994649994887 1 1
0.362981386949355 0.3617686320576 1 1
0.549583220940885 0.547913071280122 1 1
0.473991977671073 0.472290706455332 1 1
0.588511181703488 0.586872679786409 1 1
0.536080470694206 0.534163893564403 1 1
0.550985311528429 0.549280191503662 1 1
0.341206778481329 0.340354389314447 1 1
0.510520056184665 0.508548053111708 1 1
0.660044678211278 0.658464423165014 1 1
0.508342468892269 0.507163724816312 1 1
0.517595606105491 0.515822671359105 1 1
0.708003463280865 0.706091840332983 1 1
0.431132914431097 0.429732859570951 1 1
0.235905262101729 0.235315853347908 1 1
0.708097644761092 0.706065334368181 1 1
0.276354774973636 0.275843919384682 1 1
0.469237009045663 0.467805891594225 1 1
0.569088520832821 0.567087463562505 1 1
0.325062995130347 0.323891811469626 1 1
0.621265069013325 0.619758094939721 1 1
0.581706703729977 0.580240253040075 1 1
0.73637686373792 0.734593890843363 1 1
0.415361306763376 0.414298552146461 1 1
0.476857462526509 0.475277690888387 1 1
0.414581694045731 0.413208208954192 1 1
0.762882878001165 0.761200725931482 1 1
0.50892533094598 0.507708536523742 1 1
0.603729610514367 0.602322024331259 1 1
0.51392869660408 0.513378139687261 1 1
0.526556915915502 0.524711571966718 1 1
0.451547116038725 0.450121924678701 1 1
0.621521467506814 0.619420058867286 1 1
0.300982870498083 0.300011918158205 1 1
0.569567704880813 0.567926528814964 1 1
0.364302209413812 0.363373421911329 1 1
0.55315463255757 0.551569658353982 1 1
0.705298667675749 0.70313001134631 1 1
0.48189220073806 0.480601055617679 1 1
0.220121158138039 0.219505419924228 0 0
0.464909541413003 0.463679474033631 1 1
0.641630012272691 0.639712816064257 1 1
0.516629811987236 0.515066566947836 1 1
0.381686126800861 0.380783924588409 1 1
0.47971228997268 0.478166728213332 1 1
0.333465342988964 0.332514358163611 1 1
0.497242942854147 0.495539285612857 1 1
0.413377511359523 0.411999203178716 1 1
0.620470489364491 0.617890936206303 1 1
0.407623315734705 0.406611047644882 1 1
0.462158270123009 0.460628926701583 1 1
0.611857711067643 0.610140040512035 1 1
0.515472929408212 0.514042872802921 1 1
0.682057000849855 0.679937988558559 1 1
0.727076163009062 0.725335211856227 1 1
0.4782239946567 0.477293835772875 1 1
0.587375730750357 0.585351988578589 1 1
0.256661868426992 0.255905551671072 1 1
0.471560920297546 0.470482666343289 1 1
0.724373967016597 0.722072990223697 1 1
0.518509602902455 0.517297506189235 1 1
0.429171076765979 0.428274549054126 1 1
0.435115346148883 0.433888383804513 1 1
0.556101687619817 0.55432648669478 1 1
0.705475081531582 0.703768820669756 1 1
0.231381211165639 0.230921366783388 1 1
0.491842431319068 0.49004851650654 1 1
0.395665431470128 0.394519885021528 1 1
0.57793417114417 0.575676270779505 1 1
0.592280469321859 0.590590242631207 1 1
0.604443289866191 0.602312146138735 1 1
0.64739283070991 0.646012417265813 1 1
0.537180828747275 0.535762651892019 1 1
0.541597996019961 0.539906096895346 1 1
0.511854450389834 0.510101168536729 1 1
0.76782593501307 0.764867462691121 0 0
0.39394560978907 0.392966870518075 1 1
0.546864106780635 0.545703288908053 1 1
0.540571896821897 0.538436944933307 1 1
0.416261548656456 0.415329797030366 1 1
0.603560833532576 0.601841300949135 1 1
0.489275764397358 0.487744695896304 1 1
0.340992203562951 0.339973299333818 1 1
0.46888344295248 0.467803231555479 1 1
0.604099657082061 0.602305781543629 1 1
0.608146954187653 0.606478038808131 1 1
0.568477640840418 0.567445279386768 1 1
0.390237697831386 0.389104691704661 1 1
0.506383073745627 0.504772583801326 1 1
0.49100599654295 0.489903319189983 1 1
0.437621793496093 0.436525711346876 1 1
0.364099962240775 0.362812188774867 1 1
0.211809349733481 0.210593972681474 1 1
0.482048911011443 0.480899429074925 1 1
0.360959104946723 0.360003388280976 1 1
0.756627514809008 0.754280860984215 1 1
0.499921523279815 0.498295237795332 1 1
0.442474262635337 0.441172533063277 1 1
0.507843741130839 0.506150940485959 1 1
0.510103848077089 0.508391485537514 1 1
0.499645580860654 0.497639232862 1 1
0.625275917679619 0.623915444151163 1 1
0.418965896998998 0.417926303121179 1 1
0.720425104137612 0.717550969017778 0 0
0.760762664322596 0.758190915152121 1 1
0.729935962057002 0.728022561625809 1 1
0.389151185600173 0.388143255380729 1 1
0.633418989897149 0.631668853964588 1 1
0.688857621187457 0.686993948564 1 1
0.497477262244033 0.496021443325372 1 1
0.619503880027841 0.6180882962035 1 1
0.442006150407138 0.440396484780967 1 1
0.588169261588491 0.586731823699687 1 1
0.591088617573537 0.589667771988819 1 1
0.326059001970648 0.324262296726764 1 1
0.577866035243804 0.576286943820067 1 1
0.314472887591171 0.313455495984182 1 1
0.304274834487921 0.303641349983074 1 1
0.439622040010283 0.438099511873835 1 1
0.395775205781563 0.395023886000334 1 1
0.52767102729034 0.526379404281236 1 1
0.742551994818425 0.740619260250226 1 1
0.430078593657666 0.428478187614821 1 1
0.563956557369071 0.562371979028232 1 1
0.238452763513295 0.238062957424518 1 1
0.480354519422382 0.479558139315536 1 1
0.525626188921522 0.523977415661368 1 1
0.390362887173375 0.389487236156633 1 1
0.678960534753908 0.676924391223419 1 1
0.341327957506906 0.339700976284479 1 1
0.472992985891361 0.472000689379437 1 1
0.703156684311929 0.701151085543488 1 1
0.347024300003039 0.345542723861015 1 1
0.248375746003144 0.247733947309485 1 1
0.58074887111308 0.579543170203699 1 1
0.452966922222384 0.45118913961529 1 1
0.634091709770847 0.631786230689109 1 1
0.396636742846909 0.395785037075697 1 1
0.562773529027761 0.561524967785173 1 1
0.475117645463868 0.47394205645335 1 1
0.685202424963016 0.683583101980983 1 1
0.256140059316581 0.255019258208554 1 1
0.518730755167799 0.517374262303542 1 1
0.210423378845546 0.210329205906483 1 1
0.783848965143101 0.781788420888252 0 0
0.539356274443528 0.537960715347693 1 1
0.161959060143021 0.161283163626673 0 0
0.70216335579953 0.699838202954005 0 0
0.529113801407561 0.527643561377457 1 1
0.356651621316817 0.355967027832227 1 1
0.288952176884896 0.288150826734548 1 1
0.284711238389124 0.283557457011956 1 1
0.52825765350537 0.526953581164065 1 1
0.441520131568049 0.44062263618198 1 1
0.496012187232715 0.49490917602016 1 1
0.602800894771775 0.60138716919423 1 1
0.449251453229503 0.448143276305486 1 1
0.531090832255065 0.529701016198724 1 1
0.360259882062877 0.359199377912993 1 1
0.38814984362365 0.387297790996137 1 1
0.72716959663401 0.725207094339171 1 1
0.569919506389631 0.568337884229281 1 1
0.735869041305591 0.733698532921244 1 1
0.479617098152896 0.478411749789717 1 1
0.493299799091229 0.492250558323769 1 1
0.643399900092379 0.64128368186298 1 1
0.532059498825766 0.530295403284825 1 1
0.473024517461787 0.471444760657729 1 1
0.676701091303171 0.675206778793243 1 1
0.532698885545262 0.530634246002528 1 1
0.472882132592722 0.471644835653051 1 1
0.293111974880308 0.292377591000829 1 1
0.494683547433832 0.492830659153537 1 1
0.42307386352896 0.422132227634735 1 1
0.40612580335452 0.404838491833897 1 1
0.325468365367714 0.323721871841168 1 1
0.615564471518695 0.614318024975182 1 1
0.688509816974195 0.686449475649787 1 1
0.463001417752149 0.461773370199883 1 1
0.474540740855538 0.473184426784097 1 1
0.268448142214534 0.267452800660177 0 0
0.842140305368193 0.840154587241151 0 0
0.43699601461354 0.434995167303212 1 1
0.63412389655605 0.632476752002231 1 1
0.427005620476618 0.425354517619308 1 1
0.452738325449634 0.451636112910858 1 1
0.378087175128011 0.377120755832043 1 1
0.643082491051365 0.641455632163889 1 1
0.326639268685876 0.325562518480033 1 1
0.536556828675634 0.534123334204792 1 1
0.362759793886441 0.361878364133244 1 1
0.580627459633997 0.57872757487098 1 1
0.607484145234061 0.605393888884726 1 1
0.328157458708481 0.327027132902974 1 1
0.479650018993196 0.478345440789675 1 1
0.421311325658812 0.420005711271106 1 1
0.448735523575555 0.447321210460282 1 1
0.691281520874772 0.689907464260712 1 1
0.290083598599268 0.28890735940616 0 0
0.61365404007824 0.612294601504627 1 1
0.461059727965419 0.459507332822005 1 1
0.187930785776429 0.187291006136527 1 1
0.594543016773157 0.592501224450227 1 1
0.581607206572578 0.580048599707883 1 1
0.407251437736701 0.406349406928992 1 1
0.171383791152434 0.171053032729623 0 0
0.648660427987917 0.646933345648848 1 1
0.6831418270048 0.681228251782161 1 1
0.569741056061088 0.568328397773839 1 1
0.455716714353901 0.45341623877259 1 1
0.547384477261942 0.545862271619727 1 1
0.475894622257216 0.475186077869161 1 1
0.675746847756002 0.673640924046345 1 1
0.518724807232621 0.517385057466756 1 1
0.618894390992383 0.616943300180859 1 1
0.639739453394316 0.638041540348379 1 1
0.418610441845099 0.417287871148527 1 1
0.558954791059242 0.557541279905908 1 1
0.554197825429052 0.552839642465257 1 1
0.612193634944318 0.610423902385114 1 1
0.579942594672224 0.578466113027745 1 1
0.235219424386742 0.234355288528033 0 0
0.565037657197085 0.563425930081861 1 1
0.326533523915523 0.325308178209608 1 1
0.630774554710549 0.629407202807105 1 1
0.509561618111092 0.507975782908346 1 1
0.526550059377479 0.524597857498602 1 1
0.198821880094182 0.1979366810189 0 0
0.387272636966961 0.385548231291883 1 1
0.260321019937232 0.259798434574651 1 1
0.553431017093223 0.551781443837024 1 1
0.360506410594048 0.35951007855588 1 1
0.67496415003937 0.672649695675711 1 1
0.214658803578843 0.213930117286998 0 0
0.474488026815148 0.473315392196695 1 1
0.494238831855597 0.492999792748508 1 1
0.440939216619408 0.439375312138631 1 1
0.464752651829412 0.462948656284498 1 1
0.50399235041877 0.50282036969587 1 1
0.476123706828209 0.474253404001661 1 1
0.613366402290028 0.612029671075158 1 1
0.528288761297138 0.527226865685226 1 1
0.621756201055936 0.620005920206033 1 1
0.63777572476659 0.635761368754854 1 1
0.503181875801536 0.501862870151656 1 1
0.70373150019152 0.70175843404099 1 1
0.323494040061725 0.322739508150761 1 1
0.453090213112896 0.451988546961617 1 1
0.715336460097568 0.712961332809127 1 1
0.649270088539181 0.647679191098201 1 1
0.94593440991183 0.943082292943939 0 0
0.691890249181225 0.689992343041205 1 1
0.469909481867115 0.468258794967445 1 1
0.610118661439729 0.608512780148908 1 1
0.462505800024692 0.461214687017138 1 1
0.516397464495687 0.514868466221694 1 1
0.357711628853689 0.357098286245239 1 1
0.411695893571582 0.410601273543479 1 1
0.0313275290998829 0.0310868064077911 0 0
0.549530843502344 0.547815316938004 1 1
0.668181473277924 0.666519586255049 1 1
0.289662353050917 0.288383880189597 1 1
0.478696614628126 0.47757721628938 1 1
0.524773276530745 0.523261262205101 1 1
0.283578900904357 0.282808260894059 1 1
0.715668174154736 0.712843181194919 1 1
0.604002595984766 0.601686954068692 1 1
0.459420182419661 0.458034937131626 1 1
0.365429777935491 0.364749644635387 1 1
0.512113789259822 0.510474207482761 1 1
0.690411433065567 0.688120766983958 1 1
0.385945747289228 0.385051095753179 1 1
0.825294974061139 0.822716190037772 0 0
0.442766192338048 0.441500810634945 1 1
0.76732297165043 0.765609387649804 0 0
0.452093938795689 0.451315222519927 1 1
0.911366899387945 0.908765053814317 0 0
0.192784023761863 0.191814065398872 1 1
0.757633765676679 0.755379839712507 1 1
0.323536994589114 0.322566610473343 1 1
0.493649750214521 0.492346390109957 1 1
0.35952596254077 0.358035264731322 1 1
0.715637469370817 0.713800854402772 1 1
0.62749406425742 0.625140154840533 1 1
0.614580844779919 0.612920812722908 1 1
0.300347431520016 0.29925365013097 1 1
0.49928094662997 0.497710779640231 1 1
0.488959055005296 0.48715364141785 1 1
0.610547921663525 0.608556198201161 1 1
0.313644945110998 0.312845768053072 1 1
0.658108491151099 0.655450235029814 1 1
0.581234398946993 0.579162337709771 1 1
0.536507774386992 0.534914322171912 1 1
0.349468904279902 0.348538553326204 1 1
0.475483875407362 0.473510380516476 1 1
0.51860883077073 0.517280008286047 1 1
0.784993790999861 0.783061440569241 1 1
0.511368136145931 0.509907527525332 1 1
0.422208637636131 0.420745980367846 1 1
0.279506508332016 0.278502305164584 1 1
0.430817152404165 0.429719140827688 1 1
0.76324148045603 0.761047000148193 1 1
0.588487940402486 0.586512498831665 1 1
0.658422823742705 0.656942160360888 1 1
0.186864778276393 0.18637292904686 0 0
0.438426621583706 0.43652207745335 1 1
0.654104179835599 0.652356165175194 1 1
0.568798012715246 0.567375724770924 1 1
0.633502348251154 0.631991955873459 1 1
0.217254724208758 0.216443566787495 0 0
0.537464662517795 0.535010594277695 1 1
0.438391258806092 0.437251541103969 1 1
0.505190729370776 0.504072069436318 1 1
0.528665362639899 0.527078337446329 1 1
0.739216191595187 0.737091230055098 1 1
0.467837333266188 0.4666721715729 1 1
0.238060326957253 0.236817475020277 1 1
0.685942795978933 0.683506520370931 1 1
0.427849437477032 0.426995303181522 1 1
0.710602846237089 0.708799900384865 1 1
0.298340018221773 0.297285103767166 1 1
0.450282238974396 0.448141357966312 1 1
0.361428292639879 0.360445905824078 1 1
0.532001497068873 0.529819693832557 1 1
0.657339892939255 0.655262780920306 1 1
0.588966545726512 0.587529339694041 1 1
0.488095993632157 0.486898758254158 1 1
0.256207276757273 0.255162698392862 1 1
0.664121264987523 0.662378391977738 1 1
0.43540580698666 0.433943112973768 1 1
0.641946637566914 0.640364652386037 1 1
0.466304704893773 0.465075045278017 1 1
0.494717510100373 0.492608227503278 1 1
0.451119154103132 0.449565054153885 1 1
0.770578554431846 0.768590394514061 1 1
0.547136659133858 0.545748431424767 1 1
0.437817637001063 0.436480238612158 1 1
0.500900549698639 0.49949657754876 1 1
0.519994047925637 0.518605712740295 1 1
0.445393155043777 0.444061158878364 1 1
0.599837424626279 0.598139555374492 1 1
0.232836410968736 0.231868691997138 0 0
0.529807268200498 0.528448386767805 1 1
0.468043870188945 0.466486631271972 1 1
0.638023859706797 0.636182808502415 1 1
0.352091769370224 0.351298696852935 1 1
0.534336055900157 0.532660232642236 1 1
0.44465139807168 0.443779906730556 1 1
0.377808409250193 0.376369349257063 1 1
0.556752929407159 0.554749330068456 1 1
0.746748246488148 0.743939953959683 1 1
0.407447410362499 0.406159222975579 1 1
0.379247676141371 0.378169918305928 1 1
0.518461605500898 0.517076309276238 1 1
0.445918938652216 0.44469080965236 1 1
0.435544613354522 0.434534447705483 1 1
0.612369640750964 0.610471810609921 1 1
0.541570730182947 0.540402148454515 1 1
0.790850099281739 0.787966351602683 0 0
0.609821786010311 0.607969155530419 1 1
0.491791209210918 0.489943311225076 1 1
0.668789074900507 0.666206775853962 1 1
0.675361750198412 0.672854249176039 1 1
0.450222410323059 0.449093433025504 1 1
0.440722056590777 0.439527401654484 1 1
0.646603925994254 0.644435611963934 1 1
0.613819428815996 0.612245314262125 1 1
0.245760319399394 0.245221333725088 0 0
0.655640467955684 0.653111771689544 1 1
0.653220206405007 0.651205017285992 1 1
0.148061745699945 0.147713322968057 0 0
0.288214042448659 0.286922737745996 1 1
0.628529417106605 0.625655613376478 1 1
0.447522746113188 0.446446697537939 1 1
0.271167745982287 0.270228830194358 1 1
0.542076057020973 0.540536707066659 1 1
0.593013694734307 0.591477982546887 1 1
0.813511292367984 0.811563656608695 1 1
0.692028757298264 0.689569554214758 1 1
0.432119446944991 0.430958273649637 1 1
0.477186597217654 0.47611071961374 1 1
0.394688179068521 0.393342504130314 1 1
0.244570905875065 0.243961350994256 1 1
0.425297912820593 0.424231303341691 1 1
0.51564244162135 0.513585355488043 1 1
0.484451090463604 0.483330692268024 1 1
0.577621245098825 0.576094466298337 1 1
0.441019658496475 0.439653909766616 1 1
0.462543556126926 0.461574728130338 1 1
0.561125417436831 0.559401661857369 1 1
0.603426539468512 0.600964457168322 1 1
0.663879125626598 0.662260572748357 1 1
0.801091198970833 0.798206760792224 0 0
0.464229778632497 0.463480216889171 1 1
0.49089045687899 0.489501498537573 1 1
0.307632781485537 0.306158953243918 1 1
0.610474037196597 0.607979877443599 1 1
0.591745114067149 0.590126589022629 1 1
0.522526477108298 0.520854049375136 1 1
0.47461105920394 0.473693355740982 1 1
0.431765829412763 0.430442027158213 1 1
0.701283886848259 0.699593471018991 1 1
0.624673622971372 0.622280220464358 1 1
0.393658971246812 0.392658915309762 1 1
0.437852117756147 0.436959054152567 1 1
0.631967714175849 0.629720922422134 1 1
0.534218616907621 0.532463286472678 1 1
0.401239096927047 0.399917167292784 1 1
0.427187259724374 0.426045292589805 1 1
0.583956367326471 0.582538420450712 1 1
0.464531584489542 0.463380553801256 1 1
0.482358773500709 0.480810319565584 1 1
0.324942804721187 0.324008420352347 1 1
0.335865757768634 0.334798969213767 1 1
0.443737536166545 0.442822094694762 1 1
0.613842255540635 0.612039703602024 1 1
0.671565766122195 0.670176152161133 1 1
0.544150138293597 0.542813880176452 1 1
0.679478244786867 0.676585456313614 1 1
0.509956275572671 0.508645591787061 1 1
0.524261406087559 0.522598430220223 1 1
0.604140153132225 0.60251836018436 1 1
0.824449192846483 0.822329906565539 1 1
0.692229971908036 0.690639000029926 1 1
0.589003293903985 0.586831284035392 1 1
0.866501924062619 0.864387569964451 1 1
0.484634313432834 0.483664898116075 1 1
0.218403663206022 0.217819142242721 0 0
0.137268721358706 0.136600106159149 1 1
0.555682956391254 0.554245991220539 1 1
0.485133790234576 0.483892068730741 1 1
0.373090773387365 0.372021357728447 1 1
0.454481449521316 0.453516492248196 1 1
0.387077344834801 0.385253164078165 1 1
0.27000554554934 0.268857754706801 1 1
0.45061449993393 0.449099391928399 1 1
0.478654747975248 0.477484412281897 1 1
0.328715343442887 0.327433784288687 1 1
0.30381715355724 0.302749104661979 1 1
0.583797626702285 0.582077166533472 1 1
0.693199876288864 0.690770831580594 1 1
0.471990836811884 0.470617404465404 1 1
0.35349651128403 0.352379865248515 1 1
0.734536555369523 0.732738681952027 0 0
0.674461726456172 0.672509289368447 1 1
0.720710297439672 0.719232731601758 1 1
0.206133759139512 0.205226852807814 0 0
0.618403853085864 0.616920317351191 1 1
0.36955412961008 0.36843470821037 1 1
0.287647578177117 0.286802867482123 1 1
0.359502648307224 0.358161282167258 1 1
0.444976393943228 0.443789418391348 1 1
0.483869593313002 0.48280268070428 1 1
0.446866166002566 0.44568654124052 1 1
0.43955592411407 0.438038521790023 1 1
0.466997914504628 0.465339261101001 1 1
0.287750220352556 0.286891971813865 1 1
0.532410135999762 0.530503961528279 1 1
0.697414326469452 0.695401546915861 1 1
0.292875820193848 0.292246878109135 1 1
0.606845471786669 0.605019353199458 1 1
0.464934162033553 0.46405573864757 1 1
0.571777398700867 0.570245417419613 1 1
0.443581365967695 0.442458077272631 1 1
0.424153328922164 0.422347288651155 1 1
0.682739695106812 0.680463363265968 1 1
0.358961616825641 0.358129188052311 1 1
0.380759173739225 0.379314597704498 1 1
0.5664510952023 0.564392764035915 1 1
0.916067718872702 0.913975658284568 0 0
0.534495181850507 0.532812807174173 1 1
0.695798311881315 0.693406005875649 1 1
0.483808816381934 0.482480858239156 1 1
0.506013686685325 0.504583693235437 1 1
0.357504950538244 0.356745794383452 1 1
0.429256138926706 0.428011976914788 1 1
0.261812721642949 0.261517487023679 1 1
0.651616246743493 0.649086378277797 1 1
0.382357565848015 0.380853330734746 1 1
0.614441394749648 0.612846329862052 1 1
0.412608424345274 0.411627752722717 1 1
0.550039565497709 0.548387743934025 1 1
0.431891683928362 0.431043128911289 1 1
0.50175026733561 0.500467254511059 1 1
0.644579261809541 0.642767860249969 1 1
0.485672459614672 0.484226357174757 1 1
0.425113599809576 0.424161056987318 1 1
0.509189263717764 0.507280410540659 1 1
0.749066323319054 0.747349143431206 0 0
0.530418018660057 0.528706636370376 1 1
0.358036445276398 0.357198026756608 1 1
0.831914260428671 0.829615388885428 0 0
0.682142730578979 0.680682625144589 1 1
0.613337562150804 0.61120380886265 1 1
0.742359034681869 0.740093647162161 1 1
0.425282378728515 0.424006327484523 1 1
0.552602523544677 0.551343070883089 1 1
0.386091694104502 0.385360776682281 1 1
0.909358979849097 0.906341026843816 0 0
0.369489827978212 0.36803787689433 1 1
0.505412855951674 0.503786684966059 1 1
0.487135433583178 0.485477965374098 1 1
0.434726897060997 0.433187263346772 1 1
0.56791905666693 0.566051500268091 1 1
0.670235106032071 0.668173224288819 1 1
0.551785790436375 0.549990116945139 1 1
0.230027741696544 0.229197638372653 0 0
0.611978942817937 0.609795028208298 1 1
0.542704024411016 0.541247404555763 1 1
0.41215187846324 0.410155404749178 1 1
0.510909003995539 0.509499762492419 1 1
0.779858349288183 0.777800126917984 1 1
0.714261424193601 0.712045095366696 1 1
0.598302168496369 0.596108146886634 1 1
0.568568380746669 0.567090402892775 1 1
0.333652768253078 0.332846602264375 1 1
0.27110229154294 0.270495520688544 1 1
0.593489170286075 0.591879013544306 1 1
0.660926240883784 0.659021924574065 1 1
0.53166504938402 0.53053966225145 1 1
0.459138707612552 0.457092473467023 1 1
0.387000949818281 0.385751694251759 1 1
0.36963431137992 0.368123609504462 1 1
0.384868334274885 0.383485793036403 1 1
0.608713896836722 0.606789409651676 1 1
0.655272335863037 0.653062264529232 1 1
0.34039108611181 0.339454422395273 1 1
0.604410683456055 0.601786673228325 1 1
0.71400388916477 0.712007121534496 1 1
0.706653939042854 0.704788609182121 1 1
0.439728959478334 0.43859105583562 1 1
0.226632603883052 0.225260622302069 1 1
0.363536930709887 0.362701118306797 1 1
0.629459601990345 0.627651943909256 1 1
0.71510050260934 0.713285443092037 1 1
0.43112225483635 0.429920891222271 1 1
0.119883765571949 0.119486077354971 0 0
0.602429091183843 0.600836934730393 1 1
0.289290050618459 0.288303446224423 1 1
0.786760881815351 0.784305693285815 1 1
0.130377428946471 0.130111568375999 0 0
0.573058363258367 0.570985021193171 1 1
0.626473856395199 0.624867154803225 1 1
0.307178588319392 0.305906125379652 0 0
0.40310987400165 0.401645963426195 1 1
0.610749529768676 0.609230707380798 1 1
0.152491252929907 0.151912856836889 0 0
0.66280005216397 0.661067583190025 1 1
0.479323210554077 0.477983110140863 1 1
0.460049159930409 0.458376857950348 1 1
0.617204503688235 0.61520397216657 1 1
0.336894215809459 0.336002433290955 1 1
0.381088072948539 0.379315008904698 1 1
0.0389629230548683 0.0386043117744943 0 0
0.520714406057535 0.519379576513949 1 1
0.701459090089704 0.698807880584097 1 1
0.722056357043349 0.719783143292058 1 1
0.511784539721385 0.509706255641272 1 1
0.505647721065005 0.504216284624707 1 1
0.304481642972399 0.303733354322376 1 1
0.519021702420681 0.517547027903155 1 1
0.42770707972862 0.425799378333565 1 1
0.43126539815716 0.429692116003686 1 1
0.222454657216151 0.221543607528327 1 1
0.223154983587161 0.222328243833716 1 1
0.486581315478818 0.485322737953033 1 1
0.600742801547519 0.598931814360922 1 1
0.518484699786035 0.516283683967218 1 1
0.614555155664703 0.612827024898049 1 1
0.309756830794876 0.308704134530218 1 1
0.387162004556528 0.386042401210817 1 1
0.446580135110955 0.445567897254866 1 1
0.631216961412204 0.629645385189269 1 1
0.633752157489963 0.632155338105486 1 1
0.649277982425426 0.646379616780067 1 1
0.654100276436075 0.65255422690286 1 1
0.733994077235898 0.732146262379091 1 1
0.506939718959525 0.505837773876931 1 1
0.682524020316873 0.680877453390484 1 1
0.501566842963435 0.499869117082096 1 1
0.460414750243607 0.458767567161669 1 1
0.515453534813905 0.513647140970048 1 1
0.746958628369889 0.744952812631933 1 1
0.443777885230892 0.442594096496136 1 1
0.427309692824881 0.425568632808203 1 1
0.639275528986989 0.637061430355727 1 1
0.702095862008989 0.700248007622322 1 1
0.611637374321223 0.610232206048052 1 1
0.189087053629032 0.188872972190392 1 1
0.60817048903954 0.606317131704738 1 1
0.653310276161811 0.651188155901832 1 1
0.529679745052271 0.527200249559141 1 1
0.454571762127409 0.453820390591462 1 1
0.759652176209816 0.757262760109842 1 1
0.424076181620082 0.423077791547295 1 1
0.483046912751945 0.481127669025507 1 1
0.605096368039975 0.602138689518761 1 1
0.306100084947855 0.305060767837425 1 1
0.472281081156378 0.470491127488187 1 1
0.260420448839776 0.259563416813558 1 1
0.467065107195724 0.465114762105931 1 1
0.611312257246062 0.609905430490353 1 1
0.210511506421181 0.208979593944608 1 1
0.447502978843391 0.445915237853188 1 1
0.454393856099966 0.453086879206693 1 1
0.477788561468177 0.476619059406758 1 1
0.58976922766324 0.588306696125932 1 1
0.756901041142318 0.754993922656475 0 0
0.69027414447477 0.688598335354467 1 1
0.696321188426494 0.694389611322285 1 1
0.347133553297854 0.346495533983193 1 1
0.416354911679526 0.415185194996379 1 1
0.377822081917287 0.376788860406796 1 1
0.530324876463246 0.528380732736629 1 1
0.373263305459242 0.37225252792189 1 1
0.908353552189309 0.905516995415929 0 0
0.445054413230651 0.444257204408689 1 1
0.728783685410866 0.726448381230775 0 0
0.485848668424509 0.483746205283805 1 1
0.768576351507962 0.766595287024967 0 0
0.506314143597872 0.504883190459819 1 1
0.488417862989039 0.48723408088908 1 1
0.268856693018765 0.268305813598704 1 1
0.592295907603611 0.59054806922224 1 1
0.316436272360254 0.315669284350114 1 1
0.693721085437189 0.691640616122683 1 1
0.35060427402288 0.34934213686007 1 1
0.703114699189802 0.701050423179102 1 1
0.257668506161306 0.257360865633973 1 1
0.438456949108335 0.437218480083974 1 1
0.479046526302972 0.478037786894404 1 1
0.587687850196317 0.58671009268453 1 1
0.475365449509447 0.474344080624094 1 1
0.427789388201118 0.426355145374971 1 1
0.630413378600302 0.626887250070769 1 1
0.57149306935649 0.569802838930864 1 1
0.529828607075428 0.528617395074404 1 1
0.281968916201425 0.28084564683803 1 1
0.349511932363447 0.348474082278021 1 1
0.547382336702115 0.546157539858337 1 1
0.628985583721168 0.627118158408331 1 1
0.729189947263509 0.727180560933775 1 1
0.669396512764945 0.667696073783874 1 1
0.265024583833464 0.264377701061426 0 0
0.435123204720274 0.434047469758597 1 1
0.512728179575284 0.510910979524701 1 1
0.55359233856115 0.55219092762946 1 1
0.564322450123374 0.562796235899474 1 1
0.398996244070269 0.397969941759254 1 1
0.46494695262832 0.463059799394262 1 1
0.448449966271908 0.446841052305098 1 1
0.620080813819449 0.618711065824349 1 1
0.525106820883806 0.523353079235825 1 1
0.775791575760663 0.773661776831115 0 0
0.495734343188243 0.494485699884833 1 1
0.632346001896801 0.629824319593889 1 1
0.293096139478301 0.292032821031458 1 1
0.622327935451472 0.620170362454149 1 1
0.246041212131666 0.245041060396785 1 1
0.461696954690321 0.460425067940135 1 1
0.386222696059795 0.385552885663091 1 1
0.379204717018075 0.378167625956306 1 1
0.270647901659696 0.26959725589525 1 1
0.46425527181566 0.463390491880875 1 1
0.842904842028342 0.84062120821173 1 1
0.417815520496541 0.415443803600109 1 1
0.772512969438478 0.770625936835117 1 1
0.280725275601355 0.280238297467222 1 1
0.628122507023434 0.626459883076134 1 1
0.475841085050485 0.474842668191162 1 1
0.646716083098554 0.644957474185979 1 1
0.612213711307037 0.610466123875915 1 1
0.675878900648216 0.673658796003564 1 1
0.307361178148028 0.306498094449664 1 1
0.437895245468241 0.437003736390169 1 1
0.922184546780976 0.919628441489111 0 0
0.486922979642729 0.485889538954482 1 1
0.530627983790705 0.528430193353601 1 1
0.833428327344632 0.830405661656359 1 1
0.339568241743115 0.338222275292029 1 1
0.294666872423995 0.293701788255133 1 1
0.372342346932542 0.371399014535007 1 1
0.457748076081533 0.455777893102051 1 1
0.405372451312647 0.404255281274105 1 1
0.488824427841298 0.48739512140453 1 1
0.47619663294314 0.475602301375872 1 1
0.847705855847857 0.845639774609936 0 0
0.53378231939664 0.532363707950179 1 1
0.665116344632522 0.662848929736839 1 1
0.524603916020119 0.523302672517938 1 1
0.511205224358012 0.509499180337292 1 1
0.405354006343469 0.404001179396493 1 1
0.563448076198326 0.561725247981831 1 1
0.494336704856816 0.492572035478811 1 1
0.537486973843692 0.536086956899272 1 1
0.351228335863568 0.350536845358776 1 1
0.245149591943813 0.244927943064949 1 1
0.704986747958005 0.70314521634701 1 1
0.466869946552477 0.46563341136678 1 1
0.263311717667013 0.262642393104582 1 1
0.702367299209445 0.700022519359227 1 1
0.688489681559251 0.686408627144173 1 1
0.634398260958181 0.632797526368779 1 1
0.591438652248979 0.589905064320201 1 1
0.7315669977722 0.729746589040676 1 1
0.487215843490013 0.485963637142941 1 1
0.453044414333827 0.451735183095398 1 1
0.491933977802191 0.48994279007343 1 1
0.132397167972223 0.131475544825794 0 0
0.49233193287588 0.491592061637287 1 1
0.401736734851132 0.40063614730953 1 1
0.406412782152222 0.405152410129768 1 1
0.587719627213229 0.586193479009292 1 1
0.459831862004871 0.458857714086701 1 1
0.617172369537156 0.615658901464584 1 1
0.39230564601396 0.390655630999659 1 1
0.699619443926378 0.698177123738776 1 1
0.397609380878703 0.396274866952779 1 1
0.68519900899144 0.683584838768107 1 1
0.332500648114423 0.331665141370653 1 1
0.437519805411568 0.436782038280049 1 1
0.387342902394519 0.38596105777696 1 1
0.356345582781568 0.355196127827599 1 1
0.218596943782455 0.218029877539056 0 0
0.483923269466443 0.482406509175887 1 1
0.355368370145454 0.353981398407218 1 1
0.73011823921587 0.728057393566602 0 0
0.327284413687538 0.325967931180794 0 0
0.461756633256876 0.460517315648365 1 1
0.774711953209419 0.77188490936957 1 1
0.594788819603061 0.593093266948796 1 1
0.456269706819219 0.454623366832317 1 1
0.556006451570413 0.554314377514189 1 1
0.479807976623037 0.478379549583606 1 1
0.328069528387111 0.327869030514808 1 1
0.598703879035479 0.597130305175969 1 1
0.318456645608276 0.317326965201613 1 1
0.40196260578874 0.40083120798609 1 1
0.498851805789095 0.496867345623666 1 1
0.657449349825479 0.655621989202964 1 1
0.57008336183614 0.567896608625729 1 1
0.372348746771404 0.370838443770111 1 1
0.640916073278558 0.638595445462127 1 1
0.544871546349614 0.543310490365693 1 1
0.363067274028716 0.362008901992627 1 1
0.475791001340827 0.47436724380306 1 1
0.507351553254906 0.506293707699591 1 1
0.796402379103507 0.794084190792106 1 1
0.35819644928973 0.357166270056138 1 1
0.730411705550519 0.727845745835908 1 1
0.53112291491125 0.52984177048976 1 1
0.271255958041333 0.27057445958413 1 1
0.370979571370735 0.369800510125074 1 1
0.586303877421751 0.584403224992789 1 1
0.415173951978394 0.414046824864903 1 1
0.458599234989458 0.456983469078309 1 1
0.584073742043066 0.582455404481349 1 1
0.578773810996807 0.577117450601488 1 1
0.554099623113629 0.552201460165516 1 1
0.537331152501688 0.535951792346463 1 1
0.623775547692335 0.622043852730722 1 1
0.468707991473072 0.467292171039644 1 1
0.398173672868706 0.397220518771005 1 1
0.380751788733048 0.379978895313197 1 1
0.422849056377374 0.421442702129231 1 1
0.850250120815719 0.848480037350513 0 0
0.451984863386799 0.450820473253294 1 1
0.512422653139443 0.510651138888993 1 1
0.467718929511708 0.466481496308805 1 1
0.450029052024563 0.448791853691023 1 1
0.457905539027316 0.456500090193719 1 1
0.452061082466006 0.450684914887518 1 1
0.816811329862973 0.814724500873979 1 1
0.57798815329203 0.57647752026684 1 1
0.607649838478425 0.605811539000886 1 1
0.505446639507452 0.504104735275011 1 1
0.685161837735763 0.681738649272908 1 1
0.302890146451226 0.30208156924711 1 1
0.742302832631466 0.740247762434193 1 1
0.489287282940452 0.487591461900339 1 1
0.406859597967456 0.405752034661609 1 1
0.520115236631202 0.519083686014087 1 1
0.500073148106797 0.498549419228193 1 1
0.559093509036005 0.556540213148029 1 1
0.0586636919317092 0.0585081475897928 0 0
0.390969828435708 0.389780103829994 1 1
0.704157160567567 0.701832966228128 1 1
0.579147963138582 0.577449320045573 1 1
0.32706541901292 0.325993869020684 1 1
0.931608630906134 0.928834179037712 0 0
0.570453295424857 0.568971298914821 1 1
0.414715815785561 0.413909054172715 1 1
0.54197304494381 0.540262649656858 1 1
0.711652723007014 0.709892917105004 1 1
0.344950944544942 0.344161895903446 1 1
0.426179296502047 0.424877234148355 1 1
0.500424184173534 0.499349900163413 1 1
0.274490045539119 0.273846310616179 1 1
0.359885585740861 0.358663572313023 1 1
0.641390539162261 0.638328970315552 1 1
0.42813903549206 0.426954941428002 1 1
0.4280167912233 0.426812214276234 1 1
0.411712601295279 0.410669976306404 1 1
0.358282421660175 0.357712225587343 1 1
0.469273297535552 0.467092830502205 1 1
0.448165345459985 0.44660750030014 1 1
0.164868036577005 0.16478999083707 0 0
0.6174615542834 0.615526226499743 1 1
0.534233784345691 0.532800431422802 1 1
0.729195930340637 0.726435940820155 1 1
0.554645554403468 0.553246802521309 1 1
0.253251370642962 0.252415020583552 0 0
0.582095682172699 0.580493302274923 1 1
0.788784986694917 0.786260621317022 0 0
0.527880956479886 0.526817738657962 1 1
0.253597760183753 0.252952403197953 1 1
0.685811798281716 0.68285422026499 1 1
0.287153086516593 0.286554982217121 1 1
0.623415694375376 0.622071685240085 1 1
0.638209090414295 0.636616673715139 1 1
0.35750673226433 0.356664736829079 1 1
0.477757976324681 0.476077012493136 1 1
0.642511090422785 0.641153251275562 1 1
0.589033397610713 0.586972890297393 1 1
0.254646488871871 0.254043633478458 1 1
0.891275964072176 0.88864280547458 0 0
0.589719060930907 0.587571830127171 1 1
0.624833367965369 0.623495200239415 1 1
0.405319847961339 0.403936755503926 1 1
0.277405597670077 0.276285772280186 1 1
0.459491699081149 0.458310463323959 1 1
0.558801739922633 0.557176550644395 1 1
0.709724717802831 0.707861242481349 1 1
0.438921128487553 0.437956963541886 1 1
0.399463614532915 0.398751011549613 1 1
0.365772063023025 0.364448907160362 1 1
0.665996323722316 0.664407595010149 1 1
0.643913033890943 0.641918031991685 1 1
0.503931244545946 0.502945726664542 1 1
0.715799164839669 0.712994537496358 1 1
0.107645730964377 0.106800332036581 0 0
0.483493900449981 0.481819392450663 1 1
0.335150470331713 0.333771246742519 1 1
0.771796684164208 0.77020370489954 1 1
0.604248418392295 0.602227109819586 1 1
0.589345411113027 0.587662247360003 1 1
0.28163541634351 0.280785834148749 1 1
0.432014506996826 0.431044510135478 1 1
0.543139605140555 0.541033576703922 1 1
0.459219286500862 0.4578351511739 1 1
0.451860290748426 0.450227660657463 1 1
0.670912098650579 0.669549382533523 1 1
0.475281154770292 0.473788833049857 1 1
0.306566663537635 0.305551247811916 1 1
0.299971801486113 0.299175153903204 1 1
0.315615175730016 0.314468771308533 1 1
0.523537455063776 0.521820161573107 1 1
0.387065035187039 0.385921740035755 1 1
0.400908565183067 0.399741713481545 1 1
0.639682948383005 0.637952668981373 1 1
0.612654006770967 0.610180322261385 1 1
0.365446218943513 0.364463365941228 1 1
0.299734510530735 0.298764194679394 1 1
0.663203377324839 0.661793593523024 1 1
0.403849228485442 0.402505893806306 1 1
0.587737191977247 0.585866924882214 1 1
0.44574087168672 0.444842166019506 1 1
0.666091060752442 0.664200147276584 1 1
0.560539462739203 0.558741145399654 1 1
0.363303396110913 0.362003859999015 1 1
0.843958046279328 0.840861932954879 1 1
0.664244196176131 0.662534581892076 1 1
0.284995158310033 0.283714243958957 1 1
0.335828247578736 0.334904460482248 1 1
0.416090856371203 0.414258676417248 1 1
0.434663038958967 0.433358416330098 1 1
0.264622312461508 0.263628369818933 1 1
0.473703523178516 0.471754103198729 1 1
0.0858984909159314 0.0857241533715572 0 0
0.529364880211334 0.528013318909566 1 1
0.416978651729717 0.415699223199976 1 1
0.359566055873504 0.3584279776573 1 1
0.450236871876109 0.448587194493227 1 1
0.647711049165018 0.645639348714169 1 1
0.433577871270151 0.432057282420533 1 1
0.675953654273442 0.673692332075308 1 1
0.00665803456549794 0.00744071620503619 0 0
0.757062837758943 0.754721161643381 1 1
0.531834857545535 0.530115740271192 1 1
0.495190660081072 0.493309505360215 1 1
0.554729208738449 0.553270556229075 1 1
0.442661238738623 0.441381396910444 1 1
0.550752741550604 0.549411292995195 1 1
0.490486744060623 0.488903539673051 1 1
0.473167858134532 0.471813060935845 1 1
0.590284533850584 0.588590660932162 1 1
0.342526126901517 0.341793511820991 0 0
0.524765149615369 0.523349695972767 1 1
0.749701332813663 0.747065965805078 1 1
0.29907943095908 0.297956975848264 1 1
0.211816876966093 0.210917909366371 0 0
0.268968501339232 0.268307246227116 1 1
0.314179543692293 0.312450893069422 1 1
0.707744612284616 0.705517708293443 1 1
0.348611709248257 0.347385746830772 1 1
0.697283371787462 0.694940586070457 1 1
0.694036022076764 0.690953748480958 1 1
0.220877325701569 0.220284254889453 1 1
0.463903603394182 0.462733738118366 1 1
0.331104225071457 0.329876377962951 1 1
0.662788252071831 0.660809022741616 1 1
0.600149403312465 0.598894044237693 1 1
0.550159541058041 0.547917314213946 1 1
0.647140514818643 0.644962556537446 1 1
0.12011715419329 0.119593790433215 0 0
0.340993219003245 0.340283558650634 1 1
0.676814930758456 0.674583004387124 1 1
0.537266635460367 0.535591266564839 1 1
0.278420887834199 0.277497554665478 1 1
0.297474914369631 0.296651014305103 1 1
0.65506656156966 0.653486094469639 1 1
0.691997296585763 0.690385142772652 1 1
0.453399475291002 0.45186585451726 1 1
0.571130054720769 0.569787259942667 1 1
0.214258478346438 0.212806583263235 1 1
0.450512834030155 0.448954398044075 1 1
0.354488432050076 0.35312212972268 1 1
0.235235724723529 0.234582142484593 1 1
0.606264200084535 0.605175829109634 1 1
0.489601227330866 0.487793220103782 1 1
0.529571568485202 0.528226955846383 1 1
0.359418099048334 0.357365894294323 1 1
0.707751076308112 0.705149370861025 1 1
0.518489819233591 0.51682969559842 1 1
0.592388799181773 0.590482634806478 1 1
0.601234312837087 0.599852893732727 1 1
0.710135309152784 0.707807749995928 1 1
0.147058293485302 0.146782607917146 0 0
0.484089727227242 0.482549105765704 1 1
0.676816024781065 0.675436301694115 1 1
0.67444292228557 0.672476737519982 1 1
0.860148635943725 0.858007593873251 0 0
0.364393061428237 0.363070045074475 1 1
0.599005740984415 0.596898316454724 1 1
0.397226266222135 0.396355096682064 1 1
0.518462629573983 0.516967504900928 1 1
0.308916561331252 0.307446827654419 1 1
0.36374193513837 0.362786518296103 1 1
0.43061016529755 0.429315480962279 1 1
0.454530816186584 0.453095308966319 1 1
0.936716252413286 0.933918186000184 0 0
0.688646838336396 0.686979382056924 0 0
0.526353531066325 0.524951647911023 1 1
0.321746730462361 0.320296763940653 1 1
0.589800757949556 0.587149620603111 1 1
0.603429747975421 0.600803773205276 1 1
0.419492313665918 0.418150202233282 1 1
0.397353549782913 0.396183758073251 1 1
0.483216178778932 0.482310980146131 1 1
0.424476791194213 0.42293645746115 1 1
0.961172259559192 0.956758336233479 0 0
0.464826272360601 0.463616721065627 1 1
0.421659925947748 0.420758392863581 1 1
0.5045062130336 0.503271756839685 1 1
0.492119271973574 0.491455765219643 1 1
0.266008285009925 0.265151627682418 1 1
0.561239620880793 0.559748557169838 1 1
0.563354227230326 0.561659714867153 1 1
0.4472562740367 0.445033691602304 1 1
0.455939411314908 0.454285883154646 1 1
0.364877640932938 0.363578697355822 1 1
0.594685873127472 0.593472145746573 1 1
0.544764298032293 0.542845455627367 1 1
0.663914890430259 0.661481622340114 1 1
0.514777023298411 0.51375221845252 1 1
0.332260141399989 0.331545771827883 1 1
0.447875416718059 0.445524327588802 1 1
0.638309610614834 0.636415315231397 1 1
0.566857716223665 0.56590308523603 1 1
0.645811999502832 0.644497847611936 1 1
0.580730616587841 0.579115963835887 1 1
0.62783519322916 0.626408746878026 1 1
0.49787971631783 0.496098853059919 1 1
0.510475368915108 0.509118672414346 1 1
0.672862572362337 0.671059235360199 1 1
0.607188869732693 0.605364062601784 1 1
0.573224908489214 0.571492258440355 1 1
0.454804196089237 0.453550564492313 1 1
0.358629136973118 0.357218691092307 1 1
0.447481443673462 0.44540600212895 1 1
0.583478513449049 0.581418588765383 1 1
0.440787842581371 0.439116420008071 1 1
0.519534303786626 0.518343100439568 1 1
0.685055131977359 0.683029820346691 1 1
0.232243930955139 0.231707488062549 1 1
0.282601659779456 0.281584556947481 1 1
0.594976247799265 0.59308203242712 1 1
0.55361556400348 0.552432885770865 1 1
0.51425076498743 0.512925844021904 1 1
0.722607440268871 0.720546296121558 1 1
0.577144788652426 0.575411777308646 1 1
0.448412623205609 0.446806654425708 1 1
0.56979023408349 0.568005268441552 1 1
0.457911996334867 0.456672098533937 1 1
0.677377736913238 0.674739790821104 1 1
0.566165572976145 0.564621244147659 1 1
0.330116320364011 0.329172668422771 1 1
0.448798168580801 0.446889164374481 1 1
0.519183700358949 0.517571580065746 1 1
0.458582880362197 0.45738868469517 1 1
0.413234968476331 0.411874526736817 1 1
0.427051364108952 0.425915932105738 1 1
0.322575430607639 0.321461256738774 1 1
0.644325979086819 0.6425081437843 1 1
0.59103720804193 0.589320122922762 1 1
0.643197223315113 0.640761898291125 1 1
0.69744779932688 0.694386589872848 1 1
0.34391276839853 0.342356957995494 1 1
0.358644674806103 0.357543200257688 1 1
0.334800431235024 0.333742090585377 1 1
0.593930149015931 0.591346077308614 1 1
0.428810167940959 0.427619842020208 1 1
0.0830245997345732 0.0827281376522576 0 0
0.702794933013884 0.700745062475956 1 1
0.348189284311133 0.34709564975954 1 1
0.433233991670853 0.432472157064746 1 1
0.332143958447991 0.331048958997622 1 1
0.580429029392249 0.578910577524943 1 1
0.414388269720367 0.413049860352072 1 1
0.621273960942768 0.619491016702065 1 1
0.422683757501236 0.421128139732669 1 1
0.307130079444345 0.306265320206133 1 1
0.232238386496483 0.231703084883734 1 1
0.743116808215888 0.740452592726937 1 1
0.538992771984409 0.537075830267384 1 1
0.472292021098381 0.470272900650145 1 1
0.646358349642593 0.644731317100647 1 1
0.518311386981104 0.516138284409691 1 1
0.556986563452911 0.55515563127807 1 1
0.296403268750062 0.295152975864241 1 1
0.388761911746046 0.387973670720074 1 1
0.499217788978523 0.497051264925754 1 1
0.350304934045347 0.34941017518737 1 1
0.714446100559451 0.712630931783243 1 1
0.484894127496275 0.483650843198046 1 1
0.394386810003411 0.392879626822193 1 1
0.605050900780688 0.60325412411719 1 1
0.557605721068051 0.556500806276374 1 1
0.672547537412871 0.670583199298585 1 1
0.514587814328882 0.51297178901708 1 1
0.576568851852118 0.574538196947646 1 1
0.564995847340302 0.563078330954048 1 1
0.201705385209368 0.200902568474902 0 0
0.380386169046134 0.379688995870615 1 1
0.317422550991014 0.316418916089901 1 1
0.405393014232164 0.403817257878108 1 1
0.405874327978548 0.404319189359358 1 1
0.764589814025205 0.762547409391599 0 0
0.506850656764047 0.505249119960689 1 1
0.704842697176399 0.702922991082297 1 1
0.75465916739005 0.752412377044396 0 0
0.579993565960667 0.578900049077491 1 1
0.623085549860109 0.621206456083139 1 1
0.522447447688332 0.520301264610965 1 1
0.402593210929175 0.401420164937541 1 1
0.708760449753283 0.706849170850566 1 1
0.750958720910264 0.748354778386428 1 1
0.458728668619158 0.457443871972409 1 1
0.433291733096144 0.432103887707937 1 1
0.375362836939646 0.374148810943926 1 1
0.459850947015336 0.458287970057066 1 1
0.548299634448593 0.546527197082965 1 1
0.385741425770203 0.384386102176358 1 1
0.480890812730347 0.479525394523076 1 1
0.383978302329425 0.382262839793236 1 1
0.506866203535616 0.505719799472772 1 1
0.310946645757868 0.310320207404398 1 1
0.555297609296258 0.553787311900215 1 1
0.469152835513598 0.467951978811923 1 1
0.431806495855864 0.430255395656624 1 1
0.439452106873028 0.437761510305964 1 1
0.748727330067711 0.746919535874592 1 1
0.458131612229774 0.456371808919711 1 1
0.353712876309814 0.352861660751631 1 1
0.560669509572458 0.558944373034906 1 1
0.357135477343763 0.355835422565734 1 1
0.782365783048163 0.780255677990311 1 1
0.407545093654233 0.406469412711597 1 1
0.474543968651873 0.473167305230398 1 1
0.360234035910459 0.359124988407841 1 1
0.479802044864593 0.478641387468038 1 1
0.772213898341468 0.770163578924137 0 0
0.58487659457033 0.583623539304328 1 1
0.694763499113975 0.691952695076489 1 1
0.309644798495161 0.308744742789457 1 1
0.269884383405645 0.269322937682172 1 1
0.509238718437267 0.507605195733375 1 1
0.332157543421848 0.331496709069523 1 1
0.641476766680007 0.639033617809893 1 1
0.950579753130556 0.947958018732396 0 0
0.612864400714677 0.611340223111822 1 1
0.746201319413517 0.744113942304383 1 1
0.473987297377321 0.472338272047354 1 1
0.529547578203929 0.527492249492374 1 1
0.724345269983996 0.722469174546273 1 1
0.575410104789341 0.573858228457058 1 1
0.668862040140965 0.667712200066232 1 1
0.674050970671863 0.671863494361894 1 1
0.763019680778937 0.76033403874917 1 1
0.729471937080018 0.727625803309222 1 1
0.721434757559633 0.719024961091689 1 1
0.338728379964021 0.337759680332557 1 1
0.387664587862836 0.385838621679052 1 1
0.581031378539111 0.578680850808762 1 1
0.514574573887093 0.513087972787948 1 1
0.614795600849586 0.612872117505979 1 1
0.501033862251967 0.499502762907927 1 1
0.268947628528533 0.268414463835935 1 1
0.491491498847931 0.490348519682512 1 1
0.457805763060178 0.456434756640442 1 1
0.458943865086889 0.457770584718167 1 1
0.761898779345771 0.760084501332812 1 1
0.571052260900907 0.56971170838464 1 1
0.367117000490465 0.366134131922098 1 1
0.301190645630188 0.300381181502686 1 1
0.652917602033499 0.650469136353531 1 1
0.807175190783093 0.80472462996566 1 1
0.60124412913991 0.599547162777239 1 1
0.65372551598672 0.651823808909165 1 1
0.577888019350069 0.576170256002869 1 1
0.491704689502695 0.490316785705994 1 1
0.517754435680411 0.516645485149665 1 1
0.0809348231351642 0.0807713617494792 0 0
0.521623350059479 0.519618865827343 1 1
0.310197450462106 0.309867762639175 1 1
0.328028932615233 0.326980518899669 1 1
0.867016250933883 0.864729786917232 0 0
0.636725049755872 0.635478331560713 1 1
0.494731998263212 0.493135670770773 1 1
0.449102832139767 0.447528313539714 1 1
0.737454955688263 0.734514310324604 1 1
0.572057264883669 0.569737962281695 1 1
0.784645188180975 0.782773379460266 0 0
0.585021403887252 0.582946909628104 1 1
0.580243151244398 0.578713102303861 1 1
0.499409517670444 0.498103322609062 1 1
0.240298015866456 0.239557419266768 0 0
0.37773144900067 0.376471425885017 1 1
0.653118836521171 0.651370036690877 1 1
0.604172273363508 0.602228676817489 1 1
0.133335010995347 0.133257917602973 0 0
0.732354805285999 0.729424906519263 1 1
0.542154434228489 0.540259198228478 1 1
0.473432712771409 0.471989484426726 1 1
0.467334428414272 0.465987898795002 1 1
0.321744610119859 0.321208621291308 1 1
0.257576878461519 0.257256254029046 0 0
0.843097307068503 0.840185767271544 0 0
0.451906680727237 0.450709013018792 1 1
0.708544793535572 0.706401926631076 0 0
0.523663296248102 0.52161725996908 1 1
0.550558269115618 0.548801311544848 1 1
0.635893748663484 0.633788390198433 1 1
0.705929981463628 0.704241543966293 1 1
0.36751864018122 0.366352536508309 1 1
0.306940607734852 0.306201276641705 1 1
0.554810052443216 0.553671221970955 1 1
0.652221412732133 0.65085235361103 1 1
0.387824606188472 0.386762680378461 1 1
0.309917914578498 0.309069017119091 1 1
0.548373756320677 0.547147184326294 1 1
0.648719266289425 0.647604585772697 1 1
0.484948933882809 0.483682353435181 1 1
0.463254237558771 0.46101580378449 1 1
0.572918891997309 0.571770754776373 1 1
0.374021137878636 0.372829813296842 1 1
0.37749069825746 0.376458576441297 1 1
0.46969051197149 0.468420288604819 1 1
0.267127746804808 0.266381973894204 1 1
0.567718673804479 0.566125700655935 1 1
0.704156494398816 0.701539231771423 1 1
0.533142070949607 0.531783171869779 1 1
0.500688745710132 0.499317759754611 1 1
0.480510662694076 0.478953724060614 1 1
0.329263736918513 0.328090932301332 1 1
0.60861632054365 0.606893512473334 1 1
0.330500954083115 0.330046321544421 1 1
0.741653726487388 0.739756958446488 1 1
0.475377749832216 0.473409505003286 1 1
0.490070713156309 0.488809291674353 1 1
0.462206828773573 0.460902504281265 1 1
0.5819669581556 0.580809101738013 1 1
0.503953745204523 0.502013330393196 1 1
0.346643942149942 0.345721223342673 1 1
0.3628911644758 0.362025319792639 1 1
0.750557155856225 0.747713238451222 1 1
0.586311945382389 0.585090630749645 1 1
0.406837321499463 0.406035707056673 1 1
0.708047104329151 0.705968399018884 1 1
0.475672216682183 0.474295426503814 1 1
0.457469349056129 0.456404936822266 1 1
0.485765411050628 0.483763243676577 1 1
0.735491567875467 0.733295752621873 1 1
0.253815133853796 0.25282323452281 1 1
0.456510406504596 0.454923285685834 1 1
0.557951706101537 0.55606692810612 1 1
0.483455802014963 0.482493543281826 1 1
0.756132326384788 0.754251267803547 0 0
0.381772425277841 0.380425892703644 1 1
0.184146090494928 0.184056144541798 0 0
0.377940611584238 0.376286877380648 1 1
0.775091751890841 0.77277034150771 1 1
0.0521959510359203 0.0516131586181994 0 0
0.331103276568841 0.329831697983145 1 1
0.232491481933372 0.231360639684451 1 1
0.571878988846171 0.570157986020318 1 1
0.630071712258276 0.628730914523187 1 1
0.442081823306784 0.441136185061528 1 1
0.498124544277755 0.496584344257553 1 1
0.585272546109121 0.583007430469619 1 1
0.566907645901454 0.565528353393718 1 1
0.334293715141667 0.33343687964856 1 1
0.25829049856126 0.258095082960858 1 1
0.412324194999105 0.410372460829884 1 1
0.493221226574004 0.49222237390722 1 1
0.482903490162845 0.481376720449391 1 1
0.453510972218895 0.452431575593397 1 1
0.404012587996218 0.403061336977104 1 1
0.339769561255798 0.338119177095061 1 1
0.574978849140619 0.573528928761027 1 1
0.554018143718076 0.552343067797539 1 1
0.641878992499617 0.639233046781237 1 1
0.397260493991549 0.395874947997389 1 1
0.394944331772872 0.393575558909555 1 1
0.516715215783423 0.515009431399005 1 1
0.55012960315756 0.548214094614702 1 1
0.477981425540425 0.476185186435101 1 1
0.351954146252342 0.351147807562254 1 1
0.610047211345573 0.608235684443062 1 1
0.896651826208184 0.894708369500732 0 0
0.751483564326446 0.749108093004793 1 1
0.369935424087527 0.36897370132465 1 1
0.544858893828386 0.543523418307033 1 1
0.538433521783514 0.537219198554064 1 1
0.484376504366605 0.482810473310627 1 1
0.459968849241333 0.458409598324005 1 1
0.382482575310301 0.381144607607473 1 1
0.411672359960946 0.410702452878496 1 1
0.368140463038414 0.367382958423445 1 1
0.450609421471494 0.449303125221951 1 1
0.483737352040251 0.482583447829369 1 1
0.715874726618653 0.713238318882229 0 0
0.570188447205965 0.568851134309263 1 1
0.638680594352682 0.637096364336285 1 1
0.567553409794568 0.56582819510379 1 1
0.56898507655854 0.567691464542766 1 1
0.0292561035361991 0.0293567945157609 0 0
0.446757731780342 0.445445862005632 1 1
0.514090964905321 0.512937019408514 1 1
0.302326600980085 0.301352688843266 1 1
0.59339476234406 0.591651885989013 1 1
0.587858223022585 0.58587620541277 1 1
0.726158687009079 0.723232404765449 1 1
0.400247617565466 0.39871477078078 1 1
0.689516094188175 0.686324163273459 1 1
0.412199262634828 0.410733820357095 1 1
0.665584999920498 0.664229308098472 1 1
0.652833827104993 0.650826905100179 1 1
0.351080931561295 0.34997084065303 1 1
0.61012383694732 0.608191748113765 1 1
0.365702962870241 0.364555390094923 1 1
0.575183321167049 0.573322987632418 1 1
0.349239823941193 0.347966100797594 1 1
0.212292157105564 0.211655228904125 0 0
0.479436697734183 0.478293493339974 1 1
0.372717279546293 0.371194134251205 1 1
0.5029592746373 0.500999785930977 1 1
0.147189116188803 0.146768681870718 0 0
0.50788624842089 0.506224334316837 1 1
0.590740258563026 0.589459626039374 1 1
0.661289693938001 0.659791544144036 1 1
0.424715699985869 0.423209227250092 1 1
0.573923351945064 0.572682951258679 1 1
0.314684609277961 0.313641543949731 1 1
0.49012594731676 0.488229402923789 1 1
0.53379614945344 0.532219667895178 1 1
0.548292326324309 0.546532655684667 1 1
0.242378496819941 0.241046409348369 1 0
0.638714975032206 0.637083452487476 1 1
0.289996883726703 0.288934071147455 1 1
0.723579487488326 0.721551645199704 1 1
0.444916185538966 0.443597142977154 1 1
0.52659038621017 0.525337467057955 1 1
0.774681735574798 0.772512690122677 1 1
0.417633181827719 0.416700696760281 1 1
0.217183893126825 0.216797103210577 1 1
0.537888422350971 0.53611180641874 1 1
0.602211160452896 0.600087899344238 1 1
0.517067376363892 0.51544804671285 1 1
0.381336905415181 0.379760894332164 1 1
0.670184658509431 0.667922079806519 1 1
0.575938506548764 0.573904477862084 1 1
0.446606025789365 0.44500204087278 1 1
0.308490352277271 0.307555052284843 1 1
0.417284419736516 0.415791191763285 1 1
0.328790308792916 0.327883036668964 1 1
0.508420366892 0.507019525350574 1 1
0.47080743108984 0.469431917901501 1 1
0.727229022790123 0.725209004814153 0 0
0.276730971261442 0.275946305477158 1 1
0.34070701471161 0.339868693426988 1 1
0.511892632072375 0.510802134617149 1 1
0.284009002775333 0.282938743203435 1 1
0.70672732929675 0.704767840896196 1 1
0.295463117053572 0.294426109684593 1 1
0.385134704790457 0.384320041306347 1 1
0.645441770442681 0.643367514441355 1 1
0.606315592260733 0.605056248551936 1 1
0.597819810107017 0.596583609129796 1 1
0.617226615171366 0.615284161975324 1 1
0.741619587893067 0.737615013440901 1 1
0.131988375332512 0.131485287200452 0 0
0.53956258213467 0.537593207641996 1 1
0.374167401565668 0.373203015238881 1 1
0.706957811567866 0.704931828936202 1 1
0.689620569076004 0.687410364257799 1 1
0.587148337770007 0.585850179136237 1 1
0.568292944058556 0.566806178038464 1 1
0.42243511639117 0.421352837072439 1 1
0.439915171586139 0.438515505228142 1 1
0.403316374133241 0.402013799042771 1 1
0.57974504706245 0.577925170553573 1 1
0.584813354776109 0.58290519897444 1 1
0.816468484837865 0.81342748884334 1 1
0.685852917961535 0.683557453004628 1 1
0.443019626484612 0.441694720006991 1 1
0.736263301403637 0.733262687514637 1 1
0.646626856861147 0.645059552937588 1 1
0.578258790019684 0.576445754282033 1 1
0.51872960203668 0.517081001557656 1 1
0.552034182518284 0.550333721235736 1 1
0.542958675139844 0.541643441240781 1 1
0.694191370935978 0.691733805943995 1 1
0.624523569721591 0.623072598281531 1 1
0.339270035519894 0.33840870368373 1 1
0.588429130188596 0.5865331323123 1 1
0.511019350394457 0.508758742452111 1 1
0.208163606397963 0.20747573330256 0 0
0.758265631126381 0.755720299116436 1 1
0.739700035162304 0.737569045913291 1 1
0.659411196049275 0.65726474530432 1 1
0.186694355755947 0.186372635136453 0 0
0.313322693816419 0.312534181211187 1 1
0.403256922726092 0.402059410545646 1 1
0.740923104066884 0.738909236655385 1 1
0.262506309404688 0.261789842380432 1 1
0.776471748188335 0.774318826786447 1 1
0.284088954635139 0.283630844849981 0 0
0.355177877360162 0.353886936881371 1 1
0.225820626402404 0.22551696321963 0 0
0.3889967878724 0.387931038568613 1 1
0.49170290883523 0.490468805909886 1 1
0.803781163902755 0.800439159527302 1 1
0.273666127309011 0.272229459615098 1 1
0.468667540387484 0.46741757659246 1 1
0.644489320558914 0.642242460094328 1 1
0.208667779453308 0.208379183794024 0 0
0.526484993535318 0.525547046749544 1 1
0.409754107345355 0.408753673250539 1 1
0.466982915411342 0.465823899725785 1 1
0.360201547911295 0.35945409434912 1 1
0.285290948144772 0.284234766860905 0 0
0.506060478249994 0.50517455955043 1 1
0.856230099892 0.854075445951609 0 0
0.538224274413991 0.536680144492206 1 1
0.526294154741415 0.52487586676502 1 1
0.405910310600149 0.404442302934179 1 1
0.596449198527111 0.594618810205435 1 1
0.701016636119989 0.698824830982243 1 1
0.351450280582518 0.350292421559372 1 1
0.468791173965397 0.467306361647667 1 1
0.295610602699176 0.294950301346358 1 1
0.339725696106574 0.338936025039259 1 1
0.305076953858101 0.303660912266097 0 0
0.797342117841136 0.795158861170236 0 0
0.528987221562354 0.527533879711303 1 1
0.594428155878904 0.592861411983842 1 1
0.343188531024824 0.342216514275499 1 1
0.430652563397912 0.429482427392086 1 1
0.531706137348564 0.530032227149163 1 1
0.972528771603891 0.969972387978672 0 0
0.719681360161623 0.71810245162734 1 1
0.65834546137186 0.656101810524109 1 1
0.397523878163063 0.396553987842612 1 1
0.517918412373912 0.516617931535574 1 1
0.677886075686287 0.676082097050167 1 1
0.442643778830299 0.441228288826343 1 1
0.535934438281684 0.534877420438585 1 1
0.470282548217225 0.468072969315343 1 1
0.233511289481119 0.232624790158217 1 1
0.360780261064089 0.360018918965185 1 1
0.519390940479821 0.51856034932538 1 1
0.435573857291925 0.433741177238529 1 1
0.136551018446574 0.136104426926387 1 1
0.546366189101105 0.544794818375564 1 1
0.727095401468238 0.725209872521583 1 1
0.269954599904548 0.269144743930529 1 1
0.861291464856717 0.858670313885033 0 0
0.357603835913705 0.356926177652318 1 1
0.479304950326805 0.478136414036988 1 1
0.570651737919228 0.568548041957085 1 1
0.584490836955143 0.582280071327135 1 1
0.453814586165114 0.452124880167594 1 1
0.342622174960056 0.341419731309106 1 1
0.807315354875754 0.804162918716556 0 0
0.977565579371838 0.974125673822371 0 0
0.542522909893692 0.541286388577433 1 1
0.597088891068863 0.595475464158962 1 1
0.228529961549117 0.227786204441811 1 1
0.59733681230615 0.595806437578304 1 1
0.581464969930807 0.579916388147192 1 1
0.490710865502048 0.489101044172665 1 1
0.429390003706856 0.428002954647048 1 1
0.698499858210612 0.696237338798791 1 1
0.615327237151782 0.613866608949361 1 1
0.407233133248989 0.405431618864614 1 1
0.383874028653804 0.382986185904877 1 1
0.414487408853004 0.413137500729772 1 1
0.275186863692211 0.2742183300052 1 1
0.544478347761312 0.543139881763269 1 1
0.82254628171274 0.820171490508204 0 0
0.329511641591985 0.329022067785006 1 1
0.361370430347451 0.360339813753149 1 1
0.369376014360664 0.36845391499605 1 1
0.354466661406465 0.353843990591383 1 1
0.542040655913206 0.540497507185219 1 1
0.572349034345593 0.570485872799949 1 1
0.304405818498324 0.30354208516591 1 1
0.404147293300357 0.403373627515813 1 1
0.702121535455756 0.700338928696626 0 0
0.590308581245447 0.588702524603486 1 1
0.183313944074555 0.183016699372116 1 1
0.412384266665967 0.41118398693975 1 1
0.689179232668 0.687046299153102 1 1
0.618096889556505 0.616403514525421 1 1
0.566681958491554 0.565139736668853 1 1
0.786536353879771 0.784138740694044 1 1
0.579018684338623 0.577400508947291 1 1
0.340837919274405 0.339387618587053 1 1
0.382184019478676 0.381326589419624 1 1
0.362390738626004 0.361780213478988 1 1
0.558452712822611 0.556250908445549 1 1
0.699914573561159 0.697457221955413 0 0
0.375452003485992 0.374023117679436 1 1
0.450521845500404 0.448844718264717 1 1
0.359265165884257 0.358586116562855 1 1
0.141712465595767 0.141134910928388 0 0
0.406114831155545 0.405035298560833 1 1
0.657775380800028 0.656468524513157 1 1
0.704997314287317 0.702199978255839 1 1
0.354656308370313 0.353293415845519 1 1
0.607472937760408 0.605555411065427 1 1
0.476397851537746 0.475014369204106 1 1
0.136352157369591 0.135646252912048 0 0
0.419209159357109 0.41795130164773 1 1
0.503094390947351 0.501387199702528 1 1
0.471409615035255 0.469989783099484 1 1
0.385443997326481 0.384589206603195 1 1
0.197387863222397 0.196166680081953 0 0
0.436855700842572 0.435799788891893 1 1
0.510462610934514 0.509356299766077 1 1
0.448118177446745 0.446856633339745 1 1
0.754934019889873 0.752523152309612 0 0
0.164607703151299 0.163245213711092 1 1
0.809302358476263 0.806662123262279 0 0
0.422756901376962 0.421672975449652 1 1
0.663044920338507 0.660700973373468 1 1
0.442204666317705 0.440518883026559 1 1
0.490275294063156 0.48871065409994 1 1
0.961057501321954 0.958279236106207 0 0
0.299267873264478 0.298466479852648 1 1
0.207981744069542 0.207468727858771 1 1
0.62500101172872 0.622665489440451 1 1
0.755255786937695 0.753317078997796 0 0
0.307429055774131 0.305781036762839 1 1
0.616368193579575 0.614231493867052 1 1
0.586002094040397 0.584554359554896 1 1
0.25374323409087 0.252978382723072 1 1
0.265202791899808 0.26446782499058 1 1
0.491679061147183 0.490150342737515 1 1
0.491550505066722 0.490311711566153 1 1
0.544905819791208 0.543814365330111 1 1
0.424122844231245 0.422715509785139 1 1
0.541359796077086 0.539676752645266 1 1
0.408521991580727 0.407121076176355 1 1
0.550475214923125 0.549002451827534 1 1
0.556727190880986 0.554910352453268 1 1
0.472576484483235 0.471274209337026 1 1
0.729240742918011 0.72768863955409 1 1
0.388985649018834 0.387915171815876 1 1
0.575754641266058 0.574350804386149 1 1
0.543566260893972 0.541982511962575 1 1
0.560844769157112 0.558905053772251 1 1
0.461678757373119 0.460441901535185 1 1
0.502334621882631 0.500969816619046 1 1
0.56366825918053 0.562631610241398 1 1
0.511746361042249 0.510131481750119 1 1
0.780950020196807 0.778969528300045 0 0
0.51304215708036 0.512025348426012 1 1
0.415316930928706 0.413935730495295 1 1
0.347649749597214 0.346377852370772 1 1
0.730186645806335 0.727999369040026 1 1
0.513946457535975 0.512882122853733 1 1
0.384461924743487 0.383107229777766 1 1
0.502298766466135 0.500372437608042 1 1
0.622690110672512 0.620178080479814 1 1
0.562509990390526 0.560153770855312 1 1
0.643042970299253 0.640486119183318 1 1
0.465265533039491 0.46341209003893 1 1
0.514997276810695 0.512738734817769 1 1
0.728707086784237 0.726080175928353 1 1
0.513145104608371 0.511744097184078 1 1
0.52556655136719 0.524451651749833 1 1
0.454232772085114 0.453047089715458 1 1
0.696425937051906 0.694601752747073 1 1
0.489754355630326 0.488490202844322 1 1
0.401877715951306 0.400846145140445 1 1
0.54308088569532 0.541145154036418 1 1
0.743482314892681 0.741492074186715 1 1
0.395007617113049 0.394470854996225 1 1
0.392907279682238 0.391838349172847 1 1
0.365698900412755 0.364618671563171 1 1
0.704225893626836 0.702115255348994 1 1
0.569148846900619 0.567036896161536 1 1
0.346727203397099 0.345697788126131 1 1
0.403950872347879 0.402861137275599 1 1
0.612087233796055 0.609963978042909 1 1
0.438883186804626 0.43785668925447 1 1
0.587971440766262 0.586669225712207 1 1
0.501015478055372 0.499109365997716 1 1
0.656387377442297 0.654258325136126 1 1
0.57970303134174 0.578514053543533 1 1
0.593807997727055 0.592572002611446 1 1
0.615434200738554 0.613589767984112 1 1
0.333595231813267 0.332418880756472 1 1
0.609041262765291 0.607428182301571 1 1
0.507329082613792 0.506098896564213 1 1
0.60479607411121 0.602874741124058 1 1
0.105283927633467 0.105252943667924 0 0
0.710357196446357 0.707853847363339 1 1
0.284175839372766 0.28321560838854 1 1
0.375662267195916 0.374814622456031 1 1
0.355738569574229 0.354930034659771 1 1
0.503948520684522 0.501946858038902 1 1
0.502203268726949 0.500881061508851 1 1
0.556927023520732 0.555721667364897 1 1
0.671331860209401 0.669004672614963 1 1
0.46853693738448 0.46645853592515 1 1
0.586067867917121 0.584772167895529 1 1
0.455083703071963 0.454059112289703 1 1
0.128748221157022 0.127710249328518 0 0
0.166541890069119 0.166096002978971 0 0
0.352678017707546 0.351758472900591 1 1
0.460564257531339 0.459615457128164 1 1
0.932050414359077 0.929856283415237 1 1
0.4830148840416 0.481836340833527 1 1
0.522090433803669 0.520316456849544 1 1
0.374627773270583 0.373923439586098 1 1
0.5493439517629 0.547713471331429 1 1
0.504524399080889 0.503401468513982 1 1
0.215346492848983 0.214514418974758 1 1
0.350613222207992 0.349508253771432 1 1
0.434179823998114 0.432577777023804 1 1
0.249315187196953 0.247638104151948 1 1
0.542506027704078 0.541120910962371 1 1
0.515311463826913 0.51398072149207 1 1
0.449315435001136 0.44721099604449 1 1
0.697449803134228 0.69543389118751 1 1
0.635728384218276 0.633412692269651 1 1
0.556743507784913 0.554977282721366 1 1
0.661155273080461 0.659172448648112 1 1
0.309547206589203 0.308093596491838 1 1
0.268830968525376 0.268062798545106 1 1
0.650277924826016 0.648465379399973 1 1
0.466963681399369 0.465004566745656 1 1
0.521857169666446 0.520506375396167 1 1
0.401014878983246 0.399480170703232 1 1
0.362960291376824 0.361995822055407 1 1
0.478398014703174 0.476323048331567 1 1
0.867531236097404 0.865284348346251 0 0
0.278864931009873 0.278240094150895 1 1
0.515566698793815 0.514379750719151 1 1
0.439088219066874 0.438109600015742 1 1
0.378923414215127 0.377858490058548 1 1
0.293686305209998 0.29320068520859 1 1
0.428878533961798 0.427243924968239 1 1
0.547173995690175 0.545668974290704 1 1
0.63407614731442 0.632560618564211 1 1
0.311714473780373 0.310997951066723 1 1
0.269779559374261 0.269195960067619 1 1
0.64620446325072 0.644231842855157 1 1
0.691564217878872 0.688420512545807 1 1
0.460819561755194 0.45909715942027 1 1
0.391746812354758 0.390780988001797 1 1
0.645206251122158 0.643384555094424 1 1
0.520216756507038 0.517825989746543 1 1
0.681301853594372 0.679395917722829 1 1
0.500739140881642 0.498718893089522 1 1
0.745482435140023 0.743348742898333 0 0
0.806452403168372 0.804169219287078 1 1
0.583713848435175 0.582612913786865 1 1
0.483159900259938 0.48198107049448 1 1
0.522050537941706 0.520744070662732 1 1
0.547492798447608 0.54597233583062 1 1
0.52615954157608 0.524943021332318 1 1
0.718134411790307 0.716463413269162 1 1
0.717446879021733 0.715226338297403 1 1
0.427615865441674 0.426515442987015 1 1
0.55724525170988 0.555745318295898 1 1
0.421228572986557 0.419892376835962 1 1
0.744615643320907 0.7424686458235 0 0
0.374063083225381 0.373199289617973 1 1
0.514190365448008 0.512754323054459 1 1
0.412746875099484 0.411723860090195 1 1
0.612184328381025 0.609784805605982 1 1
0.43902463281267 0.437944704263863 1 1
0.280564330636575 0.279702118876986 1 1
0.631987556951068 0.630177671618631 1 1
0.516479519633694 0.515691821683644 1 1
0.694040545231318 0.691786942207646 1 1
0.600241949065637 0.598133394551169 1 1
0.416975747349736 0.416027438297923 1 1
0.640520751943365 0.639065767037895 1 1
0.613820437913597 0.611537417801348 1 1
0.632587986534418 0.630717944140455 1 1
0.486884907860874 0.485017078234349 1 1
0.610161153930848 0.607635231888118 1 1
0.485091874159347 0.484036699724197 1 1
0.722240084781187 0.7208671564802 1 1
0.365550843047999 0.364541935264484 1 1
1.0276246723059 1.02309068020965 0 0
0.651385771422623 0.649495938126671 1 1
0.761977264054905 0.75977738296376 1 1
0.269693121357314 0.268373753456319 1 1
0.676333809821223 0.674118654193069 1 1
0.342407869571603 0.341384110961711 1 1
0.352988297326467 0.352069598273222 1 1
0.434495525192491 0.433192949389116 1 1
0.2975270888302 0.296779363876672 1 1
0.248579975669925 0.247303943984639 0 0
0.511495169586998 0.510427346292088 1 1
0.378915798896232 0.3777677460662 1 1
0.52270322680285 0.52140492260025 1 1
0.679098867836734 0.676844777334533 1 1
0.526854650153631 0.524626481614606 1 1
0.551854578957823 0.550568007676393 1 1
0.375830797607989 0.374640308120379 1 1
0.738231463192965 0.735833612076236 1 1
0.740494196448429 0.738252068869655 0 0
0.265455731829322 0.264541469722879 1 1
0.330684083381481 0.329663669200097 1 1
0.382715606505623 0.381944665495107 1 1
0.631663291321832 0.62930322745038 1 1
0.408493664822963 0.407336066290371 1 1
0.519133911356798 0.517381950278004 1 1
0.469294745953806 0.467539898358525 1 1
0.609403777346259 0.607816788966508 1 1
-0.0761943416340417 -0.0759802582499306 0 0
0.401450471340777 0.40069948134859 1 1
0.8065846198092 0.8034191809861 1 1
0.66827747557051 0.66605300464471 1 1
0.538764393536877 0.537215344841696 1 1
0.48427446018674 0.48325343534124 1 1
0.556323587534929 0.554646753015894 1 1
0.272559041080999 0.271720081535171 1 1
0.37118992891878 0.3698050462399 1 1
0.711888221712741 0.709838085851243 1 1
0.495399832180803 0.493871921139214 1 1
0.603675203946761 0.601678504936941 1 1
0.877755538943113 0.875016412509301 0 0
0.564744009026971 0.563778453854644 1 1
0.688167063265445 0.686167768383474 1 1
0.444515770998227 0.443332212196708 1 1
0.615441809839574 0.613462338816875 1 1
0.820352057189196 0.817954959340245 1 1
0.565850981831904 0.564483422244804 1 1
0.894116588598342 0.89212743932039 0 0
0.645119341833159 0.643169492006933 1 1
0.451917491557643 0.450873067267004 1 1
0.173794070334954 0.173055743297044 0 0
0.498841218137097 0.497420245195911 1 1
0.38862233345761 0.387827507044268 1 1
0.836293610473341 0.833757514961241 0 0
0.10082836741766 0.100253062661391 0 0
0.637276347589862 0.63531300816488 1 1
0.555248196591195 0.553996504369392 1 1
0.601121611714331 0.59944958548326 1 1
0.626564081925821 0.624752834538362 1 1
0.563912864808462 0.562224501894701 1 1
0.546639549746335 0.5450227284375 1 1
0.616711861924297 0.614787709737822 1 1
0.566669625971598 0.564855077062878 1 1
0.583383467305264 0.581715421225011 1 1
0.255489404631824 0.254879027093921 1 1
0.415409986208029 0.41425094610359 1 1
0.786672137351026 0.784126018526814 1 1
0.558108671039406 0.555996692546844 1 1
0.471595392310444 0.470130134760804 1 1
0.324187250834645 0.323442625933034 1 1
0.470087697225067 0.468538357942899 1 1
0.889871408544644 0.887148757641171 0 0
0.500265518322154 0.499038601687274 1 1
0.48638275766918 0.484321277476316 1 1
0.732097189123122 0.729436597051249 1 1
0.644420134303026 0.642785378400498 1 1
0.577977075582189 0.575896643119102 1 1
0.414805575561037 0.412829290561724 1 1
0.301810885438651 0.30103170153281 1 1
0.502588226839624 0.501205107835961 1 1
0.440777754070903 0.439772655149782 1 1
0.667568021396872 0.665503599077126 1 1
0.436332824012685 0.435358872892073 1 1
0.448215075738584 0.447404358255562 1 1
0.247733643918898 0.247004901960515 1 1
0.59586910852947 0.593867483411924 1 1
0.452043420439219 0.450494754918727 1 1
0.526204124146909 0.52467548920042 1 1
0.426602718217844 0.425842539191097 1 1
0.354426498912481 0.353234291623037 1 1
0.669127514593168 0.666948908837595 1 1
0.729107489990402 0.726708194622661 1 1
0.246030795823818 0.245610845226455 1 1
0.654417373923954 0.651761028240555 1 1
0.749696302401921 0.747332805162038 1 1
0.511961704875046 0.51054134348941 1 1
0.270494186906853 0.269771282461525 1 1
0.436890511961547 0.434911088495173 1 1
0.451766470734792 0.450835657117647 1 1
0.405537085745175 0.404582980908976 1 1
0.431600956994671 0.429824509869148 1 1
0.422493680285301 0.420610762484595 1 1
0.780695062873539 0.778955113727908 1 1
0.689125124089161 0.687336338096178 1 1
0.547059421148419 0.545928251778267 1 1
0.444377146509514 0.44351372340381 1 1
0.550554628016181 0.549333512482532 1 1
0.645872452312869 0.643699304730661 1 1
0.234486406251546 0.233776116832464 1 1
0.707050825477866 0.705427089299248 1 1
0.84283636381849 0.840468224107822 0 0
0.571388309400525 0.569669203556512 1 1
0.515965434789115 0.515004906554152 1 1
0.798336168665714 0.796423513758456 1 1
0.531681042214145 0.529978261732682 1 1
0.707835874949225 0.705497852238395 1 1
0.493112858114177 0.491407123947295 1 1
0.560614680129932 0.559415072256945 1 1
0.306763449097658 0.305509024563731 1 1
0.350805344776227 0.349897685399087 1 1
0.373638649936939 0.37253647753354 1 1
0.401910824133566 0.401113154430074 1 1
0.78120744357033 0.778978585854043 0 0
0.603691849538867 0.601610011209839 1 1
0.634593643032948 0.63198663532987 1 1
0.317978703630483 0.317046381828301 1 1
0.552517545641873 0.550650068408676 1 1
0.558551596065105 0.557348251716347 1 1
0.53249884257281 0.530630636282346 1 1
0.468347470770653 0.46627995342821 1 1
0.297589615016095 0.296475487434452 1 1
0.44093315735851 0.439953062696945 1 1
0.480914264027132 0.479668368217021 1 1
0.457734227562933 0.456500031600999 1 1
0.401258027968552 0.399581198405232 1 1
0.628837445737979 0.62644741967103 1 1
0.434249073472297 0.433098323922507 1 1
0.0751452315220649 0.075605508048208 0 0
0.728575509034739 0.726693629397293 1 1
0.743226928687918 0.741167228536531 1 1
0.520027410826425 0.518536851005181 1 1
0.617126972103469 0.615291946236033 1 1
0.659761764621398 0.657587913575324 1 1
0.325478320231767 0.324868013680689 1 1
0.645187579765602 0.643009248060772 1 1
0.686101467715374 0.684378210534989 1 1
0.602202806953885 0.600678692504369 1 1
0.601688110755445 0.599882200830436 1 1
0.50966660910493 0.507832329247452 1 1
0.679706068561692 0.677440495571639 1 1
0.596883973106304 0.595038535099296 1 1
0.606042338800347 0.603964384318654 1 1
0.390121062010373 0.389079233298992 1 1
0.54290438336689 0.541160179811117 1 1
0.641377879706396 0.638981383031143 1 1
0.558358955778755 0.556290699309463 1 1
0.456039975834964 0.454606512493945 1 1
0.60233303637985 0.600032846038321 1 1
0.334423573532646 0.333890077003684 1 1
0.398768548639593 0.397685092151442 1 1
0.281647023386781 0.280784820540521 1 1
0.414076454088338 0.41286219055466 1 1
0.457897573775008 0.456938859465782 1 1
0.589690146137216 0.587907646087208 1 1
0.719563611409883 0.717365252524869 0 0
0.572529740140358 0.570333505553304 1 1
0.707893985680408 0.704650053239822 1 1
0.725320924549241 0.722844763873122 0 0
0.347467065229818 0.345985475129616 1 1
0.344926818024562 0.34373148257699 1 1
0.549672299421316 0.548038547562406 1 1
0.595099483677469 0.593703201165969 1 1
0.392140323216209 0.390577754369698 1 1
0.534262695627851 0.532020146632463 1 1
0.614863152216051 0.613165106496699 1 1
0.380707987045661 0.379896713737698 1 1
0.455506549334908 0.454108834846444 1 1
0.55979662137242 0.558727730833788 1 1
0.446177620323499 0.444777039263815 1 1
0.293724842478074 0.292671098994899 1 1
0.268818756812458 0.267741956826029 1 1
0.479953789755636 0.478289837571722 1 1
0.910192077115881 0.906802248032156 0 0
0.37664500331947 0.375740634996522 1 1
0.444731333423096 0.443184513787972 1 1
0.417020467647108 0.415945597302235 1 1
0.570926235768923 0.568869893695142 1 1
0.313192549001262 0.312313911992821 1 1
0.507315049928986 0.505996154345021 1 1
0.659860495798413 0.657650258588401 1 1
0.694444386167299 0.692852596712866 1 1
0.482213082020854 0.481095695673572 1 1
0.610844401948945 0.609019628980652 1 1
0.641711917139275 0.64000303576955 1 1
0.566608752846936 0.56528557628282 1 1
0.581622534088151 0.579104604913159 1 1
0.378278922496346 0.37738794548211 1 1
0.889455324969221 0.887577421952701 0 0
0.440466200771621 0.439042022824519 1 1
0.762961198114797 0.761155124309992 1 1
0.556303240763315 0.55488331265996 1 1
0.282020479200902 0.28122030685289 1 1
0.494607530561779 0.493116995510406 1 1
0.440453250644427 0.438437878755547 1 1
0.579928932092948 0.578293006523736 1 1
0.466882596938375 0.465509011070843 1 1
0.462454868323876 0.461169146803482 1 1
0.350538678751871 0.349124220419272 1 1
0.635846005474855 0.634122796096436 1 1
0.677182250910993 0.675678156347239 1 1
0.546403894684587 0.544491540446765 1 1
0.500657226735847 0.498829521602915 1 1
0.498453009105364 0.497190625991654 1 1
0.656603129729009 0.654994786114725 1 1
0.31479994941748 0.313648815883794 1 1
0.397386601100573 0.39605638074027 1 1
0.362418985775513 0.361652307076881 1 1
0.184522666083964 0.18356014518793 0 0
0.490388734177142 0.48886866729822 1 1
0.484073183446808 0.482801351682857 1 1
0.402696412796871 0.401745485574798 1 1
0.184199988955152 0.183799735750158 0 0
0.538419094547094 0.53740005258802 1 1
0.411520388418015 0.410541547011281 1 1
0.807887754501781 0.805159947094577 0 0
0.545746001815408 0.543979296666426 1 1
0.209238965553926 0.208055904593069 1 1
0.768278357434224 0.765968973633431 0 0
0.70678564183635 0.704688220272632 0 0
0.619030520171293 0.616327438879302 1 1
0.329304387787619 0.328259025592169 1 1
0.0905838146500293 0.0904612753743219 0 0
0.389694113195372 0.387981975325161 1 1
0.433207363924957 0.431128945506191 1 1
0.360190255443246 0.359322507583661 1 1
0.604026419817955 0.60283304684228 1 1
0.401803508668817 0.400784599895624 1 1
0.434947254465827 0.433224520939092 1 1
0.609682211636939 0.608262214666686 1 1
0.778094157118001 0.775781600898116 1 1
0.725613518793434 0.723377127676281 1 1
0.697380283622623 0.695258280138961 1 1
0.419599506847907 0.418164121937232 1 1
0.690738976738687 0.689291637290125 1 1
0.696519375631854 0.694504254709037 1 1
0.146660900404127 0.146448631312964 0 0
0.439411957944968 0.438213170564663 1 1
0.365022078336724 0.363273438614339 1 1
0.434178087262692 0.433283233562798 1 1
0.290641688239702 0.289768865673671 1 1
0.314750012689786 0.313652612870023 1 1
0.0828134854453328 0.0827088028555464 0 0
0.56864489082407 0.567261099710388 1 1
0.498031669250847 0.496324230648557 1 1
0.602765018555615 0.600123767559553 1 1
0.4000487867844 0.398509965191259 1 1
0.543494653512861 0.541915234872429 1 1
0.379988081303216 0.378419938795528 1 1
0.80795781723107 0.80471921878236 0 0
0.460464421589886 0.458937028723219 1 1
0.51703461774967 0.515830794239896 1 1
0.577731585255472 0.576203216770997 1 1
0.36447405090485 0.363484871024725 1 1
0.593735976437473 0.591707134535943 1 1
0.373303885103212 0.372657543091027 1 1
0.334760117569073 0.333750369935331 1 1
0.968096007438726 0.965465316714147 0 0
0.489865631273227 0.488836925799034 1 1
0.541810790977998 0.539969567093488 1 1
0.740316340721124 0.737788622465196 1 1
0.34715647965487 0.346494918692205 1 1
0.574634394336921 0.572807071328042 1 1
0.524118945895254 0.52285676258804 1 1
0.65035959936853 0.648507243363916 1 1
0.627648001375545 0.625493364981452 1 1
1.04787953554957 1.04524972045871 0 0
0.68464057397472 0.682891835926542 1 1
0.451552767329766 0.44999676576766 1 1
0.587102266499318 0.585299151208183 1 1
0.380966766589822 0.38008030169337 1 1
0.517248219452866 0.51584335322157 1 1
0.65377347005025 0.651614933601811 1 1
0.596057346875767 0.594337836220358 1 1
0.433428352202637 0.431974075600126 1 1
0.278470748803923 0.277659794695578 1 1
0.413103675038457 0.412004394992831 1 1
0.646338365982192 0.64502888756648 1 1
0.244350283882257 0.24376643461531 1 1
0.3670002414547 0.366056653870037 1 1
0.553565483039476 0.552527109543202 1 1
0.385879451342475 0.384758543831829 1 1
0.448734493782256 0.4463730059001 1 1
0.51982159755188 0.518255023310142 1 1
0.261547259299335 0.261103132804214 1 1
0.0521479357772796 0.0519957200669547 0 0
0.489662972399947 0.487858186037991 1 1
0.365035830061443 0.363820073553197 1 1
0.537651917930316 0.535201341738322 1 1
0.419454591497247 0.417849401850908 1 1
0.531082224001793 0.529775617797824 1 1
0.709198268646634 0.707421160694036 0 0
0.296851766467699 0.296026926873324 1 1
0.469180689703676 0.467616496977586 1 1
0.417569394752307 0.416257133179996 1 1
0.422482114022801 0.421275621594781 1 1
0.429766272633495 0.428692427899631 1 1
0.61373434871101 0.612153943873373 1 1
0.432343669324354 0.430475796842798 1 1
0.599620834864702 0.597691418961736 1 1
0.702316168975075 0.700408356527417 1 1
0.465257078569808 0.463977922638803 1 1
0.39738848661886 0.396448232027293 1 1
0.386460646801139 0.385742521714766 1 1
0.311711744929009 0.310560986367254 1 1
0.581815870400611 0.579928281775963 1 1
0.713771267628984 0.710862712116204 1 1
0.132509630992277 0.131831094069641 1 1
0.629247021206633 0.62741603528656 1 1
0.318976699648552 0.318172078865365 1 1
0.684108429038055 0.681914121758376 1 1
0.567097280265004 0.565648882644052 1 1
0.470309532453501 0.469268266336272 1 1
0.675312306578587 0.672951152989982 1 1
0.783520478910433 0.781292816604417 0 0
0.571376840662209 0.569941054094318 1 1
0.494827912827842 0.493191045855006 1 1
0.151778632823611 0.151425873408361 0 0
0.720474023287361 0.719004675532833 1 1
0.285400896462288 0.284692213289859 1 1
0.290480710819735 0.289773244383776 0 0
0.559930013311156 0.557980086034156 1 1
0.23349571388962 0.232934363874527 1 1
0.631966552244277 0.63024890530194 1 1
0.597369003557659 0.596019644188143 1 1
0.726672150691346 0.72452021218096 1 1
0.398602538026735 0.397209850853926 1 1
0.277563934539923 0.276319429077015 1 1
0.568541429146485 0.565724324687343 1 1
0.269563962853793 0.26860368377779 1 1
0.386761894870913 0.385496124323483 1 1
0.462669795028862 0.461592021396937 1 1
0.661205557414535 0.659656201085819 1 1
0.394859940214884 0.394316270051461 1 1
0.508489656111838 0.507137853640594 1 1
0.381883393454336 0.381107808496454 1 1
0.646173264643344 0.644050244550625 1 1
0.501645671325231 0.499723130907433 1 1
0.339560240494516 0.338351133190395 1 1
0.489979643656229 0.488382481287735 1 1
0.591745155042181 0.59007798285401 1 1
0.43066248926594 0.429496724745308 1 1
0.480954354724853 0.479760876053537 1 1
0.455521795763246 0.45447350361653 1 1
0.41880321781505 0.417314535225417 1 1
0.43685386290099 0.435666649635083 1 1
0.428668352194175 0.427632560500347 1 1
0.726211273119777 0.723367325140438 1 1
0.671134609753969 0.66895325685133 1 1
0.386644715241685 0.385726795500786 1 1
0.455874549554818 0.45423062776274 1 1
0.695308646010501 0.693066686294708 1 1
0.694121461581532 0.691740792593199 1 1
0.513487835690582 0.511985765936827 1 1
0.537985742360787 0.536840026979184 1 1
0.617120780517326 0.615690143553021 1 1
0.353035643936051 0.352127392746991 1 1
0.36638413954557 0.365367573707085 1 1
0.429353668259657 0.428405021271869 1 1
0.534083574665742 0.532380837726074 1 1
0.791409259229069 0.78931618637134 1 1
0.645821438717274 0.644039838851268 1 1
0.601638187656402 0.5999095523714 1 1
0.678560757572539 0.676439105069007 1 1
0.5483433756606 0.546900239787799 1 1
0.55653219706987 0.554779754111146 1 1
0.572801580702996 0.571499335836258 1 1
0.572154634082779 0.570272170379762 1 1
0.723433420872232 0.721394151688944 1 1
0.52432434055772 0.522552887811595 1 1
0.836905269621995 0.83433734758994 1 1
0.680127449388111 0.678564746313687 1 1
0.423006676217206 0.422423787839916 1 1
0.710786015601864 0.709126283152204 1 1
0.665451490853559 0.663986755986781 1 1
0.559042690904988 0.556505942485051 1 1
0.558661702612178 0.557599023257804 1 1
0.63222311244926 0.630934963914066 1 1
0.816194403332397 0.813639490568096 1 1
0.59788888317895 0.596451723751775 1 1
0.456809022729528 0.45508191929114 1 1
-0.0190523933399307 -0.0189349655866785 0 0
0.347332346607157 0.34664114809414 1 1
0.71118409999152 0.709178447061039 1 1
0.420627509630383 0.418865540240635 1 1
0.365623909055476 0.364350177882717 1 1
0.544997367977159 0.543282937323773 1 1
0.621578762548575 0.619544011656886 1 1
0.276703058075372 0.276216990855781 1 1
0.322884242245148 0.322073448323344 1 1
0.391678072726896 0.390825357280892 1 1
0.600619094405588 0.599123817668121 1 1
0.587458390164943 0.58536759245318 1 1
0.438856226435834 0.437864686740913 1 1
0.609184023566278 0.607268755855622 1 1
0.280433015765214 0.279041566097974 1 1
0.612206437941173 0.610473483703447 1 1
0.701604718730386 0.699562468925052 1 1
0.652703057908662 0.650967336837057 1 1
0.0616438599752227 0.0614111894555974 1 1
0.810651587985119 0.806980555918339 1 1
0.37021832621958 0.36941736595907 1 1
0.709614171226816 0.70820479313573 1 1
0.522477586814273 0.521265428044052 1 1
0.627846743068922 0.625835544835105 1 1
0.328753980343002 0.327823972757388 1 1
0.285825152548493 0.283803401601575 1 1
0.290345656644724 0.289516286759328 1 1
0.631724317076628 0.629889196356901 1 1
0.531753854994101 0.530449488180023 1 1
0.550051304317433 0.548482343590254 1 1
0.931014587115331 0.928621160725755 0 0
0.547700096150697 0.54632755159021 1 1
0.645177932606913 0.643122816080971 1 1
0.657055853803459 0.655032475832511 1 1
0.459983426570152 0.458827383039308 1 1
0.671496115056904 0.669132516349548 1 1
0.507008029904558 0.505897545893611 1 1
0.563364210297293 0.561654315080846 1 1
0.602831751147792 0.601037047192881 1 1
0.567807726541506 0.565878089395682 1 1
0.758377807560833 0.756226025050908 1 1
0.436517048586744 0.434942697172385 1 1
0.0643811813206222 0.0641658347706339 0 0
0.619102355976489 0.617281871882438 1 1
0.558789231885823 0.556934818837248 1 1
0.209407899708693 0.208730120904815 1 1
0.306197639803602 0.305375306649649 1 1
0.582789304404366 0.580936410851575 1 1
0.333454208519698 0.332804425771841 1 1
0.409850200969755 0.408237751257356 1 1
0.285793958957835 0.285037072164854 1 1
0.332083422916509 0.331046000077391 1 1
0.631070607051693 0.629077071221713 1 1
0.739698016063804 0.737387462425928 0 0
0.445981245086579 0.444634669273324 1 1
0.736760582649338 0.734675271259298 0 0
0.476299720526849 0.475182650146821 1 1
0.426195311101856 0.425344107049158 1 1
0.806186737227158 0.804165370427216 1 1
0.571575269936479 0.569887944273406 1 1
0.520539355093627 0.519248764877053 1 1
0.573783612816991 0.572075831534691 1 1
0.217672488990504 0.217210563398162 0 0
0.39013680568318 0.388980335108707 1 1
0.549007382301367 0.547387027040937 1 1
0.436797816424324 0.435773141051716 1 1
0.749186715573317 0.747280534109774 0 0
0.654579741964851 0.65257400347065 1 1
0.637392578974378 0.635983448183365 1 1
0.563746502079531 0.562558572629453 1 1
0.402061969315035 0.400776076853005 1 1
0.592163930733137 0.590318031476706 1 1
0.451045111144935 0.449896540966567 1 1
0.434420553019456 0.433456060622662 1 1
0.581181132913744 0.579530497639335 1 1
0.303229094181787 0.302182637110584 1 1
0.152129805716805 0.151857730286939 0 0
0.41165318936302 0.410371127695539 1 1
0.342279793381745 0.340936534333853 1 1
0.185279521182659 0.184759830140942 1 1
0.346031088994558 0.345390742017301 1 1
0.410827942942173 0.409126781251933 1 1
0.450781965894957 0.449529945858207 1 1
0.356953790460392 0.356166192565666 1 1
0.23875287087594 0.238275439245145 1 1
0.475758574340548 0.474626386764632 1 1
0.706945005417412 0.70425956545844 1 1
0.428342096001625 0.42688839390696 1 1
0.274208529358224 0.273481817272963 1 1
0.592233645485285 0.590968919105575 1 1
0.627523453905194 0.625916260320624 1 1
0.767042049287439 0.764931006517669 1 1
0.299229777208387 0.29862789785493 1 1
0.566032373621833 0.564141095515096 1 1
0.609349775614844 0.607990451432345 1 1
0.494397759541729 0.492971166159229 1 1
0.123299320866234 0.122726323818877 0 0
0.350238226829373 0.34894316746846 1 1
0.361762805465335 0.360711522293999 1 1
0.537661180597314 0.536030148713961 1 1
0.469300225632006 0.467833466030291 1 1
0.509529882599475 0.508122296251779 1 1
0.753807414333342 0.751744613551569 1 1
0.559325180557083 0.558038866026536 1 1
0.490229553916205 0.488431328959842 1 1
0.435806754571045 0.434711131081597 1 1
0.382046672641459 0.38079451303393 1 1
0.173019124735396 0.171867138801336 1 1
0.291761884254219 0.291152199079743 1 1
0.402615809546552 0.401529033298728 1 1
0.358431846602705 0.357240243804697 1 1
0.519827065693896 0.51845126666581 1 1
0.682671724094857 0.680988870953998 1 1
0.454365592950887 0.452940244101773 1 1
0.353272042675592 0.352322180815235 1 1
0.505924035037904 0.504647243747454 1 1
0.635454622330631 0.632778878476071 1 1
1.00744205166667 1.00370954043265 0 0
0.52205676313085 0.520296295588049 1 1
0.271980036926485 0.271037033089986 1 1
0.478421351108722 0.476532416881138 1 1
0.418445635633111 0.417186888450781 1 1
0.611347046889357 0.609820132664363 1 1
0.597545186985536 0.595667164956188 1 1
0.633048339208003 0.631122590905866 1 1
0.45346948959397 0.452451182951916 1 1
0.350330369530277 0.34980422328562 1 1
0.40153211941339 0.400391957078739 1 1
0.494969936817682 0.493634013518169 1 1
0.554315553994478 0.552696635809101 1 1
0.7023257904141 0.700390191152047 1 1
0.439137176431223 0.43762817709519 1 1
0.644492205794965 0.642075974493504 1 1
0.302664514479447 0.301533049182875 0 0
0.747258878201811 0.745493565043007 1 1
0.49208222168724 0.491086746995671 1 1
0.701993064648098 0.700071158677999 1 1
0.392510253006973 0.391657156562251 1 1
0.507499308987783 0.505644649097938 1 1
0.483569663491715 0.482396654876661 1 1
0.464634702123221 0.463174796418698 1 1
0.394894802651456 0.392948738226987 1 1
0.416971604948842 0.415532104123728 1 1
0.415423788011949 0.41416902146563 1 1
0.240846222744951 0.239975653972902 1 1
0.67173611118763 0.670156190729312 1 1
0.507731464784791 0.50577736158409 1 1
0.71715269780396 0.714492082123709 1 1
0.646273079298629 0.644547534999636 1 1
0.560937570116944 0.559300969451518 1 1
0.161774232382165 0.161193233895384 0 0
0.347735725322982 0.346151736888038 1 1
0.694377587347995 0.692558237700312 1 1
0.58544049853396 0.583384836416502 1 1
0.767564825719572 0.765857896315067 0 0
0.668006271271452 0.666416202137603 1 1
0.307915656350285 0.307129968976455 1 1
0.261208732299461 0.26049595806563 1 1
0.227311778305332 0.226051167040489 1 1
0.268181486207325 0.267604640920033 1 1
0.664527826354887 0.662242166449564 1 1
0.324658595793977 0.323945800690394 1 1
0.506109022792091 0.50511216188644 1 1
0.465198416640079 0.46366570762906 1 1
0.533825721404192 0.532207496606218 1 1
0.395902621955717 0.394636897412467 1 1
0.233401114434883 0.23268135740395 1 1
0.418672042555434 0.417904171300609 1 1
0.465565123713021 0.464229841938659 1 1
0.407723173011485 0.40708918141457 1 1
0.499381356769433 0.49814626073124 1 1
0.586829989943835 0.585257301402237 1 1
0.700791876197294 0.698268834247156 1 1
0.37679491373752 0.375960863992264 1 1
0.538225355688894 0.536323650475435 1 1
0.804898196276976 0.802640393036535 0 0
0.792317643143573 0.789682389267432 1 1
0.637516061433277 0.635847190398255 1 1
0.419566166440264 0.418563642864675 1 1
0.394281365737626 0.393244601074926 1 1
0.271136564185786 0.270269334456509 1 1
0.470347332388907 0.46963860643876 1 1
0.698723271988103 0.697005161651586 0 0
0.83039251008557 0.828147708046687 1 1
0.589720014152399 0.587757474589438 1 1
0.515136629601977 0.513756810008874 1 1
0.86211744278447 0.859553153710863 1 1
0.219841586975443 0.219352626577578 1 1
0.312355802547094 0.311326462783742 1 1
0.428380386645116 0.427493810803671 1 1
0.461634956434311 0.460419922677731 1 1
0.3258766930937 0.325104812216092 1 1
0.737535657979429 0.735493550193162 1 1
0.69693864115235 0.694845424884149 1 1
0.555920796516574 0.554471138077 1 1
0.281841019328584 0.280710932085979 1 1
0.480924878285564 0.479570819968464 1 1
0.655664040799537 0.65400147677192 1 1
0.268710301642836 0.267979887980017 1 1
0.653223677744503 0.651230842701144 1 1
0.595651833615485 0.593107917815705 1 1
0.591762506802627 0.590363897017849 1 1
0.265562783863579 0.264935171394314 1 1
0.488185042830894 0.486704580173681 1 1
0.423756668798932 0.422909004297651 1 1
0.163374506510655 0.162700384619922 0 0
0.175951113300789 0.175332647496225 0 0
0.543468029652862 0.541595382346435 1 1
0.498373338218532 0.497007701908811 1 1
0.327363248451621 0.326679071168583 1 1
0.016850227811245 0.0169357598525069 0 0
0.626625696131734 0.624863681495228 1 1
0.841351757976363 0.839328876631948 1 1
0.0470320085694975 0.0471350706275522 0 0
0.576927727859676 0.575105089871352 1 1
0.347946931972723 0.34722163976759 1 1
0.526554111045707 0.525321102736032 1 1
0.154416736261837 0.154071556908455 1 1
0.722755853055987 0.720880265550301 1 1
0.635492010019446 0.63233175294528 1 1
0.400594098489856 0.399779674247747 1 1
0.249981238406233 0.249780381233241 1 1
0.298533303506849 0.297081182900044 1 1
0.603432955249511 0.601820046304555 1 1
0.101789115836006 0.101516178755752 0 0
0.597439415729721 0.595367145545422 1 1
0.494957829069014 0.493818123721877 1 1
0.432495244075934 0.430870032334527 1 1
0.647381683228041 0.645052195029007 1 1
0.405800150921855 0.40396942768448 1 1
0.357856597492153 0.356951553476558 1 1
0.493225832700604 0.491888802894669 1 1
0.456947591163229 0.455056190858496 1 1
0.530159118044224 0.529107379698935 1 1
0.679648265489543 0.677897154762954 1 1
0.16332248530691 0.162726776365483 0 0
0.437485066869654 0.436127469292991 1 1
0.439374785023875 0.43827411406133 1 1
0.372697636225382 0.371833413949199 1 1
0.602077612180296 0.600914022532269 1 1
0.402407386831496 0.401340303650844 1 1
0.633122462866421 0.630813427589661 1 1
0.273211873026482 0.272408521231467 1 1
0.595770388276398 0.593940413513766 1 1
0.53828021197063 0.536869815711739 1 1
0.241927186193704 0.241177277629651 1 1
0.370728918535024 0.369656231619078 1 1
0.775906164823816 0.772575693298833 1 1
0.820500276680356 0.818436160089268 0 0
0.410131244851515 0.408602066171844 1 1
0.345752075816485 0.344523029519475 1 1
0.135587701185197 0.135245704367698 0 0
0.534852312597162 0.532359670981872 1 1
0.489316705630743 0.487922304186281 1 1
0.668858309754482 0.667432643057612 1 1
0.427674418629629 0.426812631311573 1 1
0.328805630620359 0.327637546247165 1 1
0.611747848035076 0.609846423666457 1 1
0.770159507516377 0.767441193765005 0 0
0.537028257512598 0.535298690268109 1 1
0.517494493719148 0.516224443257063 1 1
0.343801478207334 0.34263844396966 1 1
0.314535311410152 0.313648465019537 0 0
0.392208288818598 0.390794396221297 1 1
0.287337521668178 0.286424586960124 1 1
0.147588185505698 0.147367151104918 0 0
0.365260589149231 0.363879248765822 1 1
0.547532554190138 0.545994434020032 1 1
0.562310745980999 0.560547392257922 1 1
0.295453285578827 0.294195662771928 1 1
0.678419525019913 0.676620816373062 1 1
0.862785935869201 0.859846686487113 0 0
0.53612692745719 0.534772473127181 1 1
0.389749794128187 0.388083724702958 1 1
0.41624094239589 0.414760455922175 1 1
0.475039571189767 0.473288678122774 1 1
0.378853889555802 0.377712821117364 1 1
0.372303783196102 0.371353638848573 1 1
0.546815606404665 0.54534999712891 1 1
0.66550700743059 0.663964708526502 1 1
0.458885310608234 0.457812901729366 1 1
0.229180390869325 0.228408177966886 1 1
0.294475106850461 0.293903747814348 1 1
0.59089006346992 0.589176012695072 1 1
0.740263861096126 0.738155823555794 1 1
0.458503824999936 0.456993695837839 1 1
0.82835218606531 0.825655646265887 0 0
0.470259076994559 0.468742462587293 1 1
0.768511072848922 0.766423139842901 0 0
0.483558462514706 0.482194679574723 1 1
0.705255392775966 0.703345898354871 1 1
0.185657199187298 0.185223437496844 0 0
0.435539762757743 0.434168955861961 1 1
0.64949712164749 0.647594701703902 1 1
0.177721935576212 0.17732755617799 1 1
0.283131057065942 0.282087899262808 1 1
0.531187281204759 0.529440181745761 1 1
0.655062007308654 0.653064841348846 1 1
0.29353932397077 0.292994455142835 1 1
0.803366071150725 0.800469238605544 1 1
0.381631062671426 0.380256661432262 1 1
0.652231355942141 0.649973183141004 1 1
0.610822139924728 0.609391547391357 1 1
0.203372520964169 0.202606585522423 0 0
0.309125510522671 0.3086233132062 1 1
0.611641018337576 0.609780616779944 1 1
0.354741633739236 0.353989172245488 1 1
0.347575275675353 0.34649286656215 1 1
0.533263117892296 0.532019520607915 1 1
0.587137231763434 0.585268396475156 1 1
0.547009345870865 0.545155968264055 1 1
0.633585280156306 0.632089767214881 1 1
0.507323038067055 0.505438526145976 1 1
0.376946605123649 0.376377550413218 1 1
0.420336277831898 0.419005887743293 1 1
0.802026482557639 0.799317592447364 0 0
0.493661046201126 0.492016058741282 1 1
0.546243382623393 0.545119636921596 1 1
0.189883818743829 0.189162394175059 1 1
0.47231575217375 0.470987945103948 1 1
0.470600153866742 0.468815761422576 1 1
0.230768410782628 0.230147022421991 0 0
0.531288044200296 0.529841146760774 1 1
0.414904842566803 0.413915296409709 1 1
0.256527511901792 0.255519993487924 1 1
0.584827027516051 0.583126078122815 1 1
0.362893751103901 0.362120441605193 1 1
0.483822647236412 0.482545346301702 1 1
0.38722585065878 0.385930848626113 1 1
0.282440312891085 0.281399709683698 0 0
0.847336385535411 0.844899147160121 0 0
0.600094571149433 0.598471467895849 1 1
0.24745225027125 0.246319573717133 1 1
0.578938681993425 0.577435562472342 1 1
0.211123415222073 0.210470168502999 0 0
0.489472467589821 0.488118439173024 1 1
0.599875467053911 0.597908293205348 1 1
0.391083846593452 0.390032269950291 1 1
0.233182927565057 0.232060885284863 1 1
0.495552610697503 0.494129766724118 1 1
0.526277173542137 0.525387269840239 1 1
0.569334630443427 0.567718182479402 1 1
0.471898414070163 0.469898381257424 1 1
0.523157981366807 0.521798318490996 1 1
0.36136385431044 0.360478810337286 1 1
0.708532881063238 0.70675273052846 1 1
0.535653838121292 0.533688209205729 1 1
0.27998534880954 0.279257564831596 0 0
0.413521706395125 0.412135006727895 1 1
0.627833611914285 0.626462248951335 1 1
0.496252272663301 0.494768480953202 1 1
0.749287968077631 0.747488095722527 1 1
0.444169263008527 0.443034969500496 1 1
0.642664192728077 0.641056626873669 1 1
0.609748672807566 0.607895665419949 1 1
0.293335446306416 0.292306104384874 1 1
0.844648066407413 0.84231286167057 1 1
0.860011084837884 0.857792714789802 0 0
0.59076288194027 0.588474068281366 1 1
0.717168786644992 0.715411455508879 1 1
0.383013348850869 0.381390590374245 1 1
0.342417753498025 0.341647576600056 1 1
0.367791874903446 0.366896085992508 1 1
0.648054984609904 0.646144505452166 1 1
0.63207527873839 0.629870225546669 1 1
0.262015670047597 0.261062596232648 1 1
0.690834608723367 0.688510122599557 1 1
0.458786181144235 0.457551274221398 1 1
0.672303312113802 0.66968509682225 1 1
0.514053818021796 0.512668862567309 1 1
0.427708816126807 0.426608036812145 1 1
0.440223746244916 0.437990277201395 1 1
0.702669876192164 0.700659882795711 1 1
0.420860684103019 0.419948163913477 1 1
0.66433314436694 0.662374724870909 1 1
0.55951916987358 0.557682091652706 1 1
0.592390160815383 0.59094685438542 1 1
0.596030288625586 0.59400101485568 1 1
0.584146851689592 0.582550348014849 1 1
0.574785439098975 0.573175882677156 1 1
0.454792112217313 0.453937523930137 1 1
0.589649768649069 0.58764458592272 1 1
0.638661137782086 0.63628833502791 1 1
0.497995263799017 0.496740621002773 1 1
0.641932738399005 0.639930354898663 1 1
0.77342315629791 0.771303642359014 0 0
0.321977974760621 0.321127942214224 0 0
0.174318908904098 0.173975796864762 1 1
0.273941734995974 0.273380571620429 1 1
0.33722020159367 0.336158742003438 1 1
0.587921692523589 0.585731312038839 1 1
0.46260186620856 0.461513123260875 1 1
0.421946507605562 0.420703018181841 1 1
0.431006541557886 0.429342333401312 1 1
0.600591679918018 0.59860114681162 1 1
0.521101133563537 0.519165789487249 1 1
0.500635367955735 0.49950103352925 1 1
0.68572306731992 0.683963716860592 1 1
0.522091068953227 0.520847156572206 1 1
0.589576301727152 0.587810345461384 1 1
0.860314105329725 0.857590365541301 0 0
0.422768899679279 0.421013397712305 1 1
0.404908542415177 0.404069749423354 1 1
0.484424247208289 0.48300449683164 1 1
0.499655244893578 0.498213962430779 1 1
0.747934260984184 0.745600869654685 0 0
0.454861141782708 0.453171229985227 1 1
0.192114991744521 0.191066777211619 0 0
0.569455457599739 0.567842843513336 1 1
0.408912176159304 0.407422531729837 1 1
0.501688758203756 0.500175257804634 1 1
0.307715221420141 0.307311252722247 1 1
0.461411037941294 0.459857575695287 1 1
0.515247856804461 0.513888637997098 1 1
0.473856851627402 0.47248247666751 1 1
0.444896222671189 0.443493478849003 1 1
0.479536115369015 0.477954429730844 1 1
0.571408478433531 0.569948077315119 1 1
0.169584781056504 0.16891278020786 1 1
0.599284340290846 0.59736777986832 1 1
0.543144390710846 0.54124832287543 1 1
0.590372702923355 0.588866641633437 1 1
0.601066074851945 0.599568187094194 1 1
0.165573346881644 0.165005739641007 0 0
0.474287018945428 0.472936854502411 1 1
0.440363708578045 0.438865198894647 1 1
0.590355453079877 0.589066387194749 1 1
0.486405482610486 0.485032083197194 1 1
0.638870740013101 0.636726223728264 1 1
0.347250648003461 0.345969733462286 1 1
0.409189000488722 0.408214682581234 1 1
0.641885236534474 0.640351101495417 1 1
0.237583550527243 0.237000037649006 0 0
0.617686852498442 0.615550992631156 1 1
0.39086369810569 0.389867326499665 1 1
0.554928384614421 0.553218298991299 1 1
0.479058519088481 0.477755755728011 1 1
0.580556412756452 0.579404155728847 1 1
0.18838216175841 0.188053852227753 0 0
0.400805848561089 0.399345702343249 1 1
0.523144613827414 0.52133984988706 1 1
0.42443655013491 0.422982079254838 1 1
0.537235106379963 0.536112302398072 1 1
0.667683666146555 0.665635283982416 1 1
0.432875343743686 0.431874325159943 1 1
0.294347578740948 0.293464859030739 1 1
0.401737241942883 0.399940813731503 1 1
0.618443145482625 0.616436836879484 1 1
0.373575726135138 0.372851067496889 1 1
0.531948642253187 0.530695557422681 1 1
0.840133747813021 0.837663132046052 1 1
0.449755468038178 0.448429622551271 1 1
0.286874322383215 0.286019598977738 1 1
0.343014672184129 0.342215286421071 1 1
0.546690944247495 0.545104624379553 1 1
0.4942642867118 0.493108200281083 1 1
0.46025686045006 0.458635921114083 1 1
0.810958372170522 0.807717406554474 0 0
0.378612064804923 0.377331492761691 1 1
0.565127461209752 0.563344741975072 1 1
0.384417083922966 0.383044510924707 1 1
0.576179302295581 0.574683096836297 1 1
0.582986024142197 0.581110753886201 1 1
0.310491485587683 0.309188127579339 1 1
0.5545969594056 0.553292942823001 1 1
0.496962999953136 0.494676412890789 1 1
0.43668255660141 0.4353649633572 1 1
0.556065020294858 0.553861091004761 1 1
0.593348358865307 0.591615208237562 1 1
0.132881739419418 0.132654160096134 0 0
0.433389248662012 0.432419039430559 1 1
0.807916745459599 0.805640105202693 0 0
0.695870158633173 0.694023929243094 1 1
0.446464881860762 0.445212647384652 1 1
0.453734798137662 0.452435871094723 1 1
0.645256807842927 0.643048995896567 1 1
0.348498766938435 0.347827102818581 1 1
0.509239608934151 0.508034030826573 1 1
0.485270450356914 0.483916300777993 1 1
0.422379124731191 0.421399014141275 1 1
0.58070200537699 0.578816708105624 1 1
0.171743870558857 0.171191373324234 0 0
0.561271476286115 0.559882054317858 1 1
0.557804197563305 0.555974974097141 1 1
0.606509997078665 0.604305871152674 1 1
0.739310478453334 0.737291100909759 1 1
0.292598461998366 0.291799371852619 1 1
0.532425215985154 0.53095239085639 1 1
0.561113951857753 0.559589461053989 1 1
0.816185075457571 0.813953708853541 1 1
0.32822471940074 0.327489858807489 1 1
0.498095413420723 0.496713817782542 1 1
0.396787898494183 0.395658777776483 1 1
0.45017230537485 0.448797347549891 1 1
0.512633382992074 0.510974703356656 1 1
0.22414229961111 0.223038419223979 1 1
0.543270440760367 0.541838213149941 1 1
0.576097252167086 0.574223339757902 1 1
0.315522633301339 0.314658484160853 1 1
0.766688337991751 0.763736278179698 1 1
0.278550074974719 0.277537102497368 1 1
0.295845447624915 0.294990701640779 1 1
0.390463601925583 0.389126252373399 1 1
0.475212063140879 0.473700843700758 1 1
0.300723306009993 0.299311484241147 1 1
0.34967655899737 0.348289343709116 1 1
0.461093585162146 0.46018309207781 1 1
0.334036262552477 0.333045355583039 1 1
0.661083284081395 0.659262496725497 1 1
0.698662404951243 0.697224757566186 1 1
0.699205749384292 0.697077835018268 1 1
0.406953279542155 0.405156010611039 1 1
0.752557869404935 0.750550178786099 1 1
0.322792899990466 0.321576019353229 1 1
0.295775047354156 0.29478341137376 1 1
0.306209469961847 0.305504877952481 1 1
0.75937494622102 0.757397405209838 1 1
0.825124707489204 0.822635289893629 0 0
0.70254006286033 0.700383402428325 1 1
0.509111767002097 0.507739695141808 1 1
0.576308290998789 0.575048696360875 1 1
0.500770561072593 0.499193584018404 1 1
0.393195917370706 0.392138778777432 1 1
0.757009445372063 0.75482270812045 0 0
0.394016858956696 0.392922434372733 1 1
0.371431893013368 0.370401517540899 1 1
0.780065360036296 0.777787321431398 0 0
0.387690027573777 0.385524014689839 1 1
0.47124705016923 0.469959785575815 1 1
0.566962480513241 0.565118305123562 1 1
0.640705217619475 0.638681584373257 1 1
0.580494842277428 0.578937721868677 1 1
0.406128960062084 0.405136019024457 1 1
0.542083924818602 0.54122108425912 1 1
0.515786544001948 0.514312695225319 1 1
0.483297772240151 0.482038735816041 1 1
0.525895580556581 0.524158280727386 1 1
0.603746837523064 0.602237135196316 1 1
0.783149319061878 0.780723304835028 1 1
0.654512647104076 0.65252537518871 1 1
0.469111736998544 0.467996479004042 1 1
0.195964439274417 0.195590505015762 0 0
0.609758322360603 0.607976299867669 1 1
0.395803739267757 0.394319353405488 1 1
0.464363295964603 0.462961562784729 1 1
0.830853158340814 0.828748188337075 0 0
0.518810014045936 0.517718838892931 1 1
0.652003189139067 0.650478485271301 1 1
0.352825004014283 0.351781672637345 1 1
0.680560319222931 0.678207317688534 1 1
0.416526922506949 0.415383384173576 1 1
0.503999441909962 0.502432976820882 1 1
0.549477363390457 0.548475000990784 1 1
0.419811828659405 0.419345125066402 1 1
0.709591820261939 0.706585025979296 1 1
0.24756849503469 0.246621063646024 1 1
0.331570426466889 0.330875836007352 1 1
0.608755644030231 0.606714794152848 1 1
0.417757615309679 0.416515451371819 1 1
0.310525766795895 0.30928046452393 0 0
0.343792411283577 0.343020512855805 1 1
0.353839196821276 0.35275706734818 1 1
0.205911522583505 0.205101721762466 1 1
0.340388236152841 0.339171748275895 1 1
0.745079144179021 0.743048419195739 0 0
0.50040434202219 0.499121708679603 1 1
0.436663631292945 0.434873838573659 1 1
0.514089171192304 0.511766865188579 1 1
0.555118182344954 0.553832513448894 1 1
0.269024720103939 0.268646494377678 1 1
0.394622815696216 0.393402421739389 1 1
0.390210046345303 0.389259196817762 1 1
0.714718177478932 0.711054529625278 1 1
0.250721628583498 0.250011286393308 1 1
0.134785502609471 0.134124098195557 0 0
0.514062217974832 0.512479882886401 1 1
0.554411484849587 0.55253376181769 1 1
0.390820155486369 0.389214530004862 1 1
0.523582217780559 0.522209797989405 1 1
0.308521771036104 0.307376744582342 1 1
0.3325134083619 0.331662568276771 1 1
0.351761253432153 0.350732646432213 1 1
0.336578857235741 0.335803808048351 1 1
0.441282761373832 0.44025884077259 1 1
0.566021773299663 0.564121984001712 1 1
0.467161236364346 0.465754179651043 1 1
0.43385411862354 0.432687447463379 1 1
0.190822163748686 0.190267114355137 1 0
0.597018545743081 0.595387770783465 1 1
0.79912628885863 0.796760278581743 1 1
0.205030422573538 0.203803626322749 1 0
0.615229264624065 0.613038253456295 1 1
0.480554373813542 0.479082394119188 1 1
0.39451536887786 0.393238792988697 1 1
0.403716473460802 0.402418321217444 1 1
0.634680244777749 0.632841494927978 1 1
0.317739026651046 0.316847329114203 1 1
0.554248892253496 0.552272285855101 1 1
0.801172794641603 0.798966804944237 1 1
0.33333489904799 0.332247515722814 1 1
0.220330739963421 0.219686120857106 0 0
0.352016000639643 0.350840418496388 1 1
0.351808207940865 0.351138601132919 1 1
0.964156987176731 0.961437766789286 0 0
0.531639329840067 0.529951567200856 1 1
0.577693017986502 0.57602917833453 1 1
0.348801361070111 0.347749955755452 1 1
0.419069232987874 0.417988860648663 1 1
0.542443510579421 0.541170404230825 1 1
0.31956655086622 0.318481337988469 1 1
0.478769795323674 0.477509134056683 1 1
0.357519276581355 0.356631869841453 1 1
0.295941830823162 0.295469551405751 1 1
0.529353222691156 0.52757685811964 1 1
0.265207348196142 0.263937074444753 1 1
0.826764403832863 0.82454357592564 0 0
0.488488308830336 0.487568792361551 1 1
0.759495549792611 0.757344435997466 1 1
0.513638570986973 0.512246849208222 1 1
0.65534315530575 0.653652511433882 1 1
0.314044718206314 0.313175901869924 1 1
0.484734087988282 0.483073147871939 1 1
0.449871995159541 0.448745929295705 1 1
0.402398577939124 0.40144789231438 1 1
0.300687309888011 0.299877676535251 1 1
0.582962552991898 0.581490949859912 1 1
0.466015076786379 0.464455261324047 1 1
0.495475074262814 0.493897194924862 1 1
0.524203667643026 0.521585071771175 1 1
0.462770498400129 0.460922925998034 1 1
0.719770603241993 0.717254249751761 1 1
0.280268029145522 0.279682579268895 1 1
0.31182521019782 0.310658934896187 1 1
0.431444242375711 0.430061373625633 1 1
0.206657743466635 0.206094020878664 1 1
0.500967689735645 0.49918719944118 1 1
0.483534194643076 0.482470154916225 1 1
0.611736859314852 0.60981871688119 1 1
0.504995761100853 0.503611380014701 1 1
0.435746030476473 0.435031422131342 1 1
0.534954568829315 0.532899615231512 1 1
0.388766964804609 0.386933353436556 1 1
0.422353703164416 0.420641190809231 1 1
0.631276936136496 0.629559864919358 1 1
0.647761325831805 0.645834978207217 1 1
0.650089328360984 0.648303209801029 1 1
0.142524584438383 0.142255339528905 0 0
0.652776648243751 0.651169536071624 1 1
0.381303527090278 0.379729091991873 1 1
0.316681273342297 0.315978403720572 0 0
0.462561040794719 0.460969987373029 1 1
0.607652816459639 0.606012339288262 1 1
0.465103931401842 0.463562071067421 1 1
0.621467473575159 0.619673947632683 1 1
0.301182980098807 0.300574235217308 1 1
0.360463286941821 0.359490704848966 1 1
0.565932058247842 0.563787587351094 1 1
0.546526326316738 0.545307888045953 1 1
0.380150548982686 0.379016279359461 1 1
0.480030276215601 0.478148744641963 1 1
0.623909566445515 0.621300586635401 1 1
0.736744771261242 0.733992228364905 1 1
0.701855967035765 0.700027672229849 1 1
0.30018575191658 0.299361152991736 1 1
0.505731269954079 0.503851697040971 1 1
0.17840989722757 0.177809298695259 0 0
0.593493985307255 0.591615161141798 1 1
0.498102485026398 0.496849702905538 1 1
0.546170909154031 0.544638463831355 1 1
0.752507646145613 0.750925361563062 1 1
0.65661091633287 0.653899795652994 1 1
0.545491351058495 0.543803995009552 1 1
0.700106753334431 0.698198443417396 1 1
0.821662230408315 0.819263188018301 1 1
0.564860449496223 0.563141257698655 1 1
0.503039733394791 0.501811431419127 1 1
0.863406025056191 0.860811081485537 0 0
0.769992502196349 0.76718901723625 1 1
0.399675024193134 0.398717062220678 1 1
0.78149152300539 0.779240261971654 1 1
0.669010161946002 0.667313243563568 1 1
0.579043785235477 0.577238131888523 1 1
0.134084961192724 0.133819922272202 1 1
0.22898347442735 0.228427905073111 1 1
0.557846482478847 0.556186936894368 1 1
0.624085145532621 0.622635427236593 1 1
0.635650737492755 0.633117720028129 1 1
0.479464179503254 0.478098718973281 1 1
0.795140159957042 0.792376896154209 0 0
0.40832398933616 0.407049979547875 1 1
0.534607420214991 0.53253627649123 1 1
0.715958141709557 0.714688485473503 1 1
0.495686188859426 0.494809515456664 1 1
0.37242293000564 0.371705241342519 1 1
0.293639668710475 0.293085362535465 1 1
0.614970517927762 0.613259699800818 1 1
0.660534436244399 0.658024746496628 1 1
0.592673622927575 0.590777693507069 1 1
0.392495767104978 0.390890821922007 1 1
0.509249558959899 0.508044252394878 1 1
0.566888753185323 0.565426527946769 1 1
0.273690880423875 0.272731919219097 1 1
0.379457297991154 0.377989106068908 1 1
0.724349496441584 0.72237024432488 1 1
0.490534194040166 0.488478750101839 1 1
0.385372501775431 0.383630239233401 1 1
0.776607629426891 0.774232632055328 0 0
0.797715415540081 0.794939566537091 1 1
0.459605074723399 0.457826781469016 1 1
0.532021238247698 0.530610308487521 1 1
0.362655802162546 0.361729344955783 1 1
0.405338561598834 0.403821867301262 1 1
0.203838481636113 0.203069377094428 1 1
0.289772145361422 0.288594020723158 1 1
0.587781587337164 0.586354884877486 1 1
0.511882097140885 0.510336364761151 1 1
0.678981654733456 0.677365496078249 1 1
0.301466794815872 0.300724747003167 1 1
0.625072196322989 0.623257823610394 1 1
0.529191534359519 0.527906506762646 1 1
0.510296765722482 0.509354250146324 1 1
0.510172260562352 0.508736924698066 1 1
0.514475568538054 0.513172299855882 1 1
0.692141941587648 0.690465051450438 1 1
0.369644243999177 0.368718787588579 1 1
0.612769354927929 0.611807951443979 1 1
0.352877900621927 0.351801543253229 1 1
0.358443615225072 0.357515841382097 1 1
0.425715835198245 0.423925656010293 1 1
0.279814253741998 0.279045462753013 1 1
0.4833796297293 0.481883522049618 1 1
0.370721523798572 0.368946045264609 1 1
0.330096971567805 0.328933758917102 1 1
0.728346834746042 0.725475595184349 1 1
0.576043861659675 0.574837838744155 1 1
0.462790701836546 0.461897844667188 1 1
0.582848282841105 0.580716738379314 1 1
0.871570140360846 0.868903192349669 1 1
0.678072102786714 0.67600722392461 1 1
0.312377611149685 0.311152023755785 1 1
0.521124894917519 0.51937270860925 1 1
0.643951209093993 0.642354223501652 1 1
0.501805049821768 0.500153867055155 1 1
0.40617689504765 0.404497074765723 1 1
0.650091998187772 0.648292852290945 1 1
0.690252424716149 0.688170236106584 1 1
0.647510566404977 0.645766471374424 1 1
0.362108514577833 0.361164131475354 1 1
0.330222156054726 0.329582783301608 1 1
0.372302260307126 0.371544072638041 1 1
0.554964213479541 0.55364224038771 1 1
0.629533731401998 0.627958367584374 1 1
0.268519302375803 0.267767171695361 1 1
0.514093282386101 0.51294313835648 1 1
0.668411164800465 0.665867476364991 1 1
0.667563643733308 0.665250070484335 1 1
0.524284060367998 0.522574876778347 1 1
0.652036881585651 0.650432857486865 1 1
0.521575493507171 0.520305371134796 1 1
0.70557683803888 0.703642523209541 1 1
0.449238338562117 0.448026061220489 1 1
0.407668770649385 0.406076982681103 1 1
0.379054820883714 0.377593756715842 1 1
0.561973530306799 0.560742115420858 1 1
0.368596954375349 0.367268571389576 1 1
0.573084491801278 0.571620667404366 1 1
0.509065756607406 0.507855764903503 1 1
0.617887812952729 0.616088274620794 1 1
0.51178177347543 0.510375218192144 1 1
0.326691175488499 0.325655881765365 1 1
0.402851644911549 0.4019495226611 1 1
0.349925553233489 0.348208528406778 1 1
0.225732597854933 0.225385463486044 1 1
0.600987934862269 0.599632297086394 1 1
0.923973847761484 0.921355589026126 0 0
0.477564202635524 0.475922280573621 1 1
0.60009592890588 0.598585367663078 1 1
0.241805354384332 0.241233358120566 1 1
0.419158117879405 0.417811677340786 1 1
0.65380631534111 0.651846426157192 1 1
0.390919024331875 0.389691354697721 1 1
0.271905143335286 0.271180830619733 1 1
0.632649532132512 0.630825384185877 1 1
0.393960797508728 0.392846429780498 1 1
0.741505020563512 0.739658344848573 1 1
0.696347908712346 0.694277348759663 1 1
0.596609727736426 0.594688977217648 1 1
0.412045199474836 0.410639552099998 1 1
0.326503656534495 0.325449434801747 1 1
0.600316657706725 0.598467982802547 1 1
0.201382838438449 0.201037747618365 1 1
0.520831363450018 0.519096773378623 1 1
0.442818711748747 0.440914555891209 1 1
0.715157444013239 0.713220963761309 1 1
0.338286835308907 0.336676040937549 1 1
0.575604073864536 0.574201830840425 1 1
0.69560088331746 0.693414914929424 1 1
0.530003613373091 0.528443647519479 1 1
0.404348772170948 0.403201596482481 1 1
0.351318309470074 0.349998143263331 1 1
0.664809680396676 0.662159989060191 1 1
0.491784294582017 0.490226490296861 1 1
0.378213992397083 0.376503471133068 1 1
0.609812995503323 0.608207683039796 1 1
0.334402263842664 0.333345846620537 1 1
0.725100535646734 0.722730357814561 1 1
0.396954348828542 0.396071968433841 1 1
0.313666880033122 0.312932822684416 1 1
0.56456282534635 0.562580785665906 1 1
0.429384966016064 0.42737193950154 1 1
0.522622810987431 0.521403187170547 1 1
0.384586003622159 0.383267853601351 1 1
0.593764486092605 0.592288893457421 1 1
0.614083927185317 0.612420114654568 1 1
0.615309622701663 0.61338081095918 1 1
0.502796605242312 0.501896222009639 1 1
0.434313090347663 0.433041676727123 1 1
0.204909938124967 0.204005111624835 0 0
0.331718068760346 0.330910317133542 1 1
0.593688000740095 0.591481918732307 1 1
0.647603822924272 0.645880130515767 1 1
0.774980781748298 0.773058324094253 0 0
0.383703109271072 0.382578912873836 1 1
0.386845530776382 0.386048400157619 1 1
0.353338666357175 0.352499226130705 1 1
0.612619650240237 0.611097517284353 1 1
0.574684431594176 0.572991168328351 1 1
0.165994076774142 0.165396771923989 0 0
0.562387354609618 0.560566251591245 1 1
0.420721544679158 0.419682596602349 1 1
0.527532653944064 0.526057182456626 1 1
0.306027142274076 0.305194155363856 1 1
0.454557436962933 0.453018056168733 1 1
0.419344058551279 0.418241273320687 1 1
0.629429349675629 0.627385781059218 1 1
0.41685263095459 0.415831835645581 1 1
0.727885545360762 0.725976789824231 1 1
0.346424258773285 0.345491030312368 1 1
0.417592164126372 0.416236335687721 1 1
0.380184819072604 0.379215470919934 1 1
0.415219003593018 0.414196075791593 1 1
0.240702609753479 0.239876982744485 1 1
0.382768127540677 0.38150174559031 1 1
0.423882493698055 0.42212722537885 1 1
0.425638030853107 0.424344837280676 1 1
0.504166613329468 0.502800637800159 1 1
0.308846475807548 0.307979870439481 1 1
0.588390558763531 0.586280454315661 1 1
0.696707097230275 0.694309620340862 1 1
0.446575438802851 0.445413689056716 1 1
0.459639217174064 0.458244021177005 1 1
0.563246031145416 0.561129341258104 1 1
0.57409834788845 0.572720162687316 1 1
0.581960346866713 0.580289493204093 1 1
0.471610808341191 0.469738365041302 1 1
0.791371909936563 0.788557303703609 1 1
0.304225430705186 0.30358350012137 1 1
0.524127920092573 0.522480071247834 1 1
0.634297346226041 0.632577898201677 1 1
0.299569030759816 0.298617577724961 1 1
0.579720235205434 0.577924247015916 1 1
0.673340864944598 0.671546708503328 0 0
0.360940088897268 0.359523739039116 1 1
0.421172083412797 0.41992630565057 1 1
0.429883563175363 0.428503133980099 1 1
0.815079694261981 0.813066930758798 1 1
0.61343692683977 0.611893529074816 1 1
0.675442878127477 0.673334249362347 1 1
0.405331051426899 0.404331732569697 1 1
0.756398075641624 0.754259069279715 1 1
0.796637861672319 0.793494777620001 1 1
0.273284376646506 0.272555330254109 1 1
0.490567115651652 0.489369738037841 1 1
0.699023594622445 0.696873122128681 1 1
0.656432486220799 0.654489616726117 1 1
0.559858607697536 0.558146972329858 1 1
0.776863094280977 0.774212277041892 1 1
0.554204739500997 0.552945354186298 1 1
0.290662378640983 0.28995355017474 1 1
0.401734344206846 0.400669621931071 1 1
0.827264737454524 0.824484080418603 1 1
0.384728322726153 0.383671143238336 1 1
0.334825959158364 0.334131916449373 1 1
0.243066937292756 0.242489980478018 1 1
0.356858826813249 0.355960021022476 1 1
0.513094973394419 0.511737527706487 1 1
0.506490855223877 0.504923734831689 1 1
0.846279702645713 0.844225086447727 0 0
0.538222703357203 0.536038976856579 1 1
0.360198895135917 0.35895394131824 1 1
0.49741741392019 0.49595978305199 1 1
0.458175162377485 0.457041431636915 1 1
0.403047865841379 0.4018438008997 1 1
0.365185320161549 0.364015157304337 1 1
0.383864958030798 0.382753453026764 1 1
0.58878312181193 0.587583108240867 1 1
0.569543049342845 0.568126535061019 1 1
0.59030293951216 0.588586835334264 1 1
0.408681768940216 0.407311503990111 1 1
0.276663897013817 0.27590915575545 1 1
0.511830274838193 0.510139785732298 1 1
0.612052856646667 0.609518733890438 1 1
0.514071493715502 0.512565811086786 1 1
0.313877895084366 0.312837073600372 1 1
0.679881192882047 0.678408869063435 1 1
0.180585165695027 0.180608048787806 1 1
0.36905284177196 0.367974540042238 1 1
0.23145066877252 0.230747777181759 0 0
0.58099706961428 0.579397199790896 1 1
0.438515626450489 0.437418504468251 1 1
0.573399721586342 0.571274846427241 1 1
0.605230544000353 0.603078211371239 1 1
0.397837873137025 0.395880848153851 1 1
0.366266445039965 0.365231451579324 1 1
0.303366092849859 0.30291848122544 1 1
0.57372081875566 0.572150940205302 1 1
0.53146658929951 0.529870500264926 1 1
0.442412303284497 0.441406697894176 1 1
0.641944457721912 0.639480365435994 1 1
0.637581000187404 0.634943075312152 1 1
0.724048636762829 0.721600098358396 1 1
0.644174811753784 0.642347554539354 1 1
0.644123204436622 0.642432954582713 1 1
0.530909577944321 0.528833526324892 1 1
0.577894981518416 0.575916903650937 1 1
0.400234174461408 0.39965366414177 1 1
0.439864576197732 0.438586047415488 1 1
0.760454570362864 0.757657203489112 1 1
0.597011236978528 0.594990561115908 1 1
0.641952718668985 0.640408018945402 1 1
0.776100768736995 0.773440876187809 1 1
0.634676631694755 0.632566768970949 1 1
0.471569925713148 0.470315482205525 1 1
0.430233439123334 0.429199242126433 1 1
0.545384324667393 0.543029529464838 1 1
0.332464011962492 0.331584967701604 1 1
0.633647362169429 0.631693711001772 1 1
0.637187268816286 0.635128603392224 1 1
0.542092831269923 0.540574428113849 1 1
0.272271488035697 0.271232325765533 1 1
0.631174401025958 0.629747473158079 1 1
0.64582750734536 0.64341132304882 1 1
0.422115520282214 0.420634950284564 1 1
0.440556304263704 0.439470693885655 1 1
0.598907592221991 0.597176930743366 1 1
0.509649828078144 0.507961770434548 1 1
0.273912081812226 0.273155618851325 1 1
0.466077152746631 0.464060455557819 1 1
0.332418806559734 0.33134409187373 1 1
0.425281673698277 0.424059790017682 1 1
0.525833317984898 0.524852073032293 1 1
0.359073004617356 0.358013260261892 1 1
0.357036344065396 0.356355726718738 1 1
0.357014159090428 0.355535450204032 1 1
0.513953091136246 0.512353207171007 1 1
0.389183431913029 0.387613976825138 1 1
0.436280006411373 0.435464650624694 1 1
0.728727216641634 0.726182787817054 1 1
0.527666243737517 0.526628547246696 1 1
0.248930876761172 0.248194968327356 1 1
0.219831379218891 0.219059914784903 1 1
0.588210415738029 0.585948467761738 1 1
0.563037323026574 0.561866329762599 1 1
0.434684313127874 0.433403361635537 1 1
0.562994792286303 0.560816120159774 1 1
0.439302944956343 0.438138616857167 1 1
0.511156226407561 0.509709233824453 1 1
0.607976245405531 0.605893695285654 1 1
0.489927334443271 0.488128460819868 1 1
0.527025385815159 0.525746465427494 1 1
0.497373469880834 0.495913123270333 1 1
0.757382246470775 0.755437885475827 1 1
0.712466850738966 0.711007576300645 1 1
0.582475015523557 0.580770762992133 1 1
0.481749450421881 0.480652251841132 1 1
0.108024854891951 0.107739131368771 0 0
0.428749145739416 0.427547358492238 1 1
0.286309985780811 0.286253631472724 1 1
0.61588549790237 0.613870211178389 1 1
0.664739299031881 0.663050408757945 1 1
0.708735397971545 0.70618466280954 1 1
0.58437233622771 0.582627035212616 1 1
0.420810978192764 0.419770374906153 1 1
0.443642574819417 0.442641624811081 1 1
0.524520203350818 0.523048290536067 1 1
0.540578164863414 0.539163940706271 1 1
0.544947972615317 0.543404773211079 1 1
0.375133515490905 0.373680383539156 1 1
0.406544952258014 0.405290754049411 1 1
0.560351871107207 0.559247444971755 1 1
0.656804361442751 0.65527109160398 1 1
0.455478081960457 0.454040125860787 1 1
0.469186577507541 0.467483775309604 1 1
0.452635819760369 0.451658170045961 1 1
0.521552001909501 0.519664794803369 1 1
0.546546496602831 0.544615509060334 1 1
0.467588974797658 0.466105860801098 1 1
0.46464190317586 0.462875295607273 1 1
0.5784402692178 0.576859764471002 1 1
0.56309045807346 0.56165649246191 1 1
0.77534306521223 0.773273776837312 1 1
0.288328904989188 0.287480753999466 1 1
0.153215714411938 0.152673580467703 0 0
0.739826266956981 0.737504603518551 1 1
0.446484338147234 0.445081256492139 1 1
0.594089674122849 0.591884150496688 1 1
0.444139016978309 0.443223749494301 1 1
0.359906186197298 0.359062339086252 1 1
0.523341712237215 0.522106525956639 1 1
0.625096398539337 0.623539399121099 1 1
0.923487819207421 0.92133738942346 0 0
0.401996155690201 0.401105769839017 1 1
0.573312909864923 0.57170240376917 1 1
0.333166883074907 0.332063250561568 1 1
0.449538295388543 0.448328212924914 1 1
0.430542567850921 0.429386249793595 1 1
0.690205056549784 0.6881660463039 1 1
0.772400508238003 0.769998993089656 1 1
0.546014220166491 0.544198132322266 1 1
0.41437504749026 0.413142529955648 1 1
0.868369832280745 0.865493790445747 0 0
0.721222347825462 0.719045343476533 1 1
0.555412588477938 0.554246123830232 1 1
0.757130428822805 0.754856374913126 1 1
0.465214251652391 0.463567735590694 1 1
0.567513191372795 0.565960003488744 1 1
0.647310046392794 0.645280265056742 1 1
0.636140900789143 0.632949535828818 1 1
0.218804450328286 0.217931863581723 1 1
0.519409400858713 0.517754468112909 1 1
0.659875959549191 0.657933066230381 1 1
0.545308028883889 0.543720537553102 1 1
0.819777956915694 0.817435768486935 0 0
0.494014134701665 0.492263196811657 1 1
0.271508991643332 0.271174781496792 1 1
0.587319546134887 0.585273238125418 1 1
0.618888234468331 0.617021885421716 1 1
0.609966413984848 0.608184925938389 1 1
0.319927791706312 0.318843273243048 1 1
0.481767074120689 0.481214452723273 1 1
0.667846204494924 0.666561838684912 1 1
0.421701061533962 0.420240282279986 1 1
0.383260534902798 0.382400866897246 1 1
0.585417014808538 0.584077962936632 1 1
0.605991875969252 0.603961486422661 1 1
0.315675837464703 0.314835702810517 1 1
0.380766009179098 0.379555557173298 1 1
0.682578743355505 0.679945991803848 0 0
0.303255343862538 0.301793438916798 1 1
0.503161663890022 0.501277881327996 1 1
0.710487130393642 0.706987585157819 1 1
0.460453807061342 0.459714542726645 1 1
0.423785152840739 0.42255707289453 1 1
0.508775444371682 0.506804545443764 1 1
0.397278019942335 0.396091908130691 1 1
0.666612926790872 0.664610561115311 1 1
0.420579436475153 0.419069929075509 1 1
0.701186759539982 0.698729761342385 1 1
0.297638791700429 0.29665588424752 0 0
0.516641230482017 0.514761753655412 1 1
0.288159134267455 0.287136618953009 1 1
0.558401862751387 0.555814251200474 1 1
0.595709441702273 0.594555025455721 1 1
0.53021819564136 0.528714865065569 1 1
0.608422262753383 0.6061666388626 1 1
0.278494640014345 0.277567727902415 1 1
0.360480343239784 0.359476294563775 1 1
0.390709463016882 0.389954699368255 1 1
0.564012179209612 0.562731601544081 1 1
0.572357952127021 0.571156045823792 1 1
0.717547711687793 0.715426148667661 1 1
0.210040232280346 0.209535915565568 0 0
0.576124057249144 0.574014585761502 1 1
0.286405070368778 0.285841808368531 1 1
0.500085271397149 0.497669991649133 1 1
0.644505214478927 0.641939441801758 1 1
0.285074787558512 0.284018072791259 0 0
0.50422738956513 0.502993245355502 1 1
0.635920748699698 0.634138899291645 0 0
0.733792548481979 0.731222447768793 1 1
0.892832625113113 0.889893746466123 0 0
0.594199410667359 0.592266009397939 1 1
0.571032382943966 0.569195342220327 1 1
0.579274899433734 0.577980540964353 1 1
0.463628293484995 0.461980155025401 1 1
0.356257542493939 0.355724139664051 1 1
0.554040993700699 0.552059474849131 1 1
0.568369198570585 0.566442101903337 1 1
0.546925290172988 0.544670509554213 1 1
0.379470524232083 0.378475483465695 1 1
0.741404554611553 0.739707779611793 1 1
0.556317429262819 0.555129299729114 1 1
0.579102374618886 0.577729951744643 1 1
0.446185464490623 0.444875514462269 1 1
0.385515507042089 0.383803057043337 1 1
0.683133378568027 0.681216456946772 1 1
0.271779161897817 0.270965670831609 1 1
0.298939937900931 0.297922103263244 1 1
0.581765082518179 0.580455919621784 1 1
0.207135226783328 0.206523817637966 0 0
0.428192588448825 0.426795437386061 1 1
0.560197643301063 0.559006452936228 1 1
0.320580879442154 0.319220286450678 1 1
0.413250706502983 0.412296800776207 1 1
0.419440325701166 0.418410718378126 1 1
0.354349948289049 0.353429048268307 1 1
0.628583652270898 0.626565341373221 1 1
0.348399568738335 0.347432633278325 1 1
0.49988670176446 0.498811165274417 1 1
0.396634110269919 0.395296507238188 1 1
0.550483187651204 0.548623035166746 1 1
0.453562776886973 0.452220293980141 1 1
0.589330869271324 0.587367304516092 1 1
0.370019765587059 0.368734273375378 1 1
0.503430635589368 0.502372081655314 1 1
0.597261852102843 0.595177171428124 1 1
0.69282055700569 0.690170022371357 1 1
0.370788351750498 0.369675873702828 1 1
0.768109056665209 0.765965921380939 1 1
0.592597980234233 0.589162529424642 1 1
0.394804919215125 0.393443261631253 1 1
0.655513388635555 0.653567691692067 1 1
0.329786301705497 0.328635117270389 1 1
0.650156392870949 0.648412315935373 1 1
0.154889327712575 0.154618250218605 1 1
0.603575284845921 0.601849179710966 1 1
0.53915155110593 0.537717018399252 1 1
0.540515535682463 0.538710301380775 1 1
0.474162536150486 0.472317644104848 1 1
0.472954632336331 0.471970611030612 1 1
0.546670937648748 0.5452318478283 1 1
0.42504789080909 0.423932679293174 1 1
0.924433315112756 0.921732361039925 0 0
0.592475526781128 0.590809210686278 1 1
0.0807736077487192 0.08053393697245 0 0
0.397569203641122 0.39647657804546 1 1
0.586020477544878 0.584423702635723 1 1
0.489256144573739 0.487849576879323 1 1
0.179777771045271 0.179530339793878 1 1
0.368132677808557 0.366939501514606 1 1
0.553091861907493 0.551450461171051 1 1
0.739537847297144 0.737493467735456 1 1
0.446365088965827 0.444894398987981 1 1
0.243299665830577 0.242615660166623 0 0
0.367120048008799 0.366323833346399 1 1
0.354444818146403 0.353970502074122 1 1
0.574856439252282 0.573267729197508 1 1
0.471114144264001 0.469381049349657 1 1
0.399963630995375 0.398421904272172 1 1
0.402143893923191 0.401001809119154 1 1
0.38536289604276 0.384039487712412 1 1
0.501164519664593 0.498580667892104 1 1
0.448689512197082 0.447708149899028 1 1
0.388447521011438 0.387246121266372 1 1
0.289962092468612 0.288757918469232 1 1
0.649016185427839 0.646631271305331 1 1
0.672738193518794 0.670836868569421 1 1
0.563807676772008 0.56196419956162 1 1
0.505968131166141 0.504835776337433 1 1
0.361784574068994 0.360648133700544 1 1
0.467688453451157 0.466234356858323 1 1
0.652948867542449 0.651480830208647 1 1
0.524177570610021 0.522781330518255 1 1
0.453005602787245 0.451489420972158 1 1
0.357891475482945 0.35663193758888 1 1
0.469866977388085 0.46846844269363 1 1
0.437013138900282 0.43592580905256 1 1
0.513358625564563 0.511345629477483 1 1
0.381718476881454 0.380931418654339 1 1
0.443186070702853 0.442018950756044 1 1
0.58505149919629 0.58324125956356 1 1
0.398268707189772 0.397020104993809 1 1
0.522891344749919 0.5215463228444 1 1
0.622270232213153 0.620398243981002 1 1
0.473870139023438 0.472585384702493 1 1
0.505700536608612 0.50461071423464 1 1
0.432830281102515 0.431699669581651 1 1
0.208122081069249 0.20719645744745 0 0
0.609807615398715 0.607732607112047 1 1
0.600903410825074 0.599181304613147 1 1
0.602172400299538 0.600229654131421 1 1
0.44850794286996 0.447331652855956 1 1
0.362125001068394 0.360954966434815 1 1
0.433509886302002 0.431869351587243 1 1
0.592676550890295 0.591174767116102 1 1
0.728011248945525 0.725493753765848 1 1
0.760830849576725 0.759041104774293 0 0
0.538224631148402 0.536714163743502 1 1
0.820379139942886 0.817148917206375 0 0
0.684325921468721 0.682220384404178 0 0
0.426933108142849 0.426350447891529 1 1
0.495889505066817 0.49455465318346 1 1
0.129457268429084 0.128972118168623 0 0
0.468385056686794 0.46723821997752 1 1
0.679220607538914 0.677390331795221 1 1
0.469938175705763 0.468981927371385 1 1
0.621440101954778 0.619516289299796 1 1
0.400841026358932 0.399377407930992 1 1
0.452488982915181 0.45072451735671 1 1
0.732993115750321 0.730891621199526 1 1
0.532082590549887 0.530784219310445 1 1
0.506495962329849 0.504792424798442 1 1
0.429127587468365 0.428246966133978 1 1
0.756270546843097 0.753277579792841 1 1
0.329234678021746 0.328676225585238 1 1
0.521873701839006 0.520867992617072 1 1
0.606524849371812 0.604502751233588 1 1
0.39720199270082 0.39584532728188 1 1
0.301931926778868 0.301428382399805 1 1
0.526162441874291 0.524986072467875 1 1
0.403299006585767 0.402096358727994 1 1
0.72264513459919 0.720533502654095 1 1
0.507691715758278 0.50631351280131 1 1
0.501731370958304 0.500137189285279 1 1
0.721218292833801 0.718822108989535 0 0
0.599808315855809 0.597653035574663 1 1
0.155335384771888 0.154296085236352 0 0
0.584235968121753 0.582375701670422 1 1
0.37851418662891 0.376794564813871 1 1
0.727869890294152 0.726050908796656 1 1
0.633654834803349 0.631012586141872 1 1
0.596386010365574 0.594563976484203 1 1
0.846062837511038 0.843958095413449 0 0
0.100414387846041 0.100257521071647 0 0
0.255896173154817 0.255333751414883 1 1
0.30685786442233 0.305675888162346 1 1
0.428703483373697 0.427777671599281 1 1
0.261184525646259 0.260238901511535 1 1
0.518324295526932 0.516834986777866 1 1
0.545094016818656 0.543627448396248 1 1
0.275507378455238 0.274400574326543 1 1
0.5260667096584 0.524718779375442 1 1
0.49945259010582 0.49828503002165 1 1
0.50835931607675 0.506981709771869 1 1
0.487011304683012 0.485920774490664 1 1
0.696169677074328 0.693048673267803 1 1
0.403321446874399 0.401509922047259 1 1
0.298272085187368 0.297660148287004 1 1
0.59622716486591 0.594756819155503 1 1
0.340883708803887 0.339995027178071 1 1
0.635557267640631 0.633631546939385 1 1
0.575082273648703 0.573984693402134 1 1
0.473279691186848 0.471886799330521 1 1
0.431530454799586 0.430496239060217 1 1
0.512949475816772 0.511713102426732 1 1
0.440497915703541 0.439205250184153 1 1
0.335973845048252 0.334852137848225 1 1
0.771033763936115 0.768494842641575 1 1
0.793909421320025 0.791006615823194 0 0
0.636732852511119 0.634714015538028 1 1
0.477746044548686 0.476864838818507 1 1
0.466460148628034 0.465365034366556 1 1
0.68129510520961 0.678902827501342 1 1
0.791957705880259 0.789058209836877 1 1
0.416080753784943 0.414468183398286 1 1
0.716455593717132 0.714271104994606 1 1
0.569622253597968 0.568203442987405 1 1
0.689231986803978 0.687230891564904 1 1
0.430279269648318 0.42850321229009 1 1
0.433927242559836 0.432960965342454 1 1
0.527890061294844 0.526867580956735 1 1
0.707340565157477 0.706212462761673 1 1
0.392924749075061 0.391996742543919 1 1
0.377547985920312 0.376763464916061 1 1
0.692236636124229 0.690129128626865 1 1
0.405733769181122 0.404203926661663 1 1
0.509774376201807 0.508568431847102 1 1
0.273857954355239 0.272999733454957 1 1
0.571291116162589 0.570001750695041 1 1
0.44655723172174 0.445138879440115 1 1
0.60853460073656 0.606074271886102 1 1
0.353859269240384 0.352640390518653 1 1
0.441789123769635 0.440369362630207 1 1
0.524135469306848 0.521740973590995 1 1
0.518769700930092 0.516907326075239 1 1
0.547610114161504 0.545415669615707 1 1
0.54744011818295 0.54555303514937 1 1
0.623486128474019 0.62223527872652 1 1
0.580147044740036 0.577379627572255 1 1
0.388864221105459 0.388009550379513 1 1
0.322763643347423 0.321617171589758 1 1
0.671952273540163 0.670096551821302 1 1
0.244570168275359 0.243838955959315 1 1
0.762272687451048 0.760204128905898 1 1
0.334550272676506 0.333793386010787 1 1
0.542222143401332 0.54036880655286 1 1
0.652737257899618 0.650845077633964 1 1
0.565165863920779 0.563729646462616 1 1
0.703124223070966 0.700281527478672 1 1
0.571618548865115 0.569310661562461 1 1
0.49910406003467 0.497820332390883 1 1
0.459838456664999 0.458456096643687 1 1
0.674583237388353 0.673231626621615 1 1
0.432132275626595 0.430764357868539 1 1
0.742179067366292 0.740129323589218 1 1
0.673532812203765 0.671879706261055 1 1
0.769171831504649 0.766900974126051 1 1
0.387065634327508 0.386178402796085 1 1
0.452561329700634 0.451502241387574 1 1
0.451208174357827 0.449428597195424 1 1
0.339047279045794 0.338676860900398 1 1
0.827765654463246 0.824600576287586 0 0
0.311269527673137 0.309949476338527 1 1
0.507552779552896 0.50656956428822 1 1
0.413812336105934 0.413268382079326 1 1
0.630536420841738 0.629211056488986 1 1
0.492242733456686 0.490785664029477 1 1
0.543517238975921 0.541961801203766 1 1
0.357968010135641 0.356878120608134 1 1
0.416458868173545 0.41509595128638 1 1
0.687508395408434 0.68434778852998 1 1
0.694111563860657 0.692019296893567 1 1
0.496817223077504 0.495207889273819 1 1
0.380899564874174 0.379898057150099 1 1
0.743286859600122 0.741524190972868 1 1
0.467112829458101 0.465847605610865 1 1
0.683076491695595 0.681059021880305 1 1
0.447185086675743 0.445766316397108 1 1
0.555235574072609 0.553498645074414 1 1
0.709351612245679 0.706472730156813 1 1
0.257480447224366 0.256750126292169 1 1
0.251043637666264 0.250417273066097 1 1
0.633686692126854 0.632423854984534 1 1
0.453518716710064 0.452238361557907 1 1
0.874001779794036 0.871751552957635 1 1
0.709728103632433 0.707970165707404 1 1
0.412769810110123 0.411794122426631 1 1
0.52459128874404 0.522735430531536 1 1
0.616632753733833 0.61450713111234 1 1
0.508470806340676 0.50631274784336 1 1
0.508519061331595 0.507021810967816 1 1
0.553617448279064 0.551398424685563 1 1
0.546738516837821 0.545101568731826 1 1
0.422549111778168 0.421116933274411 1 1
0.800871308891452 0.79895746820907 1 1
0.581722383598667 0.579898218035473 1 1
0.176670222301478 0.176223141589254 0 0
0.424284498225076 0.423560549006338 1 1
0.583263948952783 0.581048645500017 1 1
0.47234913710095 0.470940301519859 1 1
0.456049142617415 0.455170173494354 1 1
0.525732250983086 0.524181163280114 1 1
0.315921618181198 0.315567410410803 1 1
0.282480087500515 0.281955262349182 1 1
0.573133632407729 0.57182133703141 1 1
0.099136088327303 0.0990298886385967 0 0
0.703482615306488 0.701473819851617 1 1
0.760049638610896 0.757949216717751 1 1
0.344841688006516 0.344082296253974 1 1
0.455824636752822 0.454528066025826 1 1
0.456602692021742 0.455098333557162 1 1
0.341125609380294 0.340291532228734 1 1
0.347208028226212 0.346512711384028 1 1
0.454213416322254 0.453501913734107 1 1
0.588523231088683 0.587016402875488 1 1
0.430825260297255 0.429499505431261 1 1
0.422385142896485 0.42123977617979 1 1
0.324342779515496 0.323418919628743 1 1
0.874539135321382 0.871948967270443 1 1
0.452277108534501 0.450962195863895 1 1
0.55906551480952 0.557357870005651 1 1
0.55720403738971 0.555060646284756 1 1
0.216172682370471 0.215426066725137 1 1
0.272641802244411 0.272179299475393 1 1
0.156351168631086 0.155657297355737 1 0
0.537635359273648 0.536407300505313 1 1
0.521288574995128 0.519797249702021 1 1
0.895184019765071 0.89230941226186 0 0
0.604815036535054 0.60349825983722 1 1
0.616301208508354 0.614769816618724 1 1
0.703188388775343 0.701640415818061 1 1
0.600263108068082 0.598412120734216 1 1
0.19421039766084 0.193394926681766 1 1
0.699968201774979 0.697991820324621 1 1
0.705523381472555 0.702984734391269 1 1
0.302563246499957 0.301855705793919 1 1
0.371840121809029 0.370654950706324 1 1
0.368475747515933 0.367611764458164 1 1
0.50613439783391 0.504473320589337 1 1
0.6954544902306 0.692754345907822 1 1
0.758613380653955 0.756599244944254 0 0
0.636568747272187 0.635028024813732 1 1
0.467037785279524 0.466121631246235 1 1
0.470942103139669 0.469194972164793 1 1
0.353879221405375 0.353160344293596 1 1
0.458638948012673 0.456927328094842 1 1
0.498881881361273 0.497793298987831 1 1
0.473456412949092 0.47194429478467 1 1
0.362777154408453 0.361993516272442 1 1
0.565809067659045 0.564692143823822 1 1
0.460316903151328 0.458944591617421 1 1
0.552183518299547 0.549822984901557 1 1
0.213800059828689 0.213373794448403 1 1
0.624795780998501 0.623665796157417 1 1
0.605005501143761 0.603188499254167 1 1
0.407548568554111 0.406248811672859 1 1
0.577044431701743 0.575463703019056 1 1
0.340295029871806 0.339561511907186 1 1
0.498889875320128 0.497497760712054 1 1
0.496523441781829 0.495558896148158 1 1
0.520434618925868 0.519235007268343 1 1
0.43988254235726 0.438505557773158 1 1
0.356743064090877 0.355699641100402 1 1
0.566268360016857 0.56454734535534 1 1
0.462437448243646 0.461157308236837 1 1
0.435639864927541 0.434536498064892 1 1
0.491483708073221 0.490425856822311 1 1
0.477941961343076 0.47671037440722 1 1
0.485607349499579 0.483790253682969 1 1
0.576109461466801 0.574170549516398 1 1
0.58447367292504 0.582036988278701 1 1
0.464855156788624 0.462866373381961 1 1
0.505366380693081 0.50399301735402 1 1
0.57648037287843 0.574926996908686 1 1
0.579223893534166 0.577731401096109 1 1
0.224935292458997 0.224192713931417 1 1
0.396946790621165 0.39595811790512 1 1
0.566066948829952 0.564110249509505 1 1
0.378366641908186 0.376947340957964 1 1
0.687708295639236 0.686081360567075 1 1
0.306690380773543 0.305891595889773 1 1
0.555261439901142 0.553820980914684 1 1
0.473296229995256 0.471997509797935 1 1
0.469701058043888 0.46848573780911 1 1
0.538249526548029 0.536943201147459 1 1
0.281529356706481 0.280583391601593 1 1
0.471781623877489 0.470637498485949 1 1
0.463134398677398 0.462209420528519 1 1
0.471386085162068 0.470172987713691 1 1
0.487533420150775 0.485893067373405 1 1
0.588196482432017 0.58648513048581 1 1
0.473834930887308 0.472440605761183 1 1
0.514615815224405 0.513453906239459 1 1
0.454037919127977 0.452637737568462 1 1
0.563137131593583 0.561576581510091 1 1
0.409760537325982 0.408664541304396 1 1
0.36885401415421 0.367744083248616 1 1
0.396096040754774 0.395339676356512 1 1
0.301569875377936 0.300411203687766 1 1
0.351970581728713 0.35053643246294 1 1
0.428262294482813 0.426506586220286 1 1
0.686519073997128 0.684736691924967 1 1
0.460640569869237 0.459426726448921 1 1
0.703642035810997 0.701094956432556 0 0
0.624591734837282 0.623588376265608 1 1
0.484984496861818 0.482927883351226 1 1
0.464449377157513 0.463333739740904 1 1
0.523763206928912 0.521980991136991 1 1
0.37865304675356 0.378106730767255 1 1
0.531550184201279 0.52999800630832 1 1
0.435143179569803 0.433708582009664 1 1
0.5603675146872 0.558659318738712 1 1
0.57485500139886 0.572936946705229 1 1
0.313710883867272 0.312595911188221 1 1
0.502150438850641 0.500809281777586 1 1
0.334035667016859 0.33336573677777 1 1
0.474315096169427 0.473248785826089 1 1
0.765761476644912 0.763731888079127 1 1
0.494724972349363 0.493324255911864 1 1
0.751305788158195 0.748985655595837 1 1
0.764857164593399 0.762588825504231 1 1
0.386923362802805 0.38548818262951 1 1
0.192430185892348 0.192018183585436 0 0
0.356273837806525 0.355346615809439 1 1
0.600863476220784 0.599404381218616 1 1
0.426336138668873 0.42551385820838 1 1
0.409770987350589 0.408812031785087 1 1
0.365144298790758 0.36403441196225 1 1
0.767550306874439 0.764564151122162 1 1
0.293011625346987 0.292363413072259 1 1
0.284112647189796 0.283627074008338 1 1
0.503471177330946 0.50232940376099 1 1
0.266348867226305 0.265424882905603 1 1
0.368904823545153 0.367460817134185 1 1
0.356598634760831 0.355309730978747 1 1
0.782808962183547 0.780777413732871 1 1
0.350197369618588 0.349300121119722 1 1
0.362731637718587 0.361870995265343 1 1
0.561944349017346 0.560120569038298 1 1
0.77466367487357 0.771805529166271 1 1
0.25218744509318 0.251250899294167 1 1
0.585313839254037 0.584055346216903 1 1
0.611797991160548 0.609905035270026 1 1
0.545428132486699 0.543562783726932 1 1
0.212564746658739 0.212030009896815 1 1
0.731723434127282 0.729120120842425 1 1
0.781343671143922 0.778975857294522 1 1
0.57856847902816 0.577173413509634 1 1
0.206829515326766 0.206192787019116 1 1
0.249291115555171 0.248743623622057 1 1
0.472420975415136 0.470621875508109 1 1
0.684685090041077 0.683185668512087 1 1
0.768668269734212 0.76680237631098 0 0
0.72851919391871 0.726403413262614 1 1
0.636575005556132 0.635255777364898 1 1
0.463199417755362 0.462000033533525 1 1
0.503055274436374 0.501911709226248 1 1
0.438612847540966 0.437746989055045 1 1
0.728359914001149 0.725630829453314 1 1
0.469718188941335 0.468044775816708 1 1
0.542022756050588 0.54062180422376 1 1
0.549654026860199 0.547760592083498 1 1
0.390035948574248 0.389006267999631 1 1
0.625342470541502 0.623730760304065 1 1
0.799663982140824 0.796262724228748 1 1
0.772311731206541 0.770381045492924 0 0
0.557003105009746 0.555453877210992 1 1
0.592468375300201 0.590150734280255 1 1
0.341444562058012 0.340485574549027 1 1
0.667503936719532 0.665557763828734 1 1
0.574964961577049 0.573425510482336 1 1
0.458283285234083 0.456846967809176 1 1
0.180607718374513 0.179871154397128 1 1
0.652013313460926 0.650383646770072 1 1
0.446722336880869 0.445550144239308 1 1
0.719578967424541 0.717454469494651 0 0
0.473342717133061 0.472352836210595 1 1
0.446496270430745 0.445293365074703 1 1
0.60503233740831 0.602659504292917 1 1
0.420610708858351 0.419653462547342 1 1
0.692979008019977 0.690899347931641 1 1
0.434588795635871 0.433007874336975 1 1
0.400570229627282 0.399288900798962 1 1
0.271502611056623 0.27056103462809 1 1
0.380120179494338 0.379116011107259 1 1
0.633199914896159 0.631610655473448 1 1
0.374313082335731 0.372923455582122 1 1
0.260154016951363 0.259432107598122 1 1
0.875726119397104 0.872999324715951 0 0
0.555091405705781 0.553442495480321 1 1
0.380428629153394 0.3796923136186 1 1
0.459834995641018 0.457218642982212 1 1
0.408308649915681 0.406931759877556 1 1
0.591452967898037 0.589857787270664 1 1
0.483250631671328 0.481776882145486 1 1
0.570528038458167 0.568696548728505 1 1
0.589229917832956 0.587671297574735 1 1
0.634813169864351 0.631561183809629 1 1
0.66486009942757 0.662546755268735 1 1
0.750027368562345 0.747999421507639 0 0
0.657295171227434 0.654468934290877 1 1
0.707789715502021 0.705334038535634 1 1
0.423511292973898 0.422453445318884 1 1
0.55255806763472 0.551465221370611 1 1
0.299280376985942 0.298302169130027 1 1
0.50079261243527 0.499319913965618 1 1
0.269284406858071 0.268447682047602 0 0
0.598212932998363 0.596718301896079 1 1
0.354120350065909 0.353274909187059 1 1
0.461012644956074 0.459503872695888 1 1
0.382291671164777 0.381524575186529 1 1
0.420857211696218 0.419920772647177 1 1
0.441713875278133 0.440302370828431 1 1
0.472992919193819 0.471324400015061 1 1
0.431371191785521 0.429853258627465 1 1
0.539861384378823 0.538757929280815 1 1
0.613719219867159 0.611693055132307 1 1
0.90011240211573 0.896945947241659 0 0
0.26386676879901 0.262568068979317 1 1
0.726867980876291 0.72485776797324 1 1
0.320443901407552 0.319696246353887 1 1
0.465719770497841 0.464401050036076 1 1
0.523473948752373 0.521619961409573 1 1
0.104269471398062 0.103854202445949 0 0
0.346301548806751 0.344858763735574 1 1
0.574099874036317 0.572563641657858 1 1
0.314831216771133 0.313583743279164 1 1
0.379855491592228 0.378319529540477 1 1
0.45217698139593 0.450791058753395 1 1
0.422785318335882 0.421647014596076 1 1
0.334077434788811 0.333162845714136 1 1
0.471939712580459 0.470480551667817 1 1
0.420853825531147 0.419325231175664 1 1
0.261799441635033 0.261098845180667 1 1
0.580961885673759 0.579445588357735 1 1
0.550072942023022 0.548166620731273 1 1
0.377778764564146 0.376429406866545 1 1
0.381794063900893 0.380392858494837 1 1
0.492320068967273 0.490365420365022 1 1
0.359022251331369 0.358134542743737 1 1
0.355685104405775 0.354363965986949 1 1
0.437034691203344 0.435740336653679 1 1
0.473486034242746 0.472197068803919 1 1
0.452346853700917 0.451087485828468 1 1
0.440298522136372 0.43866908374428 1 1
0.64124320996907 0.639293556631372 1 1
0.52297756854219 0.520760047830576 1 1
0.489608257299255 0.488183521596053 1 1
0.50873505222618 0.50689648808867 1 1
0.486547717217709 0.485438811268964 1 1
0.469529643548383 0.468160298847206 1 1
0.447920738551931 0.446116048502174 1 1
0.239057088116932 0.238243167251141 1 1
0.390596269889919 0.389156096377857 1 1
0.545477551834991 0.544366789196759 1 1
0.410922986104963 0.409910418859644 1 1
0.404123197822291 0.402724691188298 1 1
0.587168897209184 0.585636294572664 1 1
0.525884173267891 0.524568124250687 1 1
0.695248305834828 0.693406063664187 1 1
0.345210262662197 0.344239543785829 1 1
0.629767342020879 0.627629531603224 1 1
0.37765500488698 0.376519829046415 1 1
0.697887217067445 0.696292310104239 1 1
0.458377720714714 0.457362157499954 1 1
0.486151619919608 0.484767188281536 1 1
0.356485164319424 0.355850941909751 1 1
0.58594166811947 0.58413188862191 1 1
0.502816248028329 0.501269614097952 1 1
0.860226452854325 0.857299882257671 1 1
0.68800078760361 0.685818908352764 1 1
0.615804736590268 0.613271444261968 1 1
0.589574502182591 0.588033102354689 1 1
0.395137098737641 0.394214251626325 1 1
0.799499312703063 0.796411950516408 0 0
0.356836617256707 0.356120363881798 1 1
0.32006750373673 0.319368221578236 1 1
0.265081498334701 0.264500109276403 1 1
0.372569183474137 0.371558491707237 1 1
0.356499786294794 0.355780940208862 1 1
0.934161440298118 0.931544344998188 0 0
0.677770440882209 0.675773534882947 1 1
0.743229490159888 0.740492489032215 1 1
0.437605171725089 0.43658540954298 1 1
0.471782656489412 0.470678481519351 1 1
0.330988130268128 0.329515677487434 1 1
0.491117184005998 0.49007741365738 1 1
0.3961222768544 0.395197763021903 1 1
0.613853495339119 0.612235328361914 0 0
0.626006753831946 0.624095948894747 1 1
0.637153174345145 0.635712968484488 1 1
0.572614036713479 0.570886296809873 1 1
0.643094905115067 0.641304110501362 1 1
0.475443518630508 0.474195990640727 1 1
0.244645722613673 0.244101638004993 1 1
0.377744008044975 0.376466032079465 1 1
0.363717216394265 0.36290054724777 1 1
0.394851473858875 0.393384125044998 1 1
0.435339662963845 0.433672522557377 1 1
0.254305125552798 0.253211482726298 1 1
0.530281963270238 0.528470698452592 1 1
0.242749813299202 0.241909992016543 0 0
0.135120952156633 0.134733192222076 0 0
0.527964769348102 0.526404117872413 1 1
0.212375730928339 0.212021134985614 0 0
0.552597053390945 0.551208051209176 1 1
0.265497375665922 0.264718235619107 1 1
0.424510172942877 0.423358423502652 1 1
0.599719828135723 0.597346457450639 1 1
0.383437703586896 0.382633514705269 1 1
0.340011764030337 0.339243506872838 1 1
0.529190726618174 0.527270693051848 1 1
0.631433871233251 0.629840891175454 1 1
0.636792482360592 0.635137271666629 1 1
0.511550601153723 0.510159965283108 1 1
0.53032990532118 0.528737612754056 1 1
0.69804673477402 0.696373737277423 1 1
0.366027637808538 0.364719360405208 1 1
0.640764608793531 0.638162970602277 1 1
0.502892145407597 0.501292538446396 1 1
0.422551143637175 0.421509184441736 1 1
0.421652080726108 0.420714908775434 1 1
0.483563215113153 0.482366219478914 1 1
0.243496121834296 0.24272560606569 1 1
0.53836656956359 0.536964630322471 1 1
0.263178102368038 0.2626871265313 1 1
0.696787741193022 0.694512038923671 1 1
0.458671803299763 0.45707089795976 1 1
0.470475272007832 0.469426977207637 1 1
0.435775902058591 0.434551730111504 1 1
0.615105005877076 0.612750189270053 1 1
0.436167022938661 0.434941229986938 1 1
0.268437300439276 0.267796111557664 1 1
0.386321747302182 0.385499293654478 1 1
0.33399047602148 0.332830555136549 1 1
0.575366191978232 0.573638411991863 1 1
0.719595577472838 0.717883797490496 1 1
0.669018181062055 0.66694744703867 1 1
0.433398435909264 0.431186284845479 1 1
0.393142352405438 0.392205407817571 1 1
0.895191344317241 0.893472045878809 0 0
0.520336749215317 0.518875284122209 1 1
0.494159449033382 0.492639684773032 1 1
0.559120437296513 0.557742619577517 1 1
0.356457788253167 0.355671181368126 1 1
0.36116785818725 0.360364161043429 1 1
0.911153612140976 0.909268521306137 0 0
0.554514949396534 0.552183363097117 1 1
0.602412192169483 0.601144572972992 1 1
0.748949553499726 0.745822591042042 1 1
0.480645611464776 0.478687143993326 1 1
0.648453079349459 0.646962367408594 1 1
0.383723987260185 0.382785329697038 1 1
0.620872511780468 0.618533367023364 1 1
0.618689900839716 0.616781825731984 1 1
0.714825748906291 0.712033393979583 1 1
0.135109274463244 0.134600234555449 0 0
0.582506611694946 0.581222566292891 1 1
0.614159932186464 0.611844939853417 1 1
0.168428304083502 0.168106779702026 0 0
0.358115199067368 0.357481431461578 1 1
0.1837192215043 0.183565339299457 1 1
0.389161440862106 0.387892202607834 1 1
0.719021802513054 0.717173125808164 1 1
0.378088803517677 0.37685230231639 1 1
0.391248151026629 0.390499676558312 1 1
0.369369126432019 0.368547107657072 1 1
0.403065677662458 0.401808760165461 1 1
0.498698636875816 0.497153786278133 1 1
0.571473358401724 0.569510638438554 1 1
0.553041896922601 0.55196743397099 1 1
0.458354690700897 0.456675429514569 1 1
0.31970518783803 0.31840285132217 1 1
0.432479415130846 0.431553494385605 1 1
0.822159799990902 0.819979586776748 1 1
0.357390917978594 0.35626037712875 1 1
0.602747285527215 0.601133407396985 1 1
0.649011290283368 0.646775669297904 1 1
0.478269491395412 0.47690418602778 1 1
0.325926233454954 0.325001014643549 1 1
0.421577247297361 0.420534671781891 1 1
0.492799516092918 0.490729097402218 1 1
0.507030223601373 0.505396599559564 1 1
0.213458497165431 0.212404187213609 1 1
0.711661161370876 0.709608186761907 1 1
0.595502241470869 0.59354257677465 1 1
0.439049818285776 0.437942342514953 1 1
0.586604798346761 0.584920040987896 1 1
0.525608820815258 0.523757666632124 1 1
0.533101183359076 0.531324633672939 1 1
0.522477967544041 0.521035273049699 1 1
0.381981246559377 0.380705084443167 1 1
0.429613701382279 0.428404142446294 1 1
0.603011833854246 0.601672994683918 1 1
0.4822977279991 0.480614373827365 1 1
0.517507665571093 0.51623388300548 1 1
0.398318715864342 0.39718741316544 1 1
0.378613266745092 0.377321451657465 1 1
0.47394184581396 0.472188809516065 1 1
0.566519745443671 0.565172805755521 1 1
0.454828204561229 0.453558321124174 1 1
0.761663582923758 0.759725748067671 1 1
0.385496544580382 0.384531311812768 1 1
0.500592737937275 0.498950287979627 1 1
0.268666443600773 0.267767458709841 1 1
0.377047371513367 0.375841815858314 1 1
0.324864803276367 0.323674125696965 1 1
0.746714679420194 0.745527000669604 1 1
0.561463237412856 0.558922756086398 1 1
0.672312442953758 0.670615703210474 1 1
0.573340330737443 0.571890948529739 1 1
0.494714848726112 0.493618898115149 1 1
0.445100535568255 0.444151693295903 1 1
-0.00256339946424044 -0.00231782075918928 0 0
0.271471843966504 0.270630644217846 1 1
0.524287483134589 0.522952387489718 1 1
0.489500908541119 0.487971607622062 1 1
0.581021201787964 0.579151365960769 1 1
0.651198059464451 0.648562200420961 1 1
0.337936059223397 0.33697795261761 1 1
0.550831420065426 0.549174060977232 1 1
0.392427570490161 0.391156732738911 1 1
0.467106574437367 0.46565543187831 1 1
0.790988227871046 0.788818846039444 1 1
0.588718261665122 0.586680524163111 1 1
0.382793397818127 0.381747644065387 1 1
0.384010659836313 0.383177518230456 1 1
0.585209688037682 0.5835058580571 1 1
0.575039634687547 0.573407619267604 1 1
0.658072243559206 0.656457900700139 1 1
0.633351769726664 0.631511677577842 1 1
0.292160248873073 0.291460913303703 1 1
0.462091673194833 0.460738615703123 1 1
0.46252076074484 0.460981860617223 1 1
0.567569605303705 0.56485154493892 1 1
0.314136912107032 0.313238332877813 1 1
0.395089753295449 0.393867099161634 1 1
0.656356940494361 0.654961404137969 1 1
0.5057972629068 0.50444143524407 1 1
0.546425006291099 0.544433296163433 1 1
0.492415846830634 0.49126610199014 1 1
0.726585544564141 0.725059807531971 1 1
0.466895096591002 0.465971065888305 1 1
0.412274259019258 0.410822392782576 1 1
0.575926384792083 0.574646599347958 1 1
0.305568142973939 0.304501822321857 1 1
0.203639810247271 0.203000702384705 1 1
0.67005094326814 0.668368478969048 1 1
0.584229695473625 0.582452524397515 1 1
0.845616698222355 0.842914745608471 1 1
0.403562746302738 0.40173579660261 1 1
0.639409375448002 0.638013593701411 1 1
0.615440038029319 0.613582372625654 1 1
0.428939308416366 0.427553438431811 1 1
0.454737614625831 0.453218193903306 1 1
0.60898340403451 0.606738765598997 1 1
0.651169489124197 0.648425935532648 1 1
0.306166254577097 0.305332314421369 1 1
0.439215696092462 0.437997449205093 1 1
0.663484440390063 0.660935673021944 1 1
0.445737274994461 0.444381235412703 1 1
0.62363083834933 0.621191796291552 1 1
0.548415660732937 0.546724893234224 1 1
0.237816943881017 0.236734458019553 0 0
0.122513751863999 0.121813105752442 0 0
0.462182309344454 0.460924687751882 1 1
0.624955258585326 0.623321302904258 1 1
0.593504884942692 0.592412067740198 1 1
0.447650050717024 0.446788067806382 1 1
0.705054911703124 0.702694322747259 1 1
0.437206492648041 0.43477940286157 1 1
0.673086869929208 0.671290110915703 1 1
0.462569518238747 0.460433320934673 1 1
0.513020471749577 0.510853978260679 1 1
0.61583949459436 0.614160863568383 1 1
0.394200100148051 0.393243016498525 1 1
0.536455468475388 0.534319401374345 1 1
0.540406573710261 0.538997826070314 1 1
0.23709251376416 0.236385424628548 1 1
0.751554476414053 0.749864901338685 1 1
0.569276982428323 0.567567963820148 1 1
0.368047349316619 0.367280410857342 1 1
0.492913362677166 0.491775218932469 1 1
0.431724777885574 0.430918499613019 1 1
0.362778272559679 0.361991791567424 1 1
0.18441363792511 0.18409231082796 0 0
0.328245809126345 0.327053895345127 1 1
0.31046108682509 0.309679351090036 1 1
0.597807143706476 0.596387404496141 1 1
0.357979934128033 0.356688453659918 1 1
0.580432449867607 0.578960659778859 1 1
0.614453930324222 0.611810764160057 1 1
0.516947950347459 0.515288278814093 1 1
0.665447798222432 0.662975764436177 1 1
0.667490760433799 0.665744003995703 1 1
0.648359614051317 0.646226239595936 1 1
0.251604861768648 0.250719921069787 1 1
0.3106862098157 0.310021817037351 1 1
0.727136517013952 0.724735301107657 1 1
0.820046714917619 0.817508917541215 1 1
0.545900564972865 0.544427257613139 1 1
0.520781568497149 0.519124308231789 1 1
0.739643924206603 0.736917495217199 1 1
0.224695937840252 0.223575896766224 1 1
0.573292338403788 0.571404154123119 1 1
0.758295872008524 0.75623380378184 1 1
0.56201937818559 0.560131548008412 1 1
0.296127361179992 0.295169582802658 1 1
0.631267256995002 0.629863951199271 1 1
0.817610621287659 0.815617845654467 0 0
0.876645966707149 0.874495461490488 1 1
0.716423838070572 0.714564101796626 1 1
0.590251892209375 0.588049139699466 1 1
0.661564746489404 0.660070604048345 1 1
0.600075223201511 0.598236762012585 1 1
0.604835243962466 0.60261729919009 1 1
0.549850290981651 0.548238572981665 1 1
0.576030777635064 0.574766143389423 1 1
0.379062999785196 0.377327542181091 1 1
0.480122664925357 0.478423162189727 1 1
0.508266743553263 0.506354431899413 1 1
0.555306820583066 0.553992246605723 1 1
0.563270832724161 0.561331026846246 1 1
0.274232485123713 0.273172794267467 1 1
0.805634165730893 0.802785544612222 0 0
0.392870611967194 0.391772321641974 1 1
0.527289553985542 0.525916391230051 1 1
0.167710083386106 0.167350040285406 0 0
0.640620873710539 0.638498481765075 1 1
0.564843480433247 0.562897358997233 1 1
0.747996357284282 0.744857496200272 0 0
0.479103022930354 0.477552574469989 1 1
0.635074406609637 0.633140149970365 1 1
0.509228801726008 0.507683352467898 1 1
0.591316286180589 0.589439750426034 1 1
0.562448807675364 0.560764730062985 1 1
0.529962536565861 0.527828323489947 1 1
0.28436518562826 0.283148063213524 1 1
0.633549692602347 0.631541930897121 1 1
0.712952728876656 0.710102606125696 0 0
0.855669032808878 0.85262620067906 0 0
0.640830696017772 0.638802874760753 1 1
0.500012295987406 0.498520632584864 1 1
0.635364841727664 0.633807709534265 1 1
0.638514300029359 0.636593525993929 1 1
0.551550036341687 0.550206893609218 1 1
0.467984718246637 0.466655978962103 1 1
0.257974140733119 0.257138069318321 1 1
0.540236041568796 0.539066925712391 1 1
0.364050279316439 0.362647419411356 1 1
0.555643645472539 0.553848632105573 1 1
0.471058100384809 0.469916395562018 1 1
0.532608499317457 0.530966360651496 1 1
0.252272207700798 0.251107029547512 1 1
0.699624720895916 0.697766511196964 0 0
0.44084949134087 0.43967322323243 1 1
0.50710591846514 0.505392970463585 1 1
0.471101007831585 0.469699160575684 1 1
0.419279140257993 0.418061155343919 1 1
0.738831284879348 0.736693006501005 1 1
0.5583141905534 0.556746407852659 1 1
0.558381243528235 0.556808363485104 1 1
0.497543722755696 0.49613165582061 1 1
0.399729861184002 0.398677067414887 1 1
0.534754129017217 0.533083614804682 1 1
0.562624842369839 0.560390011367872 1 1
0.292350190833917 0.291568957789042 1 1
0.615372916597377 0.61336211348746 1 1
0.678338856934978 0.676925113553247 1 1
0.499966540997346 0.498115610676958 1 1
0.399506543906045 0.399053663185775 1 1
0.335748598911954 0.33460376816919 1 1
0.807126536554809 0.805097255397977 1 1
0.621383585398966 0.619787873586103 1 1
0.568880338205278 0.567286624783042 1 1
0.253412988256387 0.252826834280471 1 1
0.40957625162806 0.407653580907238 1 1
0.499887824216821 0.498451718385744 1 1
0.438031471143846 0.436485337812428 1 1
0.346195103465366 0.34495896993632 1 1
0.758664983320296 0.756783176687832 1 1
0.650818852129155 0.649058110245655 1 1
0.657499971057686 0.655865713608253 1 1
0.502406996504948 0.501134447530368 1 1
0.761266683928893 0.757966590640742 1 1
0.140722443290887 0.140553537675126 0 0
0.346356960149574 0.345246581603328 1 1
0.345082043842404 0.344295566729451 1 1
0.326840369535774 0.32558534670363 1 1
0.619968136318223 0.618301072915627 1 1
0.602773099011129 0.601380087059146 1 1
0.466912187149426 0.466108340122237 1 1
0.702621771211804 0.700061165240266 0 0
0.591598903156207 0.590111957147545 1 1
0.254345715050628 0.253351365130346 1 1
0.370735508412507 0.370008757566983 1 1
0.571607566423895 0.570567593017002 1 1
0.582953858591041 0.58144125544032 1 1
0.385739621372453 0.384386442803027 1 1
0.364125488968208 0.363389641383832 1 1
0.647775123916876 0.646071656075861 1 1
0.548414103463483 0.546245517036409 1 1
0.602146674209209 0.600559341384263 1 1
0.58019820989631 0.578557531831522 1 1
0.308078047504936 0.307115271391559 1 1
0.671281849372447 0.66941102476675 1 1
0.349973858108561 0.348558930764287 1 1
0.57981198323642 0.577992741518163 1 1
0.505925149194359 0.504681078604218 1 1
0.725757347711947 0.722921448154209 1 1
0.560938927935251 0.558905869728532 1 1
0.368795280790839 0.368134096067348 1 1
0.282689392697129 0.282283172687368 1 1
0.770577879090234 0.768275235909551 0 0
0.7256506648061 0.723803006808757 1 1
0.591251694157665 0.589203816248237 1 1
0.469403049781097 0.46776673643441 1 1
0.568526434424865 0.567144322233168 1 1
0.509079622834897 0.50745005769145 1 1
0.522398934905874 0.52122113062913 1 1
0.491434465368894 0.490131140321932 1 1
0.615705076687913 0.614065153702511 1 1
0.200975607031616 0.200157275959875 0 0
0.521881180327627 0.52080806304601 1 1
0.797935504718418 0.795518462707489 0 0
0.291025346141552 0.290217616861653 1 1
0.525162787443051 0.523892553505869 1 1
0.595066035314705 0.593811181339496 1 1
0.924357200083439 0.921421056997034 0 0
0.337219443162362 0.336467326788785 1 1
0.683025683145098 0.680484352023393 1 1
0.427459113139169 0.426565230665877 1 1
0.742562670306787 0.740161782812218 1 1
-0.00396330479266249 -0.0039799423365749 0 0
0.477012520105923 0.475469814666399 1 1
0.336712610067332 0.335957797398459 1 1
0.34445652161064 0.343438191137358 1 1
0.618071848729176 0.616097464195615 1 1
0.411516351975701 0.410522054841514 1 1
0.488134236321251 0.48719341878784 1 1
0.415221653543365 0.414130710533551 1 1
0.425559045850445 0.424836072578174 1 1
0.343942613592947 0.342723840626168 1 1
0.41511982591373 0.413845445054376 1 1
0.63114032269559 0.629349801389405 1 1
0.456915470939788 0.45598112563591 1 1
0.72073840646529 0.718996250070573 1 1
0.54353877560958 0.542300500710716 1 1
0.62182841544337 0.620415219997541 1 1
0.182350819719685 0.181655175458593 0 0
0.904489047851657 0.902566674872033 0 0
0.521805252810436 0.520616107438968 1 1
0.656439333545668 0.654479871324 1 1
0.73267321998639 0.730578725223945 1 1
0.431635778930776 0.430105381406262 1 1
0.338675336277865 0.338093745598211 1 1
0.357159383267397 0.356257658493991 1 1
0.367947767145021 0.36677950324555 1 1
0.245165637309912 0.244996283996692 1 1
0.502338976701067 0.501078926908635 1 1
0.726015717281797 0.723748492040977 1 1
0.385356087952546 0.383904725646446 1 1
0.379796163034159 0.378375444041201 1 1
0.605788017483057 0.604045216892939 1 1
0.685324823937922 0.682969077265685 1 1
0.485004995032852 0.483761421850909 1 1
0.330451648037727 0.329427213200021 1 1
0.675083691228971 0.673039176443523 1 1
0.600116809009465 0.597778110316688 1 1
0.554122803190107 0.552972254052322 1 1
0.554382588984091 0.552972590745723 1 1
0.572975695647992 0.57178051141666 1 1
0.471604966794949 0.469932322433595 1 1
0.458366063612532 0.456607051432773 1 1
0.350806326570309 0.34942984317234 1 1
0.87908561591868 0.876999406093152 1 1
0.814294131012891 0.811169598645557 0 0
0.633276200611826 0.631137528826985 1 1
0.398038598193322 0.396771846618726 1 1
0.623421594961856 0.620549478695508 1 1
0.57166740545205 0.570254413366215 1 1
0.391609940001148 0.39053448544861 1 1
0.205404334143363 0.204397901699017 1 1
0.438103628022078 0.437019402943647 1 1
0.557043240591419 0.555478030838939 1 1
0.441105404351836 0.439808953390061 1 1
0.170997059180951 0.170288881957759 0 0
0.306157917763066 0.3047502453028 1 1
0.61910536635503 0.617233131544535 1 1
0.760160576508424 0.758636151457801 1 1
0.345715408809158 0.344930059106322 1 1
0.617407912559599 0.615965206097352 1 1
0.262299731312483 0.261476949378138 1 1
0.444587739806963 0.443492197345597 1 1
0.43656046619709 0.435566393228062 1 1
0.542761917817276 0.541620747820594 1 1
0.161395292459257 0.160894462331333 1 1
0.429902367060354 0.428889162088297 1 1
0.501400803719663 0.499609660322579 1 1
0.472969136073024 0.471464533999787 1 1
0.548737262704692 0.547246731038962 1 1
0.482563051346368 0.481632547258205 1 1
0.578929655642346 0.577246834451532 1 1
0.719757599468107 0.71827875561653 1 1
0.474412072771632 0.473384589549895 1 1
0.532110504935622 0.530395911091319 1 1
0.515947332927504 0.513991169906785 1 1
0.477078857433498 0.475511943704008 1 1
0.484525993914118 0.482403795785361 1 1
0.416539575804505 0.415047367974666 1 1
0.636338614944456 0.634532134591615 1 1
0.423082199796721 0.4221831142083 1 1
0.511904704660087 0.510640172390222 1 1
0.41543549932777 0.414407133614362 1 1
0.267307188330934 0.265995634288091 1 1
0.661808362280067 0.660109343453661 1 1
0.700258399936779 0.698390156753863 1 1
0.428882157070361 0.427904625001981 1 1
0.414337009152994 0.413475140593507 1 1
0.240368298896024 0.239645985856831 0 0
0.256351856373059 0.255021775094853 1 1
0.597059466537515 0.595353183838228 1 1
0.555482258206098 0.553271897575651 1 1
0.469614996556476 0.468563691784495 1 1
0.602533139991911 0.600987949402608 1 1
0.690483313941606 0.68858944153419 1 1
0.906011817273263 0.903562971729528 0 0
0.699070131272552 0.697115225092045 1 1
0.638630226085761 0.637075056884015 1 1
0.357113551080943 0.355897815239091 1 1
0.3686619514502 0.367116719898246 1 1
0.746307965545723 0.744290343134155 0 0
0.388505184352698 0.387421567496076 1 1
0.678704512819871 0.676559099880079 1 1
0.474552793940701 0.472595824779525 1 1
0.372831852943754 0.37169048724216 1 1
0.492885235910206 0.491068968734828 1 1
0.409067180703939 0.408065470876766 1 1
0.720443990241392 0.717781402728838 1 1
0.401529673009036 0.400031656370871 1 1
0.454304065477897 0.452592250207908 1 1
0.277426306853495 0.276798439476189 1 1
0.387816530494088 0.38684902475901 1 1
0.688155072209736 0.685949077191331 1 1
0.646970619961532 0.64510456750386 1 1
0.480351620738094 0.479114413379561 1 1
0.732287632872115 0.729867974382965 1 1
0.719262658702103 0.717250272059036 1 1
0.382471078028033 0.381741954069203 1 1
0.341775891284599 0.34091498871702 1 1
0.426407679304413 0.424772806522567 1 1
0.563524243904743 0.561463295251298 1 1
0.340801335130812 0.339811966077526 1 1
0.333405272048164 0.332483802741041 1 1
0.678114740530703 0.676150795992185 1 1
0.474658866779727 0.472956653249457 1 1
0.357638482389271 0.356624161055784 1 1
0.494148270102282 0.492620323675684 1 1
0.618279988525384 0.616019192633539 1 1
0.520292213829775 0.518461169736318 1 1
0.559469912483168 0.557512799437542 1 1
0.512704399159318 0.511548779193576 1 1
0.411536021130104 0.41027089983916 1 1
0.833763451102484 0.830567574064101 1 1
0.755160388186406 0.753013423495346 0 0
0.519587183330945 0.518156484409891 1 1
0.852167522042406 0.849361863180042 0 0
0.381743044723303 0.380650134955504 1 1
0.219534694105346 0.218948341561316 1 1
0.513465448257811 0.511543589301274 1 1
0.725462298909079 0.723251002238152 1 1
0.713816172592364 0.711614826276968 1 1
0.468458735693455 0.466609323296193 1 1
0.41124409908312 0.410151801435939 1 1
0.423441792976391 0.422092236825097 1 1
0.357073581721528 0.356267509389245 1 1
0.278392893685742 0.277802238299356 1 1
0.217886453886562 0.217197313105805 0 0
0.498009393964009 0.496220919275797 1 1
0.234876329707481 0.234095722321826 1 1
0.580385945683867 0.578152124051921 1 1
0.736888361581033 0.7349226481898 1 1
0.627850657404561 0.626405855895754 1 1
0.228228692375182 0.227186930460241 0 0
0.75544620818623 0.753068075379993 1 1
0.531547100526699 0.53034549504188 1 1
0.502661100735391 0.501159660852419 1 1
0.403824473147712 0.403038521672401 1 1
0.468508098461799 0.467588190020968 1 1
0.411603728030657 0.410486913042077 1 1
0.624104375948339 0.622717655670233 1 1
0.569593026666342 0.567263169177531 1 1
0.692834043364758 0.691032451453906 1 1
0.541499552743786 0.539852259526161 1 1
0.37178332170042 0.370723215898338 1 1
0.537101354936791 0.534697957921331 1 1
0.481876732543015 0.479998110392633 1 1
0.35687217491661 0.355941676061138 1 1
0.752190982063971 0.75014012465438 1 1
0.528600680747472 0.526866685042447 1 1
0.0542989298706186 0.0536350778718834 0 0
0.386912597168036 0.385942311810285 1 1
0.664129497071863 0.661889367794877 1 1
0.323537081806444 0.322348376828137 1 1
0.606312189777316 0.604540703954441 1 1
0.565580593909347 0.563990920771846 1 1
0.525284385427319 0.524065526527359 1 1
0.353601377055249 0.352207006581435 1 1
0.390632810139689 0.389535567646466 1 1
0.53308058946803 0.531886958356997 1 1
0.60550423060589 0.603909743209987 1 1
0.528662639237844 0.527088477575469 1 1
0.441913548471274 0.440788715534101 1 1
0.430220708129146 0.429223294446348 1 1
0.647893120663622 0.646317299934185 1 1
0.381986747250738 0.381096199855432 1 1
0.263091916844799 0.262250512120262 0 0
0.517675664657309 0.515316116456286 1 1
0.472217969430061 0.470633931780003 1 1
0.347713935206078 0.346851247461172 1 1
0.47734015014299 0.476292205411103 1 1
0.341129539646572 0.340012449282512 1 1
0.523354927736137 0.521433825248549 1 1
0.182482797084714 0.181515044067094 1 1
0.0923946430083234 0.0919723599610856 1 1
0.531696289291188 0.530297440658585 1 1
0.244215206589611 0.243211108983776 0 0
0.547367217072109 0.545072019421845 1 1
0.331822677033891 0.330565634002269 1 1
0.623408795236082 0.621390390976803 1 1
0.574733650711748 0.572703509978176 1 1
0.302002288678796 0.301383904257524 1 1
0.530306712829983 0.529048468157277 1 1
0.351193738753597 0.350391941032 1 1
0.577140151323608 0.575875739450542 1 1
0.641672208456007 0.639813685351391 1 1
0.526517006491295 0.525437902376228 1 1
0.382558377299052 0.3811397117257 1 1
0.327214851590063 0.325678752549129 1 1
0.526252013218488 0.524501797103907 1 1
0.585142985841701 0.582927558654161 1 1
0.403647868546251 0.402253245299022 1 1
0.516921359282199 0.515525202314837 1 1
0.36437744062793 0.363547132079326 1 1
0.570548458042941 0.56849238042986 1 1
0.265902731070802 0.265222278460943 1 1
0.304006411036503 0.30324023341956 1 1
0.375947855303964 0.374584927041641 1 1
0.484340809915785 0.483114192054296 1 1
0.493287499988311 0.49212239221571 1 1
0.427058776235746 0.42608466995749 1 1
0.375815281138469 0.374867244369116 1 1
0.764300637404349 0.762625372996547 1 1
0.4564249219632 0.455414946353313 1 1
0.532785172961085 0.531576080831973 1 1
0.198610930469102 0.198059178223577 1 1
0.34967108991315 0.348786082769644 1 1
0.434553240503433 0.433256739278699 1 1
0.627406750749159 0.626023398923306 1 1
0.338146542792116 0.337381357667015 1 1
0.448335560969156 0.446586994149571 1 1
0.335125474246799 0.334517190346455 1 1
0.444603176030452 0.443515113060544 1 1
0.774304224585619 0.771858238394838 1 1
0.674612333549176 0.672644305675391 1 1
0.364387078375579 0.363201861266479 1 1
0.261010449716848 0.260438539586558 1 1
0.694046352016117 0.692094898383511 1 1
0.540058708637256 0.538392126683583 1 1
0.561423740337642 0.559557270345472 1 1
0.522404875592496 0.521009036048326 1 1
0.750582724193103 0.748046182495915 1 1
0.464539740682985 0.463149448459284 1 1
0.449817954152315 0.448533295339991 1 1
0.594323388439544 0.591845452070214 1 1
0.640903265487806 0.638598602836959 1 1
0.382384515137685 0.381624446194853 1 1
0.47033211441041 0.469215933636329 1 1
0.256885009369898 0.25615264823209 1 1
0.749390528510537 0.747455533615857 1 1
0.608318598195887 0.607037432789002 1 1
0.735358444194107 0.733540985851215 1 1
0.83224406965727 0.829626073300482 0 0
0.434004173170334 0.433152413917531 1 1
0.666216270244943 0.663656369413326 1 1
0.572225805704926 0.57077826479135 1 1
0.723585936683741 0.721547846758346 1 1
0.366522411726867 0.365553408897888 1 1
0.563462730541567 0.56164301458876 1 1
0.449370197399616 0.448073803620252 1 1
0.435251938810889 0.433600792240745 1 1
0.111955583381152 0.111630585531613 0 0
0.410283194851573 0.409198496695932 1 1
0.323875433840853 0.322443002859744 1 1
0.788247231558018 0.785915884510692 1 1
0.431635576802679 0.430567930675718 1 1
0.690652475716977 0.689088221086054 1 1
0.476409262152752 0.474765080481129 1 1
0.605632739384891 0.603938691308933 1 1
0.479740210246959 0.477908317673324 1 1
0.633219359327894 0.631351815009012 1 1
0.459643929215851 0.457965443432856 1 1
0.64481968930178 0.641845188882444 1 1
0.195342653142901 0.195021324794098 0 0
0.394042647311647 0.392409901826785 1 1
0.415346405509962 0.413903474456462 1 1
0.533871628712623 0.532482254893332 1 1
0.495743607562688 0.494785907496469 1 1
0.53130083992867 0.529360757046757 1 1
0.304608260945939 0.303416588162826 1 1
0.536697402070495 0.534921536028294 1 1
0.398562493633855 0.397506783606006 1 1
0.456654031295478 0.454964127037231 1 1
0.395895502592354 0.394497868648814 1 1
0.592563294489371 0.5911843884093 1 1
0.447195556776109 0.445789378069641 1 1
0.696117503195331 0.694119161184106 1 1
0.465877986037967 0.464943355082085 1 1
0.565220114159804 0.563634984669563 1 1
0.368007949274957 0.366172188960921 1 1
0.586292846397406 0.584393541360087 1 1
0.252335269758378 0.252043528164107 1 1
0.579410433141889 0.57762479500205 1 1
0.721939466133633 0.719331830753876 0 0
0.435472819736691 0.43309594549869 1 1
0.485623968615927 0.483323882055484 1 1
0.320609646558826 0.319960300952562 1 1
0.635524599306159 0.633827018851219 1 1
0.411993774819138 0.410545000420235 1 1
0.432211801686873 0.430354739736477 1 1
0.480887710363198 0.479500570756355 1 1
0.520580802126669 0.518236459026675 1 1
0.389106090240652 0.387865268109698 1 1
0.318263085908044 0.31728454896143 1 1
0.655707604405777 0.654177887305773 1 1
0.535508629559012 0.532961199760522 1 1
0.479089725813561 0.477808392472126 1 1
0.37070919546444 0.370085943506034 1 1
0.632303049923905 0.630288571423545 1 1
0.592965427818567 0.590849152705358 1 1
1.01203835411056 1.00927034648331 0 0
0.739766359072343 0.738202257310425 0 0
0.270869597381553 0.270237576994255 1 1
0.372945439241507 0.372037107526225 1 1
0.350817252095226 0.349815581063802 1 1
0.515775514138561 0.514436608197691 1 1
0.466801877712643 0.465292189872576 1 1
0.489550398987587 0.488005140712233 1 1
0.238263792930332 0.237464825821194 1 1
0.59921733913636 0.59772814322166 1 1
0.721825447886554 0.719992692049533 1 1
0.51918149954254 0.517930111757175 1 1
0.212660559778207 0.211924831688659 1 1
0.641032762447099 0.639769199727499 1 1
0.324853751032601 0.323517719387721 1 1
0.506640607373236 0.504967009771195 1 1
0.597773675531706 0.595440243409742 1 1
0.475963748999062 0.474696090288067 1 1
0.462802568668319 0.462043520407999 1 1
0.370862322658783 0.370042063069094 1 1
0.571463382465824 0.570254208169549 1 1
0.213813761644337 0.213007178749196 0 0
0.402959033525903 0.402263424374254 1 1
0.575082058016894 0.573194766121657 1 1
0.488782227232099 0.487422077822544 1 1
0.633522352247996 0.631472194296324 1 1
0.602064800450444 0.600659316010977 1 1
0.697627020260808 0.696065823537339 1 1
0.794470599040942 0.791603149942192 1 1
0.400343198884106 0.398980056762886 1 1
0.621285027654653 0.619794211674773 1 1
0.715937301527021 0.713993815740217 1 1
0.646245226859274 0.644333926863969 1 1
0.0768426731190059 0.0769002227427398 0 0
0.603724242627138 0.602283825887646 1 1
0.560193223481859 0.558095721181528 1 1
0.457857235226462 0.456813823826391 1 1
0.369913193253852 0.36861472619612 1 1
0.595222910592745 0.593295488363965 1 1
0.571718312002686 0.570219790782547 1 1
0.492908985119214 0.491336097769633 1 1
0.583639931212382 0.582293908394936 1 1
0.800636925152871 0.798553346613746 0 0
0.340597212915031 0.340154497277282 1 1
0.489588110467966 0.488516243159096 1 1
0.328321244820936 0.326989980367314 1 1
0.470409789578091 0.468480000309839 1 1
0.427290785845275 0.425946487662102 1 1
0.422379603436501 0.420719020779201 1 1
0.749318669051293 0.747445129922998 1 1
0.395536525697297 0.394326350739982 1 1
0.50920401853274 0.508199013129098 1 1
0.722574163704831 0.721066641464431 1 1
0.660781521364991 0.658970855113941 0 0
0.124975374648863 0.124770105576475 0 0
0.664502001536939 0.662920165667349 1 1
0.335054555135901 0.334186020660798 1 1
0.543391330601757 0.541801642062911 1 1
0.206079490570514 0.205412222440084 1 1
0.422219444574093 0.421520061831312 1 1
0.33441084125077 0.332676394672547 1 1
0.492876057916199 0.491048658012805 1 1
0.571309536773148 0.569316604945742 1 1
0.730235013029495 0.727812502195498 0 0
0.496877355501083 0.495175136610766 1 1
0.475596378091738 0.473989615306022 1 1
0.687546311422104 0.685868841423398 0 0
0.576969541048067 0.57483938044129 1 1
0.293301911901864 0.292455390782653 1 1
0.539580533929062 0.537659259323027 1 1
0.391930930667527 0.390802792770235 1 1
0.522657669377377 0.52005506676784 1 1
0.403669970329671 0.402170240854323 1 1
0.336754080265057 0.335409559632404 1 1
0.538690778661363 0.537252883052181 1 1
0.541346833755068 0.539878866913027 1 1
0.534811194753861 0.533453476982816 1 1
0.15984405294686 0.159530095721148 0 0
0.190344531167179 0.189769477091871 0 0
0.366689871947147 0.365439396826655 1 1
0.591210727193678 0.58852461769613 1 1
0.695026536742911 0.693158531314792 1 1
0.38722876672854 0.386198007201722 1 1
0.442878909507041 0.441710677944597 1 1
0.254872486034944 0.253959044151137 1 1
0.451293073063166 0.450051707115452 1 1
0.54925411935498 0.54810110479414 1 1
0.514477569835826 0.513357070637855 1 1
0.549232187053566 0.547908088300375 1 1
0.612591431724991 0.610667046958859 1 1
0.364195679195499 0.362888923749966 1 1
0.6419169223287 0.640293654713903 1 1
0.628751482946896 0.626006560714831 1 1
0.562683361107199 0.561215147908775 1 1
0.855351073181825 0.852664096683363 1 1
0.205851075530231 0.205195625611697 0 0
0.706797575014455 0.705044293769432 1 1
0.602977373988046 0.601865330785962 1 1
0.581461351986546 0.579460331357261 1 1
0.740408278272249 0.737910445117516 1 1
0.738791742375333 0.735566898105635 1 1
0.364036706801008 0.363126918485905 1 1
0.435021349245136 0.433891152407554 1 1
0.80071492984263 0.798309335233268 0 0
0.427211218852637 0.425540911868323 1 1
0.560399435102212 0.559093780011533 1 1
0.446444386822226 0.444395223626379 1 1
0.736786718790087 0.734264522312319 1 1
0.387526654256665 0.386355758422892 1 1
0.399418995548865 0.398146079096604 1 1
0.270550072365474 0.270011268471365 1 1
0.539779101231456 0.538659654126849 1 1
0.281958212050288 0.281166938787922 1 1
0.536516034710476 0.534633812245258 1 1
0.402053141578936 0.400966050080458 1 1
0.374685515125134 0.373567183289089 1 1
0.570039024916744 0.568407454478298 1 1
0.391260657869599 0.390099029050161 1 1
0.376333469381666 0.374629252543622 1 1
0.581611917100788 0.580591948160891 1 1
0.554837032389751 0.553049671399206 1 1
0.514912548513586 0.513914948757805 1 1
0.657704443101497 0.65614101262378 1 1
0.436487819697257 0.435010396999564 1 1
0.624905787291144 0.623054964538063 1 1
0.529543586995605 0.527476928219111 1 1
0.411958251968125 0.410945363959315 1 1
0.370181556180036 0.369175315022306 1 1
0.453606036396355 0.452149057980761 1 1
0.568483032469151 0.566019607837572 1 1
0.482227282779741 0.480550459299183 1 1
0.622288448977307 0.619861851880526 1 1
0.358563116354438 0.357330064781762 1 1
0.466345726227977 0.464747304201355 1 1
0.38748934113848 0.386094141095235 1 1
0.485013883140465 0.48343037065262 1 1
0.429255507815313 0.427887409207348 1 1
0.423933213622733 0.422939167343964 1 1
0.47208409199441 0.470741472835762 1 1
0.55639861575312 0.554225592439697 1 1
0.441779044447309 0.440381496166554 1 1
0.69281820247175 0.690168295253469 1 1
0.140433322647483 0.140095242798459 1 1
0.383008242466509 0.381799374573413 1 1
0.601419321597367 0.599476398241709 1 1
0.647898345514937 0.646212141513071 1 1
0.324940999952272 0.324341159786925 1 1
0.736227611640199 0.734394067579506 1 1
0.207307760817722 0.206351041324501 0 0
0.268204313963176 0.267859166824396 1 1
0.619745189057221 0.618220089489548 1 1
0.321206061656935 0.320060932498136 1 1
0.353918803715334 0.353103127788702 1 1
0.427403683977288 0.425555761962781 1 1
0.518106134704596 0.516826409486138 1 1
0.599423677411489 0.59734100690293 1 1
0.39873626488395 0.39731033875397 1 1
0.679938236649591 0.67820723597607 0 0
0.739695466785718 0.737550164252673 0 0
0.527047263061772 0.525294747293406 1 1
0.408560154766826 0.407535695275239 1 1
0.421869443452661 0.420749686383429 1 1
0.7031814252641 0.701754615092884 1 1
0.420469616145338 0.41966521798944 1 1
0.497159966233997 0.49582209145355 1 1
0.292502487872365 0.291534268544356 1 1
0.433472228309479 0.432393447639834 1 1
0.852755104021675 0.8502642901416 0 0
0.498143408424512 0.496357771046665 1 1
0.425197419629722 0.424049887529863 1 1
0.309250004102609 0.308420959095054 1 1
0.765365042863337 0.762862215957486 1 1
0.177640228953468 0.17715885320871 1 1
0.369343713278201 0.36843324213044 1 1
0.444712423915373 0.442744463622079 1 1
0.271661601954535 0.271002514389968 1 1
0.2909487757382 0.289930860927917 1 1
0.760935670917965 0.758631219604194 1 1
0.576005596680734 0.574756917744256 1 1
0.778508414523079 0.776951195140802 0 0
0.35293519514282 0.352172188020126 1 1
0.710270484840784 0.708137203198022 1 1
0.483843160881558 0.482547651795817 1 1
0.503397008279053 0.502033959006019 1 1
0.769323121860319 0.766940376661698 1 1
0.57383444241799 0.572744741118349 1 1
0.339902906119033 0.338630237361786 1 1
0.583027206509674 0.581424512466295 1 1
0.625464796135324 0.624012823559189 1 1
0.629222460984484 0.62757847014613 1 1
0.400627297829755 0.3995494550072 1 1
0.420255010254025 0.419239541966734 1 1
0.573369124893527 0.571385934606665 1 1
0.356762238297921 0.355356887208455 1 1
0.573785074595079 0.571940507329028 1 1
0.273727664762182 0.272739925898643 1 1
0.420743808332805 0.420049497615807 1 1
0.405611464352181 0.404344185176224 1 1
0.653545493084519 0.651219615947524 1 1
0.54221908244013 0.540654642199945 1 1
0.350864294930184 0.350059244954089 1 1
0.628841894924194 0.62722006978691 1 1
0.631094523851879 0.62924309795845 1 1
0.315968123741296 0.314896103320303 1 1
0.715713447986358 0.712955382267825 1 1
0.630864329210853 0.62888761484015 1 1
0.355591340781036 0.354389068726589 1 1
0.429644312035486 0.428329447573854 1 1
0.348050752680719 0.347127724842299 1 1
0.46784206881839 0.466639995511994 1 1
0.518364686034743 0.517044130686704 1 1
0.69896479724114 0.696624288784552 1 1
0.301747488763218 0.300916556748909 1 1
0.571509645192993 0.569717562595695 1 1
0.488942195502093 0.487358350154307 1 1
0.320106244103742 0.31905341814737 1 1
0.0773455130621577 0.076912415373007 0 0
0.602194903981855 0.600011574233931 1 1
0.424167807817926 0.423235389042329 1 1
0.211584689810442 0.211083408043317 0 0
0.400408748422049 0.399179336159427 1 1
0.466728872266777 0.465315069311016 1 1
0.577397666409014 0.575828106636108 1 1
0.109932501172408 0.109669846504677 0 0
0.301573164086991 0.300296011531555 1 1
0.434054105428709 0.432343883339833 1 1
0.521342092557093 0.520037740158965 1 1
0.460298717397233 0.459240764613428 1 1
0.547526077357663 0.545907226962751 1 1
0.34239182959795 0.341826237433237 1 1
0.800331577949359 0.79798791222966 1 1
0.678139162082087 0.676198386402357 1 1
0.384039233039654 0.383001374847244 1 1
0.500907559878732 0.499283152080203 1 1
0.632215228581254 0.630372197729584 1 1
0.357977800359487 0.356988796658779 1 1
0.576532495191025 0.574806823566356 1 1
0.602298243136245 0.600585775980533 1 1
0.773003284269253 0.771059524869327 0 0
0.708372433905822 0.705239457750744 1 1
0.585645625028834 0.584015279586246 1 1
0.61527946498579 0.613582487036903 1 1
0.688988414097563 0.687169175544642 1 1
0.489780353485757 0.488834583640476 1 1
0.296481958178949 0.295408661194003 1 1
0.374365118936862 0.373335725202448 1 1
0.786516937494246 0.784513793263987 0 0
0.563245645546356 0.5613888836398 1 1
0.44866978406986 0.447476410438597 1 1
0.617549830510892 0.61521860763622 1 1
0.635024438601578 0.633323882884796 1 1
0.584842758496874 0.583331094035937 1 1
0.313278802390774 0.312373946631332 1 1
0.334989647078046 0.334349870745807 1 1
0.713872875902377 0.712274977408718 1 1
0.620048163373977 0.618540958887554 1 1
0.447059437217912 0.446059814527852 1 1
0.452589124466429 0.451043151019725 1 1
0.518836692066643 0.517399283135967 1 1
0.490507976316931 0.489207982089208 1 1
0.450416682217041 0.44895371233981 1 1
0.447883200184472 0.446392178092 1 1
0.441497209834507 0.439924289802478 1 1
0.789564673817327 0.787121426322039 1 1
0.22720110843113 0.226743211556582 1 1
0.478658738565576 0.477539835210098 1 1
0.536226557135952 0.534416567476231 1 1
0.531507893368553 0.529990868939902 1 1
0.342781311761934 0.341907305557385 1 1
0.601814114991453 0.600124926132532 1 1
0.730268602756768 0.727476711922965 1 1
0.425697513027436 0.42463290509175 1 1
0.556417777184619 0.554997695583247 1 1
0.39932646345005 0.39834737888584 1 1
0.784254487603034 0.782728848978235 1 1
0.661662265455578 0.660230403702943 1 1
0.515414346444611 0.514200296719303 1 1
0.322533698193291 0.321832717482978 1 1
0.521382908724201 0.519872055368906 1 1
0.366274634200079 0.365445498172433 1 1
0.0862671453597799 0.0859981208318657 0 0
0.543299479269422 0.541155236751084 1 1
0.479240872011333 0.477900408381841 1 1
0.80657994457548 0.80378061453291 1 1
0.405871271861386 0.404580581578813 1 1
0.379136891684051 0.378087130542554 1 1
0.612374986687091 0.611001968384033 1 1
0.674538944271547 0.67263352068036 1 1
0.400520505645974 0.399449839258932 1 1
0.497932281469995 0.496179126052845 1 1
0.440460606807342 0.43935730180561 1 1
0.15563809955925 0.155021790100971 0 0
0.247326679282171 0.247151604935269 0 0
0.505218608184433 0.503643304944445 1 1
0.434208540333073 0.432913358214363 1 1
0.483561810686499 0.481449221079459 1 1
0.281109809728062 0.280271192357222 0 0
0.55586526196829 0.554025251008853 1 1
0.403532265954025 0.402162812646463 1 1
0.45640739049314 0.455230677864658 1 1
0.747877741940653 0.746165276302553 1 1
0.280553739694304 0.27953435365585 1 1
0.681385313339596 0.679531287819918 0 0
0.42217299579033 0.420705186970767 1 1
0.48478427579094 0.483832874617423 1 1
0.274104707311568 0.27323042327889 1 1
0.281409409242764 0.280810395971123 0 0
0.794740535849347 0.792599992266234 0 0
0.378971313169189 0.377117997775646 1 1
0.335223152165044 0.334216567651787 1 1
0.53732911721568 0.535276783106038 1 1
0.518267255933478 0.516262284593438 1 1
0.380721215060569 0.379703460774238 1 1
0.572507653673071 0.570756068286016 1 1
-0.0620726745211317 -0.0617802817526493 0 0
0.407568115752737 0.406293976569433 1 1
0.17779504835241 0.177603919131707 1 1
0.565820399403723 0.563891989462153 1 1
0.498655538851679 0.497441972143283 1 1
0.333047331136144 0.331991445219118 1 1
0.199114415728831 0.19807720763773 1 1
0.411792438495414 0.409884280107561 1 1
0.658187248265478 0.655693956828314 1 1
0.519754457588294 0.518269956270478 1 1
0.44489295460625 0.443285428349925 1 1
0.286638204867086 0.285802340607085 1 1
0.546069215395626 0.544858932400656 1 1
0.639605704730187 0.637397688761036 1 1
0.498733549652224 0.497158098576632 1 1
0.470461635341114 0.469151873737639 1 1
0.239191500337202 0.238355409864471 0 0
0.55002447883535 0.548046484619729 1 1
0.414541062047934 0.413461456655617 1 1
0.526350592683115 0.52466497586724 1 1
0.516480710245806 0.515250605883888 1 1
0.628291411483244 0.626463736735939 1 1
0.453287515582116 0.452179501451921 1 1
0.59465213542469 0.592231102373966 1 1
0.822581188220743 0.820790489080742 1 1
0.403896832931865 0.40223184144438 1 1
0.267244700914351 0.26649214962925 1 1
0.499263929730435 0.497330361062911 1 1
0.377602718754851 0.376101394148453 1 1
0.470731147241471 0.469062038125561 1 1
0.696183107969418 0.694361218106433 1 1
0.624907152143858 0.623328860471721 1 1
0.35632100803747 0.355349997217558 1 1
0.248575184389489 0.247849218371465 1 1
0.767231888859518 0.765610932664703 1 1
0.73456911241395 0.732668373184427 0 0
0.86270384898636 0.859608819629529 0 0
0.419154852888517 0.417504063646507 1 1
0.664044140996096 0.662557873642244 1 1
0.298973244741763 0.297577775642668 1 1
0.589054385431355 0.587035620263842 1 1
0.700057223865396 0.697955929558635 1 1
0.59129666693019 0.589726271824697 1 1
0.671366260011903 0.669212913822429 1 1
0.677553913635969 0.675257561684746 1 1
0.541256661328423 0.540085593373123 1 1
0.683479139734513 0.681630662201824 1 1
0.330617913859248 0.329992162290031 1 1
0.298265136886694 0.297783420888376 1 1
0.794873942260527 0.792927277016971 0 0
0.414750391423863 0.413633266596346 1 1
0.320025517485077 0.319088987090375 1 1
0.675541875215156 0.673833032767512 1 1
0.38531379808576 0.383796961942819 1 1
0.69719305334147 0.694694012766088 1 1
0.516370929283049 0.51539617473699 1 1
0.620798106420594 0.619070469924716 1 1
0.750156920297931 0.746748736669863 1 1
0.797462073791859 0.794879419192474 0 0
0.468583456888575 0.467142403310543 1 1
0.381900608450762 0.381191095002666 1 1
0.278007264508649 0.277082829116783 1 1
0.820702909442877 0.818667216037284 0 0
0.708734910028649 0.706704603319835 0 0
0.736158982908419 0.734457220446345 0 1
0.349953987656654 0.348817291179488 1 1
0.4610228944689 0.459807226954509 1 1
0.502408937400601 0.500975443927419 1 1
0.677370889317803 0.674830335186529 1 1
0.406882137269452 0.405523590962563 1 1
0.484442221170748 0.483177046663421 1 1
0.56586996616388 0.564251784501706 1 1
0.468636307521207 0.467283340694511 1 1
0.490767740747417 0.48964390077859 1 1
0.282574116544291 0.281472936183264 1 1
0.748542262434111 0.746003727200413 0 1
0.474070909145182 0.47252259264112 1 1
0.581294837464942 0.579845744269497 1 1
0.627409905966294 0.625873576797285 1 1
0.871425053498538 0.868972963704962 0 0
0.709323288367175 0.707910798324367 1 1
0.705124653147423 0.703206753429258 1 1
0.734081536521503 0.732043372184276 0 0
0.398426003321672 0.397637917863301 1 1
0.464719986237743 0.462751784942363 1 1
0.426233286151626 0.425246058694146 1 1
0.507354196050337 0.5047235331504 1 1
0.51691300085236 0.515515228716368 1 1
0.416173557217677 0.415238621077604 1 1
0.667883467582988 0.665993681731694 1 1
0.627194650733894 0.62569224044172 1 1
0.354581200730449 0.353698140307685 1 1
0.577299917196079 0.575569081707357 1 1
0.588670376276291 0.586967582016235 1 1
0.393738773234804 0.392774019174484 1 1
0.470271259355317 0.469235209305361 1 1
0.727810894169376 0.725116519464553 1 1
0.509673839055687 0.508604536550035 1 1
0.460706379985034 0.458909678299534 1 1
0.522572868409639 0.520672520499766 1 1
0.641577891162159 0.639852881187921 1 1
0.47357016432897 0.472059624672894 1 1
0.549745884954499 0.548268196713185 1 1
0.699345240984226 0.696967686077274 1 1
0.467248780105894 0.466100011527613 1 1
0.504493385252855 0.502876496465953 1 1
0.418661219291209 0.41754205888977 1 1
0.355421776316795 0.354404161832766 1 1
0.617612114528465 0.616050068859239 1 1
0.38880767392895 0.387612907537563 1 1
0.45020899738174 0.448974102147915 1 1
0.288029967016109 0.286996622873051 1 1
0.541548302646642 0.540123391319704 1 1
0.79149727428833 0.789157932766822 0 0
0.678600934053882 0.676106946910906 1 1
0.152331218806497 0.151108879000673 0 0
0.356582975904121 0.355556309321376 1 1
0.672654703704584 0.670315368738313 1 1
0.547483203547267 0.545896928149006 1 1
0.673617732575467 0.672033912215991 1 1
0.581855760761011 0.580331840754688 1 1
0.57795744404084 0.576050418544671 1 1
0.627533784004637 0.625978513052605 1 1
0.642766061433683 0.640479070817897 1 1
0.689249775096863 0.686865864614658 1 1
0.372561010283583 0.371680933931479 1 1
0.540753302211929 0.538923581982608 1 1
0.484297895978764 0.483151233012667 1 1
0.574636972196685 0.57291888438719 1 1
0.550921708371035 0.549181746593668 1 1
0.292279576992695 0.291533482471105 1 1
0.607801806278887 0.605745285106711 1 1
0.64449690188242 0.641601554872155 1 1
0.63483334785354 0.632847371392629 1 1
0.33912654669197 0.338122675866056 1 1
0.308693265334851 0.307972390074649 1 1
0.380202953396231 0.378849732655644 1 1
0.574184381004526 0.572732322367854 1 1
0.259810501423533 0.259178060326846 1 1
0.409446662326323 0.408303030230458 1 1
0.461476596263239 0.460141788229454 1 1
0.713080113325094 0.710873241379037 1 1
0.720657773798459 0.71881232326363 1 1
0.46345906489968 0.461888861091499 1 1
0.600288755273138 0.598849320482966 1 1
0.556950894806912 0.554953249279596 1 1
0.840490121239248 0.838212171707339 0 0
0.508868821739992 0.507851795406638 1 1
0.400229324622785 0.399210770898476 1 1
0.535616398356185 0.533543740886589 1 1
0.371933445778525 0.370869436163744 1 1
0.229091069941685 0.228322455895134 0 0
0.475622079170033 0.473592660519449 1 1
0.346740270349247 0.34586599212584 1 1
0.507277411968935 0.505658274556678 1 1
0.630958843767152 0.629055612880343 1 1
0.384365442988853 0.382696187969714 1 1
0.434182097854008 0.432930596567327 1 1
0.558884757333847 0.55694554784047 1 1
0.586004414335754 0.583946453372751 1 1
0.34419760258634 0.343223329477724 1 1
0.574340994569234 0.572669689134239 1 1
0.354455793076631 0.353449900111294 1 1
0.243975574477608 0.243343519719389 1 1
0.393345708094985 0.392232917919195 1 1
0.446433976794859 0.445154326424189 1 1
0.36485922357158 0.363492786831858 1 1
0.474682756717536 0.4733357526599 1 1
0.742259920019025 0.739792682285667 1 1
0.428871762062762 0.42764233844485 1 1
0.214137204585317 0.213417421950034 1 1
0.286136555701728 0.285126313457125 0 0
0.369116265114822 0.368317229633745 1 1
0.279731315831953 0.279213108777371 0 0
0.552725645971732 0.551384376971195 1 1
0.454142954588841 0.452713118126236 1 1
0.232856255072784 0.232220407757811 1 1
0.461828857839222 0.459893114628435 1 1
0.596460191517217 0.594450266971124 1 1
0.334879640406579 0.333969118905398 0 0
0.216096646379326 0.215097385016431 1 1
0.455536425253011 0.452857976645975 1 1
0.296771924796776 0.295876243723202 1 1
0.571795370275049 0.570079862352352 1 1
0.263572334225809 0.262548024091797 1 1
0.69830112061393 0.696283282922503 1 1
0.683866985431371 0.682402071628668 1 1
0.267444524597588 0.266812512388894 1 1
0.344871781211361 0.34384609889169 1 1
0.389685313470635 0.388346028825628 1 1
0.598181769129786 0.596012728126524 1 1
0.664198170355099 0.662324591740881 1 1
0.265107346877892 0.264666958752227 1 1
0.819728065120357 0.816021788307389 1 1
0.29084785435509 0.289913228575252 0 0
0.455406035878288 0.454354037526451 1 1
0.536784450725653 0.535638361198536 1 1
0.814413164191819 0.812251044423419 1 1
0.48504843563974 0.484149912929824 1 1
0.33881617973291 0.337714549951392 1 1
0.447362367877998 0.445394566880242 1 1
0.558562329816065 0.556989373786612 1 1
0.620922770323125 0.618976618154138 1 1
0.309380153887442 0.30851207507045 1 1
0.389265920740237 0.388034066611727 1 1
0.199994851815276 0.199450859383528 1 1
0.304023118789305 0.302597440685762 1 1
0.361929562750192 0.361042660529552 1 1
0.471273171118243 0.470297697739743 1 1
0.396946923409906 0.395755336654499 1 1
0.615575321210566 0.613762376342582 1 1
0.603278086581761 0.601401700888106 1 1
0.409595129685983 0.408440773067155 1 1
0.430282965446968 0.429227233138766 1 1
0.550466130371229 0.548856016645842 1 1
0.761217606381738 0.758942967771117 1 1
0.54189032340393 0.539968265827369 1 1
0.297055771613522 0.296702106542231 1 1
0.277029008977082 0.276197800063204 1 1
0.38334187435943 0.382675454248429 1 1
0.527184217850369 0.525441039668353 1 1
0.521920268492715 0.519846876503923 1 1
0.580985186424648 0.579565293063829 1 1
0.246895130028624 0.245665891835727 1 1
0.670789996115944 0.668903594622728 1 1
0.436787446154129 0.435134034861232 1 1
0.447846450652747 0.445835873583469 1 1
0.623220306113029 0.62139480438467 1 1
0.683221857153051 0.680863772524363 1 1
0.443625027272986 0.442333910248957 1 1
0.297745192202919 0.296756568117894 1 1
0.466375228545265 0.465108871398158 1 1
0.506072063389342 0.504562049664013 1 1
0.333038187877689 0.332346723053652 1 1
0.454604354513685 0.452566967111208 1 1
0.131150464063441 0.130996866769749 0 0
0.579508329007123 0.57789555184562 1 1
0.618593289236298 0.616301636677023 1 1
0.571904641349483 0.570238972474699 1 1
0.482005854914542 0.48026298867757 1 1
0.794959304706839 0.793027798712608 0 0
0.611080657560728 0.609174024883664 1 1
0.458790406287072 0.458018030097281 1 1
0.385878240749694 0.384767174659334 1 1
0.615926309217231 0.614186809284079 1 1
0.579950311395393 0.577702850834654 1 1
0.755427998715765 0.753776842665932 1 1
0.56464015023589 0.562767429929143 1 1
0.359608731342968 0.358146940142779 1 1
0.228320285827529 0.227468271986679 1 1
0.538847626101291 0.537173694028175 1 1
0.475461370458984 0.474466232020273 1 1
0.395973589379974 0.395203796369294 1 1
0.750000222115101 0.747604571237753 1 1
0.382226354835393 0.381029079652929 1 1
0.426905126732169 0.426059576118465 1 1
0.28315528319798 0.282585878051307 1 1
0.638179271056804 0.636519974684357 1 1
0.277449626233122 0.276714945890177 1 1
0.4537515800199 0.452434747282067 1 1
0.511080373978342 0.509235400002444 1 1
0.357119453308074 0.356240972111079 1 1
0.436469316184015 0.435700161675223 1 1
0.597431662614938 0.594898116298186 1 1
0.43160250303543 0.430130386266092 1 1
0.672913057024619 0.670844414313053 1 1
0.162668965139106 0.162196590091497 0 0
0.735067639379731 0.732351979092239 1 1
0.468786251184744 0.467343986742906 1 1
0.556876521521522 0.555626786156317 1 1
0.331106424813703 0.329217839361349 1 1
0.534343716753956 0.533000042496322 1 1
0.649643901795295 0.647172354665919 1 1
0.55475621248209 0.553641045885204 1 1
0.626333045785638 0.624702759585293 1 1
0.440698328477395 0.439300564636033 1 1
0.523038739879144 0.521451453468426 1 1
0.400516741959134 0.399487950832882 1 1
0.280039075456942 0.27883712887392 1 1
0.464590943474951 0.463344350258394 1 1
0.546802605183808 0.545237091659028 1 1
0.692408420812744 0.690678583944489 1 1
0.38161246118873 0.380774638068982 1 1
0.416502949452079 0.415837231039763 1 1
0.362460609214276 0.361106363058672 1 1
0.478794624611626 0.476730787155512 1 1
0.401039549518004 0.399819626614862 1 1
0.523373332923792 0.522182916573409 1 1
0.440355157800175 0.438894761927124 1 1
0.47852006052051 0.476108027352071 1 1
0.423781607081016 0.421779391692986 1 1
0.308844812413258 0.307952744849656 0 0
0.6038234880045 0.602200420232529 1 1
0.337666731147948 0.336780918515698 1 1
0.687597066555911 0.685946775099078 1 1
0.311547587771091 0.310991679229508 1 1
0.42617382925739 0.425235922273854 1 1
0.30644007094945 0.305745316516645 1 1
0.851636905778713 0.849469122709913 0 0
0.674768794527004 0.673157482231078 0 0
0.600520447049655 0.598905744008085 1 1
0.532991662282901 0.530210488755864 1 1
0.590434033400367 0.58835992825305 1 1
0.41176324266018 0.41020849802375 1 1
0.566556306173504 0.56477096446889 1 1
0.804066192697963 0.80227936629345 1 1
0.841245642576932 0.838950642444619 1 1
0.692808863859752 0.690586729948729 1 1
0.420846375922863 0.419384453315218 1 1
0.245353971887323 0.24456396132314 0 0
0.699969908665934 0.697858544188232 1 1
0.771316314062777 0.768985974356554 1 1
0.559895787935249 0.558327155597315 1 1
0.565499397796118 0.563916121610858 1 1
0.731276459991234 0.729264150017282 1 1
0.567506919542586 0.565921245417776 1 1
0.331035218371704 0.330123694699042 1 1
0.617256106917025 0.615560323144539 1 1
0.498302147786714 0.496709018016157 1 1
0.432199673532542 0.430819718318853 1 1
0.411565377621455 0.410703015358073 1 1
0.434041545812317 0.432309612074411 1 1
0.518576432489801 0.51682156189986 1 1
0.491345730835447 0.49017399443582 1 1
0.218828454662581 0.218225267972331 0 0
0.241617854653626 0.240820030801298 0 0
0.534477229200847 0.532915781532942 1 1
0.53592922655689 0.534303694492817 1 1
0.428010473977519 0.426970633455954 1 1
0.523685451939028 0.522590893199631 1 1
0.525185572305813 0.523801606288543 1 1
0.600423842057583 0.598846216978247 1 1
0.558956447549749 0.557060466412686 1 1
0.638780034364101 0.63704095175135 1 1
0.436433605394337 0.434409044997249 1 1
0.44164202773721 0.440324851254392 1 1
0.154549453328496 0.153426549842767 1 1
0.762411865435042 0.760391030271855 0 0
0.650083694747345 0.648533319635322 1 1
0.31263701702298 0.311508679807002 1 1
0.324469889796039 0.322708224695904 1 1
0.741258739338141 0.739248772792895 1 1
0.525765407845824 0.52417413923165 1 1
0.561581841798108 0.559360405924748 1 1
0.983742389426785 0.980717280031304 0 0
0.373569693250104 0.372426026490647 1 1
0.579455824201993 0.577680942082379 1 1
0.369249485630407 0.367761268364396 1 1
0.676202480337651 0.67442447893566 1 1
0.48755027397312 0.486105195697694 1 1
0.53151779749805 0.529706850014797 1 1
0.598082662439468 0.596356444953508 1 1
0.436379813978974 0.435026668381174 1 1
0.614912378374398 0.613001581552093 1 1
0.511609419363438 0.509663945736401 1 1
0.553372695359494 0.551950513786075 1 1
0.549268405110789 0.547745959869401 1 1
0.459163711672383 0.457299029158932 1 1
0.541530205829033 0.539663122962385 1 1
0.554218524167154 0.552441891736816 1 1
0.488913753238069 0.487026404450674 1 1
0.426044193211631 0.424906513543502 1 1
0.549365068164394 0.54725038930526 1 1
0.440021401620117 0.43895759507443 1 1
0.300745354041285 0.299774450186914 1 1
0.569296155087438 0.567697205887251 1 1
0.587964601997702 0.5865920230002 1 1
0.688263699997066 0.686597192861198 1 1
0.539213450130215 0.537333314148555 1 1
0.660888891681383 0.658521697622352 1 1
0.562406680862319 0.560065299630776 1 1
0.549542332721705 0.547352430186598 1 1
0.592440472248541 0.590691840486781 1 1
0.437320892507875 0.436433812966354 1 1
0.706704150034534 0.704857026578415 1 1
0.381837006011156 0.381081398376104 1 1
0.76777304270976 0.76560807243301 1 1
0.510618149373168 0.508971674245825 1 1
0.48423356690536 0.48284923271449 1 1
0.678496683991225 0.676750753861057 1 1
0.617771387366983 0.616010993240553 1 1
0.434854014130182 0.433267344166559 1 1
0.480238963462735 0.479456726865705 1 1
0.453698358166178 0.452188620689983 1 1
0.546995033339151 0.545720554986105 1 1
0.209029097049643 0.208503761771092 0 0
0.644781944015482 0.642785297062264 1 1
0.402304321757375 0.401070984263066 1 1
0.733492366678765 0.731186519334018 1 1
0.319412300805688 0.318332568058515 1 1
0.406174238072873 0.405396181100377 1 1
0.488404138137274 0.487270025701242 1 1
0.583011332167964 0.58152330202058 1 1
0.762667439017549 0.759795886891269 1 1
0.591607494378549 0.589982522346622 1 1
0.627600544897341 0.625530622815991 1 1
0.828769722628854 0.827091462507459 0 0
0.498886563650744 0.497113501580497 1 1
0.580007057135431 0.577884180603428 1 1
0.3593353273726 0.358460013977628 1 1
0.513983354384907 0.512587721069782 1 1
0.381653046864164 0.380407822059109 1 1
0.480911139393609 0.479772657342724 1 1
0.674601669239544 0.67316489727541 1 1
0.11052805311797 0.110068006311805 0 0
0.371483217506218 0.370088901151093 1 1
0.342524865513985 0.341699160743434 1 1
0.526451143670389 0.525151640129545 1 1
0.454279624750532 0.453028761257989 1 1
0.396756841386153 0.395508625227721 1 1
0.359159014543689 0.358002158290717 1 1
0.487887661750733 0.48698130783639 1 1
0.335883360060437 0.335100509220984 1 1
0.287577798817016 0.286332737970276 1 1
0.466738414036003 0.465416861452466 1 1
0.28785596253492 0.28684382997318 1 1
0.0410850970056842 0.040831270309704 0 0
0.57793344803299 0.576292351753101 1 1
0.562150135112633 0.559901367102922 1 1
0.499751619013815 0.498826500076474 1 1
0.471251705825354 0.470139978986614 1 1
0.435392210075936 0.434154996498454 1 1
0.532049775741984 0.530467261332537 1 1
0.895925857926681 0.893603292942161 1 1
0.557796749388246 0.555327952746353 1 1
0.336403539728667 0.335182553802921 1 1
0.560360199675206 0.559190817892829 1 1
0.386484894025474 0.385234418454738 1 1
0.538497738943924 0.536522824481166 1 1
0.637948355990189 0.636029335702433 1 1
0.171969263378986 0.17152944743723 0 0
0.406954082063142 0.405446106915625 1 1
0.578592170301094 0.576783341241532 1 1
0.558311213324126 0.556616339145377 1 1
0.577124613018467 0.575356493662928 1 1
0.586653425929866 0.585086040117317 1 1
0.309024514967965 0.30810230273405 1 1
0.173389145556053 0.173090929183926 0 0
0.605219696802535 0.603189427169945 1 1
0.472897431500581 0.471202095497285 1 1
0.443092094424879 0.442388923630943 1 1
0.3243541383623 0.323962840384195 1 1
0.631968708296499 0.630453201082196 1 1
0.373078817349494 0.37160532250465 1 1
0.335828925013261 0.335123249144005 0 0
0.295570084391332 0.294305291387348 1 1
0.656240862434639 0.654448194273186 1 1
0.350843393392088 0.349891572464731 1 1
0.295369268198636 0.29452336494122 1 1
0.308415007803175 0.307844530339955 1 1
0.463630749393135 0.462181157647938 1 1
0.422256123168798 0.4213498708747 1 1
0.668556325856725 0.666788041967357 1 1
0.587786983759533 0.585900167849382 1 1
0.516311720981273 0.514877169727693 1 1
0.143497876523799 0.142794388908366 1 1
0.32877394128036 0.327689348005953 1 1
0.249829267022867 0.249842086750157 1 1
0.500930938663062 0.49944226826074 1 1
0.502901193953295 0.501666896450711 1 1
0.451183578767399 0.449446370386623 1 1
0.502937188559942 0.501582620095289 1 1
0.397803130921872 0.396555040826512 1 1
0.61199158617528 0.610237348799551 1 1
0.777682726878235 0.775359433493999 1 1
0.619254167426795 0.617567864855709 1 1
0.48149448304382 0.480342269897257 1 1
0.242368051388546 0.241232208772146 1 1
0.494713690542343 0.493379407519197 1 1
0.557291314350291 0.555740560851932 1 1
0.45393838313919 0.452747238413782 1 1
0.603809565087052 0.601383013540644 1 1
0.708689700262743 0.706364677974008 1 1
0.416884472996443 0.415425320309533 1 1
0.183050123087254 0.182550529325248 0 0
0.488521623323256 0.487357437259193 1 1
0.587109379456729 0.585597633464661 1 1
0.566469618102506 0.565269879204748 1 1
0.252107811014809 0.251273006734479 1 1
0.638754818841838 0.636705439212258 1 1
0.638711642670683 0.636970434528082 1 1
0.618753821891401 0.616972171015579 1 1
0.401995204697754 0.400492852157946 1 1
0.625856946670987 0.62346468305908 1 1
0.555829746921748 0.554064514592403 1 1
0.582289906744024 0.580549400082106 1 1
0.531014266761632 0.529859768601657 1 1
0.274889041830506 0.274211811477187 1 1
0.799607926801991 0.797954615138842 0 0
0.387542535156834 0.386419814248976 1 1
0.329270211602444 0.328064211374615 1 1
0.515799025165451 0.514405696427786 1 1
0.602808550202711 0.600404273911212 1 1
0.687963039378968 0.685585847496971 1 1
0.603315350724538 0.602164321104617 1 1
0.540766343812871 0.539572494908895 1 1
0.593652988264594 0.592078547403128 1 1
0.448438769052026 0.44779570691479 1 1
0.237858675966743 0.237141439876965 1 1
0.510653876540014 0.508561348735822 1 1
0.179839781656842 0.179421863264902 0 0
0.475484041606109 0.47406062775754 1 1
0.336820252519545 0.335801064833781 1 1
0.413011028939211 0.411433650966279 1 1
0.518543743563382 0.517372277007742 1 1
0.369897508335913 0.368508619528615 1 1
0.312133879706074 0.311208352994618 1 1
0.391040997750209 0.389064557748226 1 1
0.404613160813426 0.403379080468655 1 1
0.342374253371886 0.341020198201441 1 1
0.336698887965697 0.335514687188015 1 1
0.443186409529293 0.441334651851475 1 1
0.967111421127209 0.962952296478469 1 1
0.523120115506934 0.521104017609384 1 1
0.612187108186561 0.610525680759929 1 1
0.491783966066107 0.489986412947987 1 1
0.435558847323506 0.434056602054506 1 1
0.494682838924349 0.493627365189373 1 1
0.593198261801386 0.591856033275531 1 1
0.609051937736018 0.607344215736811 1 1
0.745511706995539 0.743559092201873 1 1
0.500414078085799 0.498788583637417 1 1
0.806503902246924 0.804250587906279 0 1
0.534176304474166 0.532517090733391 1 1
0.430290239783371 0.429184968788972 1 1
0.499786098317604 0.498188355537993 1 1
0.594484768833567 0.593035170676273 1 1
0.223775489808382 0.223422452499691 1 1
0.413668144995155 0.412628342792067 1 1
0.527233908491381 0.525139941222801 1 1
0.328443102823426 0.327738456147304 1 1
0.623351381075103 0.62190383788332 1 1
0.275243321388488 0.274443754670603 1 1
0.573910270021598 0.572502629871458 1 1
0.81188127653254 0.808926380286665 0 0
0.631518546372911 0.629730036567742 1 1
0.546361128930134 0.544404374651138 1 1
0.666347178564321 0.664241934241263 1 1
0.471751233537685 0.470504088090831 1 1
0.617775572134967 0.616202386172562 1 1
0.476836212693413 0.475769083701478 1 1
0.505444826611608 0.50442317943699 1 1
0.624442288243014 0.622062480229549 1 1
0.414540481147605 0.413350265176787 1 1
0.384272871401215 0.383286702580094 1 1
0.404780773081378 0.403467625047037 1 1
0.420745415771465 0.419547446262678 1 1
0.438845680854495 0.437237027478416 1 1
0.713289717693977 0.711050946232508 1 1
0.58037590521348 0.578685295336257 1 1
0.566260856908586 0.564375839864133 1 1
0.609032779895496 0.607375920618708 1 1
0.286897035779965 0.285760243706964 1 1
0.674939493411137 0.672730797979315 1 1
0.395035326853326 0.392960892863914 1 1
0.607905921800229 0.605663244755299 1 1
0.509179311306282 0.507391459721905 1 1
0.503395224217748 0.502041580018776 1 1
0.791222012173029 0.788943218300649 0 0
0.469815194761754 0.468258588430917 1 1
0.429648719539015 0.42850473638665 1 1
0.441928083422147 0.44014786056576 1 1
0.657510934576946 0.654718535875248 1 1
0.468998439257938 0.466819882119499 1 1
0.753092647487068 0.750350645040961 1 1
0.422171055986363 0.420690995546554 1 1
0.408621480123566 0.406865640453457 1 1
0.468322397740761 0.466885817697419 1 1
0.524335830448009 0.522238649775357 1 1
0.571955281714352 0.570135256444745 1 1
0.646111434962294 0.644357178811897 0 0
0.552868751192766 0.551611028644405 1 1
0.622935412705202 0.620937393283291 1 1
0.177788538219259 0.17761115389722 1 1
0.596437324972836 0.594556722261681 1 1
0.638170748050498 0.636295396601988 1 1
0.751981074608564 0.749388842619083 1 1
0.181207060736076 0.180602725757417 0 0
0.103705955099493 0.103702003678884 0 0
0.427465074534635 0.426245160464782 1 1
0.703250564385955 0.701157111215347 0 0
0.0266172216855061 0.0263447286930627 0 0
0.577284640995657 0.575762449036359 1 1
0.747341549788968 0.745359628289774 1 1
0.44306912521104 0.442130334560231 1 1
0.290084219776817 0.289253088203756 1 1
0.555203033287994 0.554117643522884 1 1
0.568150835814405 0.566694357754045 1 1
0.384039003268883 0.383236437889195 1 1
0.35585556794936 0.354903500186218 1 1
0.390925515646466 0.389709755057221 1 1
0.489177331844974 0.487030227834783 1 1
0.368744735215665 0.368143226088897 1 1
0.403264832922675 0.401574865251528 1 1
0.201306478151009 0.200784082537559 0 0
0.197361225283346 0.196622169432162 1 1
0.673977711840708 0.672120793353659 0 0
0.633566099302139 0.631908737112209 1 1
0.48920351832591 0.487975788746356 1 1
0.360052163030254 0.359297486509457 1 1
0.524353104720327 0.52323140756115 1 1
0.647742209467887 0.645385120774374 1 1
0.25763982025038 0.25706490433981 1 1
0.522820774543371 0.521466175362222 1 1
0.723119122289642 0.720478167777571 1 1
0.152162978839445 0.152048866946224 1 1
0.616654757194985 0.614712699099208 1 1
0.898134275195568 0.895960401585023 0 0
0.698988245955485 0.697092861643799 1 1
0.795556136491779 0.793442101724278 1 1
0.470854983640323 0.469749960356459 1 1
0.580965925057572 0.579391567142885 1 1
0.319790732137928 0.318933741911536 1 1
0.667944630311895 0.66618714656155 1 1
0.693709918644966 0.692019338114217 1 1
0.313329537941604 0.312754684409696 1 1
0.526643616373021 0.524704578450968 1 1
0.403611555527346 0.402459198751762 1 1
0.625434419947892 0.623596538256355 1 1
0.620893774907551 0.618986900827797 1 1
0.389568505116999 0.388098048410365 1 1
0.76303007641736 0.760500545848391 0 0
0.71779780295203 0.715985464232341 1 1
0.502965727495168 0.501515438087671 1 1
0.459089998645477 0.457741161431044 1 1
0.436372202313538 0.435402988853154 1 1
0.445906428094134 0.444647313105505 1 1
0.364843227859118 0.364082238361541 1 1
-0.0639474797681389 -0.0634874006302892 0 0
0.327197656021021 0.326362542312523 1 1
0.520984698879355 0.518737259686275 1 1
0.579074155619927 0.577721901368901 1 1
0.150046992358456 0.149310446787099 1 1
0.479616730376985 0.478145017884143 1 1
0.48260071045775 0.481007816524291 1 1
0.521494217594995 0.519635694469782 1 1
0.187451198348764 0.187182034522446 1 1
0.676046620893197 0.673120656464476 1 1
0.431487397720158 0.430311137564605 1 1
0.599217621008756 0.597422651409208 1 1
0.238085848482151 0.237149335557336 0 0
0.259216286532011 0.258253790313834 1 1
0.500121290513861 0.499083353229178 1 1
0.589089086247674 0.587735931994968 1 1
0.50150739645485 0.500407370868386 1 1
0.531843676256279 0.53076855090271 1 1
0.392001502884148 0.390679913736766 1 1
0.260332635841642 0.259860911077759 1 1
0.37108690151197 0.370192453349347 1 1
0.430332353815748 0.42906232754607 1 1
0.430402304497093 0.428907242437774 1 1
0.575193444760978 0.573336059173904 1 1
0.511455163977819 0.509706788047568 1 1
0.572505910838507 0.571469909941987 1 1
0.298436712301533 0.297403641949116 1 1
0.631303850575928 0.62835538560566 1 1
0.517816872456034 0.516067326197669 1 1
0.551545670634945 0.54941063909834 1 1
0.580746328634549 0.57915410927075 1 1
0.782774512718788 0.780203441286541 1 1
0.560817928188488 0.559639873877078 1 1
0.57514994367952 0.573498083257764 1 1
0.418270954869577 0.41665948645886 1 1
0.339146629940054 0.338319621604501 1 1
0.822037158770827 0.819599771297615 0 0
0.536506894904566 0.534723949821125 1 1
0.630152004018027 0.628246757989236 1 1
0.0755062491834238 0.0756809596847772 0 0
0.538294843207089 0.536002698669499 1 1
0.831847072909314 0.829857346250376 1 1
0.448579262651789 0.447630867373783 1 1
0.502719605885465 0.501341040048934 1 1
0.483630603492799 0.482320822145491 1 1
0.358814014252333 0.357667026462783 1 1
0.550469711097353 0.549228712163214 1 1
0.482256061659823 0.481208080871908 1 1
0.44240038987638 0.441167063139066 1 1
0.204895296771774 0.204142760055433 0 0
0.174806208930994 0.174298019551604 1 1
0.615487476961695 0.613313757391374 1 1
0.558985159981493 0.557438554393934 1 1
0.247722472426584 0.246854169522841 1 1
0.717574757915477 0.71554906094734 1 1
0.535290244948174 0.533783427354013 1 1
0.351194524255344 0.34997044304235 1 1
0.326842436706393 0.326091462795358 1 1
0.348321657570283 0.34752008266614 1 1
0.342387176948996 0.341645617290418 1 1
0.569767146973259 0.568583339586509 1 1
0.759215744959269 0.75701495100671 1 1
0.707960768489842 0.705663135157078 1 1
0.600030182348185 0.597981509239391 1 1
0.51660880196611 0.515355184704125 1 1
0.416940559565758 0.416024820874247 1 1
0.463312241111005 0.462179193179102 1 1
0.401253098705952 0.399164978784768 1 1
0.683339717273704 0.681591137187099 1 1
0.395281101521826 0.393875638348393 1 1
0.50292112567762 0.501279020890225 1 1
0.574172074178213 0.572702162782899 1 1
0.428159023954036 0.426792272001589 1 1
0.507458577288957 0.506066965331735 1 1
0.219964365933568 0.219567315849625 1 1
0.634410592893362 0.632140928990894 1 1
0.516995581678463 0.515347256758593 1 1
0.744422966992284 0.742518723872348 1 1
0.619248830548749 0.617356578061429 1 1
0.704571286449876 0.702430208573732 1 1
0.669406392781299 0.667503754897622 1 1
0.631978135755623 0.630439242470976 1 1
0.265760196768767 0.26512178004797 0 0
0.409969421097318 0.408738769564796 1 1
0.493661386929201 0.492382694236131 1 1
0.729145389052969 0.72689465845477 1 1
0.394566248047193 0.393473113671724 1 1
0.452280949928924 0.451020837815662 1 1
0.662649902318614 0.660740404674899 1 1
0.517680726098343 0.515702899781447 1 1
0.306791664440311 0.306332742293828 1 1
0.323476174385302 0.322418516366645 1 1
1.05575854330492 1.05272766742592 0 0
0.553361068646221 0.552079468062849 1 1
0.726837737372932 0.72505252854896 1 1
0.629170080123534 0.627338434245631 1 1
0.566548380289174 0.564675306762318 1 1
0.493954053726394 0.492734603087736 1 1
0.404820547683817 0.403297005320424 1 1
0.650997846940414 0.64862098959065 1 1
0.120639402518915 0.119820644703774 0 0
0.560386518465305 0.558727598853569 1 1
0.717604285235914 0.715665703061249 1 1
0.517917425673079 0.51582206136104 1 1
0.599321343526364 0.597133888058408 1 1
0.446141322847901 0.445082199449793 1 1
0.508041149969279 0.506462978718856 1 1
0.58998083412481 0.588546738961537 1 1
0.755915871922497 0.753476632313156 1 1
0.600274774792614 0.598754731558237 1 1
0.641844088136608 0.639997658395178 1 1
0.255240421735833 0.253603940473629 1 1
0.463449485698264 0.462427585803705 1 1
0.615504235540343 0.614194356338878 1 1
0.500254183261886 0.499142919730927 1 1
0.324925388480086 0.32431322914273 0 0
0.320978308114205 0.319849991429308 1 1
0.596888710647341 0.595249885203727 1 1
0.482994342849763 0.481400922196368 1 1
0.325591114079818 0.32482111546735 1 1
0.618286691919098 0.616877812575284 1 1
0.525128595710496 0.523517217010051 1 1
0.290878570702171 0.290089045758901 1 1
0.397663432400704 0.396203287306602 1 1
0.474468841948999 0.473360093018164 1 1
0.218060553127316 0.217454288781173 1 1
0.637920946496513 0.636068607646988 1 1
0.756614119056995 0.754265880694598 1 1
0.253669491468576 0.252835912626716 0 0
0.474112014251654 0.472328264475739 1 1
0.593680787246349 0.592446319879699 1 1
0.403869855264568 0.402713983149782 1 1
0.536874365280096 0.534722056329241 1 1
0.623898356357568 0.621963391137703 1 1
0.703783631728352 0.701549863597256 0 0
0.356772581931507 0.356134525509455 1 1
0.33478440922119 0.333885418684824 1 1
0.73698650365728 0.735340061017967 1 1
0.345759658991711 0.344858277028317 1 1
0.39736981634613 0.39599687296012 1 1
0.389640007194868 0.388455472618519 1 1
0.556918962849491 0.555339526096878 1 1
0.755910020994661 0.752884480314674 0 0
0.311619251572791 0.311019524049833 1 1
0.570096782245493 0.568781651031625 1 1
0.654663399242944 0.653394371479476 1 1
0.119811292324862 0.119624016415249 0 0
0.567901629686396 0.566134606171166 1 1
0.427285905750861 0.426087558301341 1 1
0.717958402397104 0.716601849324425 1 1
0.548250012634291 0.546374645578349 1 1
0.684049465800427 0.682054724783385 1 1
0.218988624548614 0.218509395300405 1 1
0.247199139522915 0.246334530167377 1 1
0.735241215549887 0.73312494462414 1 1
0.805034031401651 0.802475930621198 1 1
0.18342958786842 0.182955284006303 0 0
0.673567478535453 0.671895430325208 0 0
0.425271622011117 0.423732512131536 1 1
0.595907000819948 0.593789053297486 1 1
0.626378067525119 0.62496551028398 1 1
0.576523823025118 0.574995738928728 1 1
0.293551136868811 0.292919299574562 1 1
0.437111746514479 0.43648582268693 1 1
0.452224945673069 0.451146418750157 1 1
0.862273729654255 0.859895229910479 0 0
0.309625990933931 0.308926523447501 1 1
0.373630951298924 0.372412723400238 1 1
0.523835294431403 0.52193800626708 1 1
0.252166568476229 0.25196114302399 1 1
0.62934228465268 0.627839746212327 1 1
0.614143162927087 0.611875264116092 1 1
0.308106960517335 0.307449464052662 1 1
0.464516964114518 0.462822908729964 1 1
0.344544236424696 0.343507327965828 1 1
0.620583983718675 0.619264311322996 1 1
0.705928105497996 0.703437536143291 1 1
0.411908160336288 0.410504230647784 1 1
0.577881244168795 0.575619292398796 1 1
0.37579424267228 0.374919500898296 1 1
0.328984857865746 0.328322343630428 1 1
0.63316934352262 0.631059532333876 1 1
0.697577825730094 0.695730166917635 1 1
0.463959545810162 0.462946963284313 1 1
0.70848757582696 0.706619153809942 1 1
0.46312264530948 0.46139602543906 1 1
0.327840630666752 0.327041310396725 1 1
0.759964408865945 0.757343178827296 1 1
0.172410863885454 0.171732678512901 0 0
0.219232798022137 0.218744288840484 1 1
0.315157396696569 0.314597269635022 1 1
0.245807493707656 0.244937200561848 1 1
0.467829355492897 0.466262208877303 1 1
0.736012034081222 0.733629184322824 1 1
0.563850509613417 0.561902242548211 1 1
0.475917348989603 0.474446714891121 1 1
0.19676165529536 0.196173629239275 1 1
0.147470069753221 0.146669651966113 0 0
0.679187636146809 0.676708291498787 1 1
0.3621942876267 0.361435397623565 1 1
0.349278446130255 0.348784517636541 1 1
0.565002799321349 0.563036974522867 1 1
0.736457028971016 0.734136386793864 1 1
0.629268519645806 0.627347352091583 1 1
0.671021308581278 0.668990522231888 1 1
0.577091852677628 0.575000818111717 1 1
0.362450929352971 0.361207443835932 1 1
0.357170991232891 0.356062462701452 1 1
0.552038791107998 0.550275127807385 1 1
0.49219193050196 0.490505428003425 1 1
0.513398062862644 0.511708290744848 1 1
0.609666626942497 0.607006178722936 1 1
0.370306968576999 0.369409989111313 1 1
0.691350209050972 0.688833053505105 1 1
0.404679328535092 0.40285036195477 1 1
0.343070937596087 0.341216564313312 1 1
0.561308936482347 0.560175542764539 1 1
0.446747435856171 0.444920714541542 1 1
0.54695518465652 0.544128414950956 1 1
0.768515193874651 0.76615666598028 0 0
0.401562671879526 0.40016575616811 1 1
0.686510871883287 0.683764836419066 1 1
0.59008596247884 0.588145973080669 1 1
0.765635307616987 0.76421331980901 1 1
0.547886007354455 0.546966545374651 1 1
0.278559004600286 0.277822312791206 1 1
0.252632478450885 0.252113442000073 1 1
0.616456329405638 0.614492474619267 1 1
0.50641291972697 0.50503902843576 1 1
0.392514451530298 0.391565070534028 1 1
0.461920696064474 0.459714654044635 1 1
0.261124238813157 0.260358773459186 1 1
0.428939279956834 0.428088067621861 1 1
0.636201332322119 0.633972173612919 1 1
0.59216240753426 0.589953999777176 1 1
0.54178576558839 0.540307321823793 1 1
0.668885928002286 0.667115206158964 1 1
0.436864654487425 0.43564125145943 1 1
0.917459785242416 0.914447018718435 0 0
0.162130230116027 0.161788347251926 0 0
0.550048391845122 0.548366325554901 1 1
0.439544065793997 0.437988023952276 1 1
0.278976577906196 0.277971025367 1 1
0.45069720586476 0.449723981294582 1 1
0.621658924080154 0.620083114254914 1 1
0.44061534834614 0.439544570042758 1 1
0.489765600748504 0.488586948396655 1 1
0.28616246221023 0.285296425038477 1 1
0.977040486799406 0.974370867969111 0 0
0.580806771013276 0.57961553026316 1 1
0.458026953847225 0.456830019521384 1 1
0.578783533056713 0.577195906867629 1 1
0.466904566233142 0.465524200728037 1 1
0.545046810914941 0.543363649107814 1 1
0.570504890343381 0.568208448793031 1 1
0.601803603425493 0.600188930018225 1 1
0.414187360335608 0.413188841388793 1 1
0.609957454553517 0.608183617983633 1 1
0.845603088618375 0.842911386409859 0 0
0.410139008168432 0.408771654878883 1 1
0.313006977371429 0.312219271419817 1 1
0.377027883639708 0.37516421469291 1 1
0.404673763370473 0.403874876393693 1 1
0.385771897750566 0.384598568903019 1 1
0.283394203415223 0.28223109507123 1 1
0.377555826535608 0.37656804058623 1 1
0.551929073065923 0.550050109267556 1 1
0.492936018134273 0.490785107944351 1 1
0.782259721181684 0.779342034912982 1 1
0.377821588360555 0.376722871259752 1 1
0.328800570117075 0.327985694684575 1 1
0.743572977630114 0.741117018264986 1 1
0.434670409672564 0.433510597418787 1 1
0.524372032610356 0.52288955335201 1 1
0.402206427052068 0.401210258359291 1 1
0.34533358059799 0.344329089019759 1 1
0.404144331246043 0.403415157641833 1 1
0.436742711701424 0.435411912590187 1 1
0.400618902764103 0.399241127026399 1 1
0.388491190285876 0.387573742247048 1 1
0.584413498017698 0.583047070573932 1 1
0.456118131174892 0.454826025456928 1 1
0.639012402110227 0.637120880512896 1 1
0.508519054390244 0.507471919821942 1 1
0.723104848721463 0.720850706475462 1 1
0.490016754821839 0.488502472002685 1 1
0.646767420518844 0.643820313630133 1 1
0.690379114177468 0.68830149014947 1 1
0.348722252312638 0.347765773201898 1 1
0.482839572017901 0.481701311254381 1 1
0.817944912896056 0.815312152932106 0 0
0.522828929311459 0.521524099400315 1 1
0.261134353338813 0.260435852196781 0 0
0.581353427903122 0.57958066606167 1 1
0.553056069744734 0.551082647152114 1 1
0.783061086213703 0.780731621147819 0 0
0.113390447778587 0.113266081640804 0 0
0.410668428777479 0.409401343006177 1 1
0.503629702207458 0.501743292652183 1 1
0.428675781533371 0.427463015485519 1 1
0.804193071791435 0.801987835016995 1 1
0.751008457347742 0.748642039055744 1 1
0.547033932706329 0.545826291613794 1 1
0.29272307968643 0.292050409338291 1 1
0.184322701035282 0.183950359438475 0 0
0.596989912197572 0.595467166936734 1 1
0.523163426632211 0.52212989740833 1 1
0.569070225969988 0.567683342325245 1 1
0.699442360452782 0.697818874337331 1 1
0.576940541646196 0.57530831100642 1 1
0.739340974878502 0.736797862165319 1 1
0.306881392516532 0.305451718196688 1 1
0.634038671216381 0.632183264141164 1 1
0.33336028692367 0.332155776997611 1 1
0.163003890946833 0.162738503545358 0 0
0.827038637354728 0.824937207144667 0 0
0.529486088866551 0.528344660079884 1 1
0.36637493757104 0.365127849605511 1 1
0.601873588831462 0.600242205784801 1 1
0.416858664483289 0.415847627900611 1 1
0.342013855525866 0.341371174267342 1 1
0.662053729139247 0.65991898860399 1 1
0.708150019983844 0.705930393133754 1 1
0.616796787949358 0.615163535452116 1 1
0.540330800839619 0.538707600167003 1 1
0.446444742404834 0.44557506640946 1 1
0.73428951780721 0.732631366997899 1 1
0.351504158989742 0.350094941257693 1 1
0.534855253481033 0.533460465408859 1 1
0.272774347574003 0.271957794001144 1 1
0.333635918730121 0.333011791772275 1 1
0.662991490914255 0.661469095704176 1 1
0.671832297380514 0.669891132494941 1 1
0.623657477995351 0.622282941033639 1 1
0.469339859125605 0.468053468718764 1 1
0.42033639137545 0.419409684609446 1 1
0.626486964103676 0.624598496671842 1 1
0.440017729634092 0.439447557041236 1 1
0.503279701551818 0.502192427063544 1 1
0.379789591715066 0.378455930162987 1 1
0.578879964713096 0.577307698141384 1 1
0.39301421499818 0.392251556633837 1 1
0.745141265900623 0.742389942336286 1 1
0.572266381397201 0.570563849648062 1 1
0.534808797733955 0.532907918192166 1 1
0.48978692857103 0.488553592360321 1 1
0.683515094225855 0.680762954069585 0 0
0.342550295104936 0.341432334690032 1 1
0.519124481282704 0.517337535708915 1 1
0.685176694287203 0.682813578207542 1 1
0.688709534836272 0.686475923450568 1 1
0.38436495368621 0.382894517424354 1 1
0.536763341798839 0.534620021195292 1 1
0.784956336044294 0.783064963630087 1 1
0.283227691017592 0.282024109009454 1 1
0.296024729456474 0.294680690102997 1 1
0.778280704506543 0.77615916987925 0 0
0.7757763703065 0.773593274676619 0 0
0.626812451078911 0.625091896500765 1 1
0.247983270499531 0.247354347260154 1 1
0.631825079690363 0.630085944330687 1 1
0.243511556290679 0.242777731547166 1 1
0.793106110950487 0.791121096515867 1 1
0.480226854378226 0.478821821928914 1 1
0.132380286721923 0.131795438573908 0 0
0.672109652054468 0.670219827807998 1 1
0.346148002113493 0.344860404093586 1 1
0.549599519572956 0.548068372036526 1 1
0.397270679560602 0.396106723693249 1 1
0.589625877229704 0.587122813403193 1 1
0.506000700603405 0.504036606497802 1 1
0.523127415561572 0.521952519983964 1 1
0.785590459436232 0.782807507275068 1 1
0.371538520286021 0.370913672342499 1 1
0.404330490361517 0.403207068781287 1 1
0.571146902576919 0.569650668463525 1 1
0.479586975640881 0.477865711286757 1 1
0.720878827655627 0.71837454889884 1 1
0.41999467259044 0.418730378234838 1 1
0.585360797841677 0.583919062244232 1 1
0.590400595196923 0.589157354315833 1 1
0.627958339534253 0.625872845095181 1 1
0.436190082878214 0.435040131369892 1 1
0.565753724034135 0.564305857932303 1 1
0.557502125474039 0.556232809500462 1 1
0.716091399083003 0.71415309134136 1 1
0.417523287252508 0.416481561557031 1 1
0.680376981177326 0.678510090634176 1 1
0.475595544841353 0.474243652745513 1 1
0.612528657235406 0.610610306292782 1 1
0.5069529210547 0.50586812307479 1 1
0.678591937102941 0.676701350896839 1 1
0.542707666301318 0.541231230662933 1 1
0.380748646203302 0.379610990853719 1 1
0.574016728111081 0.571461961170114 1 1
0.548611674099665 0.546820294134899 1 1
0.515106702002413 0.513938486607734 1 1
0.42293142739204 0.421630985834891 1 1
0.516785194751257 0.51577250029071 1 1
0.588180440567176 0.586956886825871 1 1
0.385765422588476 0.384898888801628 1 1
0.818327354709314 0.814773820721553 1 1
0.648111940791578 0.64589605477888 1 1
0.156993802442981 0.156665727395 0 0
0.488470947076088 0.48691487183723 1 1
0.488935284594469 0.487198465908411 1 1
0.634753602664951 0.633190576303618 1 1
0.610475651832253 0.608581128816531 1 1
0.401372119979931 0.400143827645399 1 1
0.688300111940186 0.68684634167606 1 1
0.696560857223642 0.693975484847032 1 1
0.10587035018966 0.105857669540932 0 0
0.346206765455732 0.345126529888572 1 1
0.315845113040604 0.315109044012792 1 1
0.197058339293305 0.196710193542298 0 0
0.502309291964192 0.500465047012919 1 1
0.599639189274753 0.597675479575145 1 1
0.912317918631899 0.909654390830445 0 0
0.656735389327898 0.654050422121351 1 1
0.621416508171138 0.619563877775742 1 1
0.484175609409268 0.483108204240278 1 1
0.688075725438138 0.685739094519819 1 1
0.476039403955017 0.47488454045962 1 1
0.403842699417506 0.402961520715631 1 1
0.468131649099884 0.466936125227593 1 1
0.474321652450994 0.472746342890767 1 1
0.52981669657961 0.528430941440637 1 1
0.176207810998934 0.175930927029251 1 1
0.546755529242656 0.544644091017302 1 1
0.42443578475804 0.422937207901645 1 1
0.315304486416522 0.314172453534242 1 1
0.665885388815795 0.664151641899037 1 1
0.370636224058227 0.370095402816717 1 1
0.4790585286712 0.478129432233079 1 1
0.171319090836837 0.170790564856248 0 0
0.53726887232927 0.536289610237797 1 1
0.242481965978592 0.242080673647746 0 0
0.653037506010743 0.651749543878849 1 1
0.60034358276666 0.59801462443921 1 1
0.578218584746186 0.576215412828236 1 1
0.467023861830995 0.465214063023594 1 1
0.431001339221758 0.429846962226206 1 1
0.533327844345326 0.532189012246497 1 1
0.457843458488251 0.456494429342024 1 1
0.298857760650771 0.297967837040155 1 1
0.673781483037819 0.671966345144328 1 1
0.446350364320813 0.445078510425757 1 1
0.495667952932219 0.493357505323756 1 1
0.560635889218697 0.558886214368935 1 1
0.60506758987625 0.603520945258717 1 1
0.660806578005025 0.658777741020122 1 1
0.780972871973551 0.778986958402163 1 1
0.505334328046212 0.503608355150344 1 1
0.59220821287878 0.590144546311686 1 1
0.435248477212271 0.434143857919136 1 1
0.64034173622879 0.638562432529185 1 1
0.32372704768232 0.322761517204264 1 1
0.361442120685861 0.360286642898892 1 1
0.475076451961859 0.473645371596947 1 1
0.334903143147946 0.333995908162395 1 1
0.66345864154942 0.661713783856191 1 1
0.566972778071731 0.565549190665193 1 1
0.382337187969887 0.380917529474774 1 1
0.487966537543826 0.486243264505159 1 1
0.389375298467026 0.387578346285204 1 1
0.640598405863705 0.639099078762159 1 1
0.750754650838699 0.748204342763 1 1
0.5709642582797 0.569103297056655 1 1
0.714854542567759 0.712547214135076 1 1
0.589044530506863 0.587367768794549 1 1
0.516528359778067 0.514918347777941 1 1
0.597963000257536 0.595754224733243 1 1
0.689847316558699 0.688415178257713 1 1
0.635265951988994 0.633684910664794 1 1
0.0807676639771283 0.0806104494899629 0 0
0.542779516241995 0.540611606692665 1 1
0.629662878241354 0.628221668680027 1 1
0.531933685615858 0.530416270734641 1 1
0.260255987982183 0.259595155511057 1 1
0.547980844314519 0.546052784294954 1 1
0.457934103498888 0.456547772816123 1 1
0.35678308442732 0.356250084574803 1 1
0.649701445782409 0.647948175495396 1 1
0.269563694599936 0.268688066180255 1 1
0.319986280624134 0.318985050248371 1 1
0.395431670397986 0.394303170988708 1 1
0.436283776439408 0.434741696176176 1 1
0.397244870544269 0.396016163828301 1 1
0.483173433086642 0.482109137726126 1 1
0.321944128589798 0.321244176875575 1 1
0.792234357897073 0.790073767948263 1 1
0.58757083345982 0.585695553196375 1 1
0.644180618293513 0.642530333519436 1 1
0.0109573795889524 0.0104840929233106 0 0
0.557425467917469 0.555837107968447 1 1
0.722907300595083 0.72048485811022 1 1
0.360285871435021 0.359048371791908 1 1
0.582868810700854 0.580583230066984 1 1
0.457122168181738 0.455802205913219 1 1
0.332997771718235 0.332040639687715 1 1
0.397732736439743 0.396917801010396 1 1
0.474201485330373 0.472903566702985 1 1
0.763428867925244 0.761307395308306 1 1
0.574330923148833 0.572555038337181 1 1
0.630942550947077 0.629044261626283 1 1
0.355653677581632 0.354828482721615 1 1
0.520128286367281 0.518502754627612 1 1
0.367434984073873 0.366808763840163 1 1
0.520201819866498 0.518665257514982 1 1
0.729298049218102 0.727436936029258 1 1
0.568334936104646 0.566419428622759 1 1
0.769760337004902 0.767932223749405 1 1
0.138770446079914 0.138361086095714 0 0
0.815208930785982 0.813222537975521 0 0
0.471323472021761 0.469787982164175 1 1
0.213511294503688 0.212881372449811 0 0
0.52480435904227 0.523430912429539 1 1
0.528465311434404 0.526485992903384 1 1
0.487179723541785 0.485171801574405 1 1
0.432600144792666 0.431199772642515 1 1
0.518322005949021 0.516700218629465 1 1
0.419625614139065 0.41817349540731 1 1
0.647869969460808 0.645907943381444 1 1
0.520959394711109 0.519256371854512 1 1
0.493060769505988 0.492014692924234 1 1
0.760852672598027 0.759456502425571 1 1
0.398790013482009 0.397925965271058 1 1
0.588510519919886 0.586583860209476 1 1
0.660314789237757 0.6582073758666 1 1
0.688189164667216 0.685941887676592 1 1
0.480313227229616 0.478955423406768 1 1
0.551622264775485 0.549508290739962 1 1
0.0773987591177768 0.0771443898483426 0 0
0.755339467320427 0.753638926038062 0 0
0.327870289222426 0.326852652361784 1 1
0.277083193754781 0.276271240885923 1 1
0.500687309868439 0.49898065023141 1 1
0.373347288185937 0.371489106685576 1 1
0.461272780923386 0.460111660930471 1 1
0.481409156938514 0.480077072776201 1 1
0.631858248720276 0.629625812599443 1 1
0.471318421394098 0.470184344521732 1 1
0.434840292348228 0.433073499846298 1 1
-0.0489046111869107 -0.0488797262580496 0 0
0.546248235543029 0.544681404073938 1 1
0.52031194339474 0.519047172804035 1 1
0.366438607970692 0.364893426505374 1 1
0.242378948149665 0.241596585696384 1 1
0.415941323507007 0.414924243022714 1 1
0.537802445952539 0.53647642603375 1 1
0.847521895275312 0.845236544149926 0 0
0.333621912149648 0.332825115346546 1 1
1.25895186633312 1.25549023983432 0 0
0.401215177692276 0.40022951666909 1 1
0.770893391625638 0.768869526898696 0 0
0.427698664541921 0.426474324670129 1 1
0.594083174666448 0.592756877941589 1 1
0.513330250609973 0.51202080045076 1 1
0.500113831403621 0.498169279559453 1 1
0.342380231898643 0.341114038272851 1 1
0.603158144330389 0.600923148970035 1 1
0.275183296773221 0.274159352468033 1 1
0.555359743418226 0.553409207329789 1 1
0.6440033417306 0.642312134712716 1 1
0.632601845641818 0.631285021377308 1 1
0.383139928931597 0.382225331908344 1 1
0.490838939651406 0.488817196612711 1 1
0.297649620475522 0.296356187374318 1 1
0.13066627412424 0.129986007163963 0 0
0.601648824020245 0.600280424863108 1 1
-0.140320903230854 -0.139679464725216 0 0
0.483951938661169 0.482661710959304 1 1
0.463509687587281 0.462203134811584 1 1
0.445469132210948 0.4444257087532 1 1
0.516177600226066 0.514038839841466 1 1
0.329585051158811 0.329184045501424 1 1
0.673727006337453 0.672043558223605 1 1
0.566370189695931 0.565265251192785 1 1
0.117297789739354 0.116807304609567 0 0
0.818430851666658 0.815804480778529 1 1
0.472573676328047 0.471042369906638 1 1
0.449361162621101 0.448487541914686 1 1
0.686915027010214 0.684811993831236 1 1
0.446096948165972 0.444237502364845 1 1
0.27194478090194 0.271190992797048 1 1
0.853991324324388 0.851800485020621 0 0
0.475533081405291 0.474744668099158 1 1
0.591569368170966 0.589436809675523 1 1
0.376556755888702 0.375066643276148 1 1
0.306274377808271 0.305204363211827 1 1
0.844272994098842 0.84206688532301 1 1
0.602831445748402 0.600668951162042 1 1
0.454420692952848 0.452396766921363 1 1
0.684948083243163 0.683285178277078 1 1
0.438976976752465 0.437366138738624 1 1
0.650216904131088 0.647275130314296 1 1
0.231790959314039 0.231253544781183 1 1
0.776684658460755 0.774687149552513 0 0
0.21136890580884 0.210903583061986 0 0
0.39970415998132 0.398367142896418 1 1
0.365001459892559 0.363772518240353 1 1
0.502283861515638 0.501319073601512 1 1
0.685891196661492 0.684125475205848 1 1
0.491508668596957 0.489834425381437 1 1
0.794573128610568 0.791990683344345 1 1
0.722827717994671 0.721028345059333 1 1
0.587125706053236 0.585723489515839 1 1
0.603244596843006 0.601208127060822 1 1
0.554007361718217 0.552295628047039 1 1
0.518142514510066 0.517026392643175 1 1
0.250979393283909 0.250397647020981 1 1
0.431483424814385 0.430294841967347 1 1
0.619019703958129 0.61790102817169 1 1
0.62423916445128 0.622684148690102 1 1
0.271268875936998 0.270369716659559 1 1
0.73111639608672 0.728946873038799 1 1
0.202279086975193 0.201923626118594 0 0
0.296538190384849 0.295556997802913 1 1
0.344971242922084 0.344021010563307 1 1
0.567168834653167 0.565521030475812 1 1
0.362703019687157 0.361821128157561 1 1
0.437578029680578 0.436179948079979 1 1
0.634166116318645 0.632415682991164 1 1
0.854065381955323 0.850843817715172 0 0
0.510925804357086 0.509584777088817 1 1
0.552321751492662 0.550302327553657 1 1
0.57808947246156 0.576148692912013 1 1
0.659772293048679 0.657812011537011 1 1
0.527253594389946 0.525832354803963 1 1
0.468173800078032 0.466980398491356 1 1
0.168943199082797 0.168422043615286 1 1
0.0811204375061492 0.0810096210540426 0 0
0.582290369687047 0.580745583825275 1 1
0.599115417704169 0.597162485550017 1 1
0.483554301501853 0.482247499515505 1 1
0.40241717988042 0.400365848876937 1 1
0.567424523746411 0.566194212812892 1 1
0.597070811114806 0.595221299769777 1 1
0.51663793659862 0.515517731646435 1 1
0.438256773817687 0.43704592150826 1 1
0.25652984800549 0.2563232440577 1 1
0.634745978867374 0.632042298632804 1 1
0.883428075294061 0.881116025480624 0 0
0.415678276043094 0.414272076690022 1 1
0.584343750584853 0.582873105199916 1 1
0.393599434238206 0.392319448061688 1 1
0.704884579105805 0.702902367092533 1 1
0.392885662888428 0.391515971800095 1 1
0.56799639722832 0.566565020415776 1 1
0.555855985961835 0.554540841911279 1 1
0.256361534501234 0.256198005161418 1 1
0.427980606174853 0.426958098763139 1 1
0.513218674652731 0.512190713727467 1 1
0.438298598807929 0.437016089518345 1 1
0.397377148798525 0.39620156700901 1 1
0.34525224070044 0.344677946476371 1 1
0.887602286905894 0.884809940933071 0 0
0.381255305029222 0.380314430825577 1 1
0.6216566094579 0.619351516124279 1 1
0.481012453799639 0.47918613608645 1 1
0.557802094225479 0.556042843899108 1 1
0.389207222830346 0.388454698185662 1 1
0.397861182943805 0.396928112852722 1 1
0.622538792485161 0.620522757012264 1 1
0.394459003335217 0.393437130367359 1 1
0.55082305439756 0.549382286874674 1 1
0.747867776974039 0.745554474291508 1 1
0.715136460590677 0.71296731765304 1 1
0.485739578157122 0.48456131468928 1 1
0.575882936903442 0.574030953793529 1 1
0.364185486645382 0.363235228391591 1 1
0.129051509188351 0.128855568054409 0 0
0.451479962544683 0.450279066879632 1 1
0.555790649970947 0.553092924068652 1 1
0.762116358750983 0.75994123216224 1 1
0.477012675366556 0.475604576264254 1 1
0.611814859863171 0.609503243159563 1 1
0.65061455876646 0.649025710633708 1 1
0.296910136474294 0.295859204849224 1 1
0.371637058753236 0.370715651428263 1 1
0.474480548244777 0.472434960285351 1 1
0.512573073106409 0.510649303084736 1 1
0.444463032981757 0.443307919954305 1 1
0.264685511682232 0.264322519661673 1 1
0.455158121845525 0.453372071696367 1 1
0.617240874570806 0.615888988848623 1 1
0.434626417731042 0.43342308118325 1 1
0.240061043706002 0.239043881483904 0 0
0.640008672567187 0.637978882838902 1 1
0.383726069907229 0.382488605371831 1 1
0.434471332973504 0.433977827377848 1 1
0.303046672515525 0.30214688927486 1 1
0.382740688169525 0.381540592028625 1 1
0.154688860986873 0.154145690986635 1 1
0.556806307971534 0.554996969979552 1 1
0.190921774577494 0.190314240227728 1 1
0.598659267683911 0.596264463030765 1 1
0.669616130271024 0.667325363776506 1 1
0.646275671985485 0.644382912295853 1 1
0.325042431284594 0.32387282231186 1 1
0.630370134341616 0.628344941750651 1 1
0.219038522705043 0.218411765750915 0 0
0.638582974133186 0.636904815256599 1 1
0.544082272901101 0.542137564168851 1 1
0.236840590279592 0.235779926319203 1 1
0.412048368718267 0.410625903377077 1 1
0.534386531343492 0.532843437073755 1 1
0.639795935323027 0.638221994713631 1 1
0.473429004020401 0.472335125964381 1 1
0.328940255519585 0.327652896295686 1 1
0.320205097230912 0.319247426750574 1 1
0.635718795163195 0.63421157541073 1 1
0.550178749737537 0.547755536817299 1 1
0.586403575031951 0.585000161096587 1 1
0.261859848839463 0.261123510681483 1 1
0.700138140422572 0.698342720848056 1 1
0.257603035704623 0.25667645046635 1 1
0.200058622941292 0.199618877017344 0 0
0.891905635937184 0.889192982112018 1 1
0.41702898813125 0.415541737804344 1 1
0.690709497586822 0.687894458279943 1 1
0.301282003660714 0.300418670703258 1 1
0.313343097486281 0.312458427083667 1 1
0.381698572570723 0.380608191114937 1 1
0.431047455956781 0.430499005312899 1 1
0.641962658968344 0.640242479402626 1 1
0.579596278735727 0.577915243302786 1 1
0.544543020886224 0.542874836890952 1 1
0.641930359862859 0.640797190182422 1 1
0.681405581434259 0.679558173340824 1 1
0.347962587198297 0.346742437105667 0 0
0.857765765287811 0.854671214791882 0 0
0.194791702608556 0.194181197572758 0 0
0.438266734377363 0.43715668217425 1 1
0.495669452414973 0.493982861549192 1 1
0.740774372936419 0.738825441131076 1 1
0.530509573901654 0.528875286910846 1 1
0.691708707432269 0.689478371708071 1 1
0.394581681821764 0.393771097748296 1 1
0.42710567707821 0.426112953303725 1 1
0.0161264979359649 0.016395260451953 0 0
0.402789175749751 0.401599315576771 1 1
0.663591512864219 0.661735989586391 1 1
0.411910983680389 0.411045515900871 1 1
0.623873821859702 0.62219501769766 1 1
0.568539357031168 0.566999097424111 1 1
0.333385164465679 0.332319881586025 1 1
0.790788624875975 0.788755072009643 1 1
0.435011107457732 0.433749644161541 1 1
0.500542207766684 0.498926334062073 1 1
0.55456136826948 0.553373438986363 1 1
0.558908858556902 0.557068168892184 1 1
0.653511926742476 0.651879188227915 1 1
0.396848857620701 0.395929883760987 1 1
0.255960621647752 0.255170877138448 1 1
0.676323921968435 0.674881930607548 1 1
0.502715780101876 0.501424770362646 1 1
0.27292461116557 0.272023917206835 0 0
0.457317129846641 0.456010668374014 1 1
0.693180598595232 0.691039103455515 1 1
0.776611723316893 0.774622295993933 1 1
0.574499465922907 0.572423262377111 1 1
0.83511380965228 0.832487449654085 0 0
0.432642370112524 0.430176972991094 1 1
0.187840619439062 0.187519041264007 0 0
0.742143184049513 0.740075467797428 1 1
0.601655550427104 0.600484338881805 1 1
0.497270617237516 0.495869045880583 1 1
0.493941407100325 0.492589256679905 1 1
0.630040187837231 0.627392893942852 1 1
0.253759067142735 0.252704125207757 1 1
0.514030155339281 0.512252652026364 1 1
0.489193580745279 0.487756792602713 1 1
0.638371086105214 0.636068677558517 1 1
0.44770818498326 0.446516062254 1 1
0.604348944371021 0.602942155057475 1 1
0.426585788819741 0.425360698895319 1 1
0.830747650869429 0.827986215082555 0 1
0.547747557383161 0.545603121295543 1 1
0.632161479365368 0.630439329251116 1 1
0.414430571618401 0.41296153391753 1 1
0.189293292034523 0.188721833065487 0 0
0.51272587916351 0.511411899782677 1 1
0.444036747399208 0.442395327921484 1 1
0.797404538257249 0.795592513675494 1 1
0.463423423960271 0.46230983999991 1 1
0.706042127467103 0.704424441217737 1 1
0.552849953146841 0.551236802224919 1 1
0.263751151860945 0.26342353320259 1 1
0.499957896203904 0.49775028072629 1 1
0.430409110715216 0.4288473473268 1 1
0.690063264747998 0.688268507327827 1 1
0.225076895523242 0.224137014430411 1 1
0.320798993000379 0.320090222830966 1 1
0.456289266864051 0.454741634762057 1 1
0.688184655032809 0.686384839140069 1 1
0.338702869324583 0.337912463457547 1 1
0.384335541660223 0.382916599762042 1 1
0.637152863545489 0.635753659956908 1 1
0.493940938574748 0.491160679781423 1 1
0.691346854095718 0.68951663982158 1 1
0.681728489508267 0.679511377407272 1 1
0.270847531824224 0.270005012582667 1 1
0.623376565683876 0.62178136684222 1 1
0.467102458186342 0.465614359779571 1 1
0.312618195066837 0.311756883095653 1 1
0.437908605567299 0.436078213147207 1 1
0.585664615529196 0.584043429259127 1 1
0.617123974024698 0.61538567751572 1 1
0.567828786899269 0.566226542789901 1 1
0.545379153873429 0.544065063790797 1 1
0.518202017946929 0.51690150645168 1 1
0.853626434951486 0.851184079997619 0 0
0.586905419147484 0.585260403495594 1 1
0.395730485840038 0.394365444712741 1 1
0.266887643916134 0.266187541443847 1 1
0.571026094243569 0.569029061268979 1 1
0.566540617206444 0.564833499916056 1 1
0.364817987542321 0.363599970661975 1 1
0.441893250759618 0.440999144913135 1 1
0.592399102100264 0.590349499767725 1 1
0.627446741058484 0.625646982945787 1 1
0.584888036490393 0.583255010906023 1 1
0.63754680013436 0.635385817285693 1 1
0.492530761557612 0.491483252879841 1 1
0.511548418946111 0.510244210016165 1 1
0.75847246332145 0.755469426901031 0 0
0.25272817599005 0.251985771853945 1 1
0.299694088530869 0.298466373951433 1 1
0.69253960167612 0.690751200433955 1 1
0.626026923612873 0.62435892351947 1 1
0.379046917434959 0.378123105317763 1 1
0.33878157389882 0.337569572405784 1 1
0.373822203475171 0.372946744210816 1 1
0.632767166718707 0.630912342111997 1 1
0.678232635939446 0.676547999524017 1 1
0.603509378137317 0.602074298944243 1 1
0.262859261958604 0.261960709221454 0 0
0.336801036478603 0.336271437013392 1 1
0.389405123945035 0.388492148606385 1 1
0.498301388549116 0.497119560872133 1 1
0.650056233538531 0.648411904340666 1 1
0.617577278459335 0.615182250559699 1 1
0.816997764552801 0.814450730659487 1 1
0.640578288736795 0.638613017911723 1 1
0.35137742388237 0.350741596524049 1 1
0.635776422015348 0.633989034872706 1 1
0.445239839586773 0.443859694707507 1 1
0.419601818433437 0.41804059793217 1 1
0.331994007566171 0.330844521073174 1 1
0.631787103140491 0.629744275091437 1 1
0.784236579575896 0.781170849454945 0 0
0.532761853556335 0.530951915474661 1 1
0.678965403552605 0.676490767265714 1 1
0.430516859398002 0.429660494841422 1 1
0.478887305983223 0.477675389767679 1 1
0.567519054255671 0.566600530267154 1 1
0.502413899548476 0.501051700562351 1 1
0.627510865209786 0.625464271041131 1 1
0.461746439818312 0.460453703782061 1 1
0.986577333790946 0.983939209929086 0 0
0.856113455786573 0.853987871129473 0 0
0.26932479952602 0.268690943781763 1 1
0.7001586712185 0.698253744704923 1 1
0.654407050100775 0.652826138906361 1 1
0.595161265474194 0.593795513565897 1 1
0.381518927558685 0.380694015208506 1 1
0.331946742222154 0.331027212404663 1 1
0.542985443913911 0.541467887012293 1 1
0.536023321101875 0.534560363570771 1 1
0.39759727423884 0.396730990916172 1 1
0.439723148437497 0.43853129883997 1 1
0.541624460665189 0.540393955754422 1 1
0.423733340592058 0.42276945647414 1 1
0.482216056398069 0.481194412766935 1 1
0.52868517776376 0.527023992426544 1 1
0.444713966506533 0.443415031209316 1 1
0.781587094115039 0.780127083671732 1 1
0.202201730133788 0.201476734103507 1 1
0.787124906272807 0.785044089109306 1 1
0.426821523661868 0.425731434567729 1 1
0.577733502817811 0.575960137535851 1 1
0.817792764198803 0.815073000202894 0 0
0.553672450354561 0.551563506501705 1 1
0.628745833265002 0.627083854806235 1 1
0.723957650437991 0.722148432283958 0 0
0.600225058942659 0.598776479188624 1 1
0.596946695123138 0.594855744570663 1 1
0.564735198265943 0.562693803405833 1 1
0.56083064609775 0.559171244410871 1 1
0.482327236005146 0.48118049656004 1 1
0.574053551112016 0.572243408937188 1 1
0.509747875793355 0.508402907871294 1 1
0.401201915475166 0.400471606137872 1 1
0.428441529417696 0.42700308609451 1 1
0.344203943987066 0.343114763521097 1 1
0.495631713170097 0.49431521267481 1 1
0.556857871215943 0.555456699995099 1 1
0.617657061513936 0.615874787472261 1 1
0.546588976285381 0.544632233584429 1 1
0.549631650649888 0.547965790373521 1 1
0.361060705412474 0.360212068979091 1 1
0.57371545927649 0.572259387471247 1 1
0.169898415863259 0.169176769153458 0 0
0.94409987935841 0.941363657866314 0 0
0.418543868740518 0.417329636966616 1 1
0.530095436735771 0.527934404350433 1 1
0.720301945125129 0.718144943328859 1 1
0.722097958844629 0.720384057390925 0 0
0.458259200889982 0.457219208225707 1 1
0.605547489927689 0.604285925670397 1 1
0.690340581703652 0.688837855622716 1 1
0.462607541192295 0.461488387338065 1 1
0.673065391213161 0.671333235543157 1 1
0.51477190061297 0.513258187097562 1 1
0.335536477984251 0.334705034804817 1 1
0.364307285961963 0.362805468679279 1 1
0.809005870670242 0.806940827337149 0 0
0.368201671803278 0.367246767213524 1 1
0.258077593827488 0.257674577008158 0 0
0.496135883683236 0.494953792298967 1 1
0.420835634993256 0.419507488123766 1 1
0.478483547611084 0.476869935348666 1 1
0.533652630477361 0.531362255587976 1 1
0.29164683999067 0.290826586524075 1 1
0.631307824005332 0.629204091907644 1 1
0.864357974299506 0.861598162608904 0 0
0.314421339294512 0.313952891410729 1 1
0.404575301264532 0.403857375757776 1 1
0.59851901572023 0.596727852915554 1 1
0.537618311399686 0.535785261315051 1 1
0.67818484419823 0.676253116339493 1 1
0.305501183345554 0.304544887781409 1 1
0.352123172177179 0.351369058569577 1 1
0.343413797290385 0.342296421829612 1 1
0.199173724035538 0.19879384329958 1 1
0.566689072048365 0.564379089877391 1 1
0.529179102724486 0.526866858911123 1 1
0.555952703111564 0.554115321604872 1 1
0.406493725430846 0.405625515293468 1 1
0.583485218364973 0.58186930923921 1 1
0.473354406047692 0.472070565125446 1 1
0.470111492928485 0.469059352231343 1 1
0.575058773929745 0.57375406042332 1 1
0.630698132348053 0.629162307995749 1 1
0.490984719274788 0.489071693271742 1 1
0.287543260334317 0.286986956612094 1 1
0.620147522360369 0.61893492845778 1 1
0.475316046443058 0.472742483753016 1 1
0.709087148750681 0.706576675194207 1 1
0.218981529282881 0.218144973354986 0 0
0.652406117390327 0.650957986912697 1 1
0.617317376284284 0.615187098265991 1 1
0.624510883620877 0.622615087049271 1 1
0.661031741789743 0.658302868587005 1 1
0.391060368175103 0.390078414371672 1 1
0.617198483624308 0.615667490407422 1 1
0.455486855888479 0.454342824545337 1 1
0.492874397470344 0.491103477644974 1 1
0.381115161834364 0.379555242448855 1 1
0.378436012622676 0.3776919610443 1 1
0.350415439893543 0.349026378603797 1 1
0.686964535685069 0.685274669193761 1 1
0.487208729468653 0.48554114685423 1 1
0.524268960963332 0.522770585545587 1 1
0.51014566967278 0.508711939196353 1 1
0.543792326996731 0.542477189006198 1 1
0.532049794361541 0.530976641267425 1 1
0.428687310840549 0.426996352956964 1 1
0.378865363208272 0.377928162575548 1 1
0.574583255340765 0.57323942798113 1 1
-0.0473348027078656 -0.0473068881609945 0 0
0.767829295350996 0.766145496120637 1 1
0.59497840350709 0.593840966351128 1 1
0.618631968904351 0.61704081134938 1 1
0.666227766691293 0.664612015368425 1 1
0.66194714020738 0.660214345345436 1 1
0.316548036581358 0.315762638210123 1 1
0.739376047657443 0.737201907030969 1 1
0.32224588364245 0.321336062808997 1 1
0.588479314205469 0.586888934524206 1 1
0.615346108711284 0.613862255480122 1 1
0.683592296075763 0.682493935933032 1 1
0.348973589622301 0.347834872970331 1 1
0.551878129035005 0.550231887707428 1 1
0.620232088599979 0.618122990227198 1 1
0.535833577788504 0.534314397257855 1 1
0.654662544312791 0.652438437828637 1 1
0.673126722400324 0.67092959110227 1 1
0.416768140699929 0.415895595376357 1 1
0.760734249324873 0.758869169165645 1 1
0.365514863587857 0.364589548899089 1 1
0.455087439105211 0.454050658535307 1 1
0.47151023816628 0.47009251364785 1 1
0.614156007323581 0.612341025167847 1 1
0.526210257012715 0.524547835609399 1 1
0.432282081865826 0.431023783385544 1 1
0.408680179001523 0.407072411380141 1 1
0.511915101791304 0.510496545602463 1 1
0.665047985863338 0.663355018325905 1 1
0.53610311018974 0.534156229144903 1 1
0.554593635098824 0.552187501639973 1 1
0.568081373397127 0.566950714803228 1 1
0.224252021556623 0.223801417796914 0 0
0.428008190438811 0.42728409373974 1 1
0.632189368501097 0.630262269917767 1 1
0.523823320100227 0.52252955615316 1 1
0.453633213881242 0.452160089790238 1 1
0.688850193863013 0.686687979003953 1 1
0.618615445739129 0.6166590129795 1 1
0.560174058986845 0.559072417626261 1 1
0.55222958926893 0.550442074120543 1 1
0.319007777887847 0.318015210588356 1 1
0.649425599341656 0.647220273853729 1 1
0.796027837442172 0.793563603276009 1 1
0.884279053037084 0.880941190797409 0 0
0.536900205382312 0.535273142208575 1 1
0.737440155318891 0.73467132525133 1 1
0.49346368167611 0.49177453600919 1 1
0.590136177250398 0.588798081626124 1 1
0.654137119085498 0.652304550658076 1 1
0.235801370476267 0.235551044907545 1 1
0.542201298419025 0.540245733394903 1 1
0.564513456053903 0.563166898893655 1 1
0.689319097811695 0.687237847699277 1 1
0.585928347828261 0.584287067603476 1 1
0.499216265579595 0.497573412160094 1 1
0.444621631968435 0.4433896101596 1 1
0.620976794878206 0.618776647599812 1 1
0.440102391256329 0.439335973036502 1 1
0.639315862462769 0.637736144730699 1 1
0.413620636339025 0.412564770808999 1 1
0.268388340844903 0.267422282145454 1 1
0.405488527751288 0.40426404249401 1 1
0.64992950008513 0.647983273868312 1 1
0.517322803411545 0.516152034450858 1 1
0.135712329225828 0.135903956989953 1 1
0.29287114063437 0.291799468898464 1 1
0.442900037633859 0.44177344491997 1 1
0.348509313760433 0.347310173598162 1 1
0.510650422578391 0.509195412280996 1 1
0.592396562982965 0.591184608407166 1 1
0.37356343691286 0.37274166045692 1 1
0.180749287567087 0.179994350397925 0 0
0.496119199743147 0.494991806213112 1 1
0.409379173975887 0.407315751862195 1 1
0.562991510857977 0.561384023199755 1 1
0.776288083894124 0.774281891621749 0 0
0.463940287107906 0.462960514689019 1 1
0.607576369221554 0.605455065632972 1 1
0.406386701005526 0.405052898445373 1 1
0.527199727337871 0.52604912065575 1 1
0.618324344481794 0.616774443027889 1 1
0.832922432142325 0.830345163374938 0 0
0.493520598982214 0.49155554598965 1 1
0.375820777614991 0.375083631679256 1 1
0.464518701558611 0.463086180225868 1 1
0.0443213873603653 0.044390126322857 0 0
0.487113609352344 0.485417446749261 1 1
0.345428605015927 0.344349730955661 1 1
0.484613293384354 0.483758592928445 1 1
0.590630860686731 0.588899695130506 1 1
0.386369501412647 0.384954653682204 1 1
0.708574975892474 0.705711386857809 1 1
0.386794728951733 0.385416801030418 1 1
0.384136512506777 0.38304295609395 1 1
0.437691919567773 0.436094082513138 1 1
0.522982217938161 0.520920438971501 1 1
0.770408257665589 0.768172803182109 1 1
0.357370607608419 0.356538803939225 1 1
0.215101262422514 0.214531650196601 0 0
0.619982058635956 0.61789901558111 1 1
0.661735265148739 0.659716644368845 1 1
0.45748906029464 0.455536771205638 1 1
0.285945059465944 0.285490095730852 1 1
0.559658971169668 0.557816970104977 1 1
0.679185541182562 0.677028146554405 1 1
0.784852884176371 0.782326371672061 1 1
0.272395953590089 0.271312246760011 1 1
0.337639838425266 0.336659882048127 1 1
0.702022360262527 0.699886022357397 1 1
0.640503981118735 0.638704768948059 1 1
0.452387694633939 0.451366384205049 1 1
0.223252666160373 0.222988439638724 0 0
0.337954226451183 0.337032194195549 1 1
0.548615105623148 0.547169489059331 1 1
0.54738829208617 0.545622891747795 1 1
0.553516979375349 0.551891582079045 1 1
0.746499165519727 0.744461693330519 1 1
0.654900917075406 0.653018670986237 1 1
0.642946853416853 0.641551735605482 1 1
0.58842565929892 0.586821565397132 1 1
0.0863274512956516 0.0861641325415063 0 0
0.432062080528373 0.431159022219811 1 1
0.235545905219035 0.234955126197766 1 1
0.735994969663725 0.733547720817549 1 1
0.510224011827003 0.509254426066147 1 1
0.329813334554404 0.32925116716639 1 1
0.613742328694474 0.611892564053456 1 1
0.455637530645885 0.45440421195657 1 1
0.397522481442925 0.396357265254405 1 1
0.291295351340681 0.290675050159109 1 1
0.65837454512369 0.656748419111186 1 1
0.596932252242432 0.595206161956473 1 1
0.391005700625768 0.389457976984347 1 1
0.393310040243618 0.391982858336975 1 1
0.262066020934185 0.261621031084581 0 0
0.71428494469326 0.7122838729376 1 1
0.350270614082645 0.349058643883332 1 1
0.29448440679597 0.293635192451673 1 1
0.267558396510087 0.266917074289089 1 1
0.531598593288724 0.530344200025299 1 1
0.365016343202526 0.364203473238571 1 1
0.755894929911896 0.753702096939455 1 1
0.594947781660329 0.592719000001835 1 1
0.611884823827256 0.609376003520383 1 1
0.596359643584077 0.594898513259322 1 1
0.561672496486663 0.560130633267775 1 1
0.747843321077686 0.745093196727772 1 1
0.397719676145838 0.396893030857029 1 1
0.647773319053501 0.646227942338336 1 1
0.453385487641178 0.451957612177976 1 1
0.205972793055504 0.205444338388928 1 1
0.355907161233856 0.354773341302916 1 1
0.382856482151788 0.381769875373543 1 1
0.613488095893038 0.611765696587482 1 1
0.431206167917081 0.429058418842027 1 1
0.560881271009007 0.559399063800743 1 1
0.287840894988675 0.287114945432715 1 1
0.556013165813154 0.553960835403607 1 1
0.523735283566882 0.522135228859557 1 1
0.440659962841929 0.439562351545156 1 1
0.416834776795463 0.415648811544017 1 1
0.419235281642767 0.417847330039226 1 1
0.432892993395782 0.430888035211658 1 1
0.540241298594112 0.538586896474961 1 1
0.522293236550609 0.521150784355524 1 1
0.622193404073224 0.620451967950871 1 1
0.467307720195871 0.465392841695588 1 1
0.558975095200025 0.5575686061141 1 1
0.452026906291392 0.450952355380317 1 1
0.450707627431195 0.449118487554174 1 1
0.544248352440806 0.543161226640512 1 1
0.651962949143953 0.650609575781116 1 1
0.344184277895716 0.34283358293575 1 1
0.251101468810207 0.250535015619856 0 0
0.582992903864895 0.581732218745455 1 1
0.796912809353997 0.794208145027491 1 1
0.814934019516744 0.813041412324383 0 0
0.654048906642846 0.651640108450328 1 1
0.362715821639706 0.361317867930018 1 1
0.209558822340242 0.209010347614452 0 0
0.549166597006313 0.547772150538542 1 1
0.536442197580549 0.534894897636117 1 1
0.668642142941161 0.667069128232601 1 1
0.310815651204193 0.309797847991325 1 1
0.578191065095026 0.57612950023466 1 1
0.465015341893843 0.463705394878035 1 1
0.629437653510111 0.627251634521968 1 1
0.545479119796829 0.543693893355106 1 1
0.557186268674326 0.555957007646922 1 1
0.532292951050905 0.530602363887028 1 1
0.468575286741645 0.467675933603956 1 1
0.508448081582347 0.507247175432102 1 1
0.774214755868376 0.771725519751809 1 1
0.704841717696466 0.702866144678226 1 1
0.568627533255709 0.567101781513921 1 1
0.545796072797033 0.543584951351077 1 1
0.25827860063636 0.257344736291196 1 1
0.525927987907856 0.524564723560894 1 1
0.544960531539275 0.54271079659976 1 1
0.454880504543814 0.453898619952664 1 1
0.658437100048173 0.656458888468197 1 1
0.673742076662021 0.671976372567572 1 1
0.821748169775524 0.819403051078843 0 0
0.711423249087344 0.709443508118339 1 1
0.786388306080282 0.784044359284883 1 1
0.33540477422514 0.334176621372589 1 1
0.779448215272246 0.777465554779107 0 0
0.526384341704931 0.525328883421483 1 1
0.295481407040923 0.294380529415129 1 1
0.570860469594192 0.569007661214377 1 1
0.849357487880909 0.846913820717624 0 0
0.515501500252484 0.513939020354478 1 1
0.487895238122691 0.486627470254781 1 1
0.626313343988235 0.62481507843335 1 1
0.275426585401357 0.27483178328774 1 1
0.589831156844646 0.587908608381588 1 1
0.782516747746193 0.780834550787483 1 1
0.892732307601865 0.889812711354643 0 0
0.536056756940781 0.534266918632148 1 1
0.543662325970556 0.542597893976469 1 1
0.454466545599402 0.453276766951107 1 1
0.574417722689677 0.572999820551712 1 1
0.440237791706789 0.438617632780734 1 1
0.523293601375801 0.520975491561572 1 1
0.205896504209759 0.20579444017308 1 1
0.451304537761334 0.449596089367466 1 1
0.668701382927305 0.666919829623576 1 1
0.11139504881391 0.111494211416996 0 0
0.727358314208129 0.724559124804428 0 0
0.599589821242786 0.597322474308934 1 1
0.556346464846045 0.554219293471796 1 1
0.447367595041561 0.446035958517855 1 1
0.516667733737125 0.515496012188821 1 1
0.508254821524726 0.506686186249892 1 1
0.38256104714738 0.380775954862241 1 1
0.876819434411748 0.873684630995401 0 0
0.521628087456639 0.519829072507148 1 1
0.455450907727741 0.454523201467442 1 1
0.669722099773931 0.668372774540025 1 1
0.389076023051738 0.388122328219509 1 1
0.724843868420448 0.72254329117812 1 1
0.552170950679994 0.550526135178897 1 1
0.89209223922641 0.889202228156915 0 0
0.568768682451182 0.566699498819746 1 1
0.426596392625067 0.425423564825524 1 1
0.676938196619254 0.675033457254113 1 1
0.447374693775522 0.445693529430001 1 1
0.135876018328268 0.135300085705343 0 0
0.431943644487082 0.430805436891631 1 1
0.67547496401175 0.673965757148753 1 1
0.335835157318246 0.334859992241441 1 1
0.333751605361045 0.332673665648611 0 0
0.632722842173716 0.630846543406801 1 1
0.386419900605523 0.385460578507701 1 1
0.671600533036206 0.669170689803232 1 1
0.392528622945122 0.390754879675453 1 1
0.316190509353626 0.31543340661557 1 1
0.463288062764516 0.4620383001185 1 1
0.626419565575669 0.625035029304486 1 1
0.483285548789101 0.48215177457254 1 1
0.377891702740841 0.376814498039025 1 1
0.334335101962992 0.333239633677716 1 1
0.667647866091808 0.665917204941093 1 1
0.508471933408166 0.506900989845895 1 1
0.756273523948734 0.754710963990446 1 1
0.834796799568207 0.833042793154735 0 0
0.646053751339512 0.644362082521894 1 1
0.229525076276258 0.228771236368899 1 1
0.580246352981891 0.578617672577846 1 1
0.671383221844626 0.669139958972126 1 1
0.597081754918964 0.595859917374809 1 1
0.358123588648298 0.35707876641756 1 1
0.652244546812787 0.650030551559544 1 1
0.321424858989127 0.320339502481395 0 0
0.266962544439656 0.266250260422622 0 0
0.702212062825522 0.70079097897841 1 1
0.569599395317354 0.566739371604752 1 1
0.500554221943686 0.498858947574577 1 1
0.470991858053677 0.470091193879521 1 1
1.12310713455721 1.12078113795418 0 0
0.358075505218854 0.356448763148612 1 1
0.580041888280651 0.57800917689177 1 1
0.390704737536495 0.389893842648748 1 1
0.396535758927028 0.395803250992578 1 1
0.33694659231558 0.33545935023918 1 1
0.0690161203024395 0.0687809002114956 0 0
0.604132367970583 0.601952030868889 1 1
0.563288840222488 0.561695296521719 1 1
0.668693341635247 0.666688427790124 1 1
0.401818073691271 0.400823232558411 1 1
0.466454676543521 0.465248669962677 1 1
0.390947033332076 0.390468471467386 1 1
0.490882642931497 0.489201453185554 1 1
0.431002933627464 0.429870950819876 1 1
0.497960673507078 0.496313799591963 1 1
0.402768184973411 0.401316908131705 1 1
0.544039644768621 0.542226619329246 1 1
0.671022707547404 0.669432713382211 1 1
0.404261345455121 0.403225651577235 1 1
0.506080119867588 0.504400088062398 1 1
0.703579367991 0.701020284856151 1 1
0.314624837020302 0.313799974043745 1 1
0.462043984225142 0.460913310364432 1 1
0.496211308472347 0.493715320052462 1 1
0.53778603656065 0.535981070421927 1 1
0.161146025415315 0.161496368382695 0 0
0.442857064678502 0.441866567679965 1 1
0.425300086798781 0.424294724970243 1 1
0.373822152791689 0.372767788170625 1 1
0.27413795550947 0.272932582270447 1 1
0.298496042021258 0.297529785388263 1 1
0.350354207723658 0.349114791020973 1 1
0.319272669324535 0.318276660990458 1 1
0.276205346988037 0.275416726022694 1 1
0.901691260024314 0.898503508777498 0 0
0.504176609350607 0.502834571264445 1 1
0.49645875538111 0.494643218954367 1 1
0.608289006578915 0.606167257487906 1 1
0.715419990631289 0.713397379942823 1 1
0.60983154215959 0.608216913597146 1 1
0.66067386279434 0.658552330623542 1 1
0.437637160028924 0.436776284447214 1 1
0.61004606374544 0.607531437285767 1 1
0.288816945288354 0.288435758143309 1 1
0.625501597163197 0.623374808426384 1 1
0.132763593499776 0.132840076255129 1 1
0.464444252322961 0.463169562505172 1 1
0.388145268372781 0.386944476811704 1 1
0.657080073026475 0.655115134677068 1 1
0.284436522886467 0.283442086360787 1 1
0.700878784063962 0.699020219475884 1 1
0.387041493789848 0.386076859311993 1 1
0.480772733813017 0.47894190342022 1 1
0.721468500440318 0.719648891041032 1 1
0.32662238466707 0.325565694674012 1 1
0.270045109074853 0.26939336073925 0 0
0.695961383530055 0.692835838559162 1 1
0.696276515552443 0.694617490181449 1 1
0.489256166586629 0.487679630983717 1 1
0.75460037923196 0.751657892883292 1 1
0.412095246914222 0.411141621179972 1 1
0.534246229183111 0.532795929271872 1 1
0.366405259633224 0.365532790486518 1 1
0.647817054053597 0.645736296311845 1 1
0.570757378198669 0.568365301316204 1 1
0.592976911172778 0.591035233557275 1 1
0.484524632783294 0.482457844655985 1 1
0.587578387944748 0.585744893929374 1 1
0.264359676011559 0.263894216363014 1 1
0.365635553050272 0.364727963658167 1 1
0.362490851963038 0.360871745540681 1 1
0.539204689511134 0.537697960142711 1 1
0.292064057700225 0.290990170526325 0 0
0.329481993465284 0.328842154680982 1 1
0.311751548297394 0.310907036326213 1 1
0.362551170412266 0.36148471827921 1 1
0.689631751385326 0.687696046175158 1 1
0.222361317379876 0.221417100345091 1 1
0.496590241043314 0.494325477571762 1 1
0.421378998193443 0.419986218205674 1 1
0.628069792524877 0.626511711446983 1 1
0.590111465610932 0.588456321648478 1 1
0.128397970286771 0.127972654977257 0 0
0.52532265632517 0.523909780043811 1 1
0.532967690691988 0.531504683145374 1 1
0.57466188880665 0.572546694778902 1 1
0.221220164815715 0.220530961707061 1 1
0.624361653506659 0.622499528595451 1 1
0.485304676005155 0.483579646297603 1 1
0.313045633693867 0.311628513605432 1 1
0.724961711712749 0.721896011662632 1 1
0.398385877818792 0.397132729357216 1 1
0.473211267697794 0.472050594509277 1 1
0.312430051231487 0.311547596689916 1 1
0.235444124129937 0.23516669999905 1 1
0.513569718000197 0.51241076527777 1 1
0.563182346784705 0.562025325848802 1 1
0.325810744885207 0.324987068393406 1 1
0.564294100003189 0.562341106660026 1 1
0.574860342979072 0.573114468984462 1 1
0.656421769587868 0.653869800652021 1 1
0.630929887555912 0.62893838982936 1 1
0.126586612329719 0.126381488553039 0 0
0.3897441308396 0.387916097791406 1 1
0.317227789440692 0.316499580922785 1 1
0.272030351383959 0.2714845310838 1 1
0.55156844051097 0.549398080757428 1 1
0.245093562401267 0.244452825528354 0 0
0.510340292047114 0.508591752220076 1 1
0.547193437493069 0.545362490003182 1 1
0.261323108992109 0.260508389229766 1 1
0.811071130753415 0.808358054586453 0 0
0.526214358425616 0.524928293253487 1 1
0.333291496753875 0.332467632023401 1 1
0.4349181831292 0.433472613144014 1 1
0.18446713772577 0.184052357790677 0 0
0.741920564464809 0.739305403189261 1 1
0.623330624090303 0.621546990500262 1 1
0.568008853562333 0.566724797165987 1 1
0.829325870684936 0.827420758840604 1 1
0.588552777451094 0.586902688532717 1 1
0.626584947639076 0.625232115592248 1 1
0.380108903756705 0.378660689388868 1 1
0.688711208513489 0.68655060143441 1 1
0.405794340987244 0.404866165903655 1 1
0.139127187655464 0.138857719653785 0 0
0.474967050447008 0.473466068442824 1 1
0.5708794702487 0.569159441318435 1 1
0.313297697281711 0.312455103374757 1 1
0.299371880259685 0.298299594466762 0 0
0.466099961876085 0.464964767601021 1 1
0.690250590193741 0.687593089001388 1 1
0.546278933270114 0.544220941294885 1 1
0.568298191091621 0.566956589968658 1 1
0.526135588611518 0.52493544539299 1 1
0.471530985667237 0.469676007716048 1 1
0.611602296969921 0.609870740974708 1 1
0.666160541270237 0.664365045941409 1 1
0.373027501526892 0.37178562836746 1 1
0.595117543512027 0.593252032821766 1 1
0.366736494565141 0.365737854613583 1 1
0.162326659539121 0.161526220599303 1 1
0.525070405191428 0.523770675417237 1 1
0.891591559445704 0.88958802243362 0 0
0.420039276996596 0.418557417929837 1 1
0.510747188491976 0.509689808215608 1 1
0.324138474630908 0.323068333508772 1 1
0.325529201960851 0.325023431703155 1 1
0.764407983328404 0.762594424268525 0 0
0.181184044351785 0.181060636169777 0 0
0.374722464905485 0.373816417506103 1 1
0.170178097045659 0.169667958556614 0 0
0.169664202462201 0.168843752424323 0 0
0.333295263054913 0.332229516384121 1 1
0.642077002287076 0.640203512414379 1 1
0.468998224192689 0.467509432855704 1 1
0.494963976051763 0.492645305034114 1 1
0.648902943979259 0.646822213338122 1 1
0.66669716355122 0.664722606079628 1 1
0.663904736858353 0.66231249027012 1 1
0.519817224674244 0.518782197409569 1 1
0.612418466278303 0.610928143633431 1 1
0.582670093388924 0.580196703752018 1 1
0.43971771034333 0.438783245952137 1 1
0.769933189787564 0.767567828192468 1 1
0.230332822492175 0.229980534785184 1 1
0.8962466051598 0.893460119321715 0 1
0.804157665041182 0.801316206438404 1 1
0.473007870937438 0.471569525820941 1 1
0.445467740875336 0.444501873642344 1 1
0.528052026428897 0.526377297184939 1 1
0.684731025512855 0.681965887470378 1 1
0.555660909050364 0.554338200535898 1 1
0.422967761458091 0.421523156211815 1 1
0.406244220120722 0.40470623204642 1 1
0.476249183800091 0.474723770169822 1 1
0.478804036341687 0.477740023785936 1 1
0.463637278400998 0.462402736103057 1 1
0.594743728682293 0.592348680685365 1 1
0.191631189383158 0.191341730823869 0 0
0.360683870873921 0.359096334795409 1 1
0.587689874364448 0.585561021842327 1 1
0.409784781147818 0.408582938723917 1 1
0.625888482405245 0.624347395553319 1 1
0.523366100914543 0.521458253839304 1 1
0.624664116883912 0.623161155399167 1 1
0.704384934050425 0.702597726117053 1 1
0.581199996282428 0.579927260294552 1 1
0.70030181004372 0.69822627591889 1 1
0.624021360376851 0.622163873421136 1 1
0.541845315688017 0.540214624792941 1 1
0.342533392813444 0.341739206490933 1 1
0.512258470729399 0.511264867555709 1 1
0.371635457047356 0.37029545854559 1 1
0.450089710247058 0.44907158739398 1 1
0.213225390134106 0.212542591829126 1 1
0.242662332826252 0.242015841403365 1 1
0.391467409132411 0.39058148934449 1 1
0.611760983375733 0.610064633818926 1 1
0.2094568397154 0.208502451659151 0 0
0.683687551906176 0.682082892943754 1 1
0.605973960855997 0.604178742162522 1 1
0.561107004735597 0.559336142902369 1 1
0.576764907042425 0.575194831798574 1 1
0.483410438613377 0.481847520682763 1 1
0.671770799149392 0.669803877896008 1 1
0.538941113825235 0.537598908383703 1 1
0.893275312090384 0.890372011417715 0 0
0.446108327457216 0.444822607144529 1 1
0.377542824497641 0.376156493087066 1 1
0.596484734357212 0.594514291059065 1 1
0.33911194698916 0.337990378792185 1 1
0.443237556215428 0.441634868563152 1 1
0.927662638177239 0.924676990485452 1 1
0.540321916070042 0.539057110207456 1 1
0.775405878264482 0.77275863792914 1 1
0.580795717753812 0.579298021375847 1 1
0.523037074837297 0.521700853570232 1 1
0.425372251795983 0.424650577204509 1 1
0.465867472711016 0.464689006444976 1 1
0.551968047571438 0.550504188544624 1 1
0.617010490762102 0.615300107133341 1 1
0.508340735057029 0.506916010586696 1 1
0.396049492039697 0.394925208287746 1 1
0.316102377216378 0.31501983410691 1 1
0.454010393879537 0.452603332743098 1 1
0.26517119931968 0.264461107299804 0 0
0.493641391185113 0.491985913375796 1 1
0.606148959415419 0.603707570439857 1 1
0.578034422347026 0.576237835471624 1 1
0.316457557045802 0.315432708360692 1 1
0.424678578904516 0.423338332322662 1 1
0.717437098952796 0.715483882595547 1 1
0.562835937159979 0.561153351099434 1 1
0.504122635099686 0.502249249483018 1 1
0.505016592121133 0.503547295865198 1 1
0.675483601333149 0.672759500301158 1 1
0.376446007332669 0.375562324661798 1 1
0.387509856108564 0.38632529257524 1 1
0.402334798816073 0.401332276229017 1 1
0.515979944032302 0.513928904966089 1 1
0.683539988835254 0.682117567022461 1 1
0.0416198878187374 0.0413806309468163 0 0
0.390772667133809 0.389815331379916 1 1
0.358075287545104 0.356977443581088 1 1
0.589412429540819 0.587457533514794 1 1
0.708158018003703 0.705742434992093 1 1
0.50478309210334 0.503461983581346 1 1
0.159644737855201 0.159430966596922 0 0
0.380376369178318 0.379816837862405 1 1
0.491704883666577 0.490202496604477 1 1
0.378873877909529 0.377293871679934 1 1
0.290895886743758 0.290330911092756 1 1
0.427681258755055 0.426407472073819 1 1
0.375791497864871 0.37481445615615 1 1
0.708242179662343 0.706163069475933 1 1
0.612606122113766 0.610978894012519 1 1
0.681498007222684 0.679465070730228 1 1
0.235686848721946 0.235143891013402 0 0
0.280157900695767 0.279431328288608 1 1
0.601336882835258 0.60005583031224 1 1
0.574904854876781 0.573286653810401 1 1
0.538312998272848 0.536515782479172 1 1
0.417515835469704 0.416222903237857 1 1
0.682611383710049 0.680108280148765 1 1
0.47995848786202 0.478484667504469 1 1
0.670966616334492 0.66930877276923 1 1
0.276215945883375 0.275199461631946 1 1
0.524593888203559 0.522699377235234 1 1
0.484388484259636 0.483107845406442 1 1
0.30862042185443 0.30822555595872 1 1
0.416114151991383 0.414691029239769 1 1
0.545301116732153 0.543683704179344 1 1
0.409269320132609 0.407435373758663 1 1
0.514804169791848 0.513283432055186 1 1
0.464884934639146 0.463602818342899 1 1
0.511271859931687 0.509674602206817 1 1
0.437519864218139 0.436339805905415 1 1
0.345677258809555 0.344675605516234 1 1
0.186948130802716 0.186461556269398 0 0
1.09130518164586 1.08815644433409 0 0
0.487368800043854 0.485937621855846 1 1
0.735957344123548 0.733916054358066 1 1
0.56483243007411 0.562987719083658 1 1
0.569943706458952 0.568340880729786 1 1
0.153462963965045 0.153183142427494 1 1
0.596950769231018 0.595559016641454 1 1
0.614782075966604 0.612600769163023 1 1
0.763979353798599 0.761460622764658 1 1
0.455475367203281 0.454066314583331 1 1
0.532021880273871 0.530813732972014 1 1
0.395461674065257 0.394372484596372 1 1
0.410232859928705 0.408938719057299 1 1
0.556824011824298 0.555082019119322 1 1
0.618319325184213 0.617059123878986 1 1
0.240584047787971 0.239894768465486 1 1
0.645011688354842 0.642358095696277 1 1
0.446444992214125 0.444471842233607 1 1
0.758644269762245 0.756961905059228 1 1
0.535600881614972 0.533633371725144 1 1
0.692900387251615 0.690697279326934 1 1
0.62553680563986 0.624307863093172 1 1
0.519922604714875 0.517870647713286 1 1
0.983358888985962 0.981187010637034 0 0
0.460213623251432 0.458628457356151 1 1
0.361344765145228 0.36031411737158 0 0
0.569570500548932 0.567328833513205 1 1
0.589824339513535 0.588051090005282 1 1
0.437484487262515 0.435699882166199 1 1
0.443981477241223 0.44260911891893 1 1
0.536784844737178 0.535138106766581 1 1
0.22372259946786 0.222700509285033 1 1
0.413683142509895 0.412398883552823 1 1
0.724164620744442 0.72183872653 0 0
0.527726029992482 0.526655799104874 1 1
0.546845132636044 0.545768491859945 1 1
0.718826599419791 0.71664657575402 1 1
0.439730753547947 0.438499416054713 1 1
0.40070337691738 0.39906323464771 1 1
0.401804668872187 0.400552973765712 1 1
0.745646007229021 0.743856291805206 1 1
0.600440020661702 0.598689273467201 1 1
0.555878396294265 0.554482643480546 1 1
0.236807876074684 0.236148621930992 0 0
0.262625950025815 0.261558767092706 0 0
0.61326006667532 0.611335420378934 1 1
0.543872545641068 0.542341569661095 1 1
0.43285610302338 0.431714493586993 1 1
0.468615352729266 0.467214323712555 1 1
0.449512391373694 0.44872924892391 1 1
0.321262337431472 0.320000752936729 1 1
0.448676116175594 0.447116932076768 1 1
0.246618257900411 0.246035132595411 1 1
0.4068136105944 0.405972762933424 1 1
0.654127944610127 0.651951978180022 1 1
0.349855698139408 0.349093505295208 1 1
0.330713600591767 0.329445858523766 1 1
0.492003021896906 0.490529275356092 1 1
0.688517417606392 0.687358986389561 1 1
0.637339911051806 0.635153034129006 1 1
0.484227507246713 0.482153105429316 1 1
0.533130684799419 0.532070189854261 1 1
0.257471636206362 0.256647942950056 1 1
0.410916451517831 0.409923563008535 1 1
0.39769104337344 0.396209009958157 1 1
0.138242154948867 0.137521809624399 1 1
0.743734529537409 0.741502102175202 0 0
0.594721200163366 0.593280964860619 1 1
0.461129234083448 0.459856731355778 1 1
0.42476561122043 0.424004646953704 1 1
0.604145930839705 0.602388847708287 1 1
0.672540466750979 0.670215405125568 1 1
0.539930524135536 0.538779143684674 1 1
0.576443470023077 0.575248875977277 1 1
0.515747044337024 0.5145529408608 1 1
0.599107237745724 0.597131601602777 1 1
0.581871050599362 0.580353750319722 1 1
0.526678102974864 0.52510074765502 1 1
0.410185552667587 0.409074293852387 1 1
0.228087378479921 0.227645390602402 0 0
0.675578225127576 0.673912015914128 1 1
0.544490320268636 0.542607245380948 1 1
0.284872196328964 0.284403915599776 1 1
0.503604180679366 0.501911648562835 1 1
0.489755432261048 0.4880409088349 1 1
0.409855720003169 0.408827714171758 1 1
0.528152693127038 0.526397026030065 1 1
0.820883709700801 0.818306219095219 1 1
0.268987599839098 0.268074992405623 1 1
0.539753164072843 0.538468685776692 1 1
0.558312867294002 0.556529528433311 1 1
0.524132056053832 0.522519285835853 1 1
0.582198747821839 0.580559944189105 1 1
0.562992098369301 0.561694822146807 1 1
0.400050033795428 0.398572186923506 1 1
0.59176143051081 0.590464885834564 1 1
0.465524904139362 0.464272141609642 1 1
0.812386278052425 0.809361310248697 0 0
0.803604746953787 0.800828537621295 1 1
0.424749483829993 0.423469462319565 1 1
0.528537287129245 0.526738342278305 1 1
0.1571206673378 0.15665505782176 0 0
0.54252613375776 0.541365477302169 1 1
0.568026551162546 0.565640338027758 1 1
0.684477050113208 0.683016481814013 1 1
0.00266713515048719 0.002913161030143 0 0
0.410432553739727 0.409095005199159 1 1
0.475611570175176 0.474769778052316 1 1
0.550932716399931 0.549246141643691 1 1
0.449113143992407 0.447939066355521 1 1
0.471204859586159 0.469904462417903 1 1
0.5710702705771 0.569287233103763 1 1
0.540411703185494 0.538447245612701 1 1
0.394865795761969 0.393764184706573 1 1
0.481547886909862 0.48053122731078 1 1
0.515784495718953 0.513884107310435 1 1
0.449964040566778 0.4487861410288 1 1
0.951277933810844 0.948275961808865 0 0
0.431524850315299 0.429746688095487 1 1
0.454820643064346 0.453290005127853 1 1
0.546807082210756 0.545267571038564 1 1
0.602079443036925 0.600220078286415 1 1
0.632644047369136 0.631070806986365 1 1
0.554504461251698 0.552644734090514 1 1
0.198004063438391 0.197445711032516 1 1
0.698021226617676 0.696212316307346 1 1
0.0864781524901158 0.0862978701136538 0 0
0.368605727026424 0.367489637085797 1 1
0.710322528803994 0.708447981435203 1 1
0.477517174019544 0.47616903273148 1 1
0.542930874744412 0.541233808597838 1 1
0.276077618936764 0.275054477750941 1 1
0.371434056444551 0.370954509778063 1 1
0.469662796889921 0.468523768447838 1 1
0.490781170008505 0.489324417832854 1 1
0.506235701958691 0.504984505432307 1 1
0.720058705861605 0.718607504521326 1 1
0.383881501323309 0.382269086024039 1 1
0.45657590684725 0.455529147390859 1 1
0.768722470563015 0.765705839416854 0 0
0.311647699577768 0.310829928665045 1 1
0.660724384272734 0.659238926866082 1 1
0.449502976769292 0.448560275081083 1 1
0.301435762655763 0.300678350243133 1 1
0.612626291596519 0.610211330437885 1 1
0.0590501437444561 0.0590098575761272 0 0
0.560530073055787 0.558885179293712 1 1
0.773688270233472 0.771631772410597 1 1
0.390511967745192 0.389400889379987 1 1
0.524348121991702 0.522928297078885 1 1
0.624800698238832 0.623346043647398 1 1
0.72787898392643 0.725736756280382 1 1
0.409836276843631 0.408674276780427 1 1
0.421178833030613 0.420447235304223 1 1
0.415767885649262 0.414636750439815 1 1
0.673376973025147 0.671194500397079 1 1
0.689301794058877 0.686050456220551 1 1
0.47534085378036 0.473926208927592 1 1
0.416421634977574 0.414986801941575 1 1
0.404434997009716 0.403191493528678 1 1
0.616283936514367 0.614392818048103 1 1
0.58968885611008 0.58768420804967 1 1
0.243401625228925 0.242613403484601 1 1
0.713759936979969 0.711724145525531 1 1
0.685195905832704 0.682962122976615 1 1
0.457576289821743 0.456084113089126 1 1
0.417509375015337 0.415891707565213 1 1
0.491957237164219 0.490057594634285 1 1
0.689242727954422 0.6878180495461 1 1
0.584471450819797 0.582176372407434 1 1
0.448994749258136 0.447435866780882 1 1
0.430518770268997 0.428958156036199 1 1
0.522290188155445 0.520437976995368 1 1
0.656683449767455 0.654574727237531 1 1
0.366086517520592 0.365003200340329 1 1
0.814511622052157 0.812001697687172 0 0
0.324095520801488 0.323263270951475 1 1
0.592018817332686 0.59032351126222 1 1
0.421627661561721 0.420221777954919 1 1
0.770109991738202 0.768258892543519 0 0
0.440881946238506 0.439301889454327 1 1
0.602850451527489 0.601461969523341 1 1
0.241386983127675 0.240812497040741 1 1
0.637253614004487 0.635321526948556 1 1
0.511401247073332 0.510373757486956 1 1
0.65735385260705 0.654921988505256 1 1
0.44677468351159 0.445883909317396 1 1
0.728356983098078 0.726061776076138 1 1
0.5133653074679 0.512046484892078 1 1
0.224296243667794 0.223908700096781 1 1
0.630895442678252 0.628576944168285 1 1
0.431575933590466 0.430300994052448 1 1
0.604131254102959 0.60177656136637 1 1
0.373628988665822 0.37276451272745 1 1
0.475961186059109 0.474597274344401 1 1
0.355827620813242 0.354688643494569 1 1
0.563498647024265 0.56127977236031 1 1
0.508445623990288 0.507108581175222 1 1
0.521511841250204 0.519946551614493 1 1
0.286280074315192 0.286135287610279 1 1
0.69791152811652 0.69630947032761 1 1
0.2128712378655 0.212012751017922 1 1
0.296292288611124 0.295233535065677 1 1
0.643261045626673 0.641676973705287 1 1
0.468260710247853 0.467197299317469 1 1
0.509840065087945 0.508062316530469 1 1
0.579822087150654 0.578567440835219 1 1
0.50518221414125 0.503496780460992 1 1
0.730161110984987 0.727567103792264 0 1
0.664542535169986 0.662713343176614 1 1
0.548293308408003 0.546963759483689 1 1
0.53102295889898 0.529057315859271 1 1
0.305482762354636 0.304548989654291 1 1
0.232410895090825 0.232047508789546 1 1
0.763087760467506 0.760711320493566 0 0
0.597359982936243 0.595980771899174 1 1
0.344019843165258 0.342849327479081 1 1
0.602897402307646 0.601505553871239 1 1
0.369969730283143 0.368893643410527 1 1
0.35955486110049 0.358221253679702 1 1
0.390281722908383 0.389370656039086 1 1
0.38202993174996 0.380559122476831 1 1
0.641297960085906 0.639480784721523 1 1
0.389174685997119 0.38819171510417 1 1
0.407887569818833 0.406447582879341 1 1
0.727109602034342 0.724673342526068 1 1
0.203199794242496 0.202751787265279 0 0
0.183821366956285 0.183048484874329 0 0
0.591317724912266 0.589395006057214 1 1
0.679934940048968 0.678208317870244 1 1
0.634139075763213 0.632734679350527 1 1
0.342754757698428 0.34185521015514 1 1
0.315192220912856 0.314135562348889 1 1
0.528272322425218 0.526881258049232 1 1
0.404587415461865 0.40374978640995 1 1
0.50460097448589 0.502972046735123 1 1
0.336545650142348 0.335658184753501 1 1
0.591836066090005 0.590327077111319 1 1
0.496230461217649 0.494527233109929 1 1
0.614774148600877 0.613204611479696 1 1
0.52708340098206 0.525665460441079 1 1
0.47718722619553 0.475302737252318 1 1
0.29909829146613 0.298523611592315 1 1
0.354357271336418 0.353709157054168 1 1
0.577421297895951 0.575631196890941 1 1
0.563942191360928 0.562178023207972 1 1
0.706271339973942 0.703079886848019 1 1
0.534156471720758 0.532741975873103 1 1
0.369815471448074 0.368919167293768 1 1
0.679537280309048 0.677550031481894 1 1
0.809936145388455 0.807770361564683 1 1
0.301963119022956 0.300884479410076 1 1
0.2383369501608 0.237518542116664 1 1
0.526641431441893 0.524958132788241 1 1
0.616391999078903 0.614260024943227 1 1
0.535634607760694 0.533369915099403 1 1
0.426834860338399 0.425598036247537 1 1
0.642755657657821 0.640779814860241 1 1
0.523978178665991 0.522533043358858 1 1
0.816559895222058 0.813302022824176 0 0
0.718280416930087 0.716360420092198 0 0
0.461452490378075 0.460233025571146 1 1
0.396842999455227 0.3955413118618 1 1
0.393203561040221 0.391941618034993 1 1
0.760721629422973 0.758061286861315 1 1
0.507478216571908 0.506316126507956 1 1
0.5248876915257 0.523619003106389 1 1
0.438107321201326 0.436508869922085 1 1
0.684541406708602 0.682448970624755 1 1
0.307353146141187 0.306406085830282 1 1
0.504488464146746 0.503198960604742 1 1
0.49931722874384 0.498193463245024 1 1
0.398085812688979 0.396533644663484 1 1
0.656000272728667 0.654389580984539 1 1
0.618724150765225 0.616978346260668 1 1
0.433455741274191 0.432185354941774 1 1
0.794321499734655 0.791609673950473 1 1
0.696757922247017 0.694559788430354 1 1
0.338065670873652 0.337360643537328 1 1
0.397391227750516 0.396579179753442 1 1
0.44813608595291 0.445704631159728 1 1
0.323564192325294 0.322822099809527 1 1
0.797814292387083 0.795942047655773 1 1
0.493953636716741 0.492221559275854 1 1
0.232776026306917 0.23225158147814 1 1
0.423253842947892 0.422193530902506 1 1
0.620701632381485 0.618959643595851 1 1
0.332908332736998 0.332009887702999 1 1
0.387877106733456 0.386305969763422 1 1
0.416262466727932 0.415224520877514 1 1
0.776318322879908 0.773221336273106 0 0
0.447724346503881 0.446493604444519 1 1
0.568299336483303 0.566933446645611 1 1
0.551161626051529 0.549568076070888 1 1
0.673268369307608 0.67068936527192 1 1
0.471646176817939 0.469835907306804 1 1
0.583802149431431 0.582293639336727 1 1
0.75525712369466 0.752822358294133 0 0
0.492801528787208 0.491605720832612 1 1
0.811498823505824 0.808831105372552 1 1
0.833340489562092 0.83014617579735 0 0
0.49309494068695 0.491194690915855 1 1
0.670266000940739 0.66851475615789 1 1
0.261163643960184 0.260409618535542 1 1
0.561459398619033 0.559644117261061 1 1
0.522955424289621 0.522065284206683 1 1
0.45383078158374 0.452756081274787 1 1
0.651440348273531 0.649297658309535 1 1
0.167491701281903 0.16660248965513 0 0
0.443249563273922 0.442198561604373 1 1
0.284625080513495 0.283550003740855 1 1
0.509256889618183 0.507826745997735 1 1
0.368711069637187 0.3678998022648 1 1
0.394312638448448 0.392637026562617 1 1
0.632729212822929 0.630955384999502 1 1
0.787825776158528 0.785301809838292 1 1
0.589057558092757 0.587296946408473 1 1
0.743835524505298 0.741238842470959 1 1
0.85490763111721 0.853191951864991 0 0
0.566832242590133 0.565180495872353 1 1
0.315625879735495 0.314711964613572 1 1
0.554240043932807 0.552602040658295 1 1
0.323156413513179 0.322005298071135 1 1
0.38356415404507 0.382516713703123 1 1
0.632540268353269 0.630982273083429 1 1
0.744200277471509 0.741826191081743 1 1
0.712497125866626 0.710298230520772 1 1
0.411012636132578 0.410003723485627 1 1
0.544265534884658 0.542099036014403 1 1
0.396736329750301 0.395735740070882 1 1
0.73326040244012 0.730390365850316 1 1
0.370781155012932 0.369787257072808 1 1
0.59997550508017 0.597860422907602 1 1
0.25449674143026 0.25370106541081 1 1
0.529413914768661 0.527844768978858 1 1
0.413412697603282 0.412344188163896 1 1
0.481261790136935 0.479843489393797 1 1
0.768231014063166 0.766605006121232 1 1
0.194051713773145 0.193920838688096 1 1
0.561248897151139 0.559753501811213 1 1
0.824059097869689 0.821469048311506 1 1
0.652231268981503 0.65012677805655 1 1
0.574828348200183 0.573353074138326 1 1
0.388524444136585 0.387245064338242 1 1
0.574310783657722 0.572788133173885 1 1
0.401855181410864 0.401006026313869 1 1
0.227102777093805 0.226372499131129 1 1
0.627821506329842 0.625185767959162 1 1
0.487491205618104 0.486083971974371 1 1
0.607686060590332 0.605964213654436 1 1
0.480248767175377 0.478847575205822 1 1
0.574711665947361 0.572777885929366 1 1
0.396265633980075 0.395250544880202 1 1
0.444540310470287 0.4436118263801 1 1
0.562960536400981 0.561020604956285 1 1
0.565885270953941 0.564558519790847 1 1
0.648336286463047 0.646713463386105 1 1
0.442468820518012 0.441056411946559 1 1
0.547688122455548 0.545952658727794 1 1
0.610210058708421 0.608252324399836 1 1
0.835695030493651 0.833779734955184 0 0
0.287195280563356 0.286718667143257 1 1
0.336381454283293 0.335463435542195 1 1
0.56500714422138 0.563421146417417 1 1
0.309232195771585 0.308231963660623 0 0
0.407827584076272 0.40672138522053 1 1
0.595497611994461 0.594103370730159 1 1
0.350488435232357 0.349073506589327 1 1
0.334117910622955 0.333239410654892 1 1
0.580686797198051 0.579204936870596 1 1
0.667108305589827 0.66524040954686 1 1
0.640564769982057 0.638295306460189 1 1
0.685693076685614 0.683737620571718 1 1
0.189293472599395 0.18893548953098 0 0
0.327948953715817 0.326823297019137 1 1
0.365250310034633 0.364295581290369 1 1
0.320386858051209 0.319599514167369 1 1
0.576226768849821 0.574677955908192 1 1
0.609877817548538 0.60832446667129 1 1
0.188177716384227 0.187612461789178 1 1
0.674948524171897 0.673120494186495 1 1
0.728180624055784 0.726267617093429 1 1
0.447275083234494 0.446364536937025 1 1
0.46264135633332 0.461694133954516 1 1
0.596497481479883 0.594621353512868 1 1
0.23327548699005 0.232816197885443 1 1
0.423482220091403 0.422593774118581 1 1
0.484476712867012 0.482867510583422 1 1
0.503324764315533 0.502028492076028 1 1
0.555668051707452 0.553762962592811 1 1
0.726555112571185 0.72442971144316 1 1
0.749814071251604 0.747333632487522 1 1
0.618396810104028 0.617081929676861 1 1
0.369074915629193 0.367803781789432 1 1
0.745795541261296 0.742993353716012 1 1
0.590549273628543 0.588416779884849 1 1
0.401044773836836 0.399866281364845 1 1
0.401102090601484 0.399532381665497 1 1
0.361068587885309 0.360117544624815 1 1
0.910741883938399 0.908381670460328 0 0
0.3088385652946 0.308121603095948 1 1
0.474931332246267 0.473804978891714 1 1
0.389677797329016 0.388651685197589 1 1
0.55769555269903 0.555915477222735 1 1
0.730054015164866 0.727886929493343 1 1
0.345135816737355 0.344284151188469 1 1
0.462745090520763 0.461530167523839 1 1
0.608816857673863 0.606190682177213 1 1
0.571198652877236 0.569529412077581 1 1
0.710395768719078 0.708459314637945 1 1
0.646122937265434 0.644229400187617 1 1
0.249333684949323 0.247905885675187 1 1
0.406377873016844 0.405086725952404 1 1
0.560141425936003 0.558327966901698 1 1
0.55348224290525 0.551529647914463 1 1
0.45370784402667 0.452548588913306 1 1
0.708168415449686 0.706081959433877 1 1
0.320568289144198 0.319737968094343 1 1
0.382635163519021 0.381766512131951 1 1
0.278213489573951 0.277363422706182 0 0
0.685076293734936 0.683304754765992 1 1
0.326372710721857 0.325284761323712 1 1
0.411087888536131 0.409903581672846 1 1
0.453160450542405 0.451810039638855 1 1
0.252410555342178 0.251548402951905 1 1
0.673736842402584 0.672125277899756 1 1
0.698147720807253 0.695574296073145 1 1
0.638935644067911 0.637530085003121 1 1
0.450850807210256 0.449864052499268 1 1
0.408636531516673 0.408114395817179 1 1
0.7027114796357 0.700952646371502 0 0
0.547093103287934 0.545033091930355 1 1
0.404897983740974 0.40412382272335 1 1
0.308758128092086 0.307965275442116 1 1
0.385364418975152 0.38466950994783 1 1
0.446038460065613 0.444700387816765 1 1
0.314285846207185 0.313582586982781 1 1
0.123133668510679 0.122738350700365 0 0
0.367233026544325 0.366346634760265 1 1
0.570898716882322 0.569312677088154 1 1
0.499553361198225 0.498262513303215 1 1
0.594556168958876 0.593324643019399 1 1
0.433364787892306 0.431641550381151 1 1
0.566928331957318 0.565385874844768 1 1
0.470587604016272 0.468855139736565 1 1
0.647148870158675 0.644100086228681 1 1
0.39594232120674 0.394944374006071 1 1
0.523399034244712 0.521971503434612 1 1
0.773563842485594 0.77078629915813 0 0
0.465770714658524 0.464485100558005 1 1
0.688976824672312 0.687007112914345 0 1
0.35239736462164 0.350968157369764 1 1
0.874647006159506 0.872213071247552 0 0
0.526709717104463 0.525013771097693 1 1
0.657394558290705 0.655538393354973 1 1
0.69347437140559 0.69120791818959 1 1
0.40045736295354 0.398954033547297 1 1
0.651327621648322 0.650129165387135 1 1
0.403856268904341 0.402299278417788 1 1
0.485318686760555 0.483675395990976 1 1
0.563322727134075 0.561575035569651 1 1
0.475614433655079 0.47415181750493 1 1
0.52277198063522 0.521422620333785 1 1
0.237923619698897 0.237500453224097 1 1
0.777342639966386 0.774622064589268 1 1
0.351621638886912 0.350235608715243 1 1
0.630188233939132 0.628432092937319 1 1
0.609201898060105 0.607263723393115 1 1
0.299873022114817 0.298953413682167 1 1
0.530195271217518 0.528817334266367 1 1
0.43135257798403 0.430195252042689 1 1
0.123707792020251 0.123100768959745 0 0
0.434400432688979 0.433046185110716 1 1
0.357886656620585 0.356768256183171 1 1
0.622244481402698 0.620863321435668 1 1
0.417404089847974 0.416468674807896 1 1
0.17610220503432 0.175426780227305 1 1
0.33915160687175 0.338443288990654 1 1
0.338883373555734 0.338156877881194 1 1
0.595288198088049 0.593667473609837 1 1
0.58212502023161 0.580159830016299 1 1
0.801362211809748 0.799015357315325 1 1
0.38222778416589 0.380697606356065 1 1
0.550032906872074 0.548619960915098 1 1
0.217006785492829 0.216448333087088 0 0
0.0516141574467199 0.0515422461437857 1 1
0.47342396125639 0.472289906766781 1 1
0.258916794064959 0.258537152311838 1 1
0.532608624776348 0.531175189077354 1 1
0.639979393456462 0.638394586825253 1 1
0.704231760152272 0.702585811086579 1 1
0.611192470943901 0.609098131266784 1 1
0.550095580331708 0.548355820560026 1 1
0.299539628262029 0.298413664277816 1 1
0.680099422868064 0.67817903504483 1 1
0.377196480036651 0.376343147619313 1 1
0.451511059122219 0.450291160684637 1 1
0.367233691483786 0.365996456211226 1 1
0.291709009522114 0.29114745868527 1 1
0.743677263555913 0.741782926103868 0 0
0.52475322734286 0.523491716322771 1 1
0.12121009144534 0.120587363165799 0 0
0.512140171460771 0.511110130111012 1 1
0.133772400708784 0.13357060720453 1 1
0.623316026303632 0.621861861442777 1 1
0.258931093727568 0.258042948260696 0 0
0.36669211696152 0.365278321842232 1 1
0.508928023949675 0.507986760347125 1 1
0.342269576198558 0.341352335362402 1 1
0.604712653217738 0.603129713443313 1 1
0.332431909399578 0.331058399464587 1 1
0.65157175529019 0.649711867298013 1 1
0.581756083710239 0.580413217602326 1 1
0.300355911973569 0.299877958826891 1 1
0.435314045736853 0.434180680189444 1 1
0.52085510443586 0.519649458165606 1 1
0.502573867225723 0.501180418462151 1 1
0.465226596688777 0.46375886915314 1 1
0.209368496572332 0.208942117894562 1 1
0.331432588276686 0.329871028754297 1 1
0.453234480345365 0.452011562334377 1 1
0.613388962113047 0.61127885361893 1 1
0.285148241396591 0.284395892418278 1 1
0.291859970546536 0.290808879549867 1 1
0.343097907921198 0.342053639833663 1 1
0.518139336809624 0.516598922950563 1 1
0.52341972003443 0.521718752888852 1 1
0.436728208428127 0.435525707194743 1 1
0.516114975943018 0.514845634501268 1 1
0.314509351529822 0.313165904247042 1 1
0.423038129236412 0.421830646126536 1 1
0.824609687373423 0.822857726764552 1 1
0.507786930364689 0.506392799498027 1 1
0.212310538700123 0.211704044398675 0 0
0.535902143242574 0.534577329185379 1 1
0.381316927708185 0.379938058694364 1 1
0.643556531911532 0.64146754276126 1 1
0.425220468257116 0.423952597875169 1 1
0.351967580395247 0.350806717453729 1 1
0.428333680666478 0.42684092237875 1 1
0.434333741902877 0.432189123962136 1 1
0.452292898235232 0.450792218339779 1 1
0.646369782036623 0.645002695130682 1 1
0.626689423266782 0.624730445840468 1 1
0.514769104612455 0.513352996950796 1 1
0.337237456950031 0.336510976894904 1 1
0.818686311468102 0.816866955711248 0 0
0.332075951791762 0.331416517082734 1 1
0.449348000466028 0.447992734330658 1 1
0.180829497685872 0.180484395490258 1 1
0.580993817891935 0.579120721120024 1 1
0.4020358800088 0.401022172342864 1 1
0.491779711050141 0.490235626769761 1 1
0.463579574269968 0.462303787706605 1 1
0.564351890026358 0.562987688085685 1 1
0.393244830674371 0.392245570849564 1 1
0.541935651446458 0.540614381993763 1 1
0.731317281116375 0.729590675336617 1 1
0.910300063998023 0.907804841739097 0 0
0.532000283245212 0.53029626163246 1 1
0.776490229620395 0.773979592459373 1 1
0.515143750631858 0.51371391015573 1 1
0.628972492378853 0.627218440866699 1 1
0.620364710246995 0.618772068903369 1 1
0.479630034161889 0.478594980804784 1 1
0.316530985038362 0.315559090639074 1 1
0.627448865161988 0.62617316583881 1 1
0.277513526341128 0.276376258109958 1 1
0.615204664440909 0.612736518442511 1 1
0.31422458515999 0.312617880690881 1 1
0.649754078133967 0.646915685871022 1 1
0.445310631027671 0.443573979629143 1 1
0.831185837103349 0.827880041288314 1 1
0.544714321181362 0.542517154634669 1 1
0.456732528567726 0.455065537089928 1 1
0.376749345719604 0.375577304661341 1 1
0.486454235427953 0.485117750478408 1 1
0.529435605468264 0.527769489958767 1 1
0.567964947512587 0.566574708927499 1 1
0.541619042120558 0.539973167019513 1 1
0.616607834769711 0.615014314913586 1 1
0.667529487661685 0.665469240238122 1 1
0.403919265901651 0.402688602426618 1 1
0.441218997896294 0.439592854297903 1 1
0.574503183404661 0.573198144878234 1 1
0.654590707672769 0.652449024457078 1 1
0.566737693987631 0.56477981149336 1 1
0.584112728943819 0.582602782585199 1 1
0.522210456846188 0.520735163318296 1 1
0.670757234958719 0.668546755240861 1 1
0.417866055340845 0.416668064356604 1 1
0.376936622194752 0.375532370060144 1 1
0.40203382635024 0.401382544228364 1 1
0.786598878808165 0.783759974552317 1 1
0.513487012762939 0.512026387117714 1 1
0.8332579511934 0.830881596366152 0 0
0.341860708947048 0.340987823852405 1 1
0.471105410112804 0.469937976246441 1 1
0.694978365643202 0.693112204677452 1 1
0.462260997143004 0.461099987020613 1 1
0.278820460405345 0.277970163678497 1 1
0.892920341255011 0.890239998930712 0 0
0.494403484154831 0.493330746832967 1 1
0.502168732374493 0.50011108335857 1 1
0.784418874701016 0.781720916970796 0 0
0.57608794740343 0.573571461833733 1 1
0.615886157951748 0.613362053957493 1 1
0.473198711882541 0.471784737439469 1 1
0.589764157407395 0.587899235015825 1 1
0.529608096067934 0.527539868080719 1 1
0.8620763080567 0.859567629500303 1 1
0.553523960446398 0.552312031539865 1 1
0.429457717497506 0.428589872505026 1 1
0.716215488193524 0.714398985181213 1 1
0.14976706920206 0.149451590050851 0 0
0.581579146448875 0.579951838783882 1 1
0.521598371228724 0.519914438344232 1 1
0.585733568835147 0.583502190319417 1 1
0.594159686741536 0.591773731188255 1 1
0.718838955443907 0.716511936241729 1 1
0.353401115717088 0.352332126850893 1 1
0.42512599159621 0.42419068888958 1 1
0.510040575652437 0.508386563412077 1 1
0.421024509501138 0.419487857741133 1 1
0.250871277380668 0.249664231177841 1 1
0.621673107211804 0.619390405108452 1 1
0.423984122151251 0.422501459321483 1 1
0.629983768666269 0.628365672234353 1 1
0.144065260269267 0.14369114051393 0 0
0.551600615004188 0.55017979233468 1 1
0.534863359609689 0.533184507529711 1 1
0.528493614554316 0.52701863756771 1 1
0.506449593232265 0.504666497630768 1 1
0.325219226957295 0.324564651144569 1 1
0.719011792688081 0.716717301049447 1 1
0.875886124482102 0.872344214896301 0 0
0.520435340009812 0.518459165921543 1 1
0.770769442022404 0.768913213506321 1 1
0.257070611878973 0.256055106268035 1 1
0.726067053059257 0.723724719390929 1 1
0.65292407377202 0.651373419956384 1 1
0.342389855792897 0.341353835362793 1 1
0.429646911325695 0.428171163683775 1 1
0.756880859431538 0.754920725441398 1 1
0.505305381329155 0.503426793784893 1 1
0.0872743122135903 0.0868107553162002 0 0
0.604752001050002 0.60301975641934 1 1
0.514878189503775 0.512895043024005 1 1
0.615802023232696 0.614563918619071 1 1
1.00840547635925 1.00539093354154 0 0
0.593087022847023 0.591616462122957 1 1
0.652442621193013 0.650197364143772 1 1
0.405125753859866 0.404326942678131 1 1
0.395209897457306 0.393924710601758 1 1
0.31409075926947 0.312971705198692 1 1
0.350760126345283 0.349851128425455 1 1
0.288440830852131 0.287848130911582 1 1
0.695955233570153 0.694163961374698 1 1
0.42060581227842 0.419543397468392 1 1
0.741489223848846 0.739977380404671 1 1
0.546553109299693 0.545268298873168 1 1
0.907448171781372 0.904311178364289 0 0
0.466888666385558 0.465916590158853 1 1
0.42200936186141 0.420941095514041 1 1
0.475248987250405 0.473967193805007 1 1
0.783712761601144 0.781875596651225 0 0
0.657987925656816 0.656640925884921 1 1
0.517505169902171 0.516282388951268 1 1
0.396111245311269 0.394659635217183 1 1
0.567011570180262 0.565344803890583 1 1
0.832520642384219 0.829924691440334 0 0
0.372364590329062 0.370817803406809 1 1
0.367322320057832 0.366170809511617 1 1
0.221157886449994 0.220222658328031 1 1
0.427629718974219 0.426640169341793 1 1
0.242658614699268 0.241556223282454 1 1
0.567797858803545 0.566328212633256 1 1
0.252920245238107 0.251990077388144 1 1
0.366120111785788 0.365412370939332 1 1
0.302758935948734 0.301954439446308 1 1
0.509860505712018 0.508345027799793 1 1
0.582314677832781 0.581088236508312 1 1
0.375829821600844 0.374681941542733 1 1
0.444041452651471 0.443267272376944 1 1
0.417519981838366 0.416301010717864 1 1
0.349009184419275 0.348330198213398 1 1
0.527548427048625 0.525719155231299 1 1
0.459509640758089 0.458017535846575 1 1
0.595113075812599 0.593723158876744 1 1
0.600285769298441 0.598288021634052 1 1
0.394228845475872 0.393103747828169 1 1
0.836764829532665 0.834276645358353 0 0
0.30767364186394 0.306746383498615 1 1
0.395571520228019 0.394127759177563 1 1
0.783751908225043 0.781179848522051 1 1
0.611500685373118 0.610025244343153 1 1
0.246174953864459 0.245288124371964 1 1
0.489573980543485 0.488321076431755 1 1
0.30541317366179 0.30461044270076 1 1
0.582392930214237 0.579990495661712 1 1
0.524939529911274 0.523352056417648 1 1
0.362556943561422 0.361738608330651 1 1
0.543358292613545 0.541947341645363 1 1
0.56442190657152 0.562806659353995 1 1
0.365841474071883 0.365336612923799 1 1
0.605534090717202 0.603233841450985 1 1
0.506312419965383 0.504931286974731 1 1
0.463381695540924 0.461443911582042 1 1
0.322991622533744 0.321889177328493 1 1
0.586585032862386 0.584498988972793 1 1
0.429553320124834 0.428303109270187 1 1
0.415806391541877 0.414115876784482 1 1
0.5968463134149 0.595148788966122 1 1
0.534252388338205 0.533197896777359 1 1
0.443714174527384 0.441677318083607 1 1
0.593792693565507 0.592072175263726 1 1
0.501610389333095 0.499914891410584 1 1
0.546564729150306 0.544553947527325 1 1
0.433023033904353 0.431771627172663 1 1
0.209122021162851 0.208626631380384 1 1
0.352641770615449 0.351216661338579 1 1
0.317685250531414 0.316763171328778 1 1
0.705451612942334 0.703333635566549 1 1
0.425726164505514 0.424724647296071 1 1
0.782596431143462 0.779614276515377 0 0
0.336368663694143 0.33544960144392 1 1
0.333042493624453 0.331601844976365 1 1
0.638068318438888 0.636420861826671 1 1
0.510806303968704 0.509193247145429 1 1
0.705860065232947 0.703757888694399 1 1
0.705016871146945 0.702141297767145 1 1
0.506649520994968 0.505004369837397 1 1
0.501519397849395 0.500006508359954 1 1
0.534183800964541 0.532262059223353 1 1
0.453366897999013 0.451840337783863 1 1
0.777777094392989 0.775545926533596 1 1
0.513114301611299 0.511932137150043 1 1
0.561231792867991 0.55950189851141 1 1
0.442069550875227 0.440092108496765 1 1
0.858358636295395 0.855779343993496 0 0
0.520849074908168 0.51869740329444 1 1
0.266579808731496 0.266229999867909 1 1
0.597914906064231 0.596581201739011 1 1
0.223984468513739 0.223322566931754 1 1
0.690965922528249 0.688977709229168 1 1
0.417067812917086 0.415303617924757 1 1
0.56165050227242 0.560210838365043 1 1
0.531527334791262 0.530315338069859 1 1
0.477370066082862 0.475763484137171 1 1
0.26514473595512 0.264359908431168 1 1
0.680863471052461 0.678769373343989 1 1
0.427278709887924 0.425301409048467 1 1
0.768162822365111 0.765871565207803 0 0
0.595944348908647 0.594455940690989 1 1
0.446439181428279 0.445015002943448 1 1
0.279759705981993 0.279190398987041 1 1
0.739744204694784 0.73799799698973 1 1
0.667872946229601 0.666172001222153 1 1
0.499096124032102 0.497462110223259 1 1
0.85910881903786 0.85566448476162 0 0
0.407968505731618 0.407085240570744 1 1
0.541917420575091 0.540548485317693 1 1
0.573895763009961 0.571831966610619 1 1
0.459543664629373 0.458416786587806 1 1
0.456604784605568 0.455151037365595 1 1
0.340352508249994 0.338998584791282 1 1
0.536684178213385 0.535561771803701 1 1
0.539290957924997 0.537128161571109 1 1
0.648166527433886 0.646669830685662 1 1
0.369280110173838 0.367821603840077 1 1
0.676609035481098 0.674849322109174 1 1
0.425450446278821 0.4244695776074 1 1
0.425434226821154 0.424081622036935 1 1
0.365528447674006 0.364103265004986 1 1
0.559606023637637 0.558417636206587 1 1
0.613052726908211 0.61102638569837 1 1
0.589579562943388 0.587901097255287 1 1
0.523102961072367 0.521911084073805 1 1
0.663783801080328 0.661173279535199 1 1
0.0810976045566263 0.0808472788747376 0 0
0.574979463290641 0.57331376405979 1 1
0.370416768941598 0.369478813578526 1 1
0.896054931055219 0.89279930610527 0 0
0.588599140688314 0.586914948232115 1 1
0.238012666887706 0.237352959895495 0 0
0.497412492080313 0.495803400300215 1 1
0.112594254544206 0.112140430908004 0 0
0.352192628427626 0.351342624660241 1 1
0.447086436320057 0.445841351855964 1 1
0.578886599167507 0.577154249111829 1 1
0.489548107275111 0.488609212832729 1 1
0.608489593019278 0.606388257740388 1 1
0.712600900322578 0.710304952531809 1 1
0.385619535236431 0.384082330241237 1 1
0.360797394361746 0.359964966433162 1 1
0.463637257916884 0.462297934569664 1 1
0.369922789479173 0.369085453623108 1 1
0.337419105579001 0.336583729276232 1 1
0.502926388164188 0.501129851596189 1 1
0.491383220383218 0.490156704372218 1 1
0.410195866948773 0.408905330967599 1 1
0.684854636209247 0.682779957264547 1 1
0.528850818048751 0.526382221769062 1 1
0.671144036953152 0.668839816498763 1 1
0.524122134997583 0.522488839154424 1 1
0.341766647433604 0.34076251780528 1 1
0.438934676541706 0.437884373734872 1 1
0.356398672504439 0.355606475766723 1 1
0.370290780684933 0.369335084102268 1 1
0.696806046498134 0.69521462672255 1 1
0.528546853340584 0.527004443084703 1 1
0.513323580717573 0.511204503157248 1 1
0.527635614601605 0.525744434834998 1 1
0.205776018096363 0.205098496060067 0 0
0.465001058636231 0.463659056729992 1 1
0.753793829992401 0.751811746434544 1 1
0.263142596538908 0.262200625650504 1 1
0.402121993659295 0.401027308313358 1 1
0.401409568180053 0.399955852247592 1 1
0.257265313031663 0.25666829246931 1 1
0.664432389190447 0.66264189897417 1 1
0.528395241210617 0.526474183705259 1 1
0.458746155922138 0.457327109904014 1 1
0.520608836725375 0.51966248819971 1 1
0.432636097713076 0.431205565431039 1 1
0.658718742804575 0.656569641838917 1 1
0.426435196781102 0.425097607566258 1 1
0.585445982423586 0.583871842640406 1 1
0.394786325361634 0.393299209343376 1 1
0.317422139646881 0.31656384874169 1 1
0.65098103312394 0.648784492333921 1 1
0.462576464961287 0.461415917378618 1 1
0.344984175399901 0.344288671743892 1 1
0.769454434662462 0.767000399861041 0 0
0.549014994096347 0.547350252629276 1 1
0.616597493113616 0.615093044966511 1 1
0.439956633175562 0.438726993231438 1 1
0.521339439389343 0.519677234389593 1 1
0.449277039216649 0.448132524908551 1 1
0.363067224829512 0.362121117500374 1 1
0.572434184362239 0.571024200020322 1 1
0.503094298758231 0.501888405735792 1 1
0.557712189404512 0.556340699612524 1 1
0.32589212771254 0.325259472028798 1 1
0.619580803462521 0.618315784062731 1 1
0.583796633025476 0.58213039669998 1 1
0.227546532692246 0.226933495220056 1 1
0.407419914159171 0.406159859261894 1 1
0.437454395308298 0.435840889930872 1 1
0.370471814721614 0.369323868703577 1 1
0.273297170328827 0.272715716699744 1 1
0.563369587814165 0.561964460284089 1 1
0.579162997389203 0.577631437841807 1 1
0.589095836394684 0.587210905264995 1 1
0.46095787517141 0.459210708287805 1 1
0.490502189501325 0.489284921743934 1 1
0.545944113099487 0.543919036171999 1 1
0.298661856725369 0.297870415154259 1 1
0.473389124414088 0.471745124820038 1 1
0.520905457411347 0.519754603026416 1 1
0.646126346097886 0.644227330001242 1 1
0.467125454250158 0.465825198294629 1 1
0.319501764946476 0.318704562057463 1 1
0.610271539429042 0.608285926637038 1 1
0.575895546965707 0.573826978358868 1 1
0.375130811841715 0.373562120223002 1 1
0.651553643128153 0.649174003963903 1 1
0.923536124374828 0.920800002702081 0 0
0.620068551577177 0.618641112819063 1 1
0.260763421630958 0.260526235034266 0 0
0.539284792929515 0.537590984378489 1 1
0.374946844748114 0.374107039871903 1 1
0.679974664470298 0.678247330592038 1 1
0.490352807837125 0.488855180988895 1 1
0.435809548116585 0.434656162855059 1 1
0.559066621584366 0.557615882123635 1 1
0.236912258615352 0.235367177365039 1 1
0.436320269653914 0.435151798369191 1 1
0.811465936166785 0.80861558309114 0 0
0.521777163327246 0.520547606518152 1 1
0.424959969421076 0.42328012457488 1 1
0.523447499086823 0.521695054537907 1 1
0.337652451552276 0.336251459580105 1 1
0.582365458060321 0.580471963618898 1 1
1.03462960472346 1.03229172332758 0 0
0.601050046715054 0.599750491588839 1 1
0.291448249567161 0.290720607438631 1 1
0.488720929888078 0.486453987604617 1 1
0.722258994888464 0.72040870690241 0 0
0.74371120923842 0.741307879952584 1 1
0.454163039756264 0.453264342022528 1 1
0.35691779548814 0.355773082395189 1 1
0.606676286681209 0.60487553066051 1 1
0.51294101789867 0.511508633633376 1 1
0.451307730961292 0.449745005319185 1 1
0.218796081462121 0.217803536575649 0 0
0.31153519180451 0.310292763917056 1 1
0.358547760213744 0.357590081774576 1 1
0.437889858595714 0.436851413566578 1 1
0.324055821315982 0.32286438408579 1 1
0.237483190038793 0.236891052311367 0 0
0.641073523724291 0.639559680242734 1 1
0.310115687584935 0.30963520296503 1 1
0.445065293547508 0.442853734016011 1 1
0.63152568236849 0.629494746294348 1 1
0.485603832066831 0.484113772235559 1 1
0.484353454234245 0.483551188594207 1 1
0.415206889214022 0.414195225313346 1 1
0.322430566305126 0.32174612010097 1 1
0.524561653422831 0.52308299942236 1 1
0.761995673865621 0.759830781742853 0 0
0.344020049683372 0.343118891097095 1 1
0.683223577947865 0.680715273001922 1 1
0.757632572020095 0.754982754815025 1 1
0.71878547302311 0.715990677160192 1 1
0.572430459420669 0.570439868561268 1 1
0.24422847285598 0.243463946518937 1 1
0.393138611739423 0.392196821781771 1 1
0.621747580666701 0.620178053343012 1 1
0.435570790826324 0.433681589749645 1 1
0.833544086048776 0.831100087223953 0 0
0.492599469299504 0.491053498599312 1 1
0.630805759544898 0.629308162219808 1 1
0.209527189102679 0.209038342450905 1 1
0.462649914945155 0.461301554627299 1 1
0.582126216011906 0.580682176971648 1 1
0.162359249644378 0.161963123951509 0 0
0.654940953774796 0.652403490789375 1 1
0.528695414634824 0.527720444933727 1 1
0.480501700703369 0.478843098086666 1 1
0.570236733397222 0.568196349292443 1 1
0.531831093543149 0.530127325681298 1 1
0.652218442795589 0.649936883104841 1 1
0.522629204892844 0.520724911747239 1 1
0.428899828967241 0.427650154174276 1 1
0.521504674808723 0.520065402215589 1 1
0.436199182890859 0.43473071745402 1 1
0.670826118990109 0.669042703369923 1 1
0.399469333145825 0.398327902148052 1 1
0.0323687868207915 0.0319973040487919 0 0
0.543199316933887 0.54139001890104 1 1
0.525846585579903 0.524280533187662 1 1
0.366516582630669 0.365674422163033 0 0
0.451441876185971 0.450174280776255 1 1
0.563000682596729 0.561360931102429 1 1
0.617078878589979 0.615354910904155 1 1
0.512058145357239 0.511053610439953 1 1
0.449039959758691 0.447680873150317 1 1
0.261187960000992 0.260539082148557 1 1
0.45836068545468 0.457235047037249 1 1
0.432240135697731 0.430501611843803 1 1
0.638485487083643 0.636573374732729 1 1
0.587916784821871 0.586146086968058 1 1
0.344684116381044 0.343365929414115 1 1
0.526330773905538 0.524999641369745 1 1
0.362741543443096 0.361423505302868 1 1
0.493804336476056 0.492362078034066 1 1
0.586818499789742 0.584340634009827 1 1
0.603974512034897 0.602166803666192 1 1
0.410806872112357 0.409850515353603 1 1
0.440924120743165 0.439346057606725 1 1
0.388207855927227 0.386817349927977 1 1
0.14459311729222 0.144377559330747 0 0
0.16895581069502 0.168450264864244 0 0
0.368009992420433 0.366919822752093 1 1
0.304312087929105 0.303545386203258 1 1
0.368863234999886 0.367289697514794 1 1
0.29752617037423 0.29664062508352 1 1
0.805769146120026 0.803931718061718 0 0
0.581003663497406 0.579668529189971 1 1
0.285714376510003 0.285269011209891 1 1
0.198189043869705 0.197587057675063 1 1
0.846165635255889 0.843521254208113 0 0
0.441289643016133 0.439683827588303 1 1
0.43314361052105 0.431952431983958 1 1
0.494090218046335 0.493053801562258 1 1
0.312266102631062 0.311418278411789 1 1
0.317643755865024 0.316757019278886 1 1
0.603021963819025 0.601222818348866 1 1
0.534823723474426 0.533140754769429 1 1
0.500708608408649 0.499348039259819 1 1
0.483738362963151 0.482206863367674 1 1
0.186051254676677 0.185666511007139 1 1
0.487195791416699 0.48539222787389 1 1
0.471018114952791 0.469677247578474 1 1
0.56261813983656 0.560911666900376 1 1
0.45723122809066 0.455671371131846 1 1
0.653869215161087 0.651477565338026 1 1
0.631387594648517 0.629212202260342 1 1
0.466706541717687 0.465540056000301 1 1
0.212390204856728 0.211151655994181 1 1
0.170119676554852 0.169647067013877 0 0
0.680228788749572 0.678243643422396 1 1
0.514626479268428 0.513602740346893 1 1
0.459639481409866 0.458336520945003 1 1
0.31614860626516 0.315253439114528 1 1
0.705596206974784 0.703760713621661 1 1
0.525510257511657 0.523824405083179 1 1
0.650265589170652 0.648596773643971 1 1
0.919893439310606 0.917482076881354 0 0
0.723759385575478 0.721872027750963 0 0
0.645299598101999 0.643130317554004 1 1
0.569765949062566 0.568260969760172 1 1
0.631437453678764 0.629739586943612 1 1
0.246840188292881 0.246032428128594 1 1
0.425670171148014 0.423724402930073 1 1
0.535981899533156 0.534550635223402 1 1
0.454123924643062 0.452838968859191 1 1
0.732897219867283 0.730431698854286 1 1
0.75005183630514 0.747949179683314 0 0
0.449876432453953 0.447992978309729 1 1
0.430709184427972 0.429670317561757 1 1
0.674366888666075 0.672366306702125 1 1
0.732674654388357 0.730240709864575 1 1
0.472652546972485 0.471578116471043 1 1
0.689257022803374 0.687208474095011 1 1
0.308164914030036 0.307394745956968 1 1
0.677183318438618 0.675348988585814 1 1
