# Supplementary material for: Bias caused by sampling error in meta-analysis with small sample sizes
Source: PLoS One. 2018 Sep 13;13(9):e0204056. doi: 10.1371/journal.pone.0204056 (PMC6136825; doi:10.1371/journal.pone.0204056)
Supplement: S4 File — (ZIP) [file pone.0204056.s004.zip › results N = 10 theta = 0.5 tau = 0.5 sz = 20-30.txt]

"cohen.dl.theta" "hedges.dl.theta" "cohen.dl.cp" "hedges.dl.cp"
0.510413055403151 0.494915575215218 1 1
0.159162997737734 0.154564020127634 1 1
0.230495936958646 0.223530326027885 1 1
0.766832815877146 0.743125354504241 1 1
0.430114147579355 0.417911361055121 1 1
0.598116434120083 0.579327146737811 1 1
0.326891270271723 0.318262896303079 1 1
0.362414882205057 0.349971744649235 1 1
0.230133686892283 0.224910247266335 1 1
0.702140702463772 0.682501040156227 1 1
0.424309491513483 0.41182746642652 1 1
0.743709646884153 0.724190093933887 1 1
0.580665300749887 0.564116757927331 1 1
0.27975301429997 0.272766627661662 1 1
0.753468847386617 0.732582706325151 1 1
0.286855099769454 0.278656128140263 1 1
0.653669623738832 0.633498034809782 1 1
0.434157439078712 0.421375253145209 1 1
0.404520390344142 0.391262656056697 1 1
0.618537485712803 0.599750661931333 1 1
0.574088731766365 0.55836046248184 1 1
0.495131852782292 0.474814072129916 1 1
0.680138273234153 0.658866375436378 1 1
0.352586444002767 0.340521080756904 1 1
0.143754038155149 0.138965145927773 1 0
0.728928764516548 0.707734290362075 1 1
0.799698545903753 0.776401079591643 1 1
0.448662914293563 0.436578996640261 1 1
0.660212930306457 0.641135149992277 1 1
0.467616123219348 0.455995045343556 1 1
0.608191518955602 0.592241794580582 1 1
0.245861641668563 0.238546014164032 0 0
0.545491468334545 0.529488254808562 1 1
0.579289429690451 0.563571488327904 1 1
1.01104907970582 0.98067142952879 0 0
0.538078829169676 0.522434600021659 1 1
0.366122613692134 0.355012158538246 1 1
0.517719635891521 0.500553346543327 1 1
0.711524987320638 0.688127599438553 1 1
0.599967661070936 0.584105513324601 1 1
0.544596231651651 0.528723992395293 1 1
-0.0453113113717705 -0.0442304963197456 0 0
0.405441619460668 0.390456398408892 1 1
0.428841763110138 0.417763362667238 1 1
0.119316255163198 0.115438103103068 0 0
0.601005381804185 0.583180542719397 1 1
0.84181010845366 0.816766945243008 0 0
0.188542388916855 0.182375849290955 0 0
0.485291274238705 0.468757262937719 1 1
0.665487607747087 0.641000414543158 1 1
0.572184294716485 0.555205255972052 1 1
0.635680070588349 0.614737145843137 1 1
0.258622474752821 0.249983403209599 1 1
0.613443362385929 0.597127065138034 1 1
0.342370576205486 0.331629183889632 1 1
0.865707828425272 0.840219889360163 0 0
0.501483092038071 0.485733477023109 1 1
0.823959237937885 0.79659551799478 0 1
0.509333316226009 0.493265823946295 1 1
0.413447974353247 0.401595371057014 1 1
0.275415298717015 0.267426632828629 1 1
0.496819562987013 0.482045482154285 1 1
0.0755044119686065 0.0727103976953774 0 0
0.602282827943043 0.579437520126157 1 1
0.0902776961398262 0.088213612663419 0 0
0.473232895020742 0.461446229529861 1 1
0.914357057312662 0.883513495911858 1 1
0.306978762009377 0.297345018330085 1 1
0.782348121831304 0.758874433858396 1 1
0.102418680589227 0.100492457425238 1 1
0.650414043427074 0.630061080341143 1 1
0.51645485853897 0.501735854238256 1 1
0.648631532242716 0.630654019805955 1 1
0.236737458742918 0.231646554012799 1 0
0.275694633838689 0.268634885780628 1 1
0.115248247562284 0.110032205380632 1 0
0.595879910074602 0.579263897781159 1 1
0.772085645701749 0.748230568576351 1 1
0.562713140273619 0.548826490666379 1 1
0.250719557595712 0.241858045484439 1 1
0.740933251063472 0.720234234515795 1 1
0.3488609960394 0.341492001228172 1 1
0.632997678599328 0.612048817606799 1 1
0.283219755131687 0.27103820620651 1 1
0.703246140392459 0.681223170781376 1 1
0.361390227365717 0.348726681824464 1 1
0.523422380996417 0.510007883863267 1 1
0.756452931674605 0.732985603146713 1 1
0.421039655944976 0.407015573336431 1 1
0.552506881410926 0.538120927407118 1 1
0.363551710866785 0.352638058397647 1 1
0.386875902394873 0.376003565635512 1 1
0.579656713829115 0.563679239114811 1 1
0.55864089719579 0.54191324533039 1 1
0.17434040034745 0.168637922279749 1 1
0.275770203101147 0.268692648605408 1 1
0.166175280499939 0.162276924791799 1 1
0.640064289427149 0.624143041646495 1 1
0.250142358062251 0.243383310067541 1 1
0.321739131575142 0.31127280801035 1 1
0.674329486950503 0.654191463986425 1 1
0.880538663404279 0.855171219572638 0 0
0.579521044503788 0.560579174346581 1 1
0.374027543922262 0.36269426629726 1 1
0.566878349605355 0.55229090138634 1 1
0.538614342954196 0.524115430685479 1 1
0.268357719769363 0.260599617665226 1 1
0.324842434720336 0.316212888248126 1 1
0.218035480146637 0.214573939067134 1 1
0.183270208774627 0.17733361638716 1 1
0.764770532185649 0.742084535091905 1 1
0.585629810057022 0.567650114866733 1 1
0.291867908438717 0.282163339586183 1 1
0.756041118579816 0.735129315669105 1 1
0.866633479370767 0.841921092895313 0 0
0.653327168397639 0.632686070607241 1 1
0.692452208619531 0.673349647270949 1 1
0.676560655177819 0.657998540300475 1 1
0.609793434013343 0.590835911856595 1 1
0.198230309960453 0.190211439334526 1 1
0.554200372324129 0.535603789709406 1 1
0.266365857357696 0.257942239651243 1 1
0.648561828165132 0.628502549789198 1 1
0.280726560269096 0.272251851065723 1 1
0.201836240205291 0.196194558228004 0 0
0.675148628568764 0.65237621066613 1 1
0.674882048812406 0.6533226744515 1 1
0.0892892569409387 0.0842683266459397 0 0
0.565749090400621 0.548285731542107 1 1
0.742955402484274 0.721365644643963 1 1
0.436262368612386 0.423938762057407 1 1
0.911956816510829 0.886651306654486 0 0
0.906449607075178 0.878953128927322 1 1
0.195749022830492 0.188736747351045 1 0
0.238917810063385 0.229982176796572 0 0
0.34922700188811 0.339522916297436 1 1
0.351017633573165 0.34057582014211 1 1
0.68305689112226 0.66298774808728 1 1
0.355922810689297 0.343206009253158 1 1
0.63404133458081 0.613590439707167 1 1
0.585580722000026 0.566681575425314 1 1
0.801838580013716 0.778433801329395 1 1
0.66064490138763 0.642449941301846 1 1
0.900106220791803 0.874242574448012 0 0
0.544607030629641 0.531450848197791 1 1
0.461892417527396 0.449087389171769 1 1
0.515570114408489 0.501840605936884 1 1
0.616616032291106 0.598453162104333 1 1
0.415330031326755 0.403812257184283 1 1
0.32991036643995 0.319314212862968 1 1
0.513953411138082 0.502818619376565 1 1
0.470324596384667 0.455571557646265 1 1
0.641001793203894 0.624171569887777 1 1
0.513118993603836 0.498918760315245 1 1
0.170730222927411 0.163815926827947 0 0
0.700331725916572 0.683160383226323 1 1
0.227681536873185 0.219232033056447 1 1
0.388655746328034 0.375933571277041 1 1
0.584049396639776 0.568085281294509 1 1
0.534427838473554 0.515807793731574 1 1
0.196401136808144 0.193455299401205 1 1
0.400474225162296 0.389150387390748 1 1
0.575527298670845 0.557927823826596 1 1
0.31508701216299 0.304936905671216 1 1
0.52876793179531 0.511636734198718 1 1
0.224303247586595 0.216946345541959 0 0
0.962890553898229 0.936162299021414 0 0
0.713379694582293 0.694404979706882 1 1
0.571565418602374 0.554300858050043 1 1
0.421224806504574 0.408693269742035 1 1
0.525266008876848 0.509424181481206 1 1
0.245415168559492 0.235334573922436 1 1
0.390220087683789 0.377710151579464 1 1
0.780128590320007 0.758728429209934 1 1
0.900604963358073 0.876271578371683 0 0
0.600868228206607 0.582792637290458 1 1
0.291325931118539 0.282811192184626 1 1
0.511722295631373 0.495144066718166 1 1
0.304118565649923 0.296129439581591 1 1
-0.0850604134691957 -0.0828870577445232 0 0
0.274521725936109 0.26561612221309 1 1
0.310323689846399 0.303174686410124 1 1
0.643601446220203 0.624415554071235 1 1
0.383545660604512 0.374171436595207 1 1
0.543038140215106 0.527057300896573 1 1
0.743642178588605 0.721830437075445 1 1
0.587174593151224 0.571734434203809 1 1
0.616566657935977 0.601062729854272 1 1
0.918383120161935 0.891934937784278 0 0
0.621934081232167 0.602635707904923 1 1
0.292743625066753 0.283917772770967 1 1
0.531788496783255 0.515084631059284 1 1
0.514569472715784 0.49854453590548 1 1
0.750048911137906 0.730845409417632 1 1
0.489053126343345 0.475466550723731 1 1
0.643885905642106 0.624168263063013 1 1
0.10916210546179 0.108529817744845 1 1
0.421574794945196 0.406580120841985 1 1
0.5096254942542 0.493577876352516 1 1
0.734473099116969 0.716128412496068 1 1
0.311894252290855 0.301982025186027 1 1
0.135479444101725 0.129624179085539 0 0
0.758986637553137 0.737304515574425 1 1
0.69978316743784 0.677058810853315 1 1
0.613723580225892 0.595434866550505 1 1
0.800002677680949 0.777786289787223 1 1
0.421051430968862 0.40944865269105 1 1
0.643081894708826 0.624359909132161 1 1
0.253007381191558 0.246498172585635 1 1
0.313744544106563 0.303971906718998 1 1
0.80080566458004 0.778989387894177 1 1
0.653432934715476 0.633189994498383 1 1
0.427140084341612 0.415601675624349 1 1
0.260261043636468 0.253781927099874 1 1
0.734630411180741 0.71463954732478 1 1
0.608847417148469 0.591793787375838 1 1
0.834370622164751 0.808253608759039 0 0
0.508435946492534 0.492786162075032 1 1
0.447103277398709 0.433588881032934 1 1
0.677458153515807 0.661673882876204 1 1
0.474709978230068 0.461862330999368 1 1
0.294194130244506 0.283214500335331 1 1
0.401493294914638 0.388504168016825 1 1
0.350553480897261 0.338654032922177 1 1
0.355832878337359 0.344533901701713 1 1
0.660838280882183 0.642096465287157 1 1
0.649301306971999 0.631424054520275 1 1
0.55607143194898 0.541215573124551 1 1
0.745263985290201 0.726007181696662 1 1
0.630367420520953 0.609842287520976 1 1
0.674409634228268 0.655891702622235 1 1
0.821802863608087 0.797660125748607 1 1
0.194743834134586 0.190012111027129 1 1
0.548831235799122 0.530698034524819 1 1
0.441039703867366 0.429402581246022 1 1
1.08684087859871 1.05581467014918 0 0
0.544434690286261 0.53071897845349 1 1
0.506798365389747 0.490130921691331 1 1
0.970103001002758 0.943786321639843 0 0
0.319806713365852 0.312170595117026 1 1
0.665807728312807 0.646124311832862 1 1
0.715036295043523 0.691457136216847 1 1
0.539529995272207 0.524402632479305 1 1
-0.104303606258803 -0.100522614822026 0 0
0.864985959797073 0.839183274331244 0 0
0.474272073196272 0.4607071125824 1 1
0.591633183730266 0.57662117374813 1 1
0.462206110797405 0.449173598173827 1 1
0.861902117292386 0.837029030816513 1 1
0.444620806394011 0.433113517865711 1 1
0.610701513640456 0.592719774191279 1 1
0.109082619365172 0.10478174365426 0 0
0.407541163087653 0.395288644771534 1 1
0.643163637796423 0.624023112348519 1 1
0.686137667363485 0.664699066432674 1 1
0.627569784741205 0.612976835807534 1 1
0.677876580008534 0.657843115146591 1 1
0.439532849809973 0.426258739522094 1 1
0.561365410894561 0.543891926511148 1 1
0.140101893289882 0.135834650817101 1 1
0.571401754516596 0.552670837179272 1 1
0.767061712150073 0.745837412467226 1 1
0.191614224952669 0.183890432359729 1 1
0.939434602304895 0.911272846100048 1 1
0.635210794460261 0.616348415269831 1 1
0.391622015199386 0.380388608775336 1 1
0.693146716354037 0.674318477775361 1 1
0.326222802818821 0.316351812279627 1 1
0.308520412026916 0.299316961632248 1 1
0.716183191044385 0.694208377727206 1 1
0.537530528918375 0.520627938379368 1 1
0.769996280024016 0.745604321327142 0 1
0.461015967598984 0.44894455288058 1 1
0.353066184498805 0.341694174254434 1 1
0.446121779918978 0.431726542023499 1 1
0.567078897836634 0.54816726627931 1 1
0.590488709449076 0.573672195489465 1 1
0.420265789787858 0.406080833956059 1 1
0.839320614594157 0.816128027763486 0 0
0.514712061459756 0.501489498331629 1 1
0.223239065933636 0.216037433381248 1 1
0.532828228644765 0.51468988354963 1 1
0.53261014902579 0.518857327917538 1 1
0.855818930926742 0.828592509663631 0 0
0.153114334669868 0.147482077803804 1 1
0.810769374301888 0.787717257671775 0 0
0.538965690764008 0.524211760871257 1 1
0.443544361331616 0.428703750921411 1 1
0.558692488477544 0.54286008813931 1 1
0.507487210681786 0.49562210311884 1 1
0.510412302202438 0.49337973134528 1 1
0.474725551988455 0.460810960727555 1 1
0.228437737337825 0.222708533881778 0 0
0.656417627330988 0.637905686575192 1 1
0.163289998005759 0.159470916353634 1 1
0.461308193809003 0.448568312912307 1 1
0.711016765400031 0.688436357084045 1 1
0.533475510162649 0.515787478702514 1 1
0.630753085043446 0.610288873194413 1 1
0.297753318489936 0.290059602693128 1 1
0.353063988830702 0.343398763854352 1 1
0.367069122777408 0.352094344593662 1 1
0.895922976666514 0.868492106949203 1 1
0.274131843469211 0.265775680566008 1 1
0.48710082156074 0.473731495428659 1 1
0.539505833790556 0.524900639887307 1 1
0.200977257901751 0.192817432337192 1 1
0.339195505897421 0.328442263939386 1 1
0.343244036491272 0.333379275352014 1 1
0.816872770854879 0.790739398600448 1 1
0.929849131193901 0.901883432253513 0 0
0.680848427811413 0.659717332350306 1 1
0.582680839079477 0.567951090515889 1 1
0.736549551668202 0.711600390389162 1 1
0.462122311468291 0.448435732140886 1 1
0.808209752042639 0.785855920567734 1 1
0.66011633899261 0.639990141228618 1 1
0.595471000637068 0.575242444813941 1 1
0.0766027032389845 0.0746467128956429 0 0
0.256389261219442 0.245721002093424 1 1
0.380540361449078 0.370526935659004 1 1
0.402285164119039 0.391291798010566 1 1
0.728948030022527 0.708169327242448 1 1
0.957604144260646 0.927382357265769 0 0
0.364381597789897 0.353544043601448 1 1
0.592588720909065 0.577570435236766 1 1
0.365045677983757 0.355489631670907 1 1
0.48140591163283 0.467793591037879 1 1
0.643562700225036 0.622138355595648 1 1
0.612126789995814 0.593047224502305 1 1
0.423341880484041 0.411527477280385 1 1
0.488262981501504 0.47369047378368 1 1
0.672944907161147 0.653280970290599 1 1
0.761094823007498 0.737111904698483 1 1
0.439730586509759 0.425965732014037 1 1
0.733440845272785 0.711507109493919 1 1
0.19422934506124 0.189491701515368 1 1
0.522298016977306 0.507232338253138 1 1
0.604406761401836 0.586813986763058 1 1
0.603521505752623 0.586250922241744 1 1
0.630141497761721 0.612184299544221 1 1
0.414100404215201 0.40139140178501 1 1
0.105196083485269 0.102415253244081 1 1
0.568668237840771 0.554603634545236 1 1
0.392101689434467 0.380915634950916 1 1
0.852659917983333 0.827361051831543 1 1
0.504883093292167 0.490322666806649 1 1
0.361315065330268 0.34926205035902 1 1
0.736311184430199 0.714174653346792 1 1
0.598796822066521 0.58205851182694 1 1
0.639280244439748 0.622177238968951 1 1
0.335859587057505 0.325574168540703 1 1
0.474876237962412 0.457890581242891 1 1
0.229761582142561 0.223391187349487 1 1
0.271863130520389 0.262598028412916 1 1
0.650669383483006 0.630642460069712 1 1
0.685407527368834 0.662617044978813 1 1
0.265428476570795 0.256866452134342 1 1
0.60580252197611 0.590192452890634 1 1
0.345826890635083 0.336112380799008 1 1
0.442964560398794 0.431111744699543 1 1
0.857996298535386 0.833012970107134 0 0
0.319499901355984 0.311520139734581 1 1
0.505143503062482 0.488665689036707 1 1
0.319543628855467 0.310510461962509 1 1
0.198199334130208 0.192476777307566 1 1
0.268938474861967 0.25823422903699 1 1
0.572542905427037 0.556072908490451 1 1
0.573911527782465 0.556587068471621 1 1
0.33731055643745 0.327906937046062 1 1
0.0736237852186063 0.0703557313000555 0 0
0.417302124436118 0.40371195322678 1 1
0.339707433449086 0.329746035125111 1 1
0.437575166305662 0.423816455128529 1 1
0.434411929966127 0.423233632757892 1 1
0.680814001322883 0.661854829045478 1 1
0.518629195171328 0.501186880171862 1 1
0.536235995085223 0.523799384752689 1 1
0.548765877521712 0.532252137326511 1 1
0.337467784332845 0.330168245051852 1 1
0.649630546521293 0.630313206579453 1 1
0.361443647700663 0.350090844275885 1 1
0.345744036577415 0.334282935023951 1 1
0.358341809842994 0.350506406914503 1 1
0.634085697024826 0.613697948000356 1 1
0.775313293904409 0.751664128897765 1 1
0.559567279250213 0.541773681137285 1 1
0.400951261339112 0.38729375071811 1 1
0.0737196009376374 0.070624071424147 0 0
0.481412661268983 0.468698124846884 1 1
0.474494875891097 0.460873444918905 1 1
0.604664560651945 0.585104481096095 1 1
0.583452082538879 0.567476234888673 1 1
0.713400891114666 0.691432584908756 1 1
0.638336236256573 0.617452317922769 1 1
0.556224622227247 0.539333993930536 1 1
0.311583323821011 0.302201106796022 1 1
0.3728917019185 0.362482580603015 1 1
0.415587791723364 0.404329398536065 1 1
0.574240372006075 0.554496512041325 1 1
0.383623938734082 0.372100106765572 1 1
0.538780458624271 0.523505582921653 1 1
0.6364232002393 0.616177786779569 1 1
0.406451984269655 0.393741392646524 1 1
0.496883570881419 0.480679193559604 1 1
0.549840252495483 0.536495642430892 1 1
0.358459259291721 0.344293017244114 1 1
0.491313708116238 0.474696858720337 1 1
0.474695927037066 0.461041085290026 1 1
0.578805553630171 0.56215930938558 1 1
0.614185304461458 0.597073645987657 1 1
0.439831597109463 0.427562395014063 1 1
0.51725053324205 0.50318025868781 1 1
0.22843079331338 0.220632591681059 1 1
0.629199050976112 0.611432723296043 1 1
0.640649504706033 0.625452705032595 1 1
0.489120785792858 0.476334223670606 1 1
0.533144497343429 0.515729627549795 1 1
0.255445315178941 0.249148887282385 1 1
0.592740391003889 0.574731537472406 1 1
0.587204337635663 0.568160938370015 1 1
0.885723417657806 0.858609649244343 0 0
0.158747504987097 0.15562653233801 1 1
0.572905530174326 0.556587183880709 1 1
0.233015081537441 0.225313496102607 1 1
0.288320046839321 0.279037462236329 1 1
0.282770598728415 0.273515789198928 1 1
0.202605478485917 0.198204969601785 1 1
0.556804670577326 0.542079922786289 1 1
0.540447983359815 0.524940833493928 1 1
0.495745640083074 0.480776351382812 1 1
0.154617312097272 0.150121483394117 0 0
0.524177434961761 0.506175551268936 1 1
0.526302981747683 0.510784920988633 1 1
0.47810376413605 0.46349295309928 1 1
0.809663183512976 0.783679239833072 1 1
0.204584947886427 0.199041268733216 0 0
0.301909966653304 0.293219676486831 1 1
0.629859220207979 0.610683470183552 1 1
0.140562292101389 0.136820544002293 1 1
0.552666460870288 0.537628345290748 1 1
0.479095225264733 0.465663046209128 1 1
0.258583444343993 0.248947826934833 1 1
0.644667392014087 0.623365247502234 1 1
0.392733670846206 0.38109396345132 1 1
0.603287105780985 0.580713070498743 1 1
0.664238546935662 0.644496023406387 1 1
0.508339643917578 0.493090178689684 1 1
0.470694016956243 0.456399139932476 1 1
0.452322677602785 0.439602759539104 1 1
0.518571481182776 0.504066861070512 1 1
0.329911409463645 0.317901728625118 1 1
0.826775160597082 0.804225140590801 1 1
0.472684856207021 0.459980441787737 1 1
0.32717542573048 0.317260625846836 1 1
0.580702530817789 0.563447073512517 1 1
0.565467905165941 0.548231608112906 1 1
0.721271289437671 0.702144947808294 1 1
0.830494517734287 0.808504974593375 1 1
0.568964373306335 0.552375014515041 1 1
0.512280450865595 0.494889963679885 1 1
0.720391945432912 0.698587533076182 1 1
0.554748647253354 0.538817274177209 1 1
0.608064453240798 0.590670760106292 1 1
0.26802166016635 0.260042797353446 1 1
0.426069667574493 0.414235257753462 1 1
0.419500481829833 0.406022139773288 1 1
0.409897930167581 0.394227452833522 1 1
0.494899224455075 0.478668159630298 1 1
0.413836628513312 0.399823768071344 1 1
0.47252375309057 0.457821211528971 1 1
0.90159697271106 0.870300016696315 1 1
0.781376903607038 0.760505513346252 1 1
0.492114906802807 0.479440354402284 1 1
0.424787466950417 0.410583554227249 1 1
0.264661965263929 0.25804407854642 1 1
0.445697733417259 0.433692892863304 1 1
0.630279078255108 0.611136391526876 1 1
0.791786762820131 0.769803002203968 1 1
0.68053203317633 0.658420875564661 1 1
0.434097662852232 0.421760384243234 1 1
0.597636775400034 0.578338384941631 1 1
0.293266427592604 0.283037001278139 1 1
0.224656810285009 0.217584608815228 0 0
0.459476908102235 0.442443470082383 1 1
0.404660163035337 0.394106302564242 1 1
0.569121829039585 0.554972821287165 1 1
0.32742384886592 0.31937691084438 1 1
0.267675408614716 0.263252097224801 1 1
0.565835822193056 0.550187280330914 1 1
0.386561906495102 0.376767210097099 1 1
0.638455219911566 0.619455904518467 1 1
0.494324625788112 0.477753760515277 1 1
0.228603281311191 0.223670213007023 0 0
0.497989647703208 0.480503022226817 1 1
0.411383590438514 0.398758533156484 1 1
0.288888618900379 0.279612390502713 1 1
0.548186959261875 0.532848087225181 1 1
0.507530136693637 0.491069088784256 1 1
0.551932007519412 0.535901234698486 1 1
0.0773057861536687 0.0765931220798983 0 0
0.406708273000055 0.392378159002903 1 1
0.600132962254491 0.581695396969799 1 1
0.423292364241056 0.408899917365778 1 1
0.330247298563016 0.319448137343256 1 1
0.661526353045595 0.641698584013812 1 1
0.523798955020402 0.508199409609618 1 1
0.580163043055344 0.566609062814732 1 1
0.635899151221148 0.618502567432765 1 1
0.603694004022131 0.587248623036451 1 1
0.676322621584687 0.652195572708933 1 1
0.216284915429074 0.211314133815769 1 1
0.553258804213231 0.537156998598637 1 1
0.472209097465142 0.460278550554949 1 1
0.669847636579724 0.649303735696826 1 1
0.36464213253078 0.354536215363468 1 1
0.528910698171686 0.51484031848021 1 1
0.411116840735289 0.398637986603886 1 1
0.185813443952578 0.182149120631298 1 1
0.890354483263031 0.864470627459575 0 0
0.503506476586301 0.488299352714929 1 1
0.660586004419243 0.642310312003751 1 1
0.869289229168691 0.840820623217186 1 1
0.391034508990903 0.378107688147587 1 1
0.312304705835502 0.300271415946688 1 1
0.409218159420375 0.395222070299862 1 1
0.365057194058299 0.350951860900169 1 1
0.661725951058896 0.642413785730427 1 1
0.33751696378316 0.327556257317387 1 1
0.489553272176826 0.474141134193381 1 1
0.483964175609779 0.466431854769206 1 1
0.491878934094542 0.477109621832133 1 1
0.514060267640579 0.498572567172451 1 1
0.543837212300735 0.526016743205052 1 1
0.605030468367607 0.583545505692094 1 1
0.122953218602025 0.119551637244616 1 1
1.06020728951279 1.03027326763427 1 1
0.231326879124328 0.225859305712113 1 1
0.551512962479497 0.531890078273844 1 1
0.0641200574386508 0.0585190243926695 1 1
0.608545354517433 0.591305311263529 1 1
0.679104371158397 0.659122784907685 1 1
0.485070567035629 0.470363698108927 1 1
0.495384909127336 0.481127400171182 1 1
0.465748603994184 0.450291617773692 1 1
0.620416398292977 0.60255929940619 1 1
0.311733484514324 0.303022272990877 1 1
0.579159331402857 0.562157358731805 1 1
0.610913948140568 0.591566591328281 1 1
0.170304199522704 0.16688408212124 1 1
0.268650877633014 0.259750891232434 1 1
0.750274490690303 0.728415317855103 1 1
0.491048455970928 0.474426967276643 1 1
0.78951132473714 0.766987557867939 1 1
0.21704326937613 0.213085818547442 1 1
0.152018554018263 0.148827257016923 1 1
0.458068374086972 0.44581361298198 1 1
0.175062034604071 0.170644990435139 0 0
0.71171256320194 0.688799405151146 1 1
0.319626829646928 0.309455466790595 1 1
0.542241280276589 0.526755994001653 1 1
0.91094843191805 0.883105730388107 0 0
0.466009552324246 0.450404812531156 1 1
0.27646007730168 0.271583071033188 1 1
0.595585665042682 0.578771878899063 1 1
0.64630205565891 0.622115349402859 1 1
0.653652133905222 0.634471952035357 1 1
0.524369450915317 0.507058621605929 1 1
0.406477902538915 0.393896851600547 1 1
0.365674905951189 0.355670092581688 1 1
0.516014360871514 0.501728133919515 1 1
0.410058129585612 0.397998631508493 1 1
0.118890749780638 0.114581411242316 0 0
0.252630584467702 0.245407608069886 1 1
0.785833906347005 0.763162332931255 1 1
0.502375956334727 0.486357304720775 1 1
0.363860266344475 0.353119524647708 1 1
0.282965669644809 0.271895277188116 1 1
0.401141488523413 0.389536709320897 1 1
0.629196778208577 0.613483666583463 1 1
0.381798919548027 0.368073301174691 1 1
0.0261186156829241 0.0245553401647724 0 0
0.344975869002725 0.332095299865715 1 1
0.768724879504515 0.747563261179884 1 1
0.372593690630958 0.363277014330461 1 1
0.627719503528622 0.612739511893182 1 1
0.646194555503251 0.627250488751521 1 1
0.463691427589624 0.448774825672021 1 1
1.01239905882608 0.983565109073232 0 0
0.400278220624139 0.391521242272342 1 1
0.289764709695063 0.280164329527982 1 1
0.605996310898927 0.588275763568697 1 1
0.148658556779826 0.142267839480542 1 1
0.747642579681793 0.726865234602138 1 1
0.325194683498183 0.317115385916117 1 1
0.194772024470859 0.189583100110704 1 1
0.384475493152901 0.369181711242068 1 1
0.620311741761967 0.602271505154157 1 1
0.330077339893049 0.318753070849631 1 1
0.697218878731809 0.675782012878566 1 1
0.352960915156611 0.343874419434791 1 1
0.288709487933539 0.279461614511133 1 1
0.682261300781134 0.661248310072136 1 1
0.613266467405264 0.594351140796248 1 1
0.490081654661325 0.474844695634031 1 1
0.584833067488132 0.566410888587194 1 1
0.28964417155423 0.283866756359948 1 1
0.227859570023044 0.222366870118941 1 1
0.518539652867298 0.501758086794162 1 1
0.642326269566429 0.621627739486872 1 1
0.589223420295617 0.575029013595979 1 1
0.252684384907898 0.244693024649063 0 0
0.497030473976058 0.483716680473704 1 1
0.8174133285913 0.79336292637877 1 1
0.495844599986524 0.482175613913064 1 1
0.798401261241125 0.771227732048255 1 1
0.288933979217493 0.281844193724078 1 1
0.616678327735692 0.600648642676326 1 1
0.69369933719145 0.672736414116236 1 1
0.624589462831562 0.604466737825129 1 1
0.5486594343473 0.531376794441465 1 1
0.669514917470396 0.651064446378886 1 1
0.686260416613648 0.667011664535363 1 1
0.811791520062644 0.788914899116214 0 0
0.482761545574561 0.468633731529046 1 1
0.588096640179959 0.571616267186503 1 1
0.44259850727357 0.429292626681708 1 1
0.720694117354269 0.70196346117528 1 1
0.814949223702093 0.790430515402877 1 1
0.398827266998766 0.387108042484491 1 1
0.610221411703185 0.591942091911246 1 1
0.775190059648049 0.752723928812425 1 1
0.751884701262809 0.729158839963805 1 1
0.543597845156812 0.529811155397668 1 1
0.86026622065207 0.831776339230905 0 0
0.501875309715968 0.485562713375362 1 1
0.540730423853514 0.524988146025176 1 1
0.299671949717926 0.292572780275039 1 1
0.517174200180218 0.502746465337803 1 1
0.580224933722341 0.562544919511918 1 1
0.387947999224 0.37434137730617 1 1
0.587990516193254 0.572008408531162 1 1
0.970509707187037 0.943217133268715 0 0
0.510456827585114 0.49513441777417 1 1
0.543757925696074 0.527726111435586 1 1
0.545195055677519 0.529901658303006 1 1
0.0993330740671864 0.096344284554829 0 0
0.747204819972431 0.722407256943294 1 1
0.416379716674956 0.405303514540118 1 1
0.259855176363968 0.252141679214435 1 1
0.769283729853921 0.74799505121935 1 1
0.439390337546606 0.427823755066035 1 1
0.63070154120219 0.610286824251051 1 1
0.681793162197634 0.662404509640004 1 1
0.439353888194441 0.426670492338213 1 1
0.568038397736807 0.54811517363417 1 1
0.296616466165045 0.289390454672133 1 1
0.264198536435033 0.257155173071043 1 1
0.350841918069545 0.341019947184079 1 1
0.465900703959558 0.454339333205187 1 1
0.886515209969958 0.860399014050987 1 1
0.189248172067785 0.186329729195719 1 1
0.419524794253252 0.405964857487419 1 1
0.533286740396328 0.521237634127409 1 1
0.222189763423942 0.215294655663332 1 1
0.686328987455502 0.663238865068874 1 1
0.606400860243525 0.587954303519033 1 1
0.662292248699237 0.639866512060908 1 1
0.624140383474888 0.606393941412844 1 1
0.827019859198528 0.803145621012623 1 1
0.485135348081023 0.469495414433663 1 1
0.252705383953509 0.24618756952133 1 1
0.0587646663214771 0.0569779033127828 1 0
0.574039757976215 0.559261367327795 1 1
0.181367163752756 0.175518455680218 1 1
0.573848810273811 0.554939968258135 1 1
0.360727158140507 0.351175656126625 1 1
0.467115888502979 0.454083078719433 1 1
0.648806739513622 0.626229975272014 1 1
0.608537788625626 0.589617245708282 1 1
0.454210215730937 0.4435288359092 1 1
0.500107952808042 0.482937428642729 1 1
0.163438207832767 0.157142733381875 1 1
0.319643948948264 0.309535572059703 1 1
0.504758390944604 0.491282919075581 1 1
0.733818451180035 0.710796621606826 1 1
0.416136719463696 0.403897365412323 1 1
0.300844926197911 0.292179998679938 1 1
0.386647929531388 0.375226134417274 1 1
0.358072243082013 0.349189601719143 1 1
0.342848644462265 0.333230940307813 1 1
0.543517339173515 0.526853504837636 1 1
0.684150274537422 0.663806594246146 1 1
0.417885031806722 0.405807892363155 1 1
0.819990749547701 0.794670891458725 1 1
0.671391948444448 0.651422486444768 1 1
0.273950364523013 0.26504896700519 1 1
0.413809985196389 0.402426380783406 1 1
0.639871986393444 0.621236492898361 1 1
0.076277542697542 0.0722965388627305 1 1
0.498550817984805 0.481467837632656 1 1
0.470738049449984 0.456904085096724 1 1
0.616983707674509 0.59682432694371 1 1
0.292775234927437 0.28291552529692 1 1
0.460682537024618 0.447731027026733 1 1
0.724009554617282 0.703556939783502 1 1
0.580875559302106 0.564992632636777 1 1
0.368477251664959 0.35745096666929 1 1
0.457799173882854 0.445841982767629 1 1
0.190800847696314 0.185110437063436 1 1
0.685498266500181 0.666062050119675 1 1
0.301082146895745 0.291206067280951 1 1
0.306894294677901 0.297852302783804 1 1
0.173925051618378 0.168232143607776 0 0
0.561042899553536 0.541035800631663 1 1
-0.0183714394286743 -0.0165071260697112 0 0
0.224232297443577 0.215259026969666 1 1
0.80696520673723 0.782175678495853 1 1
0.546505445914377 0.530423432054132 1 1
0.583176165193162 0.563980803728692 1 1
0.525577964862428 0.510397747884959 1 1
0.185807372086535 0.1794963675491 1 1
0.550009186420656 0.529799731887587 1 1
0.749682912933691 0.729303386355877 1 1
0.396028055252622 0.3833824415427 1 1
0.636113413143875 0.620016584832217 1 1
0.681013381689281 0.659073473400252 1 1
0.659405108641103 0.639828039883359 1 1
0.601780067858327 0.584580497942457 1 1
0.283136151019451 0.275901351390613 1 1
0.972510443192998 0.942166787855106 0 0
0.581942482763065 0.56399113634557 1 1
0.340926767064704 0.330301310483673 1 1
0.432021691548434 0.418137759627753 1 1
0.652387784180481 0.635301144835152 1 1
0.674524977229414 0.652640344853054 1 1
0.531547690914533 0.515676252740769 1 1
0.465413441708673 0.451039760045463 1 1
0.312448770595818 0.30167224057573 1 1
0.419767298506899 0.407206124611512 1 1
0.269776951351342 0.261608679579937 1 1
0.291632194223527 0.283685539407685 1 1
0.500413479661834 0.483052876423785 1 1
0.205574803387456 0.200746964360184 1 1
0.441389075590953 0.427672872906915 1 1
0.512803769221728 0.497649433348098 1 1
0.443487222833511 0.428897822889603 1 1
0.819236724654786 0.79571544758161 1 1
0.403597604585722 0.392615864800825 1 1
0.411363658098826 0.399875042275009 1 1
0.654716416737636 0.635635613496747 1 1
0.416536147502651 0.404513349342477 1 1
0.715949631502018 0.694347390003038 1 1
0.615988356816697 0.599344608657798 1 1
0.553470489842228 0.539185697064347 1 1
0.715523285031586 0.694232878577653 1 1
0.570692637560422 0.551109078544935 1 1
0.183416534651958 0.178898269109198 1 1
0.315627849751851 0.304724240310241 1 1
0.340730555701033 0.33117822936502 1 1
0.460408546133468 0.447537073163024 1 1
0.593700143158005 0.575068530259164 1 1
0.361136084875573 0.351030515857947 1 1
0.576004177245594 0.55834586350063 1 1
0.794823490339472 0.769215539529791 1 1
0.361039238343638 0.35093864230845 1 1
0.213165921958811 0.205463774323531 1 1
0.408127730407382 0.39473141377458 1 1
0.431629009168536 0.41713746115733 1 1
0.164335689688707 0.158584505457987 1 1
0.428980695186661 0.41396217700653 1 1
0.53465879180002 0.517338192367049 1 1
0.525934301011558 0.510250276047946 1 1
0.829291954803429 0.803142903721781 0 0
0.519598380411782 0.500647789347943 1 1
0.279023249349007 0.271951038468438 1 1
0.760741616869692 0.736827455435117 1 1
0.703047918338735 0.680087681356722 1 1
0.710039695084353 0.690170211151731 1 1
0.578884546480651 0.561158032118189 1 1
0.244059534078537 0.237197195774997 1 1
0.556177214034695 0.540525427243592 1 1
0.735344650964511 0.713209235341822 1 1
0.528330718634274 0.512650917097789 1 1
0.569414863044707 0.555935440918341 1 1
0.359228661260705 0.346349605863556 1 1
0.631286267541011 0.613077530004617 1 1
0.481477106592294 0.466870915642863 1 1
0.474223864172008 0.461526947875246 1 1
0.704998264625261 0.686551057596444 1 1
0.456750361786964 0.44396239709403 1 1
0.509184350141623 0.494078140363784 1 1
0.463783604585815 0.453320255753139 1 1
1.02845162600715 0.999571112755586 0 0
0.324032722572036 0.316567031165049 1 1
0.481645433343286 0.467121879102095 1 1
0.56763094929245 0.550374403324087 1 1
0.452401083973248 0.439235495533527 1 1
0.0352695480383942 0.0348960010525213 0 0
0.641405613422605 0.621753330124106 1 1
0.411736296325903 0.3982928713235 1 1
0.461778995726305 0.450478250351803 1 1
0.620594275223034 0.603869570733935 1 1
0.677882833868963 0.658661356511222 1 1
0.304194690345698 0.296363215779145 1 1
0.714076924772935 0.69208687622717 1 1
0.117510155531306 0.110970287947741 1 1
0.672768135048836 0.653067331562439 1 1
0.717230614707825 0.695786107882271 1 1
0.724239783646658 0.703579622913199 1 1
0.0355630371107853 0.0343540001610856 0 0
0.580362552219245 0.565961612989392 1 1
0.877286501195348 0.851918156023774 0 0
0.509819207809535 0.494180440481225 1 1
0.506097958438319 0.491070639235387 1 1
0.317588004415418 0.308744474956412 1 1
0.52425395403948 0.508512060392656 1 1
0.336788846630319 0.32659530259875 1 1
0.513593686860621 0.498378712810475 1 1
0.288598321936482 0.279519474912423 1 1
0.346949930984853 0.334752943505954 1 1
0.383670527272661 0.372078233371487 1 1
0.823205916850169 0.797945259944354 1 1
0.314295152048602 0.302989064158486 1 1
0.447180201111334 0.434503747233206 1 1
0.537354376820968 0.521399045988017 1 1
0.0627350442540931 0.0610911791674099 0 0
0.451851951939544 0.44047425695775 1 1
0.779083845259717 0.75311417376259 1 1
0.725309088519088 0.705121240141024 1 1
0.762639744157831 0.740055302592487 1 1
0.513726030677471 0.497549830173659 1 1
0.420046963240454 0.407258434241501 1 1
-0.234478764488431 -0.230293748301793 0 0
0.622051439431667 0.605079721907993 1 1
0.639127167977128 0.62194114162844 1 1
1.14361351820462 1.10901360398345 0 0
0.571555198775573 0.556173669076754 1 1
0.770025423278576 0.7468597811689 1 1
0.0794487756010826 0.0791010641418258 1 1
0.502295859722436 0.486288017268256 1 1
-0.043125744418104 -0.0421253472689799 0 0
0.524875305541493 0.512585230223007 1 1
0.192496052341939 0.185758802013835 1 1
0.195525616946861 0.188654477039674 0 0
0.212157983458797 0.206104818119852 0 0
0.747488759366408 0.723542523842153 1 1
1.09131364289053 1.05694506990827 0 0
0.636418292329365 0.618049814206065 1 1
0.239753756174281 0.236324138392333 1 1
0.655038059094791 0.634966526572948 1 1
0.427927887761111 0.414021588836975 1 1
0.629509261179004 0.61049309702957 1 1
0.410899952783226 0.399049495833738 1 1
0.477354961643685 0.462625520053843 1 1
0.681010192004975 0.658150395323935 1 1
0.479869352488215 0.466567213894554 1 1
0.482523465899112 0.467359785655671 1 1
0.385249866852656 0.373001054155073 1 1
0.557336058655107 0.541090342724418 1 1
0.234456421400283 0.225856895769035 1 1
0.603708383993632 0.586186358938522 1 1
0.457182675971022 0.443537204001219 1 1
0.253833529552418 0.245937753999557 1 1
0.451383911411817 0.437530683217405 1 1
0.0802703822219467 0.0799277778083393 1 1
0.361800530249177 0.353824545013191 1 1
0.138283604736326 0.133911872170327 1 1
0.888563113410225 0.862242522418973 0 0
0.673964486113593 0.653189913399532 1 1
0.178584824353282 0.173230882186408 0 0
0.484690709512618 0.471721851630968 1 1
0.459978666511646 0.447700826274546 1 1
0.282785226813127 0.272380392598152 1 1
0.81824262818879 0.795570294194716 1 1
0.468733690167522 0.454241464887344 1 1
0.660734519838029 0.64184282529709 1 1
0.797025849315897 0.773371521689087 1 1
0.386488470309818 0.37677207876863 1 1
0.228449323645103 0.223213556946962 1 1
0.355637751440738 0.344619343918247 1 1
0.289215839588102 0.279571821462521 1 1
0.515047370134788 0.4955594248524 1 1
0.650075778430512 0.630907491174535 1 1
0.294715419628851 0.287316321295779 1 1
0.229171347079104 0.221317074935307 1 1
0.401282537264002 0.389545115706929 1 1
0.658402348069894 0.63939055060946 1 1
0.426304458575044 0.412753753836769 1 1
0.436176294830019 0.422808729204684 1 1
0.495794169022479 0.48200930961256 1 1
0.558618407303555 0.541490557995067 1 1
0.57483404341668 0.558402247023376 1 1
0.34625934123665 0.336870741527503 1 1
0.392946433649475 0.38185194851319 1 1
0.76253237438917 0.739660522875769 1 1
0.293498651242988 0.285168733594092 1 1
0.634962123723921 0.61518393252411 1 1
0.528412854046598 0.513250510967512 1 1
0.492351468963673 0.476695257882381 1 1
0.459549726527121 0.447067521291806 1 1
0.351949713967826 0.340603307767501 1 1
0.446969743973237 0.433941995050494 1 1
0.501349914323673 0.486029408803007 1 1
0.900157420133799 0.875488419879334 0 0
0.537048376404263 0.521464649542389 1 1
0.207990224103371 0.203279022702166 1 1
0.499951782423626 0.48512566909734 1 1
0.597908033493392 0.581404671604923 1 1
0.260663921154736 0.252881881307342 1 1
0.178186633860848 0.169862886800138 0 0
0.574645692332888 0.554651374857062 1 1
0.900568237584007 0.873793252124198 0 0
0.279100600316947 0.269651571403975 1 1
0.54813398087913 0.531797737418738 1 1
0.455290246815455 0.440282756361649 1 1
0.816799328279126 0.791818035218907 0 1
0.170327375437016 0.164692076249988 1 1
0.655409319908229 0.635411067868461 1 1
1.00411748893169 0.974868497093941 0 0
0.216279489918477 0.21136224192651 1 1
0.499573647527217 0.485572399032878 1 1
0.277940993421374 0.270485928409648 1 1
0.297062938061599 0.286632601301868 1 1
0.353287890830343 0.34181054073276 1 1
0.247781715006144 0.240288866910822 1 1
0.566195214219535 0.551485348677306 1 1
0.496535594944913 0.481272182862929 1 1
0.748416833361229 0.726400715466229 1 1
0.516556733170878 0.502362376410695 1 1
0.466463325264571 0.451354694672522 1 1
0.292577008159269 0.284389606131124 1 1
0.643196222266723 0.622473321919118 1 1
0.163319758583278 0.156306895346499 1 1
0.562885600909206 0.547922222212383 1 1
0.491562826992015 0.477030647617326 1 1
0.534649725652567 0.518426858049196 1 1
0.44222451470707 0.429347865628265 1 1
0.663047558494035 0.64256675220218 1 1
0.0125348550053079 0.0110973266823053 0 0
0.577642357146068 0.558500122495434 1 1
0.325881849495082 0.31554971548913 1 1
0.77038367892602 0.744793564714928 1 1
0.547186219481046 0.53238396382981 1 1
0.745934196184914 0.720815660874911 1 1
0.727655292798175 0.70577922771494 1 1
0.352553574716307 0.342331867626373 1 1
0.397011187602162 0.385511210667968 1 1
0.618132042839983 0.599618589907902 1 1
0.360291329084124 0.350410775936861 1 1
0.382416478175939 0.372118045282589 1 1
0.68687783032677 0.668855880684884 1 1
0.811718257507977 0.788399816873888 0 1
0.765297897441309 0.744622539930761 1 1
0.637039318739812 0.615442477361696 1 1
0.725194587998048 0.704696899248499 1 1
1.11045816300163 1.08070102625736 0 1
0.391952897754296 0.379180230336744 1 1
0.727012147995502 0.704795829046136 1 1
0.613209584753489 0.594838463773341 1 1
0.669385575118868 0.650215222615704 1 1
0.333326266851804 0.325960309707164 1 1
0.427215298372293 0.413413028259177 1 1
0.297746811528703 0.289615275196284 1 1
0.742365808092829 0.722777470523672 1 1
0.798349020439821 0.775943481162245 1 1
0.382212789770695 0.37079213630089 1 1
0.394664160827098 0.382067188915257 1 1
0.429014616239403 0.416939985167413 1 1
0.263549954292859 0.256466090652221 1 1
0.296925071957711 0.288067098990276 1 1
0.501818077291407 0.487986462211843 1 1
0.347447875551325 0.33741203994814 1 1
0.616869645583338 0.600843714603906 1 1
0.288206611109509 0.278021276438811 1 1
0.377971175296911 0.368820373398602 1 1
0.333113494417572 0.320685533379688 1 1
0.432591505747123 0.419978359764587 1 1
0.925544372894156 0.898356841518118 0 0
0.467908640156732 0.453349243658468 1 1
0.610432103587842 0.591604129220003 1 1
0.559659824116842 0.545293393487063 1 1
0.710941167624771 0.691578024024344 1 1
0.683003633250585 0.663371438110248 1 1
0.175911668832917 0.170828257299353 1 1
0.511866482315263 0.49589908364959 1 1
0.638415726789404 0.620306423051625 1 1
0.170640230705074 0.167787522893679 1 1
0.529559751060904 0.514676616496237 1 1
0.361823604643398 0.349108854703711 1 1
0.506230042389993 0.49243312677866 1 1
0.550856244196379 0.533287060022214 1 1
0.504258820283243 0.489432885461213 1 1
0.275812327483546 0.265939346669239 1 1
0.552363981906414 0.537355136219104 1 1
0.45799607940951 0.444267556709268 1 1
0.479801534217807 0.466383196352977 1 1
0.26048314144356 0.251532824914999 1 1
0.609968071234254 0.593238359420374 1 1
0.505774991504473 0.491520967120705 1 1
0.368124517458277 0.35680773890418 1 1
0.632967322349871 0.614977500338076 1 1
0.416344220593538 0.405577260039635 1 1
0.411634920671986 0.397578575880381 1 1
0.611749777832501 0.593523715509354 1 1
0.886574513835436 0.857747484444361 1 1
0.0150195259011332 0.0140897161527978 0 0
0.809913100069619 0.787557724457636 1 1
0.120291839552099 0.11872259767815 0 0
0.696430714929131 0.674759714758824 1 1
0.606746870344791 0.587903634915937 1 1
0.599156471847779 0.582908669425369 1 1
0.335872233679991 0.3262698962983 1 1
0.457605185820914 0.445856037679538 1 1
0.64380198897835 0.623550718215662 1 1
0.733214703052643 0.711518405921868 1 1
0.427374948976894 0.412942820415328 1 1
0.80484308066999 0.780627091102387 1 1
0.208598385690159 0.201851988940578 1 1
0.550671743661441 0.533900565254441 1 1
0.769535510561077 0.74894498591477 1 1
0.389909504122997 0.377139890607369 1 1
0.669360119550756 0.649784843811186 1 1
0.496786729761691 0.481584814920504 1 1
0.0401330282267159 0.0396200622122043 0 0
0.61722184888218 0.59786317045621 1 1
0.326342813171701 0.318090021937486 1 1
0.223338453789176 0.21995790763316 1 1
0.172098917681264 0.166682753708246 1 1
0.265167553634312 0.256710157725558 1 1
0.125113635670702 0.122028739227897 1 1
0.524030962805759 0.508159740403297 1 1
0.302893169805565 0.292832122383427 1 1
0.590643915267798 0.575198133697445 1 1
0.598405972768408 0.580100809721253 1 1
0.810937895937468 0.788397309123854 1 1
0.485181114783555 0.470406544222696 1 1
0.249836480552952 0.241054552617165 1 1
0.604060304094414 0.584085377909045 1 1
0.439492472839247 0.42703748034247 1 1
0.806922301972896 0.782486313118401 1 1
0.803066264685182 0.783383923276318 1 1
0.489727776299842 0.474837410613907 1 1
0.350763848904965 0.340436196840261 1 1
0.462024625804653 0.448344718158734 1 1
0.968696268567198 0.938555700033591 0 0
0.337193487384979 0.32443524247246 1 1
0.570933153650226 0.552992297453459 1 1
0.396232061862148 0.381896175442663 1 1
0.930732871319663 0.901659559250226 0 0
0.614239591842293 0.597170421539788 1 1
0.706081481426681 0.687293355897828 1 1
0.112520093184556 0.107265866854388 1 0
0.377968303474925 0.367583878069488 1 1
0.618831304173224 0.599627864153453 1 1
0.641806488425425 0.621075045379484 1 1
0.525499054587568 0.510011852924927 1 1
0.320595118251451 0.309742289960626 1 1
0.89044323269785 0.868910120866563 1 1
0.766482131454593 0.742462405019893 1 1
0.6981416112766 0.678162164712474 1 1
0.367606335171093 0.357971279102716 1 1
0.339330081064956 0.331712589398122 1 1
0.155292904602835 0.149474718789922 1 0
0.551829031558898 0.530576082534697 1 1
0.666655331795197 0.645587373138809 1 1
0.735664780075627 0.71404119626435 1 1
0.454463720840083 0.441782684891595 1 1
0.512759262595789 0.497545353983665 1 1
0.712202623712983 0.689801570778845 1 1
0.717337360465813 0.695023941494174 1 1
0.493665702519974 0.479700959682371 1 1
0.732736805932732 0.711297709801649 1 1
0.46876553428196 0.456223076738496 1 1
0.700448079413361 0.677334644306671 1 1
0.400095413465189 0.3857826086223 1 1
0.330967659994417 0.323172957470529 1 1
0.456209380584929 0.441496633430943 1 1
0.48970202056017 0.476053912604707 1 1
0.826982106538742 0.801790419628371 0 0
0.885027064200777 0.860607878600821 1 1
0.427183827526941 0.412619869374523 1 1
0.587213741629788 0.571366345274961 1 1
0.591118057008208 0.57114737916506 1 1
0.527832710523412 0.511741450494896 1 1
0.339674398612823 0.330006747314606 1 1
0.413922786750028 0.401986881201105 1 1
0.501985140653092 0.488725932139248 1 1
0.500598307424983 0.486628057074508 1 1
0.338905626167024 0.33099910247374 1 1
0.635449102642145 0.616321053104493 1 1
0.705581208680383 0.68436383060526 1 1
0.540034379771966 0.526149412750904 1 1
0.489762009578848 0.474606812798925 1 1
0.442443812498789 0.430904297800652 1 1
0.546364614533339 0.530120831164383 1 1
0.684471509728488 0.66394285573718 1 1
0.418869281199758 0.40804877769167 1 1
0.509381884782239 0.495772067398866 1 1
0.628140021510672 0.606797275018766 1 1
0.527019427613341 0.509581059794131 1 1
0.129592771082576 0.127080966524268 1 1
0.676256046462832 0.659110211983505 1 1
0.411939641928444 0.400421293325736 1 1
0.291720314823687 0.282989210270777 1 1
0.473551085318415 0.45927170665317 1 1
0.270412571087259 0.26185188281623 1 1
0.747469295578251 0.721337298774498 1 1
0.574822161823858 0.560741143473207 1 1
0.367349865841358 0.357973507501234 1 1
0.630695548947021 0.612096863785859 1 1
0.235538921926784 0.229565116157513 0 0
-0.0512935528591918 -0.0499900182595259 0 0
0.675571114086124 0.654734326817302 1 1
0.349473849324194 0.338728859982893 1 1
0.600733623388406 0.583566564488046 1 1
0.341279005674985 0.330595118792419 1 1
0.322203896950034 0.312524441860148 1 1
0.57517226153903 0.558766325146781 1 1
0.164381294279128 0.160988022903484 1 1
0.618575492521068 0.605254772507765 1 1
0.304113261977005 0.294776160005227 1 1
0.571558249745464 0.555713073181634 1 1
0.542682996508966 0.528276289346599 1 1
0.449664934456996 0.439357977067328 1 1
0.666140207571358 0.647135798560162 1 1
0.30589752213343 0.296877872812601 1 1
0.773336977820329 0.754225213111825 1 1
0.352559731546661 0.339526787907501 1 1
0.765798576989296 0.744979053815378 1 1
0.734723131545825 0.712109788126497 1 1
0.268864221030048 0.260436934828043 1 1
0.601758536987569 0.583822698211844 1 1
0.525138973313614 0.506898261011215 1 1
0.354494528923147 0.343824000808251 1 1
0.428904900404402 0.414385333223969 1 1
0.424985744561102 0.410699881660952 1 1
0.615003069207721 0.596508752092779 1 1
0.660645292089183 0.64185339575622 1 1
0.482216930701397 0.466441905080875 1 1
0.680367404981731 0.658506889838354 1 1
0.733390158478972 0.71079117070037 1 1
0.291512296447816 0.284155185418722 1 1
0.758774397199718 0.738354173490756 1 1
0.623841786410294 0.607047260546856 1 1
0.496182632384072 0.481747944530542 1 1
0.522161792427369 0.505161307733259 1 1
0.965920892137246 0.934287946930113 0 0
0.520114139134942 0.505167393346828 1 1
0.550431586475366 0.534011529603996 1 1
0.594189861257389 0.57644223183364 1 1
0.360735166099664 0.351599419319368 1 1
0.796131429246615 0.770771649534987 1 1
0.57512623603045 0.558744317139852 1 1
0.576727159177594 0.558886034641344 1 1
-0.0493171392183014 -0.0475614947666306 0 0
0.601464414937862 0.581837304124784 1 1
0.466568141133987 0.451408252611277 1 1
0.617027298272955 0.599404023862789 1 1
0.232344659808565 0.224686511875273 1 1
0.270790153397714 0.260672066754821 1 1
0.624474651327391 0.604704578749016 1 1
0.396124639438274 0.386142039850735 1 1
0.221688832651449 0.21570910542027 0 0
0.59928300722629 0.580590006298981 1 1
0.603701053096932 0.587851860777398 1 1
0.610492011510381 0.592039161399549 1 1
0.130229987357483 0.127221750831508 0 0
0.414885865031084 0.401655626325048 1 1
0.480699137643444 0.467407163501644 1 1
0.458181219695447 0.446696673950417 1 1
0.552880713535842 0.533873669427164 1 1
0.194236984334274 0.187015795346158 1 1
0.523976114818359 0.508016828070164 1 1
0.493082684565278 0.480709223896693 1 1
0.237985749713506 0.226429568276525 1 1
-0.0107910432124003 -0.00985214836331173 0 0
0.306636155041475 0.294996315388179 1 1
0.516816704812822 0.497407843051874 1 1
0.232465227466235 0.225804705267071 1 1
0.734018005811454 0.710814195209344 1 1
0.829169402565786 0.803037794104671 1 1
0.368441847824289 0.357352694600876 1 1
0.820406024004819 0.793847586652431 1 1
0.709668016351512 0.692326037395364 1 1
0.428638603563432 0.416750708309872 1 1
0.305508846153035 0.296438383334365 1 1
0.733810302035643 0.712900700304854 1 1
0.552040290297122 0.535337018269575 1 1
0.110752148341131 0.10548665203362 1 1
0.561715541842358 0.54588563297447 1 1
0.458919768215555 0.443337750245981 1 1
0.512238948151778 0.499275250247009 1 1
0.800012110631648 0.776275762845252 1 1
0.622865401271953 0.606604981071096 1 1
0.593412097879531 0.579431771196002 1 1
0.563620419072592 0.545804193154603 1 1
0.516500232811791 0.499345300799197 1 1
0.386448455397063 0.373655512713233 1 1
0.503865198800283 0.487146808034304 1 1
0.147047346819648 0.145068341793405 1 1
0.089546993067143 0.0842673656008194 0 0
0.665633075342044 0.644075712076172 1 1
0.469995481144111 0.455831998219556 1 1
0.178422137609691 0.174140170338498 1 1
0.183383557502178 0.178546862712476 0 0
0.333424586618171 0.32219594637538 1 1
0.298899895388397 0.289547222411586 1 1
0.183979352785099 0.180443507066214 0 0
0.543066777174473 0.525781788840693 1 1
0.305026060361374 0.295287114302897 1 1
0.603221330098626 0.586124413279474 1 1
0.550895101744506 0.538394649055668 1 1
0.46877959439232 0.454020520259169 1 1
0.548793488944752 0.531858775393259 1 1
0.356559326369939 0.347143705916756 1 1
0.45049680217177 0.43694783180866 1 1
0.349584074548654 0.340687598688712 1 1
0.60015267454951 0.582297166871826 1 1
0.269470056792397 0.262081993341633 1 1
1.02259442294567 0.989063062837876 0 0
0.428338407110126 0.415528232726608 1 1
0.24203863272791 0.238439577938132 1 1
0.6082682802571 0.592221178749275 1 1
0.654015687355591 0.63673760907577 1 1
0.582088872328607 0.563858254871026 1 1
0.351151700308172 0.342969061730949 1 1
0.660472963325748 0.641908228891702 1 1
0.34806627376359 0.336057174939039 1 1
0.716917222266113 0.693438923093444 1 1
0.617766908346901 0.599641123355418 1 1
0.971994230552306 0.944863046501772 0 0
0.147455158672723 0.144023416096131 0 0
0.27832471943865 0.271001675374925 1 1
0.42905936719238 0.416481432465526 1 1
0.631951068142097 0.614108296349177 1 1
0.417477686271025 0.403513279381045 1 1
0.441508520553832 0.431094086976215 1 1
0.598169557183685 0.578682977763514 1 1
0.618866298450698 0.599055953924909 1 1
0.611190894264141 0.59130551420477 1 1
0.601958569524242 0.584498422981777 1 1
0.582638207888861 0.5658346280429 1 1
0.443626610251555 0.431472387317861 1 1
0.383428596940602 0.372562528616975 1 1
0.142625093562653 0.138189175847591 1 1
0.509051152142693 0.49202664655717 1 1
0.810352073055208 0.788243761007567 1 1
0.169322342599452 0.163273120483842 1 1
0.224578926779069 0.217064035365665 1 1
0.589638373779664 0.570032913587874 1 1
0.270186681220975 0.262274725184152 1 1
0.712850612654892 0.693282663760899 1 1
0.199399517387923 0.192986300226543 1 1
0.65383858947847 0.63155030763435 1 1
0.637906490026179 0.615987372391243 1 1
0.524497504554395 0.506820481524389 1 1
0.596778467843043 0.578177641806598 1 1
0.546085420805403 0.529059689110441 1 1
0.0286249736365558 0.0285635508688126 1 1
0.0344707894807242 0.0333749665613988 0 0
0.564664325500879 0.546480617027746 1 1
0.79490818725968 0.774207637181335 1 1
0.425705736405675 0.41731067185858 1 1
0.631528536810321 0.613435739249498 1 1
0.527875780967637 0.513582216713905 1 1
0.530739466147521 0.516355752081041 1 1
0.980364533890252 0.955744054135101 1 1
0.710421844348039 0.690940414845608 1 1
0.339100023712176 0.328125978152588 1 1
0.703334313397176 0.683901773773663 1 1
0.302869242693106 0.296065480563469 1 1
0.314187392815843 0.303945467649986 1 1
0.563162098094935 0.546534219265683 1 1
0.455783655846479 0.442156524259697 1 1
0.557208795751241 0.537407755020073 1 1
0.248677559325161 0.241133454533583 0 0
0.56032737663628 0.543457684759566 1 1
0.265938446149643 0.256243915368723 1 1
-0.0397345154987609 -0.0374014844676373 0 0
0.475075640197305 0.459428573563803 1 1
-0.0525373746475182 -0.0528013047947546 0 0
0.748728367699471 0.727927421792424 1 1
0.384004847358621 0.371729532117345 1 1
0.409569174647132 0.396770871091115 1 1
0.796007293463789 0.773815208953899 1 1
0.742906689988404 0.720799889280694 1 1
0.419268548731944 0.406487828770317 1 1
0.280672703228282 0.272069454007007 1 1
0.58633722997028 0.570275305760232 1 1
-0.0622147107587205 -0.0578318219823536 0 0
0.629396105961888 0.609896500965287 1 1
0.515895290043839 0.499286424387697 1 1
0.385115826216423 0.374311176092261 1 1
0.81423708028164 0.791284491376949 0 1
0.11945671875669 0.114901028142684 0 0
0.585943905966463 0.570167689074914 1 1
0.425394009531553 0.413583304285787 1 1
0.53166159924822 0.513829828357445 1 1
0.606490153270377 0.586894386031081 1 1
0.381217217257455 0.36999780082022 1 1
0.688775232763821 0.666637062887162 1 1
0.646277646915768 0.627442818008006 1 1
0.410726944869066 0.401541906869814 1 1
0.313611953917846 0.305009452125164 1 1
1.12903341522309 1.09637871030634 0 0
0.713395804384431 0.693204627300604 1 1
0.495713355880292 0.479476512958053 1 1
0.706345931087889 0.681201020061383 1 1
0.55291769281597 0.538262493087223 1 1
0.195688317420102 0.190742577503496 1 1
0.791816449015479 0.773238188286309 1 1
0.614117069938348 0.598402999477437 1 1
0.838219579202039 0.813263593941043 0 1
0.687652288165444 0.666286025599015 1 1
0.493244172471273 0.47525698579866 1 1
0.894082923268655 0.864419287187965 0 0
0.23288836099146 0.2238944743527 1 1
0.597943525321887 0.580794203368651 1 1
0.327236079276853 0.316550474765219 1 1
0.300080503529085 0.292527893823074 1 1
1.00850971457961 0.977030241175165 0 0
0.0245358302837839 0.0243180201988612 1 1
0.413914502277638 0.40011210386723 1 1
0.766900756586875 0.746414191754169 1 1
0.67295826894372 0.651408731634855 1 1
0.415590952559017 0.402685655740139 1 1
0.752369279453761 0.730325821084668 1 1
0.426467660176097 0.413593361842753 1 1
0.330988362973635 0.321148067459322 1 1
0.307068326384984 0.298635922326914 1 1
0.468599535345744 0.453212015132182 1 1
0.456191090428246 0.443080938278427 1 1
0.722395684588247 0.701552129188344 1 1
0.075757259934306 0.0734591306077735 0 0
0.277269347971216 0.266576922294053 1 1
0.480602857550894 0.462198111003203 1 1
0.49032398279179 0.475498177815904 1 1
0.620580821267569 0.600919945719021 1 1
0.470764415850744 0.457368081633429 1 1
0.36213792892743 0.351094793345779 1 1
0.401761339050162 0.390952556981157 1 1
0.760108082975397 0.739670776220792 1 1
0.126035785222096 0.122050876670237 1 1
0.41000978058681 0.395199694745327 1 1
0.731161709174542 0.706592370549096 1 1
0.612648229170108 0.593926586456305 1 1
0.518117096943137 0.504350919908825 1 1
0.285595881143401 0.274992672955841 1 1
0.513649283125205 0.497748324020423 1 1
0.642458791300807 0.626422350939842 1 1
0.563495890952123 0.549446358730799 1 1
0.784792412308628 0.761761925600033 0 0
0.473156979388516 0.456709550124025 1 1
0.678925987512177 0.660172792313813 1 1
0.563934294448844 0.548460446975839 1 1
0.598698786775928 0.57955782220273 1 1
0.268867487785194 0.261370710872753 1 1
0.48028772225532 0.466164804826805 1 1
0.610257833045592 0.591563159305398 1 1
0.409582799130906 0.396926740478683 1 1
0.534528720062494 0.517109115593818 1 1
0.373215501239334 0.364216389578721 1 1
0.551305671287653 0.534593615079043 1 1
0.602851118637091 0.585026499499124 1 1
0.555480409001736 0.538781872462324 1 1
0.376845646970491 0.367349268770628 1 1
0.461295226538211 0.447622057033281 1 1
0.697271359983426 0.674368041075925 1 1
0.105074442189723 0.101576916067513 0 0
0.708382878757088 0.6919183883488 1 1
0.815850836513046 0.791211768330776 0 0
0.181998271458913 0.177134937655011 0 0
0.309233305425964 0.300129671953665 1 1
0.539337255307167 0.520835832558287 1 1
0.425467245478411 0.411409026625853 1 1
0.628054295209914 0.611059285257128 1 1
0.458269881069202 0.449230166338486 1 1
0.428850909527444 0.414515540073473 1 1
0.438571948365155 0.422619753864733 1 1
0.659040799596109 0.641208413952025 1 1
0.333785556379652 0.324127478766877 1 1
0.88635142246836 0.86302024152214 1 1
0.75325008798463 0.732227334418982 1 1
0.198951480022606 0.19610416995683 1 1
0.76392322097532 0.738323930940021 1 1
0.741822218526316 0.721559548145405 1 1
0.691296586827266 0.667306625635217 1 1
0.454349013382871 0.44171597757104 1 1
0.693006728547975 0.672539505236397 1 1
0.735284341608086 0.715151613736236 1 1
0.735692190524768 0.713994515673777 1 1
0.526326947738408 0.510584525562277 1 1
0.694419109229052 0.677816474255313 1 1
0.265643675245163 0.259849146076854 1 1
0.445356949276563 0.434341280417292 1 1
0.270197683336526 0.263418618178889 1 1
0.401241136605604 0.388609422982622 1 1
0.0268881474193155 0.0241975944503781 0 0
0.442180637849668 0.429626612063755 1 1
0.702899866307809 0.681871264427882 1 1
0.857743872614939 0.830873874841208 0 0
0.579927650515574 0.559030098875124 1 1
0.463314210343227 0.451529196222491 1 1
0.397964988210905 0.387905576026719 1 1
0.470636403999673 0.455888803092086 1 1
0.625941771389387 0.604281313154476 1 1
0.320667653004885 0.312167928675593 1 1
0.455357235957182 0.441892359250191 1 1
0.575933911148729 0.56019875798631 1 1
0.56013690072456 0.541962143737221 1 1
0.387545661796528 0.375918652288938 1 1
0.41756548365988 0.404755363574862 1 1
0.91595903891483 0.890349642346081 0 0
0.42140705650089 0.406964825468115 1 1
0.989312238506446 0.955808411394111 1 1
0.363942547533004 0.354544878031829 1 1
0.704841303940512 0.684047031770502 1 1
0.523629262291491 0.506683180348481 1 1
0.367890286671521 0.355951344160436 1 1
1.14325121648886 1.10732124840111 0 0
0.721642836982703 0.702369284941633 1 1
0.601150196917904 0.583547992704636 1 1
0.53990754356601 0.526487251092205 1 1
0.382814918943605 0.373156268380924 1 1
0.721725183628619 0.701963455869635 1 1
0.338820770410617 0.330767602882471 1 1
0.151155861911469 0.148936823226394 0 0
0.419964844931207 0.407193733407026 1 1
0.689890162272114 0.668757545533372 1 1
0.463156178623142 0.45189243443714 1 1
0.650479641799625 0.63207439968038 1 1
0.434811343516091 0.420719628184471 1 1
0.443811668502007 0.428180810594748 1 1
0.530148086127683 0.516135640184934 1 1
0.0267195836063772 0.0262163370222566 0 0
0.263841089204936 0.258544871857709 1 1
0.704227062808781 0.682486536814453 1 1
0.956014342149665 0.926337132020107 0 0
0.438735524740789 0.425484174575506 1 1
0.30359581119221 0.294358668464153 1 1
0.488243387274233 0.47551925045157 1 1
0.518488875072254 0.499933328043076 1 1
0.496811204050095 0.484075569463421 1 1
0.548325229697234 0.530974019450208 1 1
0.380147053745541 0.364861996715657 1 1
0.340086268522107 0.328382182403069 1 1
0.577459417654071 0.560467856686134 1 1
0.462369832863105 0.448348225685139 1 1
0.422268671912091 0.40883679863278 1 1
0.220396288987395 0.214133763191358 1 1
0.644084049802075 0.6261426806203 1 1
0.335877043872097 0.323653398746097 1 1
1.0094732756495 0.979210899039701 0 0
0.112979580139377 0.108924669511515 1 1
0.567800696650953 0.551253959816615 1 1
0.789282671343901 0.766247881621629 1 1
0.809153797150175 0.783843774010017 1 1
0.676509142468183 0.655293317380455 1 1
0.254228629081713 0.247758852436379 1 0
0.570975420675092 0.555572091701771 1 1
0.500751769333462 0.483085924239426 1 1
0.807715189323183 0.784070032315241 1 1
0.204519283116364 0.19704119509288 1 0
0.00287529695201726 0.00219032445707601 0 0
0.478394879388656 0.46496264167423 1 1
0.42544584955251 0.414067311102691 1 1
0.280995834876586 0.274017322594103 1 1
0.613047685566904 0.595548716136019 1 1
0.50957603038252 0.495254074405167 1 1
0.266989461074096 0.260441432905334 1 1
0.761439124360723 0.738919661504263 1 1
0.629150201811546 0.612127835116244 1 1
0.476085631356554 0.461865981757166 1 1
0.325265871537945 0.315716118911448 1 1
0.201102768709014 0.195445782806024 1 1
0.35501126449577 0.344196642782534 1 1
0.590156631169771 0.571387521841489 1 1
0.539465811552968 0.525504958034586 1 1
0.801209076987991 0.776176704242491 1 1
0.449662475853753 0.43966211180685 1 1
0.730965101480527 0.709572574377485 1 1
0.718425625007351 0.694113107749029 1 1
0.629141295217494 0.61030845008756 1 1
0.519494981537669 0.502385317936558 1 1
0.615046167878639 0.596099352294367 1 1
0.304724725538065 0.295344169936553 1 1
0.73322173479776 0.710926660239493 1 1
0.360382342027674 0.351949185330618 1 1
0.835729563986229 0.810669993288556 1 1
0.612996679254081 0.595225940977439 1 1
0.415709308334332 0.404821847942899 1 1
0.388765556835435 0.376802260646364 1 1
0.641113589557242 0.621915275903948 1 1
1.0364212072089 1.00655807790715 0 1
0.499773343040795 0.486116286598113 1 1
0.402963629732584 0.389998882323476 1 1
0.472281219112646 0.458627812265237 1 1
0.442216772003551 0.429617534137685 1 1
0.375813352259891 0.363910966625766 1 1
0.326538982752817 0.318328625644333 1 1
0.59790105877345 0.580244664072944 1 1
0.401851988113721 0.388911719835226 1 1
0.531252479058738 0.516589087465047 1 1
0.691888498064249 0.669918683435333 1 1
0.497478047468816 0.481333481050697 1 1
0.64090454058439 0.622039580881415 1 1
0.133131598884512 0.132290932150558 1 1
0.293780761590824 0.285813407041352 1 1
0.588283521413109 0.571845545939927 1 1
0.26561113743141 0.25860469591812 1 1
0.457324699652632 0.443146465011598 1 1
0.373342630130626 0.362477934622219 1 1
0.709607845573885 0.689420788829791 1 1
0.397609237763985 0.385621760560946 1 1
0.514611882659102 0.49909985255557 1 1
0.42548095973924 0.411981886224542 1 1
0.286441631590429 0.277192300811426 1 1
0.439439321569148 0.42805603799337 1 1
0.481940644885209 0.466377008133027 1 1
0.418430803098315 0.404259663796787 1 1
0.525160986555848 0.508664386589626 1 1
0.694120625109147 0.674264011580709 1 1
0.622005984156304 0.601974108746243 1 1
0.559092258265979 0.543798072243928 1 1
0.199186867349922 0.192528734967076 1 1
0.674363313014697 0.654326649002103 1 1
0.632194925809586 0.615813212462007 1 1
0.238770002840377 0.231380549718899 1 1
0.200723525944292 0.196216238074015 1 1
0.574463021110233 0.557572518327435 1 1
0.531847757511417 0.516892467813693 1 1
0.378672285081322 0.364694363942801 1 1
0.530776124269243 0.515294408920667 1 1
0.72590196901308 0.704109377564182 1 1
0.303382749802366 0.291715029750405 1 1
0.24964288928765 0.242164220200519 0 0
0.60891592258854 0.590518889157737 1 1
0.554589163234988 0.536853038430432 1 1
0.460134878534487 0.448287725243128 1 1
0.497260982110079 0.480723293975916 1 1
0.163591477397494 0.157439342656536 1 1
0.386600754422471 0.373973734544576 1 1
0.730093858362122 0.709906509763911 1 1
0.463358666261844 0.45131474712908 1 1
0.732908536361978 0.713068368820398 1 1
0.474122298090607 0.456366296050651 1 1
0.436297133244059 0.42345532381304 1 1
0.558006553770506 0.540577354498422 1 1
0.817074063384833 0.795022095621498 1 1
0.926196605121508 0.899844791598643 0 0
0.654750367780577 0.638379302262948 1 1
0.52766713731013 0.510928676841989 1 1
0.322567970322522 0.314088422865659 1 1
0.401878605136544 0.391908130237372 1 1
0.303412139323628 0.292856242531115 1 1
0.517201590900452 0.503530591457126 1 1
0.313029320325337 0.303923022617314 1 1
0.676264015837639 0.657263645669517 1 1
0.462368887526467 0.44823471653589 1 1
0.531103642279888 0.515733895653306 1 1
0.585903192146049 0.568419205475964 1 1
0.62077638453333 0.601677486564043 1 1
0.440441006923562 0.428279146304995 1 1
0.530801168201004 0.516926328782632 1 1
0.518059893734842 0.505852214512656 1 1
0.105925266088649 0.102240334401605 0 0
0.381860640341386 0.369723088735806 1 1
0.346596603622451 0.334991493865684 1 1
0.371480861241927 0.359197041263254 1 1
0.68878406792291 0.669317925618837 1 1
0.488016913491182 0.473468222235544 1 1
0.587613331755844 0.571420011639901 1 1
0.648942202228864 0.628810037888302 1 1
0.879685033661723 0.851986292762144 1 1
0.490669367212241 0.4771221252828 1 1
0.545015803120564 0.529142884935618 1 1
0.264804880843996 0.256596153701297 1 1
0.307378154266217 0.298793546952306 1 1
0.409574683841476 0.395579276787168 1 1
0.395147048825185 0.383770524262167 1 1
1.04934197612908 1.01726008943617 0 0
0.28029120975668 0.273321733281129 1 1
0.596827215965456 0.58037140394494 1 1
0.458915083155345 0.443586601880564 1 1
0.579814149175064 0.561238950445166 1 1
0.461740668162647 0.446560158210282 1 1
0.375268338221217 0.365101784401569 1 1
0.407189860168455 0.397163267097678 1 1
0.458939913310255 0.447032627711564 1 1
0.554153692685461 0.537520951387123 1 1
0.634170054315621 0.613967026036715 1 1
0.777024906414012 0.753721978920324 1 1
0.536168323598348 0.52113278921355 1 1
0.412800258387974 0.399417493826868 1 1
0.232684418080589 0.226654052626819 1 1
0.492660425977686 0.478181918252661 1 1
0.472091582981975 0.460269540433843 1 1
0.444586018646766 0.430027157808795 1 1
0.30888634316823 0.299266546223208 1 1
0.529718324529373 0.512611719689892 1 1
0.295284252390321 0.286443165907345 1 1
0.873988362769387 0.850699263974269 0 0
0.798773681929374 0.771960757845406 1 1
0.31022226465507 0.298780429830849 1 1
0.429859011937871 0.417096103139922 1 1
0.407242954473912 0.397194349647668 1 1
0.894308413095553 0.867042929240022 0 0
0.769752031178954 0.747293439790202 1 1
0.460138704974304 0.445603984656032 1 1
0.909789992849852 0.879950122730389 0 0
0.636445933774539 0.618156387701634 1 1
0.3065148566371 0.29881873321809 1 1
0.861793405723759 0.838712917273366 1 1
0.76721578978374 0.744190185133524 1 1
0.580612669253599 0.562145932928011 1 1
0.740528521473658 0.719451339749763 1 1
0.415776833698743 0.401340964452177 1 1
0.366466261051272 0.357536210148177 1 1
0.0986620076127103 0.0964515033980509 0 0
0.596358378214729 0.57804642579347 1 1
0.425174248287446 0.413036872395731 1 1
0.440987590755481 0.426405802097929 1 1
0.848366435465179 0.818927338099506 1 1
0.552261519005055 0.535866141480787 1 1
0.939851612174245 0.910111779993793 0 0
0.0491728580078931 0.0443799110678017 1 1
0.893896108653276 0.867241025532773 0 1
0.380081706683003 0.370504596067939 1 1
0.410172957270751 0.39981753966444 1 1
0.343358739349138 0.335500895882019 1 1
0.457703163423346 0.443286015411704 1 1
0.384323794780092 0.371285046967983 1 1
0.534670927538471 0.520706239714277 1 1
0.744329888172358 0.719575430202643 1 1
0.130642624720413 0.129361347312387 1 1
0.665411326148883 0.646549518111689 1 1
0.312217103443694 0.298280751119284 1 1
0.394859651264047 0.381857944713417 1 1
0.414347884745746 0.400858586231329 1 1
0.263421152200219 0.25631974782867 1 1
0.675293325309251 0.654099151207191 1 1
0.576850494144837 0.562398437698528 1 1
0.549512405425987 0.533902441241044 1 1
0.568734362543237 0.551829305454351 1 1
0.291349062092229 0.280961658057077 1 1
0.994753559884114 0.962229517343281 0 0
0.462463406785037 0.449562067976495 1 1
0.76218351006385 0.737321610182059 1 1
0.740860776356979 0.718875410611767 1 1
0.438640673008517 0.427437182309062 1 1
0.309503219230206 0.301572926646206 1 1
0.391692758656054 0.379130415526036 1 1
0.913872258387392 0.889426227280789 1 1
0.378770667611301 0.369097392475324 1 1
0.520316041043572 0.506096739323691 1 1
0.385935505511529 0.372957591124533 1 1
0.554485640151503 0.537891841753349 1 1
0.444607238895114 0.43023381377267 1 1
0.370599032357887 0.356729171707207 1 1
0.177067721681911 0.173453586444602 0 0
0.565993908220785 0.549298486709841 1 1
0.560475140725691 0.545305670894737 1 1
0.622571021206744 0.601198401696273 1 1
0.741540030806098 0.717689024716453 1 1
0.402268261384175 0.389301642989457 1 1
0.578919629504314 0.561876503873759 1 1
0.704325845517291 0.685570922975614 1 1
0.662600165385779 0.642962856121866 1 1
0.846924193706108 0.81989217928908 1 1
0.180115962643636 0.174074014936011 1 1
0.378394996696512 0.368591981886739 1 1
0.425713312062403 0.412578618789967 1 1
0.637196409412026 0.617783789446324 1 1
0.757818367608108 0.73640595860414 1 1
0.713671711324601 0.694457049991252 1 1
0.251222479903208 0.244543902792664 1 1
0.750149447694368 0.729956369025229 1 1
0.761478287509231 0.738641912911093 1 1
0.712076518660324 0.688371874456429 1 1
0.615667090196437 0.60064339120603 1 1
0.476622600099814 0.46316764466929 1 1
0.732570722615471 0.711995253237622 1 1
0.350466800555021 0.341979507053486 1 1
0.588283165669735 0.571903939800807 1 1
0.611848879478927 0.594620346783281 1 1
0.607392266619919 0.587993155099042 1 1
0.557673840626694 0.542602246385527 1 1
0.10357694131405 0.100410132341627 1 1
0.325691684171977 0.314726693261452 1 1
0.647392949147769 0.629200150528394 1 1
0.624007356897782 0.606212185188557 1 1
0.678083760699947 0.659410297668484 1 1
0.220907399663974 0.216734578767118 1 1
0.571411697772802 0.556118858468452 1 1
0.251349771892258 0.244484266252431 1 1
0.685082972846846 0.66509009296449 1 1
0.377271427039375 0.365445850661864 1 1
0.609508903831246 0.592232947540073 1 1
0.255254799981796 0.244955431524187 1 1
0.845530619798643 0.820312984035121 1 1
0.477423591682714 0.461318002909122 1 1
0.608222936918782 0.592243904667108 1 1
0.388334837436483 0.377357918531643 1 1
0.299216483771229 0.293203394358559 1 1
0.411783125353206 0.397295690497613 1 1
0.731154395750782 0.709710855903895 1 1
0.266661641016349 0.260066970804816 1 1
0.437907818972573 0.424419006687844 1 1
0.661347105333009 0.64183990973871 1 1
0.265264610642368 0.258857565426088 1 1
0.516459691022797 0.496346202867557 1 1
0.552584127074906 0.538561924226865 1 1
0.396356545090075 0.385569558784474 1 1
0.0298151540123826 0.0282364724573428 0 0
0.86949914279184 0.843807820449929 1 1
0.261134560552135 0.254454645950241 1 1
0.136990405753574 0.132716042348267 0 0
0.662196867184005 0.642869599008362 1 1
0.300885261046014 0.293534583797276 1 1
0.243490554758962 0.234528840693982 1 0
0.47169882941811 0.459137942346104 1 1
0.730458704510934 0.708199859569156 1 1
0.380114785362623 0.369739922160102 1 1
0.433685109728802 0.420992013594217 1 1
0.553039275645574 0.534960802156342 1 1
0.74551932754192 0.720429185252046 1 1
0.252344676731259 0.246700575258732 1 1
0.793880112470844 0.76632950685232 1 1
0.586857693748215 0.568875360474292 1 1
0.686531210364685 0.667920440628262 1 1
0.596782254531973 0.57449329542887 1 1
0.570694142671622 0.553550476867299 1 1
0.594437039544789 0.578625763444418 1 1
0.609905522715935 0.591666878077352 1 1
0.32865176673344 0.318390912667941 1 1
0.786581681972474 0.763317275008358 1 1
0.689037341358976 0.670340799557103 1 1
0.75390917022613 0.73114817518863 1 1
0.500839016485765 0.484970521518149 1 1
0.981991094129541 0.954000250445057 0 0
0.12942782264314 0.128671310829249 0 0
0.358332460274554 0.347663796024075 1 1
0.450768415635734 0.435759425403723 1 1
0.235815475055589 0.228599129330132 0 0
0.410326642615773 0.395783966808579 1 1
0.601866154607282 0.583967426208141 1 1
0.427996018599681 0.413427839640256 1 1
0.761197346264912 0.740896201068073 1 1
0.55724259937342 0.538014323535476 1 1
0.690456833285026 0.669624360002595 1 1
0.62024688891617 0.60216241716696 1 1
0.687970138382273 0.666585727166792 1 1
1.11605779666381 1.08569859007733 0 0
0.570549381919457 0.553931830687254 1 1
0.617106218506189 0.597070224780863 1 1
0.544929376839919 0.528909574231614 1 1
0.497826761517216 0.483547720295363 1 1
0.552336536564656 0.536560726755105 1 1
0.599111449792403 0.578294970662099 1 1
0.624673958020255 0.603213321825108 1 1
0.548334007993321 0.529469965447132 1 1
0.508509591993472 0.495939728614966 1 1
0.194706378990841 0.191255348796994 1 1
0.62398468999036 0.607348770597782 1 1
0.228589659849341 0.21946275797527 1 1
0.0796688189912624 0.0771262458525262 1 1
0.238484788029484 0.232084011960168 1 1
0.815844649527704 0.792549716805669 1 1
0.483817786885368 0.469572261427401 1 1
0.474550687384914 0.456397361887338 1 1
0.399653272613322 0.389350699906422 1 1
0.810412417665752 0.7877863894505 1 1
0.29292488782296 0.283328474650768 1 1
0.263718998505326 0.255315323389874 1 1
0.573058969246064 0.557688147190462 1 1
0.424150658139931 0.411488055364825 1 1
0.608667077240477 0.590634621601227 1 1
0.485817904988331 0.473302670788424 1 1
0.357839022504893 0.347346897777855 1 1
0.962436975193494 0.932952748906404 1 1
0.398275616999249 0.388296373781553 1 1
0.607589252032428 0.589896247611095 1 1
0.470812389258985 0.455790542999892 1 1
0.452866369774076 0.438578884855798 1 1
0.526685913799533 0.511651418622449 1 1
0.565999051655104 0.550255503330801 1 1
0.624711294043324 0.60654339949372 1 1
0.271230113251515 0.264226486708528 1 1
0.122467199498463 0.121210109509453 1 1
0.66710110802797 0.647269257606136 1 1
0.692655966243019 0.67453907033128 1 1
0.732229534673359 0.71211719515365 1 1
0.434105630088609 0.420438695593732 1 1
0.259347698516457 0.252042040013531 1 1
0.836495965115422 0.814551689374908 1 1
0.524678197472362 0.505332921280734 1 1
0.571754903954557 0.553585472713318 1 1
0.483951753319725 0.471299259956383 1 1
0.941666741432271 0.911163955105795 0 0
0.655640294738538 0.636152211211148 1 1
0.562274472637887 0.543834987133826 1 1
0.565978868669959 0.548357240177536 1 1
0.68237155652782 0.661405128450418 1 1
0.292961469645021 0.284534306813138 1 1
0.454902875362272 0.442569977475882 1 1
0.191149215216841 0.182612278408827 1 1
0.450357618222034 0.437350162635647 1 1
0.214667190879746 0.209901843037341 1 1
0.450445618437674 0.436387787972667 1 1
0.485248202927285 0.471349669361394 1 1
0.612968666292225 0.595102725278695 1 1
0.541960576064927 0.525845139092204 1 1
0.568653597347025 0.549831967276641 1 1
0.513192386869432 0.49871025547292 1 1
0.381677321248007 0.370022274504085 1 1
0.0900942824150935 0.0867850450100823 0 0
0.534767779239277 0.513996652811584 1 1
0.365540844301169 0.354615351961638 1 1
0.184046877714178 0.17881607465978 1 1
0.58503019850575 0.569573722871683 1 1
0.455454391212849 0.441840392595144 1 1
0.426410051171313 0.416109327465871 1 1
0.608314924597453 0.591639441256199 1 1
0.915017585174021 0.881709775863315 1 1
0.63335711465523 0.61647106638996 1 1
0.393230523733996 0.381971208965347 1 1
0.44882914851706 0.432341064066749 1 1
0.851071066470678 0.830121716638814 1 1
0.504891962148463 0.489843194724177 1 1
0.575915864129578 0.556255191140189 1 1
0.584310540374664 0.562181823272094 1 1
0.461085901923207 0.44456634688868 1 1
0.522982886666441 0.507903207995572 1 1
0.36642124280273 0.356696466971985 1 1
0.543012875996309 0.526360215446355 1 1
0.391104544439248 0.381621757833649 1 1
0.491525532333971 0.47534974082988 1 1
0.35423468068205 0.341301953872342 1 1
0.315384368185862 0.30626975700368 1 1
0.420813082581655 0.405673994071723 1 1
0.263768330151763 0.258088840195689 1 1
0.500245678432212 0.485104527968198 1 1
0.816542938673557 0.794157568976505 0 0
0.400153252900567 0.388657895500318 1 1
0.524197595426436 0.509131467589724 1 1
0.60116342680047 0.584103081050863 1 1
0.608592516792007 0.589766613398196 1 1
0.603278860915279 0.586651285731086 1 1
0.800783593758153 0.778491346853006 1 1
0.402656387802718 0.391499907920897 1 1
0.463738548740391 0.451250551638887 1 1
0.703014072323698 0.683269090881836 1 1
0.722446730283325 0.701549476838403 1 1
0.523266634266493 0.50855520976051 1 1
0.437346099338514 0.425140067333783 1 1
0.374710805755989 0.361335660816489 1 1
0.574142610386353 0.556707237985943 1 1
0.569457175603672 0.555157185594791 1 1
0.228233715831496 0.219234714670068 1 1
0.705790141893693 0.68442211877954 1 1
0.344960082291709 0.335700047414958 1 1
0.369355937431949 0.357223775893829 1 1
0.162789555439278 0.158249549714294 0 0
0.470479772836475 0.455613618688413 1 1
0.0412341145219705 0.0383073779323101 0 0
0.706800155165586 0.68646179356811 1 1
0.127896732642039 0.125069995406149 1 1
0.394587999766408 0.385134727977898 1 1
0.678694737784983 0.657578250113346 1 1
0.493845050834807 0.476586612776922 1 1
0.830390615958954 0.805848802215061 1 1
0.448054811329033 0.434410170403881 1 1
0.351865520269463 0.34028022010161 1 1
0.570057568915276 0.552106965051179 1 1
0.42465209226988 0.413462938621583 1 1
0.600870242717093 0.584754276204023 1 1
0.542699200867732 0.526613517229928 1 1
0.578816395741867 0.563001661764947 1 1
-0.044796762548555 -0.0456680160284448 0 0
0.210248483913445 0.20307802408681 1 1
0.647387891932906 0.629328526635177 1 1
0.840359313044359 0.813770716062358 1 1
0.397001376344189 0.385062171958174 1 1
0.16461981343625 0.161495522363826 1 1
0.445724995719448 0.430757687423455 1 1
0.0441939006503001 0.042176512597693 0 0
0.629781638118765 0.612451641928048 1 1
0.344492642909117 0.335844136263344 1 1
0.501913584608181 0.485820436753118 1 1
0.514341937576293 0.499455899566056 1 1
0.198846243427788 0.194237483865707 0 0
0.234193164496463 0.2277642427993 1 1
0.354455804883026 0.345630914416013 1 1
0.544544780572771 0.527195338513585 1 1
0.645473818052721 0.626677512768579 1 1
0.517988327645265 0.501948496274233 1 1
0.161468904466664 0.155880097862427 1 1
0.238705971252349 0.231718837883642 1 1
0.44855794590665 0.436967734396693 1 1
0.265513848889247 0.257051257249732 1 1
0.387501037177859 0.375834475594081 1 1
0.420230405597799 0.407213788248933 1 1
0.225582183118166 0.221608525834142 1 1
0.556688216541535 0.540612763187758 1 1
0.462161993524329 0.448531655181633 1 1
0.138098480896002 0.131621446163676 0 0
0.460907075149682 0.447304482018294 1 1
0.541641173588771 0.527609833797595 1 1
0.258263719921411 0.247737010224139 1 1
0.167946662828563 0.162880905875715 0 0
0.321855430613321 0.311954484086373 1 1
0.726766481242945 0.703703906058551 1 1
0.495097053975218 0.480041323468371 1 1
0.552869289750046 0.535882829184667 1 1
0.662883989970406 0.646404567854559 1 1
0.338133787128911 0.326690119205611 1 1
0.359923872894336 0.352153361350188 1 1
0.293092257903813 0.284883200504419 1 1
0.736626884213203 0.713633403931513 1 1
0.435993796148818 0.423178991509744 1 1
0.712162348289431 0.691732008156563 1 1
0.734030479050684 0.712895560536007 1 1
0.544958588345542 0.531032233754485 1 1
0.468610741381392 0.453476829482122 1 1
0.483036875931781 0.47152510546396 1 1
0.604841241362319 0.585332912886602 1 1
0.50092321061728 0.484631080163658 1 1
0.257457766047702 0.247835775496313 1 1
0.450602105518009 0.437232328629982 1 1
0.182783679261204 0.179245261016663 1 1
0.653762972036017 0.637151471195422 1 1
0.534340408528369 0.517599973991071 1 1
0.426471617969649 0.414407271783153 1 1
0.813210500747867 0.787088767873752 1 1
0.380414014479661 0.368941860895148 1 1
0.657267550219106 0.637368892998865 1 1
0.241327298324641 0.233863066549361 1 1
0.389644244993667 0.378101346761161 1 1
0.516781635000421 0.502052941027083 1 1
0.291181718553989 0.284147023614497 1 1
0.169648898544275 0.165725814773651 1 1
0.491596614908155 0.479561509527654 1 1
0.503530732531854 0.486625215984641 1 1
0.597432324958737 0.583747692126691 1 1
0.221617121275588 0.217229085433368 1 1
0.307800485193861 0.298196710079217 1 1
0.491739495417215 0.479403938411655 1 1
0.268421029774788 0.258064596841951 1 1
0.233229779898738 0.227289054917263 1 1
0.681906474708434 0.66202121321426 1 1
0.584847877041078 0.569401148885172 1 1
0.327446243755341 0.31702078706248 1 1
0.796747209679422 0.772686013675972 1 1
0.161942399434659 0.157270486956222 1 0
0.831055989097989 0.80621581482283 0 0
0.232636233671711 0.227728302206867 1 1
0.651509762038975 0.631623587397346 1 1
0.585263345570523 0.566215845783515 1 1
0.38727470532771 0.375465656248814 1 1
0.383522211834025 0.372037145277899 1 1
0.641815953032189 0.619398253742292 1 1
0.362364948160034 0.350600361119649 1 1
0.438904809819628 0.423810410913678 1 1
0.299864432568479 0.288099573869577 1 1
0.629917785852566 0.608529146912416 1 1
0.624472881037648 0.605202120283468 1 1
0.508315187056309 0.494787265507855 1 1
0.629660577565098 0.611521765855651 1 1
0.374400162467146 0.363684911608713 1 1
0.524336389633955 0.510469322322889 1 1
0.657392644217878 0.640894037554157 1 1
0.552851146029195 0.538067804959347 1 1
0.578851540149941 0.562535691552505 1 1
0.362867258136156 0.35295270397824 1 1
0.28210524380297 0.271892502593724 1 1
0.608659897907562 0.592147289670249 1 1
0.607014072952981 0.585510041083287 1 1
0.552162749141525 0.536331223466461 1 1
0.116505474672825 0.113114607707012 0 0
0.484937134799758 0.471545528082119 1 1
0.176857122093692 0.171124997884166 1 1
0.625212481924109 0.608284363739285 1 1
0.199192394222152 0.193104285630317 1 1
0.727140942863048 0.705944098535757 1 1
0.0649265763466143 0.0630622780011859 1 1
0.313143283182866 0.304618860076426 1 1
0.219011377978684 0.214238598120907 1 1
0.676422220172141 0.658390283564114 1 1
0.541155171409159 0.524992010681554 1 1
0.62088280543766 0.601671967136838 1 1
0.269715462010053 0.259650278196404 1 1
0.39543207220468 0.384131945739645 1 1
0.564978460606045 0.546670793944094 1 1
0.363411193594573 0.350847468984531 1 1
0.372836216809611 0.362488948258628 1 1
0.336063785087157 0.325404513446295 1 1
0.308902984381168 0.300984331697064 1 1
0.732491020773447 0.712054770929966 1 1
0.794586263311636 0.769853642664441 1 1
0.687140236443947 0.668654769344473 1 1
0.760034152638678 0.736405658435557 1 1
-0.0430164923388764 -0.0414981499298564 0 0
0.39070326035625 0.380432766271972 1 1
0.492132623053324 0.478651149374685 1 1
0.0990301464183516 0.0974081419683626 0 0
0.658560288065551 0.641103146193208 1 1
0.545516014942859 0.529235844236263 1 1
0.388576235361053 0.378314188639115 1 1
0.285441271592558 0.276746227576836 1 1
0.399141208211132 0.385134738429404 1 1
0.211839681246499 0.205737093677859 1 1
0.762076756533098 0.740518506368245 0 1
0.460063228851414 0.44736945685519 1 1
0.468100350921759 0.452790857419372 1 1
0.358179662991162 0.348557726816649 1 1
0.856139832508164 0.831611604347999 0 0
0.396563801741126 0.385932592934521 1 1
0.380553731526099 0.370524110018925 1 1
0.625490702541037 0.604453246441001 1 1
0.272355535741871 0.26340019425833 1 1
0.583695553260155 0.564093517437199 1 1
0.90305872804665 0.877777411796025 1 1
0.385428875470666 0.374522297302984 1 1
0.610272983864862 0.592821506605257 1 1
0.750626946688082 0.728030714229291 1 1
0.071859190419727 0.0698612845234572 0 0
0.398976221267967 0.38519033314532 1 1
0.424483066954472 0.41092193693593 1 1
0.641012184045548 0.621510910244989 1 1
0.79248619143996 0.766027799185727 1 1
0.34329112013646 0.331270923003757 1 1
0.837719164252446 0.813089391592863 1 1
0.794583387562902 0.771395487668705 1 1
0.0406781927318133 0.0393336052399356 0 0
0.620287345245225 0.599707512665983 1 1
0.814390846441602 0.789913989314505 1 1
0.654569727348576 0.634476722885679 1 1
0.677957101012804 0.658869986054051 1 1
0.155619302018044 0.15071178120119 1 1
0.741444592523323 0.717321173949479 1 1
0.437383278458444 0.425288121336563 1 1
0.305007402132371 0.295371352110393 1 1
0.716928279266508 0.693790997154454 1 1
0.660490558537685 0.642652116709646 1 1
0.340549830090826 0.329892610866369 1 1
0.664904267810733 0.643295151287292 1 1
0.279013686180042 0.274549623141868 1 1
0.733584448150444 0.713936907812963 1 1
0.304697290348695 0.293405547272631 1 1
0.242604915935509 0.23524270352071 1 1
0.514898746899037 0.501135773362321 1 1
0.659750673078848 0.640208649821457 1 1
0.445701408511386 0.43203295584645 1 1
0.150757805875395 0.145838093830422 0 0
0.459293840772329 0.445203844745581 1 1
0.469730577117502 0.454324111776744 1 1
0.189285519052034 0.182744532601461 1 1
0.924556123241069 0.897755602533387 0 0
0.529211191982883 0.512564979653446 1 1
0.306338802330689 0.297057352252776 1 1
0.599179030736016 0.581399869077718 1 1
0.216694226320631 0.206838770395314 0 0
0.443364889321932 0.431558318166588 1 1
0.84979856931181 0.820627145840968 0 0
0.496846557029084 0.481130571531709 1 1
0.549828576741945 0.536172366630001 1 1
0.463024020098063 0.451432294627654 1 1
0.273206934089939 0.265369613082313 1 1
0.770874812475552 0.748531533458922 1 1
0.414685477674134 0.401901075534689 1 1
0.422638402990081 0.408972032416711 1 1
0.677273609581039 0.654538126567061 1 1
0.587983264863104 0.572235738811568 1 1
0.31295807622599 0.302792373389969 1 1
0.822178010936179 0.800424730510347 1 1
0.59257848430092 0.57502515334526 1 1
0.732542162504992 0.71239372193593 1 1
0.724244334038417 0.702657134456025 1 1
0.666836317159289 0.648866623586681 1 1
0.0249669052203813 0.0249532156892748 1 0
0.560582715568754 0.545695703209424 1 1
0.366386328872121 0.355922480093926 1 1
0.415443035628938 0.403640488089438 1 1
0.875911418665051 0.8507322832458 1 1
0.180003219337065 0.174320898107144 0 0
0.389441563611267 0.376697560753323 1 1
0.450817025833751 0.4365293280514 1 1
0.458110400050616 0.446436063740447 1 1
0.203492440593184 0.19751249370338 1 1
0.684638376640296 0.665013301835104 1 1
0.422602352045687 0.409999930444556 1 1
0.668931800945273 0.646833082116866 1 1
0.596941537860589 0.577549643559584 1 1
0.573886636897113 0.556604761068814 1 1
0.718249923153929 0.695028026651018 1 1
0.165886873980489 0.160026484013879 0 0
0.6815284220654 0.661963442465362 1 1
0.529195545435548 0.514576520652245 1 1
0.659910730079343 0.641512426657242 1 1
0.360007651085364 0.35140228419539 1 1
0.610723990172684 0.595358654128361 1 1
0.525015771915351 0.50890946164884 1 1
0.304546297122833 0.296817761329191 1 1
0.373067317381552 0.360920919979471 1 1
0.431715362911842 0.419402028677742 1 1
0.590563050883419 0.57060523401917 1 1
0.352243200562181 0.34348287770173 1 1
0.905947108271799 0.878950735963589 1 1
0.74399419353106 0.723072667672441 1 1
0.619225330766029 0.598719355232618 1 1
0.305035356687002 0.294794106772765 1 1
0.345661508528013 0.336036548361655 1 1
0.320049214495183 0.306072724160784 1 1
0.795863147151466 0.774637396961829 1 1
0.313592573511573 0.304361249754998 1 1
0.646766735457402 0.628127200875111 1 1
0.711823296686117 0.69058909238119 1 1
0.719494456277347 0.699797472295733 1 1
0.6071381159686 0.591604517818906 1 1
0.510969688584275 0.496528878732324 1 1
0.0216116024171354 0.0200278627962606 0 0
0.560850446038331 0.546203525048092 1 1
0.561064863776555 0.544198522998758 1 1
0.472130435138009 0.457361317295527 1 1
0.571006594681573 0.55481678778194 1 1
0.704128393939104 0.684503894791735 1 1
0.355480833315767 0.344359929599633 1 1
0.48539543690621 0.471159051390383 1 1
0.24079489968742 0.233750475237796 1 1
0.32022511616363 0.306300878931913 1 1
0.623803043293116 0.605959494156601 1 1
0.319440870490797 0.308591514649184 1 1
0.575850512567211 0.555931951926437 1 1
0.606462896795229 0.586309609452763 1 1
0.692079056317114 0.671518096484526 1 1
0.556154812600573 0.541626399812236 1 1
0.815126399580144 0.792108667501023 1 1
0.645148080896786 0.624532784106372 1 1
0.120329555318602 0.115882490724477 0 0
0.677129144315481 0.657932852497708 1 1
0.379219868815004 0.367832536974353 1 1
0.618960052429024 0.601806715889006 1 1
0.547304540403325 0.53165642291277 1 1
0.383460905344564 0.374756702699803 1 1
0.53042657127384 0.514984986701188 1 1
0.714128783026523 0.692593538967152 1 1
0.719481134760833 0.697730720288869 1 1
0.557930369034232 0.541834525100233 1 1
0.29134650869547 0.283669255266706 1 1
0.671540081663802 0.650672266337575 1 1
0.527029842871649 0.5107006649388 1 1
0.525778306497296 0.50763771773191 1 1
0.275822932063151 0.264114473951014 1 1
0.618337351666037 0.599537249886251 1 1
0.365060583615651 0.352722627907781 1 1
0.500720720227414 0.483768578227429 1 1
0.51415408416747 0.500511626446444 1 1
0.699366108893111 0.677245816176107 1 1
0.743870216542152 0.720373786602425 1 1
0.351090799373009 0.341508072547981 1 1
0.716993945795179 0.699279615580217 1 1
0.453258085623373 0.438398220372825 1 1
0.608908233536618 0.591462863613831 1 1
0.784896986557497 0.763798291822112 1 1
0.54069586596844 0.524091506284538 1 1
0.369085205591472 0.357918228108534 1 1
0.437792144096514 0.424692542353118 1 1
0.686875527193225 0.665712556441941 1 1
0.660847126591436 0.642143888358358 1 1
0.608662701017961 0.593080106586113 1 1
0.544974901552879 0.529797824153097 1 1
0.500163395900584 0.487355446447083 1 1
0.211545230049812 0.205592719967662 0 0
0.477997737957324 0.464080264492426 1 1
0.496221508203158 0.480395896978568 1 1
0.71671197497832 0.694035047488974 1 1
0.551268537009524 0.532488021729547 1 1
0.273789394968517 0.264643617038404 1 1
0.785795169540597 0.764204966753666 0 0
0.759284594543587 0.736016157598589 1 1
0.232633780227311 0.227373323705157 1 1
0.65636432115049 0.63396784564268 1 1
0.594546811825807 0.576183975763167 1 1
0.324130592934554 0.312451731329624 1 1
0.507371245100478 0.493480576842163 1 1
0.343004762471332 0.333458420339683 1 1
0.328390615852835 0.318334330144409 1 1
0.44048227402084 0.42914215856462 1 1
0.283018299541329 0.273343621908939 1 1
0.30139381499675 0.292209698925779 1 1
0.580716750105751 0.564325762905325 1 1
0.175602340777004 0.170424680611916 1 1
0.406399528768295 0.392102209219367 1 1
0.452765708861089 0.439182790582239 1 1
0.420131220255626 0.409766028431654 1 1
0.374348734710174 0.363067452589577 1 1
0.61689682193812 0.59912463258129 1 1
0.308197303145322 0.301459595641761 1 1
0.595589596056315 0.579097771843114 1 1
0.0836535160800866 0.0813058315048263 0 0
0.554773997721323 0.539486202237404 1 1
0.322670476802728 0.313730554013905 1 1
0.59858366144179 0.580514024691856 1 1
0.490162945440016 0.47387134082686 1 1
0.451098619770168 0.440316424782357 1 1
0.508859450155275 0.496303930756021 1 1
0.551098224279427 0.530978194797967 1 1
0.821788632101674 0.797384507649086 0 0
0.79986828370069 0.777353732329891 1 1
0.495824900765788 0.47960281767675 1 1
0.664931849746379 0.644166493295226 1 1
0.509461480159412 0.493397991467781 1 1
0.365477698523707 0.355450760124757 1 1
0.568943796091269 0.551368631435939 1 1
0.524267069183437 0.509851581660351 1 1
0.191164671414294 0.188494943551097 1 1
0.79225496489346 0.765666798641627 1 1
0.408597603509182 0.395896361063116 1 1
0.621270520752749 0.603719988304413 1 1
0.771157692867056 0.748743381454589 1 1
0.834457916787835 0.810308847701648 1 1
0.470709111319036 0.456588497280469 1 1
0.256953897267635 0.24933629349163 1 1
0.62602347163112 0.606409445222037 1 1
0.752899611729762 0.731958667141238 1 1
0.595085621618691 0.578269684853793 1 1
0.840358983313321 0.815015985939874 1 1
0.476551115736756 0.465519630533812 1 1
0.630013256331626 0.611905122966388 1 1
0.610583855536966 0.591829081894086 1 1
0.731000830425156 0.707984564040753 1 1
0.543438581353735 0.529420703012246 1 1
0.502454680284459 0.488612168573854 1 1
0.281344053872333 0.2726414440282 1 1
0.64344037284196 0.624443772567098 1 1
0.68936252998607 0.668159012918539 1 1
0.379040993602687 0.369925849593019 1 1
0.0667347008063568 0.0669316174234232 0 0
0.494467068860391 0.478395174105457 1 1
0.518761666917658 0.503315307427565 1 1
0.275007972227654 0.268498919986475 1 1
0.755641039511431 0.73457588160412 1 1
0.604806945259292 0.586005640278838 1 1
0.403469084663735 0.392264407541046 1 1
0.771694646821834 0.749375198371742 1 1
0.519512283818753 0.503639415040213 1 1
0.581280734847942 0.562969530566011 1 1
0.519924338508505 0.503794138958087 1 1
0.507031628685533 0.491726752374578 1 1
0.764014258773852 0.742280944867499 0 1
0.408525999526673 0.399595391831365 1 1
0.982743534381016 0.951440050786813 0 0
0.567479102943484 0.552289206842912 1 1
0.651520368085282 0.633465765947481 1 1
0.648365175097048 0.627937577776247 1 1
0.422771099577577 0.409670169989587 1 1
0.349876808408939 0.340111655617919 1 1
0.658818978221593 0.63868517098654 1 1
0.641513789819607 0.621457419081515 1 1
0.443729748029091 0.431807179095414 1 1
0.512781535392289 0.496609290928342 1 1
0.71043424731433 0.689069139975401 1 1
0.601101966034851 0.585638426606212 1 1
0.33062229563379 0.319090309466293 1 1
0.599664020145839 0.583797227462129 1 1
0.26742357222064 0.258062267828684 1 1
0.416627071564097 0.404109582788439 1 1
0.781919673137181 0.758232995020869 1 1
0.651442230248706 0.630372890343909 1 1
0.574880154746617 0.558179396582992 1 1
0.569672773226415 0.553058522088283 1 1
0.44417144063226 0.43027129004103 1 1
0.617786315451589 0.596115756511733 1 1
0.701525268798769 0.678886594139659 1 1
0.440680649846985 0.42882527500765 1 1
0.341244093761378 0.333533644456978 1 1
0.58933356678034 0.570363838554914 1 1
0.0761434326824328 0.0729742926047391 1 0
0.755699748455968 0.732176037941846 1 1
0.579612839873614 0.562413710299682 1 1
0.142147634210575 0.138124459841762 0 0
0.406460483116102 0.393971236187574 1 1
0.426557814632373 0.412546414430006 1 1
0.578489799352724 0.560558558041342 1 1
0.541987531448665 0.52878558177316 1 1
0.371205055756979 0.360476811450342 1 1
0.757030489558364 0.735128765595116 1 1
0.458019921769336 0.445218856658725 1 1
0.430797654285446 0.419203794482255 1 1
0.417673766947741 0.404826451068222 1 1
0.29596198242426 0.28580135033593 1 1
0.334926503376895 0.326633170134811 1 1
0.568932630200527 0.55226686884963 1 1
0.801546569033443 0.777331074819553 1 1
0.67433257299542 0.653103412196208 1 1
0.472033005422846 0.459685223708699 1 1
0.370855605389579 0.358696766993169 1 1
0.444241316344629 0.431361791323394 1 1
0.762606303820176 0.735901386206873 1 1
0.558498710043273 0.544126652497777 1 1
0.198780258973469 0.193351477307206 1 1
0.650563360726825 0.630302193331287 1 1
0.705239560593354 0.683287406544308 1 1
0.714833675156947 0.694434349094975 1 1
0.483315157278753 0.47023215181867 1 1
0.747263179262188 0.724698520606711 1 1
0.571456298494971 0.555636537403853 1 1
0.551327764867746 0.536575145143668 1 1
0.711971255690113 0.692316027287206 1 1
0.403728587387901 0.390286252580746 1 1
0.631456789684233 0.615090616431366 1 1
0.489770943591043 0.475436576600592 1 1
0.437857177047109 0.419050800125494 1 1
0.500204629760557 0.485452515103301 1 1
-0.000326859245763464 0.0015753149133719 0 0
0.549919509577299 0.534134374056646 1 1
0.106294140418534 0.101931150477097 0 0
0.321210956650904 0.312394227760634 1 1
0.577812801625879 0.561895848346868 1 1
0.570682535134985 0.556794421632609 1 1
0.480673666899325 0.466655054344793 1 1
0.448044554570188 0.436178470820392 1 1
0.287402166127149 0.278889491320944 1 1
0.749936010676144 0.731216630535026 1 1
0.418425915240161 0.404326877820141 1 1
0.546046240696639 0.531067734590709 1 1
0.645264640191582 0.623737057857195 1 1
0.279181992356664 0.269157904357957 1 1
0.481956056688961 0.471241218322904 1 1
0.614257014192285 0.596391124277212 1 1
0.346679611867152 0.332894744922607 1 1
0.377710238314279 0.365925966912952 1 1
0.396038734328757 0.38331812320224 1 1
0.432702839188341 0.417437472836588 1 1
0.654469004554808 0.634287842434354 1 1
0.567268163660321 0.551805533785191 1 1
0.710204966132843 0.690946088980173 1 1
0.366825449058815 0.355939995807162 1 1
0.736130360949549 0.716815100378155 1 1
0.260753149473699 0.252624964299978 1 1
0.547687291718672 0.529713821636927 1 1
0.0995306709964941 0.0977931153304111 1 1
0.696711776517919 0.677501785699602 1 1
0.668898908472785 0.648162611344903 1 1
0.357542581124246 0.345759708255516 1 1
0.465213523051591 0.451786718368725 1 1
0.545548740024583 0.528670028441306 1 1
0.163841347772957 0.160824274935877 1 1
0.233910402497455 0.226676354802552 1 1
0.339820956305393 0.327417789111636 1 1
0.581911671041545 0.566013568379213 1 1
0.417259348195142 0.406129423918933 1 1
0.609028091887848 0.592053513575506 1 1
0.397770025676073 0.385553532151545 1 1
0.2576068731715 0.251773743859216 1 1
0.547265850179608 0.531976174332284 1 1
0.183573022111839 0.177279997866903 1 1
0.300892935129321 0.293355373132387 1 1
0.711847951447892 0.690433634290277 1 1
0.820978297221931 0.796225306155576 1 1
0.836498384240077 0.811935377783164 1 1
0.494223251502455 0.478917308060973 1 1
0.800739293233709 0.780704946730202 1 1
0.698105324975433 0.677790306644362 1 1
0.379772365777261 0.367439974696917 1 1
0.526678703488819 0.510924309168417 1 1
0.857882230360239 0.835296778795769 1 1
0.546715751027069 0.528047898580556 1 1
0.531352939764066 0.516277537036227 1 1
0.338108098372954 0.328392620945362 1 1
0.479257620810986 0.464696227348588 1 1
0.634414163007931 0.617480025738819 1 1
0.520754328665849 0.510258225075748 1 1
0.57400148899203 0.552274439259398 1 1
0.657572939889452 0.64044272477898 1 1
0.768954436383891 0.744583958563034 1 1
0.480649842558349 0.466789611429189 1 1
0.536842939987995 0.519860858189519 1 1
0.417794943515736 0.403069734706172 1 1
0.635689747162492 0.617461700153752 1 1
0.554210204673608 0.536966591878456 1 1
0.678046191657872 0.65890828464251 1 1
0.605693255743126 0.584006601586806 1 1
0.551769786126854 0.538190564327954 1 1
0.454619397247345 0.442171760291947 1 1
0.733575623456528 0.712948061628026 1 1
0.300342902665826 0.291533908738183 1 1
0.585665077240418 0.568170921562749 1 1
0.068637760087585 0.0678084900186437 0 0
0.458080435845149 0.443561904592461 1 1
0.449894778876329 0.437604052418058 1 1
0.402288481545333 0.391090362898743 1 1
0.383138969704173 0.373473982445044 1 1
0.545650490650028 0.528175303582188 1 1
0.588346187740473 0.566515286183349 1 1
0.770968345409607 0.749611956496574 1 1
0.168622245609899 0.164495693878428 0 0
0.671800754144962 0.652118251437985 1 1
0.544551651752834 0.52687438811609 1 1
0.256475488771844 0.246930926644148 1 1
0.603992004008902 0.58606875823584 1 1
0.523525851340332 0.508253029204149 1 1
0.472808752730665 0.460492403993372 1 1
0.372177359292729 0.361777984455893 1 1
0.547940073812123 0.531702080749028 1 1
0.517357462811128 0.500346493764016 1 1
0.703872120779585 0.68405304410228 1 1
0.478312895939338 0.459405055388152 1 1
0.730981185546017 0.708465129034473 1 1
0.401350417616189 0.391623782301425 1 1
0.795378046430622 0.7716507940029 1 1
0.743708822234258 0.722757508770148 1 1
0.537589031691631 0.520484287879594 1 1
0.64753982285171 0.629661843913541 1 1
0.362285185778554 0.350762952737896 1 1
0.649857285508234 0.631320027483642 1 1
0.675755440462386 0.654889141399837 1 1
0.91964206199182 0.890804505310259 0 0
0.654400499586619 0.634885601965064 1 1
0.0843894273824773 0.0811697600037688 0 0
0.662914430973062 0.642032716111334 1 1
0.222523516246194 0.214994649446768 1 1
0.478469329472819 0.464836919757406 1 1
0.299000951594654 0.290606310930701 1 1
0.349339796687774 0.33793436318108 1 1
-0.0525667761576743 -0.0526388878706474 0 0
0.450648042305432 0.434737181460531 1 1
0.179122915099007 0.175873378777303 1 0
0.584779102749685 0.566771180416546 1 1
0.425396259641737 0.410778605640611 1 1
0.743214899154354 0.718111499943315 1 1
0.312047559462546 0.301821608948926 1 1
0.571152701225271 0.555782675594295 1 1
0.546815274003926 0.529979402873458 1 1
0.310487650750459 0.300651847053833 1 1
0.494317184880797 0.478827948825825 1 1
0.406898646887927 0.398013008649082 1 1
0.324573762295977 0.314025475562911 1 1
0.649302436597373 0.631797231062214 1 1
0.325683099045775 0.316466216445808 1 1
0.717935482435269 0.696748116393053 1 1
0.67962563871714 0.658059755255518 1 1
0.397851110547402 0.387893817666805 1 1
0.459946006002187 0.447637880494942 1 1
0.478977593412205 0.465982975588162 1 1
0.491679416389533 0.478577674715198 1 1
0.69554699691683 0.676566624227868 1 1
0.552155030747716 0.536300473537949 1 1
0.855831213209807 0.830012216922723 0 0
0.815252440586777 0.791709020167845 1 1
0.557900332785984 0.540121099398142 1 1
0.590830839751889 0.574607470794567 1 1
0.522419599261315 0.506108464857593 1 1
0.589669138535363 0.572264519136442 1 1
0.633508641501162 0.617145101977139 1 1
0.40455694038448 0.391169613081258 1 1
-0.0137117699294862 -0.0141408544966908 0 0
0.588214560355393 0.573402144112543 1 1
0.492551724673668 0.478605631642198 1 1
0.170152802813149 0.163353219556464 1 1
0.545387640011556 0.530416156961976 1 1
0.256242845033793 0.250349754244399 1 1
0.280458223974661 0.2711145594885 1 1
0.502249744946256 0.486005622815852 1 1
0.517280219366997 0.501165494393478 1 1
0.396216331625203 0.384829203434389 1 1
0.461456393860771 0.44908870217611 1 1
0.492816013343756 0.47710856908741 1 1
0.950112737127966 0.921900557771075 1 1
0.436244739371568 0.424592624101561 1 1
0.632362768037696 0.613339467062745 1 1
0.44451317184408 0.432547374862388 1 1
0.680899480301703 0.66249222417305 1 1
0.393882214055529 0.383760907018109 1 1
1.04662947128934 1.01780284515129 0 0
-0.0259447345403321 -0.0264103553150476 0 0
0.739060188689539 0.718214212662819 1 1
0.338076488263023 0.328157779914598 1 1
0.773333144829674 0.751255056135194 1 1
0.189949357496741 0.183161926263124 1 1
0.78464817192797 0.762767432769907 1 1
0.701751765641278 0.681040189315643 1 1
0.517082684298918 0.503431443739008 1 1
0.231724609686005 0.224016406718366 1 1
0.267138426958977 0.258121133477565 1 1
0.479164612195341 0.461900186393822 1 1
0.763519379028411 0.738947794175281 1 1
0.435940867585875 0.422360600947261 1 1
0.664014701991887 0.644145493119276 1 1
0.556102498464773 0.539108627619671 1 1
0.508384332503079 0.493803246354855 1 1
0.157684040837914 0.154560410679665 0 0
0.423486739967445 0.411850457149075 1 1
0.465000100824001 0.451938175337824 1 1
0.593610064824577 0.577371831211022 1 1
0.57047137781651 0.55389978830521 1 1
0.487863180291382 0.474109321353348 1 1
0.306424776225883 0.296020769728498 1 1
0.427967606413204 0.416087276350328 1 1
0.730849537747475 0.708327582137596 1 1
0.818303060657052 0.792917998057688 1 1
0.676391401896703 0.658097781562975 1 1
0.318369961506468 0.311430947591784 1 1
0.409005394454344 0.396162008339025 1 1
0.626178682990044 0.613916776072187 1 1
0.650856666067463 0.632549755627719 1 1
0.608531684156247 0.592345245306318 1 1
0.258648502090451 0.250989589005165 1 1
0.755602059360854 0.729339601517273 1 1
0.485247767522001 0.471250924208411 1 1
0.543959332666173 0.528004752204816 1 1
0.504749152276977 0.489794503165851 1 1
0.899196334145137 0.874410410856551 0 0
0.519882560860756 0.505411211889045 1 1
0.0091441035609737 0.00804192671262671 0 0
0.675899538066218 0.651895650035894 1 1
0.588883769359503 0.575396240999974 1 1
0.700851893163732 0.680996421282263 1 1
0.399118255101757 0.385857361113334 1 1
0.203754005350154 0.198315329541929 1 1
0.331077681537353 0.31859087833058 1 1
0.61395964454481 0.59532924570024 1 1
0.667945091153596 0.651925210134744 1 1
0.800567921678696 0.778878122932962 1 1
0.330669621275171 0.321920116262261 1 1
0.3089800473517 0.298082805894485 1 1
0.677798493483231 0.658403314981983 1 1
0.512260192127142 0.495306418500489 1 1
0.550101120206817 0.53422735190789 1 1
0.22287438625738 0.214918321439793 1 1
0.889069964134664 0.86046562955466 1 1
0.402422529073393 0.389376231441539 1 1
0.830918795417099 0.809390669331165 1 1
0.590599712511531 0.574543863848538 1 1
0.541048141601771 0.524409728169539 1 1
0.693387911323227 0.674356910367289 1 1
0.295615311068723 0.287651395466643 1 1
0.271632421992816 0.265983094314671 1 1
0.387746895894369 0.376666781342231 1 1
0.309505703417937 0.301723735235423 1 1
0.571115965922496 0.55586934573349 1 1
0.49014516656423 0.47247480070401 1 1
0.753485533895058 0.731906783367362 1 1
0.210650047385847 0.205236600299821 0 0
0.6015470203952 0.583572445828372 1 1
0.612977614432948 0.595803584848214 1 1
0.449072393783211 0.431909136681908 1 1
0.367538404465146 0.355276300560128 1 1
0.75309255942499 0.727583684325198 1 1
0.473679822522761 0.45875768510635 1 1
0.240410052940408 0.231524858085209 1 1
0.410443079211989 0.398500415419501 1 1
0.519764969203527 0.50479713924538 1 1
0.401785269891865 0.38959541330482 1 1
0.374782821418376 0.366470187983057 1 1
0.459151209837401 0.446923238163733 1 1
0.996110235009488 0.967590248039393 0 0
0.596175389096779 0.577913980339674 1 1
0.700308450288886 0.675963307876776 1 1
0.479656810562977 0.462162169296298 1 1
0.79945766946982 0.773507667491566 1 1
0.412037731449077 0.400286586857049 1 1
0.673310765890093 0.654651489135231 1 1
0.479994924080481 0.463629869096301 1 1
0.491894239327603 0.478227939523784 1 1
0.202225026028269 0.19699548453433 1 1
0.435461745899969 0.42144855187318 1 1
0.783114930595847 0.760015856407942 1 1
0.0560945812719717 0.0537737730477577 0 0
0.262924376675284 0.256024932340452 1 1
0.838690301184193 0.812228417781335 1 1
0.542654423185789 0.528181597697195 1 1
0.277695561502725 0.269803523501646 1 1
0.584351751518566 0.565681992935968 1 1
0.646765439574259 0.627080331747654 1 1
0.916151001178326 0.889263176765001 1 1
0.794217626787997 0.767989789203514 1 1
0.132221699235106 0.128058549990275 1 1
0.444059868466901 0.43250558011825 1 1
0.112382399826056 0.105762972183039 1 1
0.326510631645373 0.31760800060666 1 1
0.647326407825094 0.629339410516186 1 1
0.576057097720224 0.556974310153727 1 1
0.438159787455844 0.424110837764178 1 1
0.407839273967646 0.395085453984288 1 1
0.378988884623605 0.368934121223088 1 1
0.443735314924143 0.432247034728865 1 1
0.579868700971513 0.562386352538232 1 1
0.670226536061972 0.649600915830925 1 1
0.771908366008205 0.750689351336092 1 1
0.69897696178144 0.679582603238243 1 1
0.427596341552708 0.418191997667501 1 1
0.545047593343959 0.529584212654036 1 1
0.358008583264898 0.345223084057875 1 1
0.795552114201776 0.773728736997809 1 1
0.42807336830346 0.416095281510305 1 1
0.604949387558378 0.585301400949994 1 1
0.475208355636167 0.462593579478827 1 1
0.487216767143842 0.472205320267841 1 1
0.530302295921266 0.514588903400268 1 1
0.631919946856026 0.608436831977789 1 1
0.379982620223362 0.369861996820769 1 1
0.500882162685649 0.485936007597151 1 1
0.346886055885251 0.335118205378799 1 1
0.372839118384527 0.358125726043494 1 1
0.380131410147502 0.366986913487869 1 1
0.514452988005334 0.498492506854836 1 1
0.408496850967472 0.397584498307414 1 1
0.428024916424063 0.416281974669733 1 1
0.459635578927541 0.447193269426399 1 1
0.319267914355025 0.310993411154391 1 1
0.417270938499954 0.403531892207733 1 1
0.256754085082437 0.25113060232855 1 1
0.792649080831791 0.769895050782895 1 1
0.748863152186934 0.729281350643563 1 1
0.438240557022782 0.42464648142967 1 1
0.64437077593318 0.627033777921295 1 1
0.630279653857066 0.610273907337384 1 1
0.531823382734759 0.516627066367595 1 1
0.439300726397751 0.427746978476681 1 1
1.04351510547124 1.01385594624068 1 1
0.790941515415482 0.767433248665423 1 1
0.546325339866769 0.532974309102607 1 1
0.878264660300268 0.853878365970708 1 1
0.363565686985406 0.355369816772842 1 1
0.168873363061704 0.165780628023097 1 1
0.225645146395436 0.21800475648927 1 1
0.668896526667073 0.646457428673521 1 1
0.554425059983985 0.542724541840585 1 1
0.494999607600306 0.482046542875858 1 1
0.307376628223851 0.298548579700845 1 1
0.537940777303412 0.519810585611981 1 1
0.146374387921525 0.140597491088932 1 1
0.629041197260674 0.611334695307443 1 1
0.50267456648042 0.488914441855305 1 1
0.348120914153114 0.336286126785243 1 1
0.241211966978841 0.234000162372587 1 1
0.789016653668988 0.763772016577746 1 1
0.689963638792788 0.670325526078256 1 1
0.241166999839892 0.233800434445903 1 1
0.384252171138048 0.370109320602701 1 1
0.880331955118083 0.854051207726882 1 1
0.372370312041448 0.359895525746988 1 1
0.508251187802579 0.495082488619253 1 1
0.468313753012439 0.453315146350838 1 1
0.622292249701134 0.602444188449522 1 1
0.242596346726139 0.234698667713745 1 1
0.282717491861622 0.274773452031458 1 1
0.190525809412961 0.184783314490224 1 1
0.361126762713738 0.35179224729825 1 1
0.436936285334436 0.425740814414508 1 1
0.258101508201486 0.249790291916918 1 1
0.746111504521309 0.722069193393961 1 1
0.29648162243205 0.288527607101 1 1
0.235498534319226 0.228418946744677 1 1
0.584797130205413 0.566239031413602 1 1
0.704175278863394 0.684334259660947 1 1
0.101953513473193 0.0981421090328009 0 0
0.762845990041977 0.739524756469457 1 1
0.738300457377168 0.717465720717431 1 1
0.58902711158203 0.571229411092061 1 1
0.520091048207273 0.505610350875869 1 1
0.363410474481562 0.351430686262569 1 1
0.731629798909689 0.708286246530947 1 1
0.346623310262187 0.337029632268784 1 1
0.479352580702942 0.463699675339921 1 1
0.505223764859636 0.492077402427544 1 1
1.18272537320673 1.14688113572772 0 0
0.665272840377393 0.645938567340335 1 1
0.778167020231877 0.756170549672635 1 1
0.464088666515221 0.450509068990253 1 1
0.396752340058474 0.386393493781633 1 1
0.507098367680571 0.492568144073767 1 1
0.406965030346223 0.396240167108952 1 1
0.16698913737313 0.162270005269165 1 1
0.75397477341164 0.732141840230296 1 1
0.533924203829611 0.515374443480543 1 1
0.55597015082233 0.539100640264279 1 1
0.403987671520342 0.394731086858624 1 1
0.520442051978396 0.505257581183122 1 1
0.242012415579887 0.237359445609729 1 1
0.824178972840356 0.800399100242036 1 1
0.501928318485716 0.486673101377434 1 1
0.571086897181428 0.555006833078131 1 1
0.603119364627349 0.588090014603428 1 1
0.70896367856435 0.688411225688793 1 1
0.81286281376409 0.78980212505949 1 1
0.564264756474442 0.547789218488145 1 1
0.488323702922481 0.475568927254747 1 1
0.794219249649032 0.772101802464798 1 1
0.641962162052375 0.62401098276074 1 1
0.49367763008827 0.480604251489491 1 1
0.721593908949244 0.703202478211746 1 1
0.275219479357861 0.26583284059836 1 1
0.506713759795717 0.493173504864991 1 1
0.364919888874623 0.354856017612575 1 1
0.945880509341108 0.914968311957999 0 0
0.616507205329573 0.596704511999576 1 1
0.542516548286879 0.52544277836448 1 1
0.447023615174359 0.432736150522384 1 1
0.445105029299837 0.431216282409888 1 1
0.568317290509267 0.549679075210184 1 1
0.572223724779266 0.552936911719688 1 1
0.406899084618482 0.39531706252751 1 1
0.383202076371171 0.373080231031695 1 1
0.527717250790652 0.510613111463504 1 1
0.52940404714854 0.512560006081529 1 1
0.41153846039581 0.39890303782429 1 1
0.471443627960436 0.457581366828997 1 1
0.968154764454249 0.94184015272742 0 0
0.757079031426485 0.734228550459301 1 1
0.643894251645974 0.624776352828311 1 1
0.462010498211773 0.450050319815229 1 1
0.460186659086832 0.447861496974495 1 1
0.356365656626222 0.345023844258214 1 1
0.745279440406978 0.721523177676003 1 1
0.666925784166478 0.648141554237438 1 1
0.555482794394415 0.540429688659985 1 1
0.577215326804307 0.559124670722862 1 1
0.498049881332568 0.483011573795645 1 1
0.515317450931549 0.497987735219054 1 1
0.445744678669354 0.433047550409413 1 1
0.82382662183045 0.799084746225613 1 1
0.66318147803068 0.644540731445684 1 1
0.328594670623144 0.318490777580298 1 1
0.664113984057246 0.641461850112649 1 1
0.716551517313683 0.695721767375463 1 1
0.906403889094399 0.880938298479973 0 0
0.457041497187745 0.444275058347766 1 1
0.167084731703958 0.158524065859555 1 1
0.442451266581182 0.429735639186059 1 1
0.446506209510058 0.432997999692512 1 1
0.756074865321932 0.732652898402204 1 1
0.401853975350358 0.389988720453922 1 1
0.168655210871191 0.163145758100305 1 1
0.418193509021013 0.406526729802412 1 1
0.30418732217157 0.293310083564014 1 1
0.827170262011936 0.800009656151913 1 1
0.156542191382751 0.153204305945055 0 0
0.549839308729143 0.533360240536165 1 1
0.578776476699288 0.562118697702713 1 1
0.353232648263559 0.339474242288164 1 1
0.266019662073147 0.257466359916089 1 1
0.535961371208918 0.520505029300604 1 1
0.244728895149676 0.238458938226471 1 1
0.882703220505121 0.858141449779403 0 1
0.11462030359845 0.111524983622848 1 1
0.673131149230914 0.653510407180316 1 1
0.632163590803 0.612971989931327 1 1
0.480492549617599 0.467172814395664 1 1
0.571007970471592 0.551736530167901 1 1
0.100603335108612 0.0955694336804961 1 1
0.438772121566149 0.42707906953536 1 1
0.611962188387655 0.593538280959374 1 1
0.576180930853595 0.55798469360351 1 1
0.60225129253256 0.583524010614468 1 1
0.607471663695576 0.590213068297482 1 1
0.227504103839832 0.217906866758904 1 1
0.550629881066374 0.532370444281424 1 1
0.474126495532811 0.458487791447479 1 1
0.308359387442464 0.299407059848115 1 1
0.034902770480116 0.0333314062453157 0 0
0.227131516830035 0.220878519466078 1 1
0.53436726935603 0.520423560628944 1 1
0.783142007073315 0.759750028026433 1 1
0.389065068861063 0.387314826102164 1 1
0.735444113052577 0.71278600851568 1 1
0.275804561258396 0.268916439095376 1 1
0.34076179845649 0.330138787090878 1 1
0.391326253710407 0.381093205957501 1 1
0.632444667044191 0.613506605388692 1 1
0.563996790594743 0.548398928736757 1 1
0.665540135679463 0.643066516643338 1 1
0.484718166345947 0.47127492254137 1 1
0.719408758912352 0.698975362379731 1 1
0.364663983015574 0.355560837948052 1 1
0.660554445497976 0.64411045542026 1 1
0.514507170106486 0.498101374155649 1 1
0.48369620661312 0.468646094811319 1 1
0.496531534782645 0.480394031729812 1 1
0.769404784086507 0.746450321361912 1 1
0.419032241109882 0.406868572515828 1 1
0.16930436600393 0.162420129276255 1 0
0.467236266714794 0.454027979997087 1 1
0.711928106118289 0.690971107673635 1 1
0.710340929899398 0.689726986258412 1 1
0.168524867509345 0.163873802473687 1 1
0.525519428064326 0.510299792608725 1 1
0.596633248667861 0.578185396504397 1 1
0.574122351731266 0.556466304342601 1 1
0.377264601028169 0.367017118514683 1 1
0.935200285860625 0.90757576396234 0 1
0.531876939051488 0.516828425983869 1 1
0.564546427039796 0.548095992096813 1 1
0.670405678911159 0.64743029257727 1 1
0.313790945471844 0.301816343900849 1 1
0.579042533803349 0.559806717385386 1 1
0.381303888597411 0.36871706238973 1 1
0.426231157644391 0.413414470527419 1 1
0.279738794958166 0.273963423821843 1 1
0.270209895718866 0.257544887351671 1 1
0.99310157339658 0.962082068002867 0 1
0.515523294545215 0.500521633372056 1 1
0.465183332992482 0.449686664969356 1 1
0.58028346244727 0.563345040605095 1 1
0.755855002201105 0.735513906805346 1 1
0.717809824175611 0.697115627666974 1 1
0.737444183807081 0.716375098215313 1 1
0.695640680927493 0.676303320835196 1 1
0.28951551039227 0.282015562286122 1 1
0.338835227053252 0.328131049531012 1 1
0.567611522864935 0.54892609419742 1 1
0.543188770308712 0.527520170033757 1 1
0.961896787547778 0.938774640194785 1 1
0.441861956214828 0.428171370056671 1 1
0.581393133340682 0.563860677003073 1 1
0.121266803124544 0.11813252792777 1 1
0.52399096544417 0.508610454674746 1 1
0.469434119789288 0.455318899186957 1 1
0.165373541318591 0.159311800129497 1 0
0.262635780421887 0.257154637684081 1 1
0.553669454219722 0.536700900610351 1 1
0.639108645002233 0.618454540292707 1 1
0.267096392390108 0.259133577900259 1 1
0.187188291213802 0.180486838462658 0 0
0.490111276825276 0.475271134140846 1 1
0.248475342370395 0.242431637768553 1 1
0.364293908008088 0.353043997573982 1 1
0.683724007437011 0.664819977413449 1 1
0.472064307562688 0.459694011067713 1 1
0.504349781266178 0.492289451073337 1 1
0.419062418832456 0.407250141181982 1 1
0.714595122811275 0.687600418024108 1 1
0.748844567901136 0.726897363940943 1 1
0.708629680576416 0.689935563495854 1 1
0.221681441656876 0.213821321653519 1 1
0.316988884210392 0.307861148501817 1 1
0.484033260259582 0.472653273803242 1 1
0.679776262386913 0.659980530709232 1 1
0.662497425627444 0.643035860735463 1 1
0.539068863283154 0.523279633362017 1 1
0.324668641201831 0.315242130486678 1 1
0.52170349190431 0.506855691897873 1 1
0.567216298276323 0.54879207076714 1 1
0.712587029424363 0.692344335026102 1 1
0.647115418565373 0.62927328304723 1 1
0.494425008535084 0.482067481744832 1 1
0.544953398645397 0.526963281288288 1 1
0.406757005138415 0.392924378547911 1 1
0.532805008977465 0.517904199113073 1 1
0.359481947330433 0.348603425217601 1 1
0.79388416970727 0.769796680490782 0 1
0.646096035671147 0.628437065573218 1 1
0.704569606939835 0.684662697149426 1 1
0.287045467821412 0.278555911491197 1 1
0.696254768815903 0.67555377463929 1 1
0.287178726980184 0.277383427804279 1 1
0.495730225361153 0.480807565312843 1 1
0.143147610578415 0.141200680248408 1 1
0.413475891027436 0.401032614365531 1 1
0.279699731596851 0.271487841325883 1 1
0.458488022493173 0.447015676143658 1 1
0.707494764882155 0.687704408663939 1 1
0.447857013770371 0.429986182228168 1 1
0.63402598813764 0.615900898632208 1 1
0.184879032299561 0.180099966094206 1 1
0.62937829230329 0.612084006988673 1 1
0.686950219261124 0.668105776574841 1 1
0.526782151867431 0.512474415311277 1 1
0.434876939282916 0.420356875198215 1 1
0.883265470851952 0.853675561339792 1 1
0.414494245280755 0.401924957696955 1 1
0.442089216593107 0.42846478119525 1 1
1.01669648293788 0.985273091196737 0 0
0.716356544063745 0.695354582375667 1 1
0.613735765006295 0.591642755579172 1 1
0.632334082447299 0.615358204846117 1 1
0.551842119768903 0.534048724674217 1 1
0.381153744560684 0.370509991379613 1 1
0.339335490435196 0.329934732702272 1 1
0.355967759203271 0.351371066069842 1 1
0.433012291204239 0.419005937659407 1 1
0.533368997261705 0.517997221479958 1 1
0.361956238973399 0.35519014733634 1 1
0.878818497785387 0.85405419687313 0 0
0.686896673086575 0.670069682720173 1 1
0.776613559280409 0.751644616930462 1 1
0.548845820214562 0.532759097985162 1 1
0.404235212784591 0.391245570181892 1 1
0.619049116244937 0.601648845385197 1 1
0.546000881936181 0.528705190154893 1 1
0.502460960267359 0.487392931169852 1 1
0.781162515348134 0.758448184717389 1 1
0.260808517636482 0.253963759753516 1 1
0.148303429826403 0.14466468164098 0 0
0.874794307959896 0.847471355331215 0 0
0.5104081188368 0.495489195153736 1 1
0.0133996639280756 0.0133346636417651 0 0
0.621829066335707 0.603737999330424 1 1
0.69380669270367 0.671881902173704 1 1
0.570497062109132 0.555616631767806 1 1
0.584567594646265 0.5680461232122 1 1
0.847495029853226 0.823992899563221 0 0
0.575957739989869 0.558660243184034 1 1
0.355763557088879 0.34489504824902 1 1
0.306486215689992 0.293680571246297 1 1
0.46067459839544 0.44344841278766 1 1
0.510982294267572 0.496978173564456 1 1
0.372449736208426 0.361827838556801 1 1
0.421302418019007 0.410079865846765 1 1
0.580566578771698 0.562845068268918 1 1
0.483134664735734 0.469003000797743 1 1
0.506335419453829 0.493174301204005 1 1
0.226413058948681 0.221127996212214 1 1
0.775820340267412 0.754759579426896 1 1
0.463058597049244 0.446770532464852 1 1
0.726901305619001 0.705114236721151 1 1
0.441469522841381 0.427981449600363 1 1
0.389229160190218 0.380034564907419 1 1
0.50855974472537 0.491009139229855 1 1
0.499658297699438 0.483721145250914 1 1
0.160099465334754 0.15688557421517 1 1
0.195186497455711 0.187510013546973 1 1
0.206012404927576 0.200125685148231 1 1
0.509308486345179 0.492218033597469 1 1
0.0847112557341353 0.0811594687609167 0 0
0.336944784348699 0.327085539540478 1 1
0.820496951921841 0.794293588002515 1 1
0.552094204051885 0.534235285366306 1 1
0.318710887550454 0.308105568453362 1 1
0.587125895208001 0.568524991316391 1 1
0.389558854714046 0.378976625998639 1 1
0.352968803469921 0.344926503394411 1 1
0.538066100334117 0.523707339861267 1 1
0.331994724608486 0.320673347318282 1 1
0.450641433510368 0.438316823553332 1 1
0.430308200358435 0.41981216909618 1 1
0.868038002623119 0.840359147860731 1 1
0.516234164281142 0.500189631422261 1 1
0.372391220762674 0.361042262204758 1 1
0.5785493768324 0.559941511198161 1 1
0.489503516282611 0.474294853044796 1 1
0.504305406564347 0.489351385244186 1 1
0.398220494353612 0.385892080111215 1 1
0.534020393790609 0.519251752388456 1 1
0.860956752223242 0.83449129238292 1 1
0.322507058585995 0.314406856345779 1 1
0.747250069090002 0.723936291828184 1 1
0.653654988485789 0.635187576722069 1 1
0.210181202341794 0.204271969676792 1 1
0.132804164880747 0.129741806707976 0 0
0.776647556919884 0.75503768237974 1 1
0.554949489064371 0.538733904721834 1 1
0.10719513434533 0.105831964259282 0 0
0.482388334116401 0.465967336964139 1 1
0.719962276806516 0.700756210317921 1 1
0.577696143657307 0.558915170398959 1 1
0.532312651633935 0.517902898290554 1 1
0.523922444411995 0.507885810081629 1 1
0.563629686076166 0.546571266332829 1 1
0.529868323967766 0.515650747743742 1 1
0.260378890915594 0.252418688274019 1 1
0.491359986359223 0.477810114280691 1 1
0.725499532724955 0.705439857638831 1 1
0.561883914910228 0.544705100775067 1 1
0.655904174808811 0.633509513226737 1 1
0.485659781435061 0.47000902224747 1 1
0.543329436969775 0.529223071843988 1 1
0.674764835394042 0.654634722882456 1 1
0.395090549281908 0.381619616185926 1 1
0.903226212292972 0.87866204271607 1 1
0.774296144914252 0.753268403382636 1 1
0.74951827700157 0.730275272178526 1 1
0.327384940200984 0.319003222077167 1 1
0.62400452998461 0.603503168048794 1 1
0.242749107219051 0.236680979973023 1 1
0.622595566996838 0.605449394235237 1 1
0.773591430692477 0.749003292913765 1 1
0.313419587553276 0.306168187815228 1 1
0.450180499405343 0.439129979159122 1 1
0.350152236423561 0.33934818959621 1 1
0.377921699428075 0.364761255849134 1 1
0.0421545302507058 0.0380005829670526 1 1
0.586682838374703 0.568480700859504 1 1
0.68699508067177 0.664968467933559 1 1
0.503779684365947 0.487778036875976 1 1
0.22545343055628 0.219292633190571 1 1
1.01412623409468 0.981790586151013 0 0
0.505045880471371 0.489427388385892 1 1
0.629398466028925 0.613079592368029 1 1
0.231232885718552 0.224290009820208 1 1
0.791914662224044 0.768669963443099 1 1
0.169892960046342 0.166120555582052 1 1
0.235640661025786 0.227132224912038 1 1
0.436961864236559 0.423470030700285 1 1
0.144499711436436 0.14003664704492 0 0
0.140115997927867 0.1367410795648 0 0
0.359503260892602 0.345790550394089 1 1
0.578221588907789 0.560225783309376 1 1
0.231311765778841 0.230516853445806 1 1
0.610793925387173 0.59385970276264 1 1
0.497969396279489 0.486244538118261 1 1
0.300619531029081 0.291126511238639 1 1
0.714493854347869 0.692141361328044 1 1
0.222728046546249 0.217301695379595 1 1
0.582532851336869 0.564834765387691 1 1
0.338535469017302 0.329405131666793 1 1
0.835292384616769 0.806155702923448 1 1
0.70856994935171 0.688917236263558 1 1
0.260002552810935 0.251809783418897 1 1
0.552135375501914 0.534948800405874 1 1
0.751932857308213 0.727664108761721 1 1
0.325124702461235 0.317659890674677 1 1
0.350354557309703 0.339300245255131 1 1
0.625445190028792 0.604129396421122 1 1
0.287680521394014 0.28090772865566 1 1
0.757029240857505 0.737408851794936 1 1
0.522081952949091 0.507444948904871 1 1
0.473520626854543 0.459756552588089 1 1
0.366317544001988 0.356203855648957 1 1
0.747031264157739 0.727340790341036 1 1
0.352370788286166 0.342293132500594 1 1
0.296389173245372 0.288666060323581 1 1
0.925084129137205 0.897918630663483 0 0
0.429511203410298 0.416197919640143 1 1
0.710105813019632 0.689403164147399 1 1
0.384575800676343 0.371570718490642 1 1
-0.020704754562864 -0.0214177526066652 0 0
0.332505898969862 0.322359659295723 1 1
0.517601561306905 0.501162954654992 1 1
0.626946446027863 0.60949646575767 1 1
0.410468300221057 0.398393662916387 1 1
0.426371076121109 0.415300923089542 1 1
0.326872094761343 0.317231755991648 1 1
0.605121691070615 0.588424943285355 1 1
0.634253859431614 0.616986501784349 1 1
0.604243292117884 0.586164469869353 1 1
0.449826357108159 0.433116465949772 1 1
0.116004463632619 0.110421269008057 1 1
0.396825217320016 0.383813871947087 1 1
0.535352013274018 0.518137425592573 1 1
0.681731568809102 0.663311847503823 1 1
0.53834219919528 0.518529365100832 1 1
0.656542830803611 0.635701000269873 1 1
0.434585713097651 0.422061158106234 1 1
0.390272396516919 0.380376118651763 1 1
0.526969485884514 0.509079684111497 1 1
0.377066873265118 0.366722234405629 1 1
0.338933720090113 0.327504621654117 1 1
0.84315756450121 0.821014546218562 1 1
0.553900958952892 0.538695801384545 1 1
0.399162947310758 0.387325242716569 1 1
0.398789623594553 0.3870380047487 1 1
0.303035221072712 0.293117080434647 1 1
0.487679353852299 0.472117913039816 1 1
0.0204048608053582 0.020277508321206 0 0
0.561925138480921 0.546220439772054 1 1
0.804526189228971 0.780457046236464 1 1
0.715623644861132 0.690885732680338 1 1
0.40838734815415 0.396720522768746 1 1
0.202069656039097 0.196859204054389 1 1
0.721472868235108 0.702297562005262 1 1
0.47350849418525 0.459447702523648 1 1
0.512858927720523 0.494478930862249 1 1
0.149886704969578 0.148496623950561 1 1
0.700358629605023 0.681418133782782 1 1
0.339294529160679 0.328842363663499 1 1
0.32051735634815 0.308208681466125 1 1
0.827687771332556 0.80430225843346 1 1
0.61461444447467 0.59736104418943 1 1
0.318083027912801 0.307813550780294 1 1
0.390041993180572 0.37923237008875 1 1
0.572432166925112 0.552989028503348 1 1
0.515329001651542 0.49946724429547 1 1
0.276681968333068 0.265479462154621 1 1
0.641626082445023 0.621144577551238 1 1
0.0582067069876368 0.0546937393607232 1 1
0.375822673204387 0.365658146195056 1 1
0.467233724200315 0.453019559321636 1 1
0.401032733148701 0.38997132397923 1 1
0.361669284180779 0.350431518973443 1 1
0.441114337964349 0.42626767425158 1 1
0.226015883606256 0.2170524933307 1 1
0.347084698997225 0.337061851149048 1 1
0.303377474749739 0.297771944927282 1 1
0.744868006579731 0.719789233760341 1 1
0.562638310634067 0.546516899081674 1 1
0.356734723233543 0.345452636498297 1 1
0.60484182500847 0.587634167791326 1 1
0.301579758920674 0.291565193402134 1 1
0.386569863295743 0.37642606272554 1 1
0.351823155078557 0.339023320468349 1 1
0.427772692874986 0.415239187840993 1 1
0.889043157065102 0.860329383812395 1 1
-0.0283770186213765 -0.0265017427133163 0 0
0.596328485342566 0.581737407561049 1 1
1.0187484781816 0.988582588522509 0 0
0.424775420596783 0.411926115934965 1 1
0.174709476240113 0.167664421383669 0 0
0.256406256538342 0.24994393637737 1 1
0.183751396573886 0.176930194101536 1 0
0.862565933911833 0.836666480299379 0 0
0.383666629685696 0.37222459197735 1 1
0.653901714184763 0.634581666236113 1 1
0.950479381434822 0.919514305016415 1 1
0.405633328849007 0.394689505695177 1 1
0.515854533522462 0.502047317890309 1 1
0.445018141653588 0.430875402518369 1 1
0.533692790197938 0.517960461295885 1 1
0.782873198770838 0.761544074737833 1 1
0.506999271537148 0.490877375199862 1 1
0.522529536954174 0.507052272210596 1 1
0.149780892818538 0.14552734660913 0 0
0.220926185432548 0.214986859272354 1 1
0.524031313392563 0.505860822702747 1 1
0.442577910826369 0.428925894932009 1 1
0.28339959819525 0.273574760991586 1 1
0.523466845160353 0.507815780557127 1 1
0.678658851977484 0.657538253918448 1 1
0.824444905130458 0.80193875082288 1 1
0.291943666628004 0.28251732396729 1 1
0.461378731832032 0.448429708991062 1 1
-0.0887077180617158 -0.0875679143171715 0 0
0.421378659481082 0.406692269793438 1 1
0.429721227668871 0.415433042450267 1 1
0.381018114662377 0.371291403317376 1 1
0.59222831618469 0.577207035360557 1 1
0.380574313947359 0.367872502344118 1 1
0.555093608977716 0.537824347352654 1 1
0.279871057817646 0.271480299290156 1 1
0.648752427468987 0.626627832010095 1 1
0.350773871250846 0.340834275799322 1 1
0.410128286592757 0.397035036236195 1 1
0.921394971699756 0.89381068705149 0 0
0.493034850008978 0.475396214393833 1 1
0.164164277464717 0.160941790379426 0 0
0.379060532331382 0.367047029207464 1 1
0.618448964072598 0.601986400236069 1 1
0.970840088706277 0.944221469736491 1 1
0.60093438293586 0.58373921117602 1 1
0.413492513633866 0.401764791071029 1 1
0.41828513563711 0.406594280654612 1 1
0.427961016881392 0.415540634868567 1 1
0.635516825985185 0.61777316656259 1 1
0.388997815486143 0.379268200207711 1 1
0.342921055301522 0.333232399093097 1 1
0.553246445637254 0.539001785375193 1 1
0.529285871303884 0.510641766501114 1 1
0.853196573377151 0.826197135380097 1 1
0.408644153323282 0.395697680408926 1 1
0.483650924696764 0.471601463233283 1 1
0.370794254131765 0.358763747495748 1 1
0.62136729790073 0.600078296661927 1 1
0.576302738761716 0.561887031121731 1 1
0.674278744982632 0.655193982277232 1 1
0.529453898948191 0.515100343137218 1 1
0.479616561187521 0.466021267092632 1 1
0.4652798284903 0.449826292028049 1 1
0.800319276341718 0.770867423047669 1 1
0.76206105049619 0.739135459273577 1 1
0.433856427206771 0.420336959818997 1 1
0.491817529128346 0.478265221554748 1 1
0.569814538917918 0.556265118273715 1 1
0.166347236670117 0.161036574262141 1 1
0.593339437042644 0.575363967927197 1 1
0.317302498038263 0.308583244120958 1 1
0.256520048973746 0.246930237865649 1 1
0.578916540918331 0.561459167661106 1 1
0.284786666414683 0.275021975562774 1 1
0.549723347762269 0.536459822040096 1 1
0.366812255779896 0.356810021659092 1 1
0.752671880926262 0.728680892772474 1 1
0.447624960893108 0.435515069466455 1 1
0.329548852251649 0.321079112621742 1 1
0.439735236771023 0.42219855881338 1 1
0.755227351667944 0.730377407400066 1 1
0.754132990832886 0.734088810860927 1 1
0.46594568454404 0.454140608615526 1 1
0.624849798679927 0.605059863864095 1 1
0.504097392915931 0.488761562163278 1 1
0.432550802742963 0.420661258514148 1 1
0.530041130717166 0.515390887352287 1 1
0.99894516057978 0.968027145640265 0 0
0.603025886042537 0.585417262718344 1 1
0.303651351042736 0.295042071029976 1 1
0.326058199641937 0.317271721759972 1 1
0.376074311226296 0.363859386384647 1 1
0.491782161938755 0.476657860506486 1 1
0.474432108461839 0.459679004853328 1 1
0.298622885739755 0.288182770969488 1 1
0.474646085810444 0.461281919956124 1 1
1.03657761224522 1.00497747121905 0 0
0.143365747075835 0.139861356906468 1 1
0.23693658307877 0.227635199735544 1 1
0.65455356909959 0.634401939256833 1 1
0.647655491279904 0.629005221641461 1 1
0.515399076169525 0.49998067484309 1 1
0.353885085125628 0.344963946988801 1 1
0.708345764466134 0.684150131322943 1 1
0.606785340460303 0.588325299609955 1 1
0.519217988301946 0.500889227952904 1 1
0.360817074674831 0.350788589391572 1 1
0.762839238669059 0.738491210739933 1 1
0.693312682785311 0.672715799548075 1 1
0.285437775686489 0.278110738992201 1 1
0.412416235231901 0.398045361579069 1 1
0.45714325694375 0.443468116969346 1 1
0.359659417088395 0.349437035847006 1 1
0.460345861231884 0.446422373204409 1 1
0.31623533318085 0.306645942896155 1 1
0.354667409755253 0.343795323242983 1 1
0.580954204019025 0.565073821193486 1 1
0.538471265535108 0.523550381830914 1 1
0.478873759475612 0.46155690325685 1 1
0.767202352624389 0.74613835931045 1 1
0.439118903411854 0.423413200107863 1 1
0.366981355372037 0.35794756145984 1 1
0.301253751062186 0.293391457657839 1 1
0.920630072645945 0.890241325347786 0 0
0.412338792335978 0.402568137040055 1 1
0.165909193332217 0.160899789162302 0 0
0.543271829626498 0.526152062394897 1 1
0.504433414853967 0.489355122187561 1 1
0.503611671308037 0.492042841441963 1 1
0.685806857695144 0.664320251205291 1 1
0.503933125505644 0.4919468677431 1 1
0.375609449806556 0.362310577874272 1 1
0.961289225999837 0.933410153639285 0 0
0.447955938567468 0.430925549719485 1 1
0.403650394689519 0.391204150098132 1 1
0.0755576732736772 0.0727753622097828 0 0
0.649130487062189 0.627422735755324 1 1
0.45374223845117 0.439676203994564 1 1
0.520936763913223 0.503594279179769 1 1
0.539076511978696 0.524526215445793 1 1
0.503125793076478 0.489247494194225 1 1
0.4952848160042 0.480554141956762 1 1
0.263911023782535 0.254143405562507 1 1
0.417357678917335 0.407978276535235 1 1
0.428904173965843 0.414886920289838 1 1
0.391272525253988 0.380415779835887 1 1
0.572909978929728 0.558362833440864 1 1
0.228347274546272 0.221328581868092 1 1
0.400003270246328 0.384093032100526 1 1
0.551697546184523 0.535474799615042 1 1
0.61915175165883 0.601048846020042 1 1
0.575218993124103 0.558312060545285 1 1
0.94042951610738 0.914369119304251 1 1
0.528741785764552 0.51488296011788 1 1
0.886661644788071 0.860220629047848 1 1
-0.0254956859102194 -0.0254195848458677 0 0
0.605231249290547 0.587935099335475 1 1
0.304672014895995 0.296175433487393 1 1
0.397541958108233 0.383939172913677 1 1
0.537096374927596 0.521440190094873 1 1
0.600317852757786 0.582202757599331 1 1
0.670392841861595 0.648970871861077 1 1
0.678720081562213 0.660034783476393 1 1
0.971082180359526 0.942251272634659 0 0
0.532820273821968 0.518642753685724 1 1
0.681118778335562 0.659449677735386 1 1
0.25486793522481 0.240697902329278 1 1
0.267301827649677 0.258435616044898 1 1
0.702996249798623 0.682016120602175 1 1
0.54581929883504 0.528252761127096 1 1
0.161203509210824 0.155261870415335 0 0
0.243037011052121 0.235896411013457 1 1
0.61887751109942 0.596394816625626 1 1
0.661830464423311 0.642050704687609 1 1
0.46425030918914 0.451090745038482 1 1
0.239734223167621 0.23230082801979 1 1
0.614036987147791 0.593922757029093 1 1
0.192813752748325 0.186648023853293 0 0
0.55821621752416 0.543133510957064 1 1
0.251571509331244 0.244028826232601 1 1
0.545204065090853 0.530611928032849 1 1
0.31357852453845 0.304948573793107 1 1
0.608797021036545 0.587667842601281 1 1
0.382348622668599 0.369979805376118 1 1
0.710933637706151 0.691313501918494 1 1
0.502590886143051 0.488657718403907 1 1
0.325123176726105 0.316244265142807 1 1
0.550229053395133 0.534591048463134 1 1
0.905539741723574 0.877639122973521 1 1
0.523057948737398 0.507074259044156 1 1
0.289433442156053 0.282670486717312 1 1
0.260090641973262 0.251397566785719 1 1
0.370095510627746 0.358300576385809 1 1
0.348067373957342 0.337771024158267 1 1
1.01383975330858 0.984395851997182 0 0
0.65408124671699 0.638337523991541 1 1
0.655006946088652 0.637122769805102 1 1
0.356881745052614 0.34649016732152 1 1
0.142217775663839 0.139043593620289 1 1
0.625515416688645 0.605578868202315 1 1
0.32417203760808 0.315759116736987 1 1
0.411397598297035 0.397977288032705 1 1
1.15121524218295 1.12046648840702 0 0
0.655393337821013 0.635906253064286 1 1
0.789659524392728 0.766304755209814 1 1
0.605508929115814 0.585452846676592 1 1
0.587995574132916 0.569440676518532 1 1
0.772068644573009 0.750780884253457 1 1
0.306110621610418 0.295875122165864 1 1
0.486376225186789 0.473711802376016 1 1
0.511228915641298 0.4971024106243 1 1
0.432788096927198 0.420677802209706 1 1
0.629390937190007 0.610247564703994 1 1
0.596033398603775 0.575646599641865 1 1
0.319278714827092 0.310553324634574 1 1
0.394114120049283 0.377863901745665 1 1
0.714331700749605 0.68988357366779 1 1
0.567297990249753 0.550005364875438 1 1
0.534280547833925 0.521463691361288 1 1
0.527807207546402 0.51424531704073 1 1
0.216426188973114 0.210466179552488 0 0
0.355730892698168 0.345654012238366 1 1
0.322608802404023 0.311673664408297 1 1
0.594239057752124 0.578284205001327 1 1
0.671197696864306 0.656027377693116 1 1
0.576551694815745 0.560486720635402 1 1
0.408524479130161 0.395618151330668 1 1
0.710286984108556 0.687675861375198 1 1
0.73640885584754 0.714438146089483 1 1
0.752209287601822 0.72893132901423 1 1
0.502370722744121 0.48894587144827 1 1
0.425804304936829 0.415613627635674 1 1
0.567810874555751 0.553115966596972 1 1
0.504516583407286 0.490474867548319 1 1
0.558471830416191 0.544317258196325 1 1
0.246695067806163 0.237671792326433 1 0
0.338543995470765 0.327670869330582 1 1
0.298189954756454 0.290748063586966 1 1
0.410606377114168 0.395838249985567 1 1
0.89099095626709 0.865856700891406 1 1
0.817960074177703 0.795861185072019 1 1
0.588423487718099 0.570338039850572 1 1
0.369335527466014 0.360735166916333 1 1
0.849403908093125 0.823722845999663 1 1
0.62522824278448 0.605435420058406 1 1
0.858726914670258 0.834687409023188 1 1
0.537296599511217 0.518640159774416 1 1
0.420537742278686 0.408149549316799 1 1
0.617820734017241 0.600047035069139 1 1
0.346085317045857 0.334649511998446 1 1
0.0955082961358269 0.094248777546059 0 0
0.81913217126999 0.795179253946847 1 1
0.832349503575035 0.806087866327509 1 1
0.193075958101166 0.189992003559693 1 1
0.589525249047539 0.570781266859759 1 1
0.455240043157339 0.443810666135856 1 1
0.55565673712978 0.539352679934476 1 1
0.211403134733284 0.204073115768242 1 1
0.268742836621405 0.262164132187598 1 1
0.438417255649751 0.424070883975532 1 1
0.758380282738771 0.73567495168467 1 1
0.602241955853709 0.58648228320797 1 1
0.654157531777329 0.636323859565777 1 1
0.441009599770961 0.429615825668367 1 1
0.357261303729134 0.345013414318581 1 1
0.814186589862396 0.788319675408406 1 1
0.961817853064936 0.93725960857055 1 1
0.16140776293352 0.158252881694409 0 0
0.361885507701044 0.351510267830784 1 1
0.615488122335913 0.598735688303905 1 1
0.569835248391601 0.555731968393776 1 1
0.470232467691738 0.455181978901957 1 1
0.276166221972066 0.267401157363171 1 1
0.667529048229664 0.649605038113117 1 1
0.670252798411002 0.652355680883157 1 1
0.48136761445402 0.468543081708395 1 1
0.444392181842141 0.428511046413161 1 1
0.592860551602731 0.576347819012098 1 1
0.499866613965794 0.484792895350268 1 1
0.395728409676317 0.383063357731427 1 1
0.38498879864296 0.375161401107057 1 1
0.243293397532751 0.236229124278473 1 1
0.598373465579646 0.580681189429711 1 1
0.654526887931298 0.632283733678636 1 1
0.497097619255466 0.482041435184055 1 1
0.442268129092343 0.430240644962459 1 1
0.551122508398482 0.533456042829828 1 1
0.339725276587139 0.329103486715952 1 1
0.728442560973123 0.704993912044134 1 1
0.399953481781148 0.387632621928493 1 1
0.798057622945612 0.774925611925342 1 1
0.438566245628887 0.424618709028146 1 1
0.516628152720409 0.502370385073983 1 1
0.483490948716418 0.467888742637345 1 1
0.637404691012103 0.620568320706025 1 1
0.574967764693445 0.555797215099947 1 1
0.375056744355136 0.364233040263725 1 1
0.492034803657495 0.478406208409689 1 1
1.07732457486934 1.04596331357832 0 0
0.617994910507356 0.60047562804374 1 1
0.307221749565143 0.299429203205958 1 1
0.719022185238894 0.698740545011155 1 1
0.271611290399322 0.262456897583009 1 1
0.211841129509293 0.205959060672412 1 1
0.495399509522443 0.477580336620265 1 1
0.72569675136092 0.70437573150749 1 1
0.203369132887895 0.193389207644247 1 1
0.303922874053262 0.294464266570738 1 1
0.342411296841896 0.333666243955915 1 1
0.40446695946183 0.393624782657337 1 1
1.0273163856007 0.99592167134103 0 0
0.378318826303511 0.366360137925297 1 1
0.167840039543807 0.166828630181891 1 1
0.467563132009037 0.452924316886772 1 1
0.630407833502248 0.612273950182972 1 1
-0.0773187105237727 -0.0754014742134028 0 0
0.400176007758665 0.385633577401673 1 1
0.372881886841523 0.361358962503115 1 1
0.624340831601419 0.605044492452197 1 1
0.633420804320367 0.617075176641518 1 1
0.397386008432831 0.38735799740399 1 1
0.265369396574623 0.258710438320406 1 1
0.560126983609163 0.538878228559008 1 1
0.582845613489471 0.565983482763548 1 1
0.315880293779754 0.306384112032085 1 1
0.678992379492133 0.661885249627625 1 1
0.203771789165911 0.197699138190329 1 1
0.459240657871557 0.44716588909828 1 1
0.243217486207244 0.236380478735857 0 0
0.378611936892421 0.368755396580114 1 1
0.353604125522961 0.3429883226834 1 1
0.432072254022563 0.416679551380391 1 1
0.642162585245501 0.624150889916538 1 1
0.565971229993154 0.549226825790124 1 1
0.532208283193122 0.515466425724875 1 1
0.441264805819159 0.428381827593904 1 1
0.503654044748117 0.486030080026754 1 1
0.412048449793023 0.399578834552062 1 1
0.713879519221751 0.688422988945556 1 1
0.439372963695867 0.425879470181425 1 1
0.401862947396997 0.390030902557731 1 1
0.662321537973061 0.641330214722427 1 1
0.745248579480212 0.726210060879991 1 1
0.475777752426963 0.460335371483123 1 1
0.39699309276783 0.384604847456612 1 1
0.54249810596036 0.526639637541524 1 1
0.682511007176993 0.661833879644917 1 1
0.357459283516501 0.346743282220693 1 1
0.353030171216893 0.343325425381658 1 1
0.307656055367007 0.296958399112903 1 1
0.514749736961437 0.50138853471126 1 1
0.328912947052997 0.319072056048148 1 1
0.610100303480324 0.592712630831662 1 1
0.419157852754685 0.406390634927751 1 1
0.653254638382546 0.632270632788344 1 1
0.791429012153337 0.769821201272664 1 1
0.443893306589544 0.4318666052601 1 1
0.546441204897141 0.529146100168097 1 1
0.450490025405948 0.43778799515522 1 1
-0.0947875788594951 -0.091293599451169 0 0
0.424323905540642 0.411654956616073 1 1
0.446415910323992 0.434440503841142 1 1
0.264908194805442 0.255950811171712 1 1
0.773562665420548 0.75022767752184 0 1
0.582299458710448 0.564859204650802 1 1
0.386374254387502 0.377353371600194 1 1
0.319999903367627 0.309398474529845 1 1
0.659355730208944 0.638784133539736 1 1
0.384855056712619 0.371856373189614 1 1
0.637655224600236 0.620288094764629 1 1
0.581951692459023 0.566033514214053 1 1
0.653469600610688 0.632406794779556 1 1
0.674398484210885 0.653708999948743 1 1
0.347835181163705 0.335821399862045 1 1
0.618010828876973 0.596996712376154 1 1
0.261082006931186 0.25196952025673 1 1
0.285423381113924 0.275898557749613 1 1
0.312858123407876 0.304345911089345 1 1
0.545661887484243 0.528372468337421 1 1
0.530431548581202 0.512828281076998 1 1
0.238416952358381 0.231949546875131 0 0
0.488463602181556 0.473525186803744 1 1
0.475114070447332 0.4627639191597 1 1
0.54328670809438 0.527761832203052 1 1
0.649983804712674 0.62729775635385 1 1
0.665839514699247 0.646327886445552 1 1
0.273266359589496 0.265112052090997 1 1
0.477447379161775 0.458945451054213 1 1
0.598606656687527 0.581676589134006 1 1
0.571688967621368 0.552159056722852 1 1
0.389005432328773 0.375171058931477 1 1
0.814731809872918 0.79102203307453 1 1
0.593914171532229 0.576714008952583 1 1
0.924793441044595 0.897737653709152 1 1
0.593446301206752 0.575763320842261 1 1
0.808814392994953 0.78546732325253 1 1
0.945449668731965 0.918389842939279 0 0
0.371072467190243 0.360770163261562 1 1
0.278189076302497 0.268164643854694 1 1
0.785382362404292 0.761087990737724 1 1
0.648678701179921 0.629137291303462 1 1
0.648435497416862 0.630026454084473 1 1
0.418669287955222 0.40157120969094 1 1
0.784149120326876 0.759855334375304 1 1
0.553140737192107 0.534209374925916 1 1
0.482585646728892 0.46812692979788 1 1
0.593323266987232 0.575974128352332 1 1
0.256464747876957 0.24827323356378 1 1
0.44049504346006 0.42950619070744 1 1
0.414368909165718 0.402427668092386 1 1
0.500289799602338 0.482317315364008 1 1
0.580059452694472 0.563753901455277 1 1
0.383179900277689 0.372086236176453 1 1
0.310555770352138 0.30132175181195 1 1
0.314037530899057 0.306757240134037 1 1
0.355220494587212 0.34413311156658 1 1
0.776758858606428 0.754059164797741 1 1
0.199698924778811 0.19405483456216 1 1
0.389082763745861 0.379472449703524 1 1
0.587723404688424 0.567516454187042 1 1
0.589962716370263 0.575807835299817 1 1
0.568752228031897 0.551239471419262 1 1
0.604501947053764 0.585233663205754 1 1
0.41961190745873 0.402795522722429 1 1
0.193907075884413 0.188718762153567 1 1
0.324181035824534 0.312981207602622 1 1
0.475560127578814 0.462367453558636 1 1
0.781380675174217 0.757684218704693 1 1
0.495394430026 0.479556441953531 1 1
0.571614291341223 0.555647424583017 1 1
0.676815866026351 0.655609160300232 1 1
0.277690000979894 0.268981475590303 1 1
0.681082889426832 0.66093639073505 1 1
0.403612980866479 0.392381713756596 1 1
0.428953629702723 0.41655009496962 1 1
0.674699288494814 0.653850090740703 1 1
0.560877016409697 0.547224286454632 1 1
0.532431840433777 0.514646973430486 1 1
0.224256663301358 0.217290490954515 1 0
0.653799627158461 0.632199330367066 1 1
0.465844665755761 0.450589779315505 1 1
0.474331562367379 0.459155279805849 1 1
0.280639766097901 0.272256683152767 1 1
0.250653024345006 0.240185969197039 1 1
0.53281241870209 0.51796772974121 1 1
0.741554508828455 0.718883247449082 1 1
0.721051167377187 0.699319620044286 1 1
0.432518251479851 0.420269517936844 1 1
0.726993143799064 0.705231200809025 1 1
0.595060313292948 0.578074537295858 1 1
0.160063042020485 0.154983994541265 0 0
0.731741358040919 0.709240119198354 1 1
0.68554037152921 0.666286371274841 1 1
0.884538975513555 0.855672185581492 1 1
0.22066484327576 0.212748258997177 1 1
0.301889124738295 0.292574088466116 1 1
0.320446807877695 0.312933356816927 1 1
0.817286160069975 0.793291753708265 1 1
0.137198176592062 0.133012559020289 0 0
0.870867714580832 0.844451364835227 1 1
0.309075343397527 0.301402271657708 1 1
0.503927105850496 0.487609812188128 1 1
0.17826275434623 0.175403470662966 1 1
0.334787750378563 0.324637822032471 1 1
0.642898926568709 0.626218135757146 1 1
0.771843562444603 0.748509237860923 1 1
0.154422039183929 0.146529821394394 1 0
0.321969157584868 0.312881305454293 1 1
0.601321910696458 0.583309968228348 1 1
0.347292515680228 0.338742593724559 1 1
0.516525432313053 0.50202330401796 1 1
0.332697126204119 0.323554590960019 1 1
0.781767067020175 0.758518299068835 1 1
0.341652619500996 0.333933008494265 1 1
0.37198879347231 0.361570367654562 1 1
0.656147497181032 0.638528487088618 1 1
0.97075601592648 0.942786078397488 0 0
0.435900845536134 0.422389658353361 1 1
0.47242195570206 0.458239983509474 1 1
0.391139585780123 0.379144279157877 1 1
0.912720320757926 0.885355796775834 1 1
0.555073865458213 0.53746697007148 1 1
0.408178216191279 0.397165714946393 1 1
0.60226397291027 0.582553834731578 1 1
0.394762267378611 0.382390161903204 1 1
0.503871410541998 0.488984449699854 1 1
0.166342607773408 0.15901085344566 0 0
0.841223982418975 0.816368462742193 1 1
0.354104469570113 0.343193226770295 1 1
0.690022293111893 0.670713558689935 1 1
0.422476859448687 0.409159937999853 1 1
0.64842652206512 0.630414641901553 1 1
0.740521795972822 0.718208348024955 1 1
0.874338392531247 0.851305583611128 1 1
0.923114095274804 0.898206404468914 0 0
0.399776925896451 0.387777286092971 1 1
0.551483853317169 0.534201650499506 1 1
0.453884961391709 0.439336659804734 1 1
0.628314734536771 0.609757105684528 1 1
0.398898701866036 0.386734372459685 1 1
0.593370422919326 0.577115017712362 1 1
0.400332528480449 0.384567852772077 1 1
0.35575629500598 0.344141466383265 1 1
0.452925955901002 0.440976366151083 1 1
0.617006525193099 0.601573225972017 1 1
0.53630223886354 0.51711682421674 1 1
0.113416278222233 0.111564337335941 0 0
0.509965054868347 0.492741791084653 1 1
0.797427376261444 0.773404450656593 1 1
0.239084274653163 0.23102016253944 1 1
1.01103510434118 0.981246337345933 0 0
0.305980179494998 0.29758825983451 1 1
0.37004572030624 0.35962294156174 1 1
0.452007594248209 0.43862439071013 1 1
0.635046127545259 0.61502638857538 1 1
0.677606013693727 0.657069678400984 1 1
0.328499947778432 0.318615532469742 1 1
0.66860775964157 0.646298288835398 1 1
1.22952155765948 1.19438285225778 0 0
0.448507689663859 0.435323524272921 1 1
0.760725038181135 0.736124303021883 1 1
0.408722655916303 0.397147388591372 1 1
0.668727829207324 0.64874154138364 1 1
0.743348858011199 0.723310430462131 1 1
0.541451192638793 0.524844452894836 1 1
0.606175416262472 0.58900890313186 1 1
0.699897852071064 0.677901659284564 1 1
0.641558673953842 0.622209920476297 1 1
0.467033953030075 0.450107559196096 1 1
0.278351386734896 0.269600707739419 1 1
0.387419066310956 0.374321167280529 1 1
0.282309988076472 0.272950897885556 1 1
0.519556500194064 0.504934578710067 1 1
0.78384685548382 0.762007124474432 1 1
0.285449102838702 0.278454121699137 1 1
0.473754710942286 0.461344442940697 1 1
0.0877676111751541 0.0856808893470144 0 0
0.336087196972703 0.327350481713486 1 1
0.607954929896771 0.587806855862936 1 1
0.747865956091315 0.726116768308623 1 1
0.351988206769081 0.340803478149418 1 1
0.490499010603716 0.476400761656513 1 1
0.300930165284578 0.292516060698576 1 1
0.538197802369104 0.523128330448975 1 1
-0.0811319674126035 -0.0787885895727161 0 0
0.455205816408694 0.442910543035846 1 1
0.528874410989256 0.515207399404246 1 1
0.419562255743829 0.408148164799472 1 1
0.70707090593671 0.68859462389015 1 1
0.662059689519773 0.643117775101515 1 1
0.600460667878725 0.582722341665226 1 1
0.213516874023391 0.206148607286123 1 1
0.123331089996154 0.121258692153498 1 1
0.182770376695295 0.177529647532738 1 1
0.0952091617664172 0.0933643278645573 1 1
0.663644537580093 0.644301770073201 1 1
0.378301278238947 0.367694387995743 1 1
0.426145590178006 0.41315382097716 1 1
0.511875397385825 0.496999678726464 1 1
0.215679150187909 0.207645326258301 1 1
0.338631083311947 0.328744709311243 1 1
0.556507174393046 0.54224401593363 1 1
0.578428538723303 0.559366233146535 1 1
0.378682848659471 0.364695148951526 1 1
0.741572879916937 0.717765470984633 1 1
0.478650851961506 0.464793089155178 1 1
0.316942474476015 0.307478067819804 1 1
0.435015597970901 0.420685183241832 1 1
0.585160261149554 0.567471119964498 1 1
0.457782585369677 0.444147558317511 1 1
0.415255287669599 0.405226076464629 1 1
0.142187380373187 0.135814703068712 1 0
0.396703808864955 0.385769465771005 1 1
0.583599515433344 0.567514283476335 1 1
0.38313621670807 0.370806415540457 1 1
0.761820149825914 0.739958680890677 1 1
0.153078198185417 0.147073558281298 1 1
0.634260828083891 0.614593580051748 1 1
0.446838938857645 0.430800778914786 1 1
0.613220407264586 0.593795895755638 1 1
0.348078198490549 0.337332848603114 1 1
0.344338693630253 0.332514089536244 1 1
0.864782611129192 0.840689979315035 1 1
0.417995279077819 0.404518733353121 1 1
0.318615454876715 0.309710349277266 1 1
0.628439779877766 0.610845551206212 1 1
0.540544911407402 0.525926126646323 1 1
0.350157992518442 0.337326633473744 1 1
0.686666038035079 0.664559850328926 1 1
0.50335531757995 0.488002451677276 1 1
0.412393461055712 0.402679262204793 1 1
0.407819705353477 0.39597810613593 1 1
0.39404294656898 0.381847382620448 1 1
0.442474699379384 0.429948559218054 1 1
0.727876355999601 0.707615431379081 1 1
0.703243389674742 0.682139191834375 1 1
0.635225099100144 0.616284785456831 1 1
0.408034516542275 0.395788909393949 1 1
0.333147968780555 0.324066391920107 1 1
0.406059368288193 0.393326419207187 1 1
0.454855515318152 0.44153310113419 1 1
0.856247760363397 0.834226014329075 1 1
0.574358672739612 0.557630710016584 1 1
0.597571947333799 0.58173840533173 1 1
0.396389138550728 0.384568901813076 1 1
0.40917797469484 0.397441334619418 1 1
0.632166751788061 0.613994626675733 1 1
0.475842974046819 0.464553749790378 1 1
0.396232403927868 0.387317643659026 1 1
0.481706407202649 0.466656157151105 1 1
0.597995968443962 0.580533132791473 1 1
0.452602722177258 0.440836789791994 1 1
0.354185328784477 0.34326596872609 1 1
0.271575485682758 0.263680199282271 1 1
0.481455080511129 0.465648424885093 1 1
0.541089962890586 0.527419972522999 1 1
0.149190031883422 0.143897278061316 1 1
0.344129402691103 0.33101948229899 1 1
0.715849828786079 0.692784230522275 1 1
0.698615249892324 0.676762161011796 1 1
0.483259516863174 0.468068658593623 1 1
0.290794426836012 0.277609640966519 1 1
0.694769456425372 0.670582210109147 1 1
0.538416423470472 0.520597644903877 1 1
0.365722076047993 0.354577255821337 1 1
0.272318033129582 0.266022278975447 1 1
0.287889839629005 0.279372910129266 1 1
0.780392717678485 0.758367892352132 1 1
0.598591877868107 0.579996155325505 1 1
0.15454306066442 0.150138820178382 0 0
0.636755420707131 0.615696744535744 1 1
0.64103251766407 0.622006055348778 1 1
0.193429840942701 0.191191564483978 1 1
0.489224246279366 0.475909052181586 1 1
0.413532257032592 0.40154984029665 1 1
0.576858371145124 0.559055430729856 1 1
0.424592225720505 0.412437873858554 1 1
0.423772813516745 0.410503088154308 1 1
0.409030580338164 0.397617107437 1 1
0.598316936142863 0.577541936135122 1 1
0.233071981785663 0.229505627713809 1 1
0.733062032677939 0.713362578229455 1 1
0.392125771540179 0.377361732407481 1 1
0.845624746452289 0.819592490958479 0 0
0.511290341117418 0.496816816209372 1 1
0.423209153222189 0.412017772430109 1 1
0.623001354681585 0.603663970570204 1 1
0.250088205214271 0.243389106975353 1 1
0.550809738762123 0.535727432144389 1 1
0.617108543070463 0.59929646378 1 1
0.704228715949897 0.682641220917288 1 1
0.121633784957898 0.121112358321593 0 0
0.66025757704356 0.639132727933609 1 1
0.259713207881299 0.251251294741342 1 1
0.478184900193146 0.463645874020152 1 1
0.335215603710063 0.326010392043204 1 1
0.438731473363568 0.424053100781444 1 1
0.556114284079291 0.539494955620104 1 1
0.444955346297255 0.4323710127403 1 1
0.470238050391629 0.454928162691464 1 1
0.541524399531589 0.523851859369449 1 1
0.305929030109251 0.299631507568499 1 1
0.448074712888945 0.434858422989383 1 1
0.00295420217681109 -0.000132812263678297 0 0
0.0559736997152615 0.0545046761646516 0 0
0.210111826959607 0.204359879061592 1 1
0.618868533434567 0.603028571570754 1 1
0.924331749028124 0.899404763691554 1 1
0.614309498353715 0.596634886303085 1 1
0.323651875717807 0.311772653220064 1 1
0.280557048634493 0.274887487701743 1 1
0.322067411211656 0.311380933025519 1 1
0.562244212405718 0.545708878597369 1 1
0.176097572730356 0.170562600059016 1 1
0.443927961492126 0.429544947568377 1 1
0.545884576175181 0.526399759092975 1 1
0.449367892179721 0.433762637091341 1 1
0.463732300987547 0.448351385583821 1 1
0.511551266238 0.498660393969457 1 1
0.23505352737601 0.227222960954038 1 1
0.594681393283807 0.574357039225309 1 1
0.601647684568308 0.581656795522209 1 1
0.52693252249806 0.509280770685569 1 1
0.663205693376219 0.644554180100081 1 1
-0.00491500540992284 -0.00688440313918606 0 0
0.625998963502443 0.60928000793748 1 1
0.930215798210678 0.905130159709162 0 0
0.494200678719982 0.477550187292111 1 1
0.517402555297547 0.502005014813029 1 1
0.467077520544803 0.450517810554177 1 1
0.537394995915228 0.520105944902574 1 1
0.338260842265948 0.327579923149303 1 1
0.916036064460809 0.88816642099332 0 0
0.344599874056992 0.334177978476108 1 1
0.543310950778037 0.527977425091702 1 1
0.580740347901789 0.564610121593946 1 1
0.574102872193414 0.559232320537566 1 1
0.267469483426502 0.260816339666957 1 1
0.366236736872862 0.354953240882897 1 1
0.593537651826815 0.578544650957858 1 1
0.436857439881384 0.423392457284971 1 1
0.315691174340938 0.306028216247221 1 1
-9.65092903119566e-05 0.00155597170476579 0 0
0.543305419584951 0.526540125408299 1 1
0.515052594244398 0.499808324420294 1 1
0.620030986817033 0.599699498636303 1 1
0.574342332841338 0.557676135787041 1 1
0.673715545460725 0.653618935115455 1 1
0.646843099088165 0.622822299215481 1 1
0.488530072972766 0.471602949452443 1 1
0.219193794133985 0.211515805696826 1 1
0.631791991483171 0.611698232138753 1 1
0.819245377766303 0.797010440106712 1 1
0.529430864130074 0.515625287422225 1 1
0.194697859033366 0.188689145655818 0 0
0.65888750494102 0.63883886449241 1 1
0.625156200634779 0.605370853815888 1 1
0.663646765713947 0.644197496870932 1 1
0.782267129055229 0.761484094395246 1 1
0.632152142252387 0.61196086634964 1 1
0.258288158535364 0.250281454590211 1 0
0.274191149303407 0.266116597798665 1 1
0.484242294296237 0.470314121705467 1 1
0.655689206857608 0.637006976101934 1 1
0.326822829282285 0.316458876154852 1 1
0.272627138525104 0.263987412305064 1 1
0.183300643176921 0.178602926155227 1 1
0.632907350633822 0.613132115526292 1 1
0.555236061035046 0.540431537047471 1 1
0.299461775990966 0.290340628044927 1 1
0.342694422932643 0.33376493321006 1 1
0.440063180759519 0.42873641113252 1 1
0.690966367784118 0.672711789595542 1 1
0.614911299007408 0.595556452354095 1 1
0.485713225834662 0.4725390201612 1 1
0.496581028192248 0.482421671817132 1 1
0.62984511700302 0.607300790959429 1 1
0.532023233430042 0.516977944265274 1 1
0.50819764939389 0.49366088433925 1 1
0.61530142392794 0.59417806257351 1 1
0.580284993946916 0.565128134672658 1 1
0.582645742278466 0.567578860849565 1 1
0.257368667120951 0.249802588427951 1 1
1.00724118940462 0.975091013187109 0 0
0.737219680349175 0.715074064244681 1 1
0.930009491473282 0.901081297819889 1 1
0.272645000227138 0.262777278942401 1 1
0.623967436513101 0.606961093136094 1 1
0.453329808203711 0.438633271385677 1 1
0.329502220699006 0.321421042807248 1 1
0.34671201179515 0.335652191554184 1 1
0.236194178200703 0.229934780774229 1 1
0.353741612906002 0.342391901113905 1 1
0.59202023206293 0.575993727846983 1 1
0.371631170184705 0.36097860457442 1 1
0.557809089525814 0.541176001317034 1 1
0.73960475055157 0.718061744814404 1 1
0.977842262028325 0.946855505489037 0 0
0.551941138881633 0.536170102751004 1 1
0.524687480283066 0.508498676427921 1 1
0.561557210612338 0.544389299986106 1 1
0.849729774975598 0.825634804193963 1 1
0.265029102124437 0.256540659285652 1 1
0.244462005526522 0.241143005794277 1 1
0.467924659896809 0.453412460764328 1 1
0.596378838464222 0.578339198560718 1 1
0.0930783778827382 0.0906737754057097 0 0
0.318564698309209 0.307866540383853 1 1
0.408643795518066 0.396224994852475 1 1
0.621089614861061 0.602590341461912 1 1
-0.0400814188621754 -0.0397739129462183 0 0
0.323020006378493 0.315171062148481 1 1
0.740471597598495 0.717297439291307 1 1
0.549699147772362 0.53286931309479 1 1
0.175186996935316 0.170134713094919 1 1
0.703970266540782 0.682378522129318 1 1
0.767420104506916 0.744569204559121 1 1
0.243517677177879 0.237865411781264 1 1
0.187508183931374 0.18051227504134 1 1
0.837707314175222 0.811761636323695 1 1
0.477836778010507 0.462697176765228 1 1
0.592821513755957 0.572092383273136 1 1
0.742000630315197 0.720281461734051 1 1
0.567884972370469 0.554435393378093 1 1
0.793480383507622 0.769330496875401 1 1
0.767979013574506 0.743974656860825 1 1
0.533025258016938 0.515429661322868 1 1
0.79140755256457 0.767745936713643 1 1
0.324074987915444 0.314673703122565 1 1
1.00027559666148 0.973568654894081 0 0
0.467837613892328 0.454511869248035 1 1
0.45905938700433 0.447703399319827 1 1
0.34198264109752 0.332517824856587 1 1
0.566421447859864 0.548527322426281 1 1
0.597390763657567 0.577594031957321 1 1
0.729708052019294 0.710222676751789 1 1
0.24116388112332 0.234740812404488 0 0
0.495549514395988 0.481951583882324 1 1
0.576493661723256 0.560137970486841 1 1
0.558214653884648 0.540011990879915 1 1
0.707635572905768 0.687416791060366 1 1
0.416046644341355 0.402915783359039 1 1
0.608096435943182 0.592479693133806 1 1
0.659661802257805 0.641780625434899 1 1
0.488786577460858 0.474149429807468 1 1
0.828328318991135 0.800219225275777 1 1
0.444377616300869 0.432502224338116 1 1
0.364525501310636 0.356414371232419 1 1
0.718884178722566 0.69818529868713 1 1
0.431304099069399 0.417269923656287 1 1
0.592648279009657 0.572741669892516 1 1
0.131723449887905 0.126926597049619 1 1
0.60607885355542 0.58814801321489 1 1
0.884265991565606 0.858144682004352 1 1
0.560077964758098 0.545744700273357 1 1
0.542653867861858 0.52481253636451 1 1
0.625610479542115 0.603344952957166 1 1
0.586823577942435 0.56882114738241 1 1
0.580598411964651 0.563259554635607 1 1
0.478176681659749 0.462619619659233 1 1
0.0438608989548648 0.0432150639551723 0 0
0.512505331288962 0.497322972901691 1 1
0.351655146775717 0.342565660719814 1 1
0.734471804576397 0.714308351294849 1 1
0.44265817624606 0.429657210203572 1 1
0.416119229059159 0.406293460884099 1 1
0.211448592290049 0.207209071461129 1 1
0.539273268648927 0.52222017941934 1 1
0.341766631760334 0.329660684543838 1 1
0.39507818399122 0.383607815143924 1 1
0.619644050378328 0.603559429749594 1 1
0.461176152111422 0.447002126470655 1 1
0.681227956594688 0.660762784284097 1 1
0.639434221836908 0.619216129285573 1 1
0.403004883460667 0.391907247713764 1 1
0.531208913102701 0.51209132630445 1 1
0.865800883531839 0.83918982458436 1 1
0.136858480109991 0.134481677440167 0 0
0.392064411895507 0.380105629984776 1 1
0.450456703942788 0.432447177724669 1 1
0.469677850444453 0.456404426695904 1 1
0.73790814543135 0.717246882908126 1 1
0.373125689171909 0.360120697618239 1 1
0.44413945946151 0.428150602554481 1 1
0.694130934590967 0.675199005546731 1 1
0.503589781815221 0.488698775684616 1 1
0.453721864590625 0.441039188676169 1 1
0.601961149873896 0.586319143001116 1 1
0.500598223216644 0.487870942363245 1 1
0.536595459017039 0.520255469671005 1 1
0.428970753326956 0.414825466017669 1 1
0.64218913596164 0.623800349271338 1 1
0.817903713195087 0.794083063469834 1 1
0.503103184596734 0.488862569887409 1 1
0.356300471437335 0.347464907646979 1 1
0.762714390531203 0.740591620239211 1 1
0.503960975189324 0.489805148806384 1 1
0.813489451141591 0.79128693592254 1 1
0.510959892839625 0.493116542591638 1 1
0.684647075010628 0.665025495288208 1 1
0.415377427398169 0.402960554773755 1 1
0.205448750150213 0.19933711235185 0 0
0.092333974318195 0.0900047897801129 1 0
0.507320384617278 0.494382631187523 1 1
0.710334613084912 0.689387381197584 1 1
0.386040157608819 0.374096557080493 1 1
0.698420199047571 0.674619096954493 1 1
0.167559900421286 0.162746330021991 1 1
0.608096672162987 0.592870262804393 1 1
0.492181712781216 0.478604516175402 1 1
0.679736073198082 0.657521695160624 1 1
0.372536879101905 0.360206564710543 1 1
0.218262482111994 0.212155277355432 1 1
0.374540972953654 0.365159640188409 1 1
0.599226922133835 0.58195858416474 1 1
0.403427359476497 0.392239430434671 1 1
0.360446815286043 0.348219500486754 1 1
1.26397955989722 1.22297470839728 0 0
0.290890471891065 0.282789027534888 1 1
0.218240366471807 0.211513703456172 1 1
0.698506326550686 0.678574166863838 1 1
0.901973746976419 0.87542834174839 1 1
0.575290029332443 0.558748274639022 1 1
0.599868197596245 0.582934551436971 1 1
0.517929733781475 0.502832417853155 1 1
0.373664402011753 0.36240957608968 1 1
0.715642867453271 0.694638873052176 1 1
0.662984162616365 0.642976585511229 1 1
0.280438367699054 0.273799127459286 1 1
0.26169138865398 0.257928612844518 1 1
0.265729867089856 0.256703621381051 1 1
0.633835732257442 0.616598673148415 1 1
0.486356049657689 0.471999989304986 1 1
0.507906526506084 0.492819939016613 1 1
0.540157316631631 0.52505576391616 1 1
0.425975393277302 0.414210691742171 1 1
0.776216800379537 0.750967546557762 1 1
0.395049268519831 0.383042846032101 1 1
0.533172237531111 0.516143818066851 1 1
0.550746580082246 0.532245768851291 1 1
0.277311453967703 0.270818788268001 1 1
0.473878885588315 0.460828311322618 1 1
0.187852335295833 0.181738843094429 1 1
0.449015781102151 0.433506154426555 1 1
0.74337858599339 0.722194971213312 1 1
0.542768140594167 0.525344668691004 1 1
0.573132799704888 0.554728821428954 1 1
0.404765543484249 0.39290498289838 1 1
0.562768518213579 0.543441370984532 1 1
1.10938880938457 1.07436320284675 0 0
0.477768020545223 0.469413715801407 1 1
0.530087579243919 0.511849332213615 1 1
0.578351333634369 0.560033841765331 1 1
0.41555516021224 0.40337463602341 1 1
0.42877597218822 0.415686118016342 1 1
0.45705725734926 0.442593359803309 1 1
0.589053037232273 0.572570338706422 1 1
0.759821961289315 0.739193830966046 1 1
0.368502596544589 0.358209555002892 1 1
0.445781962486562 0.433713261670121 1 1
0.453616884900551 0.440577486261297 1 1
0.623886750358877 0.603307038977175 1 1
0.622557047510228 0.603583324716328 1 1
0.650067130246333 0.630722989595728 1 1
0.98238986004687 0.950174595817563 0 0
0.532916159618152 0.518907358230923 1 1
0.470235191223072 0.454777541390561 1 1
0.452313320068187 0.439146799591363 1 1
0.445852224215906 0.432395239820061 1 1
0.419303553298713 0.406341781540858 1 1
0.561010614903656 0.544664591371915 1 1
0.547325921270826 0.531974318399847 1 1
0.750624458881339 0.729380847876251 1 1
0.554075944439403 0.537579324489965 1 1
0.426967706275849 0.416014743866292 1 1
0.588592201334577 0.57526063416712 1 1
0.535394166875862 0.520713750020998 1 1
0.322489946072554 0.311983633719943 1 1
0.298721941425524 0.289154261601699 1 1
0.902152889038267 0.877689301382497 0 0
0.393103792353407 0.382748465351013 1 1
0.687015003315202 0.668645719801264 1 1
0.470144118804665 0.455789931382752 1 1
0.189960859083467 0.18517274117766 0 0
0.458603841288102 0.443295112971457 1 1
0.440928309166597 0.424567955158724 1 1
0.478842518287826 0.465286064547253 1 1
0.331683208293278 0.322723402840747 1 1
0.436492741165022 0.424046765828118 1 1
0.253969846153998 0.246730226771275 1 1
0.824734284470716 0.800221176459396 0 1
0.599776881171447 0.582511837854108 1 1
0.639290498667211 0.619729351094722 1 1
0.65245157329242 0.634212292029899 1 1
0.488026633051699 0.475114980813272 1 1
0.64345212631859 0.627396896865993 1 1
-0.0100228660147228 -0.00942275641610731 0 0
0.28053743118534 0.273075991963938 1 1
0.364621861248471 0.354506444511545 1 1
0.148464872681696 0.143895768181896 1 1
0.689137746639831 0.669248626313024 1 1
0.473956483434807 0.461967180715164 1 1
0.487557850946578 0.47354357860878 1 1
0.00863078059745931 0.00544918086570063 1 1
0.758566923873302 0.741200328347934 1 1
0.421752208312235 0.410027934074572 1 1
0.833774455164403 0.804236455874382 1 1
0.669274291459123 0.652525473858425 1 1
0.251099719385792 0.238965924930626 1 1
0.469204606482603 0.455129993037001 1 1
0.758134127528458 0.735857426183604 1 1
0.619438788177726 0.599988445881206 1 1
0.415387022546381 0.40467872860485 1 1
0.275065436174318 0.267316982583538 1 1
0.594611706331374 0.573468789157511 1 1
0.693073989814511 0.669575534923843 1 1
0.497292295437491 0.485559112204745 1 1
0.540273077177818 0.526369520153665 1 1
0.449665519815946 0.439185490171826 1 1
0.316049511051697 0.30436001691126 1 1
0.64754417270394 0.629907970765019 1 1
0.719520110839052 0.697953385463435 1 1
0.701474273720368 0.679715548492159 1 1
0.653346769858102 0.634865060970889 1 1
0.517356174148405 0.500248995119531 1 1
0.770643130983314 0.749614597768196 0 1
0.588228726953774 0.572584674388912 1 1
0.136544387669393 0.133241045653384 1 1
0.484678345879436 0.469287674435406 1 1
0.552488658786667 0.535469158911197 1 1
0.43379440101218 0.421825268685499 1 1
0.212544409138776 0.205842949338629 1 1
0.300419814440453 0.292177079018964 1 1
0.211064684461117 0.208430268016991 1 1
0.437407187167171 0.426116355322363 1 1
0.485895581956298 0.471985411869988 1 1
0.388830719721344 0.37348635044035 1 1
0.300002905342079 0.288788063680486 1 1
0.466305962886324 0.453161545848957 1 1
0.241605600361493 0.231819356146629 1 1
0.854172265688599 0.826719656533209 0 0
0.335581779698667 0.32480320189122 1 1
0.430400745164221 0.419456655918328 1 1
0.46266138280397 0.44803132593243 1 1
0.448188452107346 0.434025410938052 1 1
0.463056835367499 0.449055576706198 1 1
0.529473509046403 0.514584754329071 1 1
0.409518984180195 0.396567573296496 1 1
0.927811270042816 0.901347871354233 0 0
0.410602973025389 0.399886775721489 1 1
0.352859983787639 0.340998525315212 1 1
0.472600182528373 0.456400146513583 1 1
0.21490114582304 0.209018445771342 1 0
0.735329588758245 0.712204336857246 1 1
0.470399183840211 0.457122874745099 1 1
0.643205070653261 0.625399575761373 1 1
0.706638027185969 0.683966189245467 1 1
1.00544558613734 0.975417273419071 0 0
0.913563461721319 0.887991781252676 1 1
0.300004137016938 0.291089135677238 1 1
0.479927419760598 0.465294326810498 1 1
0.50547933129323 0.489595583903565 1 1
0.375398256238633 0.365700691952347 1 1
0.521238620068288 0.503650801223574 1 1
0.598755417081516 0.582060513275113 1 1
0.484087052857819 0.469376198407358 1 1
0.291380160535025 0.281343338526484 1 1
0.234391431861581 0.228430222938657 1 1
0.788607183970674 0.766966629409362 1 1
0.471925358651514 0.458081789908546 1 1
0.347074072052187 0.334545555857866 1 1
0.576254963055812 0.562521893093712 1 1
0.184447210044192 0.178646936914981 1 1
0.459099701049598 0.441716573416058 1 1
0.361547774986175 0.351349091505556 1 1
0.254340658390107 0.248014832716902 1 1
0.285689813921536 0.274708662740765 1 1
0.452552599702233 0.43729639895039 1 1
0.474519396975851 0.459114686806864 1 1
0.642987137728325 0.621459642891384 1 1
0.338319818463514 0.325835329684576 1 1
0.69636115317675 0.674946536519861 1 1
0.613973779621469 0.59770994056138 1 1
0.194731399771123 0.190517328044233 1 1
0.436577255573112 0.422836570234295 1 1
0.31711013419651 0.306030381310629 1 1
0.448091252834221 0.437391986858069 1 1
0.651708163935959 0.632806453090264 1 1
0.561027028613719 0.545395247634154 1 1
0.54871851086191 0.529132940952787 1 1
0.672846567715302 0.653153756728072 1 1
0.636010871018173 0.618837701873322 1 1
0.39771711412541 0.38685207982927 1 1
0.478854404286987 0.46439773237176 1 1
0.49509596474607 0.483168297949602 1 1
0.255744740943125 0.247832404248397 1 1
0.582368384373602 0.563283551371971 1 1
0.662491308947979 0.641206921131724 1 1
0.137583023825498 0.130907523602488 1 1
0.845109890268669 0.81955488318009 1 1
0.302833742598927 0.294817610596099 1 1
0.781692040302037 0.755751239830369 1 1
0.466867127011091 0.453580786208295 1 1
0.43283527058841 0.420702780509304 1 1
0.644258852829361 0.624891348000541 1 1
0.631061360143827 0.612286561182761 1 1
0.709187126622208 0.689944211074667 1 1
0.490367163656327 0.474983778934451 1 1
0.252595842355041 0.246722520398538 1 1
0.741675672283766 0.721575644394185 1 1
0.333118815473123 0.321141160911318 1 1
0.260036791862738 0.251874975301117 1 1
0.684493138412411 0.66481275804488 1 1
0.245200701141811 0.2389362086772 1 1
0.812501503012699 0.787256724411168 1 1
0.400742414309197 0.390005123916799 1 1
0.567333162360886 0.550486267970709 1 1
0.307160806585618 0.297954531062455 1 1
0.447898479299859 0.432470507919946 1 1
0.638215355322155 0.613844325301254 1 1
0.14238763696597 0.136979584924646 1 1
0.388933689183254 0.377816308916324 1 1
0.500081878962508 0.487125587541678 1 1
0.599901162198079 0.58472981234176 1 1
0.3326643852798 0.324751063579604 1 1
0.431070097848492 0.417405963007082 1 1
0.28429478430012 0.277820022015277 1 1
0.731305464859648 0.708229792147631 1 1
0.359615556790355 0.349030728469394 1 1
0.170097401300383 0.163758654924119 1 1
0.645772431161529 0.625989492077524 1 1
0.659196595818689 0.639038014853576 1 1
0.338444496587224 0.328789103396502 1 1
0.487855193960694 0.473507649280802 1 1
0.685330718640662 0.666538134438783 1 1
0.376222865431991 0.36324253752417 1 1
0.257476135547441 0.248111324531822 1 1
0.521883439147898 0.505736198535232 1 1
0.788942581583765 0.765892383023301 1 1
0.603065142461538 0.585732258187019 1 1
0.407985359489249 0.396728627003481 1 1
0.598415456025543 0.579907824983799 1 1
0.706513831733364 0.685208394349586 1 1
0.794402327957502 0.767587988230333 1 1
0.469087723896516 0.455268689058365 1 1
0.537921446191688 0.526014154565732 1 1
0.3761855978734 0.366369166431114 1 1
0.309821044355262 0.302106319425728 1 1
0.538294794623626 0.523174140721431 1 1
0.455439026381353 0.441415192318219 1 1
0.724331581674661 0.701406488059297 1 1
0.861877717526823 0.838096449864136 1 1
1.02753919482094 0.997074090458891 0 0
0.46591507198611 0.452284223756665 1 1
0.77626152279598 0.753321715332177 1 1
0.692502627449806 0.66918140861434 1 1
0.632836421709093 0.614007024368922 1 1
0.448175442523157 0.434899181249382 1 1
0.497135722016757 0.483008030497631 1 1
0.881023724380892 0.855788732923524 1 1
0.582007939670413 0.563784650273387 1 1
0.760723825507797 0.735862329485071 1 1
0.610883740503161 0.5936906282697 1 1
0.398377133228782 0.389169878247486 1 1
0.843341748123789 0.820377182504534 0 0
0.671934584913473 0.653584460588123 1 1
0.399027044060695 0.384996405159029 1 1
0.486200998401963 0.473915143703293 1 1
0.733191014769471 0.712364795702985 1 1
0.772809020997365 0.750528217183058 1 1
0.48267716339142 0.471311527027436 1 1
0.540085720427626 0.520312318767985 1 1
0.151604767513419 0.149104204608036 0 0
0.510472067656704 0.495846759331495 1 1
0.799629424904197 0.776320436918512 0 0
0.281798308879795 0.273924559290368 1 1
0.459154675870417 0.442160695278646 1 1
0.794748092891546 0.77113703496188 1 1
0.496441056178315 0.482018214572067 1 1
0.192734049214409 0.18889269835175 1 1
0.366580083489866 0.35625054313557 1 1
0.435134423560562 0.420650410150766 1 1
0.597423674596357 0.581140610490347 1 1
0.419270476061464 0.407179796647644 1 1
0.284853393491858 0.277508490450641 1 1
0.386646970161471 0.375137248341977 1 1
0.349071327867379 0.335877410631358 1 1
0.559023089504251 0.543138154320929 1 1
0.699740014015932 0.67869994688507 1 1
0.732170571742582 0.711026909669801 1 1
-0.040256806312323 -0.0394000337363328 0 0
0.706629669001854 0.6819061966469 1 1
0.378294468506623 0.369224312028826 1 1
0.471241390870111 0.459420529026817 1 1
0.630029306307701 0.611350923287048 1 1
0.672072185155477 0.652478704360574 1 1
0.433756154833791 0.420874796387578 1 1
0.305118587591392 0.296854323255503 1 1
0.0393173169733531 0.0372537787341543 1 0
0.721207763606724 0.701171144992779 1 1
0.335601626878931 0.326071953432605 1 1
0.502356457476549 0.487224940210249 1 1
1.24692890622814 1.21210100604173 0 0
0.666992675853804 0.647252567849546 1 1
0.60389929356671 0.584994316387906 1 1
0.541919164786152 0.524323913958048 1 1
0.599073054863238 0.583194785744945 1 1
0.843281196442694 0.818690252022295 0 0
0.595755178257769 0.580802993540044 1 1
0.612884846414209 0.595607204805334 1 1
0.367332870359713 0.356002661122052 1 1
0.490637351945775 0.474910863706731 1 1
0.477950689280298 0.464682189569535 1 1
0.221197946179208 0.214440505220561 1 1
0.407976276036588 0.395298691790157 1 1
0.572846712465106 0.555172631481243 1 1
0.227184263639964 0.222099212395186 1 1
0.343276091916801 0.334991505448595 1 1
0.490943678931459 0.475229276340607 1 1
0.488392395659109 0.477451765044802 1 1
0.437074299855451 0.424494131497939 1 1
0.563193547618027 0.545083574174526 1 1
0.296605747644562 0.287601067289505 1 1
0.339313796752741 0.328819050083267 1 1
0.657038062252839 0.63649141731684 1 1
0.652686136746928 0.632559786972178 1 1
0.577346166866064 0.56096195874514 1 1
0.669290693872832 0.648629936406945 1 1
0.673120048657271 0.654413552982221 1 1
0.568825149011503 0.551544176312156 1 1
0.927032258610423 0.900829308419052 0 0
0.509773229371539 0.49365714115268 1 1
0.441036844482718 0.430775070570508 1 1
0.699694969856217 0.679345840470606 1 1
0.313708050521161 0.304300382265827 1 1
0.320231150503524 0.30935403424022 1 1
0.673145758900553 0.654231648009109 1 1
0.469568663015781 0.45691332544231 1 1
0.65739789711031 0.638245577891282 1 1
0.739598736529482 0.716232708418907 1 1
0.65306820578819 0.634350792387045 1 1
0.572704150684809 0.55708470279844 1 1
0.476990394360268 0.464409111883244 1 1
0.497883063037659 0.483585184294566 1 1
0.680711256303738 0.659772719195166 1 1
0.387058280989295 0.375640746478778 1 1
0.537275654373518 0.52221461730809 1 1
0.180384472233333 0.175974473286342 1 1
0.246846322887547 0.239109248173331 1 1
0.354354409891641 0.343413108166921 1 1
0.242966347961906 0.235246397237066 1 1
0.279281912030498 0.27079704544566 1 1
0.325666077023822 0.315881327848871 1 1
0.315298389528802 0.304221928082341 1 1
0.637324207591374 0.619444017695882 1 1
0.591864165974322 0.57571055861899 1 1
0.373085997986126 0.361292440617857 1 1
0.534565705293046 0.519506714756543 1 1
0.571802837408873 0.553484186966396 1 1
0.461427030651474 0.449017279536163 1 1
0.33273132322409 0.324200240101094 1 1
0.737568678435926 0.717056730613458 1 1
0.871493841617321 0.844506721020566 1 1
0.543400403617622 0.525487960853807 1 1
0.223446873310996 0.217370014212183 1 1
0.389452141480478 0.378312576176272 1 1
0.691267233187966 0.670971016235373 1 1
0.687936246743975 0.667524308807504 1 1
0.186216311855031 0.181384935563597 1 1
0.31846208138393 0.306664051683062 1 1
0.250266717874945 0.241171910594199 1 1
0.541011273005718 0.524634839119676 1 1
0.317755801614606 0.308246241024145 1 1
0.552566500956198 0.537700660489989 1 1
0.903313048840763 0.876759937376036 1 1
0.309365460854018 0.302691245963238 1 1
0.665847847827839 0.646897838853807 1 1
0.397382097395245 0.385892918236591 1 1
0.389761355040738 0.37933679970749 1 1
0.235604693338381 0.225321216432532 1 1
0.00906302864142274 0.0111203729728131 0 0
0.403367563370625 0.392141859445282 1 1
0.325912582633286 0.316493028866982 1 1
0.382229338480917 0.369461886209028 1 1
0.787662350549498 0.76324150926544 1 1
0.322013424265957 0.311228233808353 1 1
0.376205358339182 0.362702524411543 1 1
0.588869489277141 0.572424224978397 1 1
0.520848521564706 0.503778607325707 1 1
0.841370594116184 0.818046617502905 1 1
0.493351698458111 0.476255702706194 1 1
0.201896086889597 0.192711059302375 1 1
0.517193621704881 0.50303334121683 1 1
0.281939802342048 0.27119590624191 1 1
0.651182106315323 0.63353727115069 1 1
0.654899434295795 0.635712790778814 1 1
0.564303303283869 0.54632306788432 1 1
0.10478999161187 0.105026613845048 1 1
0.383282709577793 0.37547310880996 1 1
0.382269691623086 0.369966828522362 1 1
0.381053760326974 0.371297790950215 1 1
0.403981571940772 0.391156000613496 1 1
0.540942515375874 0.524215990650933 1 1
0.261263139077775 0.25215211702079 1 1
0.717594925658309 0.696998363268331 1 1
0.0289978265586642 0.0269187590976824 0 0
0.744631997478479 0.722299848314685 1 1
0.322684820665822 0.314206903493836 1 1
0.684293470698889 0.664218055486876 1 1
0.456521532214718 0.443371589284002 1 1
0.39117522549632 0.377281720401055 1 1
0.567776018274619 0.552366001098522 1 1
0.513350640671554 0.497639544443847 1 1
0.60183278284919 0.580373667462903 1 1
0.29238617070595 0.285903612713145 1 1
0.366712639810376 0.355323990544947 1 1
0.25757298020365 0.25256823107599 1 1
0.464442158032086 0.450914530849766 1 1
0.744006413187198 0.719208954155183 1 1
0.844617066149757 0.818107743996822 1 1
0.565610981463028 0.549716920987314 1 1
0.714337212560384 0.692433182394307 1 1
0.0380275452748585 0.0362178091507827 0 0
0.336057444697246 0.323479600625759 1 1
0.914319641976532 0.886374212778866 0 0
0.545795699569759 0.528308701390426 1 1
0.48031454818555 0.466332554918598 1 1
0.639145932243586 0.621896773745815 1 1
0.147067996631188 0.141758191244956 0 0
0.293751108189954 0.286212811696532 1 1
0.44132078312891 0.424649955964791 1 1
0.181052817081235 0.176307334950333 1 1
0.617733604332531 0.597070049317702 1 1
0.494065723312584 0.480230089719972 1 1
0.556148998090279 0.539898596718386 1 1
0.557140911167894 0.540386765558912 1 1
0.214233539062192 0.207713356486229 1 1
0.511931245172412 0.497004892698489 1 1
0.450973201809553 0.436849056115407 1 1
0.737998676187362 0.720414383294114 1 1
0.382735230499185 0.372391892386471 1 1
0.308077668100771 0.299523674191084 1 1
0.438743274192069 0.425886116889951 1 1
0.570485977134266 0.554179289446109 1 1
0.847762948880264 0.818948111042593 1 1
0.470850322725437 0.458974147400234 1 1
0.278523234489604 0.269020804435425 1 1
0.46404105413327 0.450216510480434 1 1
0.811655919317472 0.787362618030495 0 0
0.632700010025491 0.614181562155063 1 1
0.382980350685567 0.372803864172209 1 1
0.238423047631166 0.232510841319488 1 1
0.324470024498711 0.311505399313375 1 1
0.289545195873233 0.283721657475458 1 1
0.570698686488762 0.555480479260564 1 1
0.611965954819606 0.593093900613671 1 1
0.47760838649079 0.463692860871604 1 1
0.53793901132089 0.520188104777095 1 1
0.941574230253855 0.914408833151096 0 0
0.352053098470996 0.34299998712848 1 1
0.312903967992361 0.301668729346102 1 1
0.150249160353822 0.146545329391339 0 0
0.206076770222538 0.20117273326209 1 1
0.225090470646573 0.219788460037581 1 1
0.893633006766105 0.86724398718948 0 0
0.745536980734049 0.721361447406519 1 1
0.547063852180705 0.530231447137618 1 1
0.337833993608019 0.329443672867682 1 1
0.810084197832763 0.78509363934694 1 1
0.668000592191188 0.649268873787011 1 1
0.104264594499191 0.100720562203891 0 0
0.745820051724123 0.724596878541294 1 1
0.501942361810081 0.483340505573501 1 1
0.572676649230679 0.555170120311756 1 1
0.203715784435916 0.19659773829044 1 1
0.420128147178318 0.408472825597591 1 1
0.65461101143611 0.635264233596505 1 1
0.182727594847407 0.17579605277096 1 1
-0.0328838636759838 -0.0333344640029216 0 0
0.619146297719025 0.602933183844068 1 1
0.486452882786134 0.471303313726434 1 1
0.261529033365573 0.255061336322391 1 1
-0.15979712001043 -0.155937648805753 0 0
0.358715418905308 0.350124103535532 1 1
0.818080229998257 0.796466051539846 1 1
0.0892457614935637 0.0890466790955387 0 0
0.516743046908936 0.500627116138403 1 1
0.2113175507118 0.20551990674253 1 1
0.463742837340486 0.452531387660276 1 1
0.279792537659281 0.270831423402566 1 1
0.776221003775663 0.754902615144099 1 1
0.779090158468941 0.752514360878941 1 1
0.336835857709424 0.326683897624371 1 1
0.322503881208569 0.314622752657328 1 1
0.21871526302557 0.21213677142715 1 1
0.670966836166397 0.651358465569895 1 1
-0.0515294294737493 -0.0493209211820284 0 0
0.735166491959205 0.711519646133382 1 1
0.576979890986321 0.560659865083517 1 1
0.623702542714319 0.60383752775533 1 1
0.642194985328047 0.620896379289196 1 1
0.159417610749383 0.153263029979569 1 1
0.437111777433077 0.425248006468778 1 1
0.355554763156048 0.3476228836815 1 1
0.477319661784497 0.459140261747239 1 1
0.665482554529974 0.646118726883325 1 1
0.771477814726712 0.749372088080864 1 1
0.192840573785475 0.186160966179844 1 1
0.219343056192539 0.212744570887073 1 1
0.380950923275531 0.368958385761595 1 1
0.54283306275639 0.527360633690105 1 1
0.846325779393697 0.822372086162303 0 0
0.511965345848581 0.496450348792093 1 1
0.730150248085422 0.707188426718152 1 1
0.0167398076028769 0.0169069664437502 0 0
0.495049012374657 0.481289526622255 1 1
0.459245815088437 0.445701711467351 1 1
0.369918513010384 0.357865517978047 1 1
0.442161799376452 0.429737609061018 1 1
0.904673430348139 0.875004085497371 1 1
0.574616028353638 0.558737236364774 1 1
0.480182882271496 0.463329959834716 1 1
0.466373903224907 0.45188753409786 1 1
0.160998501984283 0.156593856403081 0 0
0.567293191179441 0.547822733969819 1 1
0.836471409981784 0.810820248474359 0 0
0.737406985355019 0.71786121300353 1 1
0.318510187468147 0.31134985420345 1 1
0.501364912916669 0.485177309436276 1 1
0.564858235709245 0.5475159119065 1 1
0.432902286108605 0.418996220109668 1 1
0.550068308092001 0.532921668741919 1 1
0.244762769887828 0.238820937233799 1 1
0.31825759484276 0.308167817090741 1 1
0.525557152109383 0.509386759492888 1 1
0.381720778960173 0.370197011905379 1 1
0.180822571395291 0.174563776963578 1 1
-0.0545553535118295 -0.0540851588229311 0 0
0.293290240265439 0.285744331633467 1 1
0.590691594021668 0.574989726994627 1 1
0.517802690950358 0.501543020020552 1 1
0.407170138218958 0.39378279444261 1 1
0.799848952894645 0.776904433179548 1 1
0.884185302694696 0.858803545801079 1 1
0.622487651427187 0.605903235163934 1 1
0.605506430364033 0.587077685432313 1 1
0.348828438179628 0.338739341726167 1 1
0.492520647436228 0.475496499702421 1 1
0.463810019668617 0.450472457221096 1 1
0.564461998521609 0.546054098135536 1 1
0.640413268318381 0.620451542444169 1 1
0.734612701605674 0.71478398506027 1 1
0.452367248008889 0.441776680338038 1 1
0.377725994409108 0.366956513552609 1 1
0.210182276857106 0.203426355932644 1 1
0.567517460419648 0.552592930890317 1 1
0.690625294977658 0.669091931507503 1 1
0.582852985211495 0.563778466364408 1 1
0.732220239282804 0.709677167384844 1 1
0.489447558316844 0.475064714385069 1 1
0.83166722334698 0.80571860456306 1 1
0.659685008199852 0.637680826541237 1 1
0.771534741684528 0.747462224633838 1 1
0.0535538921118788 0.0512068939292387 0 0
0.244908960636957 0.239017038823539 1 1
0.754541057398062 0.733097444217669 1 1
0.182065948261543 0.175475959960137 1 1
0.428666836372203 0.414068090946092 1 1
0.524444200019556 0.507157915636329 1 1
0.690070243428118 0.670722182677388 1 1
0.125030057332405 0.12126161757343 1 1
1.10885120432336 1.07608083766383 0 1
0.377489198585598 0.365641348865167 1 1
0.901576334115462 0.872867065991093 1 1
0.51714116585496 0.50195593484299 1 1
0.038011032259516 0.0362057048258548 0 0
0.182077495188011 0.176840884499678 1 1
0.83047777466748 0.80670567180741 1 1
0.44516243111756 0.432922538080557 1 1
0.430845261359896 0.418580197408383 1 1
0.363578429606835 0.352456226612923 1 1
0.269281322909912 0.261583297111086 1 1
0.289354207352761 0.280760616156405 1 1
0.658541749493711 0.640427769786689 1 1
0.669128948429783 0.645038673697881 1 1
0.558003446829276 0.543866812308333 1 1
0.295762490655841 0.288670266341741 1 1
0.999747376084888 0.968554962992642 0 0
0.553392803438918 0.535211385719505 1 1
0.585547980641402 0.569270068036446 1 1
0.225630336509969 0.220617010898924 1 1
0.2719485484174 0.262755964170755 1 1
0.669865935543703 0.647619456305071 1 1
0.492972366346702 0.477650486691022 1 1
0.660496021287542 0.641394215230132 1 1
0.585543441041822 0.568602164726523 1 1
0.306330811468567 0.294044589285592 1 1
0.493986029420846 0.47981946766285 1 1
0.565495435507311 0.551476088187634 1 1
0.708814229411045 0.68820489987378 1 1
0.488344788464749 0.473203096037108 1 1
0.482267173200328 0.467389690209998 1 1
0.61098033240039 0.592459038016586 1 1
0.484004817038571 0.471658285401248 1 1
0.223316346390556 0.216677793071112 1 1
0.543495978933526 0.527024698473944 1 1
0.0761979679852506 0.0720244931958951 0 0
0.374429741796244 0.36589900649507 1 1
0.716731444063293 0.697058299720593 1 1
0.377241657083377 0.365780936112332 1 1
0.318234382434802 0.308341084133274 1 1
0.68396425664919 0.663243981951815 1 1
0.501361720992269 0.489197130624231 1 1
0.536741496857159 0.520645030047151 1 1
0.476405194650539 0.465838100791595 1 1
0.882529897550473 0.857731011709225 1 1
0.284804371878417 0.277091906124989 1 1
0.881615101000372 0.855420552367227 1 1
0.583997919458345 0.565883010852589 1 1
0.0588634915969566 0.0570786960082575 0 0
0.467427133511849 0.454283208015744 1 1
0.803385328951881 0.780898819735798 1 1
0.437863847249084 0.42449815843448 1 1
0.608811222885078 0.591683477921023 1 1
0.490890709596291 0.478458140546066 1 1
0.498729887262992 0.484206292412685 1 1
0.726432396102559 0.7040154045275 1 1
0.662571826512304 0.641170804037592 1 1
0.802907243314029 0.77881042691658 1 1
0.596766989290729 0.579324830902131 1 1
0.491786510303834 0.476476716912086 1 1
0.719314560420281 0.698821304239126 1 1
0.438391787891423 0.424501244026269 1 1
0.46506392295729 0.4510475063857 1 1
0.248390643783356 0.241628144468399 1 1
0.65707816851556 0.63770429432649 1 1
0.688069518080113 0.66682257049355 1 1
0.392617393299284 0.380004438191916 1 1
0.514813437504482 0.500368467204816 1 1
0.225179642692805 0.220339330364864 1 1
0.810695545602698 0.781994620222106 1 1
0.396290104220997 0.387076741545484 1 1
0.465016136756831 0.451531987255028 1 1
0.329121971865461 0.318317648257525 1 1
0.828075641254866 0.803919427660375 0 0
0.408942061899534 0.396373407288359 1 1
0.793005136573269 0.769887176478082 1 1
0.573682108081195 0.556106561762014 1 1
0.745354768252989 0.723338011850527 1 1
0.313652616727197 0.303768541173452 1 1
0.468292704258904 0.453666397885819 1 1
0.550100118302785 0.535965284382373 1 1
0.489240200052171 0.475164958419915 1 1
0.383735351659895 0.374330381722777 1 1
0.559061884812558 0.543224349003532 1 1
0.416333424447458 0.40491765232087 1 1
0.832793324998715 0.807313544717303 0 0
0.89131128320099 0.864845183563742 1 1
0.333914090280887 0.324729141719861 1 1
0.279055300144699 0.272014737561203 1 1
0.546370735314386 0.53202360431135 1 1
0.301420713879222 0.290897321855512 1 1
0.315383163005931 0.302879983191532 1 1
0.303645740077085 0.293801489681882 1 1
0.438413333528971 0.426274593994119 1 1
0.263692681190626 0.254995781462497 1 1
0.781017948143363 0.75704118132467 1 1
0.531092363261653 0.51407280559545 1 1
0.485217940619559 0.470540860034388 1 1
0.977357518033459 0.947117493879163 0 1
0.566725357929361 0.550952730175455 1 1
0.527132828780899 0.511036623544435 1 1
0.861660334227629 0.834579627676054 1 1
0.280921167412743 0.269698124954316 1 1
0.381502483960549 0.370754651823608 1 1
0.363194007505414 0.356047141152435 1 1
0.481263788587216 0.466194382416749 1 1
0.591473395425995 0.572402358215533 1 1
0.831515053089743 0.806126272120556 1 1
0.203334951199626 0.195475336393802 1 1
0.83702591333071 0.811567472142485 1 1
0.332563792856551 0.323093155729055 1 1
0.463219414828532 0.450136568341033 1 1
0.455341071778177 0.444104681459863 1 1
0.702005460718439 0.68388449989008 1 1
0.573098439193574 0.557269611505935 1 1
0.311367998401534 0.302294131891601 1 1
0.452963999894168 0.438341795799029 1 1
0.59776836563825 0.577241475929872 1 1
0.521993405770222 0.507407960189992 1 1
-0.0501028232581406 -0.0488958628435048 0 0
0.662269683887476 0.641198526859262 1 1
0.523558673962386 0.508277515081788 1 1
0.452173378269383 0.435893658769342 1 1
0.474059489641718 0.462307210509476 1 1
0.111618587626279 0.109017348293192 0 0
0.381231881508403 0.370001296800488 1 1
0.492416003995278 0.477792146931777 1 1
0.70373705455444 0.684812150419302 1 1
0.286392797994591 0.279803923801565 1 1
0.747911864280462 0.725158809537464 1 1
0.369949246976765 0.358914227471541 1 1
0.59670799788136 0.578935002928189 1 1
0.768553342907872 0.747431990960994 1 1
0.25184921483664 0.24498410989862 1 1
0.480454484042988 0.467363109674426 1 1
0.251674222324327 0.244794638613954 1 1
0.513503094779599 0.497682673784822 1 1
0.201312718382911 0.194645661953645 1 1
0.593207947597065 0.575568457083808 1 1
0.330707804383361 0.32130483734049 1 1
0.34685209811077 0.335604321904988 1 1
0.294452237926659 0.287842979143451 1 1
0.668089108150239 0.64710567789721 1 1
0.291375510084904 0.283056832856532 1 1
0.780259536142041 0.756052896749253 1 1
0.571872825575092 0.556146310297662 1 1
0.255171612415083 0.247704668884836 1 1
0.218441561025875 0.209687018872789 1 1
0.551264352059414 0.533989339470541 1 1
0.232075853037336 0.228880755511839 1 1
0.439145746004824 0.427983309767423 1 1
0.813453537176921 0.789254674137442 1 1
0.604787670275704 0.586349911391856 1 1
0.265899853796365 0.259076100629595 1 1
0.274262585648996 0.266235989494945 1 1
0.380835279458274 0.368541021066941 1 1
0.371572326754582 0.363048488150673 1 1
0.635771657834944 0.615127094138714 1 1
0.981675860994657 0.949813719159575 0 0
0.425586493389928 0.410787019554232 1 1
0.604105758156106 0.584776978336089 1 1
0.602312939233196 0.585834236321901 1 1
0.613163072439044 0.595986248183091 1 1
0.654305785901409 0.635259156719541 1 1
0.207805354205483 0.202456342325846 1 1
0.484473588623167 0.471268382102656 1 1
0.339517371483566 0.325646509356912 1 1
0.656573622439606 0.637918012646806 1 1
0.478093454380597 0.460998916640152 1 1
0.522656372674737 0.50660604917362 1 1
0.148721287225129 0.144709247905478 1 0
0.3885959737008 0.375827903466182 1 1
0.585365109431359 0.569287549310221 1 1
0.760541067064584 0.736744035218917 1 1
0.362328796303101 0.353428246424952 1 1
0.33217463633046 0.322288309039885 1 1
0.67225391631864 0.652586055100035 1 1
0.2244821735037 0.217350258026205 1 1
0.342488598740058 0.333098164777282 1 1
0.360902077246283 0.352763901764336 1 1
0.315079827538571 0.307139611292655 1 1
0.754077108854558 0.733428014277779 1 1
-0.0595899747380561 -0.0576026055173168 0 0
0.574500758608036 0.559387338078379 1 1
0.522611278048302 0.505255289001798 1 1
0.571165713338786 0.55077507852131 1 1
0.636507918738299 0.619416367164801 1 1
0.42480802977902 0.411975875881841 1 1
0.313355220436309 0.304511431808862 1 1
0.636299192279146 0.618855115059463 1 1
0.907830021762388 0.881381710710504 0 0
0.25720532716681 0.24879197482551 1 1
0.420302031150388 0.406982457535558 1 1
0.592560978915129 0.575266506804705 1 1
0.495140091345835 0.478307297688729 1 1
0.262962751912574 0.254475023072173 1 1
0.32302181094051 0.311452669921301 1 1
0.465306029321371 0.452206725014145 1 1
0.655002097293579 0.634763404804724 1 1
0.348803722368426 0.338657420891951 1 1
0.589595904653704 0.570474820385585 1 1
0.576277130429843 0.560848083878561 1 1
0.300801514055318 0.290275115334324 1 1
0.0746065144000404 0.0724845033581921 0 0
0.36589999721761 0.355652403791074 1 1
0.522312712729153 0.506915128714086 1 1
0.560725158975562 0.542627247905937 1 1
0.373763261617042 0.364454683990899 1 1
0.417886827032117 0.405609727749222 1 1
0.318274313759361 0.309076184718996 1 1
0.66391522706462 0.645419482416015 1 1
0.700249408849708 0.67839723011865 1 1
0.389078763584453 0.375378942460727 1 1
0.888695624741239 0.86343927088058 0 0
0.360942423399724 0.347955359002746 1 1
0.379343730273561 0.367069866264627 1 1
0.321449454542342 0.314087874141654 1 1
0.788187259230022 0.765043298798167 1 1
0.911529074812259 0.883727961877764 1 1
0.772988769469553 0.750632424479255 1 1
0.612803863162231 0.594457979846018 1 1
0.157345426426698 0.152868347870289 0 0
0.407686284317602 0.395402520346195 1 1
0.153565027698612 0.14765933718277 0 0
0.651347463824693 0.632817700886909 1 1
0.396905929160485 0.385299956903581 1 1
0.245719630732313 0.238437780405794 1 1
0.74832195808921 0.725499163356164 1 1
0.540180319257815 0.522036118324823 1 1
0.512844010851883 0.498727698750168 1 1
0.627360260705304 0.605585363419638 1 1
0.602016578815668 0.582206100194092 1 1
0.458464202838773 0.445259089544859 1 1
0.476914194816842 0.463342253482074 1 1
0.646444360982292 0.626715917654313 1 1
0.23870400898074 0.230032631010579 1 0
0.552119080974337 0.537832925019019 1 1
0.548844273770013 0.532440176583653 1 1
0.504563141491652 0.491423055838069 1 1
0.84935598754327 0.820777432583128 1 1
0.750679269831384 0.728416296377085 1 1
0.524123406955882 0.510350360145339 1 1
0.300025178066082 0.29244269679808 1 1
0.311824818716278 0.30204575832952 1 1
0.494775213980664 0.480085365295465 1 1
0.427528488632749 0.413800786930031 1 1
0.577858508583895 0.562003939780778 1 1
0.364067373898105 0.354114464287741 1 1
0.63134750828129 0.612505183466379 1 1
0.298163452401415 0.288800115733623 1 1
0.788504714994354 0.764998892207222 0 1
0.413337204227407 0.402992426778641 1 1
0.781670223399711 0.757386243359849 1 1
0.4696065000524 0.457675262167276 1 1
0.374256306327929 0.366473339540618 1 1
0.775553944889702 0.749871320196372 1 1
0.199028159020889 0.19305156301505 1 1
0.371041233050922 0.361447573748963 1 1
0.530565677520158 0.512486988287152 1 1
0.336985823332192 0.328509069099797 1 1
0.395796230736326 0.384438609724607 1 1
0.276724329331395 0.268904632604426 1 1
0.415820475999585 0.402094260340822 1 1
0.098913814671883 0.0950874544269811 1 1
0.308785164373202 0.300167605161622 1 1
0.843554231236303 0.817631831603372 1 1
0.514387497390174 0.498445363648365 1 1
0.315007945422806 0.302403108548682 1 1
0.223181819378764 0.214032320719653 0 0
0.709241077735418 0.689122437329021 1 1
0.442683303083912 0.429687323291568 1 1
0.46687675038814 0.453033639095821 1 1
0.389524477871115 0.380841705871519 1 1
0.721688512383165 0.695886885269638 1 1
0.146781708941943 0.143071740810776 1 1
0.213060854281642 0.206176256999514 1 1
0.455845864992483 0.440290322503672 1 1
0.738552510282158 0.714730259022525 1 1
0.423865765034768 0.40741139041904 1 1
0.600122042440591 0.582707245264399 1 1
0.351082951891999 0.341038541276491 1 1
0.290255192608882 0.279785301271796 1 1
0.638119194940441 0.620449162505659 1 1
0.225084510935499 0.218145909077221 1 1
0.449795877549287 0.439337830557126 1 1
0.332740666535013 0.322453444645069 1 1
0.417286326114017 0.40333349134468 1 1
0.304802862329595 0.296560976192571 1 1
0.259131810381899 0.248414305469456 1 1
0.578969900839704 0.564500771386846 1 1
0.562167985939508 0.543386682163428 1 1
0.0678034095582141 0.0644253241426483 0 0
0.877730400408267 0.850318356221131 0 0
0.442905464000446 0.430865263288822 1 1
0.529057030686905 0.511634213127079 1 1
0.454358821811609 0.439711439500389 1 1
0.596037660542963 0.576849674522111 1 1
0.297306309723731 0.287539542706817 1 1
0.593813046438234 0.576299708252003 1 1
0.778174713738201 0.756302755833093 1 1
0.196759689111324 0.190333795114453 1 1
0.235472433353255 0.228453274281463 0 0
0.299517980210882 0.29351832751551 1 1
0.601546370640064 0.585068267652368 1 1
1.04619381600659 1.01485963475956 0 0
0.28023641627573 0.274280882596065 1 1
0.635996769766629 0.617947714171887 1 1
0.431172005082711 0.419701641750323 1 1
0.355256889355357 0.344490900891706 1 1
0.464525435042281 0.452094445566976 1 1
0.322748943878483 0.314043668195025 1 1
0.247934704921934 0.241502089551862 1 1
0.278384232989951 0.269577316709107 1 1
0.371651403991103 0.362518181540309 1 1
0.309509136417158 0.297086634087813 1 1
0.155311074629237 0.149993956884928 1 1
0.777486130152919 0.755974577001338 1 1
0.372303823164422 0.364479005577513 1 1
0.5999892805607 0.581680493350304 1 1
0.711897909516063 0.690123408532411 1 1
0.554710417419249 0.539306125357826 1 1
0.236707721162974 0.230157114030276 1 1
0.53306683973861 0.516556291628827 1 1
0.744908631358486 0.725030352642303 1 1
0.217781042583993 0.211160921003933 1 1
0.345248390533424 0.334844863650137 1 1
0.519047092536948 0.503366768322536 1 1
0.406699343691838 0.394538216368605 1 1
0.304523487759696 0.293712589976556 1 1
0.401908634027584 0.386260601809169 1 1
0.571792395584492 0.553322382936038 1 1
0.903765552099158 0.875026698420072 1 1
0.256314223296719 0.248405694707717 1 1
0.591759924234567 0.57188002558236 1 1
0.432801567397125 0.419483950505451 1 1
0.320799713161154 0.312312798203302 1 1
0.375591605034408 0.364390167450999 1 1
0.566287315160964 0.550192328966908 1 1
0.924313827293897 0.896547473130903 1 1
0.330792401172144 0.320587504744551 1 1
0.483109000528458 0.471070065556594 1 1
0.624440793715383 0.602290064799266 1 1
0.220456132763081 0.211663829867189 1 1
0.390478322336811 0.377232927456779 1 1
0.678362865637646 0.663140031376456 1 1
0.8107996314595 0.787064210442937 1 1
0.59504801102517 0.57779137417991 1 1
0.293123361568891 0.283784112340619 1 1
0.421068143270563 0.410493488886368 1 1
0.243143093263431 0.235420161241387 1 1
0.335244215558331 0.325796053678048 1 1
0.586568246222535 0.566612841825613 1 1
0.31760263733987 0.309528300992751 1 1
0.410233396129966 0.39737280802535 1 1
0.738907815290282 0.716690476720235 1 1
0.26191685536486 0.256177304602155 1 1
0.299091615629521 0.291241689319449 1 1
0.24758140276218 0.241645268872597 1 0
0.256736820876946 0.249132036682456 1 0
0.534047097809514 0.5193624156548 1 1
0.409891090552215 0.395954780445234 1 1
0.929155389024573 0.894218723617894 1 1
0.676443465319344 0.653805376618875 1 1
0.869294406385148 0.843842248274542 1 1
0.396799662580285 0.385236380153494 1 1
0.405648382025933 0.393396661831191 1 1
0.220799993542093 0.214429867435861 1 1
0.496953609805635 0.481750620668918 1 1
0.721613937944558 0.699489979979956 1 1
0.554649337078898 0.537480492015163 1 1
0.846320968926108 0.822836215337364 1 1
0.575809464119402 0.55952648783709 1 1
0.530381476277094 0.511701894730681 1 1
0.676449481411883 0.6538908241097 1 1
0.885746956739035 0.85589691756853 1 1
0.472399764667195 0.457168322130839 1 1
0.362073221310071 0.350744339579025 1 1
0.52496069424707 0.509480883630362 1 1
0.839796803182228 0.814144907914797 1 1
0.465092560670959 0.451849221808665 1 1
0.505629603359998 0.489689306946594 1 1
0.508663510970566 0.493950253777448 1 1
0.564829123938277 0.54882491563412 1 1
0.490495516068002 0.477336556321347 1 1
0.0143676514488947 0.0153537996739992 1 1
0.683453280794464 0.66386193047648 1 1
0.447018586166951 0.432187545523956 1 1
0.554586223808489 0.535192295204176 1 1
0.178961282614004 0.173382510040192 1 1
0.601718199657583 0.581923037906959 1 1
0.491183198873617 0.477975892570369 1 1
0.514922193046756 0.49778072721561 1 1
0.603552992267097 0.586868869671246 1 1
0.487181744871585 0.47319633996329 1 1
0.373925249352456 0.363532449208302 1 1
0.427660403047269 0.41503275556876 1 1
0.741793718101417 0.720662894181272 1 1
0.763328328535363 0.737707151428611 1 1
0.360324542995375 0.350593658969595 1 1
0.472189759247798 0.456879612630278 1 1
0.393351943870362 0.383471953563545 1 1
0.720311820971943 0.700113164797373 1 1
0.425529584414432 0.411578620425116 1 1
0.212833440086074 0.205168370576238 1 1
0.74798223539154 0.726398237975553 1 1
0.383893777382122 0.370299589970973 1 1
0.292825162388615 0.283700062226041 1 1
0.782588905334904 0.758963149370483 0 1
0.770497555906504 0.747314230544561 1 1
0.475798446930575 0.458898563735207 1 1
0.457849170545987 0.444731487751541 1 1
0.548680413541671 0.533104981325843 1 1
0.514299041639666 0.497121002348918 1 1
0.0829443944348844 0.0811269695730193 0 0
0.118707710874826 0.115318477059919 0 0
0.792513997085801 0.770020119938831 1 1
0.540420141787531 0.524683205492288 1 1
0.504378873111891 0.49148501043257 1 1
0.348680252014379 0.339561739606903 1 1
0.518083290948453 0.502631285836437 1 1
0.564834958549798 0.54847202326978 1 1
0.619248768657849 0.601847650008621 1 1
0.223416580688448 0.210375367919365 1 1
0.578700076241501 0.562130906113035 1 1
0.522486831533806 0.50675070629784 1 1
0.360259672915054 0.349290020051856 1 1
0.566398026085746 0.552530410433032 1 1
0.548133613818129 0.534580069401374 1 1
0.462697274153941 0.448968984169201 1 1
0.275604363615868 0.265198989077035 1 1
0.148545224342608 0.143714654248139 1 0
0.432348936117694 0.418537631402741 1 1
0.241686784560293 0.234120435217801 1 1
0.288988030664796 0.278561487959078 1 1
0.63780560986718 0.617746728789329 1 1
0.565251543198341 0.551044133941812 1 1
0.385283533500404 0.373956766724434 1 1
0.591881471240538 0.571215458136162 1 1
0.879582312898545 0.853478029396759 1 1
0.415090204303285 0.404278981973377 1 1
0.308064413061062 0.297145833717054 1 1
0.591666994903527 0.574983640375691 1 1
0.509426726557211 0.49549494888777 1 1
0.549226220077627 0.5321995889796 1 1
0.302883056612621 0.291725772579515 1 1
0.69721321110118 0.678883042994931 1 1
0.688654717779983 0.667097295153213 1 1
0.612772484969489 0.595383695938329 1 1
0.303323113400107 0.295577858387086 1 1
0.484563355735225 0.47147869696859 1 1
0.0771166553389255 0.0730764458897123 0 0
0.579762803567162 0.563006991643711 1 1
0.491525439437178 0.479050725039592 1 1
0.365717340698477 0.354555374784067 1 1
0.506048864517112 0.490741583934604 1 1
0.663263606214712 0.643926803556416 1 1
0.68203897857587 0.663563675761838 1 1
0.624392489454435 0.605374531042495 1 1
0.655653143673986 0.635378886314935 1 1
0.401598882160957 0.389826843887584 1 1
0.754905965036857 0.733856117509178 1 1
0.393709204980704 0.381219889268524 1 1
0.431954353206077 0.41813959037713 1 1
0.291618933192642 0.281322179380185 1 1
0.42970605326098 0.418276249353364 1 1
0.427666760651104 0.414891004547584 1 1
0.607740481252688 0.587642315535488 1 1
0.56705515440245 0.551489223192809 1 1
0.676078207937184 0.655246276131463 1 1
0.397419935237582 0.386057572309827 1 1
0.128048517898434 0.124322658565273 0 0
0.517475796161616 0.502779654204679 1 1
0.315903655002995 0.304078883418623 1 1
0.373388690790187 0.362950796772782 1 1
0.73806776567629 0.718370811424812 1 1
1.00632027288492 0.977324652703679 0 0
0.589352074428785 0.5707659616253 1 1
0.643263336792519 0.626026125358858 1 1
0.19369506371571 0.190647348323262 1 1
0.414528103066206 0.402732992171695 1 1
0.800958592809647 0.775712612765892 1 1
0.812964256999123 0.78653805448955 1 1
0.340193282882052 0.331646907977968 1 1
0.706530128399733 0.691416514306046 1 1
0.385160680009906 0.374702061129852 1 1
0.730794831605944 0.710597596225558 1 1
0.330754751467827 0.32186450349221 1 1
0.761994330429525 0.738480138566671 1 1
0.153541361913291 0.147587597651347 1 1
0.102193258616403 0.0997054569849803 0 0
0.511678608631137 0.497023505871713 1 1
0.377040448804245 0.365326655127475 1 1
0.466121604298233 0.452211882837637 1 1
0.404809731920492 0.390863384632573 1 1
0.497565219115976 0.48231419354076 1 1
0.243654029452872 0.235178651208135 1 1
0.619209479789899 0.602502490896042 1 1
0.659173222051311 0.63955408573217 1 1
0.305482744120086 0.296906927954901 1 1
0.409893403231219 0.398031997653641 1 1
0.488715707954043 0.474704473842148 1 1
0.883364708931971 0.855557362048259 1 1
0.531844420653967 0.515108881901073 1 1
0.572646265253866 0.554148878653709 1 1
0.634678909737484 0.615800051343494 1 1
0.329234819177307 0.319813845894646 1 1
0.561028022860987 0.544787735280744 1 1
0.393082627235624 0.38387831090778 1 1
0.126960054681304 0.123905278844261 0 0
0.660872068145505 0.63823926130171 1 1
0.3799690969671 0.367527929202524 1 1
0.618202929915417 0.600871595494607 1 1
0.546919268049539 0.529763663499744 1 1
0.496589569154974 0.482757545509118 1 1
0.420896342005507 0.409512816026671 1 1
0.674215826496201 0.654047112008668 1 1
0.652193325255268 0.63498854511205 1 1
0.401567162050979 0.389653915695316 1 1
0.17585269263367 0.169407196788662 1 1
0.102912745614646 0.100535941076181 0 0
0.58372315557227 0.56335947979138 1 1
0.439845177652795 0.425730031930641 1 1
0.818985216820534 0.793511117351188 1 1
0.451544747758469 0.439541903567819 1 1
0.48640830002318 0.473232856731511 1 1
0.339280130655758 0.329903010542091 1 1
0.5873158328922 0.569749028095153 1 1
0.469383682287935 0.454468325458436 1 1
0.0755070750655475 0.0720556135142791 0 0
0.261084468546736 0.253505350807978 1 1
0.292628845975806 0.283745942134172 1 1
0.346989242433833 0.337017122418959 1 1
0.441486364067575 0.428367403903395 1 1
0.519560530918557 0.50390753809857 1 1
0.523458446290706 0.507325925712558 1 1
0.469156786979571 0.456197431451933 1 1
0.0891416937425298 0.0894005120669725 0 0
0.334426088408776 0.326235792080517 1 1
0.358184313231035 0.347661050289694 1 1
0.621563533984707 0.601817498013613 1 1
0.418103094074152 0.408360869751129 1 1
0.268199579481186 0.260989357899536 1 1
0.250805748896125 0.242618195366242 1 1
0.53386081900773 0.516451277068678 1 1
0.00304595800884939 0.00215835323038756 1 0
0.236450946678557 0.227568926914138 1 1
0.712867700157486 0.693594814812295 1 1
0.17196294823213 0.169322372501484 1 1
0.512724156851248 0.495987103331894 1 1
0.608946305400327 0.590428000358215 1 1
0.529719847110585 0.515432337000916 1 1
0.504898283572537 0.487748781840364 1 1
0.562290195935166 0.542699418524047 1 1
0.572266472023602 0.556124073961026 1 1
0.431729065572029 0.421546950234016 1 1
0.47248891880468 0.456589320558885 1 1
0.654821379829428 0.633337978059618 1 1
0.287839669580272 0.281861429655097 1 1
0.622819153471207 0.60588821211236 1 1
0.475716534958619 0.462154789456556 1 1
0.244656772115869 0.23662802284711 1 1
0.552432069519414 0.533717267474602 1 1
0.73727953607174 0.716183509734879 1 1
0.331366254658195 0.319641785628952 1 1
0.407600635187771 0.394122609834422 1 1
0.55473346764127 0.53662998986062 1 1
0.872353310031698 0.847664011167548 1 1
0.517828900896135 0.504500388110647 1 1
0.706505302762957 0.684729947268765 1 1
0.352024674012373 0.341331692902045 1 1
0.653194834582521 0.632710467382671 1 1
0.639326295467665 0.619060398215048 1 1
0.204632586408494 0.199808789545558 1 1
0.278818948963526 0.271691335690405 1 1
0.506427592923442 0.49109372793477 1 1
0.797662472548981 0.774561618234772 1 1
0.582428521842446 0.563418521768816 1 1
0.64716266132623 0.627283101963106 1 1
0.558900598547288 0.544143372057885 1 1
0.242202541087423 0.23673220572585 1 1
0.433025782287762 0.419095074060269 1 1
0.746622565777332 0.725717860466326 1 1
0.123365764033023 0.121417517853677 0 0
0.216815757089496 0.211367618308606 1 1
0.604537259561763 0.58669259940016 1 1
0.245141652537384 0.236905237592114 1 1
0.624939966989591 0.606055618251706 1 1
0.504865153169878 0.490249090925424 1 1
0.970868576463931 0.940431896585873 0 0
0.622353450816092 0.60724863964887 1 1
0.337602570409905 0.328335161446292 1 1
0.400674460858337 0.390241782895485 1 1
0.707313162077886 0.687241468192549 1 1
0.411803754164051 0.400290111454806 1 1
0.289157595296292 0.277950669561423 1 1
0.454877112045042 0.440387024129589 1 1
0.290577503048292 0.284417521538129 1 1
0.441783530836247 0.430028744709013 1 1
0.573870898043682 0.557401236348719 1 1
0.280199993219587 0.273876441421814 1 1
0.264940890398868 0.256481118971147 1 1
0.605256339228435 0.586198421560338 1 1
0.521212346685184 0.503208332125864 1 1
0.428939637169058 0.415950446521314 1 1
0.311196440488876 0.300913455870598 1 1
0.695189933071145 0.675392927019741 1 1
0.171663251264966 0.16831548737273 1 1
0.183459539685103 0.177305219695738 1 1
0.299960118569497 0.292291046122624 1 1
0.458554527716389 0.445576477701251 1 1
0.475834400155575 0.461641131048352 1 1
0.673823303878729 0.653312614237617 1 1
0.902418419449355 0.876532327409554 1 1
0.215822933079484 0.207842017218666 1 1
0.189617632981279 0.183897365574251 0 0
0.392142761813051 0.382486444272639 1 1
0.573840524858356 0.557017342682791 1 1
0.576445020963752 0.560100120788152 1 1
0.47803611309917 0.464965742178382 1 1
0.585391731354518 0.566852484887314 1 1
0.931526955068761 0.902602320541426 0 0
0.549427603216705 0.530043710873923 1 1
0.623961037303665 0.605632964802532 1 1
0.81178892919984 0.786067596602573 1 1
0.348512825398026 0.336798378609186 1 1
0.499141777903848 0.482605289301503 1 1
0.397676586599193 0.389369301849676 1 1
0.474857597719268 0.462058690234595 1 1
0.388476691871331 0.37630057562504 1 1
0.732987440327745 0.711868204008911 1 1
0.672747227791803 0.655240643363921 1 1
0.691009630604294 0.670604328723978 1 1
0.86036630910333 0.833899811613778 0 0
0.413962325830996 0.40198000741697 1 1
0.382850517231746 0.372723133976039 1 1
0.556589957828296 0.541308924575442 1 1
0.559986228346511 0.54261614586444 1 1
0.681831050194946 0.658512795697504 1 1
0.519703319208082 0.502287613693818 1 1
0.54422029830874 0.527968709004156 1 1
0.414776419873489 0.402584678507377 1 1
0.546252330420227 0.531635795212399 1 1
0.750375390296898 0.725610775473971 1 1
0.415776226614811 0.405384342536637 1 1
0.333223407658852 0.323030223890166 1 1
0.578134046072845 0.56063607985998 1 1
0.235058844004219 0.230114197731174 1 1
0.129410232198694 0.126158746609461 0 0
0.317841075523629 0.305926101380382 1 1
0.375332606757819 0.364461540063333 1 1
0.242878211072207 0.237797600761075 1 1
0.556268773267171 0.540477186410655 1 1
0.590510147749055 0.573500558859725 1 1
0.313978246075637 0.30510478452734 1 1
0.449676325311853 0.43605024143487 1 1
0.431710901771957 0.416878477342255 1 1
0.170338811329364 0.164660291263773 1 1
0.374604714197922 0.365141554527624 1 1
0.928518277393555 0.899710034555915 1 1
0.791777059497328 0.771269164700544 1 1
0.416186281479114 0.402515286453396 1 1
0.219313513570843 0.210795467527494 1 1
0.530381918017309 0.513265023270916 1 1
0.625769738394934 0.608267458263781 1 1
0.477858798698978 0.462257077049093 1 1
0.396459947842386 0.384126976495672 1 1
0.627155128258875 0.610266196148168 1 1
0.46389149935834 0.44995532873314 1 1
0.428128995932285 0.414584266033291 1 1
0.125257661833237 0.122729408493111 1 0
0.404153876844347 0.392569586637239 1 1
0.577009902204554 0.55950665922666 1 1
0.893562917663667 0.867244667250994 1 1
0.484955967780332 0.473270316165752 1 1
0.674222687289128 0.654480385285108 1 1
0.471014811373111 0.458350891617713 1 1
0.103071186336706 0.0999449525901067 0 0
0.570542316228619 0.554516965113267 1 1
0.113760946731009 0.111934512128766 0 0
0.70221188685107 0.681172488432177 1 1
0.818082179769896 0.794467392294203 0 0
0.65574180530966 0.636970860289927 1 1
0.431052842977154 0.417166257698308 1 1
0.408558715509934 0.395306688508141 1 1
0.735599540796127 0.713732810908742 1 1
0.459195265425109 0.445139802468997 1 1
0.596362906149611 0.579794964415418 1 1
0.477260295227767 0.462516781893156 1 1
0.431805378404988 0.419261498822455 1 1
0.439254535429086 0.426820066645242 1 1
0.548513173317284 0.533875064094427 1 1
0.495852182256168 0.482490215137656 1 1
0.748806168251306 0.725188935650285 1 1
0.276509368582408 0.266498121699055 1 1
0.438934104662796 0.426729893162034 1 1
0.469567527647485 0.453492444634017 1 1
0.457943317468518 0.44195347521855 1 1
0.481447891125713 0.465634181625944 1 1
0.387452372517519 0.37654867695332 1 1
0.476286539641845 0.461516030169353 1 1
0.505756338641432 0.490520607823317 1 1
1.00342894422968 0.973124984199122 0 0
0.347462029379191 0.338597089214093 1 1
0.0566015145284189 0.0525857644421986 0 0
0.554180998149988 0.535854568070229 1 1
0.497245051752647 0.481270845167338 1 1
0.435375617887074 0.421435291432699 1 1
0.40041824997941 0.389141947308573 1 1
0.291439590221138 0.281286005476893 1 1
0.616429405385451 0.600239028484611 1 1
0.70138622494689 0.682403000427494 1 1
0.905049001650066 0.878325506303418 0 0
0.329711161511426 0.319663294398655 1 1
0.412745426536774 0.400983527686113 1 1
0.425039216038244 0.412768418958909 1 1
0.343325715565782 0.334002692896538 1 1
0.689075064965415 0.670605108275145 1 1
0.819846196582655 0.794243064187855 1 1
0.915231367490854 0.886953663249479 1 1
0.759028905328186 0.736444699169023 1 1
0.431686350032978 0.419983163635453 1 1
0.729420864331571 0.708148281630995 1 1
0.681027136135093 0.662336583772004 1 1
0.618795089079125 0.600128552060254 1 1
0.750624112638856 0.7283614655771 1 1
0.487677507984868 0.473603526512451 1 1
0.904459071204961 0.877222087138501 1 1
0.623867083225766 0.605894522805638 1 1
0.837078441788579 0.807156044139497 1 1
0.115518069598502 0.111006162598651 0 0
0.395762614071316 0.38497292256062 1 1
0.6107841395909 0.591375754298711 1 1
0.357073904162093 0.346717148395331 1 1
0.730876686457755 0.709081446246548 1 1
0.271436770243824 0.26117558992809 1 1
0.207148397559088 0.201747785553512 1 1
0.243276964535723 0.235102302790028 1 1
0.561196615570814 0.544359211654012 1 1
0.645501503529934 0.624509058400517 1 1
0.510124503014433 0.495054517281976 1 1
0.48809170288135 0.476090317760266 1 1
0.782697553397681 0.761537198317665 1 1
0.334786998738095 0.325432901474547 1 1
0.235665066850996 0.22949118065919 1 1
0.501774214203626 0.487595946973858 1 1
0.809802760055636 0.785663776871615 1 1
0.55792769423143 0.542034852954502 1 1
0.446634063425058 0.431238304016367 1 1
0.690067406164149 0.667234451102334 1 1
0.224214980949169 0.213707885144991 1 1
0.252643199126703 0.243709320029351 1 1
0.822560305462282 0.793513816168536 0 0
0.236693434829986 0.230591501616522 1 1
0.435136820710377 0.420282222787502 1 1
0.524366800483144 0.509033402199037 1 1
0.564206080978012 0.549619714653828 1 1
0.646985400862429 0.632480351090618 1 1
0.426110421921852 0.412278063493603 1 1
0.615681592502606 0.597024863394773 1 1
0.458030918538662 0.4432155959514 1 1
0.549125309550441 0.532324739575096 1 1
0.341614914840639 0.331037921093727 1 1
0.49634864364405 0.478716240887125 1 1
0.502165786508992 0.487523186391991 1 1
0.624024342562459 0.604251509233275 1 1
0.741050649271002 0.719000893005996 1 1
0.403441651484777 0.391734444099086 1 1
0.60177093433336 0.583296951825246 1 1
0.195301273301913 0.190163333406373 1 1
0.465170813915869 0.453076037037098 1 1
0.504988574055187 0.493628547312468 1 1
0.826889472332248 0.803100962142123 1 1
0.402929245025821 0.391409881400218 1 1
0.52150465148516 0.503506815785953 1 1
0.247463550790812 0.241383638215628 1 1
0.618628461016421 0.597697065783744 1 1
0.594834097744158 0.574426697305889 1 1
0.303535494423965 0.294221141999357 1 1
0.577747290911306 0.561829232654116 1 1
0.543779520451011 0.527752102196633 1 1
0.844741352041165 0.819797679556814 0 0
0.922863763997611 0.897334085807079 1 1
0.597761435618352 0.579552807102017 1 1
0.661181045077131 0.641541601332367 1 1
0.499595108212311 0.486179010408892 1 1
0.482183764449407 0.468578958820309 1 1
0.156579336661598 0.15435345186346 1 1
0.624025016710749 0.604594034366675 1 1
0.525990842697912 0.510028327493842 1 1
0.192574921357469 0.186301957758025 0 0
0.216307179021038 0.209966851249977 1 1
0.700307486774831 0.681863008540792 1 1
0.347559395144169 0.337866548513414 1 1
0.492262799932918 0.480270977432301 1 1
0.349044374386799 0.33834398536348 1 1
0.380984990552043 0.365420688886634 1 1
0.989705425443893 0.961688809040069 0 0
0.1483891941638 0.143775451577359 1 1
0.486224260050962 0.47060677599276 1 1
0.401142057588777 0.390180227220525 1 1
0.347116521123205 0.337057541780248 1 1
0.4610662751946 0.445430998998469 1 1
0.555482433671859 0.540873281591354 1 1
0.590080739396859 0.570021616001216 1 1
0.215456177029665 0.209962362569389 1 1
0.215233781855528 0.208468479539163 1 1
0.533944345699888 0.518733233620941 1 1
0.565183285562307 0.54845402518995 1 1
0.451902871635051 0.43816688238585 1 1
0.562517228752614 0.546923035825159 1 1
0.11971160699645 0.114569597250699 1 1
0.948527908551391 0.917928920528175 0 0
0.510983689023858 0.497126307820095 1 1
0.517937450061185 0.503056829631722 1 1
0.358944944476164 0.347914437893861 1 1
0.589702767972358 0.573621154174953 1 1
0.635807183968412 0.613400630955845 1 1
0.862389294420857 0.835275592629333 1 1
0.407644699493095 0.397208076058739 1 1
1.00103279527958 0.968474182070965 0 0
0.453726351961011 0.439105468592309 1 1
0.356660920241347 0.343771961225527 1 1
0.641482872545348 0.622202849222296 1 1
0.287466573659647 0.277743315173193 1 1
0.557004280316447 0.541564581897509 1 1
0.204562023815229 0.199520848554491 1 1
0.628306766379657 0.609285499539692 1 1
0.467652473097735 0.453252700271656 1 1
0.528695880318995 0.512944907212741 1 1
0.469114312557185 0.456803449767 1 1
0.319826886231404 0.31151138551965 1 1
0.639837593059812 0.620616872037515 1 1
0.286999240195975 0.279510107433602 1 1
0.886599218792653 0.85874465696074 1 1
0.676074680579048 0.655247757918487 1 1
-0.0145109251871529 -0.0136345020877938 0 0
0.501891435787309 0.488469532999131 1 1
0.563287183694939 0.546686359684047 1 1
0.543013935179908 0.531566464016203 1 1
0.193351993829188 0.189170924704669 1 1
0.355030393262882 0.343888020852216 1 1
0.367839163845722 0.357388982944656 1 1
0.498375826243597 0.485187350417386 1 1
0.327995890135417 0.317231448583373 1 1
0.0569088585495439 0.0559200404724408 0 0
0.357562018280985 0.348935773944387 1 1
0.20312277252947 0.198835653223843 1 1
0.409430932126497 0.398897951825278 1 1
0.433233665278502 0.423356204353219 1 1
0.452752189656471 0.438251721106178 1 1
0.451377923502953 0.436135920862964 1 1
0.162839271253356 0.155682565620863 1 1
0.32929627123311 0.318431259245035 1 1
0.450297246504738 0.438644429908715 1 1
0.535328353937917 0.520857933638233 1 1
0.272434407953209 0.263247376820587 1 1
0.579102726182516 0.560678171450623 1 1
0.642041156416903 0.62171445682063 1 1
0.737038121764735 0.715327028502369 1 1
0.590582908254359 0.574134366656156 1 1
0.427332667988446 0.416288302071011 1 1
0.56700460165966 0.550183144461634 1 1
0.539299277838224 0.525258419910918 1 1
0.572434422947794 0.555822398172561 1 1
0.455993271814596 0.442639662957113 1 1
0.448067798166691 0.432403705845733 1 1
0.360757813393944 0.350758750929884 1 1
0.445519715946733 0.433984638662063 1 1
0.436174327101071 0.421572417601331 1 1
0.373622859765077 0.362418673743968 1 1
0.546350156276061 0.528827597558981 1 1
0.82658776201254 0.807079762553153 1 1
0.186238125518464 0.178750296545194 1 1
0.455841049711191 0.441333951406533 1 1
0.661664466619785 0.642154018179641 1 1
0.444095141024 0.431621476009643 1 1
0.306731067477582 0.298201693026497 1 1
0.58552458314444 0.569088995164918 1 1
0.228478449984193 0.219642981300896 1 1
0.502144465063751 0.485206097296427 1 1
0.448482390109178 0.435790916615611 1 1
0.52864942644475 0.512588247585061 1 1
0.417609483998964 0.407040951075299 1 1
0.343789060589659 0.332001529316319 1 1
0.569796392232962 0.550001132071218 1 1
0.474968969345403 0.461144163673294 1 1
1.11300571783333 1.07643696747846 0 0
0.710940173115322 0.690461667513765 1 1
0.576072779948901 0.55835483881877 1 1
0.90883277723972 0.881448887567322 0 0
0.811764056590313 0.78630843914656 0 0
0.547327755358261 0.53607132702428 1 1
0.567991429041126 0.551708439223892 1 1
0.0385545893095201 0.0371867277699636 0 0
0.339220632213488 0.328857505255912 1 1
0.759703483619152 0.73692892031407 1 1
0.341950954438986 0.332121002645417 1 1
0.586818262436086 0.57074269521825 1 1
0.606053362201083 0.591574649362603 1 1
0.497820114901493 0.482422291347814 1 1
0.694201224067463 0.673649639442659 1 1
0.673879096890646 0.654032238510511 1 1
0.661954293834903 0.641504445745602 1 1
0.38046495747285 0.37300147276904 1 1
0.495262025048974 0.479661994122572 1 1
0.561956741082189 0.549169085780126 1 1
0.625115003558442 0.607782280029726 1 1
0.798718717424277 0.775030599663956 1 1
0.381544976627806 0.371242228317017 1 1
0.272320412702535 0.264650104509109 1 1
0.712647857182513 0.691801592206697 1 1
0.403858571303777 0.390922133379288 1 1
0.711360137357987 0.690132362294669 1 1
0.750775134968927 0.728892387083983 1 1
0.542039757891216 0.526234102384249 1 1
0.619639782036715 0.602437957820309 1 1
0.571229446934563 0.55458218580632 1 1
0.124699176428049 0.117498156659369 1 1
0.664842884264036 0.645330999105173 1 1
0.359420450138124 0.350210924340407 1 1
0.780247825386717 0.757594307494484 1 1
0.532314634367288 0.512199975968308 1 1
0.905832306713835 0.877172677933667 0 0
0.681810753857794 0.662331796239784 1 1
0.340665900288023 0.331367784259208 1 1
0.445443910453478 0.429487251545436 1 1
0.588744890421653 0.570109293250275 1 1
0.392599418325463 0.381955680093936 1 1
0.233493017006962 0.226436588597472 1 1
0.366238500337679 0.356682037105302 1 1
0.399944003844829 0.387763823390168 1 1
0.400361890240737 0.38702990504465 1 1
0.4227427911983 0.410135591064527 1 1
0.444553201783838 0.432899794863571 1 1
0.552116665356637 0.537304804858603 1 1
0.707857760058844 0.689168634536499 1 1
0.576218043990307 0.555914755993204 1 1
0.323950645315323 0.313259622591434 1 1
0.161252359512791 0.156674087632804 1 1
0.942202884970815 0.915048715611669 0 0
0.500173746183854 0.486568667827385 1 1
0.551677610872869 0.535328925629331 1 1
0.764223048453042 0.743942060133838 1 1
0.200780606947211 0.196733208257564 1 1
0.412261826133397 0.399576388917354 1 1
0.451746611834403 0.438239643069199 1 1
0.56036515666447 0.545662873189786 1 1
0.220967113674983 0.216045286417309 1 1
0.94211527208833 0.91337647067714 0 0
0.824453268279751 0.796389857751865 1 1
0.560996948606025 0.545961384945492 1 1
0.730665180924608 0.709642362823868 1 1
0.449392454581081 0.437147077684129 1 1
0.75565628859126 0.731383749512515 1 1
0.870592815526457 0.843422318634401 1 1
0.300307141189698 0.290510545441953 1 1
0.693185295670232 0.673358343583799 1 1
0.674283439079058 0.656792023109883 1 1
0.831629140265184 0.807209887831253 1 1
0.454534120262698 0.438388832766196 1 1
0.6989471009239 0.679418485025841 1 1
0.51941458182052 0.507094133448863 1 1
0.700253820172735 0.683264866978449 1 1
0.529443363387123 0.51593897687442 1 1
0.203909869441538 0.199472439157403 0 0
0.841217699869644 0.814583075439461 1 1
0.208266377303878 0.201330429922594 1 1
0.702384288520445 0.68295930265228 1 1
0.250261325976128 0.239478822422779 1 1
0.383036783676629 0.373023334829498 1 1
0.422160104975759 0.406889551745016 1 1
0.47193939551075 0.456886563210802 1 1
0.436471822890229 0.423340232090121 1 1
0.262870027035877 0.253525728568232 1 1
0.703074177815437 0.678316860847165 1 1
0.482616505330614 0.467597392424539 1 1
0.612989582720001 0.596573189326369 1 1
0.730565101917882 0.70593017897032 1 1
0.693722682109358 0.675303173337076 1 1
0.752928037337489 0.728429191349194 1 1
0.347515874163212 0.339597202089979 1 1
0.400138651600423 0.386767280268536 1 1
0.484045161256488 0.470670765893897 1 1
0.0251283811509463 0.0238859279094297 1 1
0.924148638927045 0.899270953121402 1 1
0.410696305082813 0.399772404498047 1 1
0.625233123170344 0.606156069608425 1 1
0.533340938352009 0.518326336635222 1 1
0.562849895642708 0.545586823621673 1 1
0.85493117704956 0.827435528149728 1 1
0.715058260545742 0.693757377540612 1 1
0.410206748116643 0.397983224315816 1 1
0.548062008229285 0.5303992980677 1 1
0.653818728935398 0.636050756068207 1 1
0.344532753012921 0.333720683198075 1 1
0.567169036550154 0.551775135732842 1 1
0.575088296229151 0.557853129938863 1 1
0.72770832714787 0.707211408576748 1 1
0.296406466279048 0.287419053302527 1 1
0.237664971028622 0.230277562485772 0 0
0.438928399202658 0.424657871998153 1 1
0.331882117462583 0.322948392478051 1 1
0.698093316122748 0.678488831093797 1 1
0.127654437735319 0.121706337319774 1 1
0.629577171378989 0.613479447892823 1 1
0.20726393978134 0.203106626667238 1 1
0.629265407747874 0.612315190615822 1 1
0.48037887708851 0.464081824224134 1 1
0.524722858551753 0.508906172690363 1 1
0.404311298181341 0.391473784264506 1 1
0.470625420594515 0.457843646921123 1 1
0.642384654715396 0.6246994762736 1 1
0.741385223251043 0.720761710209729 1 1
0.4537495942652 0.438896254175831 1 1
0.273146928513048 0.264777753850672 1 1
0.78268284972178 0.760463490987667 1 1
0.499622879196758 0.486382361410212 1 1
0.706799537353606 0.688857631333191 1 1
0.706026986137405 0.683868154224285 1 1
0.343192788391299 0.331660126451784 1 1
0.751408529218006 0.729001267233769 1 1
0.203190992012336 0.198017964332711 1 1
0.200678529342617 0.195360949307656 1 1
0.80896545835531 0.785526679329231 0 0
0.478212550199427 0.465346755752706 1 1
0.79718976825105 0.772941437391017 1 1
0.789115219685219 0.765039419668715 1 1
0.396119842206207 0.384338052797414 1 1
0.424115003490482 0.412586827723894 1 1
0.474240898584836 0.458868453117518 1 1
0.605069839109428 0.586679138452158 1 1
0.262540736128851 0.254566296266134 1 1
0.467461438266101 0.451322616798263 1 1
0.464936711218455 0.449613942396547 1 1
0.65111014071421 0.630087075442073 1 1
0.737812780073762 0.716691651634697 1 1
0.647088423343809 0.627806712632284 1 1
0.193676337658837 0.18857874181197 0 0
0.568617705777409 0.553010592225054 1 1
0.499323006001975 0.48784839030763 1 1
0.358202577944383 0.346364796555163 1 1
0.548863878451185 0.53553356601129 1 1
0.529543911626838 0.516157069811816 1 1
0.270437204422123 0.265052278562349 1 1
0.286091328949486 0.278843148290404 1 1
0.669201825080602 0.650409551312547 1 1
-0.0059150592459747 -0.00492836951557187 0 0
0.553703373174619 0.537760466990977 1 1
0.827845394548506 0.804866451792534 0 0
0.449784115993708 0.437392110701246 1 1
0.786921128035913 0.765456743170012 1 1
0.637930721029594 0.618874863011846 1 1
0.279463868360488 0.271324275615294 1 1
0.387137937441783 0.377427859044606 1 1
0.686456158657315 0.667507104413551 1 1
0.412645525782303 0.400219048624939 1 1
0.362775925045768 0.350909076123197 1 1
0.498078453535569 0.484220345697286 1 1
0.215129199689582 0.210535460301821 1 1
0.844612694296682 0.818882364151048 1 1
0.542949316924207 0.526236246483638 1 1
0.628165340923422 0.609474555231165 1 1
0.552860316199349 0.534565176873885 1 1
0.227723783976264 0.220507997525029 1 1
0.312245955999033 0.304641128296452 1 1
0.17764271156115 0.171876894795787 1 1
0.665261243743632 0.644617831745919 1 1
0.38782544042948 0.377034215232367 1 1
0.886465236816992 0.857128666440427 0 0
0.506128380554609 0.49134389284671 1 1
0.689461406995196 0.669820338019351 1 1
0.846045928182787 0.822699403437518 1 1
0.577736808044486 0.55955960712882 1 1
0.252777944417691 0.244560068250288 1 1
0.738060335299489 0.717166219824852 1 1
0.725274404598007 0.701948787948646 1 1
0.230199320268717 0.224690265908601 1 1
0.315793152420717 0.307155664111448 1 1
0.4507067574491 0.438018672931505 1 1
0.455595968174643 0.443484895591852 1 1
0.522671898181455 0.50709728269181 1 1
0.721978146954994 0.698749376844182 1 1
0.690239595627209 0.670141236417647 1 1
0.47373856577713 0.460316973580884 1 1
0.345535527580261 0.332653456944453 1 1
0.398208578535221 0.389046029890615 1 1
0.471985097028521 0.455755761841237 1 1
0.33755753025861 0.328295937225035 1 1
0.524983669461009 0.507254556166176 1 1
0.271182188310538 0.264034971186627 1 1
0.46077798822649 0.448193880627814 1 1
0.515914031262502 0.501306870310418 1 1
0.460979615495425 0.446627038744871 1 1
0.0896234058940637 0.0870830127466145 1 1
0.703549897264607 0.683692628877334 1 1
0.590476624466745 0.57407436479548 1 1
0.314043452198389 0.304704603847929 1 1
0.464945444928455 0.451814158857744 1 1
0.287124517983081 0.280563727126709 1 1
0.482109911204987 0.469457348300588 1 1
0.572135825868824 0.558027652230781 1 1
0.475727732026757 0.463542665384139 1 1
0.550196324095147 0.536123247460732 1 1
0.339248150503201 0.327049404914181 1 1
0.490576697560124 0.476527825779955 1 1
0.5669879359942 0.550824681681058 1 1
0.344068115411157 0.333511266860232 1 1
0.624666075764347 0.609509462529644 1 1
0.581483616925263 0.564739200958954 1 1
0.682742841726984 0.659886041905132 1 1
0.668121447408926 0.648623238129867 1 1
0.594217098814649 0.573062229501987 1 1
0.26125288656666 0.25142348702298 1 1
0.759973588583222 0.736631230183244 1 1
0.552724549369174 0.536165309405891 1 1
0.903726319646552 0.877353058032303 0 0
-0.0467801022393474 -0.0457498756544501 0 0
0.339035329232706 0.329954196823092 1 1
0.635124521018733 0.614806469054118 1 1
0.284258276488085 0.276266536554195 1 1
0.443139991448494 0.434681465171339 1 1
0.39938023253167 0.389353034056144 1 1
0.757209578616824 0.734269007186593 1 1
0.814201066707513 0.788582293073416 1 1
0.595339064787806 0.577313556961425 1 1
0.514103727491215 0.500409580080198 1 1
0.294683122073022 0.285092641727303 1 1
0.689325588803656 0.66995374568992 1 1
0.622378852694463 0.603955390217169 1 1
0.524808585927063 0.508005018582109 1 1
0.301920902575721 0.292154282502205 1 1
0.410987658460576 0.398504749017261 1 1
0.301446159829769 0.292401631016721 1 1
0.529106104946202 0.514558413075226 1 1
0.698814578682572 0.67931804652734 1 1
0.682950943518508 0.662957616494361 1 1
0.258825917239637 0.252884164567657 1 1
0.215337713906104 0.208581837810976 1 1
0.221632185255268 0.216229416997459 1 0
0.079194636718964 0.0744237744215767 1 0
0.384863851763794 0.370614798593728 1 1
0.430203027107539 0.417870765672428 1 1
0.778947909584917 0.757856266829431 0 0
0.593012638564785 0.577174559102204 1 1
0.453514467370308 0.440195094115957 1 1
0.617454444257047 0.602283950705757 1 1
0.449332485164428 0.432535560705414 1 1
0.277015021249458 0.270124179816514 1 1
0.630101696496655 0.607196017716405 1 1
0.452961599981768 0.44213951947004 1 1
0.506293831228257 0.490911937335294 1 1
0.583396067138704 0.563808331281845 1 1
0.540899874491358 0.526526356819819 1 1
0.484525384979371 0.469321846963593 1 1
0.168387239736703 0.161974662973958 1 0
0.560856291696236 0.544397825763827 1 1
0.227278304556678 0.222450107445354 1 1
0.489404691558508 0.476123336804221 1 1
0.778437724529425 0.758041928194345 1 1
0.625334611512617 0.606699823648273 1 1
0.641870760290197 0.624031068045705 1 1
0.990076915005085 0.959508645672484 0 0
0.318299106756407 0.308146942853291 1 1
0.153168179993703 0.15023114825735 1 1
0.149149985517572 0.144116942446962 0 0
0.503936835783617 0.490212984696763 1 1
0.452208934594344 0.440235597718721 1 1
0.325087348401087 0.317008955697002 1 1
0.48388701410901 0.469775397681628 1 1
0.784375184558924 0.760203424945232 1 1
0.13389482258302 0.131685829973841 1 1
0.0743023658514797 0.0741901055172498 0 0
0.412092371869063 0.400301263080797 1 1
0.281880383655967 0.275405086352257 1 1
0.463397256611928 0.448567883426965 1 1
0.0914868709469317 0.0873925165985518 0 0
0.647501048710021 0.629108361586146 1 1
0.460557517306331 0.446764710242285 1 1
0.325709726611759 0.317582055527184 1 1
0.393951974444404 0.380816553829672 1 1
0.537735165811979 0.519455646490638 1 1
0.410232345200246 0.398675252002307 1 1
0.504327877059912 0.490297198441417 1 1
0.556263251484489 0.540034366660318 1 1
0.394071542147122 0.381953576298001 1 1
0.167890651947578 0.163341244816717 1 1
0.78574151414518 0.759125160438894 1 1
0.623960713349203 0.603432449588728 1 1
0.626219567071585 0.607510037866395 1 1
0.243737351639013 0.235256809277366 1 1
0.197743556000093 0.192435032808107 1 1
0.460378825740866 0.443747009516165 1 1
0.764613850400699 0.745291994464538 1 1
0.490802699479383 0.476709702783334 1 1
0.83637323993201 0.811727896095465 1 1
0.529981463382867 0.516234310412231 1 1
0.531959309912622 0.515545196512442 1 1
0.422256932084492 0.410546984134734 1 1
0.455537523445914 0.443781894489424 1 1
0.630276173210811 0.610225891688445 1 1
0.331624570564289 0.322328595120045 1 1
0.595681082096236 0.579791931198279 1 1
0.482092138653699 0.46828077262659 1 1
0.437465415150282 0.427917159704057 1 1
0.449383775040176 0.43743889374191 1 1
0.843577808858553 0.815597976402089 1 1
0.872398251184797 0.848440570138197 1 1
0.583327656587646 0.565847890809914 1 1
0.597796187203485 0.578302022617182 1 1
0.35979656327088 0.346405659359081 1 1
0.791380548945981 0.769505211470323 1 1
0.57286652532046 0.553958078268836 1 1
0.339802219601518 0.331727082581837 1 1
0.0231482262391282 0.020485303544386 0 0
0.784183689208222 0.760153449048247 1 1
0.628149781890763 0.609998578549287 1 1
0.699677497483533 0.678100458855784 1 1
0.592015260294429 0.575928969448039 1 1
0.529436941686587 0.516022249020003 1 1
0.638878622468831 0.616902348813581 1 1
0.493399337977816 0.479356226093134 1 1
0.661862155846484 0.641371281974006 1 1
0.395143731623818 0.380775248393005 1 1
0.394108907455524 0.382275764138363 1 1
0.264132529229031 0.2566171963581 1 1
0.445404771234081 0.43245364512634 1 1
0.440618546376532 0.428646376136941 1 1
0.373869483429198 0.360898712745106 1 1
0.236936270442616 0.231646464735318 1 1
0.790282617603208 0.767210342007146 1 1
0.480095236205969 0.464883495922169 1 1
0.369866312606753 0.360046578359713 1 1
0.777890496984842 0.752164271868033 1 1
0.440366850412328 0.426008364601958 1 1
0.645469540655026 0.623610874344393 1 1
0.322839524836388 0.312901175344272 1 1
0.650579648578925 0.632294675939808 1 1
0.713329489230039 0.694611077192418 1 1
0.390203958766215 0.375206245329803 1 1
0.466527112661939 0.451793822219956 1 1
1.24670741812546 1.20821913864608 0 0
0.847354031735859 0.821313111608933 1 1
0.589618674117719 0.571484875752933 1 1
0.391525694244219 0.381349351865895 1 1
0.615302620816095 0.598008694157022 1 1
0.391639710575627 0.379998071910677 1 1
0.65731014011546 0.638097943299176 1 1
0.213312550764213 0.20690004253751 1 1
0.650866607712505 0.633335312131931 1 1
0.237382375397404 0.230953319908034 1 1
0.541684419577604 0.524315641561827 1 1
0.248086037766928 0.242634459331399 1 1
0.524356019646238 0.507199227733196 1 1
0.555309909721543 0.538700924369729 1 1
0.173100828694485 0.1679325714311 1 1
0.269831290185573 0.260618940503258 1 1
0.39720871748064 0.385430179274214 1 1
0.690504040041264 0.668573957086922 1 1
0.849212576189764 0.822648582458457 1 1
0.27683708723224 0.26917387122283 1 1
0.830805906126084 0.807920807727112 0 0
0.210149719870676 0.206940284942461 1 1
0.628809787721766 0.610045544144546 1 1
0.501224891425536 0.48749366972399 1 1
0.149883464089847 0.142608175029979 0 0
0.301984351006776 0.292501154219893 1 1
0.348160628087171 0.338292382776863 1 1
0.44219051300694 0.426403253016416 1 1
0.558766175064777 0.539938541066713 1 1
0.290955325956496 0.28114529490685 1 1
0.68693953432139 0.667658990095001 1 1
0.265121888029198 0.259040929002975 1 1
0.538608568725373 0.523526012019572 1 1
0.218029973529396 0.210064033321639 1 0
0.344808706586547 0.337145554255655 1 1
0.579715113281743 0.562441143648908 1 1
0.471598630517933 0.455687545738459 1 1
0.560056036838864 0.542938676822265 1 1
0.369818977575042 0.357762647571478 1 1
0.469738460652968 0.453390613308665 1 1
0.319627221792024 0.310957454797827 1 1
0.502428793842232 0.488217915496423 1 1
0.514501991219876 0.499552043012206 1 1
0.376172392690208 0.364334176109236 1 1
0.420004669849484 0.407172197778015 1 1
0.290316182032203 0.28151836266463 1 1
0.463967754039986 0.448666194603271 1 1
0.426100275002617 0.411291608607831 1 1
0.411756342830216 0.400600423959463 1 1
0.327383566849234 0.3164602752536 1 1
0.387656055127959 0.377080897191607 1 1
0.561867834248043 0.542891553475582 1 1
0.271281743314109 0.261368378569066 1 1
0.351350324991981 0.34248148245754 1 1
0.287732244647678 0.278903041359871 1 1
0.580903734204199 0.565245093736803 1 1
0.218116671914949 0.209178674473902 1 1
0.363501581843798 0.352953560536088 1 1
0.503928385844629 0.489421160138785 1 1
0.486196318361484 0.473883421866335 1 1
0.576805618631269 0.562129480542077 1 1
0.336902495546365 0.326712827998999 1 1
0.694019889019632 0.672536748966487 1 1
0.526256715911824 0.509962222090863 1 1
0.824351551688315 0.801231404468343 1 1
0.647452060551068 0.630323775762518 1 1
0.624057787825667 0.606858519634684 1 1
0.35264339939036 0.343928334585689 1 1
0.832567909524545 0.808860670389877 1 1
0.429981896407681 0.417290193129187 1 1
1.17091170075181 1.13387104505706 0 0
0.535511159629781 0.520567728451214 1 1
0.905802643577411 0.876229280548616 0 1
0.588359246988519 0.571130096528864 1 1
0.635910165820676 0.619333956503471 1 1
0.83282754052599 0.805767337978932 1 1
0.282437057574083 0.274702512099674 1 1
0.2160576027775 0.208949176340665 0 0
0.176722506760934 0.173399586970459 1 1
0.259730296209078 0.252113343252625 1 1
0.322327458747576 0.312894271582259 1 1
0.979880094824212 0.951628018645294 0 0
0.578627937209815 0.559738982989779 1 1
0.719748956712208 0.700033253489916 1 1
0.45429085922037 0.44054581234218 1 1
0.576928930594644 0.559114419748067 1 1
0.362595013094549 0.351811362385513 1 1
0.524495149312863 0.509767393721922 1 1
0.682983351376686 0.662641240433445 1 1
0.514163744410672 0.499052773767404 1 1
0.583324138155944 0.567078197512608 1 1
0.596363800910957 0.581003528960691 1 1
0.663084994578813 0.643291468319594 1 1
0.651331405104717 0.633998866756322 1 1
0.381836247476933 0.369011558223105 1 1
0.141929094260001 0.138317878968623 0 0
0.490011754539834 0.475139123017404 1 1
0.32815118411434 0.318365173539317 1 1
0.200077299854958 0.191652221925599 1 0
0.604120059338349 0.583164405324111 1 1
0.173154767040716 0.167667061180334 1 1
0.0604829694312054 0.0610357776274188 0 0
0.101872581838828 0.0996596877140435 0 0
0.194239396921808 0.189639918558477 1 1
0.673564455425692 0.651019413258024 1 1
0.099988260136448 0.0965218272126233 1 1
0.73383717012375 0.711754430354252 1 1
0.0849780331095006 0.0838090380322022 0 0
0.546968605395343 0.532891490941932 1 1
0.528713036052801 0.510516417814318 1 1
0.435756076319372 0.423007166654463 1 1
0.247487933004308 0.241428406529048 1 1
0.442116712836161 0.429786986721773 1 1
0.621392632137101 0.60576422284967 1 1
0.746603424224929 0.725653515248236 1 1
0.760383180492001 0.736849455751707 0 1
0.640135262322447 0.620122007689356 1 1
0.368882482336971 0.358514309231891 1 1
0.380948891346873 0.36933632463388 1 1
0.449979887032518 0.436826438337056 1 1
0.482698764255773 0.468693110840329 1 1
0.361600175896825 0.351138413332583 1 1
0.368459371567693 0.358394992455308 1 1
0.484413049064502 0.469274071242586 1 1
0.276548746462182 0.266035801665336 1 1
0.389881403917401 0.380453607228052 1 1
0.419173734575132 0.407708524354764 1 1
0.623056594139145 0.6051597362298 1 1
0.0837876948795008 0.0801070433708044 1 1
0.247123954854748 0.242086754847897 1 1
0.608170978883729 0.59004791722753 1 1
0.50824422060392 0.492283063123285 1 1
0.438084508793095 0.425540588681907 1 1
0.498837158934023 0.484104156516715 1 1
0.436903526899195 0.426423932271137 1 1
0.270126973727084 0.261758187567887 1 1
0.605308070972471 0.588645337479059 1 1
0.498293836985038 0.483853518371473 1 1
0.81480085225734 0.792263868216124 1 1
0.394378476563321 0.380748625248925 1 1
0.367524345033527 0.358737014338542 1 1
0.852913415933439 0.829686073049655 1 1
0.546130152334644 0.529925818787533 1 1
0.534223856646071 0.518051936869704 1 1
0.424940548315429 0.413101098748442 1 1
0.437957384937229 0.426160937603492 1 1
0.32973942868948 0.321447984450155 1 1
0.899699306916334 0.875206594324459 1 1
0.5957072952345 0.576347051712474 1 1
0.812008042303934 0.78907626231162 0 0
0.995092700821434 0.963377556975505 0 0
0.505914673331816 0.491394875705135 1 1
0.675550740708235 0.656859956919 1 1
0.438532737910769 0.427131580312443 1 1
0.412763514162773 0.399591079538105 1 1
0.672318392681013 0.653242382472036 1 1
0.839752786405906 0.813162226370338 0 0
-0.0194989511572949 -0.0196307611797467 0 0
0.476232017741174 0.46369349034378 1 1
0.458959664596648 0.442385261314955 1 1
0.295328023840041 0.287629348514826 1 1
0.322335104687304 0.316448397568801 1 1
0.204472827510865 0.200784114303291 1 1
0.267912598362851 0.258655448709465 1 1
0.82208630030868 0.797150130783325 1 1
0.215278365723134 0.209183133959441 1 1
0.362872928885473 0.352915551560755 1 1
0.336183495150697 0.326722990568462 1 1
0.452471378377597 0.437422990315929 1 1
0.387723696536915 0.375597872466691 1 1
0.652061687599461 0.634012868236346 1 1
0.610383598634244 0.594498479079413 1 1
0.584857189448188 0.56847141782137 1 1
0.485903380308163 0.469234940665302 1 1
0.458058199842296 0.446289933353299 1 1
0.716935045816205 0.69862689405892 1 1
0.485075480371486 0.468035195665545 1 1
0.422362069646794 0.409608277190196 1 1
0.810522545182009 0.789228039866856 1 1
0.297224751333126 0.289185439874517 1 1
0.232052890296459 0.22492396480428 1 1
0.34255616358183 0.332964118994392 1 1
0.29920908050021 0.289672622015377 1 1
0.524546590767675 0.506938913967223 1 1
0.300513921013174 0.289745459814647 1 1
0.587549372933772 0.572062160430785 1 1
0.488424112526357 0.471986842841332 1 1
0.481948288115435 0.468605087560905 1 1
0.706375296707515 0.683981793678732 1 1
0.656025656521753 0.636777026240733 1 1
0.443763246970736 0.431179318997005 1 1
0.363446277585148 0.353225628106315 1 1
0.574129059616689 0.55539416932717 1 1
0.351774139253465 0.340056047653228 1 1
0.718552236357392 0.699641463468636 1 1
0.328470358544633 0.317689616864533 1 1
0.383641725410825 0.373492744459428 1 1
0.323118984090277 0.314615907295279 1 1
0.461417900310328 0.447262682163857 1 1
0.416516685159541 0.406383916054595 1 1
0.687706210087344 0.667571276323412 1 1
0.538931873319525 0.524023089140649 1 1
1.07176821239377 1.04035536796917 0 0
0.391353118783502 0.380669750684327 1 1
0.531345578054567 0.515323700241519 1 1
0.00272689525360208 0.00197410645148548 1 1
0.359401827414377 0.347493081283149 1 1
0.571994109870785 0.5537770912598 1 1
0.785199941997094 0.76509523844417 1 1
0.671921636074448 0.650079824501953 1 1
0.654972964656558 0.636260646182607 1 1
0.478122089983857 0.46451126983671 1 1
0.702158802676307 0.684231747273731 1 1
0.603611991168475 0.586881472044003 1 1
0.342888812756417 0.33357015596917 1 1
0.212976170126291 0.204909630872597 1 1
0.296029865409494 0.288074788064137 1 1
0.4242847528869 0.41025554653679 1 1
0.616109188946161 0.599450860255347 1 1
0.541578066026995 0.521789525503669 1 1
0.344415433295634 0.334647516789234 1 1
0.414370151571184 0.400722037450431 1 1
0.650490655549457 0.630927794734908 1 1
0.19967849676631 0.195858007416348 1 1
0.840121115294216 0.814798930584811 1 1
0.365534442421176 0.354032646242068 1 1
0.382274204713326 0.371294480717753 1 1
0.235643156596075 0.231151875430079 1 1
0.602918630468431 0.585130679873955 1 1
0.625292991234353 0.608096487321829 1 1
0.541675389447826 0.525313283152141 1 1
0.706152973120759 0.68543441634726 1 1
0.338621938517171 0.332357581642198 1 1
0.422232559928431 0.408697493415686 1 1
0.58389152767437 0.566500390738966 1 1
0.526526892186501 0.507728374051758 1 1
0.17734090711065 0.172937669014223 1 1
0.446866543245477 0.433164512431948 1 1
0.371907724896877 0.362567784726633 1 1
0.578733913894284 0.563650804452114 1 1
0.430904457352861 0.417868256134996 1 1
0.616019271315856 0.596717465216686 1 1
0.539360670091768 0.523316386095649 1 1
0.356480665121405 0.346466869515213 1 1
0.518521558878187 0.504847510353179 1 1
0.53871922281912 0.523570172400129 1 1
0.421143594968497 0.406019089075716 1 1
0.241307113687837 0.232360156115512 1 1
0.711654478551383 0.690798776656851 1 1
0.460657625586744 0.444294952820027 1 1
0.747131921017292 0.727043056728913 1 1
0.479376215424096 0.462825342405751 1 1
0.656862411081794 0.639531784128222 1 1
0.684320697134658 0.664047772033183 1 1
0.250113998418963 0.24082599842787 1 1
0.428151133986969 0.416847685083531 1 1
0.635528610887908 0.616058771831482 1 1
0.47403132644838 0.456128592377818 1 1
0.288829936609906 0.280860641889485 1 1
0.516623078827476 0.501920281686579 1 1
0.580419822646006 0.562006102947195 1 1
0.452871647032037 0.440602649010855 1 1
0.869553089178273 0.839906228929659 1 1
0.407089707301225 0.394379635520579 1 1
0.418130720666428 0.405041064021441 1 1
0.131996847560631 0.126060537716884 1 1
0.727253792645286 0.707714351098613 1 1
0.466254468815381 0.45300218728048 1 1
0.419414114761991 0.408947541851954 1 1
0.462733006201547 0.449243840030506 1 1
0.571882135893117 0.553385699679505 1 1
0.198209089744624 0.191343106893063 1 1
0.596800551696764 0.5802050142542 1 1
0.204605175732658 0.197652149733781 0 0
0.398902259888243 0.383327015093375 1 1
0.694086514880774 0.672861302487737 1 1
0.220103157052425 0.214820255195935 1 1
0.657069192775157 0.634268319124006 1 1
0.696091392869902 0.676044379491443 1 1
0.309070219740602 0.301084356749829 1 1
0.718067195788343 0.69908648169562 1 1
0.536311665920093 0.518168551310418 1 1
0.647295631830867 0.627863917442972 1 1
0.558198069580112 0.541424251487803 1 1
0.64729289548226 0.630646524650919 1 1
0.619387643032723 0.60166692554287 1 1
0.185634775531598 0.179666520393302 1 1
0.26838545010379 0.259239304670838 1 1
0.193055704318788 0.186312280829786 1 1
0.615292414385523 0.597634143613919 1 1
0.327996523264904 0.31771890427147 1 1
0.603986542912871 0.585809943697966 1 1
0.59106061349757 0.572586551326503 1 1
0.621860338234102 0.604715109945007 1 1
0.769457544041643 0.743488767194838 1 1
0.767072946371137 0.743281211010656 1 1
0.534715440410644 0.515420707864927 1 1
0.334975891525282 0.324948854828626 1 1
0.158095400096946 0.153548628483269 1 1
0.69537686959627 0.673548758789969 1 1
0.794860399762813 0.769739706528798 1 1
0.638850052353047 0.620181997770585 1 1
0.407568314948414 0.396414094059869 1 1
0.846144433751614 0.819284404000131 1 1
0.304664661317634 0.293797808877941 1 1
0.597821524729511 0.57969613052863 1 1
0.583754941512694 0.56731641537149 1 1
0.559459160380196 0.543162491293354 1 1
0.267631849095193 0.258324498692309 1 1
0.61584057181415 0.598958348066271 1 1
1.13739504770186 1.10675214112194 0 0
0.792870377611737 0.769911893033583 1 1
0.715855180247986 0.696551731047391 1 1
0.302290684545481 0.293408432016566 1 1
0.802424545978168 0.777867193655853 1 1
0.570331807495392 0.554535670584101 1 1
0.517803001411885 0.502769599728206 1 1
0.580760395606314 0.565196049969714 1 1
0.459084803909212 0.447624335146085 1 1
0.275264917037399 0.265729105488631 1 1
0.626630422816022 0.608179668387041 1 1
0.566070881284835 0.549046448023771 1 1
0.345097504215478 0.334991962086975 1 1
0.47257887383124 0.457758956917714 1 1
0.0134893486919828 0.013337382495961 0 0
0.665978290238518 0.644936762737579 1 1
0.344442938995555 0.33523182625625 1 1
0.598953437696756 0.581628478015034 1 1
0.320639733438234 0.309972935954952 1 1
0.645271756508951 0.623568154527087 1 1
0.653327892327723 0.632374799287949 1 1
0.808913487368558 0.783243691051277 1 1
0.560298647063031 0.541636536716261 1 1
0.540918939303578 0.526201674865854 1 1
0.540974477275752 0.524525956844321 1 1
0.753001369619197 0.729312916919301 1 1
0.491889760870179 0.476140109438649 1 1
0.682617723533549 0.66059296993709 1 1
0.294964702137358 0.285572146058931 1 1
0.538321102085 0.521145189905076 1 1
0.626449508565754 0.607219826518404 1 1
0.532302493890165 0.515654284519246 1 1
0.700883979169139 0.679533125840678 1 1
0.55485049781324 0.538629299953408 1 1
0.655850224968232 0.635461050071313 1 1
0.59587399106893 0.5788622009176 1 1
0.512624584847688 0.500366715538858 1 1
0.281949116365079 0.27271043869661 1 1
0.243413869175374 0.2365001067611 1 1
0.517654117187093 0.505033715717253 1 1
0.177479389258926 0.172453149127729 0 0
0.54522247391773 0.529277529819172 1 1
0.15630091143337 0.15215154846275 1 1
0.430818490722178 0.417917579388319 1 1
0.254547091778757 0.246572559477172 1 1
0.450884708919074 0.439219727221817 1 1
0.219251973666802 0.214116643105068 1 1
0.4693624759095 0.452840914892744 1 1
0.342357072005431 0.332208834879347 1 1
0.556929046014446 0.542425731813919 1 1
0.775249935124059 0.750506261088248 1 1
0.536635299983589 0.520725962396151 1 1
0.31328943291174 0.302961363571487 1 1
0.457230577470297 0.441271248949892 1 1
0.343209256602352 0.332662630416599 1 1
0.404759391858921 0.391273114071662 1 1
0.417086681073376 0.403142907194528 1 1
0.115374907096169 0.113932110742729 1 1
0.739244298700005 0.71722684578581 1 1
0.550197348325857 0.536898779940936 1 1
0.42740142891074 0.412128320738191 1 1
0.301224443331069 0.295387366416811 1 1
0.701832610259884 0.680131749990335 1 1
0.674997040095219 0.656558490406019 1 1
0.512622981043364 0.496829573910705 1 1
0.649772732046738 0.632011568638122 1 1
0.0855018047136141 0.0837306631710542 0 0
0.544367089049583 0.526293625884587 1 1
0.45045339842197 0.436276085513396 1 1
0.2840061189653 0.272692976482501 1 1
0.508285575499223 0.491866344152973 1 1
0.666235747504443 0.646928821334277 1 1
0.389848336110371 0.377191709613203 1 1
0.523357255418751 0.507938370792523 1 1
0.484279721134033 0.470310203175728 1 1
0.462314122630922 0.446580441470595 1 1
0.105480779730313 0.104895979229899 0 0
0.337028526379747 0.326798220901044 1 1
0.311447194305055 0.302913563696226 1 1
0.404778827972185 0.39260547234181 1 1
0.836781645668404 0.812442831021899 0 0
0.745396576638232 0.725421168869786 1 1
0.483310870153058 0.471199081237793 1 1
0.625667891720641 0.608183666219527 1 1
0.563083931120979 0.551560187501567 1 1
0.306032170334219 0.29577994868843 1 1
0.455559454320971 0.444686974629875 1 1
0.409415299279421 0.399631160976725 1 1
0.608364731921471 0.590655372080962 1 1
0.335037977533107 0.323220666039376 1 1
0.348384884788344 0.339120736444273 1 1
0.51412363364357 0.499182505394781 1 1
0.529926159238653 0.512462792227963 1 1
0.866718810068035 0.840784112982998 0 0
0.609878710229971 0.59173693780095 1 1
0.258762520333017 0.251104390065279 1 1
0.582396439229656 0.563532537033688 1 1
0.145881218859169 0.141089347413373 1 1
0.687910166319569 0.667317461783202 1 1
0.544937193302859 0.530063276925325 1 1
0.554288403556376 0.537533578570435 1 1
0.43282054513976 0.419135046978865 1 1
0.403660024414854 0.390695861710028 1 1
0.294540365419486 0.286330771639379 1 1
0.759129681225259 0.739210129629159 1 1
0.912422564756067 0.883775813367022 1 1
0.517204736643659 0.501681240741521 1 1
0.587266994200847 0.568835299904577 1 1
0.644027418246119 0.62541402500398 1 1
0.52293849710808 0.508970973579567 1 1
0.524110658021721 0.509976369666258 1 1
0.461214207936028 0.446014473115503 1 1
0.750065401480819 0.727305670148193 1 1
0.293030358155938 0.284065311417228 1 1
0.492891554742035 0.479566080935699 1 1
0.800342782892039 0.77643996099889 1 1
0.452688152609263 0.439138369664602 1 1
0.334245614562615 0.325673249785476 1 1
0.533119417351505 0.519881194367127 1 1
0.86654437414966 0.839093251030049 0 0
0.350872654372139 0.340781397098304 1 1
0.788289361223584 0.765225431099814 1 1
0.5573835560544 0.542603851131157 1 1
0.782641168322701 0.760693874119882 1 1
-0.216881482509439 -0.21018757389023 0 0
0.580586167814863 0.561818588235947 1 1
0.576165671019576 0.560353186517082 1 1
0.201259348678915 0.195632294195175 1 1
0.829890033930956 0.809181936340751 1 1
0.328170150335263 0.320118689901806 1 1
0.705584016691362 0.684607498150937 1 1
0.434624730874598 0.421161125823512 1 1
0.506075647978688 0.492124478679214 1 1
0.589328778846354 0.57125938023094 1 1
0.399638044944809 0.386396699851847 1 1
0.615079380902085 0.597184000103383 1 1
0.34837934565794 0.339333886451634 1 1
0.818108762220815 0.794684628823834 0 0
0.633009856135625 0.616988127545448 1 1
0.665247250541926 0.646986489746159 1 1
-0.0608452193875775 -0.0590819517635865 0 0
0.956838230450915 0.930121893006258 0 0
0.437871071270767 0.42574298772298 1 1
0.367723558872358 0.356187293190318 1 1
0.891615742422813 0.870372562267207 1 1
0.0839988657036746 0.0841507383393479 0 0
0.513931152381218 0.499766708643292 1 1
0.107995915557738 0.104031381971842 0 0
0.336221924350782 0.326587836819041 1 1
0.318294754817513 0.309224524991336 1 1
0.703822189431414 0.683719379125965 1 1
0.422863950666128 0.40854780982042 1 1
0.547639649413225 0.530389418435694 1 1
0.518064419483835 0.502744989312141 1 1
0.598042538378374 0.580323136465891 1 1
0.764858278129014 0.74038331392482 1 1
0.398099909414032 0.388885716537782 1 1
0.183797862455449 0.179337472156398 1 1
0.630804898702648 0.611526450097779 1 1
0.481289851116424 0.467423589377874 1 1
0.460613876816118 0.44911321380972 1 1
0.593286705694643 0.577731829518217 1 1
0.348247518394209 0.338575636397998 1 1
0.38371067114432 0.374384270442154 1 1
0.76093777375746 0.73689414791699 1 1
0.292976543320846 0.28513297241063 1 1
1.04074492087452 1.00847687730288 1 1
0.64371543689512 0.623370808244385 1 1
1.10823572066692 1.07779612505361 0 0
0.256008167669776 0.251462607004995 1 1
0.80233501172568 0.774544377430648 1 1
0.684053329134915 0.665567185576596 1 1
0.235802981860999 0.230205496753368 1 1
0.300869686227366 0.290403167576238 1 1
0.176837584046117 0.171031283720053 1 1
0.615958197032383 0.600301338410278 1 1
0.405572045153002 0.391706267913594 1 1
-0.00689773512202535 -0.00798833191807918 0 0
0.392982387918303 0.379160161432954 1 1
0.720836440402864 0.700834783260606 1 1
0.659131472535312 0.64206549599644 1 1
0.233271793876383 0.227167625984447 1 1
0.540695414334286 0.524605356259104 1 1
-0.0110296096558049 -0.0115532975867865 0 0
0.504756974395117 0.489896811119866 1 1
0.348492043422276 0.338252780871836 1 1
0.52294085921491 0.509892343126514 1 1
0.261435579870662 0.253099092125594 1 1
0.315446728958241 0.307690046556326 1 1
0.217984683702969 0.21098098954362 1 1
0.483585973841415 0.468479738446657 1 1
0.484862470537952 0.469689535787687 1 1
0.467383652808217 0.453397818473093 1 1
0.517394104381206 0.50031119062593 1 1
0.865545195711492 0.842193017056892 0 0
0.42288492672463 0.411477251766727 1 1
0.566439615724495 0.549803128982784 1 1
0.641726643455055 0.618845155411993 1 1
0.478453332789532 0.462813784419585 1 1
0.487322766646383 0.468242072451259 1 1
0.496765756082156 0.480916502522209 1 1
0.858012109854053 0.833269765600628 0 0
0.362081534514717 0.353246957512957 1 1
0.393060638838729 0.38216060453727 1 1
0.31529678635811 0.306625139245778 1 1
0.417064384625481 0.404750207045618 1 1
0.832856860585916 0.811031936225796 1 1
0.668814746637155 0.65045818290586 1 1
0.593728618240301 0.577067715697909 1 1
0.538213695498025 0.52229622309906 1 1
0.308055513383598 0.300683332261684 1 1
0.324669479938736 0.312941916550233 1 1
0.585001398429507 0.564749888627174 1 1
0.684583206681691 0.660916279250644 1 1
0.660243558858564 0.642674830809999 1 1
0.671814600714515 0.653037298186203 1 1
0.900300575979255 0.87265553737722 1 1
0.940623122216538 0.912874970465565 0 0
0.698166984943261 0.678146407462817 1 1
0.788487023519757 0.764212406861869 0 0
0.458087686574314 0.444380811500862 1 1
0.206387370729088 0.19998624580027 1 1
0.652648528382265 0.633112985376183 1 1
0.455352232343458 0.44143081642847 1 1
0.652791475152879 0.631197242752735 1 1
0.498070093770661 0.480718958642057 1 1
0.25005948708931 0.240844772118587 1 1
0.64688965981697 0.624488897316703 1 1
0.298988227671904 0.291366591752551 1 1
0.710619873858786 0.688804128866298 1 1
0.290243350845705 0.278734728632292 1 1
0.450147351021174 0.434834891634738 1 1
0.469908992435987 0.456699399025567 1 1
0.539849462431648 0.523708765902755 1 1
0.718334477296139 0.695391799936678 1 1
0.708323891264601 0.687590806162459 1 1
0.482032082758323 0.468109856126462 1 1
0.825204871131483 0.797957825559623 1 1
0.604077066991948 0.586049725018218 1 1
0.301922648819819 0.294006648575691 1 1
0.351646428311121 0.342046633105258 1 1
0.540112446434756 0.524456137268847 1 1
0.459424635097066 0.446729105462708 1 1
0.535027459888969 0.516894216751529 1 1
0.509103447942346 0.494496494098547 1 1
0.561804643134938 0.54536555258463 1 1
0.354462322797012 0.341919129012366 1 1
0.409321572386766 0.396837778932735 1 1
0.586702448210391 0.567465129588891 1 1
0.244038830607735 0.234253718191794 1 1
0.365868732550501 0.353848139151782 1 1
0.563700454328856 0.545775052807699 1 1
0.561895740025345 0.54497195141011 1 1
0.561444320756055 0.54376260823507 1 1
0.77336186126262 0.751339303756797 1 1
0.834322532613702 0.808091569437425 1 1
0.351188530812239 0.340529773541036 1 1
0.801184210128826 0.775820442565611 1 1
0.563626382107132 0.548661263054274 1 1
0.612875753570354 0.597943522477036 1 1
0.489846564556546 0.473112215037369 1 1
0.858591452422053 0.834685588644285 1 1
0.764538693238521 0.740562756513302 1 1
0.87827049221346 0.852642756793799 1 1
0.65160377130405 0.634372109200995 1 1
0.283223024542375 0.273994053108043 1 1
0.167460232556279 0.162487809267571 1 1
0.249274458098292 0.242698979051578 1 1
0.310116892776598 0.297891210240039 1 1
0.437965194597432 0.422888873060779 1 1
0.351963968369293 0.340749551172966 1 1
0.489666212463484 0.473288362755356 1 1
0.698103654596505 0.677834865785985 1 1
0.601285454442037 0.584751674197008 1 1
0.135277482472972 0.132298801013427 0 0
0.595441513940955 0.577626813481334 1 1
0.392246665777353 0.383014502627049 1 1
0.329988280592937 0.319448313020624 1 1
0.315041728380382 0.307182137703319 1 1
0.603162922561267 0.587597020532862 1 1
0.411413759136011 0.398996482476964 1 1
0.727870493115084 0.708728461455546 1 1
0.390293754793377 0.375434119269283 1 1
0.659874852893613 0.641163211237614 1 1
0.654360152072876 0.631837193426089 1 1
0.57591483173596 0.559662714665431 1 1
0.389072511641696 0.37628387896462 1 1
0.559236425482477 0.541382130005678 1 1
0.322322483493188 0.313667439909314 1 1
0.56167437775218 0.546071684418402 1 1
0.371434090055433 0.360078057171949 1 1
0.130180094671597 0.124736963802987 1 1
0.362675529366782 0.351964893543892 1 1
0.44713795077844 0.434115179927249 1 1
0.285007301789172 0.276651850448241 1 1
0.41843271462351 0.406709077602449 1 1
0.679254090867204 0.66096531220568 1 1
0.4674505209101 0.45527552396172 1 1
0.396769174422109 0.386077035644028 1 1
0.278496810950361 0.270687870722132 1 1
0.481926449635117 0.469105511427585 1 1
0.343808325815059 0.33592648022684 1 1
0.616161962345848 0.599398330283337 1 1
0.441417027018179 0.42945610586884 1 1
0.561366228717461 0.54511829490804 1 1
0.577398379029504 0.559226418343828 1 1
0.259680128295049 0.253453787023943 1 1
-0.0513727173087458 -0.049839925583417 0 0
0.477608307420088 0.460399931239341 1 1
0.550438987351547 0.532326821369753 1 1
0.417906791512299 0.406158546810122 1 1
0.798357945790344 0.77715120341442 1 1
0.162188425927468 0.156136245112972 1 1
0.393952682044928 0.383974841071479 1 1
0.0841554403040389 0.0817295296933633 0 0
0.180403197783069 0.174937845708063 1 1
0.508752304278725 0.495550769815067 1 1
0.227778545758205 0.219879136003022 0 0
0.592726954072454 0.575007321402396 1 1
0.369379173389331 0.356739835890626 1 1
0.721781173011932 0.70011196918376 1 1
0.635202530959034 0.612367137052461 1 1
0.480005215956265 0.466567288114599 1 1
0.597934943065104 0.579784851439831 1 1
0.609788541825341 0.592162979373341 1 1
0.562355313744242 0.547904712092538 1 1
0.786672608638472 0.761183948191167 1 1
0.645425668622782 0.627530005192291 1 1
0.348976845161826 0.33797592718611 1 1
0.25298800223848 0.243507821159503 1 1
0.497752215532962 0.482262910695147 1 1
0.469774101102859 0.454590355401086 1 1
0.367190730942946 0.356293215261124 1 1
0.475839655783683 0.463163152998111 1 1
0.290374764723396 0.281375579056314 1 1
0.610893016366762 0.59315060791786 1 1
0.319421561161815 0.310704266355213 1 1
0.201186727992491 0.194394025240011 1 1
0.348987194400455 0.337459163722704 1 1
0.574116259955455 0.559139787507974 1 1
0.678890802500863 0.659298868248148 1 1
0.52730660673575 0.512591334701961 1 1
0.167139898697031 0.162664726496245 0 0
0.755111941111888 0.733088839209314 1 1
0.487831068379749 0.473342292567943 1 1
0.505134702162004 0.493177678146091 1 1
0.144541071659214 0.140145109235475 1 1
0.225380824527217 0.219612668389167 1 1
0.473985529634006 0.458229722278286 1 1
0.433289065256349 0.421844238943562 1 1
0.472679760982157 0.459573474921777 1 1
0.555213570656466 0.536823471386092 1 1
0.119475521614513 0.115812399399616 1 1
0.781161295095755 0.757570838036785 1 1
0.538707580615317 0.523402516294642 1 1
0.614672771365566 0.59831673117901 1 1
0.46974079877957 0.453703339097515 1 1
0.322854150400124 0.31392837582541 1 1
0.565182858740397 0.550635421520926 1 1
0.70949622941333 0.685078771630765 1 1
0.718177006180031 0.697383582159161 1 1
0.607495274933925 0.58994716761559 1 1
0.795210003896505 0.768399447190529 1 1
0.179512359197177 0.173416021107852 1 1
0.539969661966149 0.525338188069589 1 1
0.461167552930512 0.445238467021865 1 1
0.620915499435852 0.602617026839218 1 1
0.321451743445577 0.312885050443098 1 1
0.478908159881821 0.465744528432525 1 1
0.199102096215285 0.193698930562041 1 1
0.689884548692919 0.671114087433391 1 1
0.707488255851685 0.687703661367826 1 1
0.664099925841461 0.64648620143813 1 1
0.78942081951587 0.765780332586116 1 1
0.315619937885375 0.307668936085891 1 1
0.714560641015103 0.689407098464911 1 1
0.659208967458025 0.640757478698239 1 1
0.721788047132321 0.701923958443413 1 1
0.361820606507969 0.350632036949264 1 1
0.330428240837233 0.321363843253445 1 1
0.50166875623275 0.487502411683652 1 1
0.650366613862671 0.629578049884213 1 1
0.0590961082359271 0.0583713400449997 0 0
0.294267714121999 0.286502586209654 1 1
0.411070614620427 0.39884479134572 1 1
0.727177431847994 0.707888902752297 1 1
0.576331645875442 0.560259566076241 1 1
0.73544107812622 0.712753618198081 1 1
0.493459367669399 0.479645790455221 1 1
0.591993488170176 0.575290212111918 1 1
0.385744120119573 0.373061099025452 1 1
0.429955147578273 0.420310792864379 1 1
0.588781267519536 0.572071662109206 1 1
0.56683846903402 0.542912783821139 1 1
0.310716236723547 0.301534588755611 1 1
0.276252624316345 0.26633103787158 1 1
0.579993207469708 0.56104916941452 1 1
0.582471455283832 0.566840868613238 1 1
0.379703518000331 0.37268560675882 1 1
0.543652864915005 0.526192894030513 1 1
0.412899635962825 0.399740722884837 1 1
0.583138619607716 0.564462794422151 1 1
0.293247923656579 0.282558864764924 1 1
0.633715425622081 0.613158326176236 1 1
0.428672126218978 0.415181907780795 1 1
0.582187929982128 0.565295082774836 1 1
0.593967496686788 0.574443729617876 1 1
0.77300950786159 0.752257387112166 1 1
0.380639917066757 0.371131825244068 1 1
0.585356240859011 0.567153797777047 1 1
0.319168254384627 0.30812585386651 1 1
0.628464127032709 0.608970389274207 1 1
0.0332430169474963 0.0344066651912089 1 1
0.476925992800978 0.462602265120872 1 1
0.419212807696082 0.405653385556492 1 1
0.601088124586696 0.579871563721393 1 1
0.594135454418978 0.575533960977194 1 1
0.261706560096174 0.253036510598216 1 1
0.530779597058656 0.516995953448612 1 1
0.533328955109824 0.517626121028812 1 1
0.399633330677188 0.388495092312732 1 1
0.392241229651703 0.380117870283215 1 1
0.560888475715312 0.544168813105062 1 1
0.239051663465783 0.232457401143946 1 1
0.429180367007605 0.414675808706327 1 1
0.680034967722825 0.662079689177395 1 1
0.424148725921795 0.40659014880421 1 1
0.68206831462269 0.66061438452375 1 1
0.27459184544641 0.268280339105258 1 1
0.737858857333154 0.716209895202647 1 1
0.780282172376144 0.756345544088183 1 1
1.02132871710672 0.991201039956597 0 0
0.865961863577308 0.842747385562705 0 0
0.166401492116318 0.163125004344039 1 1
0.369029194116422 0.357625151721751 1 1
0.41627968884271 0.40375602398865 1 1
0.398412901278514 0.386377679571414 1 1
0.381089703234009 0.369275535811828 1 1
0.554848530263392 0.540708249349632 1 1
0.312951085993136 0.303125093256009 1 1
0.668016944293893 0.650234753825775 1 1
0.903817033691888 0.879176223515036 0 0
0.523359488206828 0.508758456103773 1 1
0.223354156572417 0.214066770648717 1 0
0.61291416156687 0.597131518425776 1 1
0.564345276504723 0.548582993753687 1 1
0.355790945475863 0.344909893873613 1 1
0.482534276816526 0.467354852038548 1 1
0.676437233286996 0.656459986396153 1 1
0.586989396004205 0.572919045231269 1 1
0.404914146049818 0.392576129818897 1 1
0.3832046371898 0.3721367800795 1 1
0.255946674398467 0.248494916261666 1 1
0.554981708074534 0.539720370001977 1 1
0.457995101455175 0.444246510227524 1 1
0.642193562620702 0.622708483520278 1 1
0.976560166135775 0.945915066714854 0 0
0.52946925293885 0.516725691588456 1 1
0.742220607119526 0.719566406163993 1 1
0.751222054515629 0.727665471950311 1 1
0.528239382687345 0.512010155596551 1 1
0.557209975630547 0.538457901680485 1 1
0.627186304079984 0.610258945932051 1 1
0.655730113640358 0.636149527859035 1 1
0.37411791351531 0.362808491154193 1 1
0.554230594528027 0.53899161103384 1 1
0.457751429450274 0.443560849066577 1 1
0.426683032644422 0.416725921207984 1 1
0.312547923200301 0.301906710612615 1 1
0.62358863104663 0.603893553201512 1 1
0.502279483080123 0.485088241142367 1 1
0.629718037483476 0.61313027192706 1 1
0.390290524842976 0.380325906922787 1 1
0.859982589442493 0.835349901356195 0 0
0.303027249477646 0.295704449592572 1 1
0.672641380922076 0.652637726178175 1 1
0.410252818446882 0.39719494753988 1 1
0.505808173878908 0.490263455592775 1 1
0.397094579146629 0.384028695669376 1 1
0.21548402682054 0.209944013909936 1 1
0.86832187164162 0.843048756960206 1 1
0.508048145209435 0.492363478619085 1 1
0.515624262933081 0.50261877426068 1 1
0.703060030018775 0.684819584830645 1 1
0.602463289352781 0.584141452073339 1 1
0.221370400474525 0.215402620321498 0 0
0.707926482800862 0.686962531384815 1 1
0.330531332603271 0.322783549700534 1 1
0.436051634957889 0.42588351893571 1 1
0.0271272689224264 0.0274781658862743 0 0
0.42293739160066 0.412500275428386 1 1
0.279389086128477 0.268301381324214 1 1
0.365604152981026 0.353847974691462 1 1
0.513595673811465 0.49698641178512 1 1
0.513054378730583 0.49612334883202 1 1
0.658133432713416 0.638159977736891 1 1
0.681626298344905 0.661196053576449 1 1
0.824063113862909 0.800363674471329 0 0
0.661080404445664 0.638857480468864 1 1
0.388416453610027 0.375250085202936 1 1
0.508558019969174 0.491383207882807 1 1
0.545038807079326 0.528161493864477 1 1
0.684012681522702 0.661115495573672 1 1
0.480063707717678 0.465965225859659 1 1
0.412938140642708 0.399691744872855 1 1
0.775851627836958 0.753969535680756 1 1
0.459045511340995 0.445727059533851 1 1
0.601988312719804 0.583338802956306 1 1
0.0643939004414284 0.0616958393827252 0 0
0.197562086293333 0.192707375762218 1 1
0.379719104392567 0.370197504315099 1 1
0.773137939189534 0.74690756899277 1 1
0.543176140697036 0.527081222164875 1 1
0.416096289034982 0.404108623350325 1 1
0.433668249399181 0.420043359788824 1 1
0.416724302167697 0.404220809967454 1 1
0.419581019466679 0.407070926388774 1 1
0.640630622733293 0.622999641833342 1 1
0.15509017893522 0.151111870943247 1 1
0.706014768568363 0.685646176993952 1 1
0.482342448887982 0.468979745683275 1 1
0.239945969770938 0.232531804064185 1 1
0.673707970394232 0.653138396713905 1 1
0.684919909428227 0.661430589097534 1 1
0.458973261648738 0.447735367305624 1 1
0.774702148167493 0.750012485069226 1 1
0.184353656904868 0.181861546015839 1 1
0.64927176618077 0.632017897952731 1 1
0.641551446741681 0.624471872099998 1 1
0.403753384633399 0.392862967040056 1 1
0.724391408943027 0.703121554718128 1 1
0.410909064725986 0.398435729369575 1 1
0.556642001696302 0.540508691550585 1 1
0.409452116092243 0.396270738991547 1 1
0.768377059924342 0.744460602932505 1 1
0.576635740751193 0.560015309636889 1 1
0.538387499633521 0.52460287709051 1 1
0.526570605797764 0.507740619518344 1 1
0.562523671595852 0.544019958216512 1 1
0.330366891947958 0.320087520192882 1 1
0.223258153433539 0.215017194658076 0 0
0.337779769065819 0.329488602939646 1 1
0.394007216607782 0.384574246731612 1 1
0.411969348558843 0.398468785779419 1 1
0.295816020924613 0.287042906956952 1 1
0.0789743290302979 0.076018349601772 0 0
0.320337907725182 0.310543743477665 1 1
0.401766178605151 0.391647310199468 1 1
0.292554600144628 0.282294886707158 1 1
0.433600203028653 0.41960308546763 1 1
0.646514461455954 0.629643294909719 1 1
0.312845929547907 0.302148954019159 1 1
0.335212180393984 0.327134105876202 1 1
0.689841317664195 0.670841386875315 1 1
0.25986604709944 0.253095223887161 1 1
0.352076555045564 0.342092468266253 1 1
0.520713808141302 0.502484905058138 1 1
0.329727565119211 0.320257174511709 1 1
0.565541333269599 0.548189876430623 1 1
0.49723902218868 0.482956567133094 1 1
0.647931024589564 0.625546968273872 1 1
0.493459609584256 0.479371836866368 1 1
0.544904918259783 0.526797154648335 1 1
0.357306889396324 0.347822677005269 1 1
0.2947306429071 0.285286978739055 1 1
0.290474649401198 0.280790130551195 1 1
0.371883470012608 0.361073528323734 1 1
0.44253477729821 0.42983400396023 1 1
0.314651125904235 0.305899219631569 1 1
0.632391694615059 0.611943863700663 1 1
0.79374912596103 0.771998388635551 1 1
0.517433581833966 0.502120655508256 1 1
0.525851082658474 0.50976896097565 1 1
0.120995164996748 0.118062171987893 1 1
0.142716090835353 0.13791965200854 1 1
0.933649181818298 0.905608796529988 0 0
0.587693866427296 0.571616357673502 1 1
0.255586854370238 0.249456465256855 1 1
0.763705849860866 0.741583498663029 1 1
0.121988879589236 0.118064251132322 1 1
-0.0246336200101324 -0.022730708730272 0 0
0.809111061740064 0.785770160167711 1 1
0.404310269531433 0.392847862456492 1 1
0.303871604809791 0.295743537439974 1 1
0.223232726270602 0.215068875038932 1 1
0.725668196038003 0.704954862670316 1 1
0.703184197148645 0.682415715622687 1 1
0.514118235945703 0.496577468263027 1 1
0.62223721222556 0.604997231231989 1 1
0.727315687102986 0.704483016405297 1 1
0.363971545322196 0.352991668410947 1 1
0.359946940107465 0.351098932601676 1 1
0.310225975622805 0.303670158673946 1 1
0.582284326107191 0.56594349903912 1 1
0.526672557718074 0.512523746102985 1 1
0.593098209003454 0.577267614536064 1 1
0.173161336561439 0.169319779800653 1 1
0.568942890727977 0.55108371854015 1 1
0.752195748521427 0.733064850310398 1 1
0.365794355419157 0.353672154320703 1 1
0.525631025015685 0.509594401305131 1 1
0.313699058867479 0.303919531270906 1 1
0.776961070191157 0.754011532426932 1 1
0.0782387239729951 0.0768241182369171 1 1
0.487299402230777 0.472850341340929 1 1
0.688099949036331 0.667709006112495 1 1
0.054168722366358 0.0547880365014256 0 0
0.227693357366302 0.22166279306923 1 1
0.731740898345744 0.709830437178047 1 1
0.67073148726408 0.653039270299629 1 1
0.813056978605331 0.79157930968769 1 1
0.305166509095138 0.298142691027346 1 1
0.783280873954671 0.757478250583426 1 1
0.563901575763458 0.547099779475608 1 1
0.663803636937539 0.645275052418474 1 1
0.802915127960979 0.780213110130189 1 1
0.497698030642586 0.483605552536414 1 1
0.462646593182782 0.447867108446663 1 1
0.768030495085177 0.744361991614668 0 1
0.714278113939435 0.694249307042538 1 1
0.865551890812232 0.83989463340854 1 1
0.602162312360741 0.584379909037049 1 1
0.42187107387108 0.411973135183002 1 1
0.660170814759321 0.638828695983226 1 1
0.251866364680795 0.243631306431348 1 1
0.416023419723428 0.403576723782972 1 1
0.37385640369985 0.361416942996553 1 1
0.563091133161286 0.548081547401385 1 1
0.234524476581779 0.229353231246691 1 1
0.718355113101886 0.696494543796083 1 1
0.605716834150077 0.588559460385125 1 1
0.479883367385139 0.466331419102386 1 1
0.600283391652862 0.581563802007849 1 1
0.33929875614762 0.332811603112741 1 1
0.24994325521663 0.240927234021874 1 1
0.761910161036264 0.738276119664278 1 1
0.81270893425456 0.792053182562144 1 1
0.457854151691413 0.442645971612011 1 1
0.494888129479421 0.479910722384108 1 1
0.30036892711445 0.290865105871502 1 1
0.630133790356105 0.616010991853567 1 1
0.696415891674653 0.675084127090679 1 1
0.393593223777519 0.381214261573236 1 1
0.272826563928464 0.264895627650744 1 1
0.65913136403413 0.63997076277555 1 1
0.300875597173737 0.291460127075387 1 1
0.365964700561078 0.354717892206197 1 1
0.0325119621351586 0.0315062387614791 0 0
0.312192733481566 0.302801554250166 1 1
0.492654267430445 0.478609334647456 1 1
0.448642445791766 0.437504614517616 1 1
0.229339959303122 0.221595127902989 1 1
0.474073358039591 0.460419326285846 1 1
0.722195361662394 0.701168275411302 1 1
0.373235412206001 0.362640553927471 1 1
0.0682729875978261 0.0654074947363982 0 0
0.339534493319991 0.327922956982892 1 1
0.40375187934271 0.393832583159543 1 1
0.531063978033073 0.51603045159128 1 1
0.570966570550431 0.555284709261714 1 1
0.412057934928986 0.399720994199907 1 1
1.07130039367139 1.0393397521139 0 0
0.667491157514954 0.64660556355521 1 1
0.389688871330402 0.376678811636494 1 1
0.499239953864853 0.482581992044913 1 1
0.510084552446133 0.495821928106062 1 1
0.481113732482189 0.466107668929499 1 1
0.540021918687271 0.525321365683181 1 1
0.686606482571635 0.665444604228024 1 1
0.954899433383866 0.928148711162402 0 0
0.800715033530739 0.77318689747241 1 1
0.591691492953971 0.573625848382532 1 1
0.741339442555098 0.718508366294521 1 1
0.514655337825677 0.500731058976749 1 1
0.514378420632006 0.502874536351308 1 1
0.0803049488872573 0.0771407011561356 0 0
0.5175957408946 0.501182295745023 1 1
0.714347969747665 0.695723839350788 1 1
0.494974523830571 0.480108548344197 1 1
0.570507228343959 0.552385878667708 1 1
0.487958318580066 0.474679288881417 1 1
0.532403616454396 0.517880356868877 1 1
0.628155214138081 0.612233944102397 1 1
0.277042923559012 0.270310813343937 1 1
0.426692187606694 0.416293543319706 1 1
0.867835245045131 0.843900349243671 1 1
0.672548575400648 0.652607481772304 1 1
0.612574517780544 0.595494259783103 1 1
0.53629005334289 0.517931392641786 1 1
0.440000188929602 0.426039231730666 1 1
0.471595792335961 0.458423250193103 1 1
0.521526633790959 0.506121750894087 1 1
0.445816852636704 0.430364627044105 1 1
0.308276071298804 0.299603446915358 1 1
1.13168784469187 1.09643257254675 0 0
0.294898156277047 0.288925482508465 1 1
0.659513464759686 0.639867618883213 1 1
0.616520425076601 0.599187817536486 1 1
0.323916796828981 0.314272512797162 1 1
0.365768330556295 0.353522256027389 1 1
0.554553675711397 0.54095551794724 1 1
0.93983628769053 0.910243897048566 0 0
0.477046840626571 0.46327057753196 1 1
0.624701166280844 0.607261047570622 1 1
0.457090045902308 0.442388704362095 1 1
0.895270864597544 0.8699331019184 0 0
0.693307758295374 0.673443841125933 1 1
0.720642619600437 0.702022862759196 1 1
0.107175590996631 0.105321908185916 0 0
0.258390333824206 0.252143049314171 1 1
0.38431541637444 0.374203953095139 1 1
0.18937630773724 0.18275247214781 1 1
0.729107270416346 0.703745715488072 1 1
0.774987919792827 0.753434361810678 0 1
0.748111801202534 0.723753861156045 1 1
0.357541274678822 0.34736567717206 1 1
0.403168385048572 0.393370555681474 1 1
0.492420066039282 0.478570449702375 1 1
0.77121695905226 0.748196389387546 1 1
0.382974477439812 0.371768049085799 1 1
0.509240336052869 0.493658938045223 1 1
0.583181231102114 0.567882466367867 1 1
0.172006313533774 0.166415366826551 1 1
0.238989289560256 0.23300034756474 1 1
0.346224653222802 0.336598822962584 1 1
0.535510127669443 0.517174524338572 1 1
0.687610422006382 0.663079442974734 1 1
0.310956626288354 0.301700051513604 1 1
0.667812346045786 0.643485954260819 1 1
0.316324623149641 0.308042055189407 1 1
0.476204899141791 0.462974624444809 1 1
0.774368581491901 0.752102543818555 1 1
0.272856130977114 0.266297516366061 1 1
0.827470277080634 0.803325872112767 1 1
0.597225690015708 0.577621293073185 1 1
0.345441072124212 0.33561821501737 1 1
0.099610902543841 0.096285616306993 0 0
0.277820600747841 0.273407485051713 1 1
0.866081984795334 0.840555717742061 0 1
0.233306557725669 0.222772333376286 1 1
0.116669776667245 0.113341972625688 0 0
0.560978522242256 0.54197547026348 1 1
0.620711252728342 0.602288601319182 1 1
0.38087033826873 0.368797643352394 1 1
0.554309703836587 0.536389261762017 1 1
0.097478936456578 0.0952559514021428 1 1
0.163519254545622 0.156413529417234 0 0
0.0906215628794693 0.0877430830451522 1 1
0.564150618695834 0.548273884426286 1 1
0.305390597590442 0.299039151470038 1 1
0.307877754772236 0.297591187856892 1 1
0.0133570906126256 0.00997567346263196 1 1
0.394513969702526 0.380654048727093 1 1
0.723989541388936 0.701781306384461 1 1
0.547307308239885 0.531610352361798 1 1
0.478139711124146 0.463823243049411 1 1
0.452035341538822 0.4407946927652 1 1
0.547737537810415 0.533157227057315 1 1
0.568577903571151 0.550881946774159 1 1
0.484717044579751 0.46721610658193 1 1
0.39829903618824 0.385989283656613 1 1
0.0861704998835822 0.0829762319527339 0 0
0.466385269505661 0.450436600024196 1 1
0.216440060927741 0.211539935113518 1 1
0.695848010238581 0.673740044726423 1 1
0.548094567308794 0.533418678862254 1 1
0.871969512982775 0.846878517412509 0 0
0.418179411378482 0.407114477780549 1 1
0.614730395869785 0.59580737155708 1 1
0.934657177467504 0.912140651789554 1 1
0.377559298423513 0.363858491718673 1 1
0.214145697885664 0.207782337525656 0 0
0.481645463290807 0.463849059210067 1 1
0.388310530151775 0.375074472076272 1 1
0.45903940804186 0.445138300479471 1 1
0.934090275784609 0.907365095920724 0 0
0.661509060052813 0.643810815423662 1 1
0.406423126910553 0.392670681502311 1 1
0.168120586367749 0.164304619531575 1 1
0.818931993019019 0.795323831425019 1 1
0.782184085005677 0.759615464965603 0 0
0.931498535242876 0.901451885647723 0 0
0.495625806183587 0.479946631445316 1 1
0.49867938973895 0.484723431231154 1 1
0.436916256084282 0.420138062511131 1 1
0.539844345717606 0.522951689630964 1 1
0.960264149845034 0.933993039445151 1 1
0.495423702041969 0.480344238459559 1 1
0.514456131524174 0.497056458177036 1 1
0.557783903625592 0.543614532869816 1 1
0.447754599965922 0.435256354503639 1 1
0.76025358942768 0.738989503471453 1 1
0.134512027964262 0.130449642565234 0 0
0.267980142088487 0.261620965406627 1 1
0.615596967702208 0.598112628692339 1 1
0.450528578367208 0.434372612561689 1 1
0.334632851953119 0.323120999976437 1 1
0.982814446385885 0.953894511431465 0 0
0.438467949900379 0.425269740620616 1 1
0.656146554285634 0.633946240917147 1 1
0.529822693081567 0.516643233558852 1 1
0.689613190417982 0.671259868615681 1 1
0.598880757482979 0.576995953919928 1 1
0.838786747841671 0.813036288429141 1 1
0.434473253691516 0.420186162987918 1 1
0.424743259979354 0.414972752615503 1 1
0.366591147323929 0.352747296928578 1 1
0.884716594530327 0.858620883932101 1 1
0.488432056293043 0.474536268847432 1 1
0.613653861694253 0.597028865626194 1 1
0.388851864624406 0.377603365094223 1 1
0.402231093731239 0.38856768562032 1 1
0.535458215230716 0.518502927282515 1 1
0.625171912226063 0.607192927185252 1 1
0.351904373382228 0.341540850409526 1 1
0.336730526797473 0.325018471953515 1 1
0.612935976206868 0.594012016009912 1 1
0.508691748093514 0.492883349513139 1 1
0.52111200626292 0.507389264756988 1 1
0.407952201325938 0.394667664126053 1 1
0.659344192015233 0.639186402290019 1 1
0.527779863929552 0.512582847930108 1 1
0.601312972976234 0.585466619389624 1 1
0.586729214083463 0.570236292289535 1 1
0.695310955502512 0.675030593610983 1 1
0.707706140116669 0.689034178754548 1 1
0.856851546532316 0.829520093346513 1 1
0.829443426426748 0.804007092316447 1 1
0.510384992033192 0.498483351045543 1 1
0.603949138052792 0.584586270026116 1 1
0.44198898478837 0.430354390828984 1 1
0.65953518020979 0.636425675346135 1 1
0.734004342911907 0.713109753739187 1 1
0.176115268854614 0.173783524164204 1 1
0.715092396646879 0.695922166084372 1 1
0.624145568591904 0.605329183533232 1 1
0.172983102896256 0.168902394376058 1 1
0.737731726896103 0.717018663760387 1 1
0.636895125654064 0.616379573480696 1 1
0.435578435459035 0.424069051288732 1 1
0.649826956181884 0.63145693811628 1 1
0.593797767978492 0.573619797746016 1 1
0.295007499167326 0.286635254281448 1 1
0.539721035033892 0.520163108521089 1 1
0.808154853763392 0.779161515997781 1 1
0.580519648058076 0.564206672849521 1 1
0.244258770031348 0.237199805420033 1 1
0.175735188079106 0.172687789281784 1 1
0.764097413893604 0.741535327979168 1 1
0.377148205602971 0.365629370357061 1 1
0.516989306260461 0.502678809460746 1 1
0.440736199778214 0.427179285469652 1 1
0.428801129892046 0.416923757225934 1 1
0.644475284935822 0.626297593569649 1 1
0.298998284326572 0.290316500142725 1 1
0.392027996115873 0.379396663914781 1 1
0.35832086477159 0.347731796491919 1 1
0.706804040033411 0.685294016403678 1 1
0.853503448270738 0.82625259357802 1 1
0.597194781627421 0.580019157630434 1 1
0.100056999426882 0.0934447487922673 0 0
0.260062145543092 0.255683374426794 1 1
0.511089599102496 0.497857995905492 1 1
0.645977988443184 0.626734679205476 1 1
0.521420159838464 0.506344812774031 1 1
0.563347762500352 0.546438601395558 1 1
0.232725119114585 0.224565673777898 1 1
0.560791178589268 0.548077842224724 1 1
0.861882020168598 0.831899283616863 1 1
0.729811770484724 0.706699927883087 1 1
0.407546606097767 0.395292278514472 1 1
0.54773468255778 0.530516688652921 1 1
0.467910732727492 0.453870149956079 1 1
0.39056157151284 0.380140235577712 1 1
0.794881890500499 0.770414003585558 1 1
0.367311969628961 0.356830959066329 1 1
0.061983469471049 0.060743204121434 1 1
0.54616730379259 0.52584185270069 1 1
0.55214485664356 0.53549550847101 1 1
0.367291196307712 0.357076535135784 1 1
0.352059590718191 0.341531777287646 1 1
0.227754144717417 0.223219885003015 1 1
0.506124831203404 0.489817347168376 1 1
0.22896288545625 0.222827084009066 1 1
0.22200695224876 0.215606825987964 1 1
0.629400763456231 0.610667461265797 1 1
0.670735543619028 0.652586402330788 1 1
0.673771549462905 0.653333618292321 1 1
0.295847795991468 0.287052796642595 1 1
0.646315565218618 0.627645092973081 1 1
0.674710225983052 0.653211941496791 1 1
0.706294992161709 0.686762929590622 1 1
0.759766558168386 0.739884009023335 1 1
0.469983778649587 0.456791828051126 1 1
0.693379747374039 0.670868489377872 1 1
0.338677425636051 0.327175946939813 1 1
0.127001813081058 0.121191363542098 0 0
0.551434601775476 0.535581614617636 1 1
0.622279071716766 0.603999631241837 1 1
0.555164935506134 0.53659626599581 1 1
0.601384021536524 0.584281341052556 1 1
0.218056845949046 0.209573967317239 1 1
0.316841002072658 0.308355719388196 1 1
0.621216409732744 0.602051520427283 1 1
0.611081666175004 0.590217672308249 1 1
0.25506255491981 0.247933327944614 1 1
0.471311217131113 0.455352470788632 1 1
0.44615520496315 0.434692250235705 1 1
0.316118899774976 0.306715462303922 1 1
0.128824153156338 0.126076037718643 1 1
0.631954567278466 0.617154911550427 1 1
0.1704547363566 0.163910317419147 1 1
0.606851903455265 0.588244069023253 1 1
0.71529449982146 0.69120471532325 1 1
0.216255392316681 0.209514067012375 1 1
0.148264257313619 0.144178141613612 1 1
0.335609587713703 0.323854110306036 1 1
0.180237511493621 0.175909499747212 0 0
0.295773005936764 0.288461152239812 1 1
0.60710615756396 0.590676938890155 1 1
0.590096467475342 0.570191830364456 1 1
0.177238684154071 0.171664230317557 1 1
0.446538647093888 0.43293608393272 1 1
0.672035219388431 0.651782094775512 1 1
0.456263307608391 0.441749549347496 1 1
0.237580125314743 0.227792393762343 1 1
0.0932076099263589 0.0883564058217489 1 1
0.226026310553347 0.219203462947662 0 0
0.641191234752234 0.623041716503347 1 1
0.263039393857464 0.254550743970856 1 1
0.738431160751015 0.71443847514345 1 1
0.692334717237299 0.672259712164015 1 1
0.172358514102341 0.16639523780293 1 0
0.305846634067581 0.298027720316749 1 1
0.324756698882519 0.315955895726012 1 1
0.542219864602071 0.523525459166472 1 1
0.798016541473815 0.773712882696207 1 1
0.332546751150994 0.323710226919596 1 1
0.811793501166698 0.784197594290773 1 1
0.402308201980688 0.390097533893138 1 1
0.439767607235504 0.428313213252209 1 1
0.634941743358174 0.617976852540123 1 1
0.630255318971443 0.613290561926458 1 1
0.210974070870091 0.206312465779034 1 1
0.501854599716048 0.488427395559283 1 1
0.361970119137239 0.348977032611283 1 1
0.387675315430078 0.37643081010664 1 1
0.556615521439287 0.539033276768347 1 1
0.266323153556674 0.258849607991357 1 1
0.517002347103901 0.499749535760834 1 1
0.316395670452492 0.306247878865736 1 1
0.404403590054627 0.39267681047143 1 1
0.150402501347649 0.143980824848501 1 1
0.402748886231327 0.391169300289975 1 1
0.244675746102923 0.235910291944545 1 1
0.613783108440629 0.596232276559382 1 1
0.727598116664952 0.705534888583192 1 1
0.488129271202152 0.472362652445922 1 1
0.480279179644198 0.467445147035059 1 1
0.640411696605828 0.621953309595693 1 1
0.701554961350532 0.682099776498651 1 1
0.365561047871353 0.353453047085567 1 1
0.460739771273385 0.449572805875947 1 1
0.444058254296301 0.429995991810252 1 1
0.273559409677753 0.264676887014562 1 1
0.453336358208262 0.439518127610214 1 1
0.438495431963783 0.426704390242905 1 1
0.575303882730818 0.559235102206567 1 1
0.336154997243488 0.324739151284824 1 1
0.637328591632225 0.618977268124879 1 1
0.194472873067496 0.186491986074029 1 1
0.333362208458507 0.320235184468475 1 1
0.474750509893839 0.460573850357762 1 1
0.744474435311378 0.721055706537118 1 1
0.473498955644829 0.45912823256028 1 1
0.117114553429582 0.11482528469881 1 1
0.605205972694267 0.588030803965699 1 1
0.447635111866419 0.433637374961932 1 1
0.539226180825239 0.523309494527833 1 1
0.550847437114208 0.532507959933178 1 1
-0.00353666691360175 -0.00272214951112809 0 0
0.36246104767233 0.352189996667272 1 1
0.588940570488079 0.572448338179393 1 1
0.645884004447901 0.628453556553255 1 1
0.252034780212799 0.244526595194999 1 1
0.564361316386975 0.547678136035537 1 1
0.498203814176717 0.483925579658391 1 1
0.567801058385732 0.552045190192867 1 1
0.217278094676785 0.212130993887742 1 1
0.755852298528363 0.732608516764071 1 1
0.46520909963821 0.449100909032951 1 1
0.780300364666008 0.758684713098575 0 1
0.636920941301248 0.61764624190832 1 1
0.318956523907951 0.308498063998011 1 1
0.0152768290814426 0.0153606662534298 0 0
0.500046145616887 0.48390063182272 1 1
0.480123985835888 0.466539741949171 1 1
0.274729063980395 0.267722812237996 1 1
0.754558914052601 0.732013215252133 1 1
0.378344303244203 0.36766053912344 1 1
0.548802012100486 0.534683687887214 1 1
0.1950625786711 0.190192945805591 1 1
0.651863917019817 0.63541011966795 1 1
0.380705300825698 0.368779691537088 1 1
0.608935596615468 0.591085355396432 1 1
0.417743235828512 0.407096005514787 1 1
0.2162550203556 0.210219093041339 1 1
0.446197447026201 0.434415108872849 1 1
0.813671229125585 0.789828971271729 1 1
0.636577504512044 0.615334473644302 1 1
0.540680484369293 0.527042425422926 1 1
0.254359142280202 0.247884610279003 1 1
0.758472058474473 0.732623716320289 1 1
0.525749202243117 0.510143703325421 1 1
0.384551788769783 0.374847455998836 1 1
0.39249378353392 0.381933284538941 1 1
0.481000115406874 0.46725346753876 1 1
0.676456619183813 0.656736042641125 1 1
0.679052324275724 0.659621906959089 1 1
0.48660633232767 0.473132499392179 1 1
0.340864888966797 0.330022952482408 1 1
0.654551742035628 0.634674067014571 1 1
0.379561530940359 0.36883119846349 1 1
0.299860848819281 0.291804919151834 1 1
0.484850337679293 0.470594876671067 1 1
0.544702217558088 0.528218679436926 1 1
0.77037687536586 0.748221168697686 1 1
0.478686059738555 0.464397515243637 1 1
0.156166095938627 0.153190200001803 0 0
0.279193558433916 0.269857021875521 1 1
0.715292089836198 0.693514798755604 1 1
0.698007490870965 0.678153285105575 1 1
0.243583167635883 0.236198785436176 0 0
0.354005141418298 0.340665941479383 1 1
0.532894161635813 0.51583218212035 1 1
0.527421201615273 0.509454815405979 1 1
0.197380003027307 0.193185952313917 0 0
0.469346473604993 0.4547160020779 1 1
0.140434659674652 0.13904370081375 1 1
0.851501875053537 0.827001755122017 1 1
0.424534571402976 0.413225185051748 1 1
0.367139500129534 0.35740296170977 1 1
0.411438645671603 0.401959734129044 1 1
0.830612715307105 0.807426995241848 1 1
0.67425688884411 0.654259490740674 1 1
0.724058228249484 0.704420543328436 1 1
0.498947628867323 0.481499470293388 1 1
0.839836163607187 0.815184625681385 0 0
0.462650601630509 0.449002455341721 1 1
0.596643864039852 0.577837714552676 1 1
0.933859435322782 0.90976914716143 1 1
0.771785046014693 0.748476322042938 1 1
0.692500616324738 0.669989520818925 1 1
0.252381948365206 0.24467708398132 1 1
0.129592319468757 0.123951701391608 0 0
0.583957044068435 0.565079826446929 1 1
0.791244127856564 0.768480114368602 1 1
0.682302380668766 0.662756029586451 1 1
0.282441848276617 0.277119571762584 1 1
0.531778002254504 0.5167843677087 1 1
0.67952799349242 0.659816097648039 1 1
0.251588649748915 0.242978357231192 1 1
0.776137042449544 0.754987971275307 1 1
0.423659530745462 0.410681206853729 1 1
0.314824124813745 0.304105189722892 1 1
0.635925561143891 0.618239862264437 1 1
0.183065178391838 0.178057198852805 1 1
0.503358496263617 0.485464614796341 1 1
0.262339402447944 0.256671186244743 1 1
0.32589482054599 0.316868939571237 1 1
0.131688572984588 0.126747505010716 1 1
0.758105633153495 0.734303344246243 1 1
0.371531959584534 0.360387425860775 1 1
0.493391462150393 0.480927630578364 1 1
0.552750364096793 0.53843588315395 1 1
0.552940458695968 0.536274326583696 1 1
0.394858871296863 0.382187456148863 1 1
0.551126606532711 0.53290167965755 1 1
0.645841965916975 0.626909949498284 1 1
0.40241583007821 0.391214380329564 1 1
0.684523335562474 0.664912224997567 1 1
-0.0299744695585031 -0.0295900340351329 0 0
0.671294954487591 0.651372563768783 1 1
0.599959444539284 0.582673792033419 1 1
0.711380779434533 0.689146475027941 1 1
0.171328452148813 0.163133945448061 1 1
0.492292858323442 0.478374661328939 1 1
0.499603086171674 0.484221788268814 1 1
0.539393218543618 0.52283874973595 1 1
0.93000976130726 0.903033653302245 0 0
0.311594242515512 0.302268323740266 1 1
0.304941051122456 0.296218778119439 1 1
0.337571760312676 0.328132263857473 1 1
0.699332921543079 0.678144511812284 1 1
0.668097743790226 0.650976205074866 1 1
0.773651668317478 0.752715425195768 1 1
0.364275583043777 0.354117399951948 1 1
0.186294890047163 0.182694293309116 1 1
0.541056042498512 0.523075490586706 1 1
0.575687953770655 0.558278032202733 1 1
0.653959334795197 0.636272156080825 1 1
0.64772025346121 0.628227381435652 1 1
0.350114990684936 0.339957370125372 1 1
0.530929724954589 0.514518683256439 1 1
0.516900486226808 0.500831287771071 1 1
0.518727457191755 0.502089372799691 1 1
0.529943790579712 0.515138225033374 1 1
0.612800509412088 0.595201284088433 1 1
0.475152093169884 0.461263997441696 1 1
0.438627794525183 0.426920393989614 1 1
0.585916079545131 0.566972645007139 1 1
0.432827485779793 0.420582091504002 1 1
0.545153962838814 0.530262313288025 1 1
0.544965298951293 0.527241890956392 1 1
0.601907065941213 0.582702851662561 1 1
0.500435447942094 0.483271026985849 1 1
0.516833956050238 0.499297996443781 1 1
0.686235319857952 0.666169220985112 1 1
0.525893951366737 0.510868759351945 1 1
0.774510706697679 0.752113475473558 1 1
0.369376220055497 0.363032004943698 1 1
0.601246380375904 0.587194730385799 1 1
0.391495371486789 0.378957406825288 1 1
0.534106356261388 0.518071232980273 1 1
0.653675342292512 0.634864251359008 1 1
0.359537172467251 0.349348990837422 1 1
0.474874554671713 0.458162846455764 1 1
0.494605685510809 0.483703878317077 1 1
0.38250688544727 0.371565308933386 1 1
0.426354663208697 0.416084114355854 1 1
-0.0103492548734617 -0.0102760710602521 0 0
0.38750204455847 0.374643638135786 1 1
0.262696156263259 0.254581760288184 1 1
0.790085299117552 0.768161828107183 1 1
0.0953276493609805 0.092349145178892 0 0
0.358809015777244 0.350018097672612 1 1
0.601017927634616 0.584535976178949 1 1
0.63368719175506 0.616583511563402 1 1
0.689172610226777 0.66716080788027 1 1
0.696213605931486 0.675355692829267 1 1
0.665572815825964 0.642872366651722 1 1
0.726036553644766 0.706519767649446 1 1
0.516149982581487 0.500680250245827 1 1
0.459609644053789 0.447091169725246 1 1
0.595747441607437 0.579562815929264 1 1
0.308657789258815 0.299464737674891 1 1
0.617069910937289 0.59805553543648 1 1
0.793930733739507 0.771235140074638 0 0
0.74126116220798 0.721873179990693 1 1
0.230182133652713 0.222233331713859 1 1
0.169423308847313 0.164625267741904 1 1
0.360932927037725 0.351037044084337 1 1
0.480917687173321 0.467145555801125 1 1
0.310189951664113 0.3023301568835 1 1
0.60562083429351 0.584998582554651 1 1
0.277405410987261 0.27101850074712 1 1
0.626403649411944 0.608756648572654 1 1
0.117909103497671 0.115514559728841 1 1
0.166085738834239 0.159675680193388 1 1
0.373436565777828 0.363540312163063 1 1
0.490158619393242 0.472750691090217 1 1
0.0855266031752022 0.0836414725692051 0 0
0.541834420615324 0.523406260930587 1 1
0.711877032312321 0.689979330075772 1 1
0.74135889588914 0.720033898188377 1 1
0.520080546034293 0.507077161345432 1 1
0.563760927320745 0.548162105506688 1 1
0.652454336061326 0.63500511452175 1 1
0.79450693549204 0.770532046084909 1 1
0.564478985607038 0.546135081558474 1 1
0.396563080232635 0.384321888774313 1 1
0.48261752393238 0.470878685870593 1 1
0.369384123103858 0.358740091132933 1 1
0.613021754870039 0.590164778680669 1 1
0.576791983427504 0.556971592079395 1 1
0.0765828371679951 0.0724943282915243 0 0
0.576132873950386 0.558214854204625 1 1
0.826709038773864 0.801372190978049 1 1
0.537358724783673 0.521265152423629 1 1
0.728020734900596 0.705801181586403 1 1
0.651102737368315 0.631033867225249 1 1
0.416665292879173 0.406115646098908 1 1
0.414597721117096 0.403165217803863 1 1
0.760471967694728 0.73820324174675 1 1
0.581861253923416 0.562855074110303 1 1
0.344111680721737 0.335451783475899 1 1
0.485256106467653 0.473399219296729 1 1
0.343055557747031 0.332988492133593 1 1
0.407388931986728 0.395047954712098 1 1
0.324550504902695 0.316519944977944 1 1
0.134201815779456 0.137335571989496 1 1
0.979718881789468 0.951661265069124 0 0
0.595270663301835 0.577877949434352 1 1
0.281904242456044 0.273544491211684 1 1
0.177694568978051 0.172685537849077 1 1
0.371015919659941 0.360017227335808 1 1
0.593797543184239 0.577990902612801 1 1
0.553351369636776 0.536913391148853 1 1
0.437422906451707 0.425085448098551 1 1
0.399977705597094 0.387804421339504 1 1
0.184040009785535 0.17720080401696 1 1
0.183738660542659 0.177884983956597 1 1
0.117153131660505 0.115799570489107 1 1
0.656627813533178 0.635985781938579 1 1
0.486601519052152 0.47335530241809 1 1
0.259192668833965 0.251515779051501 1 1
0.631322867684723 0.615676733994526 1 1
0.360127639815986 0.348737754127176 1 1
0.569752478466371 0.551682420614572 1 1
0.737627616551254 0.714405052467933 1 1
0.573806467149279 0.55646016139441 1 1
0.705055822498793 0.685378286407719 1 1
0.57178598646505 0.551622502627091 1 1
0.454696998501518 0.442828506768375 1 1
0.413477340152072 0.40194486696809 1 1
0.462440784814608 0.449036269210223 1 1
0.906016419661832 0.875423699878142 1 1
0.617977798990716 0.599550879685695 1 1
0.375951075026808 0.365194440834778 1 1
0.298169961315504 0.28774889323063 1 1
0.573617069701149 0.558484521590712 1 1
0.657056753232662 0.639316653445817 1 1
0.720368637371459 0.700760404779302 1 1
0.244795925476489 0.235350843872514 1 1
0.499396769982571 0.482778764744102 1 1
0.764141846038656 0.743032509184133 1 1
0.725979355580532 0.704342410058406 1 1
0.18607309265311 0.181238863260664 1 1
0.481819744980064 0.464464628789126 1 1
0.223860214892862 0.215585298384542 1 1
0.451427292169778 0.435061497706316 1 1
0.5403437772066 0.526143416967147 1 1
0.319189592309178 0.310567249841048 1 1
0.51810290124436 0.504653994974273 1 1
0.262076203493638 0.255043837983875 1 1
0.519138280443506 0.502549472329323 1 1
0.419331291031781 0.406621215239776 1 1
0.523732023739322 0.504785210367694 1 1
0.590199619944481 0.569116947971613 1 1
0.360702112226502 0.35174093114843 1 1
0.438965019308466 0.427144740049536 1 1
0.698298345831939 0.677987115381381 1 1
0.401549729743552 0.390418658203065 1 1
0.221178624569674 0.212013402881324 1 1
0.378718205738511 0.366992974820352 1 1
0.143312701049506 0.139238133606221 1 1
0.380297881640377 0.369738985928065 1 1
0.551698168712562 0.534541527241082 1 1
0.130815612628214 0.12794777154671 1 1
0.514821514047236 0.49999803752813 1 1
0.500808083442324 0.484878270576966 1 1
0.458692827906912 0.442825432748384 1 1
0.178520167882249 0.17240249372975 1 1
0.561784190269742 0.541907885187632 1 1
0.344268548351966 0.333887168980265 1 1
0.35431844234916 0.343722064400703 1 1
0.422518068941692 0.407471464691387 1 1
0.851555803590034 0.823335207086974 1 1
0.552409580855581 0.535314251528838 1 1
0.657742528658543 0.637824888427983 1 1
0.687664007506388 0.667513596028666 1 1
0.491835409169188 0.476650686360779 1 1
0.527656020080237 0.513513198722479 1 1
0.834564153484945 0.810916842077867 1 1
0.592042423435716 0.579073771723395 1 1
0.683120559314564 0.663787255543555 1 1
0.63273403810565 0.614801839877496 1 1
0.783856079163368 0.762390767506067 1 1
0.477436393802504 0.462185685522919 1 1
0.519375822491543 0.505045678432803 1 1
0.617335511730707 0.598246055410921 1 1
0.467516384669048 0.453881882027955 1 1
0.271603780334834 0.264662071537799 1 1
0.610413427111114 0.591142369583798 1 1
0.5872678841712 0.566835406979796 1 1
0.272926386750088 0.265812824442368 1 1
0.703265858432918 0.684948533980796 1 1
0.39867308883587 0.388272385525264 1 1
0.792132484833559 0.769798236780326 1 1
0.656970441429449 0.63709262898226 1 1
0.618073415301507 0.602004141554818 1 1
0.565936725392077 0.546928912530861 1 1
0.589814684538904 0.571731955561869 1 1
0.389178700827474 0.379753214395888 1 1
0.753227698223572 0.731670218983434 1 1
0.518338065261159 0.503109996018957 1 1
0.385169273820198 0.376564103458248 1 1
0.617377010603808 0.600486954126467 1 1
0.369728886383571 0.360930535007232 1 1
0.159955573921265 0.155911571245308 1 1
0.19929851493277 0.193608977296379 0 0
0.481730149546332 0.466533792739298 1 1
0.528796117944853 0.514030260689335 1 1
0.63221426458191 0.611560665108008 1 1
0.503318998131061 0.487530176599642 1 1
0.600642952801618 0.58332364827918 1 1
0.543986879768756 0.530756291498634 1 1
-0.00894357010487965 -0.00957540426793678 0 0
0.677596975591649 0.659419490798613 1 1
0.313887885872435 0.301179060022144 1 1
0.493836359589848 0.478485001015743 1 1
0.571448965411998 0.551386715600066 1 1
0.433490717422863 0.421284361665828 1 1
1.08968699319462 1.05938248662939 0 0
0.636328094830231 0.617472003966955 1 1
0.473335215256704 0.459379925015687 1 1
0.539858775475508 0.524073557152789 1 1
0.807258865333232 0.779444449143817 1 1
0.383643799261382 0.372276986509795 1 1
0.743058062530596 0.720281972900156 1 1
0.554194249116727 0.535154318379017 1 1
0.349334772613576 0.33590548352623 1 1
0.563342302970639 0.545260084709631 1 1
0.435423373556673 0.421397678588449 1 1
0.408016853704622 0.39505200368271 1 1
0.839424863958996 0.815277251491373 0 0
0.790020278285241 0.766505461857438 1 1
0.644989311488157 0.626411799620336 1 1
0.108278474086441 0.107832976954979 1 1
0.46059447704471 0.446466839288295 1 1
0.709096414997328 0.687893925818876 1 1
0.632431724513927 0.613593873854581 1 1
-0.0660814373831686 -0.0644566837914647 0 0
0.104960653805284 0.10197638476268 0 0
0.388736027482765 0.376235589973273 1 1
0.894446918056439 0.867290398712457 0 0
0.0356779190777409 0.0356124696633472 0 0
0.518569870084907 0.504496252597575 1 1
0.649936044101432 0.627739821219271 1 1
0.393614826383365 0.382137709636869 1 1
0.328384967811444 0.319039490868322 1 1
0.500803343459072 0.487908298724471 1 1
0.536645963030029 0.522432479276223 1 1
0.373870840277661 0.364906930524139 1 1
0.332237183785609 0.321379983130508 1 1
0.34802419912428 0.3397961491193 1 1
0.670982701432439 0.648826030065133 1 1
0.479701286410075 0.468211677549529 1 1
0.216722457522155 0.207399720329832 1 1
0.187539575248389 0.181157457407018 1 1
0.0256939734677864 0.0247491986988475 0 0
0.644031507636656 0.625793799153788 1 1
0.571163663830973 0.556156501220933 1 1
0.383233672490084 0.370086290438759 1 1
0.361973241973225 0.352481689842112 1 1
0.645227850091 0.628132498752334 1 1
0.763221639266931 0.738140227590328 1 1
0.286024176384698 0.278264301996585 1 1
0.486881405518272 0.472777790880558 1 1
0.583131071789482 0.565620983467187 1 1
0.215841016458387 0.211560848525599 1 1
0.687532946214586 0.668280306828291 1 1
0.923367729015842 0.896482951653048 0 0
0.875130237225824 0.84897171792282 1 1
0.937284878516305 0.909615911928902 0 0
0.233481846521754 0.224164284918734 1 1
0.459773892145354 0.448309373792377 1 1
0.330938665400182 0.320771618658729 1 1
0.778154466912099 0.756224667030032 1 1
0.844971314723309 0.82176385757828 0 0
0.112097449553669 0.109875729266138 1 1
0.595101978216052 0.574731330440277 1 1
0.586984781909155 0.570775894350962 1 1
0.49599031454574 0.483173159706613 1 1
0.498884739671104 0.48609467101739 1 1
0.562709035529417 0.545909930237768 1 1
0.872381221140798 0.846053868470573 0 0
0.663671713063134 0.644981706050457 1 1
0.432318487815189 0.420001258820169 1 1
0.495491859322996 0.480878229881333 1 1
0.353371467904081 0.344492398727229 1 1
0.326085664180258 0.31688512831037 1 1
0.428010991964419 0.415895180127482 1 1
0.102749039984988 0.101084077824305 1 1
0.40377992975456 0.39099329229677 1 1
0.160357005369268 0.154439597614531 1 1
0.581009961834653 0.564097433157516 1 1
0.116697986239471 0.112838965415375 1 1
0.486643101297017 0.472523157205762 1 1
0.700830232769214 0.679211427591593 1 1
0.401294673528954 0.389661581270898 1 1
0.150490632376175 0.147246566844853 1 1
0.607244046504337 0.586634698868254 1 1
0.386684299551472 0.375419355859929 1 1
0.290107271093803 0.281254090429568 1 1
0.099642200426194 0.0946249983217242 0 0
0.296518161234064 0.288979490529463 1 1
0.501687204993101 0.488693312526317 1 1
0.516642496016828 0.501130100337687 1 1
0.460648495134665 0.448843868716283 1 1
0.6100548033898 0.592909872538077 1 1
0.435251360071396 0.421715533590815 1 1
0.23508952080973 0.229774825969225 1 1
0.24981349465801 0.24115219093797 1 1
0.344733530053 0.335017610495937 1 1
0.467642784400067 0.45156371691478 1 1
0.684594699312008 0.665841226897214 1 1
0.261739229437498 0.25432978870592 1 1
0.603988058824397 0.588930914112227 1 1
0.349762156461356 0.338356599242531 1 1
0.441944476829462 0.427555135337884 1 1
0.648545312972384 0.628901258076952 1 1
0.47640060474322 0.459882696791735 1 1
0.75346888756026 0.734313888891764 1 1
0.708759556450946 0.688572454981125 1 1
0.490223920108802 0.477275615471429 1 1
0.832097945570448 0.806196809759266 1 1
0.396414104264194 0.382560291795603 1 1
0.417695758093055 0.405614418646425 1 1
0.670086948864192 0.649798104241725 1 1
0.401198188041298 0.388863735125697 1 1
0.761665321965044 0.74183503149174 1 1
0.0672728692091545 0.0658702071383814 1 1
0.762506595844575 0.736013592282302 1 1
0.860060734021258 0.835096985386528 1 1
0.284100334951705 0.278182973748601 1 1
0.450292570486945 0.436731483676108 1 1
0.184607967387631 0.180588778906918 1 0
0.464936302717552 0.449827541433843 1 1
0.590507119987901 0.57369240620677 1 1
0.226256045703028 0.21964110962993 1 1
0.442253769141457 0.428098658680505 1 1
0.0704690457388199 0.0687507699481004 0 0
0.205411579180575 0.20105485049217 0 0
0.439084250828667 0.424094351986791 1 1
0.618541907925639 0.601510883187401 1 1
0.451811953429193 0.436528733612845 1 1
0.951869708960419 0.923699068505332 0 0
0.689397908557471 0.668445893655986 1 1
0.503829262158389 0.486911379519227 1 1
0.516145810169537 0.499797319061757 1 1
0.278236309018882 0.270682177352228 1 1
0.545377640325682 0.530138440251086 1 1
0.702606325695871 0.684169588595463 1 1
0.671351435123252 0.652919130515007 1 1
0.698864492120222 0.678110489119872 1 1
0.592122680679556 0.574556562168755 1 1
0.768199999753231 0.745992643015338 1 1
0.256637988907132 0.249408614975314 1 1
0.43563887952878 0.422991602935913 1 1
0.317969922957789 0.305812445755479 1 1
0.743365088769731 0.722659484433105 1 1
0.147565651463403 0.144153550869155 1 1
0.362728684185749 0.351914259473174 1 1
0.0969336325152828 0.0943956685140555 0 0
0.212649463792617 0.207166084128993 0 0
0.563447779996251 0.546371181406366 1 1
0.302417926323726 0.293694432501499 1 1
0.523057898912421 0.509185873144899 1 1
0.405051084381722 0.391897658721291 1 1
0.85332337655789 0.827778323018455 1 1
0.641222011421294 0.620131839991295 1 1
0.6550035231412 0.635511514006104 1 1
0.727337987676879 0.706803321030455 1 1
0.476900964759278 0.463512827025079 1 1
0.385430174511942 0.3750261610427 1 1
0.38417135063561 0.373959830484206 1 1
0.360911315644416 0.349694878831989 1 1
0.449595626304983 0.438471193009022 1 1
0.179147357748081 0.173593211290061 1 1
0.427025571673524 0.414069882920667 1 1
0.756686190322976 0.736310110427798 1 1
0.137668882799493 0.133400708098049 0 0
0.219410480293746 0.215079459231393 1 1
0.291182428619983 0.283650818631077 1 1
1.00391265805531 0.974107566562764 0 0
0.593213871740689 0.576126665188642 1 1
0.492167223830019 0.478515754201544 1 1
0.824662349339881 0.798012471237631 0 1
0.73325662595638 0.711611259653182 1 1
0.348251153673449 0.339321586760828 1 1
0.377757806888076 0.365293751043746 1 1
0.675766410288987 0.656416882806407 1 1
0.0485098374487101 0.0438858880870139 1 1
0.366785493376545 0.355300165007656 1 1
0.688268326511476 0.66883129339172 1 1
0.518430129362261 0.500181393293369 1 1
0.481055458252246 0.4670650607072 1 1
0.497462810413598 0.483217794648433 1 1
0.471687825653194 0.455401046793925 1 1
0.478712654174898 0.466170539926863 1 1
0.994705849121111 0.965530261895519 0 0
0.84673484490589 0.822747889763865 1 1
0.61512283845853 0.597652773460976 1 1
0.26640845719653 0.256278531829415 1 1
0.508587476485655 0.493850384926138 1 1
0.673226412063323 0.654762894703368 1 1
0.723848485049121 0.70214867720322 1 1
0.410964107842663 0.399271532082832 1 1
0.268718555485729 0.258759705214805 1 1
0.655894031188635 0.639161533777165 1 1
0.583116648031761 0.565270231553345 1 1
0.188618190480653 0.184350881001781 1 1
0.403275968435392 0.391611044219549 1 1
0.43772032967107 0.424545468416276 1 1
0.118764023212571 0.116148022702009 1 0
0.44301244262079 0.429709458596201 1 1
0.558180562186702 0.544258633254962 1 1
0.563721093613479 0.547236840997513 1 1
0.579313273274365 0.562068447144031 1 1
0.919109287329376 0.891687419279925 0 0
0.219750294994471 0.212629493071907 1 1
0.46301296044326 0.44979370085449 1 1
0.381441535001469 0.371672147139767 1 1
0.283499997328387 0.27530004703646 1 1
0.692902929923808 0.670741796468353 1 1
0.648966808465414 0.629160676458779 1 1
0.487057612602334 0.473127661442864 1 1
0.395220207592466 0.3862575467184 1 1
0.64468848514828 0.624868590764092 1 1
0.474014654003778 0.460290208663032 1 1
0.306115898035447 0.295385461395222 1 1
0.323794689354923 0.314486595670976 1 1
0.317890850737944 0.309470703682314 1 1
0.538037943003053 0.523952790731611 1 1
0.703918700957368 0.68055697011594 1 1
0.376841841221387 0.368222037230432 1 1
0.488620449501124 0.475340910481313 1 1
0.619818941339612 0.603879293436732 1 1
0.125480948152823 0.121491720461847 0 0
0.424420090814655 0.41042624611482 1 1
0.581938133754791 0.5648714131553 1 1
0.780806277615569 0.759468494694601 1 1
0.747179727435177 0.721978231328188 1 1
0.593341009870574 0.576715190354134 1 1
0.347466777633775 0.335587116852937 1 1
0.289736875681496 0.282527365787945 1 1
0.731929641530958 0.708119488207045 1 1
0.921586662114412 0.895581844615045 1 1
0.0804915806456562 0.078034535766325 1 1
0.715437637086096 0.694596348298388 1 1
0.302188654800755 0.29142871664535 1 1
0.413876013550913 0.398240204178479 1 1
0.734280123431332 0.715219176127919 1 1
0.747736330149239 0.726032135562876 1 1
0.146500349055647 0.143297799865364 1 1
0.536122450887141 0.523162896077573 1 1
0.399913875010659 0.388590179805601 1 1
0.840257599348959 0.815509303084398 0 0
0.178911224882518 0.173781549786483 1 1
0.62584665772715 0.60602373521121 1 1
0.457719533790927 0.442627046358012 1 1
0.313078612716621 0.305302122100101 1 1
0.863983652226036 0.840811565819091 1 1
0.657286778333543 0.634721863263311 1 1
0.199222505642515 0.19672390457639 1 1
0.279074872782848 0.268797163634472 1 1
0.45535495146551 0.441686321302622 1 1
0.542938780675764 0.528087035279193 1 1
0.742623207883401 0.719537791741233 1 1
0.2864780084855 0.278747080108795 1 1
0.449255141264851 0.436766896823464 1 1
0.407232552633691 0.396659601467151 1 1
0.577358994309653 0.561930917578084 1 1
0.535070085185235 0.518574720302071 1 1
0.508579392682095 0.493620183453666 1 1
0.637697408552766 0.620241016317205 1 1
0.519267494176703 0.505480790977088 1 1
0.274046386293602 0.266127197449098 1 1
0.399937552764014 0.388941089481299 1 1
0.848769517887501 0.822194693100955 1 1
0.0360687786012405 0.0343116517265761 0 0
0.440557622293352 0.426127924235213 1 1
0.310277770352006 0.302255278153915 1 1
0.308221552741774 0.300887352073997 1 1
0.480603541844254 0.465326975385721 1 1
0.687310062458691 0.666693748507805 1 1
0.47004320497269 0.454903465163236 1 1
0.355139691427427 0.343706850620783 1 1
0.138635939210041 0.136678289152284 0 0
-0.018422527455966 -0.0198299501141535 0 0
0.721601332739925 0.706706261861784 1 1
0.635321522210633 0.618063603995333 1 1
0.0406077770930012 0.0428848643486788 0 0
0.698537422740932 0.67656363505695 1 1
0.498240856550645 0.482202461833523 1 1
0.494672515831054 0.479844324073825 1 1
0.579658138601014 0.563202270002797 1 1
0.841943366570533 0.815191680093621 1 1
0.215774943533292 0.209593460590956 0 0
0.376495616748785 0.367085571034831 1 1
0.376200197130201 0.363595196820851 1 1
0.384835761891377 0.373823700696615 1 1
0.650612444173676 0.630650482445261 1 1
0.554172584846043 0.534215903094382 1 1
0.346103495069498 0.336069759770151 1 1
0.49534851801886 0.478477153215832 1 1
0.568185130977503 0.547306868164433 1 1
0.155744552918652 0.148005558116829 1 1
0.717519340286193 0.69771402881115 1 1
0.365443024927102 0.351885544235152 1 1
0.503855801387048 0.487057931098921 1 1
0.653256585021664 0.634668971385126 1 1
0.43740435746161 0.424486589866042 1 1
0.41604515966836 0.40403667225924 1 1
0.569666091608659 0.553010158767971 1 1
0.974268394853734 0.948198547068132 1 1
0.612206850934921 0.596100772477006 1 1
0.368517488968305 0.358530573512962 1 1
0.450175105026767 0.438307844813166 1 1
0.74098911489044 0.719555173366769 1 1
0.525020745438488 0.510449378676998 1 1
0.353330313339097 0.343920614160683 1 1
0.686852297362399 0.666310252783032 1 1
0.393825775724463 0.380875371932218 1 1
0.553775890076394 0.538183811608119 1 1
0.629942438264872 0.612225303120198 1 1
0.560777616256641 0.541310148410492 1 1
0.305713634537722 0.298767994198641 1 1
0.799235346093177 0.777670141586016 1 1
0.475868366618279 0.463313719588499 1 1
0.877064111301005 0.847809597792028 1 1
0.131928804627913 0.131162697332512 1 1
0.191590749138276 0.186135498793406 1 1
0.495665811317379 0.480480435780574 1 1
0.162893657689351 0.156369150302746 1 1
0.529002341821954 0.516702736459445 1 1
0.499299996900848 0.483789950505327 1 1
0.476533813199493 0.464585800994352 1 1
0.466953489998033 0.455276211732742 1 1
0.21735002721206 0.212301541958938 0 0
1.01367555927178 0.982790097092166 0 0
0.346350016648472 0.339333106390223 1 1
0.616016688978042 0.598516675592904 1 1
0.565605470875232 0.54757056603248 1 1
0.496909209067731 0.481450669684244 1 1
0.487452773886244 0.47252912372415 1 1
0.303148582909978 0.292535971317674 1 1
0.598931626730437 0.58257501330764 1 1
0.340557566450793 0.330995998011303 1 1
0.650237711117128 0.632874408115047 1 1
1.17352743469132 1.13907286548689 0 0
0.390244812107767 0.379677309158647 1 1
0.345330221227143 0.335950995681195 1 1
0.220796351945702 0.212350569969153 1 1
0.523840318010154 0.509679501191052 1 1
0.403966557863129 0.394091770585145 1 1
0.232100403999719 0.225886209356382 1 1
0.250561643030698 0.243818378781387 1 1
0.537680801142081 0.519673927810578 1 1
0.618993026384651 0.598307935154666 1 1
0.495074206119648 0.480295251627729 1 1
0.224587318483584 0.219053978390174 1 1
0.443076389604742 0.428856061517007 1 1
0.791844317381374 0.76666979202333 1 1
0.338045179363007 0.329095846795487 1 1
0.346929432566269 0.337795869656691 1 1
0.495564289201493 0.482583529720066 1 1
0.377815494805691 0.367422856529807 1 1
0.152307331262606 0.148907649132833 1 1
0.406021435276862 0.391188941772086 1 1
0.512499240862794 0.496074206119552 1 1
0.325584149252724 0.316955385089944 1 1
0.474837581117908 0.461673749974876 1 1
0.551237690686551 0.536680891128662 1 1
0.594729235312026 0.577171316987045 1 1
0.565621417576475 0.551079416654585 1 1
0.60569351750759 0.589229586609435 1 1
0.675632230934048 0.652345612585977 1 1
0.568256575428971 0.549525465117036 1 1
0.362174327182834 0.349761591346957 1 1
0.411341371718262 0.399220411033398 1 1
0.255081911324652 0.247840176483869 1 1
0.939818435794256 0.908789757438395 0 0
0.667938383208603 0.649745737549793 1 1
0.23145557538839 0.226306478568016 1 1
0.604954797467871 0.587961002397755 1 1
0.598486265394343 0.579049496271116 1 1
0.662417782902318 0.641815059278011 1 1
-0.0272815882392334 -0.0246464616848603 0 0
0.432340268933476 0.420995222908417 1 1
0.351205107643471 0.337481734160094 1 1
0.496661752061154 0.48059779187832 1 1
0.715275307649186 0.694627587932937 1 1
0.741692528918762 0.719067767634802 1 1
0.652568869313316 0.635651613844998 1 1
0.506306990211948 0.490930103830351 1 1
0.432459293765791 0.420107054892278 1 1
0.755977657756615 0.734052738337922 1 1
0.677997811819251 0.660240612076335 1 1
0.374496136602311 0.363021618461823 1 1
0.655383675773598 0.636716859844539 1 1
0.752460668155322 0.730008424470335 1 1
0.838144227713065 0.808381078668712 1 1
0.177293898533414 0.171796095585144 1 1
0.605322424251728 0.588052473610736 1 1
0.286133320204778 0.27689813140273 1 1
0.105168476304805 0.102080882870419 0 0
0.777888491867233 0.754434205316556 1 1
0.506379560955651 0.491766371427147 1 1
0.41363225544998 0.399496229159393 1 1
0.408710781215677 0.396923254203968 1 1
0.590452121454047 0.573619451008927 1 1
0.23280602368536 0.228245290284405 1 1
0.677340124247283 0.654179500708732 1 1
0.586011184407377 0.571072477447546 1 1
0.753975174956758 0.730741470667423 1 1
0.899819447557957 0.87312835640677 0 0
0.600115958508339 0.583679809760887 1 1
0.719936156902557 0.700527572464811 1 1
0.445965889892238 0.433272828019365 1 1
0.431448803754799 0.42069303372723 1 1
0.116923493957197 0.113004462553681 1 0
0.407193638393499 0.39755423377831 1 1
0.470656429803358 0.459051111523541 1 1
0.708712461414513 0.688236882672733 1 1
0.674408962789456 0.656720682164279 1 1
0.459856040517653 0.446807963071618 1 1
0.528476324646462 0.513669046564065 1 1
0.588749678953489 0.57032000216956 1 1
0.429270263993287 0.417969294885995 1 1
0.685720026248603 0.666798457446385 1 1
0.458390397692641 0.444327054600212 1 1
0.582196366343474 0.563629797380048 1 1
0.350437103034541 0.339959254283668 1 1
0.668691031723551 0.646828825349857 1 1
0.54885567802981 0.533191882408162 1 1
0.644820375264803 0.626324464105728 1 1
0.766274846750386 0.745133555719329 1 1
0.849817032875545 0.82158168107817 0 0
0.403286362823834 0.3926270130536 1 1
0.647641319752837 0.629302247232059 1 1
0.82257043343369 0.796176799147266 1 1
0.785521801130823 0.762704211535879 1 1
0.331977896003936 0.322004881230486 1 1
0.394457267126706 0.38118632086788 1 1
0.672811126544414 0.654661786515063 1 1
0.11514392879536 0.113150302536547 1 1
0.360083700402572 0.346817518967081 1 1
0.661802753684611 0.641729464981057 1 1
0.765936194714074 0.743064955860154 1 1
0.699338136632662 0.678911691939301 1 1
0.623424051369984 0.606479434315338 1 1
0.532561630282129 0.517095672998313 1 1
0.322105918839507 0.310755948581758 1 1
0.714594196139151 0.696375044550144 1 1
0.412999955898673 0.401008060459924 1 1
-0.0578480429044573 -0.0577076552706655 0 0
0.664458554834226 0.645271437808172 1 1
0.412583524330253 0.399752133755486 1 1
0.670498461885321 0.653052938276974 1 1
0.325000136723699 0.3135737507173 1 1
0.966698481140821 0.936172906397903 1 1
0.336736737046935 0.325753337490998 1 1
0.570398226675754 0.554319026735395 1 1
0.74105616978865 0.71552764945388 1 1
0.229425266137149 0.224395381905824 1 1
0.330656567657044 0.321451023717648 1 1
0.4812106000089 0.466958762968421 1 1
0.543393891494986 0.52441636660215 1 1
0.884825796297354 0.855733619038415 1 1
0.515694286958302 0.499740461314288 1 1
0.781009320464478 0.759571920199586 0 0
0.699189348446508 0.680822988486809 1 1
0.57620968937631 0.559222153538913 1 1
0.575940035767824 0.557697933920715 1 1
0.504411705140103 0.491479121730068 1 1
0.440888845334024 0.42960984261482 1 1
0.93270168418246 0.905874504429271 1 1
0.407824354337511 0.395063118667237 1 1
0.674067710864653 0.655556300439467 1 1
0.330027823227499 0.320135673601436 1 1
0.637612451344296 0.618191721493769 1 1
0.51414738213636 0.501673572604389 1 1
0.693358922482899 0.672866392119106 1 1
0.54347473097897 0.529259921110638 1 1
0.433581213520865 0.420193782675966 1 1
0.446095255110708 0.429147205226042 1 1
0.422598604234394 0.408844792710771 1 1
0.600469339059817 0.583607424319302 1 1
0.425328261669767 0.415544738489333 1 1
0.711916469439452 0.692644731762398 1 1
0.735330825133545 0.715896007816583 1 1
0.233653718385152 0.229707398583895 1 1
0.961139341627857 0.930617542327223 1 1
0.370267304530361 0.358204556251416 1 1
0.101030084053089 0.100109117707768 1 1
0.512310558365898 0.495878566964035 1 1
0.47191959689249 0.455554216572057 1 1
0.650396065061915 0.632652912628143 1 1
0.596391403221023 0.578447248997626 1 1
0.287629214706289 0.278373065395402 1 1
0.651428579123058 0.633703195941522 1 1
0.587520294927855 0.569701097074304 1 1
0.28044017286139 0.274066704252151 1 1
0.210925908146292 0.204439488918748 1 0
0.44803745830367 0.435784406791688 1 1
0.0311172625885599 0.0301140614047087 0 0
0.310454508076831 0.300547803019147 1 1
0.546145447407486 0.52893184577959 1 1
1.09050531243663 1.0589333452905 0 0
0.476184039952416 0.459721944375577 1 1
0.313601612280672 0.305192151999088 1 1
0.782185200132313 0.758823239502259 1 1
0.667644584864181 0.647513987274477 1 1
0.455504066158022 0.440190071187937 1 1
0.347078998378115 0.338116299282871 1 1
0.356083610747841 0.346878203318643 1 1
0.480225156556505 0.464365254792988 1 1
0.542266373680552 0.527012625975607 1 1
0.31441485847577 0.306725917419804 1 1
0.51077501385847 0.496344257361465 1 1
0.350306467719446 0.340354968189705 1 1
0.611116806733072 0.590484948499242 1 1
0.847673631770073 0.821756036885355 1 1
0.137441733468882 0.13309632421477 0 0
0.396672426542802 0.386354393598249 1 1
0.277291491857457 0.268863785526835 1 1
0.404260663489845 0.3940328542876 1 1
0.26484256224871 0.25867552790168 1 1
0.80357444752511 0.779985665386819 1 1
0.550980138090493 0.531669943651924 1 1
0.617352104790215 0.597301430290889 1 1
0.576731639412638 0.557584918322953 1 1
0.411343523814613 0.398620061857401 1 1
0.691979764962734 0.672885983852609 1 1
0.346041193174346 0.334228510157328 1 1
0.195111031540419 0.189020194650502 0 0
0.598702823057996 0.580748276427768 1 1
0.373239820167527 0.359785213981331 1 1
0.470324168291946 0.453974102629969 1 1
0.381319131260698 0.369626277493248 1 1
0.3475571907267 0.336431021648279 1 1
0.473093290541189 0.460187622236576 1 1
0.97463426654845 0.946897729827548 1 1
0.667007779493629 0.648385415551599 1 1
0.648046767309851 0.626898457642949 1 1
0.19535239910198 0.189776332760409 0 0
0.540126934273166 0.524591043858798 1 1
0.2353630526101 0.228337548094938 1 1
0.39027770483709 0.37997482506852 1 1
0.395364592544285 0.382682899158447 1 1
0.441829684919431 0.4289846309241 1 1
0.623999734620449 0.605380276526206 1 1
0.542185751979596 0.525256795271388 1 1
0.363646598456455 0.352364150721043 1 1
0.425760159732256 0.410717912068098 1 1
0.280130877410154 0.270271237010469 1 1
0.417146952053609 0.406736774662327 1 1
0.764345549278403 0.743273560519294 1 1
0.406750826161455 0.393232465633756 1 1
0.469999587789474 0.456401674324508 1 1
0.53520790242636 0.520469832508156 1 1
0.835989881985061 0.810443741781666 1 1
0.477089768677861 0.460878374953935 1 1
0.952829452530231 0.926421405022952 0 0
0.517044541547335 0.501967917092464 1 1
0.17884756649568 0.17409160072593 0 0
0.544284673631998 0.527580356118211 1 1
0.656419676403282 0.639642960016874 1 1
0.471336109230854 0.458206321870184 1 1
0.1860247865877 0.181078081164089 0 0
0.625320535462036 0.604260078339211 1 1
0.315430370223968 0.304349592751172 1 1
0.348803127247481 0.340195754055529 1 1
0.581156714788486 0.567222552041756 1 1
0.0811983760004468 0.0788668975460208 0 0
0.586975998264966 0.569672070966333 1 1
0.567691342868823 0.551548716544792 1 1
0.512997534938502 0.495684328691841 1 1
0.236088135052765 0.230248268234853 1 1
0.559605425352331 0.544092966086766 1 1
0.388716435317141 0.377548372937916 1 1
0.634257063051145 0.618845263000675 1 1
0.574793971558292 0.555413936383897 1 1
0.934446441377543 0.907672980823498 1 1
0.0283226109895584 0.0254331071726177 1 1
0.575146648150562 0.559483725657796 1 1
0.739504651333807 0.71829183250909 1 1
0.714263451554951 0.694485889582946 1 1
0.378183768093652 0.366857320622059 1 1
0.697394609132132 0.680117869777581 1 1
0.228453009673943 0.223487038897932 1 0
0.418197226500718 0.407039361462234 1 1
0.27246219216763 0.264658661493726 1 1
0.873845149514853 0.849285404761105 1 1
0.436342592527487 0.423697592099901 1 1
0.387529987247775 0.378169136398133 1 1
0.209068595886173 0.202140846393376 0 0
0.308180969922956 0.29941562085634 1 1
0.456332299166868 0.444332706043713 1 1
0.775312705747119 0.752073596537555 1 1
0.64814398089657 0.628312955701743 1 1
0.723528087679552 0.702469033097621 1 1
0.655775538446057 0.636204653912954 1 1
0.0795505769294866 0.079180965412676 0 0
0.794183676908892 0.772153902371389 1 1
0.31991741609049 0.310342385612912 1 1
0.448151036384597 0.435550574157953 1 1
0.522605579130938 0.509127666181462 1 1
0.480341556566901 0.461766509597579 1 1
0.657304207347538 0.635382455973082 1 1
0.395863627177364 0.382022997337957 1 1
0.457678963920566 0.443971896780431 1 1
0.723105248579004 0.704378557677422 1 1
0.723970544697986 0.701679208348497 1 1
0.367058349348868 0.354096065072721 1 1
0.566080510254393 0.550524396014355 1 1
0.711975224417701 0.693517573700589 1 1
0.368740739569343 0.359260803465553 1 1
0.554224630708866 0.536728875498225 1 1
0.661188626302421 0.643721638756103 1 1
0.584847808883653 0.56488416010932 1 1
0.455072650674586 0.441651648648847 1 1
0.381525370665507 0.369950133537018 1 1
0.0920669664683285 0.089395191624235 1 1
0.720468502729256 0.699889307301014 1 1
0.660136701899129 0.640852270553127 1 1
0.296692617761761 0.289112974094067 1 1
0.392078145925429 0.378750265768472 1 1
0.471943710408399 0.456392971175767 1 1
0.311113710541179 0.301407427922043 1 1
0.632461509424801 0.6148376186209 1 1
0.660662065726333 0.639512049387792 1 1
0.441152242748856 0.428831203488943 1 1
0.235632975773766 0.226051438784972 1 1
-0.0475614333028061 -0.046668556125196 0 0
0.469457162304955 0.456645830428063 1 1
0.675340801945929 0.656573644485943 1 1
0.419661977992982 0.409870496797338 1 1
0.202710984965 0.196872162371983 1 1
0.500349057147919 0.485448512801132 1 1
0.735903381224579 0.713186439499228 1 1
0.947608269720883 0.922879235285658 0 1
0.463286156756992 0.449125548215999 1 1
1.04245621254766 1.01382108198047 0 0
0.244366877909981 0.237862676798087 1 1
0.926649504032107 0.900641809242935 0 1
0.443845340970482 0.430897265000309 1 1
0.602927991550008 0.586854392646869 1 1
0.814791829121099 0.793239698189185 1 1
0.365225428035289 0.352438353667565 1 1
0.361060737770799 0.349922055178543 1 1
0.618496215181518 0.599446526651396 1 1
0.233489045600448 0.224469419521567 1 1
0.56885320047854 0.551994118435343 1 1
0.523024654962678 0.507354457250172 1 1
0.846175618001971 0.823206351172474 1 1
0.373317026767862 0.363162024765779 1 1
0.398259900522052 0.386042152618613 1 1
0.412125170035019 0.397076701208921 1 1
0.132895705047021 0.12924359639719 0 0
0.639300148754766 0.62109521395725 1 1
0.0947185545865841 0.0930481432952143 0 0
0.499393062822251 0.487132722707836 1 1
0.392577903266224 0.381979744617587 1 1
0.510208285322076 0.496731804984547 1 1
0.346087669312096 0.334464572249319 1 1
0.26034120179214 0.255180852579573 1 1
0.522844615512955 0.507864563385682 1 1
0.652012359683936 0.632335425116087 1 1
0.0236635018204704 0.0232190590625842 0 0
0.640079757777573 0.620811025602396 1 1
0.495489195510323 0.481660070055618 1 1
0.473827563121305 0.46162702419194 1 1
0.794701828766239 0.766930971348526 1 1
0.54632402973228 0.528750080342407 1 1
0.289396728843515 0.28118299922665 1 1
0.861472835638976 0.834669102668105 0 0
0.566324574093248 0.550875965123999 1 1
0.658993933746261 0.638858704660333 1 1
0.233715107418993 0.227648397556314 0 0
0.336822246446603 0.326715635615459 1 1
0.800655588287575 0.775704595335429 1 1
0.435028295121912 0.421994885959211 1 1
0.401548005687073 0.387854306476897 1 1
0.670449177578324 0.651415871849268 1 1
0.437866651175406 0.42505465332982 1 1
0.636311457205256 0.615105972373208 1 1
0.232576844047013 0.226842293403602 0 0
0.855465487009216 0.831289144951504 1 1
0.0603748846586543 0.0580675005244734 0 0
0.462800091898465 0.448939370252257 1 1
0.241309425507396 0.235545462803762 1 1
0.461669231064467 0.451701647791913 1 1
0.589838971397141 0.572614296272109 1 1
0.453396839881589 0.438013713227654 1 1
0.620967693710698 0.604716015993221 1 1
0.469528486132974 0.454731767573941 1 1
0.399754598592767 0.390432565790175 1 1
0.711689561356989 0.689737581601036 1 1
0.920122516948909 0.890613635182404 0 0
0.760430868535941 0.738725200254536 1 1
0.206218634205486 0.200937028292717 1 1
0.429790845371085 0.415903723384307 1 1
0.675795018858206 0.657651265903217 1 1
1.00087119606843 0.971739427271743 0 0
0.139845773417418 0.135625605238777 1 1
0.816689515661027 0.791893566857977 1 1
0.200129965458636 0.195643079980543 1 1
0.15370802258507 0.149889386718952 1 1
0.278201574253448 0.269231792315544 1 1
0.773478566229849 0.750792477638991 1 1
0.45500205474333 0.442715419931731 1 1
0.126193306852514 0.120197118903834 0 0
0.571879364007445 0.554282644559196 1 1
0.978841249504482 0.949166636802943 0 1
0.348431689380138 0.337545938572396 1 1
0.529730133250013 0.514597992705092 1 1
0.786619396991872 0.761399704637779 1 1
0.569281851409259 0.552382871002208 1 1
0.612969913571346 0.593977351868434 1 1
0.332741286964371 0.323493132351797 1 1
0.49276967513602 0.476751568142093 1 1
0.122712015461309 0.117899787414107 1 1
0.667205725332923 0.6474898629724 1 1
0.45675319367553 0.442280403269779 1 1
0.401377543261306 0.390403066530922 1 1
0.546800047743966 0.528846506791049 1 1
0.401813664805447 0.391825911236468 1 1
0.792438231857088 0.76744659476098 1 1
0.477884062051268 0.466105170003572 1 1
0.395568401712147 0.38396387778372 1 1
0.399416795971237 0.389864075637476 1 1
0.623290993072519 0.602083607648188 1 1
0.927651304648428 0.900068926877718 0 0
0.380403258880819 0.366966938637907 1 1
0.408196571778221 0.396962886222592 1 1
0.302704052741775 0.291654427322582 1 1
0.762521491396885 0.740960719562026 1 1
0.40161469237218 0.389594813673753 1 1
0.625680557952733 0.607176094875865 1 1
0.681558206172807 0.661430787361794 1 1
0.492203412646911 0.479643994860688 1 1
0.33377632674007 0.324992904080777 1 1
0.515303515033802 0.502717654391272 1 1
0.728252603514685 0.706767343004848 1 1
0.355975821490258 0.343565190517762 1 1
0.258664611473258 0.251913807258983 1 1
0.816797896246508 0.793139127639839 0 1
0.275221303703497 0.26719657056051 1 1
0.525362841520106 0.505632085162735 1 1
0.27719395494848 0.269893529978159 1 1
0.486152025123591 0.470035135490941 1 1
0.180335725257083 0.172458254787509 1 1
0.660823120017189 0.642271593392264 1 1
0.560148818885752 0.543357793113539 1 1
0.285281901540315 0.277677586447335 1 1
0.625719878389186 0.606779182017453 1 1
0.502474948856186 0.489022799074747 1 1
0.889648746207486 0.861251197703324 1 1
0.272874876828459 0.26513043224722 1 1
0.870022273123584 0.841811050683623 1 1
0.452671957282432 0.441031664579898 1 1
0.272162224749678 0.263979774089878 1 1
0.459846690837453 0.44626918917086 1 1
0.399772504279601 0.387237256665945 1 1
0.782913875226544 0.760284784573765 1 1
0.601808426523448 0.584710622814083 1 1
0.412651462060818 0.398047199552089 1 1
0.361508990190302 0.3511720926399 1 1
0.340455898318543 0.327698005788114 1 1
0.441335309474504 0.429201284758918 1 1
0.413700460863434 0.400298236311658 1 1
0.697107020449738 0.674718214266704 1 1
0.38437706726719 0.371875812495005 1 1
0.121780683520931 0.121088180044612 0 0
0.586507803073098 0.56809424555968 1 1
0.674907718304403 0.656478616442863 1 1
0.435194936936283 0.424596224100683 1 1
0.303915768554385 0.292330264287531 1 1
0.443173282669248 0.429696058814698 1 1
0.281414412438816 0.272500002580748 1 1
0.383985134201118 0.375772926564564 1 1
0.0472222864907374 0.0464413849882866 0 0
0.341326964101965 0.330205055490343 1 1
0.00894834470392462 0.00862956561535141 0 0
0.79485790601127 0.77160222885939 1 1
0.101780841865293 0.0965610481091447 0 0
0.34899026239708 0.334575172157657 1 1
0.621120082437579 0.600916368884694 1 1
0.590364083304023 0.572680240294701 1 1
0.378929485590562 0.366271932234899 1 1
0.513920641168827 0.496886782404965 1 1
0.379580481419125 0.36812013952552 1 1
0.654915246206436 0.636465122479245 1 1
0.339181390133542 0.32724366223084 1 1
0.215785389343574 0.20819991355244 1 1
0.177531043570819 0.174654307206179 1 1
0.472983129232382 0.460282070480991 1 1
0.465586477791577 0.453064480987391 1 1
0.454217913165857 0.441963229741555 1 1
0.39508438095614 0.380736698190005 1 1
0.420602105560801 0.407891123317487 1 1
0.584158367653497 0.56822887414047 1 1
0.598472438043651 0.581776134578242 1 1
0.597844358611509 0.582236813584371 1 1
0.403305460592748 0.391750682301428 1 1
0.65038963740494 0.632680580693809 1 1
0.139804571796518 0.132652615364893 1 1
0.159118524697719 0.155240802332171 1 1
1.16151434989027 1.12630823228003 0 0
0.482907862643861 0.465395694618253 1 1
0.597158581133131 0.579341220988574 1 1
0.592149188365788 0.574666597250143 1 1
0.291004746310874 0.282367490444969 1 1
0.317576280151276 0.307632656519513 1 1
0.0883156142680478 0.0863177102789401 0 0
0.550766090879019 0.535025613726376 1 1
0.454378330955839 0.440473596034031 1 1
0.564938505853769 0.547992978653426 1 1
0.739084571836168 0.720195249169932 1 1
0.906788111955433 0.88136862737486 1 1
0.374167170901842 0.363331281235074 1 1
0.649482116120409 0.629620382799584 1 1
0.134644780751611 0.12833692449256 1 1
0.681444255224472 0.663446799539719 1 1
0.703145078631626 0.681796606848226 1 1
0.627556578137087 0.60937872881307 1 1
0.64888922340798 0.630938916031307 1 1
0.35734411821714 0.345513630033525 1 1
0.651304927844866 0.633142647540744 1 1
0.59066592271202 0.572944118785875 1 1
0.208791888809226 0.202584728220863 1 1
0.55003521738427 0.531372075590261 1 1
0.746022337183303 0.724397125243445 1 1
0.121934890325602 0.118436224076086 1 1
0.840658082395813 0.815134121098966 1 1
0.537293217658025 0.521853668376525 1 1
0.282873078443312 0.274890411568359 1 1
0.732109591232813 0.711531062074504 1 1
0.398644927580237 0.386257937953272 1 1
0.510748922936515 0.494069772247189 1 1
0.631762452026725 0.615357280343108 1 1
0.644187187212328 0.626363867014744 1 1
0.345486400541597 0.336004489639529 1 1
0.357779709774045 0.350183178915347 1 1
0.221685851099589 0.214226124346837 1 1
0.563516505077396 0.548826146134161 1 1
0.725159138879035 0.704592229264507 1 1
0.232438676565969 0.224756268460606 0 0
0.516564151775691 0.501068326576627 1 1
0.675605194662095 0.655263615250611 1 1
0.856667755513248 0.83258938865852 1 1
0.19174240711488 0.183080450408082 1 1
0.825317976283018 0.802435392092121 1 1
0.533137417676737 0.51601467034841 1 1
0.161165875592028 0.157498992173459 0 0
0.619320834546017 0.601342650933396 1 1
0.503717274255069 0.489455467419661 1 1
0.423947497126039 0.410751493470039 1 1
0.438477578721891 0.424913869234023 1 1
0.628486564749165 0.608576858872298 1 1
0.0491197700981817 0.0488410636553459 0 0
0.540592651702378 0.523112258582064 1 1
0.656118683166695 0.634304585909351 1 1
0.596600371531326 0.579129182833496 1 1
0.415869821355136 0.404777533600598 1 1
0.65212212466458 0.633488959454848 1 1
0.476778325949665 0.463504586010023 1 1
0.609043626785943 0.58996882659981 1 1
0.38482728033205 0.370257066822506 1 1
0.571401381612437 0.554396958621295 1 1
0.319088721006197 0.308878183443599 1 1
0.157464796769515 0.151938150040614 1 0
0.568683246643377 0.552260907590489 1 1
0.445391553705985 0.430311932520813 1 1
0.77392771108515 0.751589280427251 1 1
0.523063217070793 0.509190356202561 1 1
0.770883790936063 0.749420283295859 1 1
0.139559975761543 0.136835852369038 0 0
0.147087801747446 0.143377738022152 1 1
0.503617325611824 0.486673837432657 1 1
0.561087988010659 0.544635282553409 1 1
0.705929964285362 0.686497800069425 1 1
0.251547663870894 0.244122819771938 1 1
0.0986439857746428 0.0953942124016562 1 1
0.441280454906128 0.427975423887175 1 1
0.681309092477847 0.659739665552372 1 1
0.428233957024098 0.416081887599492 1 1
0.310403022843637 0.298738164854534 1 1
0.653289516639906 0.635670109576167 1 1
0.581282272745372 0.558345766984374 1 1
0.868513247350487 0.844672396506131 1 1
0.565824106869708 0.546599568518533 1 1
0.195998948368891 0.190339664078977 1 0
0.703061833062411 0.682908182222633 1 1
0.256601421006994 0.247402586719553 1 1
0.255849139080703 0.246750944457213 1 1
0.550893372372256 0.532434402643249 1 1
0.642401939468058 0.624150284167413 1 1
0.588581518247825 0.56898480266524 1 1
0.854863579862967 0.829545669664502 1 1
0.519382254153727 0.504509810088466 1 1
0.507251367665797 0.49262189872692 1 1
0.600153769038166 0.583691022289847 1 1
0.514370739930158 0.499206997183665 1 1
0.552630652590778 0.536862539794012 1 1
0.420034830692247 0.40642011868723 1 1
0.612475819185212 0.592124735397165 1 1
0.560074927011601 0.540620981930026 1 1
0.213282437752357 0.207746621736889 0 0
0.467128359253508 0.453840325693611 1 1
0.261265364283899 0.253499172685141 1 1
0.512434774664294 0.496959541798322 1 1
0.642741343730771 0.62069832968876 1 1
0.434810203230277 0.42174966367864 1 1
0.52050443963832 0.506012237261582 1 1
0.698733805394964 0.680058533276239 1 1
0.717110663891325 0.696013613181093 1 1
0.300412372078948 0.292136837235553 1 1
0.403341889700899 0.391311626159268 1 1
0.703315423968251 0.682870156608951 1 1
0.869829821751631 0.843950862512385 0 0
0.106255880938895 0.105092290482121 1 1
0.305632022095631 0.293026730322864 1 1
0.395825071653545 0.383046004101693 1 1
0.72451629799957 0.702615230601543 1 1
0.668138911894893 0.65039181173729 1 1
0.383167425004885 0.371364275115192 1 1
0.0658889544825233 0.0649128536837632 0 0
0.670058331168503 0.65199733646436 1 1
0.396123765065254 0.385355009738768 1 1
0.357002335422403 0.347156386955918 1 1
0.613570937780554 0.595865741319132 1 1
0.626431615245421 0.607617611272352 1 1
1.0607390147658 1.0285835549215 1 1
0.778201135063017 0.754057668013194 1 1
0.445565531571265 0.434335136641385 1 1
0.580555836545932 0.564180661642219 1 1
0.316732730542978 0.306894063414832 1 1
0.389328771689348 0.37717715030618 1 1
0.314071038198311 0.304378778522174 1 1
0.734303646165519 0.711797709338544 1 1
0.680898129977406 0.661993880444638 1 1
0.855899534994512 0.830989118844358 1 1
0.842205296106152 0.816451742700047 1 1
0.289909429163597 0.283085618834998 1 1
0.567857568877059 0.55228699352505 1 1
0.395642258991296 0.385628238511784 1 1
0.508988692402725 0.49485411367086 1 1
0.878361850833557 0.852856740547194 1 1
0.703104755956592 0.680944509353533 1 1
0.990144461505418 0.960800949696136 0 0
0.9284471834819 0.902006291561633 0 0
0.261369004354483 0.257830052947209 1 1
0.454422998971837 0.442327458893022 1 1
0.506733467267669 0.49328223913226 1 1
0.633206066656872 0.614729629396652 1 1
0.561414287228381 0.545394716908281 1 1
0.428182004984604 0.41353316062103 1 1
0.624372871279063 0.603950186309338 1 1
0.5700015870549 0.552978887497382 1 1
0.546342356021225 0.530200814978618 1 1
0.490816837960182 0.475712291860891 1 1
0.553298081476152 0.538280287993215 1 1
0.355944168824856 0.346568978602175 1 1
0.45928532829133 0.447429344302675 1 1
0.32850818211854 0.317758338182884 1 1
0.56268363825426 0.545863504325266 1 1
0.761849891863339 0.743476536622933 1 1
0.433034616859871 0.419339296590222 1 1
0.815934080944206 0.793643801833247 1 1
0.337877875867123 0.32871672114104 1 1
0.714778927391025 0.693587724655427 1 1
0.709478578622589 0.686681389983347 1 1
0.496070950114205 0.477905359822239 1 1
0.394042952006976 0.382245078394001 1 1
0.64814079318268 0.630315048297715 1 1
0.251406330845116 0.245096500385313 1 1
0.656107182281241 0.634633578586612 1 1
0.248283823135224 0.241249267787441 1 1
0.549954707153429 0.53806834054182 1 1
0.544542995555101 0.529215913337045 1 1
0.335886786596718 0.324158706489675 1 1
0.648301346319869 0.629878079435166 1 1
0.337953341948735 0.331383505614969 1 1
0.413569290739983 0.399149099918812 1 1
0.424232361678538 0.413363432893854 1 1
0.425164757905329 0.414531582118117 1 1
0.541470745636235 0.526725505923524 1 1
0.504332887259419 0.49007197893693 1 1
0.0637980071242808 0.0617414655987753 0 0
0.581513993275276 0.563091772224332 1 1
0.34417209086396 0.334817274107859 1 1
0.26327395368853 0.258392228600467 1 1
0.194063973132607 0.188499125786562 0 0
1.03680066283316 1.00469301057944 0 0
0.58228478036396 0.564649066933286 1 1
0.34494465987104 0.332529167563719 1 1
0.754253724508547 0.732026604815116 1 1
0.741941159138497 0.722812530164255 1 1
0.593872581924514 0.577756702257892 1 1
0.684484928846697 0.666560038976589 1 1
0.499785401891912 0.486363494539882 1 1
0.375224026154687 0.363743989505621 1 1
0.554192675739349 0.540593689683616 1 1
0.438756037720847 0.42514470103937 1 1
0.3640940390625 0.354518725180391 1 1
0.28372892975556 0.273763440918175 1 1
0.793166562113992 0.770137649586681 0 1
0.225706907621951 0.216923940447843 1 1
0.188451890699413 0.181095002855336 1 1
0.515913968202362 0.501081097242927 1 1
0.588666536473184 0.575732219337456 1 1
0.553845125704302 0.536525979286045 1 1
0.394038233499918 0.379071101750575 1 1
0.237817543675097 0.231653404466212 1 1
0.52835858954646 0.511065965778935 1 1
0.841781791604841 0.814669720963059 1 1
0.461842856691238 0.44876695982101 1 1
0.319539334862592 0.311790937640563 1 1
0.474982752878056 0.460915808382003 1 1
0.410802060428064 0.399202917620602 1 1
0.655141595010844 0.635575180890924 1 1
0.294835969261757 0.286289730560637 1 1
0.321753813226486 0.313022449574384 1 1
0.291585557712876 0.281308321990454 1 1
0.181733864385272 0.177276224114238 1 1
0.677528850047967 0.654898939474378 1 1
0.261280750373234 0.25351903873256 1 1
0.706950197210657 0.684537166147955 1 1
0.388045447989304 0.375633827622014 1 1
0.459104416553433 0.44429897231202 1 1
0.381965854538906 0.370039662419395 1 1
0.600812385746801 0.581867644174761 1 1
0.762437181643391 0.739600505390858 1 1
0.426117988658828 0.415130598109193 1 1
0.447967187003088 0.435158108241618 1 1
0.376501086886331 0.366093754751566 1 1
0.710616606945801 0.691435284068062 1 1
0.326251225395461 0.314957347767636 1 1
0.704463863059087 0.682415607599797 1 1
0.072262599556775 0.0694235145880852 0 0
0.475029676030843 0.462193207907022 1 1
0.79339101964596 0.770896737433191 1 1
0.561769142400945 0.544867329321574 1 1
0.556975427796503 0.537710053194735 1 1
0.509579833380032 0.495639522166042 1 1
0.775942629683355 0.752705953047257 1 1
0.650714083210008 0.632368385373138 1 1
0.433457565772496 0.420837968763886 1 1
0.390908047665096 0.380347773885487 1 1
0.421201298075501 0.410235485585358 1 1
0.328517737342172 0.317964208230105 1 1
0.559729691879408 0.54355544467709 1 1
0.491523882067746 0.475958145542718 1 1
0.573203590780639 0.556050918627318 1 1
0.239789358064976 0.233442513375968 1 1
0.50602520145985 0.490427023853737 1 1
0.45265845415621 0.440480494123538 1 1
0.370636034832128 0.358259188763205 1 1
0.514218211810719 0.50029797365745 1 1
0.617502358477995 0.600893937918083 1 1
0.0141693472819078 0.0137142487685021 0 0
0.583069134322485 0.565805466558053 1 1
0.716664422355647 0.698344483091533 1 1
0.764920780669071 0.744904785426294 1 1
0.662288677686405 0.645705177283179 1 1
0.620013019375899 0.6036014774724 1 1
0.28759474005122 0.280103356149312 1 1
0.904414676773174 0.879034241889605 0 0
0.295602510213727 0.287943538547427 1 1
0.702372103204173 0.68115426490238 1 1
0.645599320325408 0.625254646657082 1 1
0.795627264561704 0.775075119169789 1 1
0.295136779673319 0.284571272253083 1 1
0.467484652969152 0.457701046901759 1 1
0.585543305279575 0.567637454192947 1 1
0.425621691454891 0.414261482551803 1 1
0.521117892209092 0.505189089617516 1 1
0.723252914747689 0.700482472579072 1 1
0.266598901701871 0.259002899882792 1 1
0.555732099419226 0.539390102286657 1 1
0.0541634546207059 0.0532437023169659 0 0
0.544168192927904 0.529231197897619 1 1
0.516437390726353 0.501498836775999 1 1
0.527342339401888 0.512241467449458 1 1
0.658754284790781 0.6352469726797 1 1
0.560625443625691 0.545238841121425 1 1
0.0935986937881422 0.0918062255864464 0 0
0.587242723836227 0.568070342714444 1 1
0.591383617941666 0.573681263843205 1 1
0.556501509723562 0.537042569530173 1 1
0.277907207773334 0.268647119900317 1 1
0.536630037028531 0.52259809107864 1 1
0.304224257590596 0.296762803584297 1 1
0.568154433926343 0.55222482363621 1 1
0.466638612691199 0.451649388128137 1 1
0.170562434240716 0.164911496942967 0 0
0.462430579509421 0.44837486555612 1 1
0.674416363420067 0.655015413725803 1 1
0.431728965042682 0.419460100764917 1 1
0.524716360245718 0.510056857887418 1 1
0.448309735246361 0.43210622203935 1 1
0.403820809383383 0.391461267611468 1 1
0.597255510678637 0.576515622626689 1 1
0.803420124536704 0.778942481286317 1 1
0.898070517834412 0.870856029716109 0 0
0.579789300355114 0.561825687528907 1 1
0.644951203619322 0.625318397112579 1 1
0.588639254500257 0.570418152447912 1 1
0.461708693441298 0.452091994510255 1 1
0.503904587854021 0.489280161697235 1 1
0.279587066166994 0.27305938614984 1 1
0.469500359694201 0.454961167594358 1 1
0.678428643699548 0.659169719793385 1 1
0.578609949416692 0.562533518053184 1 1
0.700052926651619 0.679933222842516 1 1
0.632757190200057 0.612516878775602 1 1
0.472028779236374 0.456409047347563 1 1
1.02933668959165 0.995872038831343 0 0
0.318913357715079 0.310755077513652 1 1
0.515467198685788 0.500898131601365 1 1
0.311978054748139 0.302063929937489 1 1
0.329039997798618 0.319463028562889 1 1
0.507630340637837 0.495493336430293 1 1
0.700451510712637 0.678575822638762 1 1
0.491523195139547 0.478285622134097 1 1
0.342835716514552 0.333163143970632 1 1
0.359429974979046 0.346932384855604 1 1
0.364875611049807 0.354972016336517 1 1
0.395463009791659 0.384436769420841 1 1
0.537131695478799 0.52036449509877 1 1
0.302741459360571 0.296016975126258 1 1
0.360100928554379 0.349854568828428 1 1
0.217121570239154 0.209831112444312 1 1
0.450113517610802 0.437578203849214 1 1
0.209620087370976 0.20162259003409 1 1
0.597684673525242 0.578189901501915 1 1
1.10896250957046 1.07622573483024 0 0
0.351685674256179 0.341700504709324 1 1
0.547039941093685 0.529123223518645 1 1
0.249800675103408 0.240821956489451 1 1
0.363133230648165 0.353808380812252 1 1
0.527906753622353 0.51383262335931 1 1
0.839283894301025 0.814578323446767 1 1
0.28868246045741 0.280182916101319 1 1
0.0960517769201302 0.0939272836075558 0 0
0.480449719206046 0.464676839373128 1 1
0.0475758009328929 0.0471790471228649 0 0
0.675121677976128 0.653867026145406 1 1
0.411186905685212 0.396302881144904 1 1
0.61377742612417 0.597436334825301 1 1
0.635422287389638 0.615659990238722 1 1
0.340933484390966 0.329909556147928 1 1
0.758303680166933 0.732228687586613 1 1
0.428396009042681 0.4144716951768 1 1
0.438794109423112 0.425549896617098 1 1
0.431127320899683 0.419298874453926 1 1
0.502033206510325 0.483452897257699 1 1
0.57169762281692 0.555305683378402 1 1
0.269904600562866 0.263186557276403 1 1
0.127759291056975 0.123991443126344 0 0
0.558866230838938 0.54439205191484 1 1
0.596900712380346 0.577285626736313 1 1
0.217885518101497 0.213356505093708 1 1
0.389169745011565 0.379436737542792 1 1
0.726334482151272 0.702662038264449 1 1
0.611244546320097 0.590305783153662 1 1
0.589258340653766 0.57155592200551 1 1
0.362955416280223 0.349694731899782 1 1
0.71895770810958 0.698767312683372 1 1
0.622574627030475 0.605216808868124 1 1
0.584991656018048 0.567522426609169 1 1
0.498688825598558 0.485556137980057 1 1
0.0839236118722437 0.0809271708446138 1 1
0.550471738181747 0.535629672215372 1 1
0.562375828254211 0.544621849697925 1 1
0.443138263461364 0.430195766435366 1 1
0.623983272656876 0.601126443211266 1 1
1.0541454430333 1.02483122125122 0 0
0.892417684382095 0.864726257080173 0 0
0.633278521635712 0.615039585053808 1 1
0.312263282817092 0.304187169886483 1 1
0.196625218106866 0.191026362418359 1 1
0.472689611192387 0.458821014698475 1 1
0.40954448166758 0.395524412008565 1 1
0.773269985657104 0.749608578185443 1 1
0.684632490241636 0.666652500739484 1 1
0.339782188670483 0.331016517926923 1 1
0.617954193345391 0.599307673733235 1 1
0.539030468784319 0.523813145337392 1 1
0.235373370752152 0.2296328650711 1 1
0.426448474569841 0.414476688031761 1 1
0.589647190652283 0.573649096346513 1 1
0.662031006629907 0.642119773013878 1 1
0.328119018540962 0.317503656771029 1 1
0.211579093610465 0.205215320107098 1 1
0.45816557075475 0.446393600431903 1 1
0.826638082098539 0.803588385154821 0 0
0.265963539945586 0.254774747150447 1 1
0.467993406178053 0.454418298318504 1 1
0.224276897762754 0.217603259366732 1 1
0.54845663522029 0.532857409493692 1 1
0.342929959472433 0.334562087241595 1 1
0.697239221646835 0.678104699398034 1 1
0.528487451909347 0.510450230450939 1 1
0.293936653826885 0.28351333990095 1 1
0.680093192058453 0.660761018565081 1 1
0.516359938112999 0.5030727493155 1 1
0.697241800229162 0.677009838939148 1 1
0.457681720755349 0.44615591626135 1 1
0.765777850211164 0.743266640446552 1 1
0.52000283157997 0.505892371329129 1 1
0.18741002099974 0.181607126624219 1 1
0.465506241528635 0.452551906955487 1 1
0.442755329783288 0.428984535947113 1 1
0.734420234795982 0.714873699321046 1 1
0.59177163854064 0.572462613691237 1 1
0.459737381740983 0.446842215288643 1 1
0.368794917625496 0.357626450168477 1 1
0.493127486447646 0.478054719380311 1 1
0.36374449826742 0.35325424806418 1 1
0.355018868505136 0.344835451093017 1 1
0.348873011813653 0.338519214848 1 1
0.184836598300944 0.179143077707978 1 1
0.348150491140408 0.334184120025595 1 1
0.212340981127417 0.205967095315877 1 1
0.565491853311115 0.549449050764417 1 1
0.56293787326774 0.546758464472301 1 1
0.439639111764545 0.423880842380474 1 1
0.904044767816674 0.877820685205138 0 0
0.464317530447948 0.451466225867397 1 1
0.45865132265122 0.444508726666366 1 1
0.419245099618392 0.408061116314924 1 1
0.352321801475307 0.342599205644512 1 1
0.451863095953057 0.43660371443576 1 1
0.361493539664395 0.351245142821858 1 1
0.405206918178265 0.394576874063806 1 1
0.774826743662238 0.752453122373372 1 1
0.773065353598766 0.75089010930195 1 1
0.584683974223629 0.565045078430554 1 1
0.17435526171121 0.167943564883752 0 0
0.0868475380698685 0.0846938752475327 0 0
0.434631224325448 0.421215995593344 1 1
0.390687049745317 0.380327018236323 1 1
0.753941040838665 0.734139232836794 1 1
0.189883419659627 0.183634979105021 0 0
0.616293279320787 0.596017300863486 1 1
0.284618269916462 0.275621608177841 1 1
0.577455713375669 0.560038749825588 1 1
0.541009881364345 0.526167965595367 1 1
0.448655581611017 0.437205723896676 1 1
0.377614046448941 0.366999107064314 1 1
0.530719763664156 0.515177954455491 1 1
0.460093371736621 0.449857226729615 1 1
0.973125323706574 0.950298305274052 0 1
0.555248726123874 0.537662348888347 1 1
0.478744296033124 0.464308216219469 1 1
0.617162099884254 0.597666548966464 1 1
0.0953357543197494 0.0904421726424852 0 0
0.475409888456157 0.459249072522801 1 1
0.334307086542873 0.324837650821876 1 1
0.413215393986919 0.402775124422013 1 1
0.671898144953191 0.653370077893822 1 1
0.671918212582749 0.652619691582065 1 1
1.0176278224346 0.988035751496277 0 0
0.635059182802133 0.617542509305847 1 1
1.01567815576276 0.983750716829256 0 0
0.100050750024365 0.0981407832513539 0 0
0.960320856535481 0.934343224889318 0 0
0.370182869780314 0.362028403366996 1 1
0.215890299905845 0.205857058501162 1 1
0.735379729056875 0.713603035191871 1 1
0.79910967825092 0.775766108478636 1 1
0.485519001273374 0.468529125743508 1 1
0.539453226055019 0.521988254206274 1 1
0.374862333662912 0.364503159716402 1 1
0.247610874992298 0.240535367450065 1 1
0.397877085185534 0.385479552277656 1 1
0.789850446784939 0.766534761731062 1 1
0.882600362820464 0.854187817237968 0 0
0.834321449742067 0.810038118386137 1 1
0.489380770587403 0.475383680045976 1 1
0.491101936829961 0.476527775674015 1 1
0.515454195343918 0.501589062124105 1 1
0.552033029311671 0.533043551306019 1 1
0.344614247532769 0.333559698785686 1 1
0.118168569837608 0.116791272721699 0 0
0.528309813641417 0.51299947072808 1 1
0.585171327730092 0.567809975004944 1 1
0.226462412224387 0.221350611740757 1 1
0.731998477254239 0.707168594981862 1 1
0.553084802731576 0.537113834805395 1 1
0.530733571742517 0.513856157413228 1 1
0.371053707612894 0.360145202292433 1 1
0.540975499332801 0.530103228107824 1 1
0.62402307706057 0.605137452409546 1 1
0.464544630793745 0.449085893509623 1 1
0.628387464369247 0.608812185866546 1 1
0.583631749634514 0.563754830420601 1 1
0.436508611482381 0.425735026665438 1 1
0.823008288266024 0.800603341047342 0 0
0.342244538251698 0.332392202320473 1 1
0.677674473479996 0.658863662024389 1 1
0.551029006082842 0.53528969591781 1 1
0.963432055872325 0.935010474353698 0 0
0.319074032481291 0.309512654190689 1 1
0.270751639687364 0.264962618538018 1 1
0.509086999046155 0.493358707019235 1 1
0.502617981372001 0.485474644697826 1 1
0.122026886608295 0.120321397412719 1 1
0.405495512308321 0.392741687960394 1 1
0.667237995813555 0.648790790221653 1 1
0.608578553842457 0.591198955072432 1 1
0.547331539667492 0.531340085825134 1 1
0.672559772012526 0.652127832520011 1 1
0.392673095892673 0.381647302026261 1 1
0.850551206874711 0.824829461475411 1 1
0.174898713168824 0.170671202000832 1 1
0.313860951057056 0.305700546957798 1 1
0.189262124903227 0.185443115548839 1 1
0.675511507371631 0.656483810756994 1 1
0.543639581926233 0.527053075148875 1 1
0.449233927508221 0.436210157791882 1 1
0.374334397574978 0.362648137247915 1 1
0.722807374571117 0.70368715260446 1 1
0.514385238116171 0.497605371236639 1 1
0.910708328711143 0.88717137029565 1 1
0.949640002886266 0.923416563140357 0 0
0.54604366614081 0.529706131455605 1 1
0.262150150800499 0.252583260480347 1 1
0.575132129497196 0.560787239533935 1 1
0.562277603360268 0.544545070689364 1 1
0.566509034839728 0.552765005157102 1 1
0.395788592539166 0.38405646667568 1 1
0.360307679871933 0.350598238847683 1 1
0.369749472880165 0.358418587535257 1 1
0.286797134413345 0.27787152449992 1 1
0.580143342383226 0.56594713255284 1 1
0.410168807486327 0.394925413544533 1 1
0.663625275418238 0.641357876354432 1 1
0.232793846099461 0.227384361521905 0 0
1.05029428524756 1.02219842378848 0 0
0.367329502385488 0.356033142778203 1 1
0.669983383560506 0.648060533042828 1 1
0.505784627782326 0.493156575030651 1 1
0.496217765097904 0.482711455299557 1 1
0.0737502747100345 0.0723030357896914 0 0
0.0551608441561945 0.0538959942748998 0 0
0.443092154704119 0.43087014616281 1 1
0.795946940985846 0.773772764568897 1 1
0.617288394314417 0.59801235549146 1 1
0.40392125990377 0.39231343367567 1 1
0.2970285554978 0.289580925914341 1 1
0.435240900622227 0.425516556204726 1 1
0.349384096674671 0.335208635880371 1 1
0.425326347271012 0.413019672272045 1 1
0.630651563785337 0.61095446991702 1 1
0.469309660400749 0.453286186025532 1 1
0.431999665564824 0.419871552298183 1 1
0.740348353223893 0.719226351872934 1 1
0.404126546430198 0.392331978001618 1 1
0.343615500159304 0.333276017470038 1 1
0.617699522398058 0.596622546388617 1 1
0.36310806598647 0.353792146711627 1 1
0.345642051123722 0.335325727246446 1 1
0.108664147377243 0.110757907927074 1 1
0.359874510386462 0.352059421654587 1 1
0.127842275969094 0.127435120213617 1 1
0.489426168390388 0.475418481985309 1 1
0.554952997643784 0.536874356004981 1 1
0.315134265907799 0.303260475915149 1 1
0.155742274913673 0.151264368093416 0 0
0.281959366935071 0.274636771657173 1 1
0.173155749429101 0.167198711100881 0 0
0.550118486986215 0.535895530918904 1 1
0.383568053736629 0.371809850993496 1 1
0.830891011857476 0.804297084123753 1 1
0.422971380022097 0.410968317510267 1 1
0.614180794048722 0.596180098166332 1 1
0.428088279817534 0.416438296945113 1 1
0.531666617162516 0.514311354278705 1 1
0.279574419475387 0.270679952353658 1 1
0.241189299824386 0.232402396957328 1 1
0.565757759165068 0.551232533017449 1 1
0.612124800423827 0.594132671092392 1 1
0.300872981397635 0.295056374561209 1 1
0.586000551133792 0.570064249433795 1 1
0.260418034883609 0.254271056086017 1 1
0.485278136013164 0.469811324429866 1 1
0.313649408361185 0.304572611975626 1 1
0.613403944596774 0.596559732367602 1 1
0.350720460123012 0.33882676075584 1 1
0.681271803848117 0.663160792540863 1 1
0.574653975685408 0.558417362326151 1 1
0.434890340983349 0.420807877444843 1 1
0.501100242812381 0.486018491891645 1 1
0.35931673256839 0.348870204543643 1 1
0.239434940029745 0.232481300565146 0 0
0.79896212961403 0.769983296073534 1 1
0.787955326111936 0.766314916928073 1 1
0.523868569628786 0.509488298809312 1 1
0.816701780501323 0.791393294184788 1 1
0.340168488463528 0.330756440591984 1 1
0.745454590697038 0.723037752222119 1 1
0.690616637915804 0.671938751160252 1 1
0.432164685892913 0.419953134880827 1 1
0.560694957909153 0.541470495244975 1 1
0.636571272611915 0.61778234048139 1 1
0.595348500993851 0.576247546879051 1 1
0.474288916595555 0.460316205980218 1 1
0.291721234358355 0.282422234673414 1 1
0.309590153277319 0.300751937649684 1 1
0.0833377360645355 0.0795383402527891 0 0
0.526915760429554 0.510396344852365 1 1
0.405790659088334 0.393017165194156 1 1
0.388733429050923 0.378582945564778 1 1
0.52893080821303 0.513661462213839 1 1
0.347373986622495 0.338444535590919 1 1
0.692702934964739 0.67150329408269 1 1
0.203191815707544 0.193856126984198 1 1
0.501369109389943 0.484721566047083 1 1
0.24377824149793 0.236881398262842 0 0
0.66055498103463 0.641439011961911 1 1
0.667140427898904 0.646704465221583 1 1
0.00344430789903145 0.00228177723705505 0 0
0.583492416566777 0.568160504642785 1 1
0.426870649164622 0.412846276962531 1 1
0.4183286903308 0.404524238928069 1 1
0.145875556175073 0.140446970904934 1 1
0.615805275933603 0.597346118420544 1 1
0.721442757984343 0.695603912773968 1 1
0.348376002979845 0.334472287642751 1 1
0.700554275803939 0.678238959917599 1 1
0.240617700528856 0.234500229123504 1 1
0.507812323325353 0.492150594378311 1 1
0.0741578108123708 0.0716014234320652 0 0
0.308612080544121 0.301076325886449 1 1
0.525337913795308 0.509975201596286 1 1
0.719640038147326 0.699621964744152 1 1
0.280323432672691 0.273632962350922 1 1
0.583003735125033 0.567157572498132 1 1
0.588345154875719 0.569716729188267 1 1
0.789555094246031 0.762901426788033 1 1
0.780334665274741 0.756705413962006 1 1
0.197049103725475 0.191896136936727 1 1
0.288788661742176 0.277096139438346 1 1
0.247773283600312 0.24306796239847 1 1
0.473229752097328 0.458870945820778 1 1
0.322341705264141 0.31637338120149 1 1
0.326464953014284 0.317084787242343 1 1
0.267759072235898 0.259596619699205 1 1
0.646568509440221 0.629321005649716 1 1
0.371218440611615 0.35801277212955 1 1
0.839666118053349 0.814864015827381 1 1
0.490189287152289 0.47403627328135 1 1
0.35190978057831 0.3419341514907 1 1
0.332027844769204 0.323429093852951 1 1
0.145433906650913 0.142133871085234 0 0
0.841976850671423 0.816153828802052 1 1
0.928631618563634 0.899644267347124 0 0
0.544193403838701 0.531324321890374 1 1
0.779396800345258 0.757029082250569 1 1
0.525575274994324 0.510982328349915 1 1
0.681908778171284 0.663745726018282 1 1
0.605587009156929 0.585349554500569 1 1
0.511051625967302 0.495934427960815 1 1
0.453492502796136 0.439999172186421 1 1
0.211784186760104 0.206542648338205 0 0
0.351417057491833 0.340735957854834 1 1
0.50078812082342 0.485454310266907 1 1
0.194160565024455 0.188063747260098 1 1
0.493524148795585 0.478496633611191 1 1
0.520138612895535 0.506201915501115 1 1
0.501759980282223 0.48587847043322 1 1
0.293926694550986 0.28422561489058 1 1
0.539380728388825 0.523936081311907 1 1
0.651840352657633 0.633247681126445 1 1
0.288751787662798 0.278194137742381 1 1
0.657770922182142 0.639168918904494 1 1
0.866640204909837 0.840717435907974 1 1
0.319578153736249 0.30822738390207 1 1
0.506405422610421 0.490348952485387 1 1
0.480301376455314 0.465699801913925 1 1
0.179694113754167 0.173880852422598 1 1
0.419097129013678 0.405818713718079 1 1
0.936766495215518 0.910979715184181 0 0
0.335904824065713 0.32307745188091 1 1
0.471862170233742 0.460523052310582 1 1
0.318702145639236 0.308734079443307 1 1
0.395370749522851 0.384787876959414 1 1
0.71334572307032 0.693696905153305 1 1
0.222729954058967 0.217300864755307 0 0
0.117765747382046 0.114334722409538 1 1
0.121036719711574 0.117204241032326 1 1
0.210829811787435 0.202235761541322 1 1
0.502786631695779 0.490170287170581 1 1
0.609902410072352 0.590150699423756 1 1
0.402397001047512 0.391211349605978 1 1
0.489764428738857 0.474339052444022 1 1
0.375522940012232 0.364059198570488 1 1
0.720820213399643 0.701300367535661 1 1
0.651617486442705 0.634854339510969 1 1
0.63069812020501 0.613133189307495 1 1
0.558210957508677 0.544168790270732 1 1
0.591323540682217 0.571900655715332 1 1
0.31343629623708 0.304613935009432 1 1
0.780321379453985 0.754080689556482 1 1
0.179648956396962 0.175976978503053 1 1
1.00121498700012 0.972869654384652 0 0
0.634703135494479 0.613778144505875 1 1
0.463722166951861 0.451221213405184 1 1
0.62591488344366 0.608721592752943 1 1
0.521875846209494 0.505388890761433 1 1
0.410539586880437 0.395370508680063 1 1
0.545624269071021 0.531035518285339 1 1
0.472081243494426 0.456537724014878 1 1
0.3818092485136 0.36902730428404 1 1
0.435263089499969 0.424046794134906 1 1
0.599066320179164 0.581391838206871 1 1
0.533055654698163 0.517299226378909 1 1
0.469378793893844 0.453868189719212 1 1
0.37351110916416 0.362861037583373 1 1
0.335183977109707 0.324715671885515 1 1
0.629686112445123 0.616976156211667 1 1
0.355065607911243 0.341679115773923 1 1
0.615892588723156 0.59911271882128 1 1
0.650050726513316 0.629845365628136 1 1
0.589819053533952 0.57273288379743 1 1
0.72281205851435 0.701725579178461 1 1
0.447373771911437 0.434796662807007 1 1
0.554859479333058 0.537458039388599 1 1
0.622128399424369 0.603091392856191 1 1
0.526141498186605 0.510124184503955 1 1
0.148765920384952 0.14632037338246 1 1
0.530339366267769 0.515927853604909 1 1
0.221560671378799 0.213776168887216 1 1
0.701575376379541 0.681410041771751 1 1
0.239733990162776 0.228843389765571 1 1
0.349892872645263 0.339143670880058 1 1
0.699553570898813 0.680742079477873 1 1
0.468910540758365 0.453645614611614 1 1
0.265942774048175 0.257910452445839 1 1
0.779760152669294 0.758101594646821 1 1
0.613720479754007 0.594101070406642 1 1
0.740725951456369 0.718161042541929 1 1
0.701642004784867 0.681388036520736 1 1
0.425471596842271 0.415440584363038 1 1
0.461939160668653 0.447107426351003 1 1
0.337996363397422 0.329725070451443 1 1
0.74824443108166 0.726539281899302 1 1
0.319831965098974 0.310280101741876 1 1
0.37581933401841 0.361859374089262 1 1
0.508488106780919 0.493764448030103 1 1
0.335630001215771 0.325428865047591 1 1
0.356321912176442 0.345518574056404 1 1
0.804793986545743 0.781322188121873 1 1
0.634740347723734 0.615729202162865 1 1
0.656552329165454 0.634851432215168 1 1
0.677957140267837 0.656951368992749 1 1
0.433854677762175 0.420781543901895 1 1
0.425158514667098 0.414122527906857 1 1
0.699662668417265 0.679602776549153 1 1
0.655669741897339 0.638072400229366 1 1
0.738826909657065 0.718196832761307 1 1
0.56086869875871 0.544152646611315 1 1
0.557480387429543 0.542037510595542 1 1
0.489901160099347 0.475841780702932 1 1
0.269845644725533 0.260053863706154 1 1
0.307481955662589 0.297242562783088 1 1
0.6518032516088 0.631597043118276 1 1
0.613108690760666 0.593807657650074 1 1
0.645540926769013 0.628083731286786 1 1
0.298883888427401 0.289802382208619 1 1
0.465212216615834 0.450886709251745 1 1
0.746016821127763 0.725359398276744 1 1
0.75190842280703 0.729188779904499 1 1
0.535471763143939 0.518441024064938 1 1
0.497761429122787 0.483931049952592 1 1
0.306350135511492 0.294586250188965 1 1
0.612867663180518 0.595777711229123 1 1
-0.0153255678183014 -0.0160473588396241 0 0
0.49485973521167 0.478803230030922 1 1
0.328438506889267 0.31663710393119 1 1
0.588576092785583 0.571917582892477 1 1
0.00343232702978552 0.00333086199595929 0 0
0.235988609417555 0.229110763684156 1 1
0.266780332958998 0.259694447762831 1 1
0.606164233679895 0.589646544501127 1 1
0.70495255135211 0.684431257842996 1 1
0.507969808997946 0.492585330935217 1 1
0.253802062529392 0.248464958729639 1 1
0.443037029831157 0.43195238800318 1 1
0.550071644653702 0.533370437917568 1 1
0.41571162239615 0.402383980972371 1 1
0.423020308415363 0.411182685033913 1 1
0.616305256229526 0.593428451555915 1 1
0.409971925834267 0.398201777900261 1 1
0.779125225430559 0.75441269173253 0 1
0.734288560528782 0.711688252101365 1 1
0.857440615824309 0.832357244361678 1 1
0.264022375927534 0.256904452043893 1 1
0.130818336767215 0.128250663489908 1 1
0.45660519189661 0.44466334800325 1 1
0.54677324120902 0.532430581836595 1 1
0.596814889447495 0.57626498728987 1 1
0.24928644735828 0.24217313797745 1 1
0.525220317586228 0.509193205434971 1 1
0.541170094493721 0.525123596667572 1 1
0.7318615892809 0.712606920179439 1 1
0.30779542287699 0.29885976678636 1 1
0.484495921137983 0.471016889921467 1 1
0.519105221093725 0.504029838425599 1 1
0.0400857488774321 0.0408013125679702 0 0
0.494549569922914 0.479823587845546 1 1
0.652063485060113 0.631938430940296 1 1
0.508118850008034 0.488945513207879 1 1
0.51908612266816 0.504921386569217 1 1
0.65543175714961 0.637005606312966 1 1
0.608868419315487 0.588641765142939 1 1
0.401749797927536 0.390527755440174 1 1
0.479479877563011 0.465150589128482 1 1
0.127943359663472 0.124133779426602 1 0
1.15438000808943 1.12065598729663 0 0
0.48544365713855 0.472377342747337 1 1
0.816977676418141 0.79287941389656 1 1
0.528180672163489 0.512128087405366 1 1
0.537727649246598 0.521926271658806 1 1
0.379871177054072 0.368307192574409 1 1
0.241612983401768 0.236753530272614 0 0
0.572514222366496 0.553614989857167 1 1
1.06314775492659 1.03081378995633 1 1
0.423636319070025 0.412048439941229 1 1
0.229847888829708 0.2243086402573 1 1
0.474433459941099 0.459819954658134 1 1
0.417057286178884 0.404769113304184 1 1
0.703615860457992 0.683545097468631 1 1
0.63693883587363 0.619283768120841 1 1
0.00167286310275891 0.00141090293497553 0 0
0.672583792897265 0.648067718433331 1 1
0.382465985516073 0.368446947587292 1 1
0.908229418580736 0.883197780257269 0 0
0.409511023118934 0.396102552735164 1 1
0.600327924730988 0.583027374463091 1 1
0.734149177906017 0.714531439912377 1 1
0.713757889888576 0.689646598098654 1 1
0.951095453318842 0.924367832370156 0 1
0.554058205386524 0.535161437904253 1 1
0.218507726905465 0.212448319521249 0 0
0.394419040014835 0.380712731098064 1 1
0.904082070234781 0.875719796889068 0 0
0.229700594293152 0.220729270764861 1 1
0.407977367797877 0.394632316373542 1 1
0.474430927159883 0.461091468544413 1 1
0.245104605042412 0.234906581245866 1 1
0.462462268871151 0.449744435402932 1 1
0.806751774161772 0.781086770821041 1 1
0.49721989873119 0.484215747279804 1 1
0.378328959652369 0.36664528011948 1 1
0.722185136659399 0.700136674320733 1 1
0.319545727883702 0.311293864091521 1 1
0.250648218882341 0.241042368085191 1 1
0.534823887577621 0.518160982888138 1 1
0.553897770264329 0.537065006911663 1 1
0.777102263753406 0.753531971588463 1 1
0.611372074314511 0.594170413806218 1 1
0.0599841714813195 0.0587635380393573 0 0
0.356553364375142 0.343928029541288 1 1
0.672162503790502 0.650804925284625 1 1
0.569924166420949 0.554102523454966 1 1
0.68240179015334 0.661208474399899 1 1
0.296491320907714 0.288207664139368 1 1
0.412133810687992 0.402112313647693 1 1
0.106469580692397 0.102184299237913 1 1
0.513658727948402 0.49869000704777 1 1
0.136362757448692 0.132857007165055 1 1
0.320706523156142 0.312316284807149 1 1
0.545662257521484 0.528868595583722 1 1
0.478415257074941 0.464590852487173 1 1
0.31676269604673 0.305015379990837 1 1
0.473869350387009 0.459561324696675 1 1
0.941566492367941 0.917141369005836 1 1
0.935529314486393 0.906737188624593 1 1
0.410151505065108 0.400434007324334 1 1
0.458240536032258 0.445432968497067 1 1
0.24113881214643 0.23343920978975 0 0
0.385939620619284 0.375346707058143 1 1
0.377574746075689 0.363594650424044 1 1
0.212856958952468 0.205501495903803 1 1
0.829796154817188 0.803448692332317 0 0
0.625135637972656 0.606541600453948 1 1
0.467950475994845 0.454919612908512 1 1
0.504245182458043 0.490372920404667 1 1
0.754374529488006 0.729223435392976 1 1
0.672232688613874 0.651278353344972 1 1
0.738711422578839 0.720901925509891 1 1
0.75608273730773 0.735997676617087 1 1
0.685821505813504 0.667233730401964 1 1
0.543201489111203 0.525029497961437 1 1
0.65747814812618 0.638983061515433 1 1
0.304515014721467 0.29513243401122 1 1
0.39745386715993 0.385932826769186 1 1
0.210770935619221 0.204444679410093 1 1
0.703283906281878 0.683628521744287 1 1
0.248284212019726 0.238281961617883 1 1
0.366440785055134 0.356926516914306 1 1
0.598896247281103 0.580057780140795 1 1
0.377162395026638 0.364352007687382 1 1
0.404807120619217 0.39410337098146 1 1
0.351531245191774 0.339130881532371 1 1
0.894518314883354 0.869858301371716 1 1
0.215883938426158 0.209899884126329 1 1
0.49372173510408 0.481791827607606 1 1
0.724314781322002 0.70144611831882 1 1
0.533834758285612 0.518215626666014 1 1
0.477412409206783 0.463534751810571 1 1
0.591040031638068 0.573108611204562 1 1
0.325981669757382 0.315676999163293 1 1
0.85400139282087 0.83082272973014 0 0
0.447950961190045 0.434841177469811 1 1
0.723394945313319 0.698706035336926 1 1
0.7075024765907 0.685717390975261 1 1
0.573960990639808 0.555761425312687 1 1
0.47025914062208 0.456431909817025 1 1
0.0314211669665769 0.0308020580379642 0 0
0.743564822190773 0.724559815115366 1 1
0.364283667708635 0.350879502321945 1 1
0.729763395058599 0.708932370922233 1 1
0.023835769093621 0.0254254417768879 0 0
0.242350468883567 0.236981826990278 1 1
0.452008679179196 0.439893895039826 1 1
0.478293394197912 0.464149015562795 1 1
0.646191762455714 0.625923442725612 1 1
0.58257002879026 0.564356561154399 1 1
0.534620996987695 0.519243570775707 1 1
0.65392458837107 0.632860544780408 1 1
0.458078201953621 0.444426957424601 1 1
0.627502930994815 0.610236554870874 1 1
0.734201831051051 0.711390621055893 1 1
0.582797606143267 0.565655093953833 1 1
0.910169058644768 0.884394150593362 1 1
0.615722604404473 0.597122830468067 1 1
0.243149899603438 0.235998758853534 1 1
0.578493392731654 0.560057441469324 1 1
0.44896037594092 0.433754047707829 1 1
0.8336310109432 0.808934768364548 1 1
0.353498284296877 0.341738187598695 1 1
0.34451426241474 0.333024711687171 1 1
0.432017998276233 0.420224236602234 1 1
-0.083776239461969 -0.0782195103346925 0 0
0.430014828448674 0.417125354438577 1 1
0.453839232543033 0.442335049533833 1 1
0.287692559624794 0.278503849526021 1 1
0.661872500275748 0.64367713105807 1 1
0.0500314706018341 0.0496485239003486 0 0
0.434789501050642 0.423165617368148 1 1
0.58582201170874 0.570349206097248 1 1
0.501520172264242 0.486418443463088 1 1
0.325613877425527 0.315338901846082 1 1
0.813948647070876 0.791150444916904 1 1
0.246075109678532 0.240511890767308 1 1
0.660667631620991 0.647194177299572 1 1
0.787217321374013 0.763142876832202 1 1
0.221042761558824 0.215357775623341 1 1
0.802014857368645 0.777333063987336 1 1
0.364887945359676 0.356008955513972 1 1
0.439236997303058 0.42613960178003 1 1
0.547680983715039 0.529977700203731 1 1
-0.035292048386735 -0.0333024680917024 0 0
0.596225574701743 0.578161804677744 1 1
0.594870764169809 0.576575201763729 1 1
0.403323959816745 0.392191324234351 1 1
0.57511913200065 0.558205953195777 1 1
0.627478724471386 0.610235578499977 1 1
0.758783421157372 0.734634189126913 1 1
0.451244320190819 0.438394206810568 1 1
0.253434789799817 0.247186958351276 1 1
0.220502462767363 0.21314778205488 1 1
0.49636698265565 0.481652948073826 1 1
0.692888834387895 0.672477996084419 1 1
0.75696767069241 0.733393968747609 1 1
0.378167661023182 0.365088216411702 1 1
0.54455073205132 0.527314025431562 1 1
0.571019734685164 0.553449946597999 1 1
0.730866405510581 0.711055493146193 1 1
0.022696814645249 0.0210914483601358 0 0
0.783016437397822 0.761303910217108 1 1
0.561509288230276 0.541963450044447 1 1
0.578932995904502 0.560944818953326 1 1
0.417128555486304 0.405583488720118 1 1
0.666549256614148 0.645533019555877 1 1
0.625858208578919 0.607898144773636 1 1
0.624687953365007 0.606856050008083 1 1
0.363868029056346 0.353858791913539 1 1
0.548952527085107 0.5302153027911 1 1
0.772122273483896 0.746746498983432 1 1
0.760649531047245 0.736418762917974 1 1
0.559829110942431 0.542873945940994 1 1
0.846546347367717 0.823773151429641 1 1
0.511384252786345 0.496166287866268 1 1
0.736146403639404 0.716530917302722 1 1
0.42199131004229 0.40735425440379 1 1
0.788027507910628 0.766794578382063 1 1
0.436709673896468 0.422051713218205 1 1
0.486546945708156 0.474115174076379 1 1
0.327877433747125 0.318401713826167 1 1
0.653583313189251 0.632769434038979 1 1
0.468008192586144 0.454165543130219 1 1
0.714016945398056 0.690872000050294 1 1
0.892306149885476 0.866279175681096 1 1
0.688286773722756 0.666209092765002 1 1
0.519715182428847 0.50436343202893 1 1
0.244913936929071 0.24150325272651 1 1
0.611528970493932 0.590592226402867 1 1
0.373266109879221 0.362807436784544 1 1
0.687436798279788 0.663929300932482 1 1
0.321231523575237 0.311905601050933 1 1
0.628695138431945 0.608566445501452 1 1
0.315015798214344 0.30530142361153 1 1
0.266598245951263 0.25614706519066 1 1
0.48644796920774 0.46978964882356 1 1
0.379532104184317 0.36984830764811 1 1
0.183575940849315 0.181300090230804 1 1
0.484845784726863 0.470716575082373 1 1
0.236511993033219 0.229076363667525 1 1
0.363097682725396 0.353394738662669 1 1
0.737743646636336 0.715676380765823 1 1
0.585584025247661 0.570289296577394 1 1
0.281746996625838 0.272884528827523 1 1
0.373270144810473 0.362540439440882 1 1
0.648416799900654 0.628549452809678 1 1
0.649994629047329 0.629238796300643 1 1
0.709476496699904 0.690826106637265 1 1
0.6346321602431 0.614990273227741 1 1
0.488502083686535 0.472656948713969 1 1
0.247776892149134 0.240535659734225 1 1
0.37647417611437 0.367224727610946 1 1
0.469100751661664 0.454435049348565 1 1
0.821868184816868 0.797424369378009 1 1
0.494649703133571 0.476427834676479 1 1
0.830424958333752 0.807382474131184 1 1
0.412105913268817 0.400624241604618 1 1
0.399540107193669 0.387227481536477 1 1
0.39038910490049 0.381414621157629 1 1
0.200950461985628 0.19748187000663 1 1
0.558278736791332 0.543160874468043 1 1
0.362611283470488 0.353404962217495 1 1
0.282945175942016 0.275189864446367 1 1
0.686487058026541 0.667326333630883 1 1
0.305130736875628 0.296446786358336 1 1
0.262322445432289 0.254837913959891 1 1
0.837196138746986 0.811894916191434 1 1
0.756708919604211 0.733689875513187 1 1
0.864974295584271 0.842622536459405 1 1
0.371476321872695 0.362121026206274 1 1
0.199635874120467 0.192372597220544 1 1
0.635906406889405 0.616939358109061 1 1
0.539666047210768 0.524948153625374 1 1
0.500231831412066 0.484531061207171 1 1
0.184800120185416 0.179550699240542 0 0
0.452393657552942 0.439580537412041 1 1
0.651335195958952 0.632048370922183 1 1
0.451921413902245 0.439058158639126 1 1
0.327878711206814 0.318246884446201 1 1
0.339023331307339 0.327855411940429 1 1
0.109221210209268 0.10616447527955 0 0
0.199199622176709 0.193712717818536 1 1
0.759200697476951 0.736992091981339 1 1
0.48567810732345 0.471622767289997 1 1
0.867043176086826 0.83739288287445 1 1
0.172812549342027 0.16651027967189 1 1
0.413837566518405 0.401084506123676 1 1
0.651835759205356 0.631307328211641 1 1
0.692227347983568 0.672746746203848 1 1
0.0915183708298943 0.0905427642797015 0 0
0.251762516849799 0.242097057293735 1 1
0.530570292150274 0.513220939299644 1 1
0.648308471724565 0.629794773133572 1 1
0.412475259441062 0.397248864317513 1 1
0.535168138880718 0.52003172481027 1 1
0.462231751190499 0.446978758635194 1 1
0.383518012943878 0.372592999422923 1 1
0.870183502869572 0.840635869605389 1 1
0.44711007917757 0.435371161556201 1 1
0.496446487593384 0.481806553687998 1 1
0.441739171987195 0.427317232546542 1 1
0.448829002507344 0.435438016543938 1 1
0.795606069262025 0.768474340281844 1 1
0.502360913340213 0.488413310407225 1 1
0.735785282064917 0.715199389894725 1 1
0.449960568779558 0.436141230645177 1 1
0.916266487344156 0.89147906784161 1 1
0.266929604669643 0.257735362006045 1 1
0.475677355035687 0.462198103518174 1 1
0.577350764126392 0.561911921441077 1 1
0.443258347855931 0.42897567980802 1 1
0.83213219440243 0.809491569881393 1 1
0.49951370640826 0.486354100968674 1 1
0.287305772091645 0.277770151833006 1 1
0.713654022259943 0.690343925636585 1 1
0.786055250140932 0.761908485826417 1 1
0.204977547256182 0.198528625645029 1 1
0.343218912743213 0.334270524419425 1 1
0.615432257760655 0.593837437880214 1 1
0.241815296455154 0.235615225827446 1 1
0.808576595812492 0.785179689270175 0 0
0.661818571772897 0.638313212785762 1 1
0.319597435347802 0.313063882917876 1 1
0.629648668868757 0.610874138881875 1 1
0.580262159689166 0.562429631872967 1 1
0.394120284964385 0.381922939941944 1 1
0.4034469841869 0.389495266328001 1 1
0.35171572298972 0.341092093538127 1 1
0.753733688946528 0.72959352648113 1 1
0.689885321040205 0.669889367739561 1 1
0.614766655595917 0.59692387317622 1 1
0.318541001765712 0.309812981212876 1 1
0.536439055329804 0.526038117519729 1 1
0.264825561075324 0.257929687742277 1 1
0.599541106266431 0.581227685505429 1 1
0.379515513675202 0.369158112566954 1 1
0.244725983047858 0.239449541301515 1 1
1.02420352105279 0.992785578519065 0 0
0.686283159503884 0.665256428834231 1 1
0.316896494308446 0.303247116195952 1 1
0.608155090502666 0.592409387370696 1 1
0.0754746493417409 0.0721456380851469 0 0
0.462537264304765 0.44829619872309 1 1
0.21755760216518 0.213472896404391 1 1
0.508654405446786 0.494533011093238 1 1
0.83521823739036 0.810424756368848 1 1
0.274551928593866 0.265236098832841 1 1
0.629419683345105 0.611876114837571 1 1
0.328877804537673 0.318849422891076 1 1
0.476291789298312 0.46246476746291 1 1
0.331701664912795 0.323956458034827 1 1
0.479136662338947 0.46307582607077 1 1
0.736945080837909 0.716333139150898 1 1
0.690207401768281 0.670716223690927 1 1
0.584628311310696 0.565932344976754 1 1
0.857751726492893 0.830707388836989 1 1
0.724894351092289 0.704649552817033 1 1
0.591729136021043 0.571700084988168 1 1
0.549934310727265 0.532773586463168 1 1
0.608293781322619 0.592693620865118 1 1
0.608138553735565 0.589098168920381 1 1
0.38106176742445 0.371111549196607 1 1
0.459827376512185 0.447957614199817 1 1
0.747817364718153 0.725858034851934 1 1
0.719553081026617 0.698882077315832 1 1
0.446924106410179 0.435790349328376 1 1
0.54660713344566 0.530161754278456 1 1
0.425812604155568 0.413583210783668 1 1
0.959445629960374 0.936075557099027 1 1
0.449280664952309 0.436576847599973 1 1
0.58653100851484 0.567334560933006 1 1
0.315200190253568 0.306389265864053 1 1
0.537035005585389 0.519592327359192 1 1
0.608917969369865 0.59252660553617 1 1
0.454578286731194 0.442048529426507 1 1
0.739166440037765 0.719663460944066 1 1
0.359810275968065 0.349997368317384 1 1
0.813730435102202 0.789029249256637 1 1
1.13320112342345 1.10056022292838 0 0
0.697597768979578 0.677735163517042 1 1
0.568760086406632 0.551774461957847 1 1
0.459159010190195 0.44483444406126 1 1
0.503171992574984 0.489320880312034 1 1
0.391641990983268 0.379897933138793 1 1
0.362600985449673 0.350883370573949 1 1
0.723144641449109 0.69989777974532 1 1
0.370930039449943 0.360062870840172 1 1
0.438809100959465 0.42626067975311 1 1
0.945348380341353 0.91907689626211 1 1
0.589516700579733 0.572047874016317 1 1
0.405031678923289 0.392492763217533 1 1
0.529968683665984 0.515061178097787 1 1
0.596635458170683 0.578517668640408 1 1
0.639279308195089 0.621175213000513 1 1
0.414141955774635 0.404035945015117 1 1
0.443754764711913 0.42769154715854 1 1
0.3939901750144 0.381601054721074 1 1
0.597494919856592 0.579263980706901 1 1
0.88364334140661 0.859188116897386 1 1
0.368502841806987 0.35968726014324 1 1
0.458765069509644 0.445108588486882 1 1
0.530392482490493 0.515675586487375 1 1
0.413799552310773 0.401649803266541 1 1
0.202085840593021 0.193857791647359 1 1
0.519512119389002 0.505603196803785 1 1
0.277293628238675 0.26966467052694 1 1
0.137637935253323 0.133687663082828 1 1
0.506384447633086 0.491855163124726 1 1
0.594375546122255 0.579187391542416 1 1
0.624820075863122 0.606696362179838 1 1
0.75320054978086 0.73046960130981 1 1
0.113923606300647 0.112374022487247 0 0
0.0457289850669463 0.0445528614838435 0 0
0.407532501119317 0.395295794789628 1 1
0.386519957393673 0.375446053342664 1 1
0.58279777086668 0.566301430142747 1 1
0.624599573357634 0.607749588273147 1 1
0.203234275076611 0.196130369094936 1 1
0.741957030854188 0.720864735543532 1 1
0.541001058447619 0.527251778664588 1 1
0.384015509101476 0.373162633030262 1 1
0.485247736873941 0.472442367562291 1 1
0.475113885617184 0.462687648066645 1 1
0.276533133502809 0.268984062921044 1 1
0.219114504733516 0.211984448941092 1 1
0.467035428669556 0.452025943804489 1 1
0.473991055409641 0.460290310958749 1 1
0.433661846773554 0.421182594421924 1 1
0.851959295045874 0.822973280334903 1 1
0.534563125910719 0.517381119543319 1 1
0.555500532171656 0.540690519161454 1 1
0.50362033747759 0.488096972355131 1 1
0.699591618530382 0.677514117811892 1 1
0.797600892515337 0.772840741342067 1 1
0.534625175831535 0.52096679743341 1 1
0.321503810891458 0.311307216170224 1 1
0.134555138287604 0.131145203554575 1 1
0.887708722501153 0.862469454836584 0 0
0.0248166637320612 0.0236885277609296 0 0
0.557058057436318 0.541689473423544 1 1
0.365075378322897 0.35486987560009 1 1
0.596306763862416 0.578320950095474 1 1
0.774099761465781 0.75308210677229 1 1
0.284794846392995 0.275586866416957 1 1
0.275693881571222 0.269120726460926 1 1
0.738369766543698 0.71403176989168 1 1
0.520296864992949 0.504631070759356 1 1
0.8473258665771 0.819707701549293 1 1
0.646279306322381 0.628193917802994 1 1
0.478545456830728 0.460834963590339 1 1
0.322876146251898 0.313002304701831 1 1
0.388176156978832 0.378103832971798 1 1
0.552165513952623 0.535291650628226 1 1
0.43569007487891 0.424336740271886 1 1
0.401010406093817 0.38831534560149 1 1
0.221548379446618 0.214907766007061 1 1
0.484509299646492 0.470790801664295 1 1
0.353112165639277 0.341178207778294 1 1
0.46023783269483 0.447625708152416 1 1
0.383688723132805 0.369948596178905 1 1
0.294319435544459 0.284317968602182 1 1
0.364668324491902 0.352873837896588 1 1
0.335658029067574 0.325132893918872 1 1
0.634601441395608 0.616063178238683 1 1
0.672876768519495 0.650591939382016 1 1
0.795095666819419 0.776645624876614 1 1
0.49531114039232 0.481132176391369 1 1
0.355425902577583 0.34717768142875 1 1
0.735918428703946 0.715194927046402 1 1
0.50732567454882 0.49066228793426 1 1
0.439477901701842 0.427597713507243 1 1
0.212305586269775 0.205855180439935 1 1
0.659030192311955 0.641642334894129 1 1
0.575548660236851 0.556838846049887 1 1
0.0902432093981322 0.0873900968392127 0 0
0.326605168451495 0.316535643507367 1 1
0.417924852173298 0.405735495426282 1 1
0.533113173698815 0.518166477141884 1 1
0.467077200992967 0.454424520540349 1 1
0.720485776592282 0.699923166909333 1 1
0.598976330024197 0.581237013816558 1 1
0.398363005961294 0.387142550418749 1 1
0.442481176083419 0.430514082946708 1 1
0.899559525768353 0.866662331523064 1 1
0.438607175445022 0.425314380647302 1 1
0.545527240822116 0.530820554207764 1 1
0.876066207251995 0.847601732744272 1 1
0.33597585976245 0.325766193895173 1 1
0.704469358729299 0.683901497381996 1 1
0.0536671223709166 0.0524866376209497 0 0
0.679260051746435 0.658888416631826 1 1
0.662102230546513 0.641648402148321 1 1
0.880289100296565 0.854815965307745 0 0
0.874633423263998 0.846134275072798 1 1
0.420432350450158 0.40790761039192 1 1
0.519187450609857 0.505664516096494 1 1
0.379983758449404 0.367892266929839 1 1
0.709328001585783 0.6871108826599 1 1
0.454945562419203 0.442513694187471 1 1
0.500018542768222 0.484620233025834 1 1
0.589753814370675 0.572018176517297 1 1
0.0506937318911252 0.0512001744894937 1 1
0.664083604110825 0.641562141846911 1 1
0.28689030860277 0.279968742381603 1 1
0.540908555964608 0.524222229948533 1 1
0.642316089907686 0.624141964056674 1 1
0.496294733831722 0.482046601349971 1 1
0.596027579619727 0.579306521161992 1 1
0.399361195512288 0.387713964488063 1 1
0.112500680415307 0.106989279651767 1 1
0.625789873263814 0.6044021288398 1 1
0.284531267997654 0.27429343775599 1 1
0.492119307976067 0.477670492428809 1 1
0.668202522946941 0.649652042133689 1 1
0.113090749909583 0.10776791933221 1 1
0.264367992523394 0.258426269236441 1 1
0.355916831567991 0.346959870691201 1 1
0.616072635478382 0.598960063542569 1 1
0.574805528161419 0.558267675429583 1 1
0.845792960240936 0.821696372148017 1 1
0.320891466565882 0.308355031887988 1 1
0.416382457101349 0.405634809286058 1 1
0.162415462014148 0.156814901065073 0 0
0.068764988396959 0.0684499969737691 1 1
0.321668404620188 0.313504774754869 1 1
0.304729716776653 0.298722333343185 1 1
0.789309092423888 0.765641554954106 0 0
0.595853868399633 0.579581315843759 1 1
0.559960245593706 0.543044887157106 1 1
0.558103490031876 0.539553583023321 1 1
0.642645803330543 0.622191061764732 1 1
0.158678406020527 0.151394892404836 1 1
0.851557149952382 0.826559014173535 0 0
0.530010971343319 0.516486173605991 1 1
0.495017770959259 0.481074181252613 1 1
0.171492687011194 0.1667955837342 1 1
0.314986355857889 0.30729673513943 1 1
0.69932992870762 0.677372590735236 1 1
0.446082097431651 0.434568049782949 1 1
-0.0724996436781153 -0.0732290723871865 0 0
0.388360275331074 0.378872649551881 1 1
0.285967275838154 0.279202171405148 1 1
0.433980186115028 0.420946371053166 1 1
0.250582967994176 0.242769746537 1 1
0.37135401281424 0.362208280633999 1 1
0.71565540835341 0.697261349419221 1 1
0.504552251137143 0.490131286791727 1 1
0.638001368215734 0.618657026001464 1 1
-0.0315858737374566 -0.0303560195729578 0 0
0.630319266749257 0.612442747842444 1 1
0.674949055825929 0.656382660684722 1 1
0.0971539733004066 0.0959263309923398 0 0
0.308559755810788 0.299902354306777 1 1
0.448604673319695 0.436573908068249 1 1
0.65719881078792 0.637308357258381 1 1
0.205182622724095 0.198386627299928 1 1
0.36024310865574 0.350198016465622 1 1
0.464162438849349 0.448006448204636 1 1
0.555008434090299 0.54161054130549 1 1
0.758288586827892 0.737505952146034 1 1
0.426267641430885 0.413503644939158 1 1
0.227057162132989 0.219475743262366 1 1
0.490743241509046 0.474431014204559 1 1
0.381589069716151 0.371603529263195 1 1
0.567359406361358 0.550150815931602 1 1
0.281045447174575 0.27553231803597 1 1
0.569490990746927 0.552422355067547 1 1
0.172850988595818 0.167311568935464 1 0
0.569377172767067 0.553064354583647 1 1
0.800329573626012 0.7787955155187 1 1
0.54988161344951 0.532058989414488 1 1
0.317134248638114 0.30768742733988 1 1
0.39441097208607 0.383639235384081 1 1
0.408587277310924 0.393881223577891 1 1
0.639455809621317 0.620106590216367 1 1
0.569069969289623 0.554868940261768 1 1
0.111564498531475 0.107812095070881 0 0
0.339822150629441 0.329137464525487 1 1
0.457768501042598 0.438336258038274 1 1
0.281850981309713 0.271954364583961 1 1
0.619856745458087 0.602780118933775 1 1
0.573989428249107 0.554653917389545 1 1
0.255011765284131 0.24811150163631 1 1
0.498620450651933 0.484681419593491 1 1
0.697830186682682 0.679038465687601 1 1
0.325740544635331 0.317248199846961 1 1
0.387716381731831 0.375782449932454 1 1
0.231570732376099 0.225720068272316 1 1
0.680798452226054 0.661189987320465 1 1
0.651211392888266 0.632251690200419 1 1
0.481609678458162 0.468508639823114 1 1
0.400636611010602 0.391327223621463 1 1
0.441584899713843 0.429879458170247 1 1
0.226360271163632 0.224303371583222 1 1
0.342469465956382 0.33456825552939 1 1
0.749057586732624 0.728140218769275 1 1
0.885659918255998 0.860714135434369 0 0
0.485205631562664 0.471313205792334 1 1
0.97593427564655 0.945941648532782 0 0
0.654237423290448 0.634803541132874 1 1
0.743858836105292 0.721393050835172 1 1
0.592627424875103 0.576763319409233 1 1
0.626480878247732 0.608436989466219 1 1
0.407843838938346 0.395763277617725 1 1
0.50621975336919 0.493202786358342 1 1
0.394985391935165 0.381504955728557 1 1
0.404201636652003 0.390972983155674 1 1
0.24932960418023 0.23917145560526 1 1
0.488740458067051 0.472977522474691 1 1
0.370625578675017 0.357987202586797 1 1
0.761508553490666 0.739573083512176 1 1
0.492496241215005 0.475189583133364 1 1
0.708772470969461 0.688791211279219 1 1
0.244231126624531 0.235778077129241 1 1
0.644040673023785 0.625353938871432 1 1
0.315740383613066 0.304923108139918 1 1
0.675877862893708 0.657011364638644 1 1
0.653700486896528 0.634198040305016 1 1
0.414265650467389 0.402778515561497 1 1
0.503700689089097 0.487467443905455 1 1
0.618725952120374 0.600117174448018 1 1
0.353137725419721 0.342169511230381 1 1
0.531667824456702 0.517018322063389 1 1
0.814236882141957 0.790442378128033 1 1
0.416658888483952 0.402650422585387 1 1
0.590129417841003 0.57531988651568 1 1
0.623082608053595 0.603824270817646 1 1
0.728554692705938 0.703494243743952 1 1
0.284077816598982 0.278220776000202 1 1
0.511253785531617 0.494578545735591 1 1
0.340840461284772 0.331572451780734 1 1
0.669591700614862 0.649273778884828 1 1
0.424768115920125 0.409794091761665 1 1
0.81039555312188 0.786183028728035 1 1
0.0251072889256595 0.0246991192573094 0 0
0.316030340071825 0.306934045014192 1 1
0.845879547991739 0.819559085272426 1 1
0.268180710693994 0.259664522850515 1 1
0.370237042308216 0.359724364902282 1 1
1.00998021740285 0.980459125029855 0 0
0.389431573477241 0.379516575476324 1 1
0.30794625633465 0.296314542316673 1 1
0.706767622472799 0.687808316288977 1 1
0.523377177036055 0.504626681089964 1 1
0.651789190504308 0.628521184202989 1 1
0.46898736186268 0.456438437528643 1 1
0.526024849052726 0.510716213397848 1 1
0.648490588657279 0.630366898080886 1 1
1.14015118059563 1.10700492610392 0 0
0.392369405417485 0.380608710550636 1 1
0.440207710570875 0.428560814431526 1 1
0.812941360785978 0.790353704359503 1 1
-0.0951002632459236 -0.0935935248385152 0 0
0.589293825114118 0.570644110987933 1 1
0.312968827913383 0.303229629758552 1 1
0.553662895246313 0.533846206237739 1 1
0.709467166783551 0.686928799933747 1 1
0.859179395930674 0.833260969023787 0 1
0.24681840183991 0.240632503029515 1 1
0.631225848105551 0.613572837107403 1 1
0.625830942636265 0.606714212500837 1 1
0.736310593298994 0.712704090502677 1 1
0.433813473926951 0.418672834634377 1 1
0.63854334039377 0.618271245442374 1 1
0.349488401256481 0.337779760435697 1 1
0.560349520791956 0.543149328564607 1 1
0.236752479415242 0.231076851534309 0 0
0.490060591585661 0.476353708380031 1 1
0.361387319728662 0.350233121578594 1 1
0.270508516712707 0.263544410222388 1 1
0.338465301616688 0.328704300782845 1 1
0.330973382143231 0.322585956606801 1 1
0.569444465193985 0.552486460639592 1 1
0.755275657891126 0.731062599806005 1 1
0.857956604777467 0.832743560387107 1 1
0.521076338880403 0.507936673661423 1 1
0.162648674769375 0.15894045391456 0 0
0.848842422547127 0.821003590201154 1 1
0.628800629826177 0.609815922529409 1 1
0.276543501949727 0.267639507305532 1 1
0.659582943760461 0.639204744892653 1 1
0.67298510899156 0.651984411882181 1 1
0.575414884999924 0.556655230935311 1 1
0.250048325243473 0.240584791365591 1 1
0.655086977478528 0.635059727523072 1 1
0.719265383894482 0.69749220630163 1 1
0.576800792346795 0.561341499668996 1 1
0.881676947065201 0.853070750288607 1 1
0.674319577678692 0.656014990463358 1 1
0.675339830444382 0.656218009553331 1 1
0.41547579393313 0.406022867357159 1 1
0.492500769083928 0.478350476309837 1 1
0.122736163191179 0.116235481022361 1 1
0.242131923820095 0.234969417634232 1 1
0.281960977193322 0.275691437771986 1 1
0.404186344344234 0.392313866246762 1 1
0.44183522261813 0.430753549612499 1 1
0.805859032868465 0.783743669534369 1 1
0.627218013162728 0.608545425592625 1 1
0.904312357417633 0.87711054418523 0 0
0.47121326370126 0.458663504797481 1 1
0.488082700323205 0.475710227704924 1 1
0.521180986901516 0.506417046940679 1 1
1.00125695324805 0.974443856217371 1 1
0.691374283676684 0.674760192440004 1 1
0.527832380254144 0.513436347463385 1 1
0.504540077768297 0.489635422814882 1 1
0.787335896513474 0.765935565374885 1 1
0.638740587045477 0.619709248231927 1 1
0.362178699882245 0.350582871674497 1 1
0.282517717080978 0.274653694880388 1 1
0.401716471127317 0.389515176168293 1 1
0.312490430489344 0.304270004521572 1 1
0.0164280527474539 0.0134366629837411 1 0
0.488169230393275 0.476181426816384 1 1
0.0819185596626351 0.0804353310113611 0 0
0.302779927471162 0.294755585858178 1 1
0.270919604939255 0.262499418179914 1 1
0.583176552353865 0.565301495673931 1 1
0.692468204011872 0.673373254072096 1 1
0.371537452751973 0.361710717943202 1 1
0.425460824636913 0.414985675860752 1 1
0.27959754303791 0.272609906312661 1 1
0.466616641891534 0.453862655402184 1 1
0.554489208634706 0.538094871888736 1 1
0.512899988622539 0.499202467866044 1 1
0.680115956314749 0.661113862311226 1 1
0.463950479114135 0.453982755242038 1 1
0.0880756631318939 0.0846529922685985 1 1
0.589971052937605 0.573065460666741 1 1
0.376017101703043 0.363600546536025 1 1
0.440663274907025 0.425406211013641 1 1
0.847811117265704 0.821607909896188 1 1
0.681533100142562 0.663008131767045 1 1
0.0747416988742474 0.071360013674447 1 1
0.395282502786714 0.383405850415377 1 1
0.587740190564382 0.56932832785948 1 1
0.306461331025549 0.29803839430895 1 1
0.336274400041299 0.325660308744832 1 1
0.276270404882672 0.268967511303783 1 1
0.298558908620208 0.288920217421947 1 1
0.582743960387336 0.565527011963115 1 1
0.477867437063049 0.465393024707895 1 1
0.783631287890492 0.757692886693748 1 1
0.716994445592186 0.695851308075369 1 1
0.399451620420219 0.386865487812694 1 1
0.421255414759926 0.408437703297025 1 1
0.385856726661792 0.37276053832318 1 1
0.345662751944453 0.336023769975782 1 1
0.332961119724954 0.323413108854277 1 1
0.484405976736051 0.468527745818247 1 1
0.493958305084654 0.481190703194991 1 1
0.464064417010792 0.447543631437672 1 1
0.52917175217446 0.512083650715629 1 1
0.387920430995261 0.374764255340669 1 1
0.582009845410791 0.56504233678954 1 1
0.383483531320855 0.372576808665388 1 1
0.198790082774989 0.193408294021137 1 1
0.406009672226603 0.39303839581044 1 1
0.399553176078157 0.38725108043389 1 1
0.779651546014071 0.753355117789459 1 1
0.301932571435021 0.293051449987861 1 1
0.60833011665053 0.589907413227712 1 1
0.465549678164292 0.451430939546087 1 1
0.435869758680326 0.422006634984057 1 1
0.525176864170646 0.508179977425123 1 1
0.637848161742878 0.619408926043444 1 1
0.689892564233794 0.668017497620405 1 1
0.540465064545937 0.525204334293402 1 1
0.726481816813346 0.70564009347062 1 1
0.183025797471266 0.177770170478456 1 1
0.666473374285736 0.644580408759981 1 1
0.62589334862222 0.607984137018477 1 1
0.673470031545532 0.654242015899235 1 1
0.590441211333743 0.573163701321822 1 1
0.403737641691941 0.391983557669679 1 1
0.279199503442307 0.269183009266057 1 1
0.882269617062535 0.856283266812135 1 1
0.367212797426565 0.355332621731748 1 1
-0.0807270915650028 -0.0772720189534266 0 0
0.563203352791119 0.547261294997148 1 1
0.28172574939877 0.274797019403737 1 1
0.592400163453185 0.574106476695858 1 1
0.366759398488445 0.354863576407666 1 1
0.500460617067261 0.484742633530513 1 1
0.43403265753179 0.421183098214593 1 1
0.299491135284218 0.29018344081401 1 1
0.322356411587942 0.312470362452254 1 1
0.531120535342657 0.515209192192625 1 1
0.352345795329451 0.339929413231653 1 1
0.82994034981632 0.806512016693248 0 0
0.716048260044772 0.695776232743604 1 1
0.472014284643441 0.456050866841158 1 1
-0.0980339692024627 -0.0926863813555859 0 0
0.75171537397704 0.731834961865271 1 1
0.631003041497587 0.613808467177445 1 1
0.679390624895243 0.660336762545007 1 1
0.96841294100526 0.93980329687206 0 0
0.481168966964104 0.46695928409897 1 1
0.550943324845778 0.535217919726963 1 1
0.456660516912426 0.443865950377096 1 1
0.477591059681999 0.464324325755004 1 1
0.212069937559562 0.204597077305863 1 1
0.310187085328364 0.298455962161899 1 1
0.566042694101143 0.550239709568351 1 1
0.273531719211087 0.265432676986851 1 1
0.344366799172292 0.336816034437761 1 1
0.400231755879939 0.386959725714293 1 1
0.581630091226031 0.566469342602868 1 1
0.471222916408258 0.457885660546391 1 1
0.43331718749163 0.418333463509496 1 1
0.208880577268194 0.200523752635428 1 1
0.436875369350914 0.425750714433909 1 1
0.724892670779575 0.701821005713565 1 1
0.747215190372022 0.724407581451399 1 1
0.655378998130424 0.635967267896608 1 1
0.446675566214096 0.428927944239648 1 1
-0.0127931528586637 -0.0120095969739446 0 0
0.420694008501676 0.409200314713612 1 1
0.522247100725384 0.507112851520098 1 1
0.677426621231956 0.654234742942682 1 1
0.482919616858263 0.468947788397665 1 1
0.104564191020411 0.103807283828885 0 0
0.504712170954308 0.490855631241112 1 1
0.289883637301917 0.280453814518885 1 1
0.23145838105173 0.225399073787292 1 1
0.3893684446906 0.379520068225206 1 1
0.573641392275832 0.555136957069374 1 1
0.314438246202471 0.306735759429744 1 1
0.680664415345483 0.65808447409099 1 1
0.791718768918143 0.76713370749369 1 1
0.255734416166905 0.249413471977645 1 1
0.669284741471248 0.651702128307054 1 1
0.276394987301384 0.267658027463375 1 1
0.214854026125566 0.206396444415705 1 1
0.54563185639759 0.528204121022532 1 1
0.507165003666329 0.491524529672362 1 1
0.429286707652982 0.417990382349861 1 1
0.448770400272268 0.435807079694256 1 1
0.683868143683968 0.661842844790695 1 1
0.382544688100056 0.36821078951837 1 1
0.674482826889973 0.654386646433969 1 1
0.532158782621781 0.515036027576978 1 1
0.417773081913555 0.405256776944536 1 1
0.487556757980422 0.473017768479991 1 1
0.531416671841108 0.516875469292752 1 1
0.260651216839541 0.253600210180808 1 1
0.580357195587043 0.565268311547196 1 1
0.405221067245015 0.393382571628349 1 1
0.482237475361121 0.46575903865614 1 1
0.344531663868245 0.334231150735901 1 1
0.324839994331633 0.318324085812946 1 1
0.295114828694214 0.285941335198473 1 1
0.619943471651341 0.604706280606698 1 1
0.366491274728918 0.355842474569188 1 1
0.612538931897632 0.594470690404769 1 1
0.470764649129565 0.455183435266241 1 1
0.203306077247126 0.197703493599339 1 1
0.503779506517419 0.48916636715988 1 1
0.460565206793628 0.44710310478728 1 1
0.194703096886386 0.188498782522412 1 1
0.551124112908327 0.536752303224611 1 1
0.506994586222045 0.491693739085855 1 1
0.517851789000494 0.503158801268597 1 1
0.373789925380333 0.363586277457529 1 1
0.608427799226598 0.590172901739477 1 1
0.529828383786432 0.512792601539549 1 1
0.239100603763557 0.23253401079697 1 1
0.769240278947798 0.746077552847646 0 1
0.553730121679881 0.536116132305111 1 1
0.57552484905079 0.558665978000129 1 1
0.786375828510124 0.76468064425141 1 1
0.656979263254486 0.637392198482475 1 1
0.634280596210974 0.614766572920351 1 1
0.42371466017016 0.411202349148971 1 1
0.451753745644096 0.437474504878476 1 1
0.151133726460192 0.146410583984437 1 1
0.22807169737626 0.220929321464748 1 1
0.508455247925043 0.493723146560576 1 1
0.535567540479722 0.520369220019723 1 1
0.482278348530254 0.468367118454916 1 1
0.268322681113955 0.261775388446306 1 1
0.48910301902119 0.475830284887335 1 1
0.246499984683537 0.240956859043149 1 1
0.434434495549889 0.421918042598537 1 1
0.440709272534606 0.42763395152949 1 1
0.488264027575331 0.473477305904432 1 1
0.150801210430161 0.146180964958315 0 0
0.161094480765929 0.156630468598496 0 0
0.76362928819107 0.742172951547652 1 1
0.752010564995551 0.728918498040696 1 1
0.765742242447227 0.744303014783013 1 1
0.420292791942805 0.408671165584088 1 1
0.350371280170879 0.341767377729272 1 1
0.455090723831391 0.44124063754342 1 1
0.315735783350672 0.306188859092285 1 1
0.356146510443439 0.344778481131648 1 1
0.365102939494599 0.354923864868617 1 1
0.502346708646938 0.485606066126517 1 1
0.459677262222614 0.444800548737404 1 1
0.343524627888525 0.333934125738969 1 1
0.631063326750635 0.614891154895923 1 1
0.713144470481291 0.695851327131278 1 1
0.254844104027391 0.246587455626293 1 1
0.445809032029868 0.430581764446377 1 1
0.74393828247969 0.722291771824898 1 1
0.349555269583312 0.34023053297354 1 1
0.258215846008525 0.253524773573271 1 1
0.538621274258803 0.52265153032316 1 1
0.262220123410534 0.253688292899312 1 1
0.763299125335626 0.743210156500989 1 1
0.400449856087495 0.389042580752067 1 1
0.493142969013002 0.483615032732712 1 1
0.781556706038333 0.758432316375939 1 1
0.166071857814923 0.157429367445767 0 0
0.4096142314836 0.398241432228639 1 1
0.908650329672675 0.87925186561282 1 1
0.721550784567508 0.700295998975986 1 1
0.398280540459046 0.387031499862185 1 1
0.789039703122694 0.763341872965303 1 1
0.349037984321694 0.33519287169439 1 1
0.44500602862672 0.43099527057454 1 1
0.801413681612914 0.784481407630667 1 1
0.54464372128359 0.529409866585979 1 1
0.24113709760001 0.235508448956646 1 1
0.397643394617407 0.383419460180059 1 1
0.716836429468703 0.69644719027196 1 1
0.496195365653228 0.484168385627086 1 1
0.535556661022492 0.522960951334751 1 1
0.276851716478383 0.26827606624842 1 1
0.732708234334602 0.711593099734047 1 1
0.619090273840473 0.600961364083363 1 1
0.417177332246977 0.405489857728796 1 1
-0.0376893319503288 -0.035962905221598 0 0
0.320582080038888 0.310941104844387 1 1
0.390157026257124 0.378335784911147 1 1
0.411239782805694 0.401100020602582 1 1
0.163724639350837 0.158421165921536 1 1
0.249534470870539 0.241793568273818 1 1
0.624806069237606 0.605184667727152 1 1
0.522749562917026 0.509071741497103 1 1
0.354074942365857 0.339774081769675 1 1
0.825218043607704 0.799317687489462 1 1
0.295330864816063 0.286378383235832 1 1
0.223592188142359 0.219719540678406 1 1
0.304944786360759 0.296498698122226 1 1
0.295691291681585 0.287349472851428 1 1
0.610305776575556 0.593218864761417 1 1
0.488595819337361 0.473799382588197 1 1
0.511618828239725 0.496927149572982 1 1
0.655426453469418 0.63538945868657 1 1
0.749445585416868 0.72815966090475 1 1
0.677764040101919 0.656739287673997 1 1
0.523367770531318 0.506037585286455 1 1
0.235280585405709 0.226517916942501 1 1
0.245306428412097 0.237480961587492 1 1
0.671296404766117 0.65028544499242 1 1
0.393717445404213 0.379361211635519 1 1
0.693681927858463 0.673830152518453 1 1
0.427049957772575 0.414767334173318 1 1
0.576166773877668 0.558331329647553 1 1
0.189878841895201 0.185697052682988 1 1
0.397941580265815 0.383832482572696 1 1
0.810159502986373 0.787706946602016 1 1
0.23977079862043 0.233172783803567 1 1
0.486227943165627 0.467876285382588 1 1
0.380784326957148 0.371735106431841 1 1
0.475703906677021 0.461699786551061 1 1
0.699479320298878 0.679987956657542 1 1
0.583392538166293 0.565745694186619 1 1
0.735132368684912 0.713289002352063 1 1
0.28305593772294 0.272781024469418 1 1
0.546148763504393 0.532131339603675 1 1
0.525135109659553 0.50906476016164 1 1
0.52578001736697 0.511923070806377 1 1
0.739657711795199 0.717304710911271 1 1
0.533226155270919 0.51656157720823 1 1
0.000186400606765821 0.00070647887947272 0 0
0.533782447423498 0.519629568790779 1 1
0.355679695674443 0.346477911376576 1 1
0.242418910620863 0.23685666113649 0 0
0.314551832446749 0.30549884786696 1 1
0.550854041306936 0.531064219109311 1 1
0.681628072707106 0.661412326977046 1 1
0.427220418881577 0.415034346274915 1 1
0.602516948281599 0.586227645854862 1 1
0.497151487660371 0.482647186367867 1 1
0.302041339134034 0.293236907418589 1 1
0.230723893195896 0.221645320881176 1 1
0.702808092436677 0.681410370291671 1 1
0.417805539153586 0.405102028647031 1 1
0.203076393751021 0.198181887461958 1 1
0.660912451720609 0.642881745276481 1 1
0.4605313528012 0.448313554507497 1 1
0.510253967003744 0.494684462215057 1 1
0.323906386148536 0.312868774594168 1 1
0.63433818125865 0.614749476478292 1 1
0.283829696015289 0.275957923855758 1 1
0.265802329653273 0.258313267477971 1 1
0.348741228093352 0.337859858242807 1 1
0.0691483067735231 0.0670160357611491 1 1
0.224986919552706 0.21960013513594 1 1
0.320303355493965 0.308762900195138 1 1
0.34806252588289 0.336450565872696 1 1
0.378102980186381 0.364299966871455 1 1
0.346575618721748 0.337032405290838 1 1
1.01179882305509 0.983458337735466 0 0
0.583268277186684 0.566405470566366 1 1
0.213826365565133 0.209514677478214 1 1
0.317525425996242 0.308377187522884 1 1
0.800774059108503 0.777371189375407 1 1
0.324666961667906 0.314258836473794 1 1
0.473225724296009 0.459556332264192 1 1
0.431339468050669 0.418544429063478 1 1
0.190251046870987 0.184320459256831 0 0
0.257475851148972 0.249317280287098 1 1
0.512106605760933 0.497865462245527 1 1
0.549796694014057 0.535130336758815 1 1
0.517126571269824 0.502316050496289 1 1
0.270094529619132 0.260739605122426 1 1
0.144241468745967 0.138805603475104 1 1
0.430492409998618 0.41512059968619 1 1
0.503579872123724 0.489167522886994 1 1
0.668219129589776 0.649841667564046 1 1
0.491959506119354 0.476323255230891 1 1
0.533360250154283 0.514636204841598 1 1
0.523205558903118 0.504655196645161 1 1
0.398274376295766 0.386507018436009 1 1
0.291925283963673 0.28121625187311 1 1
0.178837586726208 0.174957522285896 1 1
0.680539046252295 0.660625028455875 1 1
0.632980516494074 0.617502098256952 1 1
0.420664549319165 0.40814222928167 1 1
0.301478302162256 0.291569412698141 1 1
0.638988427216812 0.620777488083843 1 1
0.764351128082625 0.741924653774674 1 1
0.885882704691451 0.859234328218496 1 1
0.748836658751419 0.728160036867201 1 1
1.00474290765913 0.973405281810797 0 0
0.544471568265642 0.528019168610854 1 1
0.60901349996065 0.592969562396862 1 1
0.748600634064819 0.726374334526548 1 1
0.0565612899085394 0.055001676811183 0 0
0.276910537366303 0.268233164011111 1 1
0.446219812258326 0.433163664602545 1 1
0.542819283781908 0.526238151935194 1 1
0.7845515170856 0.7625530107507 1 1
0.772284443984221 0.749153000788617 1 1
0.550092812344031 0.531330682026011 1 1
0.405164835098015 0.394927757068439 1 1
0.673028009498219 0.651223530889081 1 1
0.541362650374805 0.526723682107513 1 1
0.407623839183291 0.39617130211514 1 1
0.67800586978395 0.659934503691383 1 1
0.144042820923773 0.138287061037465 1 1
0.573346686427491 0.557797784772173 1 1
