# Supplementary material for: Bias caused by sampling error in meta-analysis with small sample sizes
Source: PLoS One. 2018 Sep 13;13(9):e0204056. doi: 10.1371/journal.pone.0204056 (PMC6136825; doi:10.1371/journal.pone.0204056)
Supplement: S4 File — (ZIP) [file pone.0204056.s004.zip › results N = 10 theta = 0.5 tau = 0.5 sz = 30-50.txt]

"cohen.dl.theta" "hedges.dl.theta" "cohen.dl.cp" "hedges.dl.cp"
0.467551485995622 0.458845141215175 1 1
0.225715009867946 0.221932455152762 1 1
0.444548657128403 0.437587200730351 1 1
0.359434650607779 0.351586021781651 1 1
0.581007729627845 0.570260578371929 1 1
0.632727218755613 0.621417146558092 1 1
0.453409629536933 0.443846604052435 1 1
0.471872198103512 0.460531185338211 1 1
0.220600830318857 0.216205482451037 1 1
0.798694552088274 0.783037871137731 0 0
0.549218114088176 0.539131532455474 1 1
0.448700008617401 0.441106356277285 1 1
0.651363216369521 0.638649133817307 1 1
0.486609146746696 0.476924590148919 1 1
0.599314805944844 0.588661331516008 1 1
0.356846303399787 0.348906107023025 1 1
0.463856950161999 0.454101321394881 1 1
0.430765827928008 0.423395506500266 1 1
0.447024473212172 0.438728390686926 1 1
0.559763725046025 0.548883367938402 1 1
0.690612933694479 0.678628234097439 1 1
0.61021979196745 0.598537404753067 1 1
0.555877774426195 0.544997364782771 1 1
0.186745037167038 0.182243531248139 1 1
0.472901942076259 0.464507444297551 1 1
0.851178471909898 0.835678267841418 0 0
0.715707728789031 0.702013565985704 1 1
0.465422259928366 0.456908831898084 1 1
0.501989306545963 0.492293456916995 1 1
0.495842156869199 0.488073231757031 1 1
0.442192729038298 0.43409788177756 1 1
0.326637210510329 0.322152250728839 1 1
0.512193651378907 0.50361510088746 1 1
0.344275179668914 0.337963323171132 1 1
0.777814894344401 0.764254250556809 1 1
0.262968100565693 0.257811440597528 1 1
0.473063836781485 0.463983657506113 1 1
0.541534001300564 0.532040823353985 1 1
0.690509366930008 0.67641796357506 1 1
0.466639111776963 0.45943608700535 1 1
0.639216685924864 0.626746282870332 1 1
-0.0560581265464972 -0.0551450906697246 0 0
0.48177747298095 0.471094564613632 1 1
0.371932707184654 0.365979965241398 1 1
0.303406008783322 0.298161496290864 1 1
0.615852594968186 0.603541969376706 1 1
0.692821191985721 0.678853902474747 1 1
0.205422415331093 0.201136204828905 1 1
0.323875522126522 0.317865898941836 1 1
0.742940762571058 0.726511520037286 1 1
0.667705278891031 0.655441614753591 1 1
0.685697529772507 0.671379438557082 1 1
0.344497808830474 0.338251057169131 1 1
0.706121661369357 0.693430234624208 1 1
0.546101929627188 0.535137648200617 1 1
0.903732056095891 0.886846060823383 0 0
0.37219345750435 0.364836165963355 1 1
0.540703521175165 0.529995472576548 1 1
0.519456354473439 0.509426060319366 1 1
0.47924200044813 0.470321828392415 1 1
0.453854550168194 0.444899169444852 1 1
0.347521278342716 0.34095559997893 1 1
0.272312735402879 0.267626958899732 1 1
0.529954756984012 0.517690458550867 1 1
0.196881282402319 0.192941418930957 0 0
0.641599691088416 0.629538907024874 1 1
0.999378361908381 0.977460812047696 0 0
0.290743362197195 0.284043897900762 1 0
0.770653792386422 0.756685759813261 1 1
0.330036692536993 0.324495315292773 1 1
0.628784507401577 0.616247131478918 1 1
0.378803612154881 0.371895392829484 1 1
0.733809772408382 0.719354815242694 1 1
0.361965471167516 0.355157980511596 1 1
0.152840637434546 0.150496491126436 0 0
0.291822994784099 0.286574917691497 1 1
0.673018418326912 0.660793477870959 1 1
0.692250124453151 0.68141404194908 1 1
0.426694697569158 0.418449307280349 1 1
0.512068953072781 0.501547022602091 1 1
0.458191581345663 0.449941274997431 1 1
0.453276381101169 0.444229662028927 1 1
0.522441722636485 0.511798104678842 1 1
0.519456960183696 0.508073482941593 1 1
0.635232104880913 0.623711480233657 1 1
0.433187683562945 0.424941648956359 1 1
0.698772203328681 0.687007672085948 1 1
0.712200682014133 0.699361921459529 1 1
0.448284900047806 0.43764843834421 1 1
0.525772520167029 0.517120538107779 1 1
0.494833791264764 0.485425637608181 1 1
0.451700710195318 0.444489953069393 1 1
0.248942404758345 0.24419943310212 1 1
0.576477778951395 0.565811948904455 1 1
0.10815096188275 0.105224221626139 0 0
0.364820257589078 0.359418555992894 1 1
0.0773084981952634 0.0752854006492859 0 0
0.522384553285989 0.514247891952349 1 1
0.232887581861616 0.228480233239519 1 1
0.272304407053916 0.265766969646532 1 1
0.573934709673746 0.562429186146129 1 1
0.645529966252992 0.633543239285388 1 1
0.681034810074492 0.668270205800949 1 1
0.483212541991528 0.473968960871551 1 1
0.64119737771043 0.630186961545279 1 1
0.773052067108026 0.75968668880387 1 1
0.417782073753908 0.410884115985509 1 1
0.368630295310895 0.362533298244161 1 1
-0.0471197478881179 -0.0441355818114612 0 0
0.28227193705387 0.276898491925338 1 1
0.780864287213084 0.765514621193551 1 1
0.854404126341637 0.838323478182437 0 0
0.368657088071061 0.362352917622608 1 1
0.714768780547954 0.701880761539831 1 1
0.889915379111071 0.873759857927507 0 0
0.460595285739351 0.451698388766649 1 1
0.662729512930367 0.65180028726113 1 1
0.638661671872008 0.626899081432002 1 1
0.385074716588243 0.377210598639983 1 1
0.28409110740711 0.277834942763871 1 1
0.423471394468508 0.414265026332165 1 1
0.203431790505532 0.199016123293598 0 0
0.805653884332791 0.789381878329947 1 1
0.574557989666562 0.564096604020565 1 1
0.259956113152302 0.255996046920401 1 1
0.630412339549946 0.617303297191985 1 1
0.696734521769239 0.682499892702462 1 1
0.19550187825195 0.190161994799857 1 1
0.462951201914919 0.454165454554938 1 1
0.605326471385989 0.593676415952946 1 1
0.209729332987668 0.205990242606022 1 1
0.811164024021282 0.79775624458582 0 0
0.603952468891594 0.593065119519514 1 1
0.409909380268001 0.401770471587161 1 1
0.278742898058184 0.274119762785267 1 1
0.254166260927565 0.249789147751028 1 1
0.515584450078557 0.50617509018637 1 1
0.556453296482998 0.546086265792219 1 1
0.485357973211677 0.47597164215141 1 1
0.613587655113888 0.601768581556892 1 1
0.627016229807491 0.615443256344664 1 1
0.804917927487455 0.79135986870181 0 0
0.727474615687528 0.714822934364186 1 1
0.820710527166833 0.805511727459665 1 1
0.74125821465984 0.728917976308272 1 1
0.440649372112527 0.43322737962293 1 1
0.63079875791991 0.61881628075916 1 1
0.678999821469935 0.666668019997699 1 1
0.446174262303958 0.437913631192169 1 1
0.477322738772429 0.467041908235738 1 1
0.701147766163401 0.689888603859762 1 1
0.627303221657392 0.615575765798688 1 1
0.474920028774274 0.466726609699814 1 1
0.279363759154455 0.27492257068292 1 1
0.565987400987901 0.554787393379172 1 1
0.53019917487519 0.522077500667873 1 1
0.304770276941163 0.299103951204674 1 1
0.527481246101454 0.515849644387317 1 1
0.703772878533991 0.691018471379123 1 1
0.682371108708155 0.667955553333927 1 1
0.388100384117061 0.382353702248257 1 1
0.525794597833975 0.517025543634168 1 1
0.676800920223387 0.664534178342975 1 1
0.365925815962071 0.35859461816032 1 1
0.495766650059395 0.486208023819118 1 1
0.35395360998171 0.346460394628468 1 1
0.975580679077369 0.958516576809205 0 0
0.577151790728358 0.566744267006563 1 1
0.646561960434741 0.635052555386097 1 1
0.551741486343708 0.539788081372115 1 1
0.394196726097014 0.386120622433739 1 1
0.443573660237088 0.434699159965872 1 1
0.432985455433457 0.422901942186116 1 1
0.552464700942991 0.543545871004258 1 1
0.634680157930134 0.623637674260621 1 1
0.401297782232683 0.392886937590713 1 1
0.312635756078003 0.306592126920383 1 1
0.39236232712807 0.385154103766767 1 1
0.270007455747549 0.265959540562773 1 1
0.142222314712035 0.139707815409275 0 0
0.455456360057041 0.446433754090265 1 1
0.275578311457684 0.27178991901838 1 1
0.756073516410347 0.742068471118169 1 1
0.500563360415761 0.492277371449685 1 1
0.395131524709425 0.388422686069632 1 1
0.419674471643772 0.411384837297234 1 1
0.697398777954177 0.683470869836247 1 1
0.254594519422114 0.249191988615549 1 1
0.808967593517904 0.794460823971452 0 0
0.474106678781721 0.464873568637284 1 1
0.317431146518782 0.312027623261243 1 1
0.487217345534965 0.478509029794699 1 1
0.544648065811903 0.53423556463378 1 1
0.622028087366717 0.611917058440683 1 1
0.795955377635406 0.782024533980415 1 1
0.504334245200361 0.494823552888786 1 1
0.129649239326218 0.127302454464748 1 1
0.29617898327965 0.292682999361842 1 1
0.330135101107522 0.323646898084343 1 1
0.737580901247581 0.725824346754288 1 1
0.316131526579212 0.310716363428434 1 1
0.181047543669879 0.176472728112385 1 1
0.566934743709049 0.557071902165435 1 1
0.567828976522906 0.555226151191253 1 1
0.358653766672096 0.352750475135806 1 1
0.646358408537673 0.635246531013456 1 1
0.493792003543094 0.483788364389452 1 1
0.443003264523388 0.435627794599121 1 1
0.395240971970992 0.387970847116219 1 1
0.452234019230911 0.444534068528972 1 1
0.680562286755776 0.668479332479606 1 1
0.802044907957146 0.788472375106168 1 1
0.385867413051011 0.38009803098957 1 1
0.302209586536485 0.296393978779596 1 1
0.603709326029345 0.593523826309269 1 1
0.733691313874416 0.719232730108611 0 0
0.487783002795597 0.478515362464746 1 1
0.605805013067189 0.594597669578086 1 1
0.249569765652752 0.24481731514655 1 1
0.623558798865723 0.613449074773881 1 1
0.419263200021326 0.411457282525236 1 1
0.539426918817426 0.529272706578466 1 1
0.503843786655031 0.492265875590614 1 1
0.518727338221692 0.50830716033831 1 1
0.714746158718917 0.701777617544409 1 1
0.57772963693331 0.56702423662565 1 1
0.234583036013383 0.230649424906353 1 1
0.319732943344248 0.31396928223425 1 1
0.621360438067458 0.611322926092205 1 1
0.689709795305871 0.675900721041559 1 1
0.757530113289614 0.745523269886129 1 1
0.425992222423419 0.417662246980754 1 1
0.269701586108215 0.265237384158918 1 1
0.491352590358887 0.481596445768947 1 1
0.460623878704666 0.453108795710114 1 1
0.624455436864152 0.613902146887338 1 1
0.714468551343066 0.702626099222415 1 1
0.330523377812055 0.323945838800039 1 1
0.727811489032853 0.715356139036714 1 1
0.513565653528186 0.504483266884994 1 1
0.882741728081021 0.866096853243898 1 1
0.554117364288903 0.542638477654587 1 1
0.663631407356015 0.651824632895835 1 1
0.445229080275706 0.43741153490399 1 1
0.68982855166338 0.677751776158627 1 1
0.540219869168619 0.528578464513582 1 1
0.738557155190582 0.724812384235647 1 1
0.338040025444641 0.333052045155157 1 1
0.538389943009043 0.526536406295584 1 1
0.689330044147326 0.675723287801045 1 1
0.553159117690379 0.543642419307943 1 1
0.29892911563841 0.292791519970538 1 1
0.352014666449567 0.346403429945297 1 1
0.765466644862363 0.750820853095617 1 1
0.714129789689534 0.699819178911796 1 1
0.796609722907048 0.78002711736632 1 1
0.900921185414026 0.881560492278342 0 0
0.616051030540156 0.603748233744141 1 1
0.559993948124715 0.549408321459448 1 1
0.495474536579991 0.485720548103503 1 1
0.412131132228055 0.405082990908903 1 1
0.607757892041744 0.596937220636516 1 1
0.495617207539541 0.483955405595423 1 1
0.768233422276793 0.753565563986463 1 1
0.548933371189608 0.539154769797142 1 1
0.513117134228109 0.50414924547693 1 1
0.49457110764238 0.485100677523119 1 1
0.504758824949867 0.495376923778199 1 1
0.556153122449726 0.545482989877197 1 1
0.43931467362956 0.431684091162402 1 1
0.551566900444782 0.540716940054311 1 1
0.860361180560055 0.843468333163948 0 0
0.527611350597062 0.519109256192154 1 1
0.512791056302842 0.502562057443556 1 1
0.531647242032987 0.520927432409721 1 1
0.493029259119682 0.482893079763575 1 1
0.730520123783306 0.716954133994873 1 1
0.416522332280501 0.408622804238794 1 1
0.866662677371233 0.850847482589915 1 1
0.368181671136836 0.36200961684877 1 1
0.302852465319482 0.296556952232546 1 1
0.585456043437461 0.573659019437907 1 1
0.435244554682817 0.428776915688494 1 1
0.738655576789641 0.723781484201794 1 1
0.378119252169569 0.371211067234536 1 1
0.618586572076117 0.60668516100017 1 1
0.503427291935773 0.494098935693406 1 1
0.713479091084582 0.699652786238758 1 1
0.264581633595945 0.258767019299014 1 1
0.58574962405091 0.575789486547821 1 1
0.643203590971379 0.630539826582198 1 1
0.3136938517157 0.308024952710687 1 1
0.226085239938068 0.219950621355226 1 1
0.358897705829288 0.352802969397758 1 1
0.514768658735904 0.506373338825232 1 1
0.0353742307787474 0.0363761906338059 0 0
0.528084127841695 0.51806872893705 1 1
0.440616173560405 0.432119210103149 1 1
0.721046128550443 0.705856077389218 1 1
0.465586746791875 0.456701686776212 1 1
0.504939578661813 0.495613738027959 1 1
0.384610561998471 0.377294522382419 1 1
0.676166442306794 0.663565953099805 1 1
0.309355985456936 0.303657378681667 1 1
0.384472818459608 0.378067994040459 1 1
0.749729924285532 0.737399259639829 1 1
0.491379388944466 0.480729679644996 1 1
0.549044252340587 0.53945484247982 1 1
0.364052206652247 0.356084243483383 1 1
0.591880241271047 0.57984430527546 1 1
0.571642447595457 0.561427165881444 1 1
0.43731689086898 0.428580529516628 1 1
0.776043382498147 0.763231516100938 1 1
0.828569931218579 0.810680894247795 1 1
0.331131076216899 0.324753091278067 1 1
0.656999478553582 0.645363238777456 1 1
0.544173552999581 0.533951194032098 1 1
0.484894028012321 0.473779831394366 1 1
0.19908131660609 0.195648486091854 0 0
0.196587273962575 0.191974462431518 1 1
0.460012886466581 0.452260282103698 1 1
0.532476349830518 0.523890396956034 1 1
0.76858166609929 0.755056954254523 1 1
0.994331384062683 0.974440065303471 0 0
0.69734797531891 0.685687071692672 1 1
0.605793674806187 0.59582705301951 1 1
0.522855446062196 0.513504832839875 1 1
0.60143750515501 0.5911763356256 1 1
0.582231026420584 0.56959673620439 1 1
0.46935570218401 0.460838584823845 1 1
0.54256886675362 0.532882764463915 1 1
0.677741527170582 0.665122994392579 1 1
0.590508756124234 0.578734202225321 1 1
0.696331184715175 0.683167850583475 1 1
0.484016793102705 0.474084954396683 1 1
0.896152074791388 0.879591995887645 0 0
0.488729831336983 0.479386008543985 1 1
0.14374729416435 0.141912194676137 0 0
0.633837726734572 0.623049107022011 1 1
0.517827642192002 0.506013972919941 1 1
0.590468846687404 0.579310419098124 1 1
0.615762877183652 0.604235580538056 1 1
0.131380991193162 0.129389017622661 1 1
0.709537471293845 0.6985895624918 1 1
0.478719632547237 0.469808417039245 1 1
0.694307897158021 0.682197071086597 1 1
0.21716735360998 0.212976820625695 1 1
0.161184781138134 0.157818295791271 0 0
0.43575806032515 0.427885672457836 1 1
0.711957634041767 0.699609587063884 1 1
0.733469136975529 0.720396031265422 1 1
0.474781557807151 0.466611684703168 1 1
0.319282269334049 0.311975700605421 1 1
0.344913866065796 0.338698436257287 1 1
0.180896250680681 0.177194681794516 1 1
0.528899848065154 0.519796162156301 1 1
0.67390473972382 0.661331141435653 1 1
0.379103227094665 0.369875182307497 1 1
0.514922725914812 0.506183194536508 1 1
0.177890270508292 0.175048536174063 1 1
0.420980189794235 0.414012511676892 1 1
0.987523915049618 0.969017434437126 0 0
0.54988813180377 0.540067583936485 1 1
0.356008003598149 0.349767615955152 1 1
0.767405224384995 0.753924608861008 1 1
0.450689821229943 0.442039187633536 1 1
0.345239552370826 0.33781764443166 1 1
0.49450653042583 0.485219284375105 1 1
0.67957710594464 0.667230823086783 1 1
0.59627513245996 0.585558258588065 1 1
0.241092901443995 0.236202635639642 1 1
0.606632291768526 0.594091380325802 1 1
0.371258144115513 0.364586919036173 1 1
0.523318680636109 0.513396952110687 1 1
0.302956322759543 0.297782466872902 1 1
0.452055003243458 0.443330990349537 1 1
0.614458044563285 0.602378711503724 1 1
0.525393224430865 0.516385002678804 1 1
0.411905572334014 0.403619874952681 1 1
0.415321941655904 0.408395872288747 1 1
0.642522329418426 0.630831961138663 1 1
0.510808732395122 0.50066655025472 1 1
0.464177127741501 0.456195342723565 1 1
0.365062613576707 0.35939269312346 1 1
0.614337871538256 0.603560623713888 1 1
0.442549485677916 0.433090338234758 1 1
0.401728144357673 0.394163608839966 1 1
0.564939553177296 0.553170071223548 1 1
0.166506289398529 0.163014275365899 0 0
0.403197016206526 0.396004204261942 1 1
0.52481095457513 0.515183188469406 1 1
0.435473044858038 0.425125728211114 1 1
0.618668863047384 0.607990132329794 1 1
0.51570128924794 0.505671627383818 1 1
0.830815989820328 0.813580116250655 1 1
0.360546135885552 0.353809547105628 1 1
0.454686025183478 0.445858192215282 1 1
0.384242308043341 0.376761563745019 1 1
0.44473392172861 0.43703708585201 1 1
0.37660244489362 0.367652382067837 1 1
0.569646755277175 0.558599422823232 1 1
0.593838168410779 0.581774574295045 1 1
0.444887748193225 0.437591674306783 1 1
0.568690823282881 0.559419464625328 1 1
0.384526898364749 0.376683511229205 1 1
0.48258683344786 0.474128304805035 1 1
0.354155049322433 0.347207991441645 1 1
0.714316271342176 0.6995478283708 1 1
0.327329846229571 0.320618984931026 1 1
0.620271879398451 0.609662295774873 1 1
0.640632547331601 0.630196811764785 1 1
0.24845985979104 0.245142493875924 1 1
0.397723543149348 0.390845357262622 1 1
0.239736443091717 0.236867303357016 1 1
0.601035400418246 0.589647110108965 1 1
0.533132576032463 0.52374996841529 1 1
0.595560227820756 0.585618762203247 1 1
0.694685870536764 0.680231054049493 1 1
0.365014153067621 0.357008977297017 1 1
0.583601915963738 0.571226394773417 1 1
0.47822735554006 0.467836412043061 1 1
0.668497297769759 0.655836642131842 1 1
0.263955240159601 0.26005804409595 1 1
0.503237790020639 0.494372586704419 1 1
0.281170499267678 0.275439794433841 1 0
0.434964392947936 0.426149777879221 1 1
0.504497517028222 0.494328551562039 1 1
0.502557622129839 0.493160878425046 1 1
0.441735034226711 0.433237824160211 1 1
0.664794849514602 0.651854121955859 1 1
0.51744325619447 0.506840861273823 1 1
0.132509729994277 0.129770196237103 0 0
0.33931433466363 0.333221320932346 1 1
0.406150622632811 0.398620675887659 1 1
0.583139979118538 0.571506583476715 1 1
0.884480443688584 0.867872364245733 0 0
0.279008198299245 0.274125510851921 1 1
0.473306197637764 0.464144170097506 1 1
0.487951106534051 0.479054760752806 1 1
0.452432217503684 0.443283067183539 1 1
0.505291475380461 0.496064264681936 1 1
0.393358765492658 0.386840961946347 1 1
0.697335432749942 0.683796609580462 1 1
0.889793379294919 0.87247112705864 0 0
0.567656312809577 0.556499645478691 1 1
0.525228730891579 0.514002177182814 1 1
0.688715131157289 0.675980195856585 1 1
0.682969892372749 0.670074236957386 1 1
0.537038977157841 0.526135786017159 1 1
0.440381439467767 0.432417085339326 1 1
0.679444326403593 0.666245134114284 1 1
0.548796202423145 0.537829523041758 1 1
0.622675135568215 0.611075028626988 1 1
0.48262543137282 0.474227064906395 1 1
0.228807257232236 0.224562101306954 0 0
0.339909756077193 0.334312056758617 1 1
0.44276520185819 0.434861331803805 1 1
0.745858753284934 0.731946495743609 1 1
0.684060785413401 0.672115640996145 1 1
0.743666872274549 0.731315252772635 1 1
0.521233215330093 0.510211237500624 1 1
0.666781231617467 0.653430111339416 1 1
0.627956366175721 0.616684766256311 1 1
0.647291455863132 0.635910312462349 1 1
0.198657789250826 0.193790636467133 1 1
0.427773133590855 0.420599576524231 1 1
0.58712779083651 0.576196188936302 1 1
0.301812998270906 0.293842892131091 1 1
0.454753492451977 0.446050825419592 1 1
0.597058825943307 0.584590756853683 1 1
0.553026910504674 0.541792594077976 1 1
0.784159483922045 0.766389451762317 1 1
0.802051006459847 0.788056311926857 0 0
0.483012373595416 0.47434760654329 1 1
0.299303976320538 0.292285897920711 1 1
0.42516482606927 0.417294092276143 1 1
0.243633155897016 0.239555368780073 1 1
0.370031699789903 0.363170200402236 1 1
0.682572915932547 0.670712823600769 1 1
0.699067692946684 0.686182984800275 1 1
0.430288079396606 0.422211999728017 1 1
0.575022210664402 0.563432301359099 1 1
-0.0134336781778744 -0.0144342139230743 0 0
0.274893182296978 0.269365851420568 1 1
0.3053056038953 0.299993148001159 1 1
0.517939290018555 0.509229390501437 1 1
0.612054179198422 0.601975590523728 1 1
0.407949094035336 0.400635618762614 1 1
0.58338865948663 0.572287166741789 1 1
0.387761459799863 0.381138338991951 1 1
0.220521319174062 0.216671362024755 1 1
0.834651472570532 0.81829886752475 1 1
0.438014938571724 0.429217510700638 1 1
0.377440661656559 0.371176684957356 1 1
0.553319681439866 0.541830896228239 1 1
0.556080044202009 0.545918842486754 1 1
0.284800795420891 0.279618349648221 1 1
0.539961320409998 0.530546198930186 1 1
0.571133936847572 0.560065581975253 1 1
0.670074935934461 0.657770441369131 1 1
0.265420992067198 0.262000709472702 1 1
0.385593327255978 0.37519707377369 1 1
0.42800332074111 0.420533143406144 1 1
0.362045299741442 0.355455249978607 1 1
0.369468020091775 0.362392894069651 1 1
0.523850213623882 0.513913816688616 1 1
0.610039054276133 0.597846967763913 1 1
0.691775359626898 0.677517011495479 1 1
0.54626677554068 0.536794543316626 1 1
0.264449090931639 0.259879953030382 1 1
0.620395869493283 0.607289645630931 1 1
0.341811600721693 0.334694134555242 1 1
0.359181262925824 0.353308757894383 1 1
0.322904618326421 0.318421255215513 1 1
0.637087038963474 0.624139058817606 1 1
0.764916101582735 0.751601179074781 1 1
0.836272009529445 0.822370438036351 1 1
0.465499235484612 0.457443946912997 1 1
0.472575277350601 0.464118791813863 1 1
0.853256428116042 0.836565251041276 0 0
0.231502126179542 0.228353085245616 1 1
0.691029091446533 0.678937458805101 1 1
0.590834400172579 0.578088805920909 1 1
0.394877772696216 0.386777166331803 1 1
0.243063234083676 0.237729368417839 1 1
0.237950356394173 0.232280465771771 1 1
0.677137211836409 0.663242686527169 1 1
0.606232649366423 0.594955556297799 1 1
0.578110795459183 0.567409633587707 1 1
0.5595677506933 0.549262095336761 1 1
0.493407320409359 0.482705485466554 1 1
0.384624298283828 0.37687257389033 1 1
0.55584562774568 0.544974576220667 1 1
0.529178072474371 0.519513528253432 1 1
0.533260873426184 0.52104997133356 1 1
0.193556418671994 0.18990070166935 0 0
0.842082776442028 0.827111504580109 1 1
0.367131315781118 0.361568675567051 1 1
0.367407876156434 0.358344854916026 1 1
0.0110698930526468 0.0105491252518748 0 0
0.572849948835477 0.562165667914083 1 1
0.566582588848624 0.556335936339088 1 1
0.700120925032 0.687097955910473 1 1
0.367506578561209 0.361604841395447 1 1
0.482954466950828 0.473522848474645 1 1
0.543163954467042 0.532699818795067 1 1
0.41198429902884 0.404781113667322 1 1
0.598727388866629 0.586632073300633 1 1
0.592381054550387 0.5806877759202 1 1
0.247389540622211 0.243069905305104 1 1
0.211217772719854 0.207899092991156 1 1
0.827673676863547 0.813463758928402 1 1
0.543939836018759 0.532374987559687 1 1
1.06200679821419 1.04132206492623 0 0
0.395754200676195 0.389192601133053 1 1
0.423080999790079 0.415684658850412 1 1
0.511087396878803 0.503382757768645 1 1
0.357124959210539 0.350002989838916 1 1
0.758029779331905 0.740518009113126 1 1
0.347778925741309 0.341043922668564 1 1
0.686167305688553 0.673724514953155 1 1
0.62981082241633 0.617613911655021 1 1
0.557208909169145 0.545616593291369 1 1
0.654126210321438 0.642105233551426 1 1
0.67164249940045 0.659577879289079 1 1
0.765340875185001 0.748294802938003 1 1
0.362746585544228 0.355678950487631 1 1
0.753068081270248 0.738741848439918 1 1
0.367390240199244 0.360732662006615 1 1
0.319108196417894 0.314107898274459 1 1
0.591722362556439 0.580238354431372 1 1
0.656188125823823 0.643285300134522 1 1
0.447711203356277 0.440195313479534 1 1
0.500906060423644 0.490074219798765 1 1
0.457253019327592 0.448829931881968 1 1
0.427944921908392 0.420302011875879 1 1
0.545590675712213 0.535045611624492 1 1
0.17316735218806 0.169385544405817 0 0
0.266641688850747 0.261261055124574 1 1
0.589790232518441 0.57660931195712 1 1
0.42847691925529 0.419931784070775 1 1
0.0841119270680443 0.0814981047088106 0 0
0.398484456493225 0.390254234938673 1 1
0.951983318858857 0.935429558169941 0 0
0.393833377919526 0.387524813272671 1 1
0.426845144523056 0.418193375554549 1 1
0.314784262765694 0.308167771413161 1 1
0.481221215697364 0.470704386803998 1 1
0.655738472821926 0.643290184637271 1 1
0.414704185181784 0.408559109370922 1 1
0.205148140929489 0.200778428907739 1 1
0.737820107153346 0.723433931405831 1 1
0.321680163141168 0.316264418689285 1 1
0.913154352060905 0.896501816590388 0 0
0.201237621209219 0.198215420863782 1 1
0.145528851750717 0.143410089133525 0 0
0.456402469161202 0.446257308433689 1 1
0.658823887584334 0.647137475548247 1 1
0.635848006481689 0.623394136644378 1 1
0.512568033267138 0.502274238377189 1 1
0.608668435938008 0.598070388496847 1 1
0.0700319725531983 0.0687230451649859 0 0
0.506534615402381 0.496563824948053 1 1
0.631210670571574 0.618028991642049 1 1
0.561178682927078 0.550594444408641 1 1
0.663404573430037 0.650282679418595 1 1
0.243044478585347 0.240016855190295 1 1
0.253635717154025 0.249268069703099 1 1
0.606135779134701 0.593765761196088 1 1
0.70296785731638 0.689240091407049 1 1
0.760799890044292 0.746391244714974 1 1
0.411393953531026 0.402825323024412 1 1
0.557735219596602 0.547637029673851 1 1
0.693432381377551 0.680345617333884 1 1
0.644489052771842 0.632154782614488 1 1
0.388078031117869 0.380352085564443 1 1
0.321711011154898 0.316038994973747 1 1
0.449134921333942 0.441959434245273 1 1
0.434780586643519 0.426088800664714 1 1
0.42775351452158 0.419784908172557 1 1
0.560506419147213 0.549957561565422 1 1
0.537894569338704 0.527659483593331 1 1
0.738036784714082 0.72462601437375 1 1
0.567375610751405 0.556958476773187 1 1
0.703701081580587 0.692094100043712 1 1
0.253838338406466 0.249330038459901 1 1
0.607903371478002 0.594842110583276 1 1
0.527607979639833 0.518439050485942 1 1
0.845594695941613 0.831043759816417 1 1
0.433037635654347 0.426315273259529 1 1
0.483540161122538 0.474577741011865 1 1
0.703328696476523 0.690250060272885 1 1
0.729731385332932 0.71573680294302 1 1
0.470353348564919 0.463395355564067 1 1
0.759684951768026 0.743551701233907 0 1
0.360576402887414 0.353920544018856 1 1
0.432635319841512 0.424918422555775 1 1
0.500647904154512 0.491476400420212 1 1
0.589480962421174 0.578519340330581 1 1
0.350129933533971 0.344032173981811 1 1
0.446368401892323 0.435857245666231 1 1
0.420501881463144 0.412353713550986 1 1
1.00525983445546 0.987332062251005 0 0
0.5383820256813 0.528327554404884 1 1
0.313255791158871 0.30629192696536 1 1
0.395870373953248 0.389261613053693 1 1
0.0999055590254036 0.0980845687303719 1 1
0.391609731401641 0.383110790582322 1 1
0.355741410554848 0.348895960939613 1 1
0.0918344324491013 0.0907505895054251 0 0
0.738869183953073 0.726363210065505 1 1
0.706206767531693 0.694149327299594 1 1
0.657207796813502 0.643605044950442 1 1
0.53992616934734 0.530096402843007 1 1
0.360548081399459 0.35401846551727 1 1
0.342576661482519 0.335002327938647 1 1
0.167602065023898 0.164688448194982 0 0
0.218312054111535 0.213297725246751 1 1
0.330481932942682 0.325706656314017 1 1
0.543979133610246 0.535181546115769 1 1
0.72370161247369 0.710919714671082 1 1
0.166367262199508 0.164335474690304 1 1
0.416396504095279 0.407120368055483 1 1
0.691064247571628 0.677728891279513 1 1
0.44638379182466 0.438020950307196 1 1
0.256629828327741 0.249450668937574 1 1
0.280475907072528 0.274302709095481 1 1
0.67952735390111 0.666361818293756 1 1
0.540461781550985 0.531476421762989 1 1
0.649532723119755 0.638288569944268 1 1
0.44316659446526 0.434788048892201 1 1
0.270874792777126 0.265652964989992 1 1
0.107316868008342 0.105569047460116 0 0
0.468826605718937 0.460679351918423 1 1
0.294902735032729 0.289915452470436 1 1
0.571668227866838 0.562313216332027 1 1
0.350659754399872 0.344439486425573 1 1
0.412894133714138 0.406151481667393 1 1
0.529518202464852 0.51799230874473 1 1
0.538452305497132 0.527608522717285 1 1
0.347140410302521 0.342466927848204 1 1
0.626427937388441 0.612583613001887 1 1
0.401290392413399 0.393485745855009 1 1
0.58687014020631 0.57510187682048 1 1
0.312624286999486 0.305998394782488 1 1
0.70882744515342 0.69499752126186 1 1
0.453195822835728 0.444328806248344 1 1
0.202088088877469 0.198186069763188 1 1
0.270773105419671 0.266081827821722 1 1
0.219730863388262 0.216632267725768 1 1
0.433913135716155 0.425456155120688 1 1
0.576910539692849 0.566400747168567 1 1
0.642549133817752 0.631120928534444 1 1
0.377084344110396 0.370859881996758 1 1
0.844087913205814 0.828524676945101 0 0
0.205283710957891 0.20225811638144 0 0
0.311994227707047 0.306157545749817 1 1
0.60523149309152 0.594644858853155 1 1
0.779455426228993 0.765573422368862 1 1
0.0938507915874744 0.0915939172343375 0 0
0.515499316639844 0.506063327887169 1 1
0.480628867351968 0.470737926496995 1 1
0.495869666517302 0.487600094451971 1 1
0.474455910624479 0.465279687855352 1 1
0.374030597238878 0.368140150484563 1 1
0.625658888039478 0.613510752626261 1 1
0.422634220206356 0.414755988319541 1 1
0.468419077931063 0.460255850081054 1 1
0.324560195128274 0.318703193143123 1 1
0.491567536302087 0.482501115421587 1 1
0.626228731814983 0.61608069624052 1 1
0.633927179310242 0.621149184982244 1 1
0.0728239737376227 0.0716470815448374 0 0
0.445177900156817 0.437408433043143 1 1
0.770511309316084 0.755156302176239 1 1
0.14924008382911 0.147406817951371 0 0
0.435928990765924 0.427108233355295 1 1
0.777688298424083 0.763583766425579 1 1
0.617972119555611 0.605453873992332 1 1
0.654722716205474 0.640277682687708 1 1
0.530852669081804 0.521102256766928 1 1
0.324525722555919 0.318655464543341 1 1
0.539879920014831 0.527305717749247 1 1
0.59891431629104 0.587874998796476 1 1
0.47018147996019 0.462500471272031 1 1
0.646732811509206 0.635845058292988 1 1
0.700441300386415 0.686965471669246 1 1
0.568860445777135 0.558162915615501 1 1
0.577996814887551 0.567357321376487 1 1
0.41397270659996 0.406352256066946 1 1
0.662344974165939 0.648866783319076 1 1
0.560121494862701 0.548776522688075 1 1
0.41987973840538 0.411308772206078 1 1
0.225727433286006 0.220455569180554 1 1
0.601736764158402 0.590380679335713 1 1
0.417460436745984 0.409984871842744 1 1
0.708800636633305 0.695382205074854 1 1
0.544356653951537 0.533597965874386 1 1
0.206926656273061 0.20377183436497 1 1
0.500044208065413 0.491056000486907 1 1
0.250300304412452 0.244721849749717 1 1
0.120087143558029 0.1181177903469 0 0
0.392311578294858 0.38512742167208 1 1
0.0912636133458459 0.0910978223058841 0 0
0.541168691513822 0.531274045189394 1 1
0.581938402404423 0.571845021861742 1 1
0.585693583824798 0.574549057408022 1 1
1.1958161020375 1.17067280227013 0 0
0.232023995651328 0.228143025602203 1 1
0.506604985747116 0.49729257672331 1 1
0.786475245605936 0.771776502375047 1 1
0.589659990227146 0.580476813717574 1 1
0.667567950201157 0.654694040454031 1 1
0.537568376208225 0.528464115085722 1 1
0.697813241507776 0.686584874037772 1 1
0.66387279524016 0.65155247397667 1 1
0.638208000132219 0.625299864570258 1 1
0.271865871741315 0.267015134444623 1 1
0.22281883127454 0.217537061022154 1 1
0.357019136025605 0.348799036333302 1 1
0.569597516146019 0.560974409261008 1 1
0.721131203842934 0.70746846298025 1 1
0.296862817436913 0.291317228913454 1 1
0.37742910490848 0.370212619549192 1 1
0.785498439999363 0.769600491733313 1 1
0.173080112438596 0.171061816342518 0 0
0.385877224568584 0.376901773059061 1 1
0.688176804356079 0.675124333625495 1 1
0.132126530056161 0.129918820007926 0 0
0.19250622350976 0.188644905526746 1 1
0.25122517303905 0.246132923482171 1 1
0.701349319665659 0.686225043308909 1 1
0.811753032475434 0.796616333587591 0 1
0.847155436879089 0.82953492856669 0 0
0.253980201087819 0.248953201715024 1 1
0.368888130103643 0.361602267179512 1 1
0.787926458292179 0.771643084040149 1 1
0.429123318644342 0.42105367986589 1 1
0.606397313942859 0.595521540049002 1 1
0.705111878656535 0.691039223326161 1 1
0.280786645700068 0.275827936091185 1 1
0.557600539891357 0.546946013087511 1 1
0.769519373108303 0.754998309055405 1 1
0.669689559591366 0.656663024987093 1 1
0.423546454969736 0.416849714519834 1 1
0.349347388408688 0.34274801145588 1 1
0.828993574077286 0.813560226607162 1 1
0.349201810018066 0.343792716257444 1 1
0.489532022594976 0.480231361917661 1 1
0.570605695168849 0.561602832966846 1 1
0.44350144741842 0.435249547002101 1 1
0.612473588620078 0.601546326871152 1 1
0.328215264485042 0.322899050980722 1 1
0.710556362326112 0.69874039242132 1 1
0.690647148026275 0.679266771053274 1 1
0.289047273306415 0.284227075730098 1 1
0.30952637501053 0.303476224533766 1 1
0.381422725917751 0.372480425881491 1 1
0.138903680937986 0.135975562459556 0 0
0.515903122416389 0.505107995981081 1 1
0.543937232205697 0.533195828538549 1 1
0.650078146829893 0.63903337794601 1 1
0.078179751174151 0.076541262069461 0 0
0.581957508250387 0.571567618658792 1 1
0.397929925446367 0.391498708518726 1 1
0.763471537009436 0.748598601187243 1 1
0.226053133922824 0.220125021637601 1 1
0.527826362233018 0.517093836739293 1 1
0.834222792731991 0.818738537838298 0 0
0.458493909687203 0.449823509086986 1 1
0.222705112210123 0.218552720848064 1 1
0.662168432529541 0.651534009470025 1 1
0.647547235696829 0.637068560374323 1 1
0.62112501958495 0.609601708867652 1 1
0.440221102470454 0.430295266110974 1 1
0.334363646794892 0.327967967682126 1 1
0.367045565598244 0.359251648122634 1 1
0.562624405724014 0.552429446056442 1 1
0.405771287006074 0.396283178725378 1 1
0.426694240807412 0.417418158471081 1 1
0.363940585649679 0.356081590781412 1 1
0.179426001407185 0.177123947413079 1 1
0.667350824450446 0.654473989781392 1 1
0.359284043324513 0.352779982711416 1 1
0.749821226690211 0.736098730081999 1 1
0.494074060986227 0.484932145198106 1 1
0.0990413919293085 0.0979357576879943 0 0
0.584053407202642 0.572140289449306 1 1
0.583189576164836 0.571659061221333 1 1
0.779675834276676 0.764737081917171 1 1
0.489166185275429 0.479945171445438 1 1
0.482972665339523 0.473945413040714 1 1
0.268299580532369 0.262608158124314 1 1
0.0483398967733316 0.0465253260066246 0 0
0.618529518314311 0.607229891364379 1 1
0.815501173373654 0.799645282448737 0 0
0.91468468790876 0.897890920614197 1 1
0.560992309437286 0.551787351971962 1 1
0.384289514005168 0.377437314508854 1 1
0.241575061827829 0.2376183227803 1 1
0.388156196186862 0.380379999877167 1 1
0.213279607629021 0.207993454401647 1 1
0.67200639914212 0.661236520778594 1 1
0.325482140210844 0.317973887949612 1 1
0.226911402124438 0.221514711850965 1 1
0.178993680446412 0.175919803800503 0 0
0.503702559861717 0.493349182814299 1 1
0.714672053979711 0.700993650408871 1 1
0.462209784833599 0.45305683278033 1 1
0.40228986461697 0.396135677086389 1 1
0.908397022444072 0.891443874822644 1 1
0.253054631596874 0.248468574182226 1 1
0.753174360108764 0.73923199385756 0 0
0.404296598336045 0.398094106361246 1 1
0.834012405296501 0.819046929187365 1 1
0.667230805556529 0.654334379039255 1 1
0.32405463331975 0.319273737737774 1 1
0.438083502539157 0.428693396071744 1 1
0.422283332240548 0.414650415828967 1 1
0.766938711429699 0.753599059399808 1 1
0.146311845011857 0.143402333547569 1 0
0.691992685930097 0.679503851642534 1 1
0.356982119074163 0.349817414335123 1 1
0.354848295037269 0.348958487184274 1 1
0.13614756301663 0.132730139191306 0 0
0.315444603673691 0.310720830965401 1 1
0.425957829165851 0.417730742190595 1 1
0.0851766873390095 0.0828140667215834 1 1
0.857202900584787 0.842058665855585 1 1
0.548894506722738 0.53914815128057 1 1
0.346931854030524 0.339367329548132 1 1
0.537397270425485 0.528275534327444 1 1
0.53003934451533 0.521051537669173 1 1
0.214540285994961 0.20870359952051 1 1
0.553053424862638 0.542955594080083 1 1
0.545184468695843 0.535591184264455 1 1
0.575987333456001 0.564455651874657 1 1
0.740728422635758 0.726328812740081 1 1
0.512741197550776 0.503902157235101 1 1
0.539597152243674 0.529769948005248 1 1
0.35272304276266 0.346406037474007 1 1
0.379535269093066 0.371519294752843 1 1
0.500147487282249 0.487976561940432 1 1
0.433462349861917 0.424652581040991 1 1
0.281589017959903 0.276840305252682 1 1
0.0684334962265071 0.0670635441798215 0 0
-0.0340457588475575 -0.0327212724970037 0 0
0.619266357249398 0.607773100547884 1 1
0.345872810630175 0.338925704298958 1 1
0.520024685980257 0.510244699494226 1 1
0.676581750972781 0.661992069922398 1 1
0.456461328259461 0.447809684207501 1 1
0.571264746090922 0.560494765214577 1 1
0.315796114549338 0.310739062344317 1 1
0.471434579986727 0.462831275019826 1 1
0.770702756785121 0.75679555247661 1 1
0.530108374355519 0.520164225979735 1 1
0.648586936849306 0.636489976138122 1 1
0.626925601619316 0.61597830094824 1 1
0.573995408133472 0.563044710009791 1 1
0.666673619215814 0.65571693840941 1 1
0.395320131132221 0.38748858541594 1 1
0.472732110460562 0.464207113671847 1 1
0.351625532498469 0.345520251124764 1 1
0.828089800451439 0.813209841007579 0 0
0.598305881794944 0.586388700998437 1 1
0.367484241887631 0.359519874656269 1 1
0.435783239219025 0.428023212579117 1 1
0.633221625709099 0.622981949652072 1 1
0.34865846662883 0.342261089632753 1 1
0.337438544655175 0.330551525014049 1 1
0.363771828901064 0.35612907684534 1 1
0.620991380438732 0.609930659746346 1 1
0.602274989844222 0.590467453447673 1 1
0.372554724591765 0.365189160294367 1 1
0.654654537674582 0.64269674619345 1 1
0.549850264510961 0.539633402744566 1 1
0.204994925193357 0.201003371250775 1 1
0.738860359414669 0.72452400451248 1 1
0.503724269366428 0.495429451615305 1 1
0.398104535638999 0.391106625800403 1 1
0.324468573656019 0.318826449968236 1 1
0.141412620072004 0.139161269523172 1 1
0.390219533570609 0.382799689243741 1 1
0.158776388509811 0.156122803078425 1 1
0.50000299192107 0.48955552785121 1 1
0.568086617737588 0.557619004687329 1 1
0.470122521068423 0.461121413116313 1 1
0.710592729145345 0.698560275035204 1 1
0.689510784794399 0.675969601442391 1 1
0.216100765018426 0.210823336074699 1 1
0.111522907190078 0.109385787295158 0 0
0.542739391726959 0.531930473786981 1 1
0.0649360562582665 0.0622497251970886 0 0
0.462977465317199 0.455264285486429 1 1
0.565937016248694 0.555541906274047 1 1
0.553116720452916 0.54193792049959 1 1
0.458956216877112 0.45049010542739 1 1
0.584068966790837 0.571976840193038 1 1
0.17065173589763 0.166849466034558 1 1
0.509358713393786 0.498341184193023 1 1
0.3394519599189 0.333614721909727 1 1
0.789338968135617 0.774471349240145 1 1
0.623383462931584 0.611330543420847 1 1
0.643128892412024 0.630680937411706 1 1
0.686171233635335 0.673225197284268 1 1
0.435306758615809 0.42697247623456 1 1
0.377964848014049 0.371756717431897 1 1
0.567264059963597 0.556831434881705 1 1
0.525880372137622 0.516497629129709 1 1
0.514869172490317 0.505552303241602 1 1
0.586760095520765 0.576913146198971 1 1
0.743187710097149 0.729194439795071 1 1
0.690690857871911 0.679029930022483 1 1
0.515258794518817 0.504391657729744 1 1
0.622433669170629 0.612065410834026 1 1
1.08668820820968 1.06543785304725 1 1
0.555512441290939 0.543157732445829 1 1
0.719190197009839 0.705620216123507 1 1
0.509240673609022 0.500285701274021 1 1
0.600694930159362 0.588693559079048 1 1
0.566086958184691 0.555096374210127 1 1
0.615266271632072 0.604106709841583 1 1
0.265483869866028 0.261433702417667 1 1
0.614697629967358 0.603677903657343 1 1
0.788377843355847 0.774649453599978 1 1
0.547713564796071 0.537055714092451 1 1
0.468496118051375 0.459739085789548 1 1
0.622019188089131 0.611301531114725 1 1
0.569982198279236 0.5588145895738 1 1
0.531974826096413 0.521419546050538 1 1
0.745657714161532 0.73140188631464 1 1
0.258922053863022 0.254015886836778 1 1
0.609425045317271 0.599493510035558 1 1
0.387418974092302 0.37967085462066 1 1
0.414133604531991 0.407260032591398 1 1
0.623308948589159 0.61193121322163 1 1
0.531629411707932 0.521346565295739 1 1
0.563637417019563 0.552980736562441 1 1
0.54786074042277 0.537163661484439 1 1
0.522264811911128 0.513070275190656 1 1
0.67892849442242 0.66655246560816 1 1
0.634145700975873 0.622952604391588 1 1
0.539719008136177 0.530353666196329 1 1
0.276194903552816 0.271840674440252 1 1
0.553134510477598 0.542657403640697 1 1
0.397105130317128 0.390282375577324 1 1
0.283550472819043 0.278354866305825 1 1
0.613990730396364 0.603263110550514 1 1
0.434848164688529 0.425733836131379 1 1
0.507826539730876 0.499361782280894 1 1
0.674146811705001 0.661578107487208 1 1
0.573900620331551 0.563145671901969 1 1
0.605495807122036 0.594791428741633 1 1
0.187534463038286 0.184058782687972 0 0
0.328661769290715 0.321804368712251 1 1
0.62441209565637 0.613719938529369 1 1
0.230493725681479 0.225337322439251 1 1
0.689679558270463 0.678473575420488 1 1
0.708108909956044 0.693639159333685 1 1
0.512256552619136 0.5027188344907 1 1
0.59247170903907 0.581476872143963 1 1
0.660904987502569 0.649106073620021 1 1
0.548783806325319 0.53642723158115 1 1
0.683157067019601 0.670050402939442 1 1
0.860393128102034 0.842368433038222 1 1
0.246037792060129 0.240782476757883 1 1
0.902363268030735 0.885956489606273 0 0
0.266395351719479 0.26283159704604 1 1
0.62542218811489 0.613415277332656 1 1
0.33873310035069 0.332661621403471 1 1
0.815885999312974 0.801667420236812 1 1
0.210007752165768 0.205951056360369 1 1
0.48063226851466 0.472394826671443 1 1
0.583540869720166 0.571952526406747 1 1
0.681996891993343 0.66937697065762 1 1
0.455317893607411 0.446639277242494 1 1
0.839803786413605 0.824304828222328 1 1
0.268322728178559 0.26290445774276 1 1
0.51246768110693 0.50328235969288 1 1
0.48091409793306 0.472796340800377 1 1
0.260775531965627 0.254424753504197 1 1
0.27818941510952 0.27302241003666 1 1
0.786733993449925 0.77101814942671 1 1
0.200329612651705 0.196160567646812 0 0
0.527434653553683 0.518379535180099 1 1
0.184639769137884 0.181716725859053 1 1
0.382467179388372 0.375001690336546 1 1
0.346740010207976 0.339559109749352 1 1
0.290753123445296 0.284445095581745 1 1
0.334347391962185 0.327621994893416 1 1
0.686266544064322 0.674597963545099 1 1
0.557421178439684 0.546972795013255 1 1
0.675742290867513 0.663028979783955 1 1
0.611890390928555 0.601683670321088 1 1
0.669564306867731 0.658120517346328 1 1
0.346854390024998 0.340625902281557 1 1
0.325804515725988 0.319776334802852 1 1
0.214906222169566 0.211416662909761 1 1
0.632068475495564 0.619546809136315 1 1
0.634265159448519 0.62230077669318 1 1
0.767861441374562 0.75337798759249 1 1
0.45698449906951 0.448713072765932 1 1
0.539095418160447 0.528255710645286 1 1
0.492654685337417 0.483127904332205 1 1
0.835049127724795 0.8189426501412 0 0
0.347320976623824 0.340428512379631 1 1
0.413598723804511 0.405180992709539 1 1
0.562086314128976 0.550873505459278 1 1
0.931658893903452 0.91370814270367 1 1
0.52779574260196 0.518415686177463 1 1
0.981635638008073 0.965938831773918 0 0
0.215620749885915 0.211632646947505 1 1
0.609706901128214 0.598858977182244 1 1
0.608818902890746 0.596752022576375 1 1
0.75705687998078 0.741523279360155 1 1
0.706916795682632 0.692190396783228 1 1
0.346316875507492 0.337327318622317 1 1
0.575413674366322 0.564966247522622 1 1
0.586108546920363 0.574421398015686 1 1
0.443159056116578 0.43622584627973 1 1
0.597238709371064 0.58634435778729 1 1
0.145643658182269 0.144359094412349 0 0
0.287745043154998 0.282048096706316 0 0
0.515921834033425 0.503674459614066 1 1
0.678037208508744 0.664810280213849 1 1
0.618663360542978 0.607722934117774 1 1
0.48556292434898 0.477009889401791 1 1
0.436988445989976 0.428842887284528 1 1
0.82751525171726 0.810155954629739 1 1
0.653551361707826 0.641540411773802 1 1
0.573998786342523 0.563588663772788 1 1
0.562534833387594 0.551365648826299 1 1
0.0143478752227488 0.0143278320775439 0 0
0.572852134533755 0.561608977513422 1 1
0.410697823216635 0.402999616869249 1 1
0.341025060664239 0.335367108899137 1 1
0.278891912971146 0.273573470496144 1 1
0.422106757078557 0.415073724130048 1 1
0.698253217392427 0.685796484075375 1 1
0.582954379050628 0.572581742824297 1 1
0.572612271280919 0.560615295883459 1 1
0.478634542712784 0.468856950735279 1 1
0.510824026975347 0.500312822881638 1 1
0.624813032301844 0.613669989560119 1 1
0.69697005378738 0.684248355884857 1 1
0.557183881264739 0.547552618112109 1 1
0.37325023376983 0.365682264456486 1 1
0.675992302784841 0.661445251519464 1 1
0.355810080135076 0.349462241483623 1 1
0.595748436641053 0.58397543927002 1 1
0.609404286235324 0.598154741726033 1 1
0.387880613141067 0.381210121520868 1 1
0.411406755699651 0.40285383620413 1 1
0.39158361157385 0.385133880887238 1 1
0.663318661008611 0.651294647035675 1 1
0.415731092161184 0.40851221474465 1 1
0.377391507310915 0.37043159445201 1 1
0.525731642364945 0.515351038072502 1 1
0.713369798844112 0.699956926955376 1 1
0.633817604363726 0.622627835623768 1 1
0.487184971869773 0.476509234670653 1 1
0.881420085956439 0.86580573728447 0 0
0.553955957765685 0.54404476524429 1 1
0.315832712073154 0.309107598091843 1 1
0.700735574988329 0.686518410947301 1 1
0.388370223888998 0.380363517538057 1 1
0.581224020704695 0.567670061337472 1 1
0.639801305989588 0.629066956293424 1 1
0.640839470732853 0.630074034808104 1 1
0.538892661319662 0.529733281600787 1 1
0.397739224856725 0.390984298230266 1 1
0.3350571233851 0.328884859744169 1 1
0.76241602877695 0.747744703284478 1 1
0.502711446011152 0.493536984846068 1 1
0.475048685609538 0.466793792769058 1 1
0.455893928953657 0.446498103670068 1 1
0.318977117529087 0.313136485020221 1 1
0.536115648212477 0.525445811117019 1 1
0.316431354293228 0.311396526923792 1 1
0.644668158523553 0.631940475549743 1 1
0.248444020255448 0.243746939820575 1 1
0.445923396386445 0.437063701843395 1 1
0.602725687997304 0.591922376631577 1 1
0.387453948935645 0.381597765009461 1 1
0.709040662803219 0.695070177625603 1 1
0.263371876652301 0.257991073994682 1 1
0.514854414937598 0.505195352744856 1 1
0.641379361129062 0.628053870467041 1 1
0.58509002190951 0.575593416835421 1 1
0.566081050735693 0.555826434958619 1 1
0.438087553929825 0.430955041421146 1 1
0.608538705950501 0.596428659680184 1 1
0.347749034255706 0.340517629983674 1 1
0.532155786783821 0.521758325502531 1 1
0.435655822934099 0.428100616882173 1 1
0.355637096998613 0.347820672150222 1 1
0.405962344092843 0.399775685853192 1 1
0.521854508096262 0.511349528877894 1 1
0.504086721232851 0.49333481398758 1 1
0.845867432465761 0.829185237389604 0 0
0.815472799988146 0.798549287327734 1 1
0.471037932333001 0.462294467474283 1 1
0.619929796918575 0.608619719078832 1 1
0.593886693767835 0.58310894771168 1 1
0.350203671711777 0.343288112072381 1 1
0.537324989606251 0.52562532696936 1 1
0.810657326041441 0.794850736145395 1 1
0.428997920329998 0.421030988841107 1 1
0.561205804624763 0.551122631004503 1 1
0.832846354927863 0.817583242563325 1 1
0.342483982929283 0.336693508014675 1 1
0.456654592559443 0.44793329970665 1 1
0.523251129955725 0.514269365043502 1 1
0.6442098002512 0.63162384459033 1 1
0.289769086695165 0.283813625726729 1 1
0.468469167487199 0.458427697346232 1 1
0.47319495284837 0.462382458804935 1 1
0.710421042980116 0.696663570380443 1 1
0.155809021525143 0.152190157811578 1 1
0.559934853946283 0.549757516583299 1 1
0.575627669632443 0.565029594966521 1 1
0.343903179134412 0.337864475316916 1 1
0.373593084373447 0.366831326043663 1 1
0.569425117159038 0.557691500160282 1 1
0.374497182527288 0.369302372413302 1 1
0.700341357962831 0.688012474278101 1 1
0.110744232660363 0.108658254635048 0 0
0.632478404766677 0.619336613695279 1 1
0.693330284280483 0.680594043924087 1 1
0.619430251294833 0.607692536431667 1 1
0.433564413037138 0.425031558635638 1 1
0.449148016769859 0.439460203969032 1 1
0.672506658305039 0.659476209348459 1 1
0.410114338058697 0.400893364323146 1 1
0.190285472314617 0.185223853188391 1 0
0.269777028921316 0.26508762813698 1 1
0.237378082312693 0.23287968087539 0 0
0.156334679093337 0.152382341143957 1 1
0.446190026488133 0.438916148763768 1 1
0.533891442880678 0.523256541760499 1 1
0.914017347171322 0.894909343022922 1 1
0.130104306160761 0.127414557681323 0 0
0.699268491942371 0.684346974626736 1 1
0.535140275549844 0.52643550135431 1 1
0.459007707846462 0.450777961424063 1 1
0.382040833779835 0.37486973700435 1 1
0.609804703439897 0.599096915079164 1 1
0.644266011588099 0.63056794802455 1 1
0.289136063167994 0.28140499619065 1 1
0.61267336708757 0.602292513426909 1 1
0.231901035809633 0.22754933123793 0 0
0.605088734774681 0.594664359031134 1 1
0.819966806629617 0.804637794058883 1 1
0.601880820917061 0.591483528755379 1 1
0.506833318068445 0.496332830798318 1 1
0.421997274718689 0.412876170917618 1 1
0.429712206779487 0.421415151327934 1 1
0.459139961427082 0.448486058509197 1 1
0.409495082308055 0.401302356702755 1 1
0.446287331265787 0.438926010366937 1 1
0.213846410301308 0.208951134111962 1 0
0.734066496313518 0.72047872760777 1 1
0.482249145066775 0.472869098066103 1 1
0.462544226132429 0.454064129165285 1 1
0.531113736730888 0.520594080115052 1 1
0.716439576091874 0.703698215938386 1 1
0.332053630516144 0.324633703605678 1 1
0.479583383425722 0.471056072540369 1 1
0.499969459985612 0.490247506881541 1 1
0.367234155798027 0.359864084140153 1 1
0.210306144113889 0.205494591759825 1 1
0.890967326269116 0.875829170981649 0 0
0.0612447001441251 0.0596599906715702 0 0
0.526277180394408 0.515333732037364 1 1
0.362300346316386 0.357017532354499 1 1
0.454327462805346 0.444545071344025 1 1
0.409541458576703 0.40368193293752 1 1
0.613238049124405 0.602145641509853 1 1
0.385172388257792 0.377823362130307 1 1
0.845416592169478 0.828658123502833 0 0
0.37566051212398 0.370598285990584 1 1
0.275364371303704 0.269809475466238 1 1
0.664618312862749 0.652676916692275 1 1
0.827932338354404 0.814252097962535 0 0
0.269403012771398 0.265529512051908 0 0
0.532768132081945 0.523429098647683 1 1
0.618855541757293 0.60671892497928 1 1
0.241118798740404 0.236818464148874 1 0
0.49353897526357 0.483083221592827 1 1
0.816670413409961 0.801686346539128 1 1
0.58203369771695 0.572712337820705 1 1
0.172206708253156 0.168636931465219 0 0
0.517523852064256 0.50740794694007 1 1
0.278937127804334 0.272689051696924 1 1
0.581499954973274 0.569997955601653 1 1
0.284598953991445 0.279015617085649 1 1
0.429449942478504 0.422886003001445 1 1
0.548276544581507 0.538153423650844 1 1
0.318935081596709 0.312884983169785 1 1
0.444726956148986 0.435786999522527 1 1
0.755875623795752 0.74279324246208 1 1
0.743189960275609 0.728837192656867 1 1
0.580018507987609 0.56957026287503 1 1
0.112808622210306 0.112017820745126 1 0
0.226656885907337 0.221784463105568 1 1
0.328746360692709 0.32173935711552 1 1
0.522846702546585 0.515051444753233 1 1
0.333573652407288 0.326334355227072 1 1
0.457344160498961 0.449129648937677 1 1
0.701040448321699 0.686586665964374 1 1
0.229115194424102 0.223625626073857 1 1
0.620153931060531 0.60928420623574 1 1
0.591094001984845 0.578926629140309 1 1
0.7532271856426 0.736879115406864 0 1
0.583368832948372 0.570695926133443 1 1
0.613495669292597 0.601894316069801 1 1
0.502117475105837 0.492070487443857 1 1
0.550529525532662 0.53927999773206 1 1
0.238551185903521 0.233955738776518 1 1
0.151313200701944 0.148670596075341 1 1
0.628894306842547 0.615646176972297 1 1
0.68063545577592 0.669145778069302 1 1
0.353415334777212 0.347566620557658 1 1
0.698149470428107 0.686997753314686 1 1
0.407916465454091 0.400636419343631 1 1
0.791944213248987 0.775587805557397 1 1
1.15544778853875 1.13597645720445 0 0
0.541312113359511 0.531689790228371 1 1
0.43427066812668 0.427062125072958 1 1
0.690233532296049 0.677875971460225 1 1
0.455514895251998 0.448783860279018 1 1
0.236448672754004 0.23163771689818 1 1
0.477573325458311 0.469010590149663 1 1
0.489758356715536 0.480528441047592 1 1
0.462881425703758 0.452621542796283 1 1
0.327523600596763 0.322079501160611 1 1
0.657262423443085 0.645773361483479 1 1
0.230662265781072 0.226082115987748 1 1
0.169312172352194 0.167073269876291 1 1
0.37708172501532 0.369391508652007 1 1
0.158658249171736 0.153407000413963 0 0
0.820465895518565 0.805574418225496 0 0
0.405937327185126 0.396614854538918 1 1
0.324097822349128 0.318010808373932 1 1
0.561870543588263 0.552621289669497 1 1
0.824023087921101 0.809300978116718 1 1
0.410326180134148 0.402811408800286 1 1
0.253890788602667 0.249729766919349 1 1
0.698211481539995 0.686583761724008 1 1
0.0554589162895024 0.0561145515502396 0 0
0.271419718868472 0.265693363833453 1 1
0.539107701541838 0.529667476457974 1 1
0.629549289461053 0.617002503558784 1 1
0.543123859202165 0.534210938727576 1 1
0.448425935976479 0.440616338033628 1 1
0.592297221438573 0.582114174427837 1 1
0.308415152192982 0.30242197391981 1 1
0.643903884698196 0.631675999191957 1 1
0.597477280906937 0.585875345809771 1 1
0.327780719248325 0.32259076547048 1 1
0.666380102744925 0.653979506878933 1 1
0.412040325042571 0.404461883375302 1 1
0.182963796096898 0.180492687967493 1 1
0.18345392064961 0.17898918435472 0 0
0.751637938788828 0.737719334162295 1 1
0.557881097190343 0.549072319946082 1 1
0.604360640516432 0.59283061900406 1 1
0.588617886763975 0.576144714520212 1 1
0.455087786583319 0.448367682297088 1 1
0.251510503314027 0.247026953735758 1 1
0.755805051181868 0.743085070512817 1 1
0.546790948007992 0.537327387098011 1 1
0.741475163388955 0.726369833398082 1 1
0.860757296408118 0.843803615343273 1 1
0.697093055923708 0.683396902282613 1 1
0.999538593252581 0.976940146615326 0 0
0.254332251491986 0.248752835422279 1 1
0.700643797371029 0.687518503248297 1 1
0.399483031701517 0.392836630277873 1 1
0.316197968158261 0.310967483979595 1 1
0.738847429904872 0.72506044266523 1 1
0.233576935409399 0.230526791932622 1 1
0.452893762943236 0.442508742173642 1 1
0.445760542139888 0.438821162587121 1 1
0.536198826523531 0.526788690290928 1 1
0.333033824368437 0.327102758539637 1 1
0.66291655878783 0.651827027191128 1 1
0.501926088983165 0.492369169056953 1 1
0.322957547737116 0.316538242548206 1 1
0.344935956447925 0.338227690871629 1 1
0.38005170116591 0.372274461744363 1 1
0.614762699756301 0.603437751364457 1 1
0.625997813658166 0.613850245045889 1 1
0.108929297343501 0.105997039126352 1 1
0.360874348864832 0.354318760112658 1 1
0.429418305243758 0.42034240636407 1 1
0.0262590413926021 0.0250504509673534 0 0
0.472917674084963 0.463203504928858 1 1
0.430961140567894 0.423582226266628 1 1
0.351591899420312 0.345422597566729 1 1
0.581223002536097 0.569677270231796 1 1
0.952880882019216 0.937137328237325 0 0
0.116286772232778 0.11315766343438 1 1
0.469299286640576 0.460189067693606 1 1
0.510711171265892 0.49951763585453 1 1
0.840893148414762 0.8253361233218 0 0
0.77349194605778 0.759822332262884 1 1
0.407547705257426 0.39840879045397 1 1
0.548075961230733 0.537658131516777 1 1
0.560247570406526 0.550921387055963 1 1
0.550189498336425 0.541101946849219 1 1
0.854279788994217 0.838947378106373 1 1
0.116320509011246 0.114207926650679 0 0
0.677392768593705 0.665582884603138 1 1
0.49659923660777 0.48693821901189 1 1
0.790865799054592 0.774754465232571 1 1
0.409133505005913 0.402171144158225 1 1
0.316021335600299 0.30892382711611 1 1
0.370977487268524 0.363674611404138 1 1
0.446757371516603 0.438815610347294 1 1
0.619343271289316 0.607523637280132 1 1
0.251919337529492 0.245973318925859 1 1
0.651391824000563 0.638842840141181 1 1
0.420021080433268 0.411332834520019 1 1
0.658169388951261 0.64532118785292 1 1
0.522569156873787 0.513637577014438 1 1
0.497120602330095 0.487749823449711 1 1
0.431580959193613 0.423199474928062 1 1
0.462250506051989 0.454094311488815 1 1
0.712127037029261 0.701508631847679 1 1
0.873738271462626 0.857408197456326 0 0
0.197400146146101 0.19379176361021 0 0
0.38495431575732 0.377476657283678 1 1
0.662364650384957 0.64884958661506 1 1
0.491915788841117 0.483123367041989 1 1
0.642015599406784 0.630813707928475 1 1
0.585790278401239 0.575989202479389 1 1
0.449384008014987 0.441100839740462 1 1
0.391146744650928 0.382055975023743 1 1
0.514128919240583 0.505767815075059 1 1
0.514510283998778 0.50508313406496 1 1
1.08172643431266 1.06368554499318 0 0
0.731766033504254 0.717284722740151 1 1
0.283210802331551 0.278010717863947 1 1
0.934994308439694 0.915297410817476 0 0
0.748236185159033 0.735157375747775 1 1
0.38706840006934 0.378163644423541 1 1
0.331977968759853 0.326403399454466 1 1
0.814590584360519 0.799220206567202 1 1
0.855944810271177 0.840030829595104 0 0
0.591760643717441 0.580070609733497 1 1
0.433099599091152 0.425731936353777 1 1
0.659004350738503 0.647983660199986 1 1
0.571092886079811 0.559879483261611 1 1
0.597644753598754 0.586371862353466 1 1
0.475145222585094 0.466685915599274 1 1
0.313239637420317 0.307440997890585 1 1
0.158960673657152 0.156043506368711 1 1
0.529671466421397 0.519334100177964 1 1
0.69829027745103 0.684530115988024 1 1
0.844324398265055 0.827994615328244 1 1
0.514175211818748 0.504032055344882 1 1
0.418874910198617 0.411403194020571 1 1
0.387440753485817 0.380653841103339 1 1
0.304386785445375 0.298034983235445 1 1
0.760499715322329 0.745903808007901 1 1
0.563649690647472 0.55401176495807 1 1
0.681030646188349 0.668483024816725 1 1
0.690930666833943 0.678639910222454 1 1
0.25825598466973 0.252031246141804 1 1
0.471752799016734 0.461506705330405 1 1
0.588836755968268 0.578597724124346 1 1
0.782835872801435 0.769153783659909 1 1
0.32406430765731 0.317270052542946 1 1
0.841884507744207 0.826683353073563 0 0
0.50532452806087 0.497082638904869 1 1
0.497246632073811 0.4879912456679 1 1
0.365634808607361 0.358117803607435 1 1
0.543324356174734 0.532102976873942 1 1
0.750572874349103 0.736317430480085 1 1
0.509793596889696 0.50172896581016 1 1
0.454469196802056 0.445095237581606 1 1
0.536854968646391 0.528422005079092 1 1
0.146652849836477 0.145323445886379 0 0
0.474030487784494 0.466777674926553 1 1
0.552576673135643 0.542579441636085 1 1
0.271622997577969 0.267353672506501 1 1
0.356491217760349 0.349277987061633 1 1
0.520709846711756 0.511606918441424 1 1
0.492062864285931 0.483782056354268 1 1
0.532226536162194 0.522858944902151 1 1
0.512276754046699 0.500850109596749 1 1
0.802746150256798 0.784719504566112 1 1
0.336299738946694 0.330366439277123 1 1
0.224695258996078 0.220792238279627 0 0
0.375141036339215 0.369376444461787 1 1
0.544905617572728 0.534706155329008 1 1
0.770194242284631 0.754906831130097 1 1
0.540698431378793 0.530629545915241 1 1
0.402916105239919 0.395310768335056 1 1
0.562837052969006 0.553697809710062 1 1
0.73562973507864 0.720530574049328 1 1
0.389446283967294 0.38113844800867 1 1
0.293271784497159 0.287292347157793 1 1
0.332945549807305 0.325203689572834 1 1
0.592129001737493 0.580363098836704 1 1
0.563898950367643 0.554388605668627 1 1
0.443345196520658 0.434313848564771 1 1
0.747477406549925 0.73343421354135 1 1
0.251405513244508 0.247210243159823 1 1
0.766079508050009 0.751012292315271 1 1
0.277011694379877 0.270519426208585 1 1
0.824202058838638 0.809496728235226 1 1
0.173521780484384 0.169893927716578 0 0
0.37536317964534 0.367682581736012 1 1
1.03023747216377 1.01116536565879 0 0
0.768565162199653 0.753621994448522 0 0
0.673833315856948 0.661526636735213 1 1
0.358982444376674 0.352005251823474 1 1
0.435177217168852 0.42715640877761 1 1
0.560928226110851 0.550240941108524 1 1
0.692009708802472 0.678442971495327 1 1
0.55115066123245 0.539337214751139 1 1
0.141275782794706 0.138824279087813 0 0
0.552299461237722 0.540748292007864 1 1
0.563638117149294 0.552913031056659 1 1
0.435189546833717 0.427928632625708 1 1
0.654412607867505 0.642063601824392 1 1
0.69356667639028 0.679850611139056 1 1
0.345710680698361 0.339014100999183 1 1
0.536505461593203 0.525290492871893 1 1
0.338498086525433 0.333711287101787 1 1
0.543418471445956 0.533035950517908 1 1
0.520317072166594 0.511125193746521 1 1
0.101686832822904 0.100679819262817 0 0
0.615496865884392 0.603948406468962 1 1
0.458598370158403 0.449710960725607 1 1
0.506189158440261 0.497310236134797 1 1
0.698173464780325 0.684163213012743 1 1
0.619906700406917 0.608288862820688 1 1
0.406043073413204 0.399454873902214 1 1
0.84700531685467 0.82962972023853 0 1
0.595713025886179 0.584554841947275 1 1
0.621614916863457 0.609644699553814 1 1
0.554615726327458 0.543851763183858 1 1
0.300913385998319 0.295028376505258 1 1
0.709012592013804 0.694536195963646 1 1
0.259390485698938 0.255003447838683 1 1
0.725065897913784 0.712027448972548 1 1
0.432040576424627 0.423983919777538 1 1
0.499127961785064 0.491963873461281 1 1
0.382873646066729 0.375289508689553 1 1
0.498660248379408 0.489443967219049 1 1
0.765645683528892 0.751259726840955 1 1
0.617645902231893 0.606809461866514 1 1
0.298305072192682 0.291778417213497 1 1
0.559751033132853 0.547466391033481 1 1
0.602593641191108 0.590043748005916 1 1
0.485036869075029 0.474939824101348 1 1
0.696922022410836 0.682617380881752 1 1
0.657225592370778 0.645590622174 1 1
0.500578004751909 0.490562539153279 1 1
0.764653919294898 0.75118386456063 1 1
0.605855293217756 0.593336935731572 1 1
0.615671125792612 0.604656433436842 1 1
0.656484900337845 0.644851404467643 1 1
0.314410006022825 0.308458110564743 1 1
0.55606488384331 0.544732438843392 1 1
0.707318567751989 0.694375624087225 1 1
0.293075544169113 0.28792582792012 1 1
0.514251321836843 0.504487665853922 1 1
0.568451738894824 0.557401115011566 1 1
0.604697137717205 0.594689655935185 1 1
0.609083579063046 0.596470945105745 1 1
0.642323031858925 0.630193562618952 1 1
0.548427764312693 0.537184261588027 1 1
0.642772196029844 0.629674583408296 1 1
0.551559245465261 0.542116981622817 1 1
0.433125819685495 0.424981447814849 1 1
0.311217078671162 0.303901900087412 1 1
0.406072772193171 0.397445099541426 1 1
0.686849932596015 0.673348398988147 1 1
0.674041199167691 0.660952477588929 1 1
0.525194353302773 0.517306840400768 1 1
0.164122189995931 0.161265293077708 1 0
0.657316245911654 0.644212637331019 1 1
0.752982187132674 0.739407429827857 1 1
0.356714267270353 0.349831351624391 1 1
0.27026200896371 0.265983373529616 1 1
0.734890515437026 0.721129644696709 1 1
0.301858271012211 0.295001030674152 1 1
0.435161489466682 0.426880762596 1 1
0.54534074624353 0.534657640654076 1 1
0.637364244725741 0.626440901424156 1 1
0.472642848125032 0.462049000072413 1 1
0.382345115686365 0.376580340040607 1 1
0.730448339078482 0.716715213769333 1 1
0.378658469467502 0.370845329848394 1 1
0.175298818022711 0.172971579957603 0 0
0.331327160704374 0.324225043414797 1 1
-0.0641074250797415 -0.0641386511835991 0 0
0.120089744629889 0.117656232415056 1 0
0.714148820043486 0.701242613518679 1 1
0.463315371171292 0.456423262015473 1 1
0.349433748600687 0.34279587489443 1 1
0.325142891092636 0.317817989647127 1 1
0.657961467793958 0.643647389212144 1 1
0.342810464963163 0.33561703653545 1 1
0.845265541057922 0.830013725339251 0 0
1.06922115798541 1.05040988773411 0 0
0.610136473869336 0.600166953757087 1 1
0.320873299876834 0.314444088956442 1 1
0.529553984204441 0.519190904046647 1 1
0.6249940133051 0.61240086102279 1 1
0.510078873781277 0.49975141088396 1 1
0.376591689856319 0.369279706745466 1 1
0.51901896858011 0.509162478898205 1 1
0.638510112312936 0.625590489297332 1 1
0.393496708311432 0.38731845112825 1 1
0.760291930691011 0.745884931009625 1 1
0.786102562387704 0.773166420125403 1 1
0.580861939917171 0.570608332680243 1 1
0.508031406802145 0.498912209383508 1 1
0.471641979087274 0.464626174160138 1 1
0.558167819074753 0.549744957972572 1 1
0.316633751530752 0.311024007906561 1 1
0.316534295115222 0.311096520608515 1 1
0.437381559524485 0.42843100964507 1 1
0.235677741320776 0.230927074657824 1 1
0.600313093726829 0.589707853850903 1 1
0.602586184886308 0.591932559060327 1 1
0.679554861350426 0.66651630840281 1 1
0.32775524482257 0.321503586199372 1 1
0.836439376632769 0.820372558712785 0 0
0.66968075849027 0.657717884392679 1 1
0.259594307228334 0.255081925645376 1 1
0.520456488602298 0.511328423616515 1 1
0.421634940223706 0.41438959942844 1 1
0.184115964057723 0.181031192771295 0 0
0.572442883621782 0.561997967845824 1 1
0.934245509986346 0.91623720534794 0 0
0.372325268928813 0.365531834734817 1 1
0.441673090672142 0.434586612064394 1 1
0.656857862008567 0.643836253311216 1 1
0.621659454807592 0.608695990999843 1 1
0.342000944388918 0.334803632027865 1 1
0.432401595739713 0.424980074684467 1 1
0.693735827495035 0.680237574232223 1 1
0.585454527795431 0.575198213893674 1 1
0.386520205311668 0.380197032982564 1 1
0.574285311027293 0.562955460024678 1 1
0.492060662532833 0.482934913900079 1 1
0.627476062745665 0.614627130400607 1 1
0.47578500706094 0.466076657353445 1 1
0.354887103591191 0.347020519710988 1 1
0.646580575045216 0.634878940675057 1 1
0.53075089861465 0.521748959065497 1 1
0.597502756300043 0.585283421162452 1 1
0.464836030078436 0.456451653676323 1 1
0.686128034104183 0.672863825917045 1 1
0.390290227166488 0.383708216414992 1 1
0.721949808990063 0.709710771931468 0 0
0.834014007420335 0.817098192324969 1 1
0.539888143469245 0.527992591576514 1 1
0.391261154209004 0.384778997488901 1 1
0.282554495383265 0.278316176862486 1 1
0.919617487705424 0.901543193950215 0 0
0.698279285083305 0.685067824134015 1 1
0.386516862270691 0.379344980983832 1 1
0.680271489385599 0.665830362506201 1 1
0.508518319573025 0.499064285613717 1 1
0.362307413636338 0.355703997236523 1 1
0.623395733103155 0.612700525902669 1 1
0.343969661152159 0.337659513331962 1 1
0.583735162467237 0.573030688884289 1 1
0.758063746299743 0.744547303484919 1 1
0.136196186239093 0.134801813381387 1 1
0.390089583054421 0.384051128086566 1 1
0.257275897134899 0.252897116318353 1 1
0.607490618766187 0.596108776810412 1 1
0.244652697456562 0.240657012359782 1 1
0.410120204411953 0.401621047564905 1 1
0.896161608170896 0.877797501943092 0 0
0.379597432169894 0.372686749357198 1 1
0.449311286334659 0.441826487584787 1 1
0.310278127123022 0.302974305857057 1 1
0.40072019745866 0.39263304092567 1 1
0.285942630511449 0.281147462636127 1 1
0.445710059172811 0.438790293290595 1 1
0.454292642336208 0.447930930773643 1 1
0.891599741340245 0.872541720589856 0 0
0.363007181615785 0.355953109703162 1 1
0.522423380108428 0.51202166403094 1 1
0.972024601361111 0.95252266711409 0 0
0.42043649091839 0.412698795650459 1 1
0.860763427642848 0.844266464730051 0 0
0.39396928948041 0.386041956388673 1 1
0.532870999048047 0.522441311797052 1 1
0.176839720108265 0.173727103020172 1 1
0.663977320288144 0.652651429871451 1 1
0.656739822422407 0.643589652094345 1 1
0.472959060528028 0.46507579261593 1 1
0.762164762409826 0.747760140510611 1 1
0.461534701911224 0.453225463977329 1 1
0.491768393671765 0.480780388882908 1 1
0.748793203768394 0.733532965565086 0 1
0.716998347485738 0.704909335485975 1 1
0.742666132015857 0.727656722282498 1 1
0.6360406037093 0.625686460420147 1 1
0.675133878999289 0.664231378179562 1 1
0.149202034705743 0.146529325839039 0 0
0.683353605928146 0.670090803056747 1 1
0.914230072422988 0.899664365581224 0 1
0.129987800801761 0.127396676324322 1 1
0.312989820254424 0.309281606705798 1 1
0.471287963875981 0.461466896491246 1 1
0.528428652984016 0.518079611763829 1 1
0.0859227481497883 0.0828315827039033 0 0
0.397398018097377 0.38909333113497 1 1
0.173540734723814 0.171679079462829 1 1
0.360305031102199 0.355080853205271 1 1
0.654694375899765 0.642127713228377 1 1
0.722637924677152 0.707124135135654 1 1
0.609097373300974 0.596501816106466 1 1
0.140515437822628 0.137859021567106 1 1
0.419513610382468 0.412161580826872 1 1
0.670239598026284 0.658825642061202 1 1
0.64677409777545 0.63306652936749 1 1
0.706086070874594 0.692556155396256 1 1
0.466138080835226 0.457231185161529 1 1
0.529143124442552 0.519195332865848 1 1
0.50081092836976 0.491624792788418 1 1
0.78467984364165 0.770615767057026 1 1
0.459243245090417 0.450892097966104 1 1
0.393820764853048 0.387793779709113 1 1
0.287821996486591 0.283560094606289 1 1
0.727181584791764 0.714352245690441 1 1
0.629864576688588 0.619470930250839 1 1
0.541364906846605 0.53062540838723 1 1
0.695803573201525 0.683674490643228 1 1
0.51520846393907 0.505912257887038 1 1
0.521458996002063 0.512734595238725 1 1
0.587731431037753 0.577734053384509 1 1
0.658306238928687 0.645165862948605 1 1
0.372534393347545 0.365716620345734 1 1
0.799093443046002 0.783351920557693 1 1
0.669622924562771 0.657383736515803 1 1
0.181572871264242 0.177395337986014 1 1
0.273436863900212 0.268855945069206 1 1
0.607927858753842 0.597006318239239 1 1
0.644532787427324 0.633544845464266 1 1
0.29066773174817 0.286006288774617 1 1
0.303686519970764 0.299306281473436 1 1
0.673660095578118 0.660761434073511 1 1
0.50215388084762 0.492883483139647 1 1
0.646860833936849 0.636123200647103 1 1
0.656195479907707 0.643689014646576 1 1
0.505116336022409 0.496997946292149 1 1
0.36974266281833 0.360957039611597 1 1
0.684541954167944 0.671196996265183 1 1
0.522705096784613 0.513059933796834 1 1
0.490669977954278 0.483218122500627 1 1
0.490430317093861 0.481779208165247 1 1
0.163944986790239 0.161717219235873 1 1
0.321383211245497 0.315964242960333 1 1
0.804355506748574 0.78982820111079 1 1
0.242267608698766 0.237487486633498 1 1
0.501018605456277 0.490655407948178 1 1
0.538143922539294 0.52854387394663 1 1
0.442263023661532 0.433461152796091 1 1
0.651732308070446 0.637607510422717 1 1
0.432084036875734 0.424434908892118 1 1
0.408754221154528 0.401637107366256 1 1
0.2855339507567 0.278424042141596 1 1
0.647606962244685 0.635305341715422 1 1
0.391638025954083 0.384759574956584 1 1
0.20350627008306 0.201230796679817 0 0
0.567309026772923 0.556353697409686 1 1
0.465770411221049 0.458565833491769 1 1
0.330300714244959 0.323136758433965 1 1
0.542838170989576 0.532491880644652 1 1
0.898809928831518 0.881354511805245 0 0
0.54038791702831 0.529314844883972 1 1
0.551577510071919 0.541758703921667 1 1
0.5942827195171 0.582223545113051 1 1
0.426473484591215 0.418649521139873 1 1
0.306919548753177 0.302352383985751 1 1
0.912605294557582 0.894611026927304 0 0
0.651123849887777 0.638016579804839 1 1
0.772673157228891 0.759355921235211 1 1
0.416304518908481 0.407258309610681 1 1
0.854937454098587 0.838622941523921 1 1
0.512851146306296 0.504508361775764 1 1
0.574170449097239 0.563881739198345 1 1
0.165308951271225 0.162795757272019 0 0
0.475650660957942 0.465853463553413 1 1
0.576812807835871 0.566426139737171 1 1
0.694125026526375 0.680671388836903 1 1
0.796734474304898 0.78203435143127 1 1
0.714978711715668 0.701600280620461 1 1
0.15716885218093 0.153513411708597 1 1
0.282755707090858 0.27793775476801 1 1
0.24233712237718 0.235769044998096 1 1
0.315844318093749 0.309729431474204 1 1
0.528402974322729 0.518765955603091 1 1
0.618968173299684 0.607700923428043 1 1
0.596214031861308 0.584124949170755 1 1
0.356606774469062 0.350867013862564 1 1
0.283362950706937 0.277722636425556 1 1
0.67744660989376 0.665330617492931 1 1
0.529530632444704 0.517874699116636 1 1
0.493522554377824 0.484390649082148 1 1
0.938756623002941 0.922858362978409 0 0
0.673435467095744 0.660477220983487 1 1
0.664389971373737 0.64930283730694 1 1
0.408584590460676 0.40036315586571 1 1
0.542045162389247 0.531118272620194 1 1
0.550064943506931 0.540825344481905 1 1
0.797440652820976 0.781868733420014 1 1
0.90148389710648 0.884036948676637 0 0
0.28098055114244 0.274543338743918 1 1
0.445970883995835 0.438882584919768 1 1
0.383572117963034 0.377618605616489 1 1
0.526201427294903 0.517014633979933 1 1
0.333172429387089 0.325348229057736 1 1
0.374296230457722 0.366875121682369 1 1
0.397093069140955 0.390861019282446 1 1
0.52359805507757 0.513348300846318 1 1
0.363297413251624 0.355918592577524 1 1
0.413701593690703 0.404257121781632 1 1
0.619374055664873 0.608592694742563 1 1
0.857075260235205 0.842363408424163 1 1
0.438365954457796 0.427925256597944 1 1
0.250202245547878 0.245359642708978 1 1
0.418851744313188 0.411885229732986 1 1
0.476143791676677 0.468213827720835 1 1
0.410902068823822 0.403190885806546 1 1
0.271213197300693 0.266985874569264 1 1
0.413998092809771 0.405888095156222 1 1
0.529700881860491 0.520757103110136 1 1
0.272675427066141 0.268924360466344 1 1
0.408176993778162 0.400848977683841 1 1
0.448874274209493 0.439898980907647 1 1
0.299822115342942 0.293318712246879 1 1
0.582397639037201 0.571974767407554 1 1
0.40188414489925 0.394976784868805 1 1
0.656037062440009 0.645708745814915 1 1
0.40115929725642 0.393761085244422 1 1
0.0250992464543581 0.0253438530936137 0 0
0.50866171791226 0.499957049674345 1 1
0.812746860593171 0.798209034553256 0 0
0.695615685096871 0.684523974699655 1 1
0.470278423042418 0.461405295336912 1 1
0.087615226380578 0.0864609052887289 0 0
0.56732781492179 0.557312687663363 1 1
0.529515277634672 0.51767027916158 1 1
0.652606214126654 0.640141331651322 1 1
0.65598402003205 0.644456007766654 1 1
0.9426646667621 0.923980006850129 0 0
0.589867823377538 0.580610318578425 1 1
0.52909378685743 0.518193875175037 1 1
0.457364496026413 0.448458940171716 1 1
0.689279321230576 0.676140084417084 1 1
0.205332598313734 0.200767640596852 1 1
0.450478434803925 0.442276766398797 1 1
0.176454757426935 0.172591216833264 0 0
0.291140037277441 0.285986540949608 1 1
0.380557669439294 0.373883587017048 1 1
0.0557364004109816 0.0529063678189164 0 0
0.236193135998719 0.230898558958408 1 1
0.598045919153047 0.586951986942873 1 1
0.563429044255737 0.552789676947267 1 1
0.559914605238033 0.54843848214513 1 1
0.518825211236771 0.509832952605172 1 1
0.360496046524741 0.354739784385234 1 1
0.265026963465688 0.259621116040934 1 1
0.553709425131284 0.541743861585246 1 1
0.330865678076947 0.325220883703724 1 1
0.332914219073946 0.326760766502138 1 1
0.819861862584292 0.80562842098127 1 1
0.117278882254495 0.114935398489208 0 0
0.502410314053641 0.4938259069539 1 1
0.422415232196417 0.41466735496718 1 1
0.635289288108482 0.621117345033556 1 1
0.401988022615919 0.396300302482133 1 1
0.496447866419648 0.487394703969626 1 1
0.606900749902932 0.59303721481463 1 1
0.603462862324509 0.592880096590189 1 1
0.514934865104224 0.506017100070861 1 1
0.721393769052674 0.706770864840752 1 1
0.583518104896975 0.570940689009166 1 1
0.34457654492608 0.337099201378891 1 1
0.558779034518858 0.549088644118829 1 1
0.637456472673588 0.625931069062278 1 1
0.272877918754408 0.268371986492871 1 0
0.550127135421387 0.537872933227572 1 1
0.243895704644385 0.239662469773612 0 0
0.511650126362679 0.50129781527914 1 1
0.565303629963837 0.55468622840299 1 1
0.450142020224384 0.441648420093295 1 1
0.266300922641793 0.262471422615982 1 1
0.373835446765237 0.3664390681547 1 1
0.587319110382006 0.578351447854321 1 1
0.679285887906174 0.666786898633293 1 1
0.377319823951349 0.369812227155735 1 1
0.969058229448222 0.951269842717252 0 0
0.570238539447513 0.558530929648102 1 1
0.386463780907797 0.379930524862828 1 1
0.730082992213813 0.717406100207029 1 1
0.378643635789086 0.372383191233227 1 1
0.48130878638999 0.472704538819043 1 1
0.370807726334182 0.363129036860501 1 1
0.700795366057806 0.687567909379366 1 1
0.583651987295475 0.573200164153955 1 1
0.389619133788781 0.382650862092708 1 1
0.657917743602096 0.644353687295331 1 1
0.774180908614208 0.759734436233888 1 1
0.627056135313048 0.616694979639314 1 1
0.335269849935437 0.327756623320109 1 1
0.955439223656674 0.938843153701243 0 0
0.604070129420715 0.593497129382153 1 1
0.244646036867484 0.238509456894603 1 0
0.0826090808834036 0.079602169826229 0 0
0.40458549722619 0.397587652923187 1 1
0.275511977571876 0.269053713613568 1 1
0.408857964504378 0.399805434946365 1 1
0.267211651614204 0.262817215842927 1 1
0.491178249032288 0.482124883623633 1 1
0.812216424422347 0.797455295697685 1 1
0.250304341914893 0.244840114790566 1 1
0.728992289128364 0.716082042616352 1 1
0.426986216742556 0.419155143771371 1 1
0.623852091716161 0.612665829376496 1 1
0.699618845519465 0.685628149418401 1 1
0.40761044831312 0.400514705503642 1 1
0.585753950605919 0.575449566516369 1 1
0.407146974512341 0.400367701306056 1 1
0.44460011487986 0.435079439829338 1 1
0.259542483917244 0.252412020327485 1 1
0.314828189734658 0.308564785737293 1 1
0.348934714597156 0.342626174134856 1 1
0.575640879085163 0.563899850701585 1 1
0.100249798423269 0.0981917864751366 0 0
0.388493026222075 0.381501192768341 1 1
0.209318953242817 0.206413473325595 1 1
0.193147839167322 0.188570597534987 1 1
0.467949036018894 0.458887182395645 1 1
0.471880930132468 0.463197427844468 1 1
0.824861933245476 0.809063596354868 1 1
0.363541273202757 0.35715659157738 1 1
0.165580827820858 0.161750307780687 1 1
0.745867623560394 0.731180328056172 1 1
0.457893100772185 0.450417864459144 1 1
0.771771522646534 0.756280987831558 1 1
0.533908715111911 0.524560732007245 1 1
0.715517146662976 0.701049526142656 1 1
0.219642129095385 0.214800192465552 1 1
0.361461305094036 0.356514335153141 1 1
0.424399202059488 0.417997419292845 1 1
0.538784326113826 0.529634651720674 1 1
0.600495658436528 0.590980318967293 1 1
0.288332513063385 0.28252865419948 1 1
0.122160204250817 0.119953801444491 1 0
0.512435588128755 0.504757590415725 1 1
0.229078637607814 0.224388900495545 0 0
0.451388041922048 0.441232036418843 1 1
0.665914200412792 0.652568017583084 1 1
0.437728899265015 0.430147542058572 1 1
0.35541379054093 0.347528388581355 1 1
0.408448917167113 0.401016738976375 1 1
0.247565025583331 0.243265423715796 1 1
0.613937768485838 0.603005368660307 1 1
0.525116727467401 0.515050174071167 1 1
0.515816334648985 0.504907675430723 1 1
0.484879103457534 0.476483009196237 1 1
0.201959240372056 0.197551971118046 0 0
0.329952178752711 0.325090120103048 1 1
-0.0197991674141679 -0.0188043695445565 0 0
0.613492733063369 0.601756080690916 1 1
0.493200010902451 0.48293642628837 1 1
0.834965970865874 0.819646715127165 1 1
0.470737117862366 0.463245271352158 1 1
0.609943711761129 0.599455224198705 1 1
0.726584747051686 0.711641715435193 1 1
0.382858573195671 0.376439755025395 1 1
0.918070589310699 0.899168597016529 0 0
0.469047689383487 0.459843801347553 1 1
0.161449233275288 0.157529134970567 1 1
0.389220104246722 0.382535063191464 1 1
0.596126427290061 0.586077000919649 1 1
0.516693292684035 0.506606816976865 1 1
0.561948585475009 0.550948158035551 1 1
0.257008423501307 0.253040250502267 1 1
0.616415307872048 0.604837882524869 1 1
0.311399875952632 0.306344864513435 1 1
0.588453676890397 0.577124214961311 1 1
0.179666966651162 0.176661068865827 1 1
0.545396170017365 0.53583819419392 1 1
0.374823456961063 0.367753018044883 1 1
0.433949287874234 0.425844087259381 1 1
0.325409650815815 0.320633040662931 1 1
0.439539646365246 0.430729274014278 1 1
0.383045461398681 0.376039195755255 1 1
0.353379172294817 0.349366138059215 1 1
0.665345581048626 0.653796357188799 1 1
0.357474202601694 0.349534569076461 1 1
0.334465034810465 0.329152847424343 1 1
0.330233464277919 0.323752093626489 1 1
0.376466788869461 0.368138635555526 1 1
0.568564205444283 0.557930549668955 1 1
0.657271882803414 0.64612640073235 1 1
0.327699092898889 0.320851811574161 1 1
0.706379543798548 0.691117825640345 1 1
0.0240767748065748 0.0236959683677115 0 0
0.77593133987562 0.761673350355045 0 0
0.386921152464212 0.380647855619177 1 1
0.505268194638124 0.496265181884121 1 1
0.498682556133964 0.489323392282415 1 1
0.232095552469442 0.227523649607497 1 1
0.526736454509304 0.517088575107737 1 1
0.295404732994919 0.288750562906198 1 1
0.379260543272667 0.370123363745894 1 1
0.451709829083593 0.442036336460654 1 1
0.0696469258871542 0.0679972615092729 0 0
0.379521433451383 0.371494229131324 1 1
0.757932249021876 0.743035439619984 1 1
0.399463436860012 0.392941872049726 1 1
0.662919288873178 0.650763370980238 1 1
0.260357019031492 0.255124938773282 1 1
0.240969760432617 0.237176766376144 1 1
0.598896669773097 0.588619407917702 1 1
0.461168687416874 0.452663363419326 1 1
0.753870038457693 0.740285806943305 1 1
0.252199883153049 0.247897899057487 0 0
0.205140454199485 0.201120581182805 1 1
0.423256418453851 0.417428696686752 1 1
0.646022685873086 0.632611082201468 1 1
0.527034762558636 0.517943301984525 1 1
0.0076007438388244 0.00811336216058463 0 0
0.513427614859321 0.504015741924161 1 1
0.163240601188844 0.159421161647451 1 1
0.373366140530129 0.366184608831168 1 1
0.132617295263205 0.131176089986602 1 1
0.726026029551404 0.712807917818022 1 1
0.213306375396449 0.208370559930427 1 1
0.32339590100789 0.317754186558691 1 1
0.473272199545542 0.463463787531376 1 1
0.361401239117361 0.354756461522881 1 1
0.623691691761136 0.611440409354971 1 1
0.669854117657422 0.657007208402535 1 1
0.291892174121636 0.28622783557772 1 1
0.751340437402951 0.736256861772164 1 1
0.529726122265623 0.518066270871372 1 1
0.366184574926949 0.359404724392785 1 1
0.372201759043573 0.364886068526938 1 1
0.231018110871465 0.226325393381084 1 1
0.516138895579343 0.505205676825535 1 1
0.338294348895797 0.332161889309432 1 1
0.815152269714127 0.800141524579967 1 1
0.385973773719025 0.379538378038148 1 1
0.651186937056553 0.639178586880164 1 1
0.0696497352489652 0.0679910082285458 0 0
0.277533214368944 0.273276404852847 1 1
0.481247995539604 0.471909749739716 1 1
0.216264107363127 0.212681692088309 0 0
0.447127774152132 0.439738868097553 1 1
0.722987111258268 0.709432189822197 1 1
0.352345367193168 0.346429497457759 1 1
0.658639232183793 0.646213322427728 1 1
0.704614192969854 0.690400472886533 1 1
0.245155180985538 0.241005195625391 1 1
0.804540124218462 0.789663273913793 0 0
0.369477286631965 0.363639355195395 1 1
0.142548179676557 0.138705658520616 0 0
0.407206149802516 0.400259174353293 1 1
0.746257456277142 0.733527904447468 0 0
0.528539389139102 0.519735752160303 1 1
0.363130053155922 0.357803475724543 1 1
0.770920047432466 0.755749371422072 1 1
0.272899756767502 0.266841463073522 1 1
0.234292073900429 0.230002603833588 1 1
1.16741727617603 1.14582813475299 0 0
0.323104458494298 0.316172771863697 1 1
0.606230970552405 0.593487168248128 1 1
0.741799029035761 0.727294362535211 1 1
0.411877254815565 0.402296646575279 1 1
0.344924933514904 0.338660203585235 1 1
0.446110713969924 0.437845040864958 1 1
0.495150541852244 0.485298684554472 1 1
0.705069634872135 0.690068369076179 1 1
0.344265144899757 0.336436760009739 1 1
0.781324816780784 0.76827692941097 1 1
0.647011892210302 0.636331769082877 1 1
0.398319942747692 0.391206175337516 1 1
0.525346637384345 0.515866125642479 1 1
0.76950491764652 0.755656181599322 1 1
0.662463455958883 0.649133666475551 1 1
0.720805130682959 0.706416544057293 1 1
0.368497844389325 0.362130473370136 1 1
0.54167625453855 0.532166662537722 1 1
0.690941695562589 0.67895446443045 1 1
0.427494805084661 0.419340264083968 1 1
0.552198771989412 0.541588593630532 1 1
0.382660981870302 0.377182638522142 1 1
0.575924314847645 0.564443997266705 1 1
0.897648086781151 0.879113081602982 1 1
0.647112526119017 0.635212688877094 1 1
0.631395221985831 0.619820263789254 1 1
0.309945409968761 0.302165720705789 1 1
0.309290523234648 0.30286363095724 1 1
0.561052340943922 0.550237891593455 1 1
0.712494257105442 0.697775476041593 1 1
0.625743384518711 0.615181098317117 1 1
0.124766474407958 0.121805578815139 0 0
0.191210253079874 0.186934897348314 0 0
0.665009929161267 0.651144511766049 1 1
0.284075435672058 0.276939091374989 1 1
0.856732724953711 0.839542946429753 1 1
0.415838846276512 0.407865954020793 1 1
0.51255603445582 0.50392947915194 1 1
0.754456334685581 0.740015189389455 1 1
0.524760545311564 0.512754468957067 1 1
0.294325797992216 0.289202971127658 1 1
0.868709046416239 0.850421427605106 1 1
0.422686260466938 0.413517733760001 1 1
0.630141871818544 0.619631713900553 1 1
0.507888360552799 0.499472477456624 1 1
0.332290079633674 0.326647879005177 1 1
0.49076585189048 0.482559379710909 1 1
0.60854229794188 0.596809376414384 1 1
0.400487755676884 0.391351232606808 1 1
0.547998245080034 0.536344055903399 1 1
0.511099005917364 0.501259626939265 1 1
0.328972734102553 0.323450691904261 1 1
0.930165843327598 0.914340701772166 0 0
0.320457866426759 0.313703546673773 1 1
0.80564880137205 0.793387355404479 1 1
0.77312108159616 0.758299524034167 1 1
0.576784021340297 0.566344074515972 1 1
0.245512051747694 0.241850513224452 1 1
0.384677375847007 0.377970244297273 1 1
0.339920152472987 0.333355438655273 1 1
0.551469111518854 0.541070618884706 1 1
0.59766342719555 0.587304870834364 1 1
0.277587343600443 0.272619834063067 1 1
0.23222324990274 0.227817406277032 1 1
0.299655579866182 0.294748464590798 1 1
0.670454798588987 0.658587436491953 1 1
0.334514957091677 0.328699212400957 1 1
0.643885829992339 0.631368673126436 1 1
0.587139659162968 0.576022447148115 1 1
0.479339366568004 0.468857248234404 1 1
0.626361476715674 0.614145530586388 1 1
0.404594279203942 0.397129063626431 1 1
0.607095591379677 0.594710307300739 1 1
0.234174520234713 0.228789059858804 1 1
0.667800478482813 0.654619644953085 1 1
0.43427312467643 0.426707978500349 1 1
0.666320118452275 0.654604350141818 1 1
0.307167150623635 0.301548879590829 1 1
0.512333133407391 0.503042031460216 1 1
0.403346428280238 0.394901554755364 1 1
0.290210997316826 0.284845774598859 1 1
0.593576398695729 0.582134103753729 1 1
0.480995264535442 0.471745437204733 1 1
0.669880902534896 0.657155190002983 1 1
0.207239064772698 0.203528544172934 1 1
0.75770165127453 0.742662448607723 1 1
0.513621268346693 0.504424703470698 1 1
0.276865804176543 0.271294252466315 1 1
0.425238914614095 0.41662504949413 1 1
0.501092002200472 0.492476778020883 1 1
0.132367906018895 0.128408487953143 1 1
0.922181510793297 0.90602871049447 0 0
0.44302832969086 0.435289910243737 1 1
0.644123748873911 0.631722737633945 1 1
0.251203924144286 0.246345136427311 1 1
0.505241563636205 0.496157126003721 1 1
0.389151120188317 0.382251302436522 1 1
0.664865273361392 0.652938642091179 1 1
0.166796081162812 0.163970313482647 1 1
0.537525581464392 0.528218166329145 1 1
0.525119053833623 0.515100660582508 1 1
0.388832140359622 0.380378770678608 1 1
0.498243680629266 0.489894737645138 1 1
0.733310641895974 0.721224529974244 1 1
0.567987276148941 0.557354925081729 1 1
0.439951206531 0.431596278610742 1 1
0.255149583337133 0.250386765350813 1 1
0.330419340175164 0.322169852316206 1 1
0.624300848775599 0.612999200599855 1 1
0.298550428531426 0.291803565800402 1 1
0.486043539010992 0.476868666965189 1 1
0.469842153070512 0.459878527216682 1 1
0.621203321184453 0.610232626677674 1 1
0.625573599684937 0.614367704932316 1 1
0.867733116876595 0.852387502628772 1 1
0.579458715883116 0.568183654808984 1 1
0.236792661904338 0.23287523917155 1 1
0.712284971322066 0.697999027685033 1 1
0.542706857485912 0.532451969768911 1 1
0.525677453056151 0.517150624041926 1 1
0.631223885217934 0.61941551958576 1 1
0.293728205246092 0.28901560899012 1 1
0.430987212170341 0.423254638367678 1 1
0.752947171485924 0.738560821078748 1 1
0.571102707396012 0.560958134243984 1 1
0.794989074323088 0.781955333969952 1 1
0.194998775118159 0.190611517287281 0 0
0.341111796084762 0.333303268462967 1 1
0.499346385086947 0.490521818104145 1 1
0.50732477052261 0.497029703035358 1 1
0.565149918824086 0.552579646591278 1 1
0.600473778790887 0.589143036006627 1 1
0.534119037787544 0.522926207289954 1 1
0.633234835596384 0.620191525357351 1 1
0.70501835171407 0.693189176956185 1 1
0.679554671065173 0.665165827657952 1 1
1.10599119936356 1.08400623641692 0 0
0.424095964754926 0.415830167697401 1 1
0.917620783640038 0.901534581941203 0 0
0.532725323518974 0.522014076383604 1 1
0.959730030591618 0.941728420616587 0 0
0.676757135490342 0.665920248636758 1 1
0.66035083558781 0.647396006615765 1 1
0.461557400850117 0.452459327600006 1 1
0.467184420804806 0.458581377379608 1 1
0.62759680820287 0.615168995757018 1 1
0.948789622657687 0.932542364346336 0 0
0.606168333897854 0.595081444972096 1 1
0.559003105310101 0.547953562860434 1 1
0.119094628357709 0.117926081605412 1 1
0.0633814488326925 0.0598871253419075 0 0
0.430559758807648 0.422361122723512 1 1
0.890732336077029 0.873666740277739 0 0
0.762152989013627 0.747330993579405 1 1
0.347964643665618 0.340184042303861 1 1
0.278251534566422 0.273366318006275 1 1
0.750396896425395 0.737635562151386 1 1
0.451179273591857 0.443605827774916 1 1
0.720453147230632 0.707098857895462 1 1
0.608101388822495 0.594470587086145 1 1
0.479326605746945 0.471170272582157 1 1
0.306556812908491 0.299625072938794 1 1
0.771761153970297 0.757333936561777 1 1
0.312714388523602 0.307796547764205 1 1
0.312778028952152 0.30614972535136 1 1
0.302383416959424 0.296466754825117 1 1
0.479058239762473 0.469839026159038 1 1
0.504869778397061 0.494851397176285 1 1
0.549044076893895 0.539198498971055 1 1
0.159266487847352 0.155337847310998 1 1
0.358815530867072 0.35084657542448 1 1
0.679610228817358 0.665578302141696 1 1
0.431914773007939 0.424334698892662 1 1
0.298751878196759 0.294244811003427 1 0
0.359222253213354 0.353641274252304 1 1
0.604627641504154 0.594271051158352 1 1
0.705024725201152 0.692094798802192 1 1
0.350558085779615 0.343413799620571 1 1
0.708692406265933 0.694803375159221 1 1
0.692465627926241 0.677861356171885 1 1
0.400614033630227 0.393436312799378 1 1
0.409020321235414 0.400734690943882 1 1
0.522551039672697 0.514036624099113 1 1
0.253937916502673 0.250979575550412 1 1
0.566869307726127 0.554498194816663 1 1
0.548843115964955 0.539705003740551 1 1
0.549927527018396 0.540636993961877 1 1
0.504963485174056 0.494328770730567 1 1
0.543799144805752 0.534085250957704 1 1
0.42581619633195 0.417931754037879 1 1
0.198679349410055 0.194353588775763 1 1
0.645975408243095 0.63375303428002 1 1
0.18725610556391 0.184553989401825 1 0
0.326807395275786 0.321510355590229 1 1
0.733095896119612 0.718110414688326 1 1
0.205275240937635 0.200796088281705 1 1
0.366978925964808 0.360682239285754 1 1
0.568944534972154 0.558535842222898 1 1
0.720838876290259 0.708549688826535 1 1
0.561067724763212 0.550706052038597 1 1
0.384316687325983 0.378023720054548 1 1
0.356596608910353 0.349251101111687 1 1
0.532582844045026 0.523153646486316 1 1
0.441049225533211 0.433977410910358 1 1
0.653097529221021 0.641195107375828 1 1
0.476087780442356 0.469520235086603 1 1
0.504932176162533 0.494299354546187 1 1
0.605921786824962 0.594801482879861 1 1
0.580837373760844 0.568063894404533 1 1
0.366637365533805 0.3593851898116 1 1
0.676812900062798 0.664587591605491 1 1
0.494832933952424 0.486347640578351 1 1
0.517146983795176 0.507304617849669 1 1
0.79464465773549 0.779414342073276 1 1
0.566955958742049 0.556109797231571 1 1
0.343258414144609 0.337290412108305 1 1
0.430025881840477 0.423580605206059 1 1
0.609302634509375 0.598800206590301 1 1
0.5519272363918 0.541117264204261 1 1
0.4121286723983 0.405066870145168 1 1
0.460518171050302 0.450395548130523 1 1
0.421879265085518 0.413634803024658 1 1
0.565333014564419 0.554789534007775 1 1
0.382735291928781 0.375958912540613 1 1
0.640837921605281 0.627283082281838 1 1
0.446510908623301 0.438461060157224 1 1
0.520037348516823 0.509594532070068 1 1
0.602370998900385 0.590506615567137 1 1
0.642601483943645 0.631086469625871 1 1
0.609797126969247 0.597180385684964 1 1
0.607158842647376 0.59650513108112 1 1
0.286236125228503 0.282629791686251 1 1
0.574724118666974 0.563140971681147 1 1
0.239433045925997 0.234128934945812 1 1
0.367692560003322 0.361008395823516 1 1
0.584540199841046 0.572475158400162 1 1
0.574198961128311 0.563334330753521 1 1
0.251296994132257 0.247664015158476 1 1
0.443525195097705 0.434590481021182 1 1
0.39662624002058 0.389436871245008 1 1
0.71064118119538 0.698727367507102 1 1
0.0924023540312885 0.0905165108574598 1 1
0.629817255631435 0.617338667170122 1 1
0.501282100090658 0.491118235410549 1 1
0.553603366016538 0.541877539711063 1 1
0.82221807598689 0.806365148084054 0 0
0.635934351869695 0.622587097594613 1 1
0.592297926060872 0.582193306348513 1 1
0.515166893811746 0.505393692564075 1 1
0.607463609799576 0.596071150657841 1 1
0.518751626255973 0.508118437522996 1 1
0.497135551321046 0.487462399722874 1 1
0.368473736731363 0.360991206256808 1 1
0.383239558324924 0.377926605438692 1 1
0.47331830455721 0.464209949309058 1 1
0.49523563006508 0.486530197773064 1 1
0.611028089815672 0.598564302463617 1 1
0.514302538671674 0.504857221331329 1 1
0.41240526154793 0.405008829016231 1 1
0.612799747537864 0.602021925299499 1 1
0.39120429618804 0.383668567541357 1 1
0.667604169246927 0.65599496828413 1 1
0.654663832846027 0.644420965672068 1 1
0.42416696174327 0.416459386095532 1 1
0.555801654385618 0.543465006492382 1 1
0.366316387244806 0.360011640972765 1 1
0.496592991810745 0.48780170586513 1 1
0.392619038591586 0.384793615453729 1 1
0.332465356540663 0.325002874313971 1 1
0.472538587838558 0.464429795336735 1 1
0.271039812001461 0.266792406350808 1 1
0.706446169180933 0.692768992826762 1 1
0.346521209904441 0.34053740647233 1 1
0.327869414662488 0.322124432414463 1 1
0.506363599220547 0.495965770915017 1 1
0.6068896769702 0.595031086116458 1 1
0.911887165350143 0.897092156161805 1 1
0.54571379168626 0.536144198211689 1 1
0.392388726817916 0.385501810797229 1 1
0.54381924452537 0.532257817190798 1 1
0.741531872941327 0.727645705414565 1 1
0.791828477378594 0.776420676626936 1 1
0.134451664953985 0.133124112925072 0 0
0.687432351058379 0.673234715607598 1 1
0.745215245008279 0.73113343368623 0 0
0.582034149726168 0.57092941203849 1 1
0.557216919751371 0.547533915725794 1 1
0.565857596234147 0.554204874937308 1 1
0.403713188178087 0.396954550696288 1 1
0.49707790053838 0.488505559975101 1 1
0.401699078142411 0.391195492728171 1 1
0.637801414803783 0.626210849851892 1 1
0.273463388457791 0.268780157977611 1 1
0.523314816395069 0.514044759126869 1 1
0.490971490984907 0.47993667186524 1 1
0.365942366109177 0.360174599567999 1 1
0.544088248679177 0.534410438012023 1 1
0.780807208830999 0.76708672892097 1 1
0.221795290252893 0.217481379526436 1 1
0.538001794583203 0.529828583213253 1 1
0.185644856981277 0.182571093078287 1 1
0.404765692031967 0.399088126301823 1 1
0.574295091601864 0.562603620229758 1 1
0.5741329011468 0.563547325795667 1 1
0.866916790707332 0.850248553480529 1 1
0.382955549507192 0.373896787177737 1 1
0.639578652680237 0.628885285720783 1 1
0.721949785855565 0.70749934461688 1 1
0.422705437598481 0.413010835927143 1 1
0.370787761338867 0.363762412495273 1 1
0.379606764444392 0.374181307781121 1 1
0.47307078815577 0.463644912102412 1 1
0.803872355881178 0.787502896676397 1 1
0.202541251208362 0.199132119947822 1 1
0.583340300298097 0.573171870383244 1 1
0.632523196468418 0.620477754126639 1 1
0.713875750229928 0.701446797865661 1 1
0.287509434559455 0.280659304930558 1 1
0.582340672868046 0.572134385023242 1 1
0.0730674266073821 0.0728244932518053 1 1
0.645631889784869 0.634085290204813 1 1
0.629256527367608 0.61730881321135 1 1
0.181687716244744 0.176893146441596 1 1
0.754935809786218 0.740153248955197 0 0
0.324689580493905 0.318254150414093 1 1
0.3836433120638 0.377488037933186 1 1
0.269366111047446 0.263910505527391 1 1
0.312651984183719 0.305606525901633 1 1
0.537111927140459 0.527279824406478 1 1
0.530602688665464 0.521522757368867 1 1
0.458359773122358 0.45028152147793 1 1
0.381299297604236 0.374327831844221 1 1
0.240471072305329 0.236157310720439 1 1
0.521207259366184 0.511174586798683 1 1
0.495871066219868 0.487054911002922 1 1
0.306268305268029 0.301669052652514 1 1
0.682329339163707 0.669528627815675 1 1
0.459124836958739 0.450125853426005 1 1
0.825185023874595 0.809913349816827 1 1
0.329457557587463 0.324508267349771 1 1
0.463717938810535 0.455657815197996 1 1
0.593637400609168 0.582215482636933 1 1
0.417353810160797 0.408907062094745 1 1
0.506073832365164 0.49620526971401 1 1
0.64527759727841 0.63469907120677 1 1
0.34860073042289 0.341048607166869 1 1
0.634048700115374 0.622912247595103 1 1
0.249648564644545 0.245010569377541 1 1
0.372076127769945 0.364503195880155 1 1
0.620362949427439 0.610282515894984 1 1
0.564546124611751 0.553658617905507 1 1
0.470538036833747 0.460729012112722 1 1
0.501472823881578 0.493352941251853 1 1
0.626364993754702 0.614750828500015 1 1
0.439131218310114 0.43097703934262 1 1
0.397742190656656 0.389949177986637 1 1
0.307087243091453 0.299870577264054 1 1
0.898405518919917 0.882563700848126 0 0
0.5060607700377 0.496214413264301 1 1
0.754226282472415 0.740328002021419 1 1
0.627766263425177 0.614927041436545 1 1
0.527130716984662 0.517957687466559 1 1
0.445929627388824 0.437758878634396 1 1
0.65793631335209 0.646192716885778 1 1
0.359149620229662 0.351180244150351 1 1
0.453139712802831 0.444418501558981 1 1
0.335154038852796 0.328564273748593 1 1
0.425348177907925 0.417666647972861 1 1
0.535451005738954 0.525901809242788 1 1
0.392945538294322 0.386061531826927 1 1
0.399023815231418 0.392396822887701 1 1
0.38086588277289 0.373862076816182 1 1
0.478155089144018 0.468155879552402 1 1
0.677715775730344 0.666029916942453 1 1
0.323957086575233 0.316931237345769 1 1
0.627459064325853 0.616530795024191 1 1
0.408762006309369 0.399676620310471 1 1
0.18721591794276 0.183297446783128 1 1
0.841307382447639 0.824757904328506 0 0
0.596691018092166 0.586061120508303 1 1
0.404682891389657 0.397404800810163 1 1
0.26798026643496 0.264106588069165 1 1
0.676799374846589 0.663961374963704 1 1
0.602356642713622 0.590333284484327 1 1
0.567385796160669 0.556744764815522 1 1
0.296577676101242 0.289783048293861 1 1
0.476157891962368 0.467107824744308 1 1
0.538300592930661 0.53032825836932 1 1
0.647146052787271 0.634537667987833 1 1
0.589938920520648 0.579714102386287 1 1
0.643822148795239 0.631924052703771 1 1
0.659331246783622 0.647285322360559 1 1
0.368711689100308 0.361706509586674 1 1
0.558322171118811 0.547976054640067 1 1
0.619870520160065 0.608003777013856 1 1
0.754516466253027 0.740036676570882 1 1
0.683756959885509 0.671803709115732 1 1
0.0932829700130108 0.0904293584615821 1 1
0.632891232904977 0.620787636003057 1 1
0.200014291193489 0.195760702180457 1 1
0.589197019997283 0.579481782533437 1 1
0.531905227230055 0.52184157251093 1 1
0.729948188186573 0.715290969816448 1 1
0.277766924373645 0.272802036407693 1 1
0.444695226843004 0.436151873300943 1 1
0.0403933708514496 0.0406975154894944 0 0
0.579591718982752 0.568040205122705 1 1
0.578409330397882 0.567270835283245 1 1
0.652043821082853 0.637924562894807 1 1
0.441335779879622 0.432608557864706 1 1
0.697728239208981 0.685672297092845 1 1
0.611823625891099 0.600807811783437 1 1
0.413263454311417 0.405930342163146 1 1
0.472692093273363 0.462550344413679 1 1
0.428115030270812 0.420581826545272 1 1
0.547448938296768 0.537635221574357 1 1
0.698473679329578 0.686923686586674 1 1
0.586050488972844 0.576981435351719 1 1
0.398968872148916 0.392825425305737 1 1
0.698066365585476 0.684412187390302 1 1
0.559779909942316 0.550748368878774 1 1
0.726600256171685 0.713017098157656 1 1
0.396547612990528 0.388879479245865 1 1
0.398408435354948 0.391499949710148 1 1
0.614630843563732 0.602393237388796 1 1
0.83769259252755 0.822621148313919 0 0
1.02922155444737 1.00951263835914 0 0
0.756484732421295 0.743320619169946 1 1
0.433064107700068 0.424325308265836 1 1
0.459290164230289 0.452227304450505 1 1
0.47133638662739 0.461781579394352 1 1
0.629126346840752 0.618252050242541 1 1
0.47613719912474 0.467799476643263 1 1
0.443971610359225 0.436244867523109 1 1
-0.0413804770343385 -0.0405544917924577 0 0
0.504506818582543 0.494789348320067 1 1
0.53583187596943 0.525589736875234 1 1
0.438660917575169 0.429348135056219 1 1
0.475072349032876 0.467201098858729 1 1
0.769918390080666 0.756102498081437 1 1
0.28335224398153 0.278882404675638 1 1
0.91387885062716 0.895543383430307 0 0
0.655468084208705 0.641919794288226 1 1
0.559457979663156 0.548474808509809 1 1
0.218747443944742 0.215284041765983 1 1
0.492361121981342 0.483207237626476 1 1
0.568572121363175 0.558191644697767 1 1
0.154260338255288 0.152754161352542 1 1
0.781748607927026 0.766606350915352 0 0
0.454455332873254 0.445871820823996 1 1
0.542407298890166 0.533244994286774 1 1
0.580847030211072 0.571202360891653 1 1
1.10758502958428 1.08722813311118 0 0
0.155122926725472 0.151573936904821 0 0
0.997426714627164 0.97938343376544 0 0
0.394129178675168 0.386129241099833 1 1
0.382723421706386 0.376536340316385 1 1
0.274673881146811 0.268870346313466 1 1
0.838269614552906 0.823158575857062 0 0
0.150502747081156 0.147310595203392 1 1
0.695332357644225 0.682307679135373 1 1
0.166802358477726 0.16271038948339 1 1
0.490673814893102 0.481141416224537 1 1
0.39318924321753 0.385118874984997 1 1
0.744119404955283 0.729938498115737 1 1
0.401459280350173 0.394428326153598 1 1
0.471209387259323 0.46016941083189 1 1
0.620367616226409 0.607381867348641 1 1
0.504991539793545 0.495197620221812 1 1
0.354533403863796 0.349154443082906 1 1
0.43121554837727 0.422245909575604 1 1
0.488892075957357 0.480835035533444 1 1
0.86048339842011 0.845011639953613 1 1
0.466242653684019 0.4584678999339 1 1
0.428393811505775 0.420371234313507 1 1
0.456651898555343 0.448423698547292 1 1
0.344740330191051 0.33844087718405 1 1
0.784188913010987 0.770001291258714 1 1
0.486789140583997 0.476877103569898 1 1
0.606684039994084 0.59649496878702 1 1
0.296724157511163 0.291380588077087 1 1
0.669204265367301 0.654927108092473 1 1
0.520411847714302 0.511078133875423 1 1
0.556212661389475 0.546170507943647 1 1
0.593697275072055 0.583231794814018 1 1
0.331553337582731 0.324726589875829 1 1
0.41115974527742 0.40220077293718 1 1
0.307018238369499 0.302176689241364 1 1
0.525795647545185 0.517208407770662 1 1
0.65725290418869 0.644839928380694 1 1
0.790879165858703 0.77674630477437 0 0
0.55409027581471 0.544163966486221 1 1
0.0936720487167572 0.0913139776080218 0 0
0.673573114747365 0.660007124157497 1 1
0.358735800856805 0.352446746908343 1 1
0.604026509100797 0.593552014379614 1 1
0.345939989042063 0.338236543200377 1 1
0.272668234081586 0.266765648628469 1 1
0.388258189272869 0.381142229634253 1 1
0.550414742216839 0.53968119931173 1 1
0.557801187890197 0.546531704943885 1 1
0.531631240832011 0.522363273729707 1 1
0.358705894055557 0.352366927345673 1 1
0.179498349819488 0.175266586793575 0 0
0.708973182087224 0.695644041503545 1 1
0.426374114382689 0.417991613290355 1 1
0.626896570878079 0.615684618014593 1 1
0.501909275691194 0.492249370070929 1 1
0.288407862013997 0.281741900440304 1 1
0.650781366589079 0.637257011337184 1 1
0.78867231621901 0.775386424906995 1 1
0.581545723349937 0.570925338526326 1 1
0.609789527914815 0.598603112778988 1 1
0.552865268716444 0.542380850324468 1 1
0.51021894960399 0.501190334057211 1 1
0.340414859411741 0.334723653904823 1 1
0.610784487817417 0.600301067572948 1 1
0.391036055871495 0.383870013492723 1 1
0.528309871843783 0.518855030812763 1 1
0.519753368804071 0.508733130784428 1 1
0.639873857639225 0.627562929173171 1 1
0.240835170573403 0.236775371089944 1 1
0.566617619660864 0.555690286247736 1 1
0.17508893290362 0.17207974581665 1 1
0.468753932013384 0.45871339770229 1 1
0.7449261145447 0.729372225316024 1 1
0.830319101692129 0.814266502957351 1 1
0.490135920786944 0.479539315307636 1 1
0.410916780756174 0.402494112496481 1 1
0.651568609051091 0.63890115857319 1 1
0.482805231283973 0.474301503157132 1 1
0.423602456347624 0.417095910856502 1 1
0.706113042431018 0.692861696697747 1 1
0.396709857588214 0.390063133325574 1 1
0.655043000189601 0.642899876405409 1 1
0.651233305922818 0.639089004707013 1 1
0.432819460810429 0.422762945889039 1 1
0.411059754927953 0.402120270748459 1 1
0.759623033496699 0.743535434477676 1 1
0.396259365437245 0.389533014799359 1 1
0.538163215486404 0.529310869404681 1 1
0.651210035100556 0.63721145897938 1 1
0.649055635691017 0.637086111363466 1 1
0.300234933512069 0.294096851997323 1 1
0.583205191712864 0.571542439237751 1 1
0.673278134154743 0.659474935264968 1 1
0.218043933401506 0.214102507350279 1 1
0.38788965483545 0.379596749726423 1 1
0.564866290647561 0.554282676391262 1 1
0.424162704214856 0.416731121405158 1 1
0.268010240066287 0.261669866114266 1 1
0.579125291561516 0.56800000385894 1 1
0.595275471089123 0.584314749877131 1 1
0.747609920274157 0.735240448290609 1 1
0.920229820055843 0.901594401379554 1 1
0.32223464804672 0.316288296366198 1 1
0.51907248198122 0.509770776296781 1 1
0.414772803673396 0.405390703043666 1 1
0.321097873168284 0.31531636269289 1 1
0.483732131845499 0.475098463359855 1 1
0.464610127823138 0.4549774033595 1 1
0.552246842864477 0.542496701448917 1 1
0.458346659752459 0.449286683531024 1 1
0.550028368505402 0.539675323410832 1 1
0.311598521259805 0.306372150654158 1 1
0.629485527775321 0.618135048846769 1 1
0.608122130786539 0.59515039884679 1 1
0.603331017937283 0.592970155603691 1 1
0.404444275329685 0.396204204424645 1 1
0.302339672097943 0.298487920792276 1 1
0.358538640177045 0.352174729842194 1 1
0.354362023242203 0.345542990906297 1 1
0.623038349657749 0.609051636218656 1 1
0.465213256686408 0.457440389706403 1 1
0.471038578162874 0.461828995961565 1 1
0.453199623838781 0.445380909455794 1 1
0.540833210951977 0.530303352774101 1 1
0.729542679180755 0.716678259381329 1 1
0.509411204903919 0.499000517199834 1 1
0.616778907085271 0.605981468074306 1 1
0.439260854599355 0.431762714760429 1 1
0.713527423447916 0.700189292135355 1 1
0.422751752192231 0.4127633302358 1 1
0.377284243723849 0.369894961501158 1 1
0.542497184206606 0.532122302720451 1 1
0.671806688815288 0.659391991444499 1 1
0.454245368604592 0.446352766807136 1 1
0.583515120322068 0.572120400332491 1 1
0.381408068322271 0.374316040972549 1 1
0.505675612943461 0.494948999166868 1 1
0.214088443613223 0.211406359930399 1 1
0.517119992551715 0.507953024612234 1 1
0.877422143374472 0.862911993910898 0 0
0.512222138349822 0.503428634501838 1 1
0.794795149182973 0.779313491056185 1 1
0.416547748128653 0.409184929407878 1 1
0.41869699182757 0.410923793856581 1 1
0.562243557514608 0.551239673627099 1 1
0.977386899958721 0.958761680173241 1 1
0.546275515827664 0.535822621246941 1 1
0.741462115096125 0.728070026621365 1 1
0.783513790241063 0.769893102802455 1 1
0.493836611692159 0.486519481475931 1 1
-0.0463773907775089 -0.0446935086095384 0 0
0.0915443617531169 0.0883570516072277 1 1
0.68209236237687 0.669551350868044 1 1
0.612952893711198 0.601944032865163 1 1
0.582479662828633 0.572064531995212 1 1
0.338954797642793 0.333440736826559 1 1
0.52104362630334 0.510730438731901 1 1
0.426068951014883 0.416765710937485 1 1
0.308137525862315 0.302646510176667 1 1
0.383572910024707 0.376812974806111 1 1
0.473667035812965 0.464797440634999 1 1
0.155000624294203 0.152804051411726 0 0
0.529241017268551 0.518943055174181 1 1
0.693473942816531 0.679949111259013 1 1
0.414210662644578 0.406636589038278 1 1
0.220228972569355 0.215970175001566 1 1
0.634734093880284 0.623257338835002 1 1
0.539286360843187 0.528945887945285 1 1
0.700285013686925 0.688483136053627 1 1
0.116867623676082 0.115178550053067 0 0
0.753213294122196 0.738540969929756 1 1
0.350086960199713 0.343742023342207 1 1
0.149482945535649 0.147059254424333 1 1
0.343907318389956 0.336273102466145 1 1
0.399084624048713 0.391281109417294 1 1
0.623790991769639 0.613615820459983 1 1
0.358848493709815 0.352837363589916 1 1
0.342710455581052 0.33626231477891 1 1
0.422909586805022 0.413982080916341 1 1
0.213860188067882 0.209118138262351 0 0
0.5102655210778 0.497917746643929 1 1
0.819493414210003 0.80327606803866 1 1
0.415537036726459 0.407980816121953 1 1
0.567945508217029 0.55719816306192 1 1
0.418891435258309 0.411871989596936 1 1
0.514403162656048 0.504607578053334 1 1
0.559663955010931 0.550039691742593 1 1
0.547439674498752 0.535307208542692 1 1
0.557340742865583 0.545541817961135 1 1
0.442336804874132 0.434505362462089 1 1
0.62640867783076 0.613636510052466 1 1
0.557368111042748 0.546913075830878 1 1
1.00673955978835 0.989253458845703 0 0
0.372671683718232 0.365878164950902 1 1
0.790597026563037 0.77451055995818 1 1
0.49356266755846 0.484910980670601 1 1
0.436922801996794 0.428573409194146 1 1
0.377783688674272 0.371021456896241 1 1
0.351536544615602 0.345390325032357 1 1
0.318758464261374 0.312851079839913 1 1
0.658981653188567 0.645495309039288 1 1
0.286377953543958 0.279360008616483 1 1
0.680401546498505 0.667580316526461 1 1
0.332767103254414 0.326663981039343 1 1
0.529395344755635 0.519269001417951 1 1
0.240871387245873 0.236773702126944 1 1
0.589716085379126 0.578587747577815 1 1
0.745849618894583 0.730921987027481 1 1
0.256255919804721 0.251202868788984 1 1
0.552377619327537 0.542291275412978 1 1
0.409689216724343 0.401925201747465 1 1
0.781928703177179 0.768516232124097 1 1
0.574112689963068 0.56298392966174 1 1
0.192037940482382 0.188367025381924 1 1
0.56958644375663 0.558495627562094 1 1
0.737205827533984 0.72496868419012 1 1
0.508811953822509 0.499142735044391 1 1
0.745438727197721 0.73114932234158 1 1
0.467322626308828 0.458806512010937 1 1
0.433367797379257 0.425667648634663 1 1
0.483405121451989 0.474783210546135 1 1
0.752343693313316 0.737196303750615 1 1
0.600475341832947 0.587726129806548 1 1
0.458049386285054 0.449257262254253 1 1
0.487206479467557 0.477810030034042 1 1
0.577471174857783 0.566359188649837 1 1
0.463360951045367 0.45341526230163 1 1
0.859371340568952 0.842880148218277 1 1
0.513342318676612 0.503745701395983 1 1
0.318320465584989 0.311741962541816 1 1
0.517979591072854 0.506966203425809 1 1
0.523543055998546 0.513990651967861 1 1
0.261604833544503 0.25539969474202 1 1
0.55134695625169 0.539703643109541 1 1
0.772379002919049 0.758702655281157 1 1
0.716319027608544 0.702591059735613 1 1
0.540115009786341 0.529998910770317 1 1
0.647976058052589 0.635813879488593 1 1
0.275834193409213 0.270860807899725 1 1
0.426958377177306 0.419083482339509 1 1
0.634231574026559 0.621545609332452 1 1
0.614066440365028 0.603058881192508 1 1
0.549136542109079 0.540453920235377 1 1
0.642224288586319 0.628660917623631 1 1
0.386392771538884 0.377357872579363 1 1
0.461129327420279 0.451964153682969 1 1
0.54694432662631 0.534959992924166 1 1
0.795411393996147 0.779784117725205 1 1
0.664787912827314 0.652206192004464 1 1
0.455324683723687 0.446800654257978 1 1
0.634199369883297 0.620122848100151 1 1
0.65133618707698 0.638923355315979 1 1
0.85069206101568 0.834976017964815 0 0
0.631075390176683 0.619568752055184 1 1
0.333784031113344 0.325328618922133 1 1
0.33878770279869 0.331939546279953 1 1
0.666035881923997 0.65428607003616 1 1
0.809635069109893 0.794868042792624 0 1
0.479499409471973 0.470985385991613 1 1
0.132772863759988 0.130119060479102 0 0
0.637450505485289 0.625761854021124 1 1
0.303036049397752 0.297259440973437 1 1
0.807837759621939 0.792317005620904 1 1
0.19002254722654 0.187250556590059 0 0
0.848783425282554 0.832300343561501 1 1
0.633921734149506 0.623525693657456 1 1
0.476307752252967 0.466298094358385 1 1
0.264485010880314 0.258282972547769 1 1
0.574897781831654 0.564350973890712 1 1
0.220056126491645 0.214861652329108 1 1
0.48421695275884 0.475157208458101 1 1
0.446357394541619 0.437963886978215 1 1
0.413469056865269 0.404967792839924 1 1
0.549321620165874 0.539361497897122 1 1
0.331655795785133 0.325686343277828 1 1
0.44760704677598 0.438413565522202 1 1
0.0310023103963685 0.0295879140271286 0 0
0.727722831333523 0.714583664630539 1 1
0.875982955871118 0.859627420853018 1 1
0.589547879792301 0.577838024228353 1 1
0.704227414309284 0.690941792855535 1 1
0.298007420364259 0.293057305760031 1 1
0.347269198416532 0.341051095264208 1 1
0.562768996064173 0.551794730225978 1 1
0.286152576618134 0.278497800144925 1 1
0.433745256042905 0.427047157486692 1 1
0.255089100757916 0.249609488511567 0 0
0.265503632857059 0.259617281791171 1 1
0.380055500098237 0.373902914397441 1 1
0.558435943983378 0.547575857089858 1 1
0.406250903951452 0.397477388238536 1 1
0.727240197822997 0.712967781414968 0 0
0.238399840691288 0.233552917038524 1 1
0.434319112281078 0.426432846587962 1 1
0.437917026063154 0.42969089321634 1 1
0.62268650818766 0.611612506740293 1 1
0.661207448110887 0.648922171757461 1 1
0.685685528639009 0.670415799200551 1 1
0.545421026056037 0.536055579227479 1 1
0.672457592999698 0.660376260133851 1 1
0.438915105713509 0.430622942302587 1 1
0.599130723908933 0.588616180875551 1 1
0.540151261788248 0.530524807379732 1 1
0.348330122707843 0.341611592044598 1 1
0.313237758710236 0.306533400691163 1 1
0.736398429713386 0.722535232838153 1 1
0.432315538961453 0.4243335468519 1 1
0.302254963119172 0.294751344410483 1 1
0.614307416636953 0.601606809730531 1 1
0.738449759744994 0.724196569270037 1 1
0.637502578808486 0.626231320680707 1 1
0.324452101342499 0.319325318965236 1 1
0.532137899058696 0.521373870458655 1 1
0.538147957456291 0.526174180749015 1 1
0.382607518038983 0.373216112893589 1 1
0.503998344501807 0.496638061165326 1 1
0.712274068763782 0.698169389133839 0 1
0.280111434165519 0.275352569139333 1 1
0.539070654866096 0.527948780819719 1 1
0.545547391972863 0.533085189835298 1 1
0.195127745031696 0.192058412674527 1 1
0.728039638937092 0.713244383426314 1 1
0.303490955185649 0.297303635148055 1 1
0.690608745738953 0.677267040234672 1 1
0.307382725431063 0.302377862912038 1 1
0.186822946927706 0.181938868745642 1 0
0.384053864411446 0.375627825030344 1 1
0.378482607886518 0.371766489034513 1 1
0.481442648514571 0.473569161652007 1 1
0.447972456644127 0.440133242578065 1 1
0.840237809511815 0.824829912250675 1 1
0.651601130287868 0.640093375634816 1 1
0.730748288627932 0.717473737570432 1 1
0.330043495315392 0.324462156800233 1 1
0.330327857545064 0.324417829961971 1 1
0.323979793953914 0.317954852738077 1 1
0.761631909893848 0.745303215011559 1 1
0.4758707459193 0.466455345736126 1 1
1.03820088697549 1.01761826683308 0 0
0.492753702770422 0.484008670462285 1 1
0.720489604142136 0.706287370675391 1 1
0.411821717939088 0.404582130086387 1 1
0.59020120703672 0.579048602568953 1 1
0.60420543186939 0.592629393342719 1 1
0.367047809294834 0.360928123434317 1 1
0.241798688279959 0.238479421746768 1 1
0.608889276722873 0.5970438497511 1 1
0.345508092957596 0.33905804320442 1 1
0.571818901348306 0.56153989556648 1 1
0.516702660151806 0.505594935193383 1 1
0.612528459567417 0.601263210500975 1 1
0.158632822837575 0.155597035434448 1 1
0.653459227383028 0.64084721272114 1 1
0.638051407585403 0.626310515545512 1 1
0.4938002728315 0.486373996073006 1 1
0.543886862403521 0.535425789285542 1 1
0.371567008137786 0.36320134693942 1 1
0.558415042680238 0.544471117157747 1 1
0.64379428838279 0.631802496594483 1 1
0.597746038597229 0.587162250246968 1 1
0.349092647792342 0.342861684842653 1 1
0.378930295323833 0.371234208124459 1 1
0.345968941115067 0.341289335066206 1 1
0.481598670164292 0.472516501681634 1 1
0.582503355407577 0.571775925732303 1 1
0.632443087524226 0.622012348847246 1 1
0.223463046418202 0.218853893068909 0 0
0.538763671457185 0.529512423660203 1 1
0.756427561294868 0.741592879485452 1 1
0.615672478643835 0.603951775261373 1 1
0.607826135128122 0.595837741030495 1 1
0.328235449118703 0.322503595391603 1 1
0.456879834245001 0.447776211611095 1 1
0.456607641390065 0.446222757453285 1 1
0.430901256944818 0.422995877385749 1 1
0.589287877657343 0.578461243745706 1 1
0.760422896182221 0.745773191638838 0 0
0.588041797575341 0.578670535726757 1 1
0.402068445044348 0.392498496438844 1 1
0.166460199387989 0.162866731759318 1 1
0.505792415623895 0.497029744956828 1 1
0.226944706497638 0.222478566723217 0 0
0.498810272609952 0.489112305438642 1 1
0.440540303111643 0.434079121877593 1 1
0.367682697104946 0.360809205581105 1 1
0.198034929444327 0.194561055035555 0 0
0.436154881931102 0.429065951872354 1 1
0.73500894985265 0.722047304705485 1 1
0.488277903892161 0.47679220099478 1 1
0.834733506694184 0.819520564258768 1 1
0.373441494382925 0.367371518459696 1 1
0.674854195775797 0.662626557719524 1 1
0.546826334279962 0.537772146749368 1 1
0.386982516732875 0.380201517748413 1 1
0.698753552107844 0.68468631666124 1 1
0.871629804177957 0.854573710838987 0 0
0.427553661640806 0.420163787969999 1 1
0.496358121017436 0.487806078731467 1 1
1.02103064792119 1.00128369234525 0 0
0.467111015083246 0.460214652938741 1 1
0.34295537141205 0.335755833182191 1 1
0.542693416644149 0.531456126296894 1 1
0.388204520060784 0.380472987469097 1 1
0.130253748811536 0.127599997070801 0 0
0.285283400783969 0.27984515966911 1 1
0.264429771254156 0.259763908897225 1 1
0.420262474574116 0.412358321417578 1 1
0.456917609451244 0.4479565880279 1 1
0.694930932536283 0.684506941199126 1 1
0.910926147139178 0.895026852921981 0 0
0.457012683157586 0.44909260553675 1 1
0.529276307933386 0.519393687349567 1 1
0.543121361269555 0.533799679863779 1 1
0.334952057298108 0.328342009620574 1 1
0.251844066879263 0.247468258731588 1 1
0.488999276153626 0.480700149943146 1 1
0.481341746715272 0.472558552202304 1 1
0.437970920394193 0.429643601185658 1 1
0.29572955542223 0.290549098310375 1 1
0.148035325953443 0.14547570720437 0 0
0.713638575769033 0.699920462355263 1 1
0.423040447420167 0.415870056552743 1 1
0.106468129328692 0.104583466908739 0 0
0.62213601357381 0.610322931284503 1 1
0.55088213772052 0.54036756710179 1 1
0.722982120344218 0.70922070885226 1 1
0.805364419162732 0.790507331995155 0 0
0.696390420030442 0.684042148349474 1 1
0.601854592545391 0.5910514321068 1 1
0.485021037219964 0.476173916444255 1 1
0.391342305857326 0.383898323209965 1 1
0.12988783677288 0.12601819605856 1 1
0.575728700643267 0.566582595548929 1 1
0.481334609122274 0.471534757767134 1 1
0.3898577137097 0.383340206249792 1 1
0.69652697914479 0.68325994222781 1 1
0.530648768251171 0.521501417895067 1 1
0.659329410824847 0.647938019780368 1 1
0.340013936318253 0.334077433201401 1 1
0.790442895358886 0.776987751106978 1 1
0.462032102133143 0.452611100719981 1 1
0.614465318029565 0.603898134745761 1 1
0.294571448562883 0.289358327159697 1 1
0.494386806935303 0.486942303230361 1 1
0.432846793192747 0.424021787320863 1 1
0.498942894852263 0.489019054271144 1 1
0.160218306443646 0.157664712304655 1 0
0.291963359387062 0.286617107254576 1 1
-0.00927369800900874 -0.00999157303721258 0 0
0.775608435707083 0.761520658926546 1 1
0.212937697136031 0.208573490306591 1 0
0.497344236813383 0.488128351663056 1 1
0.761896141009715 0.745349710090729 1 1
0.563750295958758 0.552296772271785 1 1
0.472961579418198 0.463045058277161 1 1
0.549646144478799 0.539264475400248 1 1
0.504520261408454 0.494783904252197 1 1
0.300211558963546 0.295682348719884 1 1
0.7550085477412 0.741813181996982 1 1
0.302058997304633 0.29488327501563 1 1
0.3822096471138 0.375201739700068 1 1
0.362507270586847 0.35556346642065 1 1
0.800199399981394 0.785323176978551 1 1
0.710730297675804 0.696815825486074 1 1
0.483700476201559 0.473144867505328 1 1
0.751795596411374 0.736966593114636 1 1
0.405834244503093 0.398067841733696 1 1
0.455198893996194 0.446521373874528 1 1
0.591522525693503 0.580596864113038 1 1
0.41633038859004 0.408339768476632 1 1
0.664894020408539 0.652655789564316 1 1
0.3900026106909 0.383051349495638 1 1
0.735838156258371 0.720653351300913 1 1
0.324238464798453 0.318707023980582 1 1
0.424919564902094 0.417718360344202 1 1
0.520554267644365 0.510338645463248 1 1
0.704326601227176 0.689430481823776 1 1
0.551678877205709 0.542285297070736 1 1
0.315294360030441 0.309134664759872 1 1
0.723160271765895 0.709791817419763 1 1
0.644628574213246 0.632852891136821 1 1
0.651124492129063 0.637716351098061 1 1
0.530891032847994 0.521588796734629 1 1
0.667470229550079 0.654839469375758 1 1
0.614547324890409 0.602797845173678 1 1
0.402819655347183 0.395397835748175 1 1
0.504460370765325 0.496050415144929 1 1
0.416869289769108 0.407903900822664 1 1
0.807749811747895 0.793720124724109 0 1
0.395514283899833 0.389477238315155 1 1
0.683791963963965 0.669794175164777 1 1
0.302633418276988 0.29718176559437 0 0
0.408123269144681 0.400484803366119 1 1
0.544220538278058 0.533371592703094 1 1
0.473740870885809 0.46435733753295 1 1
1.12211213410383 1.10243823206307 0 0
0.670539357743626 0.658687935494073 1 1
0.753011539767695 0.73933380730348 1 1
0.508060732296874 0.498887209613556 1 1
0.60665440129017 0.593500246874865 1 1
0.245328408522406 0.241356812043277 1 1
0.91472917699683 0.897113681569046 0 0
0.605848581463654 0.593514639043325 1 1
0.603686667897981 0.593588954348774 1 1
0.608089794072053 0.598426615013502 1 1
0.569678632054895 0.558387363720898 1 1
0.488049544204572 0.477643748763436 1 1
-0.0375753987681444 -0.03682023005896 0 0
0.41852508151741 0.41016787751993 1 1
0.761223615331405 0.745050721080416 0 0
0.569241293318436 0.558733001385292 1 1
0.330917569770958 0.324779242854571 1 1
0.859003630383243 0.842785205326979 0 1
0.549360596481465 0.53980396197304 1 1
0.592910444129785 0.582753307179299 1 1
0.47371897243078 0.464402908859251 1 1
0.686867206333996 0.674279068344091 1 1
0.346595573128645 0.340345151990336 1 1
0.288112367060044 0.28241621432359 1 1
0.376364389698307 0.370660681538635 1 1
0.532259352662926 0.523122062153076 1 1
0.3413594289331 0.333676691057227 1 1
0.648602366152378 0.634387469678294 1 1
0.395797966320568 0.388792644172823 1 1
0.340864975101667 0.335068389680025 1 1
0.238293630636435 0.234434354425306 1 1
0.388047547543682 0.381704044094536 1 1
0.633132509214704 0.620670247968386 1 1
0.36791689791322 0.360737574377896 1 1
0.264973788684379 0.260974913814913 1 1
0.633813033910984 0.621913445493144 1 1
0.374724414344401 0.36812965406037 1 1
0.90584670124026 0.88686033252318 0 0
0.546934857949191 0.537042676041131 1 1
0.30687433245037 0.300583992826613 1 1
0.751060561767738 0.737151333581142 1 1
0.862750493675545 0.846459589249192 0 0
0.546876732036025 0.53846059714882 1 1
0.354741520370675 0.348416786673366 1 1
0.742808163983537 0.72587992763765 1 1
0.336194487233092 0.329890600231203 1 1
0.712997433765225 0.700586029837411 1 1
0.734382472735153 0.721163953296099 1 1
0.442603923223577 0.434407870609816 1 1
0.37818679307236 0.370076578430587 1 1
0.539226460073302 0.530206802567186 1 1
0.531573637593413 0.521284376824383 1 1
0.459050691696036 0.449057620051834 1 1
0.821829848779094 0.806044274567951 1 1
0.646669344728685 0.633233304838461 1 1
0.701708546368575 0.68997187043307 1 1
0.425411044956323 0.416611784093587 1 1
0.0374156789665667 0.0362187737405186 0 0
0.3849447069298 0.377659070223142 1 1
0.564517968053198 0.553594502278695 1 1
0.772573660537395 0.759536727926475 1 1
0.393614092270802 0.387257138619207 1 1
0.463559718684132 0.455757415743729 1 1
0.337992989770379 0.33195406049659 1 1
0.773076681408185 0.759614105314272 1 1
0.732870021617953 0.718403619709314 1 1
0.760977526918958 0.748049065204779 1 1
0.632608501996859 0.618416823569653 1 1
-0.0419083833237334 -0.0425403229629077 0 0
0.435703354689042 0.426031339087764 1 1
0.463097639085986 0.453571609089441 1 1
0.828122613610321 0.815217609706002 1 1
0.399165825800785 0.391079046049248 1 1
0.626429625056558 0.614089598362024 1 1
0.26405267983787 0.25794002693787 1 1
0.491620823277668 0.482254242727659 1 1
0.530940784833943 0.519469739522025 1 1
0.515240675895829 0.505951027386983 1 1
0.53367943861803 0.521754309989593 1 1
0.567928293695425 0.558895524494982 1 1
0.513836165006818 0.504008385220671 1 1
0.345983450351488 0.338841676401932 1 1
0.323014888814592 0.317088984789114 1 1
0.392754689438973 0.386274422351162 1 1
0.555041877512072 0.544691714472834 1 1
0.329484870992982 0.323720149468065 1 1
0.375364225538925 0.369513913730837 1 1
0.69986854414508 0.687265346185417 1 1
0.543642012289706 0.532731184744496 1 1
0.377073449618796 0.369881325405634 1 1
0.316472072446336 0.310947615786718 1 1
0.805276230350442 0.791600624197793 1 1
0.59793481240906 0.586066415821449 1 1
0.63451178672864 0.623084522243963 1 1
0.651000588080196 0.640395139671808 1 1
0.816617909253041 0.802613305415881 1 1
0.597849068620082 0.585787197933626 1 1
0.423000453107086 0.413346876749921 1 1
0.96364773279137 0.944166024347543 0 0
0.760180016595357 0.746440165285553 1 1
0.388080166651693 0.379209803535134 1 1
0.252136369165811 0.247584833702515 1 1
0.420818987629295 0.411529495657435 1 1
0.203864329691147 0.2001351745208 0 0
0.33541522920716 0.329198962804066 1 1
0.603026905607509 0.590849077806794 1 1
0.140394312601132 0.137139705085533 1 1
0.488132916718144 0.480419756058857 1 1
0.459534166295093 0.450484509013687 1 1
0.270453002711991 0.266365956072656 1 1
0.557762745955975 0.548236112644653 1 1
0.541533065135557 0.530335357388016 1 1
0.293543855028707 0.286644896432536 1 1
0.521002368290936 0.51166879176837 1 1
0.0444542693007392 0.0452201850534074 0 0
0.696188490210133 0.68248283322575 1 1
0.629042582806891 0.616768505701025 1 1
0.679663109371286 0.664452837994388 1 1
0.555050096355251 0.544473263978021 1 1
0.412521213555944 0.404417605700347 1 1
0.514917636180014 0.505840646092501 1 1
0.37561196613979 0.36815492432806 1 1
0.430294438282578 0.421889304392067 1 1
0.612421483898763 0.600606890755514 1 1
0.28043276115522 0.274982141516166 0 0
0.648188783455443 0.635898549867703 1 1
0.630170406648117 0.618504607872853 1 1
0.210433233691491 0.206540306456294 1 1
0.0731417399101701 0.0708402532088011 0 0
0.371897684128869 0.364205974055348 1 1
0.352270251484516 0.343128992787555 1 1
0.790481618246127 0.774901649325725 1 1
0.365908134194619 0.359463354928888 1 1
0.718696856702338 0.703860831256831 1 1
0.678247615848619 0.663533868642807 1 1
0.118477371979087 0.116615412078624 0 0
0.474894956742246 0.465956653587492 1 1
0.291109167093749 0.284348110566521 1 1
0.560747224607948 0.549085496980368 1 1
0.698966365979721 0.687644345593047 1 1
0.545598815215436 0.53421344000517 1 1
0.702642179325092 0.690695215590341 1 1
0.196914817133991 0.192552757072137 0 0
0.313357912056575 0.307972009286983 1 1
0.646472124567175 0.634417332004765 1 1
0.505059403927806 0.495528233889875 1 1
0.265664478634067 0.260039627113117 1 1
0.416836089724573 0.407992220030649 1 1
0.621341707421934 0.609957422981576 1 1
0.695261851328331 0.683715408297277 1 1
0.507790247867401 0.498816202899417 1 1
0.756264330393971 0.743320671950749 1 1
0.297311789146264 0.289115396664852 1 1
0.551384289391168 0.539650739253392 1 1
0.501655601662633 0.490669381387531 1 1
0.284093328489135 0.278410487202229 1 1
0.576259063230493 0.566904224079844 1 1
0.151195669148127 0.148191758136574 1 1
0.61405185859334 0.602278296182099 1 1
0.35500806313534 0.346894335175344 1 1
0.747453157605208 0.731997392201283 1 1
0.585442769085963 0.573545338082105 1 1
0.305684104056944 0.30000797392165 1 1
0.688084323726211 0.675737598738656 1 1
0.60658794846869 0.594388385455274 1 1
0.338514792372894 0.33240681361936 1 1
0.423443446377552 0.416299792566986 1 1
0.723305981673879 0.711626062820249 1 1
0.607768642611691 0.596465747514947 1 1
0.814539022934311 0.800514285504651 0 0
0.1236484619434 0.121474576761293 0 0
0.556334276788004 0.544753770638163 1 1
0.63248479386331 0.62184910624298 1 1
0.726163469538345 0.713026438566043 1 1
0.32157402091484 0.314627043136978 1 1
0.42060665412262 0.41390310225872 1 1
0.463303258053116 0.455154330567599 1 1
0.558452662219913 0.5484934712674 1 1
0.893456273208652 0.876080683234415 1 1
0.596646224834169 0.585595237039189 1 1
0.499254695771117 0.490407976842644 1 1
0.263965324527642 0.259776079725398 1 1
0.602041840483797 0.58842348294377 1 1
0.51712948582394 0.504980763652155 1 1
0.474942996427013 0.466019054830617 1 1
0.508135056811187 0.498151893584871 1 1
0.389597754202306 0.383536009395867 1 1
0.254051697908998 0.24767155019336 1 1
0.796874031835508 0.779479413198443 1 1
0.582029425430046 0.572305627862063 1 1
0.39796684609446 0.391896395734174 1 1
0.401803735279759 0.39471138391715 1 1
0.561931627033483 0.553396160669698 1 1
0.308592992740293 0.302173492310985 1 1
0.563207500102459 0.553566021278341 1 1
0.661272528692104 0.648467435184733 1 1
0.33254885800244 0.324062289053761 1 1
0.415578820870083 0.406214394890522 1 1
0.142448217906107 0.139874585484701 1 1
0.487914755900752 0.479812801983937 1 1
0.636478495636252 0.624530950816051 1 1
0.600247939588301 0.587152738117578 1 1
0.64323281708987 0.632468990598945 1 1
0.373424947891118 0.366217934623078 1 1
0.414360772617843 0.404056342464353 1 1
0.635441595372932 0.622317693929421 1 1
0.507759098327505 0.500061896081267 1 1
0.630696430971782 0.62014704720487 1 1
0.664437840311614 0.651864652235088 1 1
0.615378053160514 0.60509492096562 1 1
0.630550432779409 0.618939700702805 1 1
0.456610175293674 0.448483952150055 1 1
0.578742265129615 0.567585248316903 1 1
0.424054482300565 0.416138714675936 1 1
0.500734724438905 0.491400224668232 1 1
0.486751556573231 0.477993957107723 1 1
0.448252627356655 0.438717784446123 1 1
0.423528948405693 0.414741911035001 1 1
0.512409853362502 0.500557222404028 1 1
0.414637269534951 0.406606991713699 1 1
0.562893194635791 0.552932768569928 1 1
0.724408331541469 0.710781513332516 1 1
0.314636161645406 0.308863454050797 1 1
0.173879609094879 0.168948854367386 1 1
0.518028835292002 0.507427834519974 1 1
0.705084344452905 0.693138188850959 1 1
0.454343794711862 0.446237746724447 1 1
0.785884711300146 0.771649994919955 1 1
0.576423293288383 0.565182675284993 1 1
0.39081132307933 0.38343054389182 1 1
0.624526055151318 0.611587025205689 1 1
0.406751878454819 0.400070021159514 1 1
0.751172473231139 0.735812358457903 1 1
0.563555534457103 0.55342409496903 1 1
0.391574615096146 0.385099349128756 1 1
0.402446278633036 0.39234962679569 1 1
0.453242934844169 0.444978275338497 1 1
0.368197271209676 0.362092749605243 1 1
0.466647630381306 0.458094746494074 1 1
0.415568540479856 0.407488413588276 1 1
0.487126689160418 0.477128491223849 1 1
0.736986445150476 0.723405232669309 1 1
0.668167640282915 0.654520809577709 1 1
0.594045745168342 0.582178548583195 1 1
0.761885402669685 0.745397662816184 1 1
0.451137094556762 0.441651615059715 1 1
0.365863423537654 0.358856354066672 1 1
0.415197899751342 0.408201435470948 1 1
0.611812585603466 0.598303308870711 1 1
0.523383381928969 0.515575329067048 1 1
0.330041342611752 0.322774801142926 1 1
0.747334472211325 0.732795415795487 1 1
0.571081050821826 0.560447620822089 1 1
0.39915563978028 0.392812196469204 1 1
0.459004109906026 0.449491107089839 1 1
0.649247124709509 0.637871394884699 1 1
0.236281314243397 0.231835097338687 1 1
0.582936777723219 0.571646722917294 1 1
0.352905234698256 0.345823977948684 1 1
0.117605251552132 0.116406706969905 0 0
0.420846587943778 0.41236022872752 1 1
0.711892438316361 0.697472513535695 1 1
0.492392472140868 0.481525955783866 1 1
0.489699949398936 0.479140930054932 1 1
0.555430350215718 0.54536565903156 1 1
0.323554952717629 0.315968003742588 1 1
0.536718691901011 0.524922980973687 1 1
0.429163368241204 0.420999918053381 1 1
0.322621430555866 0.317754906067383 1 1
0.717331925387357 0.701697793705248 1 1
0.651476947158978 0.639482593920556 1 1
0.733312554977187 0.719969542550167 1 1
0.599832136973257 0.58858946903261 1 1
0.385804089793807 0.377352872009414 1 1
0.636314797151264 0.624236301039478 1 1
0.486411165069821 0.478361924287325 1 1
0.779633233962206 0.764899823314945 1 1
0.639030227646091 0.626687339541747 1 1
0.448864866614982 0.438833513491868 1 1
0.647965904309366 0.636078454323448 1 1
0.263633243184815 0.258512052147756 1 1
0.296617330259061 0.291619004222992 1 1
0.325474015493318 0.318839514496534 1 1
0.372225023685648 0.365424030136859 1 1
0.460073670735232 0.45043004753001 1 1
0.455914505822486 0.447154371843408 1 1
0.371811480699145 0.363747253725865 1 1
0.657679600122945 0.645351854444859 1 1
0.597806962798413 0.587035426132404 1 1
0.423459251158196 0.416870274398359 1 1
0.558735078078651 0.547434389439273 1 1
0.566750327400699 0.554704528693142 1 1
0.342197610849729 0.336034676591349 1 1
0.627782341207682 0.615517408958907 1 1
0.651992222730536 0.639303012850775 1 1
0.463396585510284 0.454962964953186 1 1
0.477830656068161 0.469218703166389 1 1
0.561307299399938 0.54972912760875 1 1
0.204935730422797 0.201247030174621 1 1
0.507383441897404 0.497203636836102 1 1
0.30767665894147 0.303618804136569 1 1
0.725342748532275 0.710273879877535 1 1
0.419506716056277 0.411153151186487 1 1
0.437005388487355 0.429784295449594 1 1
0.493739155608395 0.484980541965223 1 1
0.68835517165919 0.675540106082178 1 1
0.51027979794946 0.501436806154375 1 1
0.486082962002981 0.476348071643606 1 1
0.536857053004223 0.525302944289622 1 1
0.705175962219742 0.692990468844559 1 1
0.400517447368995 0.391482472399336 1 1
0.319822540064918 0.314041464698911 1 1
0.480527024450685 0.472673201150746 1 1
0.0914556288574831 0.0888637802474869 1 1
0.824304558905288 0.808695165826683 1 1
0.393043225277134 0.386110503158529 1 1
0.514503534369556 0.504262655692981 1 1
0.553058662039577 0.542247184209264 1 1
0.478489364410788 0.469357775906024 1 1
0.722696700836403 0.708844476171311 1 1
0.702619149159276 0.691030553004834 1 1
0.670254390834222 0.656477910820518 1 1
0.43137588032101 0.422688953298386 1 1
0.437696359861648 0.430226091371785 1 1
0.554692101546367 0.544197360813831 1 1
0.278657742787359 0.274769467566742 1 1
0.635095552381595 0.622718819631176 1 1
0.849050204030574 0.834650256243762 0 1
0.642598179493447 0.631650411029519 1 1
0.760400652734456 0.747070554685634 1 1
0.63726610013124 0.624204352130357 1 1
0.49181881081759 0.48115641694315 1 1
0.709584227877364 0.696932046934658 1 1
0.507464806044355 0.498985107085678 1 1
0.559933139079748 0.551247962180087 1 1
0.735939102010355 0.723201739991763 1 1
0.72926553763068 0.716050732990875 1 1
0.755021353891132 0.741835673296764 0 0
0.605901507360181 0.594392459530981 1 1
0.258518083845509 0.25329770912721 1 1
0.265652629877507 0.258983984973788 1 1
0.589434369425236 0.576937504259884 1 1
0.628754692697093 0.617677559451889 1 1
0.533448639563411 0.524528221236427 1 1
0.414448892891625 0.406976593757894 1 1
0.389751132935012 0.382861867109259 1 1
0.503368593499693 0.494954225132653 1 1
0.394134193162481 0.386802501872205 1 1
0.513746132412742 0.504034650600226 1 1
0.765366093865733 0.753024016848956 1 1
0.651813634777104 0.639836184357206 1 1
0.404160233567023 0.396410269968207 1 1
0.400857796199739 0.393000298049416 1 1
0.655142177192128 0.641696908185928 1 1
0.780721449299454 0.765648026673286 1 1
0.327842841960961 0.321037485509097 1 1
0.559088330552446 0.549265323425211 1 1
0.797809933147115 0.78245349170772 1 1
0.565158907036323 0.554863918914348 1 1
0.400284970374286 0.393463205778174 1 1
-0.054024990020394 -0.0534450901813063 0 0
0.548420713401004 0.536436893376299 1 1
0.163037989243869 0.161014916661868 1 1
0.172235284046666 0.16898040391537 1 1
0.862816248853793 0.846724860759954 0 0
0.589217166236687 0.580422365264409 1 1
0.439453126656968 0.429825962390154 1 1
0.520516096064035 0.509936102896706 1 1
0.871760400492534 0.853713848040042 0 0
0.421520629154879 0.411996522362988 1 1
0.715329669230092 0.702511280078071 1 1
0.530651705761465 0.52074917909682 1 1
0.552080251794037 0.542279472939762 1 1
0.447497456015013 0.437733807604476 1 1
0.313940580622134 0.308042611534167 1 1
0.373981884684902 0.366573009408246 1 1
0.825025892538224 0.809505577408231 0 0
0.506141890134767 0.496225865065897 1 1
0.248954640363494 0.245201478236559 1 0
0.740540453538276 0.725478378098848 1 1
0.493941200618085 0.483662525649557 1 1
0.52678708982019 0.516511709184642 1 1
0.353306811092538 0.347234255920386 1 1
0.322698629400475 0.317822374630134 1 1
0.533973541455864 0.5241544481586 1 1
0.834281999495063 0.818067426450562 0 0
0.530615107187674 0.520614180848005 1 1
0.756290808473245 0.741615773985929 1 1
0.34263535251423 0.336188765912304 1 1
0.431021534338148 0.4243596217893 1 1
0.659661307168117 0.646766660477043 1 1
0.739186362374332 0.725549898381168 1 1
0.196270335764479 0.191916946470195 1 1
0.172786578220439 0.169713193540775 1 1
0.836067061309872 0.82228958526305 0 0
0.660897022867447 0.649639528821803 1 1
0.355489910638272 0.34904143073218 1 1
0.158483570307916 0.15577333417387 1 1
0.604522846814022 0.594836434321016 1 1
0.481977783280723 0.473683507796001 1 1
0.538186212154026 0.528455496361824 1 1
0.385507379456685 0.377655285606195 1 1
0.591390250232619 0.581614864095542 1 1
0.462340417646133 0.453121458257032 1 1
0.41973270951651 0.412194166542367 1 1
0.481168265243845 0.472229733381794 1 1
0.381967109203218 0.375502925201923 1 1
0.456158366096779 0.446801909187059 1 1
0.603418936299081 0.591963256352605 1 1
0.560260530474959 0.550208267199852 1 1
0.538176461700516 0.528385703716948 1 1
0.398793497716098 0.390344997561753 1 1
0.446885174882818 0.43835599914172 1 1
0.552832990589323 0.542930736917384 1 1
0.548735425647614 0.539338993526401 1 1
0.745904388021847 0.731787636871238 1 1
0.663396948331791 0.650094774638148 1 1
0.495997267390895 0.487447819831632 1 1
0.588881223298133 0.577857612521921 1 1
0.592704258703575 0.581868977300655 1 1
0.490149615191031 0.480684075834969 1 1
0.378743424481605 0.37319428789167 1 1
0.470481824357614 0.461128326891515 1 1
0.832432867367591 0.816000871375968 1 1
0.466068554743141 0.458397686797499 1 1
0.435491996554067 0.428585647968448 1 1
0.64842541099128 0.635212166017513 1 1
0.414639522948657 0.406936233748713 1 1
0.498202314098672 0.49001376888554 1 1
0.486605556894199 0.474836652171745 1 1
0.647896657442065 0.636469137518273 1 1
0.238656862344796 0.232505301132666 1 1
0.423752248101522 0.415651327972591 1 1
0.54156903497418 0.531602811972104 1 1
0.840819825992931 0.82549256541453 1 1
0.767137327111623 0.753072941106247 1 1
0.197491107889861 0.193599977315374 1 1
0.215258105779211 0.211419765392059 0 0
0.353530662513472 0.34593040178788 1 1
0.687022089935381 0.674301840885346 1 1
0.307265341334257 0.301764924987618 1 1
0.140611537214347 0.136863864316777 1 1
0.217742708947374 0.213456776922992 1 1
0.611767173560416 0.59959264031448 1 1
0.746240506109031 0.733344895772622 1 1
0.334376481061775 0.329287636391314 1 1
0.515271518760955 0.506105085977807 1 1
0.64378566117095 0.629515798608317 1 1
0.363485279007217 0.356092372371178 1 1
0.417443125340762 0.409900953970138 1 1
0.581780174552168 0.572728916882059 1 1
0.406686841656494 0.398347818053862 1 1
0.486499094261636 0.477746823203567 1 1
0.263395674257681 0.258407763146768 1 1
0.305840033551452 0.3000495313724 1 1
0.466195586556061 0.45813161969977 1 1
0.497484795828815 0.486705653793726 1 1
0.712681727591131 0.699940948134936 1 1
0.638932932483278 0.626833598008661 1 1
0.771243822945532 0.754532728356643 1 1
0.247962285220924 0.24242398895913 1 1
0.431161665885278 0.423076737294047 1 1
0.357941944077602 0.35099293801083 1 1
0.469497327429967 0.460520822307205 1 1
0.247039633264543 0.241936226665455 1 1
0.525015975326208 0.515351623917171 1 1
0.489540750540239 0.480281597371402 1 1
0.923813451249088 0.908239755360964 0 0
0.646030236815311 0.632432791751435 1 1
0.506451814679791 0.497652568989866 1 1
0.606047437719379 0.595222879525143 1 1
0.4059372515625 0.399402463975141 1 1
0.443218139269016 0.434945190500823 1 1
0.494748593923273 0.485657483836999 1 1
0.487919665714521 0.478756617917405 1 1
0.59627629006271 0.586651817569675 1 1
0.299602682398117 0.295159454917637 1 1
0.473546177606388 0.464557963665113 1 1
0.361814150629817 0.355559229043365 1 1
0.685172981460772 0.670770569273414 1 1
0.612966288169337 0.602451981232598 1 1
0.530488588969064 0.521361363054749 1 1
0.571146043999541 0.559972352124312 1 1
0.516883588141354 0.507816709124333 1 1
0.0981778331019308 0.0969180682503061 0 0
0.453499972348815 0.445501327246414 1 1
0.52670029175041 0.5178458825045 1 1
0.0575458875588798 0.0564430756293366 0 0
0.678659861398402 0.665740960738238 1 1
0.645982277526796 0.632633988724526 1 1
0.630358243675868 0.618308863774554 1 1
0.514829383526764 0.50350342131862 1 1
0.31114340287232 0.3038457793258 1 1
0.327521912371099 0.321031478541307 1 1
0.680644615065138 0.669937982763482 1 1
0.509488525798799 0.498405518902983 1 1
0.373094612972535 0.365268709525603 1 1
0.554276089456945 0.543916184313325 1 1
0.428698285889391 0.420420518444789 1 1
0.367554741236247 0.359622089907882 1 1
0.18761575827116 0.183503045531352 1 1
0.169346237426919 0.166314076325337 1 1
0.645382527876238 0.633935124267551 1 1
0.507011292209625 0.496082225871788 1 1
0.519899542523522 0.510383559866147 1 1
0.0184567282362499 0.0184793063484632 0 0
0.326905073648884 0.319655138720553 1 1
0.586753550758783 0.576937770522529 1 1
0.735605734209979 0.722452031550442 0 1
0.647701471184058 0.634427685083978 1 1
0.549342634843698 0.540573672698458 1 1
0.333621379044989 0.327705267516395 1 1
0.544159982222901 0.532913644386281 1 1
0.342241970470616 0.335442175313136 1 1
0.536221179857211 0.52580220578477 1 1
0.178206822287008 0.173205768328764 1 1
0.557566266399594 0.547574795918905 1 1
0.374656918888672 0.367380198436551 1 1
0.763076708969771 0.748604916736897 1 1
0.564554586032599 0.55405904981779 1 1
0.550478537282367 0.540402651824499 1 1
0.678776096548366 0.666476316586835 1 1
0.4985149564484 0.488445732435678 1 1
0.255600713722477 0.250225041275329 1 1
0.640221547588459 0.626579303496726 1 1
0.672692063662586 0.660131835524633 1 1
0.594252991888177 0.583390061655006 1 1
0.247403483713226 0.240808334767235 1 1
0.827113624871965 0.810449724384475 1 1
0.41819006063967 0.408786679426136 1 1
0.459401605590248 0.44963191965972 1 1
0.483916868493893 0.473673635052554 1 1
0.44579339753243 0.436808414162192 1 1
0.501613594599165 0.492612333086983 1 1
0.48024877291532 0.471341468583398 1 1
0.351816116051087 0.346160765334189 1 1
0.669529483312508 0.657250352409957 1 1
0.247723551733927 0.242823776018901 1 1
0.320355324171822 0.315112904146773 1 1
0.628335036567634 0.617743486003932 1 1
0.312396030159364 0.306417681617793 1 1
0.701872334194867 0.688491604573469 1 1
0.172087685846573 0.170373583404475 1 1
0.356042976870148 0.350586625669075 1 1
0.553453026300418 0.542873717191176 1 1
0.512480833965139 0.504810960564585 1 1
0.528679229697247 0.519215639044361 1 1
0.71019676947263 0.695477213264475 1 1
0.481262501174668 0.470049350899452 1 1
0.0281055930350644 0.0270456027976736 0 0
0.573299765597779 0.561504646492332 1 1
0.450501697856248 0.442118358497327 1 1
0.748574628783308 0.733659002361527 1 1
0.641940714103938 0.630153458388902 1 1
0.657584998616757 0.64604859200344 1 1
0.650607866081734 0.63799292497262 1 1
0.498180754667708 0.489545648016186 1 1
0.476539621089093 0.467346604769759 1 1
0.290911252456378 0.285126563555162 1 1
0.724546500958023 0.710038048564886 1 1
0.647082553661926 0.633353110835918 1 1
0.7319462366484 0.716966349563177 1 1
0.617075730584461 0.605370213799249 1 1
0.545740813638762 0.534956848446025 1 1
0.717545858609391 0.703126272647667 1 1
0.572883421010249 0.562905657938642 1 1
0.594069736834257 0.581851795602587 1 1
0.616870502212167 0.605233525451083 1 1
0.359506112237863 0.352622056783541 1 1
0.461463353103044 0.45396032079807 1 1
0.548352134053036 0.537910339154494 1 1
0.736770976499459 0.723784639645338 1 1
0.304796091315207 0.299540870537218 1 1
0.591759549654663 0.580420837046352 1 1
0.645665293014506 0.632800792785575 1 1
0.0307035025376221 0.0297208320739558 0 0
0.884321493941247 0.867752165039813 1 1
0.726485112007697 0.711891677996041 1 1
0.482482318433204 0.472531951059959 1 1
0.200735519230929 0.196890496155721 1 1
0.514189246090709 0.505130209656528 1 1
0.647154057150408 0.635052256393853 1 1
0.867223647956074 0.85290008241706 1 1
0.33918128470777 0.332570455913449 1 1
0.8035576794761 0.78866507901738 1 1
0.265046027984389 0.261248521212346 0 0
0.340413440324267 0.33384480059584 1 1
0.388997525982171 0.38293470191154 1 1
0.41217554259469 0.405007616842619 1 1
0.365133566448878 0.359518035630148 1 1
0.692720281671118 0.678578522355935 1 1
0.29229546536224 0.286571939736889 1 1
0.544698481329137 0.534287532896454 1 1
0.676100048144266 0.663247260613165 1 1
0.067657427093885 0.0672052874404101 0 0
0.460953201881116 0.453702659681938 1 1
0.39994615454771 0.39177912134947 1 1
0.404802843790134 0.397309300144904 1 1
0.279856667688781 0.275215536717755 1 1
0.122047118636166 0.119117972200503 0 0
0.475283772353151 0.4674508941915 1 1
0.551949808156602 0.542427158997905 1 1
0.496034767887362 0.486691185765161 1 1
0.673904758697397 0.659853563825576 1 1
0.529203531105312 0.518678972942368 1 1
0.671007885223324 0.656703562890635 1 1
0.684509175797236 0.671071716369719 1 1
0.460326238739793 0.451670718679131 1 1
0.364314829285899 0.357061624838886 1 1
0.357724545275794 0.351090874127249 1 1
0.381124431588945 0.374697889018846 1 1
0.238359967739176 0.233325014780864 0 0
0.793828837515041 0.779582697891838 1 1
0.552713087441673 0.543643830119502 1 1
0.616925235620932 0.606166282186612 1 1
0.366925050643081 0.360643200852989 1 1
0.452895437017228 0.445310000335357 1 1
0.446696690638972 0.437467568454378 1 1
1.03960400607651 1.02320370392445 1 1
0.613160670615946 0.602074705148233 1 1
0.457159381825221 0.448325854889199 1 1
0.508019877548634 0.49849436345027 1 1
0.643471075836911 0.631747325943889 1 1
0.742230428883224 0.728498227537504 1 1
0.26296613704086 0.257453328784493 1 1
0.396978208633367 0.390388287053937 1 1
0.557332256535682 0.543809933827878 1 1
0.311074706720454 0.304739532403813 1 1
0.479582856558711 0.470605473330962 1 1
0.479179031788096 0.471833086901913 1 1
0.585365054235526 0.572766365115953 1 1
0.0743194031739106 0.0720679723454956 0 0
0.603613020433589 0.592749699377873 1 1
0.899925713376126 0.883407078326372 0 0
0.201624113649125 0.198279672424845 1 1
0.802846650298582 0.787159308644746 1 1
0.374790725203507 0.368726431341588 1 1
0.414672119524856 0.406578993246515 1 1
0.686835754349076 0.673360495481086 1 1
0.638103816955206 0.624837182239537 1 1
0.592699628354627 0.580992499953009 1 1
0.231774802472548 0.227368539698442 1 1
0.986660132712305 0.966507033472274 0 0
1.10257331011002 1.08173376325639 0 0
0.501529267654923 0.49260577378328 1 1
0.721400427529015 0.707775819121438 1 1
0.302141094484473 0.296120896158956 1 1
0.698546520547098 0.685198371001489 1 1
0.52576721547023 0.516796349005267 1 1
0.458505554144134 0.44887087199791 1 1
0.573778723471938 0.563816032202105 1 1
0.778822474654733 0.763995009691044 1 1
0.719502810583418 0.706375538179205 1 1
0.360804205930624 0.352433541623463 1 1
0.449354780412467 0.441274479781025 1 1
0.311850472597243 0.306842003985276 1 1
0.315569386211288 0.308937577123657 1 1
0.324643459436157 0.318416637815105 1 1
0.810168235056557 0.795088587187242 1 1
0.318064799549241 0.313862027792085 1 1
0.5571120827158 0.546572906717943 1 1
0.208108704069439 0.205414304178459 1 1
0.503918635596773 0.495196740527068 1 1
0.519726510791464 0.510496817241655 1 1
0.51315165786494 0.503748287441781 1 1
0.375442196247261 0.367769465364419 1 1
0.603036551788094 0.593586110042587 1 1
0.745608256932455 0.73270814620577 1 1
0.525498048193255 0.515678012600438 1 1
0.156072727653578 0.154288999136425 1 1
0.438597289130096 0.430441702736692 1 1
0.779036543436406 0.764169792005247 1 1
0.566662308324917 0.557692839067426 1 1
0.630619237865754 0.617894309736575 1 1
0.795824361635271 0.781512503258451 1 1
0.588060756392197 0.576994921104962 1 1
0.281909233645559 0.27589502654299 1 1
0.410973931828841 0.40383027371526 1 1
0.542819405572459 0.53317894369193 1 1
0.708283475398712 0.69388638317599 1 1
0.914355449696738 0.895609440049851 0 0
0.396646074882855 0.388267080786663 1 1
0.566244387947846 0.554325868332846 1 1
0.453881159357085 0.445809193998902 1 1
0.360992065648787 0.353326062484134 1 1
0.406198997919585 0.398510721141675 1 1
0.450422663170876 0.443058073315769 1 1
0.760895244970111 0.745261928541075 1 1
0.1538605040481 0.149632616747825 1 1
0.748412529535413 0.732963491321592 1 1
0.52282372726535 0.512697872439305 1 1
0.151893068168297 0.14860267959154 0 0
0.520966734258528 0.510674147929517 1 1
0.621546045672579 0.608849693406222 1 1
0.461894574771286 0.452966924304143 1 1
0.454696347190532 0.447121458251442 1 1
0.264411827695678 0.257784419940016 1 1
0.59494818198945 0.583590341936586 1 1
0.42131441077196 0.414156200027012 1 1
0.311964762622476 0.305688603075511 1 1
0.811846079968945 0.796178187556336 1 1
0.115209254801362 0.111465762424983 1 1
0.682098654362862 0.669260047063609 1 1
0.270162653224558 0.265236265793731 1 1
0.631222607360775 0.618104621832878 1 1
0.533748633196512 0.523244436160249 1 1
0.546132896721492 0.535862475651458 1 1
0.855484321984078 0.839531180209759 0 0
0.184196424051072 0.181124765402034 1 1
0.260633112639913 0.256374751477626 1 1
0.59123479913288 0.579572876489309 1 1
0.758064414135609 0.745214895308368 1 1
0.333780330396906 0.326538269601147 1 1
0.511887016637908 0.502090705930622 1 1
0.501419426771231 0.492690938120585 1 1
0.453934331865179 0.44561797329734 1 1
0.119325487253857 0.118256820922133 1 1
0.405271720855581 0.397016375376879 1 1
0.439699341617411 0.432044995587238 1 1
0.535632667625356 0.526533091051099 1 1
0.409096124013086 0.401387958287781 1 1
0.412370085914353 0.405641338964633 1 1
0.456797803672964 0.449808758024628 1 1
0.648738144500864 0.637561023419592 1 1
0.452912668824685 0.444030328851029 1 1
0.478089858399925 0.470233732826134 1 1
0.683997125904724 0.672865462172219 1 1
0.374238610225221 0.367037798822567 1 1
0.641362724916107 0.629905146665822 1 1
0.592230492117013 0.581272135133749 1 1
0.515456211747419 0.505980673743399 1 1
0.49051523999088 0.481530077979671 1 1
0.396280340039899 0.39026888197055 1 1
0.542342891349005 0.53374879527027 1 1
0.54303163616661 0.533005029891893 1 1
0.69272214869746 0.680290135499179 1 1
0.414304840824792 0.407636407536799 1 1
0.443063842428441 0.433437199284703 1 1
0.226650183251219 0.221610486678687 1 1
0.630355195337072 0.618240755589054 1 1
0.500410188251368 0.491588613750848 1 1
0.340607868323295 0.333681123342646 1 1
0.583230505419745 0.570924470390564 1 1
0.584380768215018 0.572638775614779 1 1
0.616783221948332 0.605512540163767 1 1
0.678352695233225 0.663232081351821 1 1
0.42528327157987 0.415406329035823 1 1
0.567587301073892 0.555375069175549 1 1
0.818681893989129 0.801832680657588 1 1
0.461064873442343 0.452811654090283 1 1
0.497114970175184 0.489322456380087 1 1
0.324805513032716 0.319137825297743 1 1
0.712183825688793 0.700597852323133 1 1
0.476896653079669 0.46864778186758 1 1
0.276274680128138 0.271129787267297 1 1
0.624228426463311 0.612565941019333 1 1
0.649611674678956 0.638380715113716 1 1
0.357006036275587 0.352478800872455 1 1
0.402663164694504 0.396119816164782 1 1
0.477362120335714 0.468117976568637 1 1
0.763328404100465 0.749065879976303 1 1
0.514658654212862 0.503470745062883 1 1
0.44052651196407 0.431837433164743 1 1
0.391169356659877 0.383907430158774 1 1
0.732844930316412 0.71745351217885 1 1
0.422570194141362 0.415672169739347 1 1
0.649569426746323 0.638746483060623 1 1
0.623710693706332 0.610091476072571 1 1
0.511831823133051 0.50216053652754 1 1
0.488054409491733 0.479559313131963 1 1
0.575479422155708 0.565442486278262 1 1
0.748218610464428 0.734269802359307 0 0
-0.0249551468957461 -0.0231457410381185 0 0
0.762728310730356 0.748668628761731 1 1
0.471492633840328 0.463306941950497 1 1
0.579291350776907 0.568017904480199 1 1
-0.0279738201722878 -0.0267260690771236 0 0
0.908037519522732 0.889309802367407 0 0
0.225546296761979 0.220981096509014 1 1
0.396494434027718 0.389247046809117 1 1
0.237051579044342 0.233028643071605 1 1
0.588522342491006 0.577500586330346 1 1
0.460957587043313 0.453202468658678 1 1
0.61372193084476 0.60212563057423 1 1
0.458261444782746 0.449331414603271 1 1
0.633548818783583 0.619002088904617 1 1
0.613917154347749 0.603692425412092 1 1
0.375589167318141 0.36859183163002 1 1
0.0938317272674386 0.0902282667724477 0 0
-0.0241744157926273 -0.023245314392522 0 0
0.310119372499905 0.304485290061554 1 1
0.546804480373656 0.53686588813446 1 1
1.09176093768286 1.07240474630632 0 0
0.560146260518235 0.550698554899229 1 1
0.450458663146909 0.440732174255868 1 1
0.481669811588479 0.474265491280993 1 1
0.457762320504732 0.449563639911947 1 1
0.673960583645081 0.662210331830551 1 1
0.201365664910534 0.1974276167327 1 1
0.342000620348178 0.336155582069717 1 1
0.552915927355917 0.541757758461893 1 1
0.225557501733082 0.220573761892045 1 1
0.317858773635694 0.311743332418303 1 1
0.649128824053386 0.637850223676709 1 1
0.310837155993035 0.303662737304571 1 1
0.71542374910689 0.701992257568949 1 1
0.478706763138717 0.469006461862319 1 1
0.416582439176598 0.407834435962087 1 1
0.385763273639269 0.378198858170964 1 1
0.430961406326535 0.421135462857229 1 1
0.216336857407749 0.212258454486462 1 1
0.572194983720162 0.561972547835822 1 1
0.505464818060066 0.4949747422871 1 1
0.568877924627531 0.557392073816238 1 1
0.343598577774376 0.33567642038703 1 1
0.43462705313027 0.426479297203832 1 1
0.355395731751697 0.346976535688805 1 1
0.804896073341433 0.78955862619168 0 0
0.477052772883354 0.468357489014012 1 1
0.213163254539899 0.21002991063437 1 1
0.329877946500604 0.324344773890495 1 1
0.302341906003187 0.298387454803348 1 1
0.366263980008575 0.360781855273111 1 1
0.383527316250427 0.375077361120184 1 1
0.462144877372078 0.454397659208941 1 1
0.638622144353297 0.627010528946055 1 1
0.314903897701378 0.30877356598306 1 1
0.411279794297386 0.403586069416079 1 1
0.769269707952584 0.754989021042174 0 0
0.760863567298227 0.744851884236044 1 1
0.409603522797603 0.400364077736305 1 1
0.266925099828345 0.26242357217793 1 1
0.621443296659209 0.609070978472701 1 1
0.58411915404099 0.571862585592504 1 1
0.528408071271223 0.519202188978121 1 1
0.354206929551343 0.346736041726431 1 1
0.635815542717289 0.624144316604298 1 1
0.888938817379909 0.874028411743859 1 1
0.616043082817849 0.605621415202471 1 1
0.290994789063264 0.286997172890321 1 1
0.572570470653476 0.563183692200184 1 1
0.51099061327378 0.501599649436677 1 1
0.613209315832575 0.602119689983352 1 1
0.538930424168501 0.530392999871985 1 1
0.604614355882023 0.592533694265422 1 1
0.285825850223582 0.280126519659963 1 1
0.534569963115303 0.525337520528246 1 1
0.526540691548209 0.51516709867995 1 1
0.853820409424583 0.83758238241539 0 0
0.480661667827301 0.472712350312924 1 1
0.576513827598885 0.565494160320097 1 1
0.544963863162316 0.535164514662689 1 1
0.58709604061486 0.574189713358556 1 1
0.44215343998846 0.434272105597865 1 1
0.356814594166916 0.350222830744415 1 1
0.591227965984727 0.579334049781657 1 1
0.601784280035076 0.592823810876788 1 1
0.707234806294085 0.693127709728546 1 1
0.453927615308883 0.445367227922765 1 1
0.38455256834487 0.378065628401709 1 1
0.862596147686969 0.846872121995438 0 1
0.797513014634085 0.780335503749632 1 1
0.658836360466692 0.645956156089985 1 1
0.540619341667801 0.53033480646723 1 1
0.52765283480557 0.514836336978999 1 1
0.478647715627176 0.470590919468016 1 1
0.679168620229622 0.668145820494491 1 1
0.473941344188947 0.463992046240454 1 1
0.785852691152389 0.768004450339498 1 1
0.780715596111008 0.766160857473077 1 1
0.789674743193344 0.773957068564722 1 1
0.371453782145162 0.363035885662015 1 1
0.648273699974327 0.634804385441417 1 1
0.440309491460709 0.432395035260094 1 1
0.480485163872375 0.472103068344569 1 1
0.597556266489929 0.586054893345229 1 1
0.290001347556451 0.28437601717119 1 1
0.249388495298622 0.243088060709084 1 1
0.389548775800909 0.383250779872978 1 1
0.39013976607704 0.382088058827412 1 1
0.616999590967868 0.606079699958129 1 1
0.769742593803562 0.754717417324876 0 0
0.511045831502317 0.499928114513375 1 1
0.623242884787388 0.611914363900465 1 1
0.366575743745231 0.3596200775059 1 1
0.743501318211251 0.728810612763896 1 1
0.770151367054396 0.756104945988635 1 1
0.174602189911944 0.170002150133542 1 1
0.386918336872511 0.381130104322096 1 1
0.248851393572048 0.244667494422081 1 1
0.528571266255432 0.518470634836067 1 1
0.575173527146675 0.56461292705197 1 1
0.371005259629565 0.362891820654031 1 1
0.430406026471013 0.420288230878244 1 1
0.562131838015981 0.552393490552677 1 1
-0.0636828979571208 -0.06242404872238 0 0
0.542404160778861 0.533140423547473 1 1
0.735933899355147 0.720645620742245 1 1
0.6142558186956 0.600829427075452 1 1
0.464455983082304 0.456503858852067 1 1
0.356444691882804 0.351726262487669 1 1
0.471226808914432 0.462933401174748 1 1
0.302409282572008 0.296744947896215 1 1
0.431999669092737 0.423247354980595 1 1
0.517923558680339 0.508913553861269 1 1
0.457985702352145 0.450167208395554 1 1
0.350217487272702 0.344408636929289 1 1
0.76833005893999 0.754436693714552 1 1
0.805355682459541 0.792416948345405 1 1
0.714474537107544 0.70083584547896 1 1
0.374960651716957 0.367131284112204 1 1
0.430176353078012 0.421396130781221 1 1
0.911194261463115 0.894029775324197 0 0
0.497206626639588 0.488283213802864 1 1
1.06552722880887 1.04684527878163 0 0
0.434781688999423 0.426879372188821 1 1
0.530096134756221 0.521043172641559 1 1
0.20232119289891 0.198250129874576 1 1
0.476932988152829 0.466876268210604 1 1
0.380424730476416 0.374325207696438 1 1
0.713388776576977 0.70099543775602 1 1
0.0614249924934222 0.0589071216801008 0 0
0.625546314781802 0.614136853154559 1 1
0.686110313106567 0.673511631556806 1 1
0.716359420500959 0.703361199576865 1 1
0.69781724213697 0.684981652600802 1 1
0.324138066672632 0.317866689375651 1 1
0.529634337480531 0.520370797586248 1 1
0.60920719327831 0.597242733823727 1 1
0.422391598110398 0.413306678253588 1 1
0.721259161404378 0.707045076241523 1 1
0.168839098822009 0.165776627220612 0 0
0.297452656212826 0.291439448272332 1 1
0.893368780330946 0.876231555011704 0 0
0.425514220520506 0.416131255345304 1 1
0.495081107689702 0.484889524413282 1 1
0.207467002702173 0.204115980492526 1 1
0.270180814891046 0.264869931216669 0 0
0.696870765295542 0.682812221634129 1 1
0.684122536117811 0.672002753654124 1 1
0.375250568755205 0.366948754841525 1 1
0.681419566702393 0.668020266159515 1 1
0.604588823307263 0.594132573038179 1 1
0.661025082543797 0.647756850873605 1 1
0.517771565995281 0.505619278737425 1 1
0.312327603241509 0.307179259139351 1 1
0.414366419551929 0.406430206182979 1 1
0.470741412448357 0.462045997485728 1 1
0.546728614051742 0.53568568197244 1 1
0.388182243818757 0.3815083983528 1 1
0.335405836211672 0.329612030156129 1 1
0.185871688642409 0.18265956909074 1 1
0.683316600075063 0.670262533409068 1 1
0.36606168047513 0.358855886196102 1 1
0.580838110473348 0.569807658917284 1 1
0.301736188285237 0.296443426384165 1 1
0.184401355529699 0.180982216211474 0 0
0.737366572980694 0.722107792586563 1 1
0.692296707427812 0.678851602852962 1 1
0.177685755431181 0.175059911059053 1 1
0.630866769454108 0.616892386509749 1 1
0.858452015376562 0.842416168554885 0 0
0.597612336765057 0.586576853711489 1 1
0.271383038037936 0.266206975813815 0 0
0.502417910650429 0.491103499938947 1 1
0.448447637965955 0.441316678869217 1 1
0.395188475372412 0.388957788503714 1 1
0.534871121167254 0.523207469286572 1 1
0.482095236795043 0.472548571236724 1 1
0.682390729092539 0.672216663963455 1 1
0.628797122872082 0.617657825589481 1 1
0.604187190398046 0.593373358480618 1 1
0.423738312961739 0.416454436890374 1 1
0.465561475807239 0.457391568265654 1 1
0.4494295903842 0.44121430167033 1 1
0.0796185011604212 0.0776012390218761 0 0
0.500935614992126 0.492753433953412 1 1
0.893611032418229 0.877172771509117 0 0
0.445666533812513 0.437582062700253 1 1
0.573697882282681 0.565184096068414 1 1
0.626447917149299 0.615446659446266 1 1
0.627324902432233 0.614234437234559 1 1
0.443753922375395 0.434657079953912 1 1
0.661899057681283 0.648343428657019 1 1
0.509191604318556 0.500550195098406 1 1
0.318386073558552 0.311736213610662 1 1
0.25125986350813 0.247086403368474 1 1
0.333757219457646 0.327002208609465 1 1
0.417681534882661 0.410923970351307 1 1
0.860617554111645 0.844133521233123 0 0
0.686175032078724 0.671731024096932 1 1
0.735376872404878 0.719471856256603 1 1
0.455380764265712 0.447487376942614 1 1
0.521088831329058 0.511527515910731 1 1
0.535482710690032 0.526229860047286 1 1
0.602491266396648 0.59056841062418 1 1
0.640826142516345 0.626477143759122 1 1
0.281288145390929 0.27486038493589 1 1
0.471028178297267 0.463068534827871 1 1
0.557083972523578 0.547702004316242 1 1
0.607815283607803 0.597025569233597 1 1
0.412145567376538 0.403620393645727 1 1
0.486691902407697 0.476798596278253 1 1
0.510392560616882 0.500795730033028 1 1
0.0230869075124954 0.0242582591272773 0 0
0.593078195878969 0.582544293720725 1 1
0.717112257551579 0.703544763211753 1 1
0.427205779901555 0.419082812354 1 1
0.371801206604016 0.364885071791584 1 1
0.696956495414957 0.683617099164025 1 1
0.265195045659733 0.260674182220493 1 1
0.54698881875134 0.536550733750904 1 1
0.617464876200654 0.605944494560494 1 1
0.634369282023873 0.622731358666874 1 1
0.72439388079172 0.710734465355819 1 1
0.453684965758556 0.444085109690774 1 1
0.886682414308125 0.868976115396257 1 1
0.613024321726432 0.601265220282897 1 1
0.634245414947395 0.621206052584188 1 1
0.501866576759118 0.492297942170198 1 1
0.657621901737896 0.645369021259083 1 1
0.763495419113599 0.747100539846017 1 1
0.548730144471501 0.537620264960965 1 1
0.532173773449621 0.522113407200199 1 1
0.531257238312249 0.520177999437375 1 1
0.110523214596368 0.109108843023444 1 1
0.213655792106124 0.209017019597953 0 0
0.0853892903499156 0.0847223479259321 0 0
0.574901903669703 0.56421416032546 1 1
0.425329014205851 0.419087413597771 1 1
0.654466891992539 0.642146323492524 1 1
0.731401254199492 0.718423792969533 1 1
0.45725702305155 0.448702976313887 1 1
0.705933733422067 0.691389264301627 1 1
0.724902495665161 0.710478642788363 1 1
0.313691390943216 0.307589816952834 1 1
0.404679958313735 0.395606989658263 1 1
0.480691193912713 0.471672124376856 1 1
0.543431992203021 0.533940724880477 1 1
0.350659876175531 0.344320176630592 1 1
0.434896926149519 0.42473391094003 1 1
0.510603081837302 0.502336019507215 1 1
0.397883888867313 0.391525983844853 1 1
0.480768737618909 0.472133089804822 1 1
0.379141975040761 0.372916540269425 1 1
0.446397489867978 0.438348210735272 1 1
0.388897128050193 0.38125297233169 1 1
0.267469256200137 0.261193065347907 1 1
0.681835743325584 0.667601515234803 1 1
0.939059673760419 0.919281565615913 0 0
0.426525213179865 0.418138561032006 1 1
0.458519639317111 0.449964778159527 1 1
0.347386855995741 0.342526152231113 1 1
0.665674457115164 0.652752848578782 1 1
0.317312102986873 0.312396810913676 1 1
0.670871002436206 0.658516210744252 1 1
0.578742375984534 0.568833059110285 1 1
0.965480810023919 0.948789625573243 0 0
0.363070135361093 0.356479377494622 1 1
0.637419948018666 0.625467235884727 1 1
0.586594867959939 0.575200635716497 1 1
0.418070205968668 0.412213825205245 1 1
0.64049569536498 0.6252063524652 1 1
0.291544824678014 0.286441500454996 1 1
0.858845211085214 0.844195399451035 1 1
0.461942020990826 0.453301524596918 1 1
0.700863683790711 0.688203260472161 1 1
0.445561579461473 0.437641669429513 1 1
0.349370887612549 0.342360241038302 1 1
0.311570566399353 0.304912083244809 1 1
0.560643030563744 0.550200973495088 1 1
0.612797489167172 0.600598962184534 1 1
0.575869658259596 0.563689633540231 1 1
0.685037689150555 0.6733082829991 1 1
0.419106544518643 0.410142203551638 1 1
0.830264587191561 0.815361770472777 0 0
0.752246533084639 0.738919472205449 1 1
0.379034758660793 0.370912992171501 1 1
0.613590763922568 0.601081727757982 1 1
0.589900402567347 0.579531627771971 1 1
0.718092940030499 0.705383214471101 1 1
0.19517705797752 0.19103934266215 0 0
0.380794237600312 0.372988609591594 1 1
0.285233536583994 0.280588046837599 1 1
0.316979206459623 0.311331638010719 1 1
0.314831664048493 0.309210922245956 1 1
0.353976887444476 0.346585767339937 1 1
0.32311053815562 0.317083827717516 1 1
0.27106521240586 0.267495536922964 1 1
0.655584392266582 0.644770530299689 1 1
0.56971869942846 0.559437580718469 1 1
0.709075526164376 0.694141163276557 1 1
0.58686891375345 0.57437086338093 1 1
-0.0293332007272999 -0.0309794310289053 0 0
0.913129106583797 0.894808762500437 0 0
0.724870141221759 0.710303419282169 0 0
0.565603783459386 0.553030265170025 1 1
0.351240560865225 0.343668629121084 1 1
0.150608626818276 0.148270337566513 0 0
0.201507825950942 0.196370707367334 1 1
0.513564803318838 0.501772866680175 1 1
0.447845973471116 0.439293657425287 1 1
0.559329019771674 0.550378444634882 1 1
0.285661805204236 0.280578531556079 1 1
0.298993821762376 0.292284665429157 1 1
0.710642914813094 0.697598311472795 1 1
0.738676109838861 0.725425485405869 1 1
0.689557891414349 0.67693494488066 1 1
0.611552582671038 0.600833972354323 1 1
0.301511382703575 0.295256158019222 1 1
0.673498072860944 0.66226105258282 1 1
0.572396794260182 0.562982943629385 1 1
0.107907977358454 0.106039566389732 0 0
0.356348525166743 0.349380730500971 1 1
0.476982174689717 0.466879084923912 1 1
0.488446779510576 0.480091530590744 1 1
0.447401178523897 0.438912884736205 1 1
0.397924291670363 0.390090671360494 1 1
0.0261207624646933 0.0265044742327883 0 0
0.363424042289574 0.35739398361221 1 1
0.275809622885997 0.270097933636969 1 1
0.677393316811784 0.661491152338271 1 1
0.244173879650865 0.238391546971578 1 1
0.698531000834945 0.68567209039467 1 1
0.380431299272078 0.372283467404698 1 1
0.748751659177603 0.734231915079826 1 1
0.318452206383185 0.312340028410462 1 1
0.501087572787477 0.493169731140506 1 1
0.482259984395633 0.47314839710575 1 1
0.291348574083316 0.285648305560863 1 1
0.54313570020767 0.532959906383478 1 1
0.286373436327812 0.28104379432616 1 1
0.335944619613928 0.329942637892857 1 1
0.897752675374461 0.880771977794538 1 1
0.363653437568818 0.358290248343949 1 1
0.582609775103122 0.570782923684206 1 1
0.643160316321857 0.630923674916679 1 1
0.371769109293474 0.365788073056364 1 1
0.590060955109405 0.578314047513242 1 1
0.381433133278632 0.374082690358113 1 1
0.635582213827317 0.623130657867201 1 1
0.599809522193049 0.588743453567911 1 1
1.10522059117902 1.08567187894298 0 0
0.752146652125735 0.739292722410158 1 1
0.615106919223072 0.602665188526733 1 1
0.721562183052653 0.70779769069555 1 1
0.282080416664636 0.277201639870251 1 1
0.458598309077708 0.450759022659534 1 1
0.670717045012829 0.657833299079961 1 1
0.599807944754726 0.587904500877242 1 1
0.31628487077737 0.31012021023216 1 1
0.336147117223077 0.329847136991949 1 1
0.372426604721779 0.365040346749012 1 1
0.530900050691625 0.521882324094458 1 1
0.278199200376288 0.272889723997983 1 1
0.57869130228277 0.567678553257067 1 1
0.624224088366624 0.614272260757447 1 1
0.504439951174632 0.494746551351596 1 1
0.431098249813562 0.4211024459401 1 1
0.478955797459739 0.469747627639192 1 1
0.35637139788256 0.350727611360788 1 1
0.0475652046826928 0.0486554221059867 0 0
0.425026756162597 0.415298862029848 1 1
0.494873178999853 0.485159177412445 1 1
0.562245096090417 0.549292902408838 1 1
0.245364001544899 0.240108627542902 1 1
0.603072882323856 0.592186627329057 1 1
0.704003321513386 0.690980892890347 1 1
0.371473711826254 0.364695807483748 1 1
0.688641706146926 0.675604300215113 1 1
0.481747121830305 0.471907809862345 1 1
0.469352418869106 0.460726763173521 1 1
0.552952449058139 0.542342217022302 1 1
0.759385074821138 0.744767225312953 1 1
0.672487958914784 0.658419266209745 1 1
0.457194308930302 0.449266445957469 1 1
0.751733110095103 0.738496506031384 1 1
0.341729801742485 0.336055064567698 1 1
0.528438890261449 0.518789780911076 1 1
0.307234974361611 0.302546254304294 1 1
0.381912458993526 0.374843564005918 1 1
0.414451504972955 0.407364344143053 1 1
0.827826383336844 0.810749310213498 1 1
-0.128367154437149 -0.12619072040814 0 0
0.49123089475177 0.481224650465308 1 1
0.325072204975583 0.320398623878787 1 1
0.658890737601924 0.64588831019422 1 1
0.506594110157307 0.497363447122446 1 1
0.587138499793304 0.57615672281793 1 1
0.480527107304624 0.470845378457915 1 1
0.715674629690076 0.702347423480526 1 1
0.548273155360936 0.538320390045426 1 1
0.417576067910193 0.409220129836405 1 1
0.116703477613961 0.114501129380993 0 0
0.795619091540072 0.782583002451633 1 1
0.262924527055874 0.257762161319088 1 1
0.310085616744526 0.304916768844459 1 1
0.746188596291347 0.732595741831764 1 1
0.184056095162767 0.180767591955098 1 1
0.597561392641465 0.586543167724321 1 1
0.581040708809754 0.571001167602218 1 1
0.606274403595724 0.595072390641744 1 1
0.425827662292826 0.418573421824142 1 1
0.562288725792744 0.550381004175764 1 1
0.677653609901919 0.662585227822684 1 1
0.194902833334975 0.191131173780506 1 1
0.57579772812622 0.565396145538019 1 1
0.36033955639068 0.353587548472689 1 1
0.57028788523886 0.560491212950467 1 1
0.551026164765441 0.54294179828938 1 1
0.673529770066272 0.660518584207522 1 1
0.272625552919092 0.268412670032295 1 1
0.650029926653241 0.636118580983712 1 1
0.514344891641638 0.50483519679234 1 1
0.5794373682664 0.568326452399462 1 1
0.507007029128026 0.496275490539846 1 1
0.55640067911888 0.546059235296483 1 1
0.405528437881877 0.398616211847129 1 1
0.426711066461818 0.419508944896528 1 1
0.575641270442052 0.565641068736323 1 1
0.325285398216638 0.318164951285573 1 1
0.319009252068914 0.313211408880932 1 1
0.435376214811782 0.427892933581417 1 1
0.784058194592072 0.768212685976896 1 1
0.655523370720358 0.643233687907404 1 1
0.582909200800081 0.572180335062001 1 1
0.536373680602764 0.525679294597706 1 1
0.742997421444488 0.729663989033159 1 1
0.707216435773622 0.692659255564296 1 1
0.792539560341493 0.778184507983356 1 1
0.396540618109893 0.391066887856316 1 1
0.83771523953299 0.822653069660027 0 1
0.372496022294508 0.366424914457627 1 1
0.331765472514712 0.324637184427568 1 1
0.375021578606751 0.368098782758423 1 1
0.528084522635601 0.518571502136654 1 1
0.680295045688596 0.668143909066832 1 1
0.797031898203423 0.78168327517183 1 1
0.515340358340865 0.505733440028309 1 1
0.623385714828395 0.611240015403715 1 1
0.503670538268703 0.493477041656672 1 1
0.614828291346818 0.602034473952632 1 1
0.550079880975803 0.540390658118468 1 1
0.549439421169774 0.538574158871645 1 1
0.74094986722804 0.728102526536888 1 1
0.385580703581412 0.37756149076109 1 1
0.869214030909756 0.851956910895606 1 1
0.550117869900479 0.540343770333532 1 1
0.457476498783188 0.450385413614303 1 1
0.721817923409852 0.709383815763244 1 1
0.589014778185107 0.578719359422716 1 1
0.50745110560302 0.49603182928103 1 1
0.683566885183609 0.672392629790158 1 1
0.591052348954491 0.581014455276983 1 1
0.862196446875018 0.8458917820434 1 1
0.778330976517657 0.764562010081397 1 1
0.414870671140303 0.405672860702619 1 1
0.115956779152082 0.113272841566508 0 0
0.423739566879102 0.416741039907097 1 1
0.634433095372538 0.623372044325046 1 1
0.348263040140561 0.341013341740822 1 1
0.39394692038353 0.385912393635915 1 1
0.58903499420238 0.578356729969507 1 1
0.579666951895984 0.568642720200574 1 1
0.365165220801497 0.359412971640022 1 1
0.424366324870767 0.416395037583772 1 1
0.363316888055396 0.356654226070169 1 1
0.538487037385368 0.528981046996662 1 1
0.433684068384763 0.424180892931988 1 1
0.512566218068687 0.502940084215821 1 1
0.766813056503274 0.751750397254752 1 1
0.391320455558953 0.382363964278894 1 1
0.643656330828366 0.631875319259374 1 1
0.83816807040205 0.822261777477573 1 1
0.63631692734357 0.625207573025845 1 1
0.0262259818548147 0.0255124779564657 0 0
0.798491988246375 0.781270434387925 1 1
0.272388204619872 0.268416829171435 1 1
0.563165459648185 0.554420007230864 1 1
0.604997174032437 0.593763476596563 1 1
0.73788413239573 0.723503512665881 1 1
0.23567516682208 0.230904045818795 1 1
0.50943514007411 0.497353305165606 1 1
0.21446967567084 0.210359309934387 0 0
0.615962886580759 0.605175472960033 1 1
0.657194965174252 0.645419022486046 1 1
0.408021027214731 0.400272955725018 1 1
0.954420489037359 0.937377566301109 0 1
0.360367627651132 0.354077099471358 1 1
0.574542646532842 0.563735134331551 1 1
0.796542830288595 0.780108884516817 1 1
0.360951116524469 0.354500567422649 1 1
0.587562651735247 0.574985714820571 1 1
0.442247740494853 0.434405386275533 1 1
0.547130319187875 0.536538973849315 1 1
0.841540563718353 0.826089464645299 1 1
0.775599965278992 0.761263498560414 1 1
0.749081973491447 0.73466867907333 1 1
0.257002074939476 0.251203511923434 1 1
0.23536172873867 0.230033976533005 1 1
0.610813656324154 0.599753691926141 1 1
0.476783991965486 0.467587897075689 1 1
0.365736371338539 0.358774119185112 1 1
0.280799070736543 0.276514946694221 1 1
0.483661133999264 0.474974434897285 1 1
0.358096643911686 0.351373448228274 1 1
0.252903864523498 0.246573004642461 1 1
0.469038510510178 0.460005852164215 1 1
0.182977713686341 0.179235747775731 1 1
0.623730905067895 0.611263226002698 1 1
0.776996830197979 0.762488448186273 0 0
0.451221409752617 0.441546872631755 1 1
0.727927624089171 0.714928176381666 1 1
0.480146456147116 0.471078210998287 1 1
0.485121408052271 0.477097076870092 1 1
0.986822626954583 0.969050491716551 0 0
0.608580868361658 0.597321243082707 1 1
0.455243201276607 0.446791742904277 1 1
0.607282007551763 0.596281980843345 1 1
0.378377999186411 0.371968276554763 1 1
0.382659187644635 0.374945533827639 1 1
0.616914917685225 0.604427252779252 1 1
0.406150849013865 0.398443548987348 1 1
0.770634808054474 0.75676872374608 0 0
0.714925832937254 0.701135267123305 1 1
0.53741700554879 0.527989028478393 1 1
0.571998730720205 0.562061696865479 1 1
0.359216436426097 0.352944732928925 1 1
0.711077048671299 0.697084594051092 1 1
0.577512183487686 0.566828968771208 1 1
0.398168945534266 0.391209182158841 1 1
0.46996808815414 0.46127480511341 1 1
0.30999299969636 0.303026940006138 1 1
0.289742571026498 0.284717510547748 1 1
0.466653741046707 0.456529751449203 1 1
0.454171545772876 0.444542946029398 1 1
0.246752018881745 0.242199330101348 1 1
0.268520728082942 0.26437216218223 1 1
0.394240107030464 0.38574953435679 1 1
0.280065823655247 0.274351617559464 1 1
0.417566678219105 0.410019878074284 1 1
0.405045302805251 0.398830675863497 1 1
0.465935995040141 0.458778225695353 1 1
0.481440619953622 0.472273930279183 1 1
0.467127115174099 0.457790339740932 1 1
0.187127869574892 0.183832686775361 1 1
0.662382763221808 0.651640017099174 1 1
0.804531447474892 0.790329815090951 1 1
0.699653688976473 0.685936762378807 1 1
0.409146567184539 0.402361948489953 1 1
0.548456581582336 0.538169988217707 1 1
0.731428852528664 0.718342550408017 1 1
0.462058926012433 0.452919865535937 1 1
0.326395019638597 0.319029418319393 1 1
0.423658605636345 0.415740036373188 1 1
0.445742592372473 0.436049207058606 1 1
0.531835681607007 0.521884637760146 1 1
0.494181961616296 0.484226301648481 1 1
0.398210955225109 0.391411130982506 1 1
0.719111344750194 0.705665751762754 1 1
0.532161607148112 0.522882297645497 1 1
0.498173603188995 0.487412931657541 1 1
0.369040959488969 0.362542280491027 1 1
0.308130440329042 0.302249375940842 1 1
0.0306547913074242 0.0289382338380606 0 0
0.217887650877659 0.214272833320382 1 1
0.376164727891652 0.370165450223058 1 1
0.228921812717826 0.224715872869291 1 1
0.62925142080863 0.618122245229285 1 1
0.770966382626074 0.757209303326925 1 1
0.292130975633887 0.28614018178693 1 1
0.407159351213994 0.39937084716449 1 1
0.388115001675913 0.381029037977798 1 1
0.671255201326385 0.657348395556804 1 1
0.977798337265652 0.957445645414887 1 1
0.528376689057938 0.517132659412107 1 1
0.184827878277153 0.180796973904553 0 0
0.445000734512932 0.436012754101285 1 1
0.372968837098501 0.366302689484687 1 1
0.674529245209928 0.66240215399352 1 1
0.497573112529226 0.488535467497483 1 1
0.589833786291761 0.578283414194266 1 1
0.348481793128993 0.342624796080371 1 1
0.199837768745626 0.197193451839988 1 1
0.544677038242085 0.535199117861057 1 1
0.382314188152691 0.375536968083743 1 1
0.437555277672042 0.429407451302136 1 1
0.693348769667757 0.68029823930982 1 1
0.33874769403864 0.331981845961046 1 1
0.646373102961691 0.633638734976585 1 1
0.199544721789218 0.195597746059617 0 0
0.669395456763935 0.657647154273844 1 1
0.400875949392979 0.394109835727887 1 1
0.627271347440519 0.61499530291514 1 1
0.433409858936681 0.426280824269763 1 1
0.467855990590088 0.45790964141775 1 1
0.558428827511004 0.547878578438091 1 1
0.367219326641986 0.359250831159391 1 1
0.44587409170572 0.434557107375597 1 1
0.557241882060782 0.545699200711021 1 1
0.484153370813949 0.474900306599767 1 1
0.0894505304443585 0.0881039568640021 1 1
0.790845358737697 0.775690839195891 0 0
0.493089215587828 0.482314751028502 1 1
0.767262280008655 0.7518145781556 1 1
0.580260791553558 0.569716119314676 1 1
0.72178765751018 0.708050809141652 1 1
0.236585304894448 0.231440319567487 1 1
0.0989367471510936 0.0968830148587054 1 1
0.557801394581984 0.547959270895114 1 1
0.452507316419683 0.443781339701449 1 1
0.907761424603135 0.89208187801966 0 1
0.599179628309883 0.589496290263228 1 1
0.176877749759447 0.17506162539847 1 1
0.341445872521896 0.335353810548837 1 1
0.209418986803694 0.203906576627442 1 1
0.0946688000079992 0.0928433546718695 0 0
0.714516858176046 0.699914232114403 1 1
0.25947670080907 0.255330192076091 1 1
0.499824635768394 0.491714856074998 1 1
0.418231599538237 0.410431529996717 1 1
0.311148945168658 0.304936009264173 1 1
0.309711268137667 0.304528710727682 1 1
0.434933003950015 0.425891413348677 1 1
0.218473489595115 0.216266189871668 1 1
0.459884406559118 0.450792913815922 1 1
0.291238039161501 0.286898456737173 1 1
0.465203060206278 0.456737453789009 1 1
0.624227792436259 0.612246251798984 1 1
0.596504249442745 0.5844312718426 1 1
0.499653261875522 0.489637045476268 1 1
0.564805499127091 0.552581203989656 1 1
0.823485903331762 0.809702204939964 1 1
0.664114406439536 0.650849585554433 1 1
0.539096174680604 0.529568222206576 1 1
0.34922375428074 0.342647552164308 1 1
0.379123940087444 0.371894583156788 1 1
0.282761602641242 0.277210268165861 1 1
0.461104018853254 0.454635805467423 1 1
0.678919200767414 0.66758950254576 1 1
0.872160786538387 0.855596116923535 1 1
0.366366174123616 0.359073724274591 1 1
0.512422446938818 0.502602378609797 1 1
0.954864269443316 0.936782803697707 1 1
0.260127344861643 0.255321066891388 1 1
0.518604968233132 0.507802570666 1 1
0.343110920368605 0.338293627914409 1 1
0.540199264644149 0.530756247560328 1 1
0.459529662212099 0.451072497480704 1 1
0.718601524000044 0.705550359090155 1 1
0.517956939596633 0.508144895187101 1 1
0.361197651413629 0.354541731813191 1 1
0.504691410656661 0.49455301692477 1 1
0.314739918497728 0.309454257616474 1 1
0.905854633817572 0.889550044362344 0 0
0.13903375482199 0.136094829701992 1 1
0.577053879882395 0.565686103666376 1 1
0.669309242322445 0.653530283056067 1 1
0.525489652119646 0.515691170967302 1 1
0.178349650627589 0.175344243301705 1 1
0.482939262027643 0.474272866425685 1 1
0.585163663705748 0.575324297378881 1 1
0.133442044560694 0.13006021517892 0 0
0.19567431530423 0.191326754830246 1 1
0.489243705979052 0.481007889324554 1 1
0.211976746005027 0.20819692144942 1 1
0.124111832708279 0.122057311261965 0 0
-0.0488681786955765 -0.0480419031630633 0 0
0.641603530018295 0.628528767056363 1 1
0.742867092124746 0.730034858678721 1 1
0.0271480542096672 0.0282565933608975 0 0
0.597701197587269 0.585741350187046 1 1
0.351008128395082 0.344309488472064 1 1
0.541565619163412 0.532449380976115 1 1
0.306341617117547 0.300353601699306 1 1
0.877313779827222 0.860858812357795 0 0
0.746775487215312 0.730294998063286 1 1
0.582776868429502 0.572430273249231 1 1
0.347197387820567 0.341598041454332 1 1
0.20489147316813 0.200258486077756 1 1
0.687662815605843 0.675451662162211 1 1
0.0636614007384348 0.0629070827425919 0 0
0.478262391343837 0.468921715087313 1 1
0.465894079264966 0.457922363449635 1 1
0.436059167236002 0.426211197004873 1 1
0.665231986733214 0.651595057188157 1 1
0.410132064998472 0.401265989804522 1 1
0.406636825837143 0.399023094509283 1 1
0.468960545441581 0.461704628022765 1 1
0.358537910640191 0.350654433467529 1 1
0.367709547354516 0.361631087211476 1 1
0.81556980218634 0.800866061429725 1 1
0.379424213799883 0.371568379839599 1 1
0.644879864025356 0.633471525497052 1 1
0.608166663879171 0.596605500660197 1 1
0.447477759623513 0.438962761137685 1 1
0.576558391690945 0.567176505329992 1 1
0.295576134407012 0.290561266819649 1 1
0.689551049485809 0.676471964843 1 1
0.297902201886875 0.292356397769236 1 1
0.522662047152385 0.513110421621402 1 1
0.671165896526823 0.658446971755146 1 1
0.27502306478694 0.268882289723093 1 1
0.361450491300477 0.354442188040432 1 1
0.996927477675663 0.974654050157088 1 1
0.702142164637039 0.690342548856541 1 1
0.304840802026548 0.298380617076461 1 1
0.244703544940684 0.240182802824292 1 1
0.148511961528066 0.14608249543439 0 0
0.463273953498401 0.452203728796524 1 1
0.4599646542149 0.451340808368775 1 1
0.579373205874933 0.570178181739039 1 1
0.290529879958322 0.285759014450912 1 1
0.365132720177662 0.357996206166669 1 1
0.593749176671998 0.581914632741156 1 1
0.773374868896644 0.758625239362309 1 1
0.50350171638041 0.494235532434175 1 1
0.535322410649876 0.52544135704504 1 1
0.2289363274442 0.223955979623991 1 1
0.306503023783522 0.301014613603681 1 1
0.327742347207776 0.321268715321518 1 1
0.240472978813996 0.235730857401004 1 1
0.0322485701270435 0.0320688916297445 0 0
0.146405537232484 0.1436454079252 1 1
0.648984730395133 0.63749324596131 1 1
0.390712142270346 0.383206980633696 1 1
0.0765852692960005 0.0736832902460036 0 0
0.53969289535213 0.52910605619592 1 1
0.906157587753245 0.888700499179794 0 0
0.602269967264295 0.591620242585294 1 1
0.412752396487293 0.40296641861883 1 1
0.481632931726631 0.471670318294066 1 1
0.624815998489898 0.612178427880341 1 1
0.443608509829297 0.43592194497266 1 1
0.291652844756431 0.285771724625265 1 1
0.647688897831013 0.635302634341058 1 1
0.559839690807741 0.55021842576733 1 1
0.247645693590469 0.244176490573198 1 1
0.273720830747758 0.267927730134974 1 1
0.202839948177505 0.199826876435309 1 1
0.478281287443591 0.469834649891475 1 1
0.591835245477645 0.58040020395457 1 1
0.176033829732838 0.172903640109917 1 1
0.988022652887441 0.967526853702387 0 0
0.499556510117058 0.491009976877845 1 1
0.863912077893416 0.848341645569426 0 0
0.710945910063509 0.697775342431725 1 1
0.810504741306953 0.795334274660821 1 1
-0.0371822208642294 -0.0364285168631896 0 0
0.274225533804174 0.26926300477098 1 1
0.755967293665295 0.741627797619208 1 1
-0.0686728383728891 -0.0670689768588165 0 0
0.24309576780219 0.237884832089951 1 1
0.639884388433517 0.627132176501377 1 1
0.518585173795758 0.50817895093475 1 1
0.21344047406354 0.210564584523595 1 1
0.639237548953161 0.627592647654438 1 1
0.384325672847268 0.376720463414937 1 1
0.366655614828029 0.359107789386837 1 1
0.414285205451708 0.407295549423958 1 1
0.332503320319095 0.325714734734652 1 1
0.396418883112146 0.390020589750675 1 1
0.754501563949837 0.740092012785737 1 1
0.3368398216656 0.33022482749339 1 1
0.428932775710465 0.42167232870183 1 1
0.442188288078357 0.435171673441004 1 1
0.473968278523222 0.465966492138071 1 1
0.491473650353541 0.482665167848736 1 1
0.564389934635594 0.55548481416639 1 1
0.489050441552778 0.479514445778498 1 1
0.641974924118331 0.63177685168063 1 1
0.318091989770754 0.310850421441772 1 1
0.763126125750633 0.748875490770935 1 1
0.607676875527935 0.596141148248765 1 1
0.595925004017174 0.58583016139689 1 1
0.469227498808549 0.459313941444572 1 1
0.441441026023163 0.432579762696995 1 1
0.426807753737738 0.418275671864805 1 1
0.24995811031505 0.244442442581571 0 0
0.472053149358177 0.463075255088316 1 1
0.422261520030098 0.414767556559712 1 1
0.347918157397797 0.339620170779108 1 1
0.487512508634773 0.478445359864451 1 1
0.3873151581865 0.381656630409268 1 1
0.645120178037611 0.633053075670625 1 1
0.398352995833947 0.390665846008135 1 1
0.287690325242563 0.282314683492606 0 0
0.782344119808984 0.768423456285784 0 0
0.567566460047379 0.557362578821568 1 1
0.458372505230189 0.448765857465043 1 1
0.563574922584173 0.553127562792404 1 1
0.067378364288761 0.0647985820458563 0 0
0.40123101109411 0.393530779820167 1 1
0.55695179116616 0.546786548976232 1 1
0.258973609486837 0.254266397351429 1 1
0.189192211983604 0.185355797230644 0 0
0.554630662973285 0.544994128313786 1 1
0.611349129914918 0.601646400705748 1 1
0.60946117774522 0.599304119157028 1 1
0.202842302942191 0.198671926673779 1 1
0.501305116213087 0.492693457980143 1 1
0.529270612980281 0.519656107518539 1 1
0.611514263732769 0.600344068248775 1 1
0.664580979561744 0.652320655498888 1 1
0.321833306597928 0.31633961800044 1 1
0.442790872482161 0.433336334511888 1 1
0.83769939714867 0.821950302308594 0 0
0.520510892504029 0.511129728366397 1 1
0.71431811737644 0.701464752324119 1 1
0.389312673306462 0.382891296096371 1 1
0.703033608513952 0.690762606757623 1 1
0.760882825428146 0.745628347346376 1 1
0.184282699728639 0.180977818235583 0 0
1.0067678898121 0.988256416466329 0 0
0.736646462431438 0.72371836537897 1 1
0.612289447848051 0.599222174892536 1 1
0.838402366208968 0.823233122172058 1 1
0.1338417710202 0.130717982158721 1 1
0.518127049240304 0.508849938437013 1 1
0.40326955256775 0.39676855697053 1 1
0.704804977601111 0.691872035485256 1 1
0.528964822780708 0.518270323546233 1 1
0.332747312967428 0.325135240212718 1 1
0.690366493694276 0.675451934030689 1 1
0.549763243986079 0.539532372034948 1 1
0.806197031271601 0.789775983182984 1 1
0.434845413964626 0.426235757632779 1 1
0.508227296935093 0.498815949174447 1 1
0.480948223333073 0.470981544917631 1 1
0.636249807891026 0.623272673322913 1 1
0.457034317104739 0.449000404157254 1 1
0.602608799358092 0.590762023019323 1 1
0.683189197188163 0.669855563278315 1 1
0.679743816166444 0.667404057994032 1 1
0.710296414385323 0.696440317063625 1 1
0.482238960850732 0.473085671045561 1 1
0.418359292120883 0.411448295477853 1 1
0.570722029628833 0.561679403936065 1 1
0.693378874404568 0.679706182495171 1 1
0.707360636852909 0.693241739807794 1 1
0.435983084971178 0.428020863173044 1 1
0.657366480755206 0.644760696855394 1 1
0.79200309064446 0.777124750617613 1 1
0.302763402875275 0.297567076553836 1 1
0.283537383873733 0.278832573374534 1 1
0.338955762033896 0.333507939882942 1 1
0.383564279812577 0.375846208078192 1 1
0.518232192176603 0.507712959015533 1 1
0.450351971451548 0.442524976012707 1 1
0.422203165642011 0.413585554047521 1 1
0.321132740128172 0.314365798272028 1 1
0.726564576602574 0.712256077705556 1 1
0.37616196895238 0.367960556125625 1 1
0.54212198003457 0.53277970454419 1 1
0.744952958139592 0.730766435985136 1 1
0.593514665502199 0.583329483308905 1 1
0.698258632098601 0.685088011877678 1 1
0.939014216697967 0.920924804139075 1 1
0.560460853060372 0.548199898462689 1 1
0.510210674044001 0.501650903191642 1 1
0.34838887172653 0.341158519828775 1 1
0.513335150262341 0.504415640482146 1 1
0.682846453085621 0.670042794064746 1 1
0.246145333376014 0.240725623780125 1 0
0.264728488767067 0.258742233626415 1 1
0.585937676179605 0.57505734141485 1 1
0.448164282276847 0.440217253162603 1 1
0.631527182320153 0.618629823939652 1 1
0.449846501587712 0.441843499918178 1 1
0.423476585921658 0.414460934324922 1 1
0.719562180326453 0.705920987094398 1 1
0.533660828892903 0.524493668530661 1 1
0.397604836907526 0.390320196499448 1 1
0.387880818239946 0.380007958379098 1 1
0.422380022920369 0.414727569029372 1 1
0.246945550029463 0.241527023063792 1 1
0.591503611853947 0.579742093223094 1 1
0.578857610016368 0.567152848432994 1 1
0.567649822580588 0.556889520870744 1 1
0.710570576041964 0.697978360023931 1 1
0.129001257739992 0.126300248484008 0 0
0.392032824625332 0.384813670509541 1 1
0.296793028548898 0.290588559685077 1 1
0.529985183563721 0.5211938642052 1 1
0.487710751853853 0.479577165095437 1 1
0.639334690621681 0.627832345676089 1 1
0.307714517706093 0.301514337699615 1 1
0.344334877054349 0.338787278572241 1 1
0.805865021714142 0.792193635465142 1 1
0.30203451551445 0.295560302138934 1 1
0.584569851596716 0.572419010084729 1 1
0.536965769420136 0.527422022297408 1 1
0.462188586394102 0.453776542616107 1 1
0.661285365505299 0.647669420342698 1 1
0.49544790255009 0.48664481521235 1 1
0.405461064355051 0.398209017325045 1 1
0.362490834720484 0.354250830886731 1 1
0.456875048813236 0.447771678768106 1 1
0.334907796746944 0.328042515022166 1 1
0.504207096192768 0.495714469749948 1 1
0.674015526736361 0.661453761988663 1 1
0.538203777000298 0.529013768562765 1 1
0.369964981060932 0.36342451100881 1 1
0.312630621812647 0.30505005856923 1 1
0.578394035477504 0.567525910996858 1 1
0.367405787939981 0.361173656440203 1 1
0.627281478180006 0.615478241695789 1 1
0.882490042808189 0.866279414639873 0 0
0.535728327144478 0.525965553433389 1 1
0.363619515659315 0.356874203700402 1 1
0.346770119546614 0.34111736522983 1 1
0.42597654945507 0.417703126308008 1 1
0.631836999708573 0.621036764235774 1 1
0.273766040158059 0.267743816392022 1 1
0.874378281952491 0.856159474716101 0 0
0.291040822449586 0.284743193788076 1 1
0.459231856592823 0.451052047350736 1 1
0.284717429865141 0.278412455402508 1 1
0.712696425446851 0.699629705739178 1 1
0.605256596048229 0.594269864788367 1 1
0.28114309450557 0.275517669159381 1 1
0.504695733140119 0.495711340876997 1 1
0.379457137738176 0.370820620594893 1 1
0.477282311327247 0.46807273692668 1 1
0.469098724723194 0.459814158362961 1 1
0.684658907312001 0.672490912009603 1 1
0.186373135628265 0.183039333247561 0 0
0.338643855715598 0.33275296625866 1 1
0.532116545594431 0.522042594035143 1 1
0.840408018786839 0.824524064953834 1 1
0.369250539170621 0.363072479987561 1 1
0.539820475354146 0.52971812667771 1 1
0.52517203414413 0.514225308317314 1 1
0.296310348415092 0.291627135123216 1 1
0.449521047440908 0.441891389494082 1 1
0.605729881570674 0.59595209778035 1 1
0.451926835427369 0.444417411665078 1 1
0.503235119564419 0.494140497849633 1 1
-0.0141559904738512 -0.0141387684154499 0 0
0.428274023106389 0.421114805537779 1 1
0.562998783449134 0.551781181842378 1 1
0.599680848646542 0.585899645815155 1 1
0.840554229354769 0.824653100718734 0 1
0.242730530360307 0.23858979732772 0 0
0.670504285840173 0.657969494720965 1 1
0.655931024062235 0.644123570100267 1 1
0.737238760190768 0.722520202790852 1 1
0.412496295530054 0.405489456250392 1 1
0.706044972714054 0.693335456340509 1 1
0.34976117367823 0.342859253649555 1 1
0.650753407990783 0.637603452815639 1 1
0.524318629372208 0.514133207246565 1 1
0.123424184162457 0.119859607567931 0 0
0.591876939740824 0.580974204304313 1 1
0.344338815429713 0.337995896893242 1 1
0.327738063185505 0.321458576925448 1 1
0.57997769791544 0.568532348658925 1 1
0.343184172795501 0.336308983743375 1 1
0.136717616523416 0.133911311750248 1 1
0.300627702160024 0.294451895248072 1 1
0.363422964565008 0.356756010875672 1 1
0.353431337202534 0.345104607610441 1 1
0.208924204557697 0.203527878535679 1 1
0.454557634449399 0.446992468299508 1 1
0.476708164709654 0.467179510850821 1 1
0.527743269598036 0.518780628571048 1 1
0.617290018062234 0.606747927405161 1 1
0.494519124603589 0.484703677718917 1 1
0.267681066233459 0.261469428116947 1 1
0.758906726400644 0.745458914757173 1 1
0.612102443139936 0.599903852140829 1 1
0.16825845998211 0.164666870203953 1 1
0.218998444115374 0.216567347160252 0 0
0.679840668407036 0.66832862936395 1 1
0.703534784013132 0.689904784594853 1 1
0.743907871506322 0.728725491310805 0 0
0.536747908730703 0.526405561171485 1 1
0.421385905659787 0.413779611624865 1 1
0.495290945552785 0.485539102028689 1 1
0.399836230089841 0.392952890055608 1 1
0.623386875001538 0.610996343006478 1 1
0.429947517791876 0.421664140363215 1 1
0.215972806091582 0.212314000367788 1 1
0.890854338838379 0.874333902294915 0 0
0.398740072197332 0.38954268113428 1 1
0.469169798558933 0.460891772882338 1 1
0.482252861760442 0.471554730752577 1 1
0.722595469372927 0.709108482692503 1 1
0.486780367842819 0.477287118518048 1 1
0.616525271524652 0.604898756301762 1 1
0.704009923964528 0.692014127343453 1 1
0.602060851063506 0.590294373752257 1 1
0.646750123517962 0.6338911704934 1 1
0.396043552637919 0.388272082667962 1 1
0.50480458433399 0.495936329962948 1 1
0.744406364720983 0.730187567552654 1 1
0.623663555067301 0.612799419976534 1 1
0.528539003816212 0.518627094644788 1 1
0.18062430265857 0.17859871670061 1 1
0.545736065804794 0.534973576696638 1 1
0.369312526822262 0.362723164151657 1 1
0.364272664592358 0.357445682229177 1 1
0.893396771370662 0.876236890578577 0 0
0.419537426902656 0.413320914015942 1 1
0.37520136180491 0.368952343880762 1 1
0.417209103648517 0.409275389855074 1 1
0.52483473760265 0.513717806689343 1 1
0.434897199863208 0.427719211258104 1 1
0.625223676575617 0.613347592947064 1 1
0.537736655749321 0.529157562579055 1 1
0.56267509285575 0.553600104715234 1 1
0.668878191655756 0.655065660496084 1 1
0.380780832857356 0.372924763032243 1 1
0.201142764248362 0.197732832119514 1 1
0.727121580329231 0.711778349632622 1 1
0.527213297670977 0.51706659069693 1 1
0.280886807672902 0.274197136307575 1 1
0.217636313090363 0.214143108044424 1 1
0.181579084688303 0.178987400500318 1 1
0.174717704760457 0.170673548009699 1 0
0.217499926641939 0.213037001841385 1 1
0.627456218867736 0.615932347720514 1 1
0.619936965825547 0.609286639874811 1 1
0.548989073511802 0.536556271587384 1 1
0.32126888327427 0.313551382027017 1 1
0.489648702812986 0.48204017426694 1 1
0.390032050307333 0.383958229896669 1 1
0.406426314377849 0.398212211369467 1 1
0.525304878892882 0.516494106932706 1 1
0.734115145253558 0.720825569831171 1 1
0.149790070127494 0.148143436148747 0 0
0.113914831795077 0.111051543343585 1 1
0.648683535142219 0.636589714791131 1 1
0.563221527268412 0.551669506082083 1 1
0.456922021617624 0.446273233157362 1 1
0.556219578357612 0.546248012840792 1 1
0.164699335112455 0.160633780938823 0 0
0.36146311009938 0.353687855036442 1 1
0.56827448277623 0.557561869175951 1 1
0.453908329437227 0.446407807244419 1 1
0.495179576281798 0.486889595046912 1 1
0.644248647565692 0.630562701909542 1 1
0.405355184213102 0.397421117380851 1 1
0.463408546031004 0.454119501055729 1 1
0.334575995099023 0.327962640140444 1 1
0.673689023808484 0.661073246619811 1 1
0.787012807495342 0.770454040770509 1 1
0.177691544532115 0.172620622670528 1 1
0.735769181068999 0.721600348996873 1 1
0.715270016165388 0.701789466497544 1 1
0.466372687778792 0.457204060193552 1 1
0.411970349963913 0.403451061645885 1 1
0.525855878019586 0.516727589360458 1 1
0.399244672832727 0.392553009879774 1 1
0.515937856075533 0.50578391556369 1 1
0.754393060685607 0.741555639389887 1 1
0.342597517295488 0.33545201834388 1 1
0.297238343702506 0.29142197018245 0 0
0.18970569944987 0.186422634927602 1 1
0.372913132714098 0.366170533946144 1 1
1.06757901331339 1.04755872495946 0 0
0.460644791141782 0.451837411638601 1 1
0.823815455803026 0.808417041684095 1 1
0.306427459603186 0.299883603918243 1 1
0.368567849847619 0.361654934461653 1 1
0.587766859004417 0.578011175985011 1 1
0.215854969940825 0.210097334372173 1 1
0.387940619798338 0.38080318746855 1 1
0.241249060942006 0.236382640027771 1 1
0.510137642303509 0.500774922008769 1 1
0.480752860718803 0.470415032102221 1 1
0.287825616593698 0.281051357087229 1 1
0.708197255616737 0.694738576099043 1 1
0.388378945731006 0.382645329471856 1 1
0.704497101270475 0.691466688431109 1 1
0.471675302349211 0.462792358245732 1 1
0.73801182667767 0.72494537333467 1 1
0.0737525003283572 0.0732223090845296 0 0
0.482653877620099 0.474211625307653 1 1
0.556011682700475 0.54649633148905 1 1
0.229559923056902 0.224904236391602 0 0
0.297160787786625 0.291655289150094 1 1
0.627121290102009 0.615427413736048 1 1
0.525682411419245 0.515728785295842 1 1
0.295200251250363 0.288716931113509 1 1
0.410418940443738 0.401570909232743 1 1
0.528982693640509 0.517454416882107 1 1
0.865064978070531 0.848278774849696 0 0
0.210035664583524 0.206265021702929 1 1
0.344786968644316 0.337879258655188 1 1
0.568856667548553 0.557028045666354 1 1
0.272344820786928 0.267843007609825 1 1
0.388216733121836 0.381297651303887 1 1
0.575070140936877 0.564954433310551 1 1
0.570179886940463 0.560195318056895 1 1
0.343620357743765 0.337877750412111 1 1
0.408257535070367 0.402289247565556 1 1
0.767115834941837 0.750720266731888 1 1
0.280776212471307 0.274398813247134 1 1
0.561375008982347 0.549831175242909 1 1
0.859042722670037 0.844072036549632 1 1
0.729835440429745 0.717004149757121 1 1
0.629513941947282 0.617285082925604 1 1
0.200427986667564 0.196308829200997 0 0
0.65087830236249 0.638057919089906 1 1
0.623084958356289 0.609834956801557 1 1
0.332484413235165 0.326532393420441 1 1
0.32658495034757 0.319361820441569 1 1
0.501045497677908 0.491852124178135 1 1
0.45923047033385 0.449985780407355 1 1
0.603418266640935 0.591773702437189 1 1
0.291749213650295 0.286847285476084 1 1
0.32281728591791 0.316622274878046 1 1
0.581470517138927 0.570624982953299 1 1
0.594034325277301 0.584019111728873 1 1
0.418879614779822 0.410882557569252 1 1
0.433752530121014 0.425411385095629 1 1
0.648546490050936 0.634761525720085 1 1
0.724554797048425 0.708909772272454 1 1
0.628846452714199 0.617066114942823 1 1
0.123549756174892 0.121817498295252 0 0
0.473156249829381 0.463470257896899 1 1
0.235272757899211 0.230378124671064 0 0
0.593229370184022 0.583066981439873 1 1
0.606967188293634 0.595489026125636 1 1
0.547537207564714 0.536833071579843 1 1
0.707041004244022 0.695831645531387 1 1
0.337125596802204 0.329346896503897 1 1
0.508211093563342 0.498878378557592 1 1
0.892720215323633 0.876484407535354 1 1
0.826755509650034 0.811012190589974 1 1
0.632969199906919 0.620474196900144 1 1
0.498064581881939 0.489024803454651 1 1
0.698235420202138 0.684607086426499 1 1
0.760482497948257 0.745184596233517 1 1
0.433447613330838 0.425985196499401 1 1
0.73796338680247 0.723683019319673 1 1
0.521603714512912 0.5118892296392 1 1
0.649203737804864 0.636173424100568 1 1
0.0460241540995896 0.0449239554255038 1 1
0.230983901596537 0.227502322706063 1 1
0.500534786097989 0.491571639320641 1 1
0.689600975980085 0.677500117648704 1 1
0.589005515848498 0.57725961043172 1 1
0.396319009246369 0.388781201214581 1 1
0.514100567815151 0.503505424959595 1 1
0.367806016278744 0.360179877264617 1 1
0.50102154185344 0.491264110158526 1 1
0.597096762619812 0.588576714951567 1 1
0.403672730177251 0.397618988368713 1 1
0.262482517639208 0.257649922082045 1 1
0.383159892247532 0.375302364599958 1 1
0.67580547972419 0.663138048901815 1 1
0.747545113833679 0.734015997342277 1 1
0.619208319032422 0.606512854464843 1 1
0.513508533126357 0.502930952627058 1 1
0.673688864105801 0.662294678486483 1 1
0.646694477780419 0.635444714695762 1 1
0.412365471271853 0.404019765403123 1 1
0.299550812391556 0.293375479317604 1 1
0.78496763354926 0.770370948960905 1 1
0.43951399122334 0.430487091864836 1 1
0.461467265011027 0.451613973572923 1 1
0.677563077357608 0.665103982550978 1 1
0.647557410501302 0.634412056785757 1 1
0.318926508063883 0.311712332783312 1 1
0.69670877884288 0.683891441740307 1 1
0.468135988158424 0.459060712423588 1 1
0.325484112882568 0.318268099413303 1 1
0.127573436285633 0.124342804433765 1 1
0.26047989296247 0.254779827121611 1 1
0.659699372842008 0.64813592605648 1 1
0.442733066436333 0.434283548409691 1 1
0.648081892754477 0.63637070687557 1 1
0.389313233445067 0.382630838547687 1 1
0.770874685983699 0.757488156323483 1 1
0.668736575907027 0.658116870781345 1 1
0.599926555868309 0.589089969741862 1 1
0.547722867509161 0.538000112848693 1 1
0.592338296268492 0.581448802061418 1 1
0.590464743045079 0.579803939650486 1 1
0.603577512856337 0.593230265342716 1 1
0.603228140394984 0.59357834728612 1 1
0.384564644594317 0.377076269385492 1 1
0.500087736409989 0.490967044859443 1 1
0.522239994415072 0.5106233117544 1 1
0.357170871673665 0.350140407367435 1 1
0.496690962557493 0.487406794813193 1 1
0.312583917119533 0.304486205526745 1 1
0.188887844428429 0.184088439624522 1 1
0.591258191341645 0.579775205437372 1 1
0.432888055553717 0.426331104228086 1 1
0.539311875638748 0.530594795765999 1 1
0.483906354269857 0.473592606766119 1 1
0.985138277818189 0.96551017115622 0 0
0.590566858383432 0.580303779683458 1 1
0.508651690680371 0.497236101636599 1 1
0.603704358062551 0.591077245506551 1 1
0.840765160590772 0.826265845503247 0 0
0.61300652297444 0.600550553226245 1 1
0.522008064377122 0.510006008171002 1 1
0.535837782028841 0.526127100295077 1 1
0.720749720292539 0.706808468519735 0 1
0.606555779573099 0.59527936688941 1 1
0.518871526881718 0.50989565894827 1 1
0.500006809685538 0.491224605854416 1 1
0.317033989900292 0.311539173612943 1 1
0.685429581377824 0.672126666241276 1 1
0.522166834318648 0.512062047901957 1 1
0.394762326895687 0.387703305411534 1 1
0.606768211923054 0.595625226401086 1 1
0.496578405199893 0.487999586901983 1 1
0.658069039355617 0.64648734705192 1 1
0.509782024294139 0.498911195440082 1 1
0.640530830396263 0.62848523891268 1 1
0.587363738578954 0.576659759459786 1 1
0.690797667378285 0.677919732881824 1 1
0.458631601322665 0.449347290770192 1 1
0.515556718837534 0.505333525751877 1 1
0.403794649468102 0.395225407421888 1 1
0.694421713338314 0.682942260191664 1 1
0.427462009377885 0.418531870464067 1 1
0.611546167541084 0.600750823154948 1 1
0.62915389157783 0.617736429166231 1 1
0.719942284066832 0.706616686991965 1 1
0.512593250953159 0.503042711966156 1 1
0.23912467535686 0.234128504490727 0 0
0.532442464515381 0.523394687279346 1 1
0.267741077732831 0.262668047172577 1 1
0.480097777254952 0.471247656797388 1 1
0.585977570525512 0.575729611740245 1 1
0.772031706561453 0.75796903194471 1 1
0.321653928164508 0.315264692534568 1 1
0.65675208915442 0.645745477986187 1 1
0.30483001545538 0.299489408145647 1 1
0.257480812747925 0.252132181259074 1 1
0.683402702925712 0.670544388449935 1 1
0.506401676955972 0.496701905537953 1 1
0.489284102011926 0.480367239277966 1 1
0.599786771960163 0.589606071914174 1 1
0.479088484857929 0.470451608508729 1 1
0.638644195869573 0.627341556166722 1 1
0.490067033167029 0.48019924367941 1 1
0.745260615704859 0.730138344271088 1 1
0.498574588021264 0.487651194470876 1 1
0.273338114271759 0.267993553475759 0 0
0.612583737621419 0.60112070033094 1 1
0.145653539950447 0.1445669973186 0 0
0.55226245870135 0.541378567352662 1 1
0.620111226123575 0.606964504341644 1 1
0.690076531212675 0.677468890114576 1 1
0.391193516997929 0.381506410004062 1 1
0.809236741665188 0.794289619516202 1 1
0.620787115440492 0.607877340898281 1 1
0.528630051794123 0.518091988301193 1 1
0.380139529306628 0.372756969052373 1 1
0.468754056127558 0.459633981561792 1 1
0.528643447820636 0.518278812417304 1 1
0.546694511218707 0.53705856748617 1 1
0.387253650150493 0.379284676112262 1 1
0.616486464591146 0.60438126630401 1 1
0.221442916082425 0.217116689551642 1 1
0.547687649950343 0.536673435111832 1 1
0.39445719924521 0.38809741276547 1 1
0.283831593248356 0.279374065060414 1 1
0.381709806788011 0.373419554397062 1 1
0.284693140233409 0.278386049587735 1 1
0.386674946394028 0.379508171012095 1 1
0.333379595108623 0.326475153871853 1 1
0.494908592979726 0.486320157993444 1 1
0.593172722221149 0.581944355008901 1 1
0.689278962408686 0.675620948287478 1 1
0.39333937770528 0.387389964783622 1 1
0.514377791455362 0.504772178210952 1 1
0.0735610372092096 0.0712958447680905 0 0
0.462358635220569 0.454541708670677 1 1
0.558107157576748 0.547714361404611 1 1
0.481463184119007 0.4735609680183 1 1
0.80931213300354 0.795040053998639 1 1
0.23472649821552 0.230795812661895 1 1
0.38600733752703 0.379659096195085 1 1
0.287123232445333 0.281654132309697 1 1
0.752036964894627 0.738782494118397 1 1
0.688784166997139 0.675651814657815 1 1
0.257906624645212 0.251750172096961 1 1
0.612032140875033 0.60093916098713 1 1
0.516708649262622 0.507381593280785 1 1
0.449852439446209 0.442371132212793 1 1
0.263413035552428 0.258349015854212 1 1
0.515031708067126 0.50599494273302 1 1
0.310217919499086 0.305541434150706 1 1
0.796141910826858 0.780845310382407 1 1
0.506863419172226 0.498217674738216 1 1
0.556532900147339 0.546754920885026 1 1
0.338127112128733 0.332333899664283 1 1
0.260317144092685 0.254467740738906 1 1
0.445876405090552 0.438379284703763 1 1
0.363754577586669 0.356764424553396 1 1
0.238687933106924 0.233261652482459 1 1
0.301610234164337 0.295416609743592 1 1
0.40368868845604 0.395758331354055 1 1
0.594748571643015 0.583808557704 1 1
0.747031798212876 0.733985287544924 1 1
0.353781341791285 0.346352992348137 1 1
0.703509008754952 0.689012187054832 1 1
0.758693830408093 0.743939837520925 1 1
0.642581697457119 0.63090705519465 1 1
0.598902136029171 0.588021604747382 1 1
0.556398134336805 0.545424573562274 1 1
0.678152854378992 0.665998971267656 1 1
0.643736149687698 0.63260613895308 1 1
0.554020300785516 0.542451583918159 1 1
0.886888687463595 0.869408875709247 0 0
0.21028682961759 0.208168337815802 1 1
0.645287384715932 0.632882623336348 1 1
0.501595243424431 0.492164163635954 1 1
0.392862667868959 0.385204012303262 1 1
0.660690154049013 0.648704705549044 1 1
0.691635443677354 0.680122352901394 1 1
0.343397409613515 0.336904051379908 1 1
0.388145770136713 0.380206783470517 1 1
0.290643661305319 0.284312856754414 1 1
0.609983654904887 0.598754110575625 1 1
0.641509040162189 0.629062751444043 1 1
0.734137198125629 0.719355228557347 1 1
0.32245106294264 0.31562615348348 1 1
0.683023188036394 0.669929260760069 1 1
0.77362587062187 0.75773763302103 1 1
0.222039508127974 0.217645805115839 1 1
0.298766966192964 0.293804871289365 1 1
0.577044043420679 0.565038465247508 1 1
0.63771092926938 0.6260418842969 1 1
0.48384752273502 0.474132229848474 1 1
0.552385270454875 0.541934262673528 1 1
0.627789571802978 0.616599629501008 1 1
0.312890879195999 0.307258016916405 1 1
0.202727468902145 0.198810699248095 1 1
0.695460546493659 0.682761549580007 1 1
0.333203782301734 0.327891527882513 1 1
0.288521834485684 0.284460910168623 1 1
0.35667595328573 0.349999750831524 1 1
0.139100053962637 0.136809044387118 0 0
0.434171588274497 0.426467945199074 1 1
0.727096379997653 0.713566266808868 1 1
0.847534890213509 0.83258856581586 1 1
0.392645527933303 0.385042894368345 1 1
0.47827972702515 0.468740702709117 1 1
0.459985147120852 0.451255149806184 1 1
0.594265535671033 0.583682397081944 1 1
0.21990739570207 0.215510998274623 1 1
0.422063480018916 0.41398943877284 1 1
0.370439749345268 0.363251452215783 1 1
0.70860318815225 0.696722958266144 1 1
0.634401027712387 0.623247803457423 1 1
0.461427909877245 0.453347051195769 1 1
0.487431306661209 0.478350012856407 1 1
0.418360498333845 0.411299976690691 1 1
0.486101840007619 0.475598335975943 1 1
0.68129696827476 0.6673293311406 1 1
0.413248609464663 0.405634846017193 1 1
0.352138408170381 0.345631114520657 1 1
0.542181984800923 0.533495894739436 1 1
0.125042224271237 0.122786401197608 0 0
0.568986723384921 0.558609209980341 1 1
0.226205271720586 0.221310219936826 0 0
0.469342764164442 0.460151148243573 1 1
0.644327831227991 0.63297040497301 1 1
0.59757264122761 0.585949240165739 1 1
0.683024050633095 0.668524594191914 1 1
0.421158016079092 0.411576959487224 1 1
0.451354759213758 0.443275827927957 1 1
0.429286064605598 0.422018504621716 1 1
0.488141615108755 0.479242331275084 1 1
0.535029924127605 0.525222605444845 1 1
0.46317316410588 0.455072634356862 1 1
0.72974932409184 0.714486474579333 0 0
0.725122990248049 0.710319845304939 1 1
0.630661597780521 0.618351344750981 1 1
0.800388351730416 0.785163997752787 1 1
0.706689357265784 0.693994440842586 1 1
0.507540993344794 0.497558942906793 1 1
0.525491312456121 0.515302017105739 1 1
0.341671822227806 0.336240794261586 1 1
0.654576107978703 0.64130069398477 1 1
0.529240716956648 0.518720908575178 1 1
0.60851657299131 0.596378467983092 1 1
0.859472393462652 0.844602380488271 0 0
0.720995810240902 0.706312935406734 1 1
0.594404908462623 0.582714520136166 1 1
0.410715534892362 0.402630690139842 1 1
0.398770448926028 0.391973836387988 1 1
0.642003587824784 0.62815695923575 1 1
0.256984867310887 0.251811110007806 1 1
0.718649176432643 0.704334351768358 1 1
0.630689689526094 0.618366462630743 1 1
0.520125014313097 0.511611235549646 1 1
0.224963331495803 0.220718400890119 1 1
0.492710540155901 0.483749379796584 1 1
0.548749061189163 0.536796487035089 1 1
0.409266744008972 0.402819604566732 1 1
0.348217010741953 0.341965860486756 1 1
0.624466174502523 0.613258516077892 1 1
0.361894312402914 0.354662575254736 1 1
0.169189663888508 0.165006816799522 1 1
0.353222701488518 0.345498504334635 1 1
0.275117027735485 0.270044432967781 1 1
0.456323986233843 0.447798479511227 1 1
0.616302708700972 0.605018678633263 1 1
0.342598354258967 0.335720427311572 1 1
0.462985835753969 0.455631451555811 1 1
0.257664721342031 0.252472007517252 1 1
0.482936432273561 0.473605247700186 1 1
0.323430471599932 0.316859151386455 1 1
0.553953461188223 0.546197338315258 1 1
0.69674707555853 0.682777242323162 1 1
0.64767906382769 0.636965065949507 1 1
0.364413423421031 0.357059625919099 1 1
0.0928569969988216 0.0900256641416904 1 1
0.641445653885225 0.627569673133211 1 1
0.709912660972422 0.696902918136931 1 1
0.543898390472306 0.534666420219807 1 1
0.530028943127591 0.518146854775615 1 1
0.541542455704959 0.530926422739086 1 1
0.447695679488328 0.439430833104666 1 1
0.513652522580243 0.5039973850866 1 1
0.610023790023432 0.596797893537759 1 1
0.614078260423382 0.60494549082382 1 1
0.528548300961509 0.517931915452197 1 1
0.684257507948724 0.671518206958779 1 1
0.819812532076115 0.805623864402553 1 1
0.701428908890498 0.68867793379208 1 1
0.36834600016356 0.361928972185255 1 1
-0.0664097929830714 -0.0653196732541216 0 0
0.624713473134605 0.613885945792932 1 1
0.277660627237989 0.273680802590446 1 1
0.619663052532716 0.607945672482591 1 1
0.689250381126714 0.677105905362259 1 1
0.72905371540702 0.714323543458534 1 1
0.495909237465647 0.486044359330201 1 1
0.440051990004049 0.432129611795036 1 1
0.283610578551278 0.278989905190788 1 1
0.391679647371116 0.385241656994592 1 1
0.549886960474907 0.540693190564701 1 1
0.68444022900181 0.671928682811659 1 1
0.229077368746318 0.22549484474052 1 1
0.370611986131889 0.364098343205947 1 1
0.640506913403113 0.629640614429798 1 1
0.7183517883523 0.706085389043123 1 1
0.621324707561936 0.610073417706602 1 1
0.346286371154562 0.340102771994169 1 1
0.603348622287096 0.593367457678024 1 1
0.457102949647558 0.447567658778103 1 1
0.645800582258754 0.63253811018052 1 1
0.381439757522543 0.372552039822007 1 1
0.622198954473583 0.60934132858746 1 1
0.502481868626884 0.493276808268036 1 1
0.548844072204159 0.53844781261734 1 1
0.750121549747436 0.736228949815156 1 1
0.373217965140131 0.365681685796244 1 1
0.0883944022587408 0.086062231377426 0 0
0.775082101722366 0.759098073721494 1 1
0.519021668442957 0.508312582172032 1 1
0.485272909982181 0.475231555343715 1 1
0.607842407840294 0.597619569042171 1 1
0.37456475563074 0.368391860115304 1 1
0.532028172084222 0.522534558204301 1 1
0.463818656723836 0.457233238703919 1 1
0.852414997862382 0.836863105855647 0 0
0.448372201459649 0.440485734207487 1 1
0.448893658459526 0.440879724964195 1 1
0.390937419938389 0.383645318468805 1 1
0.479162267123466 0.470608107864849 1 1
0.343859598846193 0.338193494536528 1 1
1.03244174426926 1.01281612015918 0 0
1.01372242498897 0.993415397037588 1 1
0.353062865180402 0.345710707636247 1 1
0.598074544755695 0.586682019734699 1 1
0.810079485008839 0.794715064609404 0 0
0.399285477673044 0.391593304593629 1 1
0.572447421133932 0.56341278094713 1 1
0.849064664890552 0.833498761242029 1 1
0.53835826754853 0.52794364448904 1 1
0.436415127993219 0.427627577389001 1 1
0.768193887372538 0.752569896918948 1 1
0.650152612710071 0.63617650300856 1 1
0.541592088316219 0.529797116419251 1 1
0.380146429540567 0.372879727353529 1 1
0.718586727536968 0.705324670770364 1 1
0.490563590840269 0.481274816837142 1 1
0.910238075751285 0.893011669971441 0 0
0.551506466063272 0.541357710074659 1 1
0.259750142495606 0.255964748781637 1 1
0.878952093857603 0.862374726916537 0 0
0.614100160796937 0.601993924634611 1 1
0.7028191102044 0.689671194321608 1 1
0.476458513540452 0.466191428480369 1 1
0.550032704319818 0.542270226236313 1 1
0.59185247538042 0.582290654286064 1 1
0.614531927739014 0.602259577473592 1 1
0.332796461850009 0.327133380259074 1 1
0.590559354231831 0.58031319779791 1 1
0.713771897633685 0.700261975999299 1 1
0.418247736203483 0.411443041164192 1 1
0.265722429737219 0.260378977304615 0 0
0.619821856353116 0.608874589847727 1 1
0.202602500486531 0.197089923641843 0 0
0.617488494153032 0.604560146032711 1 1
0.775302794153322 0.757121115504154 1 1
0.423646790313806 0.417176613856206 1 1
0.360041192610032 0.353257964502453 1 1
0.645383220180989 0.630491417321941 1 1
0.456162988454061 0.448305073612838 1 1
0.475599131315756 0.467780131605903 1 1
0.349206318325762 0.341809184648898 1 1
0.67093123721888 0.657072893330728 1 1
0.218294940716979 0.214266905444642 1 1
0.353814422317832 0.347206595022266 1 1
0.121519910151076 0.119102822975929 0 0
0.589061565411395 0.576476448510436 1 1
0.624278700471205 0.61456257735814 1 1
0.43592790468773 0.427658589931796 1 1
0.769940502555468 0.755268370327554 1 1
0.43681349148965 0.427996973482203 1 1
0.362053857426367 0.354651050849168 1 1
0.349240580147888 0.343709913977087 1 1
0.770592242224913 0.758249761065524 1 1
0.531129601537629 0.522610615938863 1 1
0.726270663323143 0.712836219924193 1 1
0.336947887575175 0.330619692853901 1 1
0.440007832831155 0.431584130638229 1 1
0.310337693166141 0.305274794154044 1 1
0.515316505132796 0.503273745298441 1 1
0.666865487941889 0.652328381750564 1 1
0.52916935826475 0.518650755406113 1 1
0.424360563754446 0.415303738960284 1 1
0.548063480014061 0.538024243773475 1 1
0.542030138226201 0.530547326971204 1 1
0.591726427045477 0.580342734672631 1 1
0.576589729139268 0.5646940336355 1 1
0.3613051706357 0.353337527600431 1 1
0.54518493799125 0.535733692665998 1 1
0.585767743394739 0.574002810298254 1 1
0.336131561452307 0.331354371114952 1 1
0.57527230095748 0.56388159162478 1 1
0.658680107353391 0.645613436823202 1 1
0.510064689726244 0.501290775728126 1 1
0.352859016538791 0.346798666020666 1 1
0.665021956422839 0.653812062671419 1 1
0.472406001921012 0.464071736830339 1 1
0.752756163747156 0.741066718613072 1 1
0.444564797645187 0.435685985242588 1 1
0.311904683239848 0.30418216362289 1 1
0.735751039487089 0.721984234662878 1 1
0.521629225233064 0.511686369939116 1 1
0.129024627510764 0.125918677439683 1 1
0.367494280317512 0.361055102754303 1 1
0.0805419823731355 0.0793927276665953 0 0
0.603168111244339 0.59041261603717 1 1
0.57568339992515 0.565535323290575 1 1
0.203149147318748 0.198638937000944 1 1
0.452912767301214 0.445607231476061 1 1
0.364036797385464 0.357459988701067 1 1
0.361016942109022 0.354541966525004 1 1
0.67611689174962 0.663449779569626 1 1
0.0829336664745047 0.0812452271359837 0 0
0.45391488270241 0.446391682187515 1 1
0.375234996201004 0.366891736915382 1 1
0.370461935174085 0.362901991866677 1 1
0.353346260762309 0.347022636600536 1 1
0.475231461170968 0.465767820432203 1 1
0.173705104008047 0.170307940015736 1 1
0.611405061409327 0.601283029466265 1 1
0.66783248979665 0.654753012635438 1 1
0.742201888564143 0.727783140739692 1 1
0.326381258320714 0.319501027007779 1 1
0.857725659280382 0.84237049284927 1 1
0.512769611634842 0.500633613632393 1 1
0.367098688208897 0.359712378849095 1 1
0.603020010723988 0.591307215532203 1 1
0.226163910358837 0.220491582112966 1 1
0.660732336806166 0.649396732034426 1 1
0.0718864785635251 0.0710028714959461 0 0
0.488190197754297 0.479818425483839 1 1
0.650248279594486 0.638515432335151 1 1
0.760685692466405 0.746123519527199 1 1
0.706221329628112 0.691593376604746 1 1
0.431487581352537 0.423858044418127 1 1
0.561995493541341 0.551910300028549 1 1
0.520888540125857 0.511265579858243 1 1
0.867264235939216 0.850080868998393 1 1
0.743211781663731 0.729944616034565 1 1
0.147544794687452 0.144313038121762 0 0
0.430712105711906 0.423009678107626 1 1
0.497827090149311 0.489016443237007 1 1
0.424660314952209 0.416568205832472 1 1
0.228743747013157 0.225580374857012 1 1
0.412290260144732 0.40454624218235 1 1
0.587726929573757 0.576391670211052 1 1
0.782962183315435 0.768390475027128 1 1
0.303433966513 0.297093127951083 1 1
0.223946330680967 0.219674451234963 1 0
0.638448027238413 0.627045737301377 1 1
0.423848550428417 0.417675519614509 1 1
0.627326065009013 0.616724133607692 1 1
0.510943155946299 0.500929736031228 1 1
0.354476529885833 0.347198637752862 1 1
0.428107740081823 0.418830392381563 1 1
0.125311561492638 0.123151691052934 1 0
0.663023902505805 0.647946613799902 1 1
0.48602066465765 0.477202976038523 1 1
0.38729505282329 0.38023911018605 1 1
0.361599124539264 0.353445281111518 1 1
0.61447171850115 0.601396440466731 1 1
0.582373988593545 0.572174312429499 1 1
0.643520239553943 0.630029524260224 1 1
0.54628852557086 0.536159873755866 1 1
0.326628088334803 0.32083472961212 1 1
0.19873150650565 0.194288424912319 1 1
0.613917705563126 0.60323796789596 1 1
0.553211007870573 0.543332529829445 1 1
0.348209138192955 0.341887701212555 1 1
0.259503093221734 0.254713162445184 1 1
0.472684855628089 0.463982614502377 1 1
0.329701856797554 0.322733580612134 1 1
0.404266142823607 0.395766603201558 1 1
0.326680242613572 0.321100968925402 1 1
0.558817291931647 0.549092167820725 1 1
0.591149503304699 0.578737476727035 1 1
0.228805647620949 0.22457046282441 1 1
0.406532907359594 0.398944262391735 1 1
0.543915514091637 0.532918112978404 1 1
0.484496803765922 0.474470740533157 1 1
0.373218138786841 0.366730377972277 1 1
0.44951983980873 0.440814761298354 1 1
0.196604622835377 0.192697965870741 1 1
0.763131570060739 0.747337677918498 1 1
0.55629076234168 0.545616232600567 1 1
0.651210788329695 0.637829742021805 1 1
0.421446135368175 0.414951656834498 1 1
0.433655007628415 0.424806365587457 1 1
0.43255299049506 0.422929626949854 1 1
0.408335135420662 0.400664250513076 1 1
0.60427773915641 0.591636690208659 1 1
0.585840573312901 0.575054661986999 1 1
0.767188079932556 0.752261782390123 1 1
0.565660091920983 0.55495162286956 1 1
0.863404302348874 0.845387827553875 0 0
0.295840985392702 0.292469075301223 1 1
0.568109738065479 0.55747230504093 1 1
0.0339771805331434 0.0328476513605618 0 0
0.494411017685633 0.485126676999108 1 1
0.72022573876048 0.707132860272045 1 1
0.326503891785112 0.320602561778099 1 1
0.81540305442214 0.799480522974286 0 0
0.404984267813233 0.396852457252334 1 1
0.22240923630553 0.217322941523127 1 1
0.776594664237192 0.76285637340037 1 1
0.647945306021993 0.636880961025463 1 1
0.548218990333452 0.537401310034586 1 1
0.419815034916939 0.413416254937773 1 1
0.830807619228822 0.813306105770318 1 1
0.517508856425394 0.509522912406249 1 1
0.574707541150199 0.565448090907224 1 1
0.660576409496189 0.648339485902103 1 1
0.466473353582268 0.45820614478521 1 1
0.288286840669118 0.283639786646007 1 1
0.589411082608201 0.579749994080339 1 1
0.295691540931855 0.288741677480885 1 1
0.825132134506935 0.810378815054197 1 1
0.453164484082454 0.44497273037432 1 1
0.55161602298301 0.5417980433884 1 1
0.854651789836051 0.838019304454787 0 1
0.499659363906928 0.488727846659833 1 1
0.10212049148744 0.0989953549746477 0 0
0.705054128435787 0.690888304675501 1 1
0.353922358415238 0.346985312616321 1 1
0.683220201645213 0.67073608949965 1 1
0.627796577249933 0.615613409093925 1 1
0.799076299057359 0.783392437040954 0 1
0.936232394973507 0.920706052187729 0 0
0.0238204085978708 0.0238827641753669 1 1
0.390329219691561 0.383592980951931 1 1
0.38030928432855 0.371528855625373 1 1
0.280171479073667 0.275804891986117 1 1
0.0870919687944457 0.0838334007104481 1 1
0.712802705030136 0.699612106726684 1 1
0.536221946673158 0.525279911974778 1 1
0.318621737634823 0.311562337927331 1 1
0.505012898765737 0.49660820512867 1 1
0.563269039079232 0.554078746924713 1 1
0.680598588939698 0.668466109859588 1 1
0.361148698458387 0.355551836978688 1 1
0.760290228523949 0.743425109599084 1 1
0.532902482736724 0.52103575354853 1 1
0.441705113578262 0.434204104050567 1 1
0.556676544898926 0.547610991911469 1 1
0.474850960900154 0.465773198560933 1 1
0.570621716605001 0.559668128694384 1 1
0.742194609995948 0.72973053065923 1 1
0.574008912809122 0.563421759795019 1 1
0.381165706543838 0.373909822897398 1 1
0.531688894582591 0.521952073733423 1 1
0.504677119816412 0.494309144568848 1 1
0.473150799641947 0.463827721073207 1 1
0.765672994436707 0.750535811851623 1 1
0.829288624517747 0.811963222808282 0 0
0.763979796285586 0.748105431710511 1 1
0.266650560596825 0.262570517004165 1 1
0.360506180529551 0.354511906252599 1 1
0.577709297279189 0.564852052812735 1 1
1.02746374628144 1.00733971516586 0 0
0.22034457915675 0.215710514951071 1 1
0.686246647339411 0.673326997707911 1 1
0.507509222393121 0.498077202641604 1 1
0.695474425977041 0.68261515811492 1 1
0.678839050051261 0.664761974952538 1 1
0.458637043615405 0.450940053230234 1 1
0.440062754580781 0.433488510242255 1 1
0.61294820489601 0.60365188640244 1 1
0.40917732414057 0.401676350460588 1 1
0.322751792547893 0.316561841623806 1 1
0.468800197886009 0.4598975578418 1 1
0.50748660798686 0.498268012821496 1 1
0.711515517198294 0.699108849278946 1 1
0.19608918552502 0.191578650632274 0 0
0.439802756967252 0.432835798996782 1 1
0.593845265835348 0.58242483822863 1 1
0.678344795706974 0.664254017060686 1 1
0.315719137471165 0.309735428741324 1 1
0.351433293997696 0.343736660516692 1 1
0.524400183536202 0.514066995474622 1 1
0.485653002053476 0.475329379414261 1 1
0.391342518054575 0.382421083630451 1 1
0.529608547708691 0.518594732932959 1 1
0.541722620238843 0.532993487686524 1 1
0.637522678340395 0.622791243099505 1 1
0.425121241373456 0.41751406137372 1 1
0.30784730759753 0.300934405914858 1 1
0.620431447079241 0.60843269198693 1 1
0.285790889492291 0.280526932266666 1 1
0.796825701298484 0.782693629161276 1 1
0.171098832372737 0.168695872633446 1 1
0.465135712075794 0.45600095621322 1 1
0.641891599214372 0.629836153712516 1 1
0.554070908126292 0.543465327325732 1 1
0.573679532898166 0.562547676945273 1 1
0.395236884652784 0.385969235347747 1 1
0.365063158072144 0.359199623695662 1 1
0.313398146895992 0.307773724373549 1 1
0.69853931492968 0.686762593979142 1 1
0.519274137708948 0.50992050381423 1 1
0.606355507042218 0.594768714058321 1 1
0.626435084942708 0.615725665384738 1 1
0.844695785782153 0.829447439465558 1 1
0.374588536864005 0.36755434078351 1 1
0.417752674929441 0.410677426243873 1 1
0.451051311450725 0.442407125222133 1 1
0.206332832795094 0.203595620068994 0 0
0.925682109366375 0.908182116861867 1 1
0.223479560804497 0.217936410361313 1 1
0.554943641717651 0.545818014300867 1 1
0.320973366046302 0.31679999070095 1 1
0.595500185446007 0.585321588065836 1 1
0.476855384231032 0.467305346336617 1 1
0.632950729449296 0.620295703702303 1 1
0.421450450328685 0.412161848889214 1 1
0.497834016594631 0.488376019959531 1 1
0.764501081458352 0.747730610273316 0 0
0.720699832192356 0.707826441994586 1 1
0.4326417235046 0.424266021241601 1 1
0.231860473604837 0.227118399469761 1 1
0.865038302958197 0.850050837221124 1 1
0.475055313134014 0.46680987278607 1 1
0.459617091471739 0.450871439882833 1 1
0.285724020546144 0.281894145392064 1 1
0.384042668580692 0.375777055674329 1 1
0.674665745130634 0.661170219506621 1 1
0.286628365428537 0.280874509340245 1 1
0.232030845217058 0.22857892683639 1 1
0.567125503949 0.557726694328186 1 1
0.293433412731279 0.289022992787755 1 1
0.643068857734533 0.63172858648823 1 1
0.762336829468272 0.749006447645695 1 1
0.408759431910105 0.401800324987129 1 1
0.501853264877897 0.494048119148673 1 1
0.44903550148953 0.439252111393608 1 1
0.421494469455599 0.412688068129417 1 1
0.256948613233321 0.25257469572117 1 0
0.641976605562351 0.628283541383154 1 1
0.363305397028406 0.356634716623398 1 1
0.43089073011535 0.421716840294499 1 1
0.925243969753049 0.90896843460162 0 0
0.476900831241412 0.467685066375651 1 1
0.46076329866351 0.452397534720173 1 1
0.582388441567534 0.571821430664186 1 1
0.801148854291286 0.786627549071581 1 1
0.577180886629281 0.565131830545751 1 1
0.418132164207833 0.411452703929867 1 1
0.594389729796768 0.584121601385285 1 1
0.513198451371858 0.505487541752595 1 1
0.173208736323664 0.171116695136455 1 0
0.389741310560747 0.382875424547307 1 1
0.188263161198376 0.18534841455928 1 1
0.751795854308601 0.737689454122179 1 1
0.987379427910291 0.969348442955982 0 0
0.606759907554005 0.595863874800993 1 1
0.396195955955455 0.388412848430026 1 1
0.59238538506153 0.580490892266984 1 1
0.218001299888282 0.214285257173423 1 1
0.404441005319192 0.396922481543812 1 1
0.573104357519522 0.564091508865089 1 1
0.463390801450922 0.45497874733177 1 1
0.314991426172476 0.307859348212598 1 1
0.466917851887238 0.458379454535354 1 1
0.416378809479156 0.408263881188542 1 1
0.937546189505434 0.919968563835522 0 0
0.635840176488578 0.624805330522248 1 1
0.469805526914977 0.460836432076339 1 1
0.481891271224677 0.471294391152162 1 1
0.189855657735428 0.18615796608904 1 1
0.237418792741621 0.233798641165267 1 1
0.124846635693654 0.121235208995458 1 1
0.467001291057406 0.459730668432195 1 1
0.527122770922614 0.516558661798388 1 1
0.823196276770844 0.80685993434034 1 1
0.32408249025145 0.318133106664668 1 1
0.512705060435422 0.503340192687554 1 1
0.809323651799372 0.795029901950645 0 0
0.648198058406719 0.635376822105632 1 1
0.274665586229744 0.26852592588989 1 1
0.621976659933501 0.611671899760773 1 1
0.797735068803556 0.782294205355339 1 1
0.22253321440088 0.218958024299165 1 1
0.339455398390185 0.332318063769642 1 1
0.48493368556847 0.477100141478441 1 1
0.436244491947345 0.428194344344028 1 1
0.550117114122469 0.538173271238568 1 1
0.734364880681288 0.721626392427722 0 0
0.563429221540584 0.552957013034996 1 1
0.573295168983426 0.563612367965476 1 1
0.579349428910484 0.56723904686571 1 1
0.42116303423217 0.414570148213033 1 1
0.367225600573277 0.359324337861551 1 1
0.550976491302805 0.541942295126787 1 1
0.50103131738022 0.489942344579136 1 1
0.339410063666925 0.333641933898376 1 1
0.732520961168704 0.719795140675589 1 1
0.561951187457964 0.551780817458712 1 1
0.513804975395407 0.504280458166356 1 1
0.352733291264277 0.346454950839068 1 1
0.696570403205427 0.684954344629391 1 1
0.498714917560425 0.489916385268072 1 1
0.345983385203848 0.339805945150302 1 1
0.686568494823895 0.673928665633493 1 1
0.310914817426595 0.306590882090826 1 1
0.692891830210653 0.680578030755304 1 1
0.903029282421105 0.887050855457952 0 0
0.630451735253837 0.620139782947249 1 1
0.568980881744812 0.557573605169072 1 1
0.277103549828769 0.272189011636915 1 1
0.549166929280797 0.538863697891546 1 1
0.532477871464185 0.523039378094192 1 1
0.501473503782659 0.492542826852671 1 1
0.297038989133793 0.29237815846278 1 1
0.566582744341124 0.555874852175475 1 1
0.718410564416874 0.702749219441957 1 1
0.731216675938366 0.717920924206621 1 1
0.52601685735645 0.514608479913206 1 1
0.589346426284276 0.576604052579414 1 1
0.558058422426934 0.548060096794722 1 1
0.712755002814607 0.699524845837482 1 1
0.525755278885842 0.515346932707748 1 1
0.28786980463119 0.282533912955977 1 1
0.433807676795413 0.426045514852667 1 1
0.626592713311159 0.614775526071585 1 1
0.460481015122937 0.451372229508775 1 1
0.650189921735121 0.639065034871168 1 1
0.355709669025094 0.349082033915176 1 1
0.624380652006606 0.613254095900725 1 1
0.539079129493293 0.529337316335314 1 1
0.544718250612984 0.534291294331113 1 1
0.401596208204595 0.394820944584453 1 1
0.395774435908965 0.388221757730292 1 1
0.49931676258131 0.490411531734353 1 1
0.455577699405652 0.447805140818859 1 1
0.554011850809612 0.544135355439224 1 1
0.648377613287077 0.636629419367176 1 1
0.494554611525132 0.485400194336828 1 1
0.358920402510023 0.351972025877019 1 1
0.538987100190278 0.530013440467502 1 1
0.600000696246548 0.588567967707633 1 1
0.612362975836264 0.601472246902853 1 1
0.349784693306108 0.344117759745805 1 1
0.248834308311049 0.244547438709184 1 1
0.49322313849783 0.484815462615223 1 1
0.382129973613885 0.374078123320431 1 1
0.227228753019977 0.22132257579714 1 1
0.419807212735199 0.410810011228983 1 1
0.712689866369897 0.700549493769081 1 1
0.560279686800866 0.55074297135832 1 1
0.576244827192675 0.565511720839348 1 1
0.80703350886197 0.794231483090307 1 1
0.52536405001672 0.513792164957035 1 1
0.402707015097566 0.39581547068516 1 1
0.580483986506989 0.567665802595159 1 1
0.309274335408791 0.305797925451761 1 1
0.426177198782755 0.417659820599312 1 1
0.583101658030401 0.571363291823092 1 1
0.345144795445991 0.338002991569011 1 1
0.525761292166971 0.514770213613277 1 1
0.232035998984317 0.227883267472672 1 0
0.521957995868976 0.51306557517525 1 1
0.323664446058234 0.318742818390171 1 1
0.445732313881274 0.437898874835102 1 1
1.00448061981256 0.986416447081 0 0
0.34667648308636 0.340852890233337 1 1
0.776773034839407 0.76175742990343 1 1
0.714524528945454 0.70177021798212 1 1
0.345696263945469 0.338275837468065 1 1
0.0924667880299702 0.0916039122091296 0 0
0.357592997105494 0.350456860582912 1 1
0.624757931605609 0.613615897948716 1 1
0.453415315993691 0.445450210497605 1 1
0.504050509091388 0.495131828637291 1 1
0.246877939002684 0.242323447674221 1 1
0.693301564903129 0.679926526847386 1 1
0.299291444439659 0.294501992139698 1 1
0.15480180047368 0.153192756429165 1 1
0.428516757593703 0.421107129784101 1 1
0.222994760449142 0.218254077786331 1 1
0.398910728105713 0.390656069772714 1 1
0.421877430281748 0.414179235219811 1 1
0.932558499166215 0.915035586335108 1 1
0.548569837413343 0.53827094312739 1 1
0.313271726635363 0.307702733923905 1 1
0.47231278290167 0.462149700232262 1 1
0.865821238591903 0.849707820063939 1 1
0.0722720695700705 0.0703044802469645 0 0
0.83600307763653 0.822404121742062 0 0
0.431640634601856 0.42360525338477 1 1
0.713452191642467 0.700003753586847 1 1
0.0545243681646278 0.0538524015781314 0 0
0.571345918433288 0.559652196195825 1 1
0.857923311767307 0.840721123665358 0 0
0.565613109322134 0.555180149577744 1 1
0.110793099534621 0.108637786541328 1 1
0.380897092213327 0.374877548195351 1 1
0.472569244063461 0.462333773703062 1 1
0.568812769429663 0.559233609095866 1 1
0.710302447345065 0.698339815246225 1 1
0.785519647946474 0.7717766038774 1 1
0.637567889903107 0.627098861652858 1 1
0.329752447152897 0.323394935198959 1 1
0.492178868671684 0.484561629611665 1 1
0.489474217790246 0.481764044960189 1 1
0.795632376132792 0.779836702713182 1 1
0.375645255578965 0.367158093304166 1 1
0.557417543084944 0.547420136533616 1 1
0.523802458887212 0.513728943793736 1 1
0.492574980300914 0.484092546236023 1 1
0.669063489651282 0.65705577023305 1 1
0.845475566828032 0.82776390097687 0 0
0.747146942094954 0.733387741741664 1 1
0.583661584005672 0.572572175463146 1 1
0.612434164133901 0.599500244997998 1 1
0.345316345385498 0.33902465268384 1 1
0.876289383577832 0.860894544623855 0 0
0.504129825559425 0.493456815821769 1 1
0.192869988533999 0.190380041014335 1 1
0.00535617532446389 0.00487650048916807 0 0
0.47753358005476 0.468049882895915 1 1
0.342225556811846 0.335710589749656 1 1
0.764294441996401 0.750679543579179 1 1
0.332161660374985 0.326762941129863 1 1
0.542401815199232 0.5326145381305 1 1
0.672060153562815 0.658423265099254 1 1
0.501350621319253 0.491539470789645 1 1
0.856672817355658 0.841371386435833 1 1
0.391288881363051 0.383398413186745 1 1
0.437787117764676 0.430169999184678 1 1
0.354118770385998 0.347142796440844 1 1
0.432054748137245 0.424911951588354 1 1
0.610546814351198 0.599865918672134 1 1
0.37670182139132 0.369572768054705 1 1
0.177142638994203 0.174764128627678 1 1
0.827598641651416 0.811548882671927 0 0
0.502722217710453 0.492502021760247 1 1
0.348663315475844 0.342283099962447 1 1
0.354216392693745 0.34616329625685 1 1
0.416380445738083 0.406985812624696 1 1
0.621480956361386 0.609860505302388 1 1
0.42993579637735 0.421810349350042 1 1
0.680692494407171 0.666507167729614 1 1
0.654942055875591 0.642732594722966 1 1
0.4157507927073 0.40613345991913 1 1
0.766245878300361 0.751632654673826 1 1
0.534238010050822 0.524126651145058 1 1
0.391530149896021 0.382756283460676 1 1
0.716503060386933 0.701588979501371 1 1
0.554119726922825 0.544347663792617 1 1
0.366270820618428 0.36000717021768 1 1
0.192199196867431 0.187955707915392 1 0
0.604477741164359 0.593703285640237 1 1
0.241698938223501 0.236519390358864 1 1
0.528598487875065 0.519341064807533 1 1
0.406452305846068 0.399697757267146 1 1
0.235163470518369 0.23132129773121 1 1
0.371236200526043 0.36539307711926 1 1
0.224613613949811 0.221570677004471 1 1
0.465637105800289 0.45665538719069 1 1
0.411135743627056 0.403278968158588 1 1
0.404733683091705 0.396268648891869 1 1
0.505069298017892 0.497260551607641 1 1
0.355548635882742 0.3481602283974 1 1
0.765384934295249 0.750180534641775 1 1
0.320971771171398 0.314095643142046 1 1
0.763399429236272 0.750429683429045 0 0
0.424358143331356 0.416861390371861 1 1
0.397138206866417 0.389737856394287 1 1
0.612628121628876 0.600341347747784 1 1
0.120650610623954 0.116936748849356 0 0
0.190683458568868 0.185932577106566 1 1
0.379748014886723 0.372848988897807 1 1
0.223811754966827 0.21779311578449 1 1
0.413393682921524 0.405031797758349 1 1
0.393364670135032 0.385170308237965 1 1
0.534073165509797 0.524612068237182 1 1
0.200825854588077 0.197344064263845 0 0
0.433528113349673 0.425547438221858 1 1
0.44374007627863 0.435173456026874 1 1
0.316865259553818 0.310753374969471 1 1
0.616522221359765 0.60529211244671 1 1
0.273009463871087 0.267821081276172 1 1
0.362267446629136 0.355486108544743 1 1
0.49548104297021 0.486405229076942 1 1
0.381757462135279 0.373841244495163 1 1
0.434503685736574 0.425948372430563 1 1
0.348351583504125 0.34117790721572 1 1
0.299817561453675 0.294369609971608 1 1
0.488138597927977 0.479511773486114 1 1
0.32965610480126 0.324280349265264 1 1
0.454871755511634 0.44651115984095 1 1
0.542907210019321 0.532297518574744 1 1
0.640119431886594 0.626305533144064 1 1
0.454663706194538 0.445240568103384 1 1
0.421651681598928 0.412291994828455 1 1
0.417217279010387 0.410260906737775 1 1
0.372258829659153 0.365132079772434 1 1
0.376131727836786 0.368265314348074 1 1
0.254065443277795 0.250337392366644 1 1
0.401821650246811 0.393619614932045 1 1
0.576294947172897 0.566058839333877 1 1
0.3217138434987 0.316524814014594 1 1
0.283512840962385 0.278268045308422 1 1
0.506167892462791 0.49785884235146 1 1
0.670296036216463 0.658326955466131 1 1
0.709254013636053 0.69726094675601 1 1
0.483385706834712 0.473598641194464 1 1
0.503053618770264 0.492808844439647 1 1
0.452933572318329 0.444178692632611 1 1
0.626595494449478 0.61567209003879 1 1
0.609989122239083 0.598061254951872 1 1
0.311999881433469 0.306664160799062 1 1
0.425361891815717 0.419090611911532 1 1
0.687388066634612 0.674344757879383 1 1
0.525818409859177 0.51617563569003 1 1
0.939031514112652 0.921265695035704 0 0
0.630961157949149 0.619350697366683 1 1
0.5454849939192 0.532987151519875 1 1
0.592600777827404 0.580675316075267 1 1
0.562610761308731 0.552701339659934 1 1
0.713525542675859 0.69832579763327 1 1
0.270274654276483 0.265658619716337 1 1
0.51087977579469 0.501870359354918 1 1
0.299623258350547 0.293724321165141 1 1
0.474439586468367 0.465738552904019 1 1
0.424617158537833 0.418016629517562 1 1
0.834572355546605 0.81916403310188 1 1
0.967934322429496 0.949231139733727 0 0
0.867653288462767 0.850896561563397 1 1
0.717848512077815 0.70522819032781 1 1
0.648177256330087 0.637349448616708 1 1
0.27122265066595 0.264970974099129 1 1
0.610484540590912 0.600338674125237 1 1
0.461247494556874 0.452845689814202 1 1
0.485650683769478 0.476966251984098 1 1
0.615074318166586 0.604232446672626 1 1
0.636025985028094 0.626139510537192 1 1
0.349241183962511 0.342495133786145 1 1
0.572463051777798 0.561633877121371 1 1
0.571031242848142 0.560435849221144 1 1
0.205289068132716 0.202252633898868 1 1
0.248965377874877 0.244765857925519 1 1
0.404209709640119 0.396504555596833 1 1
0.380068896588449 0.372164035559072 1 1
0.379055590768383 0.370256342712838 1 1
0.27607589128338 0.270394346149801 1 1
0.228211762422799 0.223745026770411 1 1
0.113680546302825 0.112249099247086 0 0
0.168047718655614 0.164955631253135 1 1
0.478849355422866 0.46984236013845 1 1
0.292596566310786 0.288475632787673 1 1
0.519972322284316 0.510276032698836 1 1
0.189449749155284 0.18567925647463 1 1
0.26656215641795 0.262925997771448 1 1
0.541426943490917 0.529932511535182 1 1
0.367491068291134 0.361837579513218 1 1
0.365116401143497 0.358915443293648 1 1
0.482213329722199 0.473571158291841 1 1
0.624021396951926 0.6126605956484 1 1
0.757871216638069 0.744014973200171 1 1
0.506103928856327 0.497072564653406 1 1
0.587459451765575 0.576577190304964 1 1
0.582392349337938 0.57186730136148 1 1
0.319778190641061 0.313023565442553 1 1
0.737142729253936 0.724007350232567 1 1
0.557039849316875 0.545834711494845 1 1
0.452687493182051 0.444072539566193 1 1
0.554593278377476 0.544125484009167 1 1
0.526503907729149 0.516680711945101 1 1
0.226360965895009 0.221450094403598 1 1
0.553994429321896 0.544859840595976 1 1
0.167806449698326 0.165547175665573 1 1
0.528144980531285 0.518205368286413 1 1
0.503759698308808 0.493293965536321 1 1
0.344662643821785 0.338870028775049 1 1
0.529674275919905 0.520362908574256 1 1
0.651412802376262 0.637988239348405 1 1
0.326974575611627 0.320633882466056 1 1
0.294990857119561 0.2897504105041 1 1
0.54926587522835 0.540963773316141 1 1
0.445590371364729 0.436452555121045 1 1
0.39477011794521 0.387013556537109 1 1
0.887245076509429 0.870802802797785 0 0
0.558025481868895 0.54770719278252 1 1
0.397697597149199 0.388832819861051 1 1
0.480106665537823 0.470864491269869 1 1
0.795142390080128 0.781696103560128 1 1
0.407783412985898 0.400328537865776 1 1
0.548682142834345 0.538075133849016 1 1
0.518711132064231 0.510001087456914 1 1
0.616961867044004 0.606522988308539 1 1
0.445735239535373 0.438871042931446 1 1
0.97155920335565 0.954899245073316 0 0
0.471973381968001 0.461075100498128 1 1
0.679273666416378 0.667732710436693 1 1
0.704779354134964 0.689661003384543 1 1
0.248005036331549 0.244655003584971 1 1
0.579930249530381 0.569002362710306 1 1
0.534022744978863 0.524287173642135 1 1
0.591584985098624 0.580501609788236 1 1
0.747557845112096 0.733929744680418 1 1
0.802203610023264 0.785726125069859 1 1
-0.0187998247705057 -0.0189702721889726 0 0
0.539517256413565 0.530499710065128 1 1
0.496858305968562 0.487737757209111 1 1
0.050751937418033 0.0499062871743931 0 0
0.260751835844134 0.257340245872219 1 1
0.19012022268038 0.187766012799622 1 1
0.598266295160322 0.585736256346523 1 1
0.797872627294178 0.784166724053006 0 0
0.364410650897018 0.357473109763822 1 1
0.347739192854004 0.34180630536409 1 1
0.403713417325049 0.396150316047738 1 1
0.412116639362765 0.40369192885813 1 1
0.521326734965421 0.511452890356983 1 1
0.5003623482964 0.490235927278794 1 1
0.522518509817072 0.514267599643671 1 1
0.461847153662615 0.451866482167695 1 1
0.224780497045104 0.219250211477617 1 1
0.248852244061822 0.244688809978703 1 1
0.77752850931069 0.763855836594566 1 1
0.445276646285669 0.436661639251469 1 1
0.579919059216204 0.569993723497808 1 1
0.615236581571892 0.602909345733069 1 1
0.553270641836921 0.543430548695638 1 1
0.181275119349558 0.177050307880939 1 1
0.367832844131086 0.361968536084601 1 1
0.514015303542323 0.503457408206379 1 1
0.464825235164046 0.456068159694657 1 1
0.198665049066602 0.193861840072076 1 1
0.806310678107236 0.790899182395741 1 1
0.70816733747532 0.694031067595955 1 1
0.441306006143824 0.433163265660059 1 1
0.679439062213917 0.667117600998746 1 1
0.450310722599551 0.441111472523351 1 1
0.591538638966717 0.581093503486356 1 1
0.573128193293794 0.562468603357955 1 1
0.33235403770899 0.325138785031132 1 1
0.30297177790252 0.297457285079794 1 1
0.752409111230866 0.739880463659647 1 1
0.402662090239464 0.394382075985894 1 1
0.446602554999493 0.438641325949932 1 1
0.653103818707522 0.640961793215655 1 1
0.267739517287522 0.261878630225069 0 0
0.404864090272867 0.396308251707438 1 1
0.552510685681281 0.542616720102918 1 1
0.411319316246102 0.40348409970476 1 1
0.834556712288064 0.819944122093819 0 0
0.490468434596715 0.481745248674854 1 1
0.379080027576839 0.370562527722268 1 1
0.16910403257109 0.16728199850518 1 1
0.3123544751167 0.306308038658945 1 1
0.284248211079896 0.279223614685949 1 1
0.893581182092987 0.879482436141075 0 0
0.554502926829003 0.541602235868532 1 1
0.694947519627621 0.681791006427671 1 1
0.825050779004141 0.810038466022097 0 0
0.467531554237075 0.460097545362901 1 1
0.393585243797325 0.38707579070012 1 1
0.113383059781526 0.111721275111928 1 1
0.275123343458206 0.269607159108586 1 1
0.444273297283063 0.435893658243011 1 1
0.451398511934349 0.442702170202306 1 1
0.555290000737956 0.545040195971075 1 1
0.563576920600028 0.549756399242745 1 1
0.0312005057227192 0.0315750121966605 0 0
0.62250881435409 0.609842877411615 1 1
0.443261105873964 0.435023114158688 1 1
0.509564216862663 0.500556659756459 1 1
0.582097670976969 0.572455072363525 1 1
0.520015503334884 0.509239222891372 1 1
0.506631370779926 0.496779865989692 1 1
0.304228606867437 0.299589412151712 1 1
0.657609902833325 0.645552707990145 1 1
0.375158060838551 0.367926697202188 1 1
0.618926854985648 0.606444477743908 1 1
0.544432635491914 0.534026726998059 1 1
0.295225711476891 0.289926066934927 1 1
0.55126621684105 0.541470678377853 1 1
0.515457310201594 0.504871641368604 1 1
0.801782661292723 0.786288165997766 1 1
0.269107948738666 0.263902930576278 1 1
0.522154986810811 0.512621059442699 1 1
0.747560267330781 0.734391900130789 1 1
0.634956889300529 0.622860917214612 1 1
0.343277230789001 0.336455825820909 1 1
0.596139805947279 0.58594028741026 1 1
0.782934211640064 0.769433891217718 1 1
0.372043562058123 0.365356862789789 1 1
0.306950889742621 0.300383024788481 1 1
0.623347662221337 0.612084822785068 1 1
0.449948395682367 0.440360721673728 1 1
0.274236228845648 0.267832296097735 1 1
0.760895170211218 0.747852867465305 1 1
0.691343977880253 0.677855218139151 1 1
0.737502529946999 0.722757610968951 1 1
0.365525183018728 0.358074253444926 1 1
0.551058005447611 0.541541828844139 1 1
0.750099795031105 0.73574935514956 1 1
0.386890840710398 0.378878716804025 1 1
0.488746809605814 0.479914087433172 1 1
0.647481474595939 0.634411290946009 1 1
0.652189447586819 0.637905440619574 1 1
0.336048526594762 0.329294668471653 1 1
0.462726303014547 0.454691616615863 1 1
0.55274077144113 0.541880876018002 1 1
0.411830231272354 0.403678234224991 1 1
0.552804264875077 0.540800845775117 1 1
0.575890631138714 0.564798771186927 1 1
0.330928447936265 0.322938557006594 1 1
-0.013397507271119 -0.0145278034812393 0 0
0.472073013550518 0.463602650452064 1 1
0.777015976133429 0.764250982766927 1 1
0.498735033637866 0.49148387136726 1 1
0.420625154116751 0.413879965556253 1 1
0.572965476778072 0.562217900834438 1 1
0.437680729839624 0.428004250401166 1 1
0.559045430871956 0.548578314919501 1 1
0.316008976339279 0.309860777227369 1 1
0.595208090715009 0.581925007153849 1 1
0.4907109003267 0.480612825514605 1 1
0.218017077339847 0.214319396534471 1 1
0.458091815229624 0.44858549794521 1 1
0.568447492848159 0.557702445374087 1 1
0.231164327056765 0.22732082028125 1 1
0.776692930426379 0.764180575668733 1 1
0.508262306094657 0.498142208940233 1 1
0.386649392703525 0.379389335482303 1 1
0.419141231242991 0.412669110097051 1 1
0.498401405401228 0.490539468759142 1 1
0.369630009796431 0.363854955349533 1 1
0.184545476514456 0.181408661688288 0 0
0.283573468757868 0.278327350095937 1 1
0.220312668417959 0.215982795705884 1 0
0.611440842019643 0.601153691498571 1 1
0.376825896235164 0.369398535954452 1 1
0.653334047070607 0.641429482910686 1 1
0.691816662165013 0.675792736000454 1 1
0.387554744621259 0.381972569997215 1 1
0.577147435929252 0.564524872112077 1 1
0.519515926584733 0.509782746618261 1 1
0.58878252440599 0.57809372296408 1 1
0.279342259596357 0.273662481793696 1 1
0.304322105332544 0.299421069157294 1 1
0.638995072902638 0.626162950138906 1 1
0.822623415248494 0.806645479559425 1 1
0.765444425193516 0.751140224760365 1 1
0.609007819996378 0.598254982379291 1 1
0.568178787279993 0.557254187174716 1 1
0.172297362915918 0.168906965383425 1 1
0.700614455921657 0.687963961251293 1 1
0.827362317529846 0.811286046420758 1 1
0.621784940688265 0.609759031564846 1 1
0.0526524366539838 0.0516800786021295 0 0
0.673669571752869 0.66117242973355 1 1
0.810370174766334 0.79655251059598 0 0
0.917302754642405 0.900889161816071 1 1
0.750932413468699 0.738006844201938 1 1
0.363187906820678 0.355491512767929 1 1
0.610525506991919 0.599964816334065 1 1
0.571184038840787 0.561353852976827 1 1
0.502692177281241 0.491685735067313 1 1
0.520868211481416 0.511295858893798 1 1
0.456676111452287 0.44949495659788 1 1
0.45012982114914 0.441053624953599 1 1
0.380709106539961 0.374198182205074 1 1
0.60213351467466 0.590526050993459 1 1
0.471862974720029 0.463564355993347 1 1
0.544654021902803 0.534974492776281 1 1
0.238973782275128 0.233381496828499 1 1
0.686706438323639 0.673478743017655 1 1
0.369158854533264 0.362619375180265 1 1
0.656591027154542 0.644298679521467 1 1
-0.0824219168506979 -0.0809590331413963 0 0
0.47730144252545 0.467840576563375 1 1
0.438633667394307 0.430589680442164 1 1
0.914389934139323 0.895967257087868 0 0
0.413790073429725 0.405364120553826 1 1
0.557766501637345 0.548319318795431 1 1
0.817465422459217 0.802975499050663 1 1
0.425239261044383 0.416649584759811 1 1
0.340099473446868 0.334223124789301 1 1
0.548578687114559 0.537891754836177 1 1
0.34776558781459 0.341912618028844 1 1
0.551124347443245 0.541178353985582 1 1
0.751276312967019 0.735601752811522 0 0
0.721903757545324 0.706601669085276 1 1
0.469832184770436 0.460813227894337 1 1
0.683771319665091 0.670470717849541 1 1
0.630977541559677 0.619924977319152 1 1
0.542899611323494 0.532776947461829 1 1
0.61541848502948 0.60468070974242 1 1
0.371389924478856 0.364489605261583 1 1
0.462633039321367 0.452966546185009 1 1
0.570559837249295 0.561383382859746 1 1
0.25536891988134 0.250161883796178 1 1
0.551445447076803 0.540682171479716 1 1
0.34794475624799 0.341989196561879 1 1
0.455286887933344 0.446793338552614 1 1
0.352537843129969 0.345297979008964 1 1
0.740796862694558 0.727268582231917 1 1
0.4212145601395 0.413597282151426 1 1
0.521930538257257 0.511312271359743 1 1
0.358052486826698 0.352325347623186 1 1
0.412928364134166 0.405243063877109 1 1
0.676676263511001 0.664822112483105 1 1
0.343324360986058 0.338338439887739 1 1
0.432171392170833 0.424559620588962 1 1
0.508523020431159 0.49826807617098 1 1
0.400039616361655 0.393754603263879 1 1
0.459159661488773 0.450740609620094 1 1
0.749088980736938 0.733974750744838 1 1
0.314436512130259 0.308798294928483 1 1
0.652510167966803 0.64092000465627 1 1
0.791022481645317 0.777716152457479 1 1
0.46572015195722 0.456540315679509 1 1
0.338841016666559 0.332924847424139 1 1
0.429377061989091 0.421406600849023 1 1
0.710795359334867 0.697757925440543 1 1
0.560260083331914 0.550148861686414 1 1
0.520298180880232 0.510123715534292 1 1
0.420540991188739 0.412872277631589 1 1
0.45174468219597 0.442366226647164 1 1
0.431297286370056 0.42336931992818 1 1
0.308500131523641 0.301423917637942 1 1
0.207362694227397 0.203091221960686 1 1
0.802578623076678 0.787937981429433 1 1
0.664027584275533 0.651556141996398 1 1
0.50686752095278 0.497526815406427 1 1
0.55318440003724 0.543559223010519 1 1
0.562940000254424 0.55209151913976 1 1
0.163431184065126 0.161522220482099 1 1
0.240954181462774 0.236959665248516 1 1
0.371809865003984 0.365484336460448 1 1
0.396294255574886 0.388690593512397 1 1
0.601561676092275 0.590896202242335 1 1
0.58600553309944 0.575953143004594 1 1
0.445214291620864 0.439094345011065 1 1
0.713180913411198 0.698919392476316 1 1
0.566749093705041 0.558913829598061 1 1
0.45889092454602 0.450213397219437 1 1
0.27831568295939 0.274702353621569 1 1
0.6100261247223 0.600604252809765 1 1
0.491217293978305 0.48249953181226 1 1
0.461096464264189 0.451395807349043 1 1
0.256964414819727 0.253423905952807 1 1
0.604622527779204 0.593575979014379 1 1
0.634941597997886 0.620901003884496 1 1
0.524175261985212 0.514432228512465 1 1
0.386183595427269 0.378112610323463 1 1
0.313688935173207 0.307612640041747 1 1
0.617889189945467 0.606758814970948 1 1
0.33927302263491 0.332253459883153 1 1
0.561812404254794 0.551636118203508 1 1
0.553623000971953 0.544124326752275 1 1
0.545364937937075 0.533923555902691 1 1
0.620289936806236 0.607085335398664 1 1
0.294520890969629 0.289129110582989 1 1
0.25129791278431 0.247478995664319 1 1
0.646273307277437 0.634980658700456 1 1
0.642413005380876 0.631667953101115 1 1
0.505602091812055 0.496188652669119 1 1
0.262884215541015 0.257818627827043 1 1
0.413792641553721 0.40692863020137 1 1
0.415369492667926 0.406707227023802 1 1
0.48126197764945 0.473033791950944 1 1
0.620227064503473 0.608220892148651 1 1
0.444620066899766 0.437445235173719 1 1
0.193390472450639 0.189823741125658 0 0
0.413538502899502 0.406893157607303 1 1
0.763952156607838 0.749408303488057 1 1
0.38195739345002 0.374916717672452 1 1
0.593658721542957 0.581763434221021 1 1
0.379344955854898 0.373441476615735 1 1
0.996234305045711 0.977251307592417 0 0
0.377325636400227 0.370391660137877 1 1
0.806760177029464 0.790861644187293 1 1
0.347615056675597 0.342173729158963 1 1
0.653173935231934 0.641163655713614 1 1
-0.0322447886865148 -0.0307182707143545 0 0
0.367019548676041 0.359402518235704 1 1
0.246883339047003 0.242309728295196 1 1
0.225689268495569 0.220655811683327 1 1
0.96831185971514 0.954303217213924 0 0
0.340988592084054 0.334799171756764 1 1
0.428687987405263 0.420841117412142 1 1
0.366481898563254 0.35847937883408 1 1
0.42782707326479 0.421223618204955 1 1
0.295563675439014 0.289252403425411 1 1
0.219605226827252 0.21521725106151 1 1
0.496383564353559 0.48651262161766 1 1
0.542261630323029 0.533944482384259 1 1
0.792235386911144 0.77885105600935 1 1
0.590798849307968 0.579988193892227 1 1
0.650216341672219 0.638913876868688 1 1
0.168719188111884 0.165521002242063 0 0
0.965236481210892 0.950247385832864 0 0
0.567324178618903 0.557521778367739 1 1
0.494598976216912 0.484664558745192 1 1
0.828083611368708 0.812402315544503 1 1
0.49074259560723 0.481177334033671 1 1
0.382753970915048 0.37620977241809 1 1
0.260685629008408 0.256031207547138 1 1
0.22843551187098 0.223414232626064 1 1
0.319161130560118 0.313404204442118 1 1
0.432267063699969 0.424462824766431 1 1
0.650404051830111 0.637848058743972 1 1
0.325671993643037 0.318688318595644 1 1
0.170483067656334 0.167158044410167 1 1
0.823492256412482 0.808066183318706 0 0
0.718809624319981 0.703218720267886 1 1
0.245770923201524 0.242417546286813 1 1
0.458187386834067 0.449167576634602 1 1
0.743152348084217 0.728816108090442 1 1
0.59143197658212 0.578925723067793 1 1
0.578052287601116 0.568642581561992 1 1
0.653168766320157 0.641948698327007 1 1
0.743240030877485 0.730221420145549 1 1
0.415453444572786 0.40783349733652 1 1
0.464389398455821 0.454965811413951 1 1
0.369785448968087 0.363179145344992 1 1
0.886733775106545 0.871230233266131 1 1
0.781780963264256 0.764704208117899 1 1
0.526863435615683 0.516489961654179 1 1
0.40906056399717 0.402377698035223 1 1
0.641258606877543 0.627276860016704 1 1
0.266045415476884 0.260986260664382 0 0
0.381655911571017 0.375481947687414 1 1
0.288513650947577 0.281976629769811 1 1
0.475263348073314 0.466003789391214 1 1
0.604640659648603 0.594495669056525 1 1
0.345943332990156 0.338384314165181 1 1
0.167008478423964 0.164751556119215 1 1
0.367939121509162 0.360815100994227 1 1
0.698207779111757 0.685019643096052 1 1
0.657142189045801 0.646292743455278 1 1
0.339006908686336 0.333327931355282 1 1
0.689949192394889 0.677171794470766 1 1
0.260434368306085 0.254620260905037 1 1
0.615514698475796 0.603958782532177 1 1
0.599442971145448 0.588414355169753 1 1
0.723629517757299 0.711543056458657 1 1
0.183951393394232 0.18166109662273 1 1
0.442754373040198 0.434759869498597 1 1
0.716674087741294 0.701590853184976 1 1
0.388520895835901 0.380009044733543 1 1
0.442588914161059 0.434031165410482 1 1
0.586790637388565 0.576819365351264 1 1
0.671002332456388 0.657807236801432 1 1
0.672700144533572 0.661901717627959 1 1
0.276646544013405 0.272796727256151 1 1
0.511534499486312 0.501879548215622 1 1
0.295169249991269 0.288797787379786 1 1
0.468392399879194 0.459455658631891 1 1
0.635224524571274 0.621277577949378 1 1
0.463969809794673 0.453456809645828 1 1
0.688737126364136 0.676072194839207 1 1
0.541540959417682 0.532641410338779 1 1
0.396510031007003 0.390902992383618 1 1
0.283625651687848 0.278652140587495 1 1
0.160909935168263 0.157663956623643 1 1
0.434585651324178 0.426891523191273 1 1
0.69440417232764 0.681450265400255 1 1
0.326393477059043 0.320978685240272 1 1
0.351628883390631 0.3455039003774 1 1
0.15440705550187 0.151917327122285 1 1
0.476855265632377 0.466010746594959 1 1
0.558610500756649 0.547707920434876 1 1
0.328525509060862 0.321613477312513 1 1
0.501908923577574 0.493581105018441 1 1
0.674561102069459 0.66189571964427 1 1
0.719995486341728 0.704921535451433 1 1
0.882294909159051 0.866525775214934 0 0
0.647498535443089 0.635602423978119 1 1
0.57520375207497 0.56491217227602 1 1
0.456444329656464 0.448478124470916 1 1
0.504728976890926 0.494719944269225 1 1
0.792530784935515 0.778845168696175 1 1
0.38150866720281 0.373627742985926 1 1
0.717783493149378 0.704332108499281 1 1
0.46690629668076 0.457126249525537 1 1
0.332190183518666 0.324400998738076 1 1
0.664506571757303 0.651148468952296 1 1
0.287855104266088 0.282850961381742 1 1
0.625806943435342 0.613627994791945 1 1
0.338726583126493 0.330701009209199 1 1
0.616389712805506 0.60420506730081 1 1
0.302814930036282 0.298149903469428 1 1
0.474497332285041 0.466138077089422 1 1
0.705039687557006 0.691629063019843 1 1
0.633362767751672 0.622046045475686 1 1
0.471847207312218 0.463323456296005 1 1
0.729605365264471 0.714961321763287 1 1
0.68919327602556 0.676067839881215 1 1
0.202664823475837 0.199606674281232 1 1
0.272005963151569 0.267638759281716 1 1
0.202520897391366 0.19866504773313 1 1
0.425313451880439 0.4173404261023 1 1
0.422452783736499 0.414083600139619 1 1
0.304335205939282 0.299144032845576 1 1
0.704664326643923 0.691212026832906 1 1
0.473334491979303 0.464320740302904 1 1
0.425901477827334 0.417568769759938 1 1
0.657795310032825 0.645304694564106 1 1
0.583368892009809 0.572206583936108 1 1
0.48475621823541 0.474609811617901 1 1
0.665028463183974 0.650538406488532 1 1
0.597186128644361 0.586103410075522 1 1
0.358563302548892 0.351518329309416 1 1
0.792776709752592 0.776623640126392 1 1
0.801348235239217 0.785619736027735 1 1
0.481475376338571 0.473085381702368 1 1
1.07528895393656 1.05329492028186 0 0
0.533543867790714 0.524588966858311 1 1
0.183856833725018 0.180172463685213 1 1
0.543566130060394 0.531468940778693 1 1
0.719950071179367 0.705979719543826 1 1
0.938507077216195 0.920828167783108 1 1
0.382802918807734 0.373867630838816 1 1
0.594161786419048 0.583895791818022 1 1
0.38008128054119 0.373152339674116 1 1
0.212542980615695 0.209273425098892 1 1
0.37478844698374 0.369265134355498 1 1
0.411744080723251 0.403355280260245 1 1
0.440798829613091 0.431735082841084 1 1
0.36821840144711 0.361720959449149 1 1
0.6083272496314 0.59509044065646 1 1
0.855659970592225 0.83979278070575 0 0
0.916497968691729 0.900399958548426 1 1
0.108079315717637 0.107305200585857 0 0
0.691992112956832 0.678627632219539 1 1
0.672617287372351 0.661224576530927 1 1
0.537649427008519 0.52719847055651 1 1
0.542291463978581 0.533284936180442 1 1
0.544966630309839 0.535438490030441 1 1
0.323740256708966 0.318265574666931 1 1
0.728508152112832 0.715489995983154 1 1
0.495785110663056 0.484094527629428 1 1
0.610734023127558 0.599880825760377 1 1
0.511990800222083 0.503865813171083 1 1
0.259892854228222 0.256306937572899 1 1
0.61150938294992 0.598122368437341 1 1
0.471444459808667 0.460982714252092 1 1
0.42356869154779 0.415540756065701 1 1
0.752412496605615 0.739176794039043 0 0
0.440055315699877 0.431591134042104 1 1
-0.0379319443576283 -0.0373115332041591 0 0
0.251462500211839 0.247142432675924 1 1
0.701251711925988 0.688635876314297 1 1
0.256460451196408 0.251003481627407 1 1
0.657337497424286 0.645431334805038 1 1
0.575189622789695 0.564857065604114 1 1
0.619185841316711 0.607661435928429 1 1
0.269550900750292 0.263979828624529 1 1
0.246173805482654 0.241803104050041 1 1
0.572257979473811 0.562177606486961 1 1
0.458699042971834 0.451249672299384 1 1
0.532565174204105 0.522450507019278 1 1
0.581846128574514 0.571165267575916 1 1
0.463477240684606 0.455247666981151 1 1
0.668992587878008 0.657336452499541 1 1
0.542788611996509 0.532872670253473 1 1
0.1633202775869 0.160330351429851 0 0
0.440315347492291 0.430827807845716 1 1
0.37437746048075 0.366610203539662 1 1
0.304756464244399 0.299028631378112 1 1
0.430020894384164 0.422826262068792 1 1
0.290499148677065 0.284322920976719 1 1
0.330721519302725 0.324616157686666 1 1
0.259658992643819 0.253834375351464 1 1
0.153266761718085 0.150142462933695 1 1
0.599930001471171 0.58857651316732 1 1
0.13140439729302 0.128934210474079 0 0
0.591466958656265 0.57899688632738 1 1
0.180704855480329 0.177465819420689 0 0
0.744240533648673 0.730406562551855 0 0
0.660421829965492 0.646633705913877 1 1
0.289260511417445 0.284499849260899 1 1
0.555399206383017 0.545688761863318 1 1
0.350035091483345 0.344494940952899 1 1
0.544323647398009 0.535725309871751 1 1
0.60128521469528 0.589926873432631 1 1
0.50806169346457 0.499502433533617 1 1
0.350497608027012 0.342843118462196 1 1
0.273569946212062 0.267408381865847 1 1
0.473961935493869 0.464199218208772 1 1
0.579618114305676 0.568036642487772 1 1
0.500198511292696 0.492034409966741 1 1
0.696040538083411 0.682669777028724 1 1
0.294026096147502 0.288675857369055 1 1
0.732418073698559 0.717794827189675 1 1
0.43199708234435 0.423729255842249 1 1
0.286808505696511 0.281948296254471 1 1
0.384828358812178 0.376779860618512 1 1
0.581026208710235 0.570302340238186 1 1
0.593882353638681 0.583193210172008 1 1
0.51910882363375 0.509703029418123 1 1
0.152314505464793 0.150283514505626 1 1
0.683485964319681 0.671801915162252 1 1
0.651962081277837 0.639721472666373 1 1
0.514199330344205 0.504984073466313 1 1
0.161116771466002 0.158760642605258 1 1
0.350096410691122 0.343719989584927 1 1
0.387248782173125 0.378759872617488 1 1
0.643650156424694 0.632874859835807 1 1
0.312026345140909 0.306652358196106 1 1
0.435842206354859 0.427588249575166 1 1
0.271986533969336 0.267824672776903 1 1
0.412711935878306 0.404780753556507 1 1
0.571983393432846 0.561804404653776 1 1
0.65952394698399 0.647846417653108 1 1
0.35641897645102 0.349006947909722 1 1
0.240458173170212 0.23654029245205 1 1
0.783021021772543 0.769320656009607 1 1
0.487185118263311 0.478710481384615 1 1
0.793683689007947 0.777885099211983 1 1
0.707004376211526 0.693508704738702 1 1
0.88137519937096 0.864452350681336 0 0
0.279921679780455 0.274588046491271 1 1
0.392720206989457 0.385668844637038 1 1
0.63328179655071 0.619937062017209 1 1
0.546591267191956 0.535256221279749 1 1
0.479215412452335 0.470429806442407 1 1
0.445572831226063 0.437401212259433 1 1
0.264184310710649 0.258870715439731 1 1
0.70843063582358 0.696097448433489 1 1
0.517127781809637 0.508683356376339 1 1
0.537488660668701 0.527890440541248 1 1
0.810196813885618 0.794518075992287 1 1
0.299796546257088 0.295725388674874 1 1
0.634962836320463 0.621010323083474 1 1
0.610449533194474 0.598571314709919 1 1
0.731195268493398 0.718428038370179 0 0
0.404399455608849 0.396177651958043 1 1
0.528235857535532 0.518546060870039 1 1
0.471628776388668 0.4628711305607 1 1
0.46901809371863 0.458868288026076 1 1
0.0673473945807879 0.0655491221137234 0 0
0.235754320391554 0.230951243113399 0 0
0.490614875098171 0.48021000242243 1 1
0.856015850717974 0.839426709346289 0 0
0.283898497448573 0.280083608605771 1 1
0.64329026102869 0.631527541720969 1 1
0.470746251643681 0.461764342442235 1 1
0.622277969856469 0.610750643106504 1 1
0.361589456900377 0.354462933667068 1 1
0.584449602802557 0.574020803447256 1 1
0.423834081653041 0.415643498969957 1 1
0.430452528997039 0.420573734002687 1 1
0.369769002676142 0.363725529653957 1 1
0.196998492938618 0.192190601024805 1 1
0.388859412190836 0.380124355738791 1 1
0.485565731908816 0.476927326162765 1 1
0.483206636897415 0.474817586692361 1 1
0.438441710321765 0.430172895044226 1 1
0.324804671382713 0.318847599587465 1 1
0.634480174375808 0.622908968960644 1 1
0.556892241048359 0.546429510749277 1 1
0.543741277235954 0.532029740355671 1 1
0.264043527841584 0.25820702675809 1 1
0.653767873941637 0.641835948543208 1 1
0.406176269653945 0.398168512903835 1 1
0.892548735344651 0.874056940604946 1 1
0.460427158698842 0.45243130795607 1 1
0.607712352850094 0.597198313473622 1 1
0.316325938561257 0.308823011245309 1 1
0.78321480427667 0.767446308365485 1 1
0.304978176584435 0.300876679455398 1 1
0.478470722737913 0.470022325547873 1 1
0.716751248982427 0.702700882151147 1 1
0.603252410110344 0.59012391519606 1 1
0.573145215674248 0.56003833348947 1 1
0.461138029043607 0.453561647099392 1 1
0.642280463783699 0.63054386809381 1 1
0.338568110485629 0.330657903181355 1 1
0.303260108479919 0.296447376692362 1 1
0.33937305440126 0.333441365246211 1 1
0.648396829967718 0.633178148385505 1 1
0.439639754613046 0.430695518546395 1 1
0.427850488350432 0.419573927864515 1 1
0.695617551716891 0.68392087463745 1 1
0.445671608093703 0.434754444092423 1 1
0.402655477012285 0.396689154794332 1 1
0.341738903656886 0.336347898861698 1 1
0.537171383377762 0.525837531127812 1 1
0.458589902159417 0.449134859443851 1 1
0.908369615189244 0.891187139282018 0 0
0.870101439486344 0.855419754653314 0 0
0.455382733819561 0.446333836280801 1 1
0.492699943183715 0.483426700045776 1 1
0.448924841339117 0.439405551992933 1 1
0.47411244998629 0.465540911299463 1 1
0.538014672436544 0.527114221138575 1 1
0.439259665625054 0.431115680043029 1 1
0.095742192165665 0.0939971668138386 1 1
0.461960749080604 0.454644712247015 1 1
0.677875415074474 0.665867768890153 1 1
0.507030353142858 0.498130244292641 1 1
0.240869794416816 0.235261379917455 1 1
0.5630032125069 0.553659630216478 1 1
0.573053305995663 0.561770538880447 1 1
0.430602829217652 0.422834502689303 1 1
0.578409782318348 0.566942232431498 1 1
0.486588055407565 0.477290176216015 1 1
0.344999153168004 0.339947697366811 1 1
0.631323191986973 0.619813256775386 1 1
0.535771151231469 0.526879566866538 1 1
0.446655187151019 0.438763240566114 1 1
0.466896886880775 0.459016795653137 1 1
0.592797140968434 0.581466271658047 1 1
0.456322805194432 0.447207384875773 1 1
0.489111564807504 0.479362704841138 1 1
0.564245125310338 0.554940757990455 1 1
0.65295264254112 0.641677822846026 1 1
0.773624067233423 0.75887015161 0 0
0.556096351750802 0.544364587253327 1 1
0.620680355979951 0.608223446195167 1 1
0.532935888763487 0.523209779832467 1 1
0.722517165082108 0.708776003611224 1 1
0.21721618758901 0.213198864641111 0 0
0.599482610145629 0.589317967979859 1 1
0.530860606718297 0.520507446005466 1 1
0.443624980212611 0.436165514383158 1 1
0.321906634109654 0.315767576932579 1 1
0.554518069540042 0.543413929317192 1 1
0.5556712257988 0.544707123735974 1 1
0.453584783775651 0.444134917960456 1 1
0.538008302082377 0.529148156720103 1 1
0.828509700312451 0.813878104304904 1 1
0.268213959339266 0.264422392633744 1 1
0.426906634658187 0.420659889766626 1 1
0.40844886625153 0.398041801679344 1 1
0.55069884881138 0.539956154992447 1 1
0.587579986421571 0.575687116462869 1 1
0.423883966045177 0.414829171181952 1 1
0.758741277697553 0.74449220927613 1 1
0.451338003415977 0.442695451435632 1 1
0.380333540767202 0.37448074866654 1 1
0.601735903470359 0.591665028251352 1 1
0.689974255734217 0.677529921675589 1 1
0.206353695425342 0.203660759492452 1 1
0.586134732632406 0.576898313422161 1 1
0.151275599424188 0.1494904879906 0 0
0.327561481964999 0.321343333480079 1 1
0.10754124355939 0.105353829770207 1 1
0.360839687860546 0.356016796181338 1 1
0.409996370448673 0.400207158880113 1 1
0.438670109461152 0.429215091768822 1 1
0.741826346116686 0.726599956793825 1 1
0.653704197543055 0.639806082655511 1 1
0.605133387813216 0.593601638941542 1 1
0.40340040891438 0.395583380469229 1 1
0.639056292781956 0.627384806507917 1 1
0.657022794122579 0.64297228239598 1 1
0.429297067523268 0.420951467507969 1 1
0.616736996032396 0.604545791891872 1 1
0.315237299448539 0.308780024433353 1 1
0.63958944680398 0.62467216868927 1 1
0.281950810830983 0.275830207692857 1 1
0.408629417098996 0.400316429985966 1 1
0.59756300706533 0.58647217142447 1 1
0.384634483812855 0.377396747467634 1 1
0.775999710485507 0.761128875816092 1 1
0.108236725016488 0.107153983380318 0 0
0.191184087089662 0.188862283264463 1 1
0.343300977394008 0.336150361660204 1 1
0.464112464180245 0.453895080179684 1 1
0.628947099694737 0.619586218844715 1 1
0.571051293532894 0.560031243805667 1 1
0.38810734061854 0.380285368204148 1 1
0.476064196481062 0.467090422345713 1 1
0.530414636634333 0.519975315664657 1 1
0.786752284435204 0.773607592206705 1 1
0.618558506007415 0.607247275058996 1 1
0.71994485611395 0.706711849129976 1 1
0.477958544141019 0.46891576273677 1 1
0.428545444413809 0.420339437574263 1 1
0.595206271964803 0.584042802819088 1 1
0.401207192443153 0.392078658293764 1 1
0.536845772704316 0.526407228017428 1 1
0.995625686310367 0.976263381790847 0 0
0.451650920881752 0.442835440644535 1 1
0.655349062291023 0.644256336824293 1 1
0.551295229199077 0.542231392096721 1 1
0.669989733553714 0.657429770972195 1 1
0.70425985301925 0.692051900330418 1 1
0.649725386716943 0.635086028419655 1 1
0.375397578958759 0.368228509753473 1 1
0.643485689778846 0.631457020412401 1 1
0.689994152091267 0.676801581483812 1 1
0.428399038389144 0.419827439786191 1 1
0.484098186973085 0.47608603109231 1 1
0.297446643329273 0.290841495010696 1 1
0.700468142889753 0.685678881603699 1 1
0.621117902333546 0.607640848331401 1 1
0.301842585964183 0.296120080194331 1 1
0.237849003069285 0.234332257481932 1 1
0.37459500458283 0.368823180247245 1 1
0.209995101043352 0.207177926598862 1 1
0.407804253139988 0.399313892725494 1 1
0.508006482133005 0.497671307080835 1 1
0.226900730529824 0.222055094286457 1 1
0.430480426951693 0.42364797136059 1 1
0.25597450176691 0.250592375988906 1 1
0.32189769049253 0.314757112162053 1 1
0.583552069657159 0.574873292845843 1 1
0.415409198193806 0.405576912233017 1 1
0.497200734737609 0.489519587413121 1 1
0.941490586347453 0.924387192663117 0 0
0.688289800344963 0.675408167852125 1 1
0.522200411475276 0.511117582726134 1 1
0.431931018981518 0.422312961657921 1 1
0.2794924556094 0.274611195590323 0 0
0.386486280352524 0.379111706352682 1 1
0.581840668759053 0.570090577040765 1 1
0.680549844081404 0.665933689822552 1 1
0.425543296223087 0.416542662223758 1 1
0.784904670924429 0.768793289091248 1 1
0.538267575278237 0.527628480941067 1 1
0.52370573066845 0.513857819868808 1 1
0.268455365523173 0.262311520132329 1 1
0.570826692272566 0.560428428052219 1 1
0.506688097836269 0.497206596519651 1 1
0.32561177520336 0.320071031076838 1 1
0.395877805664632 0.388405476764934 1 1
0.763064584230534 0.747706369031953 1 1
0.291422297880733 0.286522102831447 1 1
0.748115249152822 0.732420233478884 1 1
0.146922383365044 0.143623000098514 1 1
0.499538153026284 0.489437236164438 1 1
0.703064006347004 0.688435714314639 1 1
0.721787317706269 0.708674034372767 1 1
0.408684745234193 0.403013046989214 1 1
0.84663454875547 0.830925223478878 0 0
0.237250562203518 0.232380732031121 1 1
0.250064023740261 0.245666031279141 1 1
0.698574040837475 0.685118298994924 1 1
0.130366524958231 0.127508645884125 0 0
0.356985300712851 0.350594605366908 1 1
0.322269730881971 0.315597659852767 1 1
0.696072465138581 0.683797021043784 1 1
0.568345426132944 0.558094085820978 1 1
0.546528912718516 0.536726051598987 1 1
0.760931229307056 0.747865801127741 1 1
0.711007907439138 0.696829612351332 1 1
0.393028051202847 0.385848404047794 1 1
0.408696829276191 0.402496279222174 1 1
0.512471417288352 0.502767965455731 1 1
0.650140094693187 0.639211112091378 1 1
0.406942739371959 0.39956427604086 1 1
0.643232907676788 0.63295755899836 1 1
0.277201331978885 0.272517550520277 1 1
0.390198145039013 0.383033407596289 1 1
0.771863787143539 0.757198906518767 1 1
0.474697039516174 0.464011685623127 1 1
0.354779543642277 0.348947034929184 1 1
0.42117137321457 0.413335231328455 1 1
0.763829968549191 0.748619826046029 1 1
-0.0369264459771292 -0.0369656604702716 0 0
0.281638712698892 0.276855552112265 1 1
0.478054157347842 0.467053272435204 1 1
0.19821515601116 0.194147312152644 0 0
0.221052915863209 0.217172367815877 1 1
0.713581796237495 0.700490209140552 1 1
0.630480565234091 0.618985242801439 1 1
0.700311187837667 0.688707685534062 1 1
0.264446801802729 0.259867281334517 1 1
0.63629871383767 0.623404863288207 1 1
0.445119534258784 0.436680571733876 1 1
0.552853654085399 0.542870449778767 1 1
0.835056286132799 0.819566292109874 1 1
0.540130099056182 0.531550603243028 1 1
0.388842162551354 0.381753944951207 1 1
0.636634252921991 0.62430816223074 1 1
0.400762072026653 0.394249033374776 1 1
0.5960749886516 0.585286279745506 1 1
0.379966210554121 0.372914985989677 1 1
0.242324293223232 0.238037440094079 1 1
0.548085396915583 0.536664597526827 1 1
0.145540098274373 0.142898534654092 1 1
0.467348380753867 0.458280422598343 1 1
0.167812844074262 0.164613453234264 1 0
0.413526413459687 0.40742979765621 1 1
0.501559359174417 0.491823549243999 1 1
0.402276841366763 0.395048391465827 1 1
0.645785078062336 0.63344441803708 1 1
0.310776483339321 0.3055131157036 0 0
0.590059538647669 0.579106702453259 1 1
0.630863259106296 0.619480711691096 1 1
0.189797245924553 0.186143750992425 1 1
0.588427223074427 0.575645218722462 1 1
0.71506953854486 0.700996872179737 1 1
0.278312749837989 0.272245287511885 1 1
0.531919937794967 0.521170816679042 1 1
0.331104743335851 0.324605852452224 1 1
0.431357454883067 0.424263801163021 1 1
0.445044156574029 0.437574051127685 1 1
0.685779269817924 0.672309810023423 1 1
0.190953117256857 0.188516030535109 1 1
0.570450860551444 0.559220273808855 1 1
0.646714154297309 0.633425772542077 1 1
0.378796790653423 0.370604383230614 1 1
0.246786179306679 0.241784714573185 1 1
0.501826331628736 0.490936599357341 1 1
0.397243634395738 0.390606842294403 1 1
0.290179256776555 0.284987111789185 1 1
0.329634755449917 0.323534548875869 1 1
0.454838171584036 0.445861063950214 1 1
0.392520588423731 0.384351020652442 1 1
0.11053600133684 0.109620925441726 0 0
0.475624477059275 0.466142229576564 1 1
0.360739757654983 0.353966948815845 1 1
0.358853922365319 0.353796073087084 1 1
0.483690359853254 0.475328797827019 1 1
0.626497245869959 0.614109208499134 1 1
0.473319031218062 0.465402981962009 1 1
0.90766355285633 0.891440196142909 0 0
0.737785771771115 0.724114058830465 0 0
0.406204432404415 0.399418528966588 1 1
0.532400034132057 0.522335596020396 1 1
0.602240210585378 0.589824533618665 1 1
0.469135917343539 0.460148065651977 1 1
0.782091557206311 0.767378531592967 0 0
0.476898968984149 0.467598560700397 1 1
0.643361691408235 0.631397281204839 1 1
0.819039916116262 0.800900798327029 1 1
0.461886767363969 0.453422474856803 1 1
0.783113452018677 0.768235899437422 1 1
0.738358131448398 0.725421934087584 1 1
0.462277225582809 0.455067285786479 1 1
0.231577048648762 0.226969020101078 1 1
0.488517448374961 0.479465401394175 1 1
0.845273479396663 0.829639086846378 0 0
0.514453919680169 0.504497082962967 1 1
0.414792726547349 0.406954290930898 1 1
0.829418541636417 0.812983903959051 1 1
0.732619367553179 0.719207315180425 1 1
0.71942558084068 0.706333400027338 1 1
0.226205483021729 0.221418614690579 0 0
0.478620411103717 0.471057523028959 1 1
0.789569636722913 0.776066107744399 1 1
0.533178874077144 0.523375592535628 1 1
0.518860848576356 0.509860542096448 1 1
0.405061232720806 0.397055053609788 1 1
0.626875559781188 0.615286347975074 1 1
0.563328139557348 0.55392442962784 1 1
0.417346477794237 0.409226087551106 1 1
0.449467426377196 0.440661170874932 1 1
0.509320180480192 0.499559775450068 1 1
0.893611735918758 0.876221829917386 0 0
0.384851205759807 0.378003262254685 1 1
0.478775301853901 0.470714362655821 1 1
0.384945678861929 0.378077646274591 1 1
0.619201439073537 0.606666961406352 1 1
0.425663112535877 0.417340255617738 1 1
0.552458051823691 0.542104952167188 1 1
0.739030666592377 0.724139769225094 1 1
0.326995009230861 0.321466148141895 1 1
0.691543215083025 0.678413745872336 1 1
0.388594783668738 0.381435809105122 1 1
0.934369065614295 0.917983593066095 1 1
0.641352495682808 0.631009247077278 1 1
0.60682763967136 0.596514807617912 1 1
0.346894255017105 0.341253278547568 1 1
0.366606270004289 0.360440106262112 1 1
0.37139034861648 0.364985210612559 1 1
0.297320346586044 0.291332828623887 1 1
0.474749404517816 0.464003287934802 1 1
0.669685163115614 0.657253901840372 1 1
0.588995393973128 0.576276236011884 1 1
0.208693292079171 0.204545019317731 1 1
0.387745257955079 0.380976656232034 1 1
0.693916074145561 0.682094966830979 1 1
0.656925779462988 0.645520651940299 1 1
0.446428549242897 0.438706044405605 1 1
0.349159691892409 0.341732842544004 1 1
0.750241047238 0.735384309017592 1 1
0.133662280752717 0.13039168612084 1 1
0.320497427256451 0.314707298465086 1 1
0.369593931263994 0.362239457539359 1 1
0.594462928867724 0.581918548370565 1 1
0.384684347311517 0.375349650536614 1 1
0.34141187719797 0.33539368902538 1 1
0.599827237004853 0.588569856558198 1 1
0.429408770008887 0.421068166925374 1 1
0.492589719724771 0.483920341345483 1 1
0.755721952755745 0.742272145527004 1 1
0.271979655508469 0.26718627320929 1 1
0.617111590951114 0.607221156208551 1 1
0.404385923806699 0.395109047861375 1 1
0.432148249079431 0.425070188126478 1 1
0.281911448496935 0.276746289792634 0 0
0.286840166639239 0.281422530939754 0 0
0.876342028475228 0.860871356748303 0 0
0.381525648009749 0.371627684571928 1 1
0.494022040478012 0.483696198590879 1 1
0.412292369944237 0.402997221622856 1 1
0.539881606423962 0.528875683587547 1 1
0.449514552759085 0.441141295265593 1 1
0.601892616097865 0.589721845715515 1 1
-0.152883774427715 -0.149874233524798 0 0
0.449784269335516 0.440850298738329 1 1
-0.0371808822048189 -0.0363918889194166 0 0
0.471419078774596 0.463547374983249 1 1
0.450456131359185 0.442609475278731 1 1
0.237646374574229 0.232853188535866 1 1
0.245822293288861 0.239231343493592 1 1
0.453636843729311 0.443642035485531 1 1
0.495180648633348 0.484317739292189 1 1
0.459986412203236 0.450385285103463 1 1
0.530152155082052 0.519895140950539 1 1
0.289412381948443 0.285793623407147 1 1
0.527881502810168 0.519376755173492 1 1
0.820096295930427 0.80339032293452 0 0
0.634980370559602 0.62025951127733 1 1
0.458181632050043 0.449822430800237 1 1
0.2848847166645 0.278946548484583 1 1
0.675120753269613 0.661239379753212 1 1
0.579467479745393 0.568558883160626 1 1
0.655713979293283 0.642965892373321 1 1
0.620533142305398 0.609532907284406 1 1
0.716807188121792 0.703775229166167 1 1
0.386324708159305 0.378946150472808 1 1
0.645953045250084 0.632402286867367 1 1
0.606472976787064 0.59558862848026 1 1
0.418810028859475 0.410397459674546 1 1
0.423141851086783 0.414461261028263 1 1
0.541918041260574 0.530354974852969 1 1
0.297435882145388 0.290616854351177 1 1
0.54134768593755 0.529924449191489 1 1
0.831851968506912 0.816598562778322 0 0
0.734920892064008 0.721100557203377 1 1
0.656441829805582 0.643858199454538 1 1
0.141037923977882 0.138144461838048 0 0
0.931830124480226 0.915596591674734 0 0
0.707060278266853 0.693930979543398 1 1
0.965931989032957 0.946124251500053 1 1
0.448274099060803 0.439528669237896 1 1
0.647072467449124 0.636181259765078 1 1
0.410450281452971 0.400640192278892 1 1
0.559763494634342 0.549185640992725 1 1
0.582688242670946 0.570401196845997 1 1
0.70046951820336 0.687669128565638 1 1
0.789964375996515 0.774553850710757 1 1
0.758311233685466 0.743137902300644 1 1
0.614985934897589 0.60476883942573 1 1
0.72632783774878 0.714556962044101 1 1
0.171065481570801 0.168366084583353 1 1
0.330111946829756 0.324635269986083 1 1
0.856477703497262 0.841275040921993 0 0
0.459640517577592 0.45044324617979 1 1
0.327665645258871 0.321671827685638 1 1
0.75579539941606 0.74317581811182 1 1
0.539520020976276 0.528109626787441 1 1
0.697087213098139 0.682204401635681 1 1
0.515378805902026 0.506734454857959 1 1
0.738840510360932 0.72526934710366 0 0
0.840645285675721 0.821408282114485 1 1
0.704605893603901 0.689641345667559 1 1
0.389627945553373 0.381763373466431 1 1
0.354959429610292 0.350124741238647 1 1
0.316617047198134 0.31069710420054 1 1
0.754318442785549 0.740218267638402 1 1
0.880759510167748 0.864048023423168 0 0
0.774976456807593 0.761591031501542 1 1
0.216125992482678 0.212511776112993 1 1
0.218176178871396 0.213982207145189 1 1
0.643331445505552 0.631645229442216 1 1
0.675714048429952 0.661591393656181 1 1
0.304307383367738 0.297618113176308 1 1
0.345426559450857 0.339004498920422 1 1
0.463521521978791 0.454588761794694 1 1
0.467470498097266 0.459258308241953 1 1
0.457082325317188 0.449000630241384 1 1
0.355435026902596 0.347534707348296 1 1
0.66005476145902 0.646016779162471 1 1
0.638493258468041 0.626770766440492 1 1
0.587934408455973 0.577260714482881 1 1
0.54290741297204 0.533839145164459 1 1
0.79271983209029 0.777123999672951 0 0
0.950426770822557 0.934299512948172 0 0
0.629401364181544 0.617789237943172 1 1
0.806632672666513 0.79142634471476 0 0
0.192593843452492 0.18949431036875 0 0
0.440012952272983 0.430543798670316 1 1
0.48575549993845 0.477268474563479 1 1
0.55245853933334 0.540035386393771 1 1
0.585353257867573 0.573498773802851 1 1
0.37342314709131 0.368419266391679 1 1
0.587806824131706 0.577600987600971 1 1
0.297609673876845 0.292740231165055 1 1
0.467578789411679 0.458658851535863 1 1
0.331025083239427 0.325495573049358 1 1
0.711735680578452 0.697835453053282 1 1
0.465600264932826 0.457132560563141 1 1
0.455345896453595 0.447628311609026 1 1
0.656570703128534 0.643944249175604 1 1
0.613045914488714 0.601797240783018 1 1
0.329469165366191 0.322506885286504 1 1
0.704798818621382 0.689985466008399 1 1
0.483696174266002 0.475074389915178 1 1
0.488543124270341 0.478341641058108 1 1
0.616877109907967 0.605235791599803 1 1
0.704818042470554 0.692104166369302 1 1
0.481291126541895 0.47294371502095 1 1
0.472813840878591 0.463386983609179 1 1
0.363464497860547 0.356633334349332 1 1
0.281446881899235 0.276192829580317 1 1
0.620716550531301 0.609109105321763 1 1
0.415644689595166 0.407531865786733 1 1
0.391257840992222 0.383653443963893 1 1
0.46336160674478 0.453940286396181 1 1
0.547173738913162 0.536964943796699 1 1
0.924570325501178 0.906675137430206 0 0
0.922034216521815 0.904489086872425 0 1
0.126304421739561 0.122080173293084 0 0
0.374076845732495 0.367707336934284 1 1
0.767251524826662 0.750933731568194 1 1
0.650601036760767 0.637741846710622 1 1
0.661818648038786 0.649857300519279 1 1
0.612165181081241 0.600664610033512 1 1
0.59618667732876 0.58480666512503 1 1
0.507766910350169 0.498838352593735 1 1
0.740469998168641 0.72477155170981 1 1
0.543798980461816 0.533651239727806 1 1
0.513678639569781 0.504707543039296 1 1
0.513010858489082 0.503452250178252 1 1
0.576986118089854 0.566910350752013 1 1
0.656299779755204 0.643479023007448 1 1
0.697505638235289 0.683873484921649 1 1
0.451977041399783 0.444753465621932 1 1
0.692651063385884 0.679076153588084 1 1
0.526922927466977 0.513210418931558 1 1
0.633598511983148 0.621089919307449 1 1
0.408408177230847 0.400129051719406 1 1
0.446326663197194 0.438067626864708 1 1
0.159065089277516 0.15539781302682 1 1
0.629668167120551 0.618338528857604 1 1
0.293439073225732 0.288056697895317 1 1
0.322854993931223 0.316190623040466 1 1
0.458865472592983 0.450968553087059 1 1
0.719128670866949 0.705622637415718 1 1
0.870299613332583 0.854387512925407 0 0
0.467794118145406 0.457273366079812 1 1
0.692412210152926 0.680356874390878 1 1
0.69398981270473 0.680369655273073 1 1
0.866810568045068 0.850212883526135 1 1
0.545573957437251 0.536701273226672 1 1
0.316002316218958 0.311074658315951 1 1
0.365804396889958 0.357600095301879 1 1
0.319375786013175 0.313414699539129 1 1
0.1110620811508 0.108999437221456 0 0
0.426732611011184 0.419044185771033 1 1
0.328876768708869 0.323507953416544 1 1
0.412958985254039 0.405955510473485 1 1
0.844785809001744 0.829750178835104 1 1
0.226374718154815 0.220969751332337 1 1
0.312559850530171 0.306601680614225 1 1
0.650500086810225 0.636840860558435 1 1
0.533516769674627 0.521516456601323 1 1
0.284728814816878 0.279671145913193 1 0
0.605153807714677 0.593884873307941 1 1
0.24753472662457 0.242766722345688 1 1
0.334524703611051 0.327557043348251 1 1
0.403843832106785 0.397112075133518 1 1
0.560550922777049 0.550501048128467 1 1
0.310896649224958 0.304939321125752 1 1
0.684595727466642 0.671158412235747 1 1
0.781091524641567 0.766550421026958 1 1
0.487922994370962 0.478150620996184 1 1
0.257522894901436 0.252611808587995 1 1
0.361283332516083 0.354222160144544 1 1
0.296093235727881 0.29172575202216 1 1
0.294846281596071 0.289825882845378 1 1
0.592696183046395 0.581911622170968 1 1
0.401702732206671 0.393442368335789 1 1
0.00179178839338776 0.0010857161311924 0 0
0.339710268985245 0.332904233622319 1 1
0.378737861994443 0.372049860152025 1 1
0.510651758405638 0.502428989464595 1 1
0.164593970868498 0.160079519731399 1 1
0.161703233574873 0.155785799972515 1 1
0.381295854273077 0.373195955658107 1 1
0.656963942520379 0.64468426682206 1 1
0.276284959112495 0.27045257298237 1 1
0.678186833095543 0.665345531240134 1 1
0.574384824627515 0.565051031507294 1 1
0.163023028683013 0.159847104960011 0 0
0.286231373323943 0.280503096725292 1 1
0.367276054459971 0.360491395117637 1 1
0.691530687139129 0.676947983229919 1 1
0.649057203534213 0.636674858504457 1 1
0.301878935758659 0.297385147237702 1 1
0.739105163692123 0.722378154131536 1 1
0.398808992798421 0.391362432850051 1 1
0.514211322879915 0.504954547523102 1 1
0.592376603367972 0.582880769873766 1 1
0.884674383965716 0.868976749278986 1 1
0.338443508806959 0.332548702626369 1 1
0.257251149579645 0.251605314909299 1 1
0.458352157669612 0.447277397373373 1 1
0.422887078250451 0.414653111891068 1 1
0.711024175304192 0.696297867323641 1 1
0.273936592802845 0.268854018808946 1 1
0.395922924840762 0.38752845185899 1 1
0.2668034686267 0.261690244777191 1 1
0.424775288180701 0.416754469301102 1 1
0.241946607145463 0.238107575228055 1 1
0.585164320588011 0.575069270020688 1 1
0.326886600991358 0.320504008283445 1 1
0.560962538865543 0.551555732778045 1 1
0.56915137717953 0.558967710981501 1 1
0.268799761919943 0.26370524213551 1 1
0.484509212235606 0.476557346124192 1 1
0.357614916865321 0.35049369204647 1 1
0.58186507653653 0.571377392779452 1 1
0.609171182052615 0.596854179714762 1 1
0.452675506343314 0.445688816830887 1 1
0.373410219178569 0.366626918227439 1 1
0.579016450745967 0.568102682571032 1 1
0.596715582651686 0.58512431705842 1 1
0.458545866320009 0.447440201221944 1 1
0.508534647856496 0.499109361782601 1 1
0.23104689918157 0.225322897731963 1 1
0.698260382491429 0.686726939901529 1 1
0.426376864357378 0.417446126273611 1 1
0.557599446942751 0.545445938217307 1 1
0.652980491014501 0.642114718043959 1 1
0.602553834144623 0.591808935853899 1 1
0.273621380886492 0.268392608194583 1 1
0.387996811282056 0.381255769464747 1 1
0.477129895518231 0.469883363685593 1 1
0.318656165070695 0.31272079444554 1 1
0.470123599366477 0.461742887557955 1 1
0.516834937387664 0.506127646570717 1 1
0.175802418590213 0.173322651331799 1 1
0.673904310657005 0.660942566646537 1 1
0.548472697122713 0.537885702569983 1 1
0.698984132065348 0.686894286202156 1 1
0.372043569945121 0.364142289406282 1 1
0.830508347463004 0.815031409926016 0 0
0.551435377818709 0.541975911997442 1 1
0.381796093541441 0.374395802603977 1 1
0.429105598751414 0.420619512442904 1 1
0.741256774803227 0.727710403382264 0 0
0.551782940227119 0.541126441016747 1 1
0.757869683960554 0.744708888844816 0 0
0.516201001413974 0.505599441075076 1 1
0.279548630745535 0.273489671082928 1 1
0.284896594223755 0.278662860376475 1 1
0.542541698868543 0.532619489784646 1 1
0.598770778686197 0.588750390246486 1 1
0.487308291737458 0.478889060092453 1 1
0.757600630729919 0.743672382546093 1 1
0.441817954493915 0.432469919024398 1 1
0.367132347252167 0.361463369150815 1 1
0.261488872473906 0.257582537972222 1 1
0.734036950700356 0.721159699903864 1 1
0.304723436785848 0.29862801918769 1 1
0.343994226048161 0.337805957744329 1 1
0.655581686762506 0.641023875244759 1 1
0.16400913713265 0.162353548211456 1 1
0.534852983126146 0.526409917019757 1 1
0.354427133688958 0.346222404992893 1 1
0.44107806172254 0.431966521689971 1 1
0.671928307729672 0.658317167171524 1 1
-0.0360483528856522 -0.0343787263468699 0 0
0.732674302521775 0.717826622091716 1 1
0.338322457966127 0.33206769658001 1 1
0.452357663826465 0.445374867721535 1 1
0.440933919509922 0.430203711296731 1 1
0.55191955555041 0.541589289245219 1 1
0.606356951431317 0.592593610632163 1 1
0.538527121565353 0.529707644662843 1 1
0.662190405872298 0.65097376694771 1 1
0.448769917114162 0.439556349660926 1 1
0.429444404752405 0.421187776112927 1 1
0.446210093141375 0.438370875875762 1 1
0.203793410768423 0.199688944655661 0 0
0.42356112103076 0.415943011102338 1 1
0.581956780825737 0.571443126740243 1 1
0.539375111427763 0.529152909329842 1 1
0.332169379746611 0.326512188798994 1 1
0.533884487417061 0.525453941953436 1 1
0.438464911044088 0.4291895098076 1 1
0.519227353422014 0.508880751581632 1 1
0.67411026364493 0.660106634739023 1 1
0.62471203945355 0.613809802693106 1 1
0.689359742356026 0.67627397530018 1 1
0.558853438735458 0.545963227485849 1 1
0.579394472315999 0.5656217309066 1 1
0.218558753362745 0.215066846287409 1 1
0.86154677624012 0.844502955191182 1 1
0.472854537721363 0.464239652180726 1 1
0.576953752213229 0.567228080979237 1 1
0.300559439675839 0.295610507822099 1 1
0.334999089163174 0.329681093955984 1 1
0.279336241054416 0.274517963933771 1 1
1.04309486695701 1.02363569193538 0 0
0.756629077039722 0.743465755185553 1 1
0.749044131901209 0.735529090129811 1 1
0.346980279633621 0.337763773464322 1 1
0.618571951703973 0.60579130591759 1 1
0.368261200325292 0.361261158654313 1 1
0.67779654028227 0.663812122131979 1 1
0.722022474329228 0.708596961428856 1 1
0.851800209705094 0.835868082473177 1 1
0.657340685205016 0.645012337373812 1 1
0.370256910587123 0.362506144109014 1 1
-0.0365647953485004 -0.0352174243451436 0 0
0.920033039918016 0.901795479739373 0 0
0.816519355023419 0.800250099399147 1 1
0.44344680324146 0.435455333044376 1 1
0.480425640496746 0.471403827019735 1 1
0.83962537476771 0.823908951042494 0 0
0.575536792624248 0.565698099672177 1 1
0.253522866954696 0.248578587360171 1 1
0.926676677638528 0.909571516702165 0 0
0.560482121051712 0.549974713160369 1 1
0.503092837308944 0.493191870307727 1 1
0.618315584412741 0.607347767345533 1 1
0.367914095999936 0.359875615708101 1 1
0.487482860653507 0.478484859465664 1 1
0.573437674909614 0.563785100250389 1 1
0.365124408846703 0.358320912155485 1 1
0.0278204904034771 0.0265093086192937 0 0
0.727537440483931 0.71387096266651 1 1
0.323400197457719 0.317602852061452 1 1
0.358173983676283 0.351766304940028 1 1
0.563910202419331 0.554525267422874 1 1
0.646682841776545 0.634078985949141 1 1
0.71656043309312 0.704160993076493 1 1
0.435138976907008 0.427166873025982 1 1
0.6196215857981 0.607683028020347 1 1
0.262551414085464 0.258632086226317 1 1
0.534802758361727 0.524806923993758 1 1
0.0321419419977327 0.0308516258612704 0 0
0.827458550376087 0.812662601047781 1 1
0.521497468859409 0.513010197658341 1 1
0.202394855680547 0.198476343288487 0 0
0.425888172558549 0.415387693284633 1 1
0.722054836619214 0.708214004349112 1 1
0.43759116361239 0.429733357408001 1 1
0.483779840658075 0.474060694697553 1 1
0.965754093113927 0.947696442055572 0 0
0.470141622465216 0.460247154096326 1 1
0.583325498681199 0.572160107139935 1 1
0.432569297124758 0.42302525598371 1 1
0.824470623770767 0.809769603378183 0 0
0.539366088189067 0.528459842414115 1 1
0.515819522871846 0.507039928065099 1 1
0.592101135500468 0.581283209553091 1 1
0.5316305046198 0.521632138443288 1 1
0.61777696134029 0.605616649801983 1 1
0.374198365815758 0.365079997764191 1 1
0.685857802994025 0.674520076193432 1 1
0.437995539656044 0.430122061353715 1 1
0.340200552309408 0.333425587665974 1 1
0.521382084726158 0.51099644323631 1 1
0.440239329341548 0.430269033855205 1 1
0.39568642680152 0.387765862010984 1 1
0.321579062820179 0.316380746470808 1 1
0.41186652828622 0.40327890905555 1 1
0.501846841612619 0.493663232997859 1 1
0.0779437218210122 0.0770026412124498 0 0
0.524222758098921 0.515267966669765 1 1
0.598636901930267 0.58806496337484 1 1
0.700718019233966 0.688175318180297 1 1
0.541447938542575 0.530357445144306 1 1
0.571311345566807 0.560066331291385 1 1
0.5538817806739 0.543324174836621 1 1
0.593986302354391 0.581872988983926 1 1
0.595064922470601 0.582727064166086 1 1
0.522745420531439 0.513776356805695 1 1
0.519278034324523 0.510501422573803 1 1
0.303452315450258 0.299736989323241 1 1
0.813256848401629 0.79908142886526 0 0
0.554327805192889 0.543917076809336 1 1
0.518455922875614 0.509656450534327 1 1
0.535840851542828 0.525744293577036 1 1
0.545238326841529 0.53413365111862 1 1
0.354362981220045 0.34847270575469 1 1
0.621005132001914 0.611165658079577 1 1
0.408968585231551 0.401553867825358 1 1
0.406490988670255 0.399747821460133 1 1
0.125624475450191 0.123413307087088 0 0
0.663554391130354 0.649943505466851 1 1
0.67071397604082 0.657670650421295 1 1
0.70161406962229 0.68857800759559 1 1
0.349576947819904 0.343953894029671 1 1
0.414991036545097 0.408382858294155 1 1
0.546318950858643 0.537109418826595 1 1
0.408089284858301 0.400817105521935 1 1
0.70743401862326 0.693392825418656 1 1
0.556759507964492 0.545363816620773 1 1
0.62123158487718 0.608577365580596 1 1
0.877290245694701 0.862509682019015 0 0
0.551522473790632 0.540982414115202 1 1
0.639514172110657 0.626148526254219 1 1
0.410524864359957 0.402492596211032 1 1
0.63644296163292 0.624703320117487 1 1
0.460365936893791 0.451659369467784 1 1
0.62121834931307 0.61072540111239 1 1
0.758973758490547 0.746078134535614 1 1
0.0727660012167002 0.0696730850495197 0 0
0.194302211341842 0.18969061595137 0 0
0.202408252659318 0.198250802477087 1 1
0.586080662947599 0.575824140691265 1 1
0.272357500901187 0.266634896107845 1 1
0.37060100211407 0.362046627964055 1 1
0.487118005422119 0.477727356178967 1 1
0.737045968321792 0.724748623284852 1 1
0.377471969187065 0.370700654267747 1 1
0.279072008883419 0.272770539906041 1 1
0.463185875768475 0.454919567620251 1 1
0.43135864230944 0.422415689731383 1 1
-0.0225063768614673 -0.0225634723252822 0 0
0.588942636286466 0.577805998795188 1 1
0.697108640075306 0.682495755868513 1 1
0.697625916621559 0.685597597294515 1 1
0.406886006208541 0.399624748632791 1 1
0.433085681929161 0.42536793588307 1 1
0.406865150810786 0.398805464588198 1 1
0.899387731083924 0.882769500224237 0 0
0.552558394466872 0.540467029807033 1 1
0.294589770566135 0.289439851072614 1 1
0.765637292102925 0.75342097068312 1 1
0.216596003526967 0.212720171594538 1 1
0.474387466597831 0.464840798169217 1 1
0.579109536645899 0.568012723008319 1 1
0.18033983245763 0.177933219925384 0 0
0.453597496422084 0.44488700670343 1 1
0.729720234662198 0.715305655169885 1 1
0.457639105304261 0.449571845468414 1 1
0.551565180132384 0.540798965305134 1 1
0.42037980691888 0.412710330062012 1 1
0.390559318005744 0.38293733145973 1 1
0.459524354241209 0.451735548944864 1 1
0.580837122282694 0.568598479903367 1 1
0.668407716461375 0.654715169790409 1 1
0.389378530037913 0.3839378348968 1 1
0.278095864500167 0.273934377786618 1 1
0.499573449550848 0.490874787134758 1 1
0.413658276562783 0.405332018800459 1 1
0.509477100106298 0.500862002846567 1 1
0.0799318314356029 0.0776906819115475 0 0
0.714206087332916 0.701600011913588 1 1
0.51797822448341 0.508399198179445 1 1
0.21730067205591 0.213315637310084 1 1
0.386245763038465 0.379175434756609 1 1
0.601226208041448 0.588808178715118 1 1
0.423546133315199 0.416686262394379 1 1
0.661981645706683 0.649856246367645 1 1
0.486006200896254 0.47773200365722 1 1
0.46930448920573 0.460311131689208 1 1
0.0689968786662366 0.0669127885477319 1 1
0.436891149311778 0.43021350806204 1 1
0.295055868637246 0.291602708598752 1 1
0.485474944543359 0.475920522739878 1 1
0.706638268315388 0.692434770372951 1 1
0.59029545968794 0.578382264473162 1 1
0.567580915663627 0.557420047644627 1 1
0.353896345694604 0.346323618302417 1 1
0.597165903979378 0.586639551924049 1 1
0.604289579071829 0.592630471808779 1 1
0.643726968872652 0.63276326783044 1 1
0.389035781090313 0.382034626544631 1 1
0.512677069791786 0.501738868197294 1 1
0.358017952065853 0.351289751118893 1 1
0.359950334877098 0.353177888342302 1 1
0.671441143036912 0.658118487691067 1 1
0.681882168826622 0.668288503750046 1 1
0.421519246287054 0.413122565944589 1 1
0.300617304032486 0.294739263613787 1 1
0.148665514606413 0.145992621257959 1 1
0.561187572886447 0.551259137160713 1 1
0.648332851092882 0.637183636477885 1 1
0.868660140924551 0.854475860448463 1 1
0.381588390162398 0.374636699998481 1 1
0.591136549005562 0.578130587806659 1 1
0.6434297063355 0.631655827328046 1 1
0.490217926930096 0.481101787568225 1 1
0.142088678279145 0.138973927948395 1 1
0.751948848023957 0.736327856191846 1 1
0.400411265992325 0.392862025776368 1 1
0.665112054184279 0.652576739850869 1 1
0.638249972231861 0.628058019474743 1 1
0.186805364861956 0.184434163435189 1 1
0.743707662670066 0.731498844662328 1 1
0.330804694123542 0.32519729829747 1 1
0.422509513911445 0.413880963698523 1 1
0.552086403340099 0.540950624295792 1 1
0.64501889207206 0.630411775651503 1 1
0.750025573901567 0.734606783646449 1 1
0.628054865055953 0.618195997582544 1 1
0.602453391352384 0.592504327608513 1 1
0.641597942224396 0.629589443915282 1 1
0.474045559105927 0.466160995619635 1 1
0.18168809747276 0.177127856573031 0 0
0.376031421774593 0.368230346475774 1 1
0.276285870492135 0.272178119152522 1 1
0.750948219172007 0.736581786080796 1 1
0.282925883642771 0.276705477718739 1 1
0.642604121135903 0.630500402470316 1 1
0.473334734307311 0.465016070819483 1 1
0.318169718775416 0.312434817347934 1 1
0.427307752586967 0.417973239016865 1 1
0.285397293031507 0.278519285553008 1 1
0.382842049383259 0.374691600083831 1 1
0.210618055987091 0.20580174061039 0 0
0.38282029450951 0.374996081007431 1 1
0.415309268537575 0.406474586113569 1 1
1.00866466954255 0.986380481110052 0 0
0.383558290039246 0.37588210090553 1 1
0.728148637271197 0.714955189192608 1 1
0.484535851733676 0.47402849971874 1 1
0.405661849899969 0.397062211881311 1 1
0.371366074428962 0.364925905883917 1 1
0.626080310262362 0.615623977449509 1 1
0.685159434154514 0.673225678154303 1 1
0.859765351744361 0.844778132762118 1 1
0.389892808135623 0.382080067770239 1 1
0.797759290019818 0.782201770042493 1 1
0.68457601326303 0.672990840345196 1 1
0.459052995672606 0.450284903315223 1 1
0.472689890997733 0.462657981811081 1 1
0.604952922215824 0.593482207254734 1 1
0.184436946356144 0.182189274936978 1 1
0.423220899828513 0.415010566270534 1 1
0.531146165538181 0.520796650021312 1 1
0.30047278233747 0.295614189287532 1 1
0.626977361375714 0.616157355995567 1 1
0.148709157645856 0.146483969255038 0 0
0.613098280737459 0.602120824851506 1 1
1.05826395947159 1.03466366347561 0 0
0.670620911243319 0.658277877592088 1 1
0.750556285977678 0.734435716834468 1 1
0.692254445848885 0.681320911085249 1 1
0.436015542616824 0.427987212230306 1 1
0.537268170282568 0.527059277695941 1 1
0.350883004955562 0.345190112865671 1 1
0.416918109066412 0.410876398660578 1 1
0.718836490469475 0.705367831932963 1 1
0.318410510924441 0.314052244186904 1 1
0.395985800024246 0.38894820768298 1 1
0.398405808532851 0.390808430542937 1 1
0.375673192737273 0.367919603226731 1 1
0.401498059999249 0.393578698856648 1 1
0.650067631077983 0.637241407646015 1 1
0.710202332271397 0.697356277087235 1 1
0.706566494785883 0.693820848593162 1 1
0.528042293616537 0.518282434378833 1 1
0.386625818958617 0.378282755310152 1 1
0.697693614318377 0.684205302654134 1 1
0.373240695830517 0.364050555644102 1 1
0.392494344772577 0.384861518296856 1 1
0.622892318199747 0.609474914074552 1 1
0.350912113269261 0.344091153954441 1 1
0.896646515709644 0.880273867453924 0 0
0.529244603635708 0.519829120799724 1 1
0.588650480179251 0.577526112142328 1 1
0.46632996819744 0.457307178298941 1 1
0.406074943489419 0.395860449438275 1 1
0.444459953528975 0.433907107003876 1 1
0.715807465434103 0.701785080321799 1 1
0.494850440466574 0.484256920767028 1 1
0.398672328352078 0.390645983272321 1 1
0.579192758705916 0.568070656753443 1 1
0.579019489538929 0.565910486105184 1 1
0.396107857724922 0.387665445265101 1 1
0.76785300681856 0.753748581059648 0 0
0.639566037353734 0.628968921004585 1 1
0.817096833846591 0.802454061583641 1 1
0.259537014549083 0.256758244464838 1 1
0.508599794213159 0.49848291770395 1 1
0.545861034703655 0.535835508132619 1 1
0.630625976678956 0.619288324665489 1 1
0.147095761564708 0.144821089537509 0 0
0.233589106669328 0.22939889496434 1 1
0.350331240448813 0.342880524834053 1 1
0.642553709088919 0.630536467392924 1 1
0.000485398367624776 0.000926470604613969 0 0
0.473772070163768 0.464854185313629 1 1
0.797059435599315 0.783331570372798 1 1
0.515861800821634 0.506626365392382 1 1
0.415262131490919 0.406992393455543 1 1
0.60443532188583 0.594903958227157 1 1
0.432209912123114 0.424196981089775 1 1
0.259623433700928 0.255125342822844 1 1
0.598782920710074 0.587125235565436 1 1
0.379409858022861 0.373662350317307 1 1
0.473086232981807 0.462004169073142 1 1
0.226189475705358 0.223109338905924 0 0
0.416319360699803 0.407065061776172 1 1
0.0916601970472598 0.0900266644982589 0 0
0.341529375136521 0.334428205294049 1 1
0.877469922990929 0.86116696277441 0 0
0.703193261185543 0.690301633730425 1 1
0.473213465837377 0.46432321344255 1 1
0.173382795355326 0.169986712426641 1 1
0.595091634364419 0.585645356220834 1 1
0.755454046449147 0.73957616828666 1 1
0.25441181208551 0.250356263817147 1 1
0.464521585932344 0.456487455015021 1 1
0.449661128347279 0.440887151219578 1 1
0.18754468713621 0.184861635716972 0 0
0.680816697166777 0.668585738548984 1 1
0.556875866405758 0.547123507782928 1 1
0.373161574694347 0.367028491936292 1 1
0.700600748623589 0.687660936715036 1 1
0.446634713122157 0.439393284058616 1 1
0.628179254024169 0.617977041474124 1 1
0.299050231068066 0.292969464877058 1 1
0.797556509504443 0.782536696001323 1 1
0.786483443447044 0.772470223506663 0 1
0.186205592774926 0.182794257325614 1 1
0.49125354880054 0.480210442205147 1 1
0.34058341939637 0.335186888574499 1 1
0.524924835890268 0.51467568389485 1 1
0.488658006726848 0.479474495929476 1 1
0.273814582036543 0.268566221603558 1 1
0.637684578433545 0.624414897436213 1 1
0.691272271333306 0.678432418318569 1 1
0.515978154185041 0.506486768342456 1 1
0.536432753952832 0.525986795184572 1 1
0.496633572727316 0.488283243548838 1 1
0.386833320435458 0.379622559683679 1 1
0.579590648086924 0.569525992398729 1 1
0.208959942263094 0.205173150230843 1 1
0.22173775042487 0.217731958183015 1 1
0.555264239936627 0.544671692544015 1 1
0.525657003220781 0.516475973986173 1 1
0.0770627982728923 0.0747472978579015 0 0
0.461327602382379 0.452119693017825 1 1
0.498929201420647 0.488354145867499 1 1
0.670865013185599 0.657067181201524 1 1
0.193208499179752 0.190838853682085 1 1
0.719481894774234 0.703297067187133 1 1
0.421062014104497 0.412759379298786 1 1
0.65049048904705 0.638442890184527 1 1
0.218942956665557 0.214492630206432 1 1
0.379405593748434 0.371735176927942 1 1
0.538490548703062 0.529717108189607 1 1
0.665444925541676 0.653559508468912 1 1
0.454374203212183 0.447015459487819 1 1
0.569317745368006 0.559721355667567 1 1
0.506230556831723 0.494553889128414 1 1
0.23880759731758 0.23491782216532 1 1
0.353608312581964 0.347562316036661 1 1
0.274408644843808 0.269472601124526 1 1
0.283445266102562 0.27759413242195 1 1
0.542584419927761 0.532371495968645 1 1
0.297269236897207 0.29207941601553 1 1
0.61616004722686 0.606535244644203 1 1
0.523903242889952 0.514667016157862 1 1
0.45783087431101 0.447713497763523 1 1
0.597467546496736 0.585436392613258 1 1
0.511178844623848 0.500679271964467 1 1
0.659648208710249 0.647394118371679 1 1
0.829777294108915 0.812634179591206 1 1
0.664156798203982 0.652713188578773 1 1
0.598679923020092 0.587069896380547 1 1
0.71137975856391 0.69713555249188 1 1
0.310448512060783 0.304269277162177 1 1
0.76112015943406 0.746910903015422 1 1
0.493674793577628 0.482484303654911 1 1
0.44952845695341 0.441944761561006 1 1
0.242783548831784 0.239316531512971 1 1
0.395582321602999 0.387800514721723 1 1
0.984159423403993 0.965542957353199 0 0
0.402103504496525 0.396471325806715 1 1
0.699252772996133 0.686653264038819 1 1
0.446376542356819 0.438214147283804 1 1
0.417953224636327 0.408793927293325 1 1
0.744352008707006 0.730553714757707 1 1
0.399998857094853 0.392984458314908 1 1
0.0516708259643777 0.0508137618232316 0 0
0.0848271516470821 0.0833093240182701 0 0
0.00655206590676129 0.00736200223574338 0 0
0.641052149185727 0.627841439790309 1 1
0.401991481219423 0.394681537871557 1 1
0.407073845942902 0.399605806641177 1 1
0.618291280869294 0.60612080812379 1 1
0.395534624866162 0.388249410757235 1 1
0.487166097834769 0.477705681519092 1 1
0.314526285014635 0.309804228600582 1 1
0.356904743870014 0.350438974952373 1 1
0.239767310823262 0.236437496855578 1 1
0.58131910520121 0.571493014947173 1 1
0.855416086461638 0.839272915671229 0 0
0.922518016159435 0.904842702634759 0 0
0.395840833157851 0.387891005092613 1 1
0.671968757133723 0.659203532299276 1 1
0.375985782696378 0.368947580402332 1 1
0.534713980494935 0.524855321998252 1 1
0.393752495864053 0.383768394523329 1 1
0.640601311648317 0.628754418394758 1 1
0.469420127057278 0.459984589455054 1 1
0.465352247168442 0.456912967592785 1 1
0.482681518009472 0.47346160557335 1 1
0.270136386006448 0.265359337704672 1 1
0.52467917281874 0.514878264778342 1 1
0.275776392825895 0.27152276074182 1 1
0.413694342122065 0.406484759470754 1 1
0.418338904071844 0.409563850446787 1 1
0.703807371584357 0.690326592447713 1 1
0.51159846678073 0.501811192824858 1 1
0.615743781204914 0.604472658944036 1 1
0.839029493632836 0.82345289697734 0 0
0.638933261141836 0.627163469048413 1 1
0.343550270815626 0.338084031327534 1 1
0.325906284809149 0.319146543648464 1 1
0.590448147230611 0.580127934415494 1 1
0.754555877035626 0.739939094487553 0 0
0.689302822532842 0.675556501945814 1 1
0.461732369545749 0.453539292367507 1 1
0.692591549272563 0.679881513608125 1 1
0.573265907619567 0.56129142725275 1 1
0.422824232570836 0.416405049353106 1 1
0.474281402911132 0.46537139768288 1 1
1.08101175171903 1.06047680395743 0 0
0.453493935351435 0.445010637517518 1 1
0.772196863689665 0.757932099931533 0 0
0.508029842003703 0.497954786859098 1 1
0.618873685269199 0.607683464034709 1 1
0.62710328599971 0.615223156011673 1 1
0.171417870954161 0.166839936954976 1 1
0.349741113368211 0.343087347218294 1 1
-0.0717076767020635 -0.0711078838657522 0 0
0.520011493656756 0.510614550445979 1 1
0.697418102653736 0.685387899307688 1 1
0.550534214348618 0.538695079456985 1 1
0.463828327253147 0.454281559746204 1 1
0.410144735787727 0.402077244118886 1 1
0.476906378810535 0.468756854597473 1 1
0.865897819381158 0.849371108335862 1 1
0.772053336050692 0.756612531551176 1 1
0.572063219949373 0.561939446103695 1 1
0.630529911636107 0.618465453600094 1 1
0.477760090350504 0.466239062527556 1 1
0.425140164899662 0.4177638641856 1 1
0.757805952653783 0.744793241227892 1 1
0.624569803769824 0.613143028019374 1 1
0.198544027676081 0.195339179412428 0 0
0.453327611176443 0.444364992115067 1 1
0.624929245229053 0.61377243847061 1 1
0.361761800909934 0.354848620082972 1 1
0.421749022745835 0.414192230924166 1 1
0.711427715661419 0.698952897302272 1 1
0.729176492250801 0.715388419168788 1 1
0.0746174888155226 0.0742793784157693 1 0
0.408046876555831 0.400118173011329 1 1
0.475117966784287 0.466430807063995 1 1
0.339302048839737 0.333628982624449 1 1
0.401535757823513 0.394089590698702 1 1
0.72347497957037 0.710378963688894 1 1
0.312231809020694 0.305898059064714 1 1
0.709006173963819 0.695346278605551 1 1
0.651923651599629 0.640809003690746 1 1
0.415014803831075 0.406492131973443 1 1
0.612099559560697 0.600296003784771 1 1
0.810181219742465 0.795168709139134 1 1
0.661500069239294 0.647417193222438 1 1
0.261584346319525 0.257649150273597 1 1
0.436409641858587 0.428245672732359 1 1
0.880556622255983 0.8656711316375 1 1
0.180384723295922 0.177549950301955 1 1
0.457187979928771 0.448280330224224 1 1
0.376320792778627 0.370167343604885 1 1
0.353848289325934 0.346951970765585 1 1
0.559281927539214 0.548087778079047 1 1
0.634429422423195 0.622548567966276 1 1
0.599776470494173 0.589467666085103 1 1
0.647852965077742 0.636741483090032 1 1
0.112002940931779 0.109604377293129 0 0
0.67643103499647 0.662369778207636 1 1
0.591549233886938 0.580542849068778 1 1
0.622588189271873 0.612464894520275 1 1
0.411603113203222 0.402334498261864 1 1
0.572689728311188 0.562258854424339 1 1
0.242045115345196 0.238108989489362 1 1
0.086247442905798 0.0846035319349612 0 0
0.647925146450362 0.635536887684018 1 1
0.937487317942324 0.920659660301084 1 1
0.0752502768965247 0.0738999158698402 0 0
0.631796154076671 0.620109776521168 1 1
0.516473394626938 0.504959145035021 1 1
0.655998008338963 0.642598157881326 1 1
0.650542971755531 0.639307733029726 1 1
0.491787657196969 0.483045356012386 1 1
0.184581873900499 0.181600532340442 1 1
0.394270367097805 0.387992894527731 1 1
0.582290094371157 0.571925470660655 1 1
0.921850295893078 0.905822510173836 0 0
0.478453671763236 0.468716446531559 1 1
0.496213607961936 0.485505990450802 1 1
0.594166606864042 0.5821184098427 1 1
0.355439662455097 0.34981513549248 1 1
0.588021149391112 0.577620783007995 1 1
0.597110681799925 0.58585339808913 1 1
0.124131411350779 0.122132051997074 0 0
0.551607841386453 0.540408852457318 1 1
0.262495221938093 0.257602142544841 1 1
0.421604840381784 0.414499571187644 1 1
0.754305849665021 0.739714171991184 1 1
0.423739069773781 0.415173944356906 1 1
0.586532618527712 0.573752094593544 1 1
0.404111142574366 0.397594253941649 1 1
0.579615314775541 0.568937263553171 1 1
0.644405819586622 0.631083801445521 1 1
0.708296241264954 0.695301474353514 1 1
0.427390483103616 0.419696483305773 1 1
0.667023766103138 0.655161319627319 1 1
0.431135369296936 0.423104389812042 1 1
0.239020213063885 0.233908688451452 0 0
0.69568617526423 0.681720292761143 1 1
0.359277895129745 0.351486182675915 1 1
0.262131124131024 0.25792409368432 1 1
0.301542755571665 0.296355050322211 1 1
0.360373804538333 0.354185544707331 1 1
0.281118296473045 0.275669490790975 1 1
0.832207574398511 0.816500994342707 0 0
0.582734060526458 0.570493374768225 1 1
0.521162613115091 0.510012567430354 1 1
0.0347558342604666 0.0348373260823948 0 0
0.025841588895615 0.025610757981287 0 0
0.668125840570017 0.654058448814694 1 1
0.331832263241001 0.326636315608238 1 1
0.555100162288719 0.546446411734321 1 1
0.599299985289149 0.586708448982763 1 1
0.573623097854855 0.562050623511158 1 1
0.622712192230613 0.611444066379992 1 1
0.596598331763325 0.585811866743688 1 1
0.761994504348378 0.747008233326285 1 1
0.244382031924578 0.239416166801415 1 1
0.51370930783267 0.503768122228649 1 1
0.750733860163926 0.736596482259136 1 1
0.576685717815972 0.565339752864471 1 1
0.610915874144765 0.598824258435182 1 1
0.774529756186057 0.758502148650915 1 1
0.361629980988269 0.354623138995273 1 1
0.618815470645954 0.605901541090238 1 1
0.406365247548039 0.396213222327308 1 1
0.257356383639624 0.250148408579049 1 1
0.75873674397341 0.746103890878132 1 1
0.258784466044027 0.252856929680235 1 1
0.44219271714578 0.431461150245879 1 1
0.459490022063326 0.450545268814275 1 1
0.340971286066013 0.333808626127406 1 1
0.586505321802777 0.574648243653713 1 1
0.465434444882842 0.455858952822373 1 1
0.905713723245493 0.891200784740107 1 1
0.440904957554365 0.433731310638737 1 1
0.231489529065584 0.22725777093039 1 1
0.124312455421577 0.122849893082143 0 0
0.736893995744196 0.723225015790764 1 1
0.582254546181346 0.571240043523033 1 1
0.326789620372757 0.320223349790852 1 1
0.521555867061642 0.512021523826169 1 1
0.0439645465919417 0.0425129363712091 0 0
0.53318857717887 0.524127740477349 1 1
0.69924683580011 0.685887937836684 1 1
0.392967295278245 0.383662227230359 1 1
0.52430282719979 0.515037962644975 1 1
0.467167347974329 0.458998540370466 1 1
0.383135051675397 0.37630976847772 1 1
0.882303909796983 0.86448976211434 1 1
0.329491417692643 0.324059275051314 1 1
0.637764585943908 0.62601147880527 1 1
0.422670901149349 0.414790636546159 1 1
0.0853603767002683 0.0831364758633985 0 0
0.334981817319456 0.329035557318912 1 1
0.591017303697935 0.580104921574358 1 1
0.35693722327633 0.350129462803003 1 1
0.223942549062585 0.219575426910319 0 0
0.382917468664236 0.375126169916685 1 1
1.08778905159542 1.06840746527895 0 0
0.366166601498685 0.359839555680211 1 1
0.459973136297797 0.452006790640569 1 1
0.577352174980495 0.566719482130947 1 1
0.369269096316199 0.362851427287273 1 1
0.518324193176292 0.508088237317773 1 1
0.59747168053889 0.58380644355705 1 1
0.526438947964462 0.517557780737442 1 1
0.552603005821223 0.542976097984745 1 1
0.525716967273301 0.51645871134366 1 1
0.90039908735417 0.882677506885658 0 0
0.437428753364848 0.42879937283449 1 1
0.282928711552892 0.278420953698526 1 1
0.441969100781166 0.432143915236797 1 1
0.324824157976796 0.319574078774813 1 1
0.345606495889309 0.339783595013413 1 1
0.382444964397245 0.374697107147493 1 1
0.276419937743154 0.271434266717909 1 1
0.629119343502492 0.616014136293454 1 1
0.593174701355438 0.580112125166772 1 1
0.700740582799661 0.685919606938553 1 1
0.355391232985859 0.348765353271009 1 1
0.373553200564717 0.367264858313211 1 1
0.745540784230014 0.730057010355505 1 1
0.537425323754907 0.527967309936978 1 1
0.285999802837252 0.280594185991841 1 1
0.278953502085553 0.273860407436558 1 1
0.318070636547125 0.312491266146909 1 1
0.627917268789671 0.617223508918123 1 1
0.526322109367113 0.515878739293859 1 1
0.372860844802656 0.366437065179834 1 1
0.288974415003882 0.283920354282215 1 1
0.69127756719576 0.678438286978161 1 1
0.530311928589978 0.519639361355646 1 1
0.507737307778735 0.499273106653113 1 1
0.378503558270725 0.372491968750417 1 1
0.766957975791245 0.751847866841188 1 1
0.301384157319984 0.295303838931709 1 1
0.509384595336575 0.498082228861305 1 1
0.653720310025602 0.640854794599895 1 1
0.341169043604783 0.336468711731968 1 1
0.56397129677187 0.553534056926566 1 1
0.749771616992943 0.734880181363282 0 1
0.558654561756133 0.547581935826782 1 1
0.268750554929595 0.263394075013856 1 1
0.65906994119564 0.645931823173274 1 1
0.454680111288295 0.445016793564484 1 1
0.664220698981553 0.651613429079211 1 1
0.321432901595358 0.315791481378787 1 1
0.394924903635128 0.386455472966572 1 1
0.295895969135871 0.290248520551699 1 1
0.486859656704673 0.47737361002834 1 1
0.678382414505775 0.66640101296386 1 1
0.666499781064986 0.653205876035244 1 1
0.517860435155459 0.509511130269793 1 1
0.27277979425696 0.268362685977674 1 1
0.151557537824339 0.14976046925512 0 0
0.640667343248965 0.629971806164265 1 1
0.566150762416343 0.556991409668254 1 1
0.755107935334596 0.741405513962672 1 1
0.660201127895324 0.648457265051301 1 1
0.463721335719559 0.455226973993901 1 1
0.603263197766503 0.589421525874818 1 1
0.209182015797621 0.203811049143543 0 0
0.578545936978969 0.568371871282875 1 1
0.433472456029908 0.423864400726854 1 1
0.134879081290973 0.132585379923009 0 0
0.765258092588478 0.751398087314313 0 0
0.485023037840207 0.476886249233521 1 1
0.611078574799512 0.598619087601674 1 1
0.660708352458619 0.648102111472829 1 1
0.474062437186275 0.465875905715249 1 1
0.320282577373874 0.315561469321568 1 1
0.711079590647071 0.695947589685525 1 1
0.708121749554592 0.694414410769772 1 1
0.831569917742827 0.815984124917491 1 1
0.297075015346613 0.292722752918487 1 1
0.405062682860084 0.398306815378315 1 1
0.691930126889863 0.679435551494768 1 1
0.38135332448011 0.373223121682325 1 1
0.493862750320326 0.485180973808215 1 1
0.251306374082382 0.245952909157258 1 1
0.465351794437594 0.45823496381996 1 1
0.593309856722815 0.582809236118905 1 1
0.567788591365314 0.557191787394449 1 1
0.551513300207099 0.542104019201346 1 1
0.42992090128479 0.421970161990974 1 1
0.529921030941474 0.520312074050563 1 1
0.562014923969731 0.551257815146177 1 1
0.547564637690117 0.538982083483777 1 1
0.303152654688121 0.298567159759846 1 1
0.228186940628262 0.223699616781133 0 0
0.763042231219257 0.74853248787517 1 1
0.414893924562253 0.408256500502589 1 1
0.480198203376642 0.470763896557409 1 1
0.411802208956846 0.404549297710277 1 1
0.40675172616375 0.398232868960151 1 1
0.476255091814769 0.467439821692312 1 1
0.659589954327844 0.644984879358326 1 1
0.336166537748972 0.329942004828743 1 1
0.445567298134904 0.436592616753767 1 1
0.743837670830948 0.728183911534275 1 1
0.7921757578325 0.776349762619382 1 1
0.355454306172367 0.347363810841276 1 1
0.572929360097315 0.561094459200466 1 1
0.551914540480773 0.542514324037911 1 1
0.412627709817224 0.405325267551423 1 1
0.33110674706807 0.323811236693416 1 1
0.668135723145972 0.655639551913998 1 1
0.656353863374674 0.644526123930963 1 1
0.698406283148788 0.685780568824981 1 1
0.12322823273722 0.122097802193166 1 1
0.595104297422854 0.584722829723589 1 1
0.107023393357743 0.105058571556832 1 1
0.762890783208792 0.748616913897647 1 1
0.491069095786431 0.481950471521008 1 1
0.0631475574623078 0.0609880476069675 0 0
0.690834621179097 0.678239015571728 1 1
0.68960174597021 0.675584741878417 1 1
0.583990016039465 0.573689109956659 1 1
0.475954260344296 0.466313090594253 1 1
0.714224044070633 0.700522932110827 1 1
0.299740855184854 0.292789906847761 1 1
0.658895862071772 0.647750180812099 1 1
0.861199051912261 0.843233612840854 0 0
0.283156034400683 0.279536450654928 1 1
0.536030618638916 0.526946203927852 1 1
0.713538131612501 0.700029227952032 1 1
0.44929198187442 0.439631965510456 1 1
0.649621233518411 0.638137005058757 1 1
0.458415445978641 0.448918237051566 1 1
0.735127630071477 0.721662552998938 1 1
0.735249672396329 0.722058616802461 1 1
0.695479743602419 0.681515833529275 1 1
0.472513987517129 0.464098468229227 1 1
0.452786679408913 0.445794564724006 1 1
0.572747280848634 0.563549086665679 1 1
0.581175846047545 0.571038347376666 1 1
0.235271508095378 0.229688124212451 1 0
0.756171503286172 0.742883412510911 1 1
0.464673532439831 0.456570399665385 1 1
0.528451250796183 0.518431830667903 1 1
0.664563224137875 0.654061225885963 1 1
0.637447493758459 0.62568916940804 1 1
0.611827361132789 0.60076883598353 1 1
0.416879594590801 0.408787034464769 1 1
0.460968017383751 0.449952179496399 1 1
0.473798269606976 0.464875671912609 1 1
0.421346514014613 0.413864858504377 1 1
0.409995110844722 0.401726903790286 1 1
0.675786803979318 0.664016788335096 1 1
0.68484547049884 0.673430739039371 1 1
0.487029772292914 0.477958670813465 1 1
1.02888426494755 1.00845975754752 1 1
0.446849323205631 0.438515130895162 1 1
0.330822997630369 0.325604466789535 1 1
0.611829177886983 0.599424649899582 1 1
0.432568420273005 0.424081268723489 1 1
0.498520279724179 0.490179750978219 1 1
0.501517328098955 0.492020098816247 1 1
0.448485308369331 0.438953840374354 1 1
0.85107153672139 0.83614980740596 1 1
0.771376427613308 0.757312134985192 1 1
0.140539401790252 0.138699811368152 1 1
0.242085847032184 0.237446264559151 0 0
0.212215598049345 0.208380016690652 0 0
0.197399384452311 0.194265304841588 0 0
0.408170083397877 0.400547216413383 1 1
0.569553867864823 0.558081923183754 1 1
0.811744557500914 0.796515684418259 0 0
0.567140602813277 0.554557803369871 1 1
0.698096845017208 0.685228286452138 1 1
0.410482413219905 0.403570318612525 1 1
0.839610413804019 0.822446900442691 1 1
0.435403935683463 0.428038520570749 1 1
0.436727863867092 0.429564557082291 1 1
0.399979040900197 0.392622940200948 1 1
0.33271354082188 0.325577981755611 1 1
0.504234786232723 0.494581435407607 1 1
0.369125537521807 0.363134323370553 1 1
0.441179789401101 0.430815986728161 1 1
0.590613455554918 0.578654292874647 1 1
0.229067558106003 0.225294248509 1 1
0.662456002850066 0.650822697536351 1 1
0.519815049866127 0.511538296077154 1 1
0.62209995273407 0.611279139862277 1 1
0.15562348426736 0.152600892881992 0 0
0.466310707511016 0.458720030817899 1 1
0.243713410238612 0.239867304428166 1 1
0.597396485436977 0.587513047885694 1 1
0.671850405310731 0.658006657050955 1 1
0.678613362366579 0.665484291472002 1 1
0.637714969352906 0.624861958611192 1 1
0.456140096227005 0.448148623194799 1 1
0.663977742773675 0.652825479648735 1 1
0.602279638268506 0.590193042740004 1 1
0.253741636086707 0.248343668182253 1 1
0.692800107251776 0.679281555211774 1 1
0.420369592212449 0.411244802525746 1 1
0.379602288360035 0.370644202604486 1 1
0.535969564271775 0.525506710564828 1 1
0.396438515112999 0.389315280448595 1 1
0.561672138771647 0.551760542695866 1 1
0.791258701113963 0.776839542908097 0 1
0.651208208658503 0.639329068041248 1 1
0.774767441767428 0.759294045009182 1 1
0.431301231225802 0.423297374196014 1 1
0.639906702765201 0.627674013593805 1 1
0.184166698909045 0.18085645654736 0 0
0.361534536611653 0.354515961685821 1 1
0.515233197093141 0.505120112702872 1 1
0.16048032286326 0.158154602437525 1 1
0.670314449736317 0.658382579805153 1 1
0.744940244535944 0.731018538984053 1 1
0.562803877126613 0.553631467499954 1 1
0.414072025049827 0.404956575427917 1 1
0.530905423077403 0.518002314990128 1 1
0.696853035407796 0.68537754064256 1 1
0.814321659855811 0.801576635641742 1 1
0.560788018365341 0.549762139257729 1 1
0.791614985227725 0.777867333779301 1 1
0.50697701962967 0.497773857591302 1 1
0.510815290673078 0.501585080946944 1 1
0.419992799963572 0.4109264809072 1 1
0.657406729517038 0.646547103360156 1 1
0.360788481311844 0.355658143801542 1 1
0.13970670461882 0.137767257083574 1 1
0.473364424653968 0.462800931776206 1 1
0.610586384225946 0.600371001866713 1 1
0.516435901062139 0.507122086092684 1 1
0.30280870168135 0.297652935066445 1 1
0.56614121300324 0.5544391356287 1 1
0.49699508625438 0.487383006832269 1 1
0.332861546058476 0.327506622453409 1 1
0.618841524891588 0.60734522798506 1 1
0.341733788879029 0.334608592348108 1 1
0.477781366248879 0.468227182344976 1 1
0.455241894409639 0.447558721168065 1 1
0.597250188717877 0.585093925289715 1 1
0.419137259634078 0.412176874997622 1 1
0.543080492720976 0.533558696365967 1 1
0.363645851263736 0.356946398767878 1 1
0.586704325849781 0.575414456767967 1 1
0.491846316468492 0.48155925741331 1 1
0.782746225763156 0.76811678420794 1 1
-0.104226106946747 -0.104270513642394 0 0
0.364286467721236 0.357759451258501 1 1
0.739587538861532 0.726067097991177 1 1
0.470281437971051 0.460976078227331 1 1
0.648335392864424 0.634903845713759 1 1
0.637396596330631 0.625388998023471 1 1
0.355286917994573 0.347669441552604 1 1
0.388272250693204 0.381616651972945 1 1
0.395056619389725 0.388573044702248 1 1
0.794912217854005 0.77971477620059 1 1
0.601253124911384 0.590519446818472 1 1
0.448428971646368 0.440715957051174 1 1
0.342719638179462 0.337086766822896 1 1
0.342313363953065 0.3376220390173 1 1
0.46616127420659 0.459026444753513 1 1
0.499042936059161 0.489262954569499 1 1
0.921274378080136 0.906593506657966 0 1
0.527600907788237 0.517104376099773 1 1
0.773241954321437 0.758395249702198 1 1
0.106062054434536 0.104852266443247 0 0
0.982983072664066 0.965668123072563 0 0
0.397255076444943 0.388869642860783 1 1
0.430995892788349 0.423291080783002 1 1
0.613843067295239 0.603627799102025 1 1
0.5422482657256 0.529746927505249 1 1
0.494883570874023 0.485278892412119 1 1
0.448245552825966 0.439356873981376 1 1
0.363416409007675 0.355985322897898 1 1
0.346237147141375 0.339749652324063 1 1
0.461274412229864 0.452953943670602 1 1
0.689335755923233 0.6764473654867 1 1
0.398288729219596 0.391287186415044 1 1
0.844610861349403 0.830761915921863 1 1
0.346847316700518 0.341033157110076 1 1
0.284887875448812 0.279936861661798 1 1
0.621857039906615 0.610493391230973 1 1
0.553012861513874 0.54297602877477 1 1
0.490993530927417 0.481782748540981 1 1
0.570549122516261 0.55865845507129 1 1
0.301088060929834 0.294846989971759 1 1
0.877896270913015 0.862460563080014 0 0
0.35612626803484 0.349168377498907 1 1
0.247075101966852 0.241998687695898 1 1
0.388267174779014 0.380128706589313 1 1
0.448729813587511 0.439368257797614 1 1
0.392418752661598 0.385046470475338 1 1
0.4521923754515 0.443359090483518 1 1
0.696851218239957 0.683615091360965 1 1
0.485629711257421 0.477002977948861 1 1
0.375899876168357 0.368243911911537 1 1
-0.0293684973343879 -0.0290271084958153 0 0
0.660507363268212 0.648426453866999 1 1
0.457556082912789 0.449486766435783 1 1
0.443489070811491 0.435953193163373 1 1
0.33183670740613 0.32580320204407 1 1
0.392441974147696 0.38614500786498 1 1
0.445396618138469 0.437179542445139 1 1
0.980589669247061 0.963949705069055 0 0
0.152526910142535 0.150175083390968 0 0
1.07541727863409 1.0561329533295 0 0
0.411628680146205 0.403389895578761 1 1
0.804248966102289 0.788800036372769 0 0
0.402804007184159 0.395502738319536 1 1
0.482180298550904 0.474146862639584 1 1
0.55708917973584 0.547660751084356 1 1
0.430268086761979 0.42127986887328 1 1
0.336036434864171 0.328884891140866 1 1
0.548826713110299 0.537512149961747 1 1
0.1133752792281 0.109939676724603 0 0
0.56044086943203 0.547794317306442 1 1
0.828836141086045 0.813258888474776 1 1
0.639107979480467 0.628045939722666 1 1
0.478065453348434 0.469789022031685 1 1
0.460365144162346 0.450621159275497 1 1
0.273310828309455 0.267535686054476 1 1
0.0387346391413678 0.0367005115401624 0 0
0.613325978271617 0.602502247901372 1 1
-0.229942126744558 -0.224569716704879 0 0
0.539680199296991 0.529341626986931 1 1
0.618276382543544 0.606723372835598 1 1
0.586693801344788 0.576836708550203 1 1
0.470293086929598 0.459487931515209 1 1
0.292445472806814 0.288331270609459 1 1
0.687771576133111 0.675756731527506 1 1
0.46510740180224 0.458042993556754 1 1
0.0433931675904223 0.0413535372782098 0 0
0.875848271178923 0.859831866053579 1 1
0.547593316973383 0.53621284043296 1 1
0.641841197161462 0.631637498398182 1 1
0.754763268828924 0.740811072559902 1 1
0.539663444126205 0.530851769449343 1 1
0.394805201066475 0.387255855466705 1 1
0.948407477569763 0.930901168075397 0 0
0.491997309385322 0.483938975951643 1 1
0.780361885766025 0.764108425303869 1 1
0.468515329957397 0.459633894839281 1 1
0.336457342055415 0.329654650187171 1 1
0.65914064613119 0.646807962916339 1 1
0.357668002549903 0.350852361306 1 1
0.603633907253818 0.59022702240836 1 1
0.837384503304771 0.822000987161368 1 1
0.502855610181933 0.493267141522379 1 1
0.646708184041595 0.632089092300294 1 1
0.221921732339931 0.218622262951287 1 1
0.981259654470392 0.962701700199872 0 0
0.306330789954787 0.300730766579966 1 1
0.285644150123971 0.281077653644829 1 1
0.265306825637315 0.261519923348035 1 1
0.331634641434988 0.326717456528888 1 1
0.614759815314616 0.603452549143495 1 1
0.530230989152498 0.519300104458946 1 1
0.749469480171711 0.734192849579537 1 1
0.905016405401242 0.888433989559773 0 0
0.660293664343215 0.648267392975413 1 1
0.710767115857511 0.697083041538608 1 1
0.444244304221945 0.435226916428037 1 1
0.376455591016247 0.369539821588486 1 1
0.227044244119584 0.223766142048859 1 1
0.381466413196649 0.374372904095995 1 1
0.649168295036548 0.638884524130073 1 1
0.691075990784514 0.678572920267069 1 1
0.139938901418371 0.136661124023412 0 0
0.660687253806975 0.647533964970072 1 1
0.17902904072741 0.176558179153952 1 1
0.297067094499925 0.291478994078277 1 1
0.24982922261267 0.246345893123936 1 1
0.577967189577692 0.567808838909177 1 1
0.306322329131603 0.300233522618154 1 1
0.490009209386783 0.480001103527047 1 1
0.622573740077473 0.612054098720733 1 1
0.873558548924443 0.855041241878237 0 0
0.675706300729653 0.663170204505222 1 1
0.444798303410609 0.436279679258925 1 1
0.580110264825711 0.56838120215488 1 1
0.442188276788147 0.434828700517188 1 1
0.176275107598021 0.17353977937052 1 1
0.595999274390694 0.58507987671788 1 1
0.295248833962291 0.28901273096368 1 1
-0.0313424256979082 -0.0313608622745553 0 0
0.610553867032412 0.60007067202146 1 1
0.530687694288738 0.519943171624505 1 1
0.609115110265438 0.596720569816259 1 1
0.240796307515806 0.235107243566898 0 0
0.680502582094904 0.668397067622942 1 1
0.727539931540261 0.713895842106032 1 1
0.669636032537849 0.659149276344528 1 1
0.645584238562999 0.633188933223465 1 1
0.4941448103395 0.485184959778376 1 1
0.50868887457838 0.497282517986627 1 1
0.952532136481041 0.934607935048001 0 0
0.351415564647792 0.344723816730187 1 1
0.485564990323432 0.475848602363825 1 1
0.3628541232927 0.354737728629732 1 1
0.518597619665281 0.509015643608112 1 1
0.333698897097602 0.327651231307241 1 1
0.710490266464654 0.697440647646239 1 1
0.577443172145792 0.566647807418706 1 1
0.239896013765389 0.236028442540996 1 1
0.361891598085291 0.35572459351379 1 1
0.562205681398762 0.552636251483946 1 1
0.337868158135097 0.331726966469003 1 1
0.351931418044372 0.344556875579885 1 1
0.448135280234529 0.440975489846878 1 1
0.762960387376954 0.747174153529144 1 1
0.415135709102807 0.407412872298763 1 1
0.695751359104792 0.679967594053303 1 1
0.489134681142837 0.479459491415704 1 1
0.514400549992819 0.50368647855097 1 1
0.245114348437947 0.240543413105266 1 1
0.434089902002497 0.426186250830905 1 1
0.670289077703132 0.656899312162288 1 1
0.373051681856532 0.365437863065275 1 1
0.532919173467609 0.522683246985006 1 1
0.936417120356237 0.919626798079008 0 0
0.488619765301871 0.479817246324606 1 1
0.500907529827628 0.492006876795734 1 1
0.684709788541764 0.671763807572755 1 1
0.461129973149501 0.451067353773666 1 1
0.370338343808254 0.363387373348714 1 1
0.319061242061735 0.313149677075454 1 1
0.575692143666958 0.562078162818074 1 1
0.791562421005298 0.776859638857171 1 1
0.377131971906511 0.370618029040988 1 1
0.488019957710258 0.479370805030242 1 1
0.621191875770005 0.610883609890656 1 1
0.22028941830054 0.214779440528905 1 1
0.366745436102513 0.360008587689725 1 1
0.687991147345928 0.674269476537489 1 1
0.608281044558648 0.595477391402954 1 1
0.338198937763127 0.33210936909171 1 1
0.382730938198469 0.37664829252848 1 1
0.275451895817257 0.269507263164521 1 1
0.71826087250945 0.704943146081456 1 1
0.479492337831551 0.470519575526067 1 1
0.514857950615438 0.504267943608359 1 1
0.550178811609448 0.539778795384005 1 1
0.443687106219329 0.435428196661661 1 1
0.63206445466309 0.622192233976478 1 1
0.337302380380368 0.331213494298459 1 1
0.221797999179241 0.216825893435399 1 1
0.122795934324139 0.120622450057058 0 0
0.617347924980989 0.604248394715252 1 1
0.191656147713666 0.188390132210943 1 1
0.515801957787209 0.504407722514345 1 1
0.669096594120889 0.655768046026556 1 1
0.610264592312227 0.598755756980584 1 1
0.494975364863468 0.484330205574409 1 1
0.521340998437456 0.512041009409525 1 1
0.418489487634583 0.410754941516936 1 1
0.566099205556645 0.555911863214715 1 1
0.502066493470194 0.490237848293963 1 1
0.32601522480438 0.318830570611587 1 1
0.256457194501959 0.25131369728279 1 1
0.297264441268905 0.291868648332575 0 0
0.504349952657865 0.495510500730812 1 1
0.585312468095714 0.57548645553141 1 1
0.350706601002979 0.343999375414555 1 1
0.214447784746708 0.210880377601071 1 1
0.44811590108718 0.440440782730665 1 1
0.56451875478225 0.558621679922225 1 1
0.545812128603894 0.536079799501881 1 1
0.210464223221747 0.206383950386479 1 1
0.528647557011859 0.518709599001673 1 1
0.173243786658502 0.17030267476717 0 0
0.173897506078062 0.170591826472361 0 0
0.913513773380512 0.894401212074042 1 1
0.467906180611647 0.459081548667185 1 1
0.485290905930026 0.474648738453793 1 1
0.528034467590694 0.516365472350022 1 1
0.256588596430336 0.251793592272194 1 1
0.355917651658497 0.348481027066293 1 1
0.485314113709428 0.476531874114527 1 1
0.459323791520461 0.451881546003442 1 1
0.449417429047756 0.439987243795672 1 1
0.410395903804775 0.403664397345792 1 1
0.646073397793349 0.636192677613797 1 1
0.567451102152258 0.556884732878349 1 1
0.407281628085006 0.399878043658742 1 1
0.823434627584246 0.806106676098317 1 1
0.113705037805352 0.110425237435257 0 0
0.475774373689299 0.467163664007523 1 1
0.667937849046736 0.654879730318865 1 1
0.676160671327307 0.664230262482275 1 1
0.422436423064628 0.413439908976106 1 1
0.733089737897023 0.719205083075467 1 1
0.397094740225281 0.390388385273215 1 1
0.54784806655441 0.538224764961525 1 1
-0.0190577537624938 -0.0187717250772731 0 0
0.350951590195034 0.34450457094832 1 1
0.826791005089348 0.810914681576791 1 1
0.53892170535442 0.530015789564861 1 1
0.671915271374112 0.658762697679755 1 1
0.597195297246672 0.586762837821225 1 1
0.456835884505972 0.447855482382965 1 1
0.709550651069312 0.696472547718983 1 1
0.283160595230233 0.277498721328403 1 1
0.514237580982139 0.503996059109156 1 1
0.550706686932991 0.542454805549047 1 1
0.49396042169692 0.484803980316361 1 1
0.713777448759678 0.701119555677767 1 1
0.210129822416188 0.206995179943305 0 0
0.179202059395553 0.17549040228227 1 1
0.623508493467181 0.612857945897319 1 1
0.455458475785114 0.447725589024486 1 1
0.338807008265757 0.33261915739759 1 1
0.398218253065495 0.391574647338958 1 1
0.546469216133539 0.536718205238477 1 1
0.676911934962896 0.665160108734961 1 1
0.46685818930299 0.456825932641943 1 1
0.906970236044301 0.88836540809176 0 0
0.273674518406839 0.267284503959295 1 1
0.163369539377882 0.161225009285413 0 0
0.683667048808983 0.671028541872816 1 1
0.681533810961706 0.671229399519866 1 1
0.675196127855642 0.662090757592318 1 1
0.735984520579507 0.722370010578549 1 1
0.645722363209129 0.632653863661182 1 1
0.378652067068119 0.369770768043658 1 1
0.475160977025429 0.466331831885247 1 1
0.640894966906108 0.629437309689976 1 1
0.624764225036289 0.612663141529206 1 1
0.559147721176472 0.548648644682947 1 1
0.604681821897443 0.593729378915322 1 1
0.418250099977982 0.410158455706258 1 1
0.792745934426849 0.77798580781564 0 0
0.650851340072754 0.636602381768974 1 1
0.627159958591203 0.61644534365594 1 1
0.393113443115671 0.386008590235497 1 1
0.227923591840938 0.223141295651687 1 1
0.57599617389773 0.565401626205002 1 1
0.315716519007864 0.308385139250293 1 1
0.604039643435385 0.592744605363835 1 1
0.491529200171355 0.483102462684917 1 1
0.838362892826661 0.822561977427837 0 0
0.520032283072364 0.510484613106447 1 1
0.295554928814713 0.291443442705993 1 1
0.480963192026393 0.470408888023983 1 1
0.372579493113298 0.365383607454552 1 1
0.881457505592868 0.865696990436363 0 0
0.254808036464235 0.24887752612598 1 1
0.153496631220063 0.151457662715562 1 1
0.554445954028601 0.543898255471859 1 1
0.720040339597904 0.706454847588078 1 1
0.186027814998999 0.184057773835346 1 1
0.502066353736459 0.491201090433107 1 1
0.595515664788064 0.585351164968205 1 1
0.500168014251936 0.487190435088688 1 1
0.800710412706433 0.785752421860764 0 0
0.554077224346616 0.542745168307238 1 1
0.314201696479091 0.307774784990794 1 1
0.694432919568758 0.680513436822267 1 1
0.392914329821568 0.38479468188723 1 1
0.368423044785796 0.36132592376842 1 1
0.543002505083479 0.531923549024064 1 1
0.541209699455173 0.531895554982401 1 1
0.79378850099364 0.778568920065088 1 1
0.568659882389338 0.558840936790762 1 1
0.404691146784124 0.397885890127437 1 1
0.418549521433933 0.410811745361296 1 1
0.728088472048195 0.715801363834755 1 1
0.320976713460338 0.315012494479759 1 1
0.329687886419433 0.323393203246002 1 1
0.295708652105777 0.289086922790035 1 1
0.593596829206334 0.580790472431522 1 1
0.451293870625858 0.441581054596451 1 1
0.222016210774984 0.218713363160508 1 1
0.40417669508146 0.397632662139073 1 1
0.627556327676063 0.615671857755496 1 1
0.812621019203991 0.798107119841366 0 0
0.595912556464918 0.584569064974987 1 1
0.591046809730348 0.579032987528871 1 1
0.473303561951104 0.465649466301231 1 1
0.49329599363237 0.485914734686759 1 1
0.64789372539844 0.634301052051895 1 1
0.418326044438957 0.410990563052783 1 1
0.352140256291487 0.344484033569101 1 1
0.577437723079332 0.567436642570131 1 1
0.97752579976778 0.958313838823727 0 0
0.376861953432954 0.369585258355085 1 1
0.32614982750439 0.318489570403828 1 1
0.386722586110322 0.379903661117289 1 1
0.721108208257515 0.708190237226705 1 1
0.742677995160287 0.729657286624548 1 1
0.679949643507646 0.667876918835316 1 1
0.190496367559358 0.187288267230268 0 0
0.415508232470701 0.408419913322716 1 1
0.421752436905924 0.413541545269061 1 1
0.530635861343322 0.521874127526661 1 1
0.661784915164804 0.649708164921569 1 1
0.805389500802307 0.790202805962585 1 1
0.717773882193363 0.703507390390205 1 1
0.826499682848653 0.809469955162071 1 1
0.293515980309656 0.288552708210293 1 1
0.692741134652765 0.679745487534395 1 1
0.523441257878988 0.513776050862918 1 1
0.385487172645281 0.376971289820998 1 1
0.474054657285133 0.46523792893268 1 1
0.711913903443482 0.698675046326507 1 1
0.737073896419671 0.723106110937096 1 1
0.538634327964763 0.529137846123411 1 1
0.745262106910614 0.730597878001873 1 1
0.469103855946414 0.461606816777345 1 1
0.428839933594215 0.422341014620289 1 1
0.521784950584036 0.513346183046227 1 1
0.582195287544559 0.571461867731622 1 1
0.58989351212072 0.578997608440925 1 1
0.573238253709889 0.562322202754443 1 1
0.801642781322063 0.788267500513478 1 1
0.822025148287675 0.806847382190526 1 1
0.141272159205783 0.139087446987518 0 0
0.667914712572946 0.655398023302969 1 1
0.576422802850857 0.565555788518762 1 1
0.616036259693437 0.605811449573928 1 1
0.314347326293466 0.309265450543856 1 1
0.288460190019511 0.283139163521234 1 1
0.6370695882033 0.624632095113185 1 1
0.401621731194862 0.394719325995901 1 1
0.495045552781545 0.487202849001413 1 1
0.33699415625557 0.330869770009025 1 1
0.422497162998077 0.41560589540437 1 1
0.658845525731906 0.64740537212043 1 1
0.344361642404931 0.338545150306189 1 1
0.507299014001929 0.497504702929047 1 1
0.335008234885601 0.328735238273153 1 1
0.687862618281687 0.677663915521549 1 1
0.292901318523285 0.286616161759812 1 1
0.667042494543556 0.65598293776248 1 1
0.390174194840147 0.382346645775091 1 1
0.365542854331141 0.358550664196673 1 1
0.92663193958857 0.90854308342383 0 0
0.464013689935385 0.453417910715455 1 1
0.627971451771018 0.616219283699033 1 1
0.602723230067147 0.592443015649774 1 1
0.575730834362056 0.566298286272954 1 1
0.602696325698117 0.590564632946586 1 1
0.427599633330018 0.419138105975871 1 1
0.489583748271082 0.480588681310118 1 1
0.727626585175336 0.715366880160333 1 1
0.555870372974367 0.545223579849497 1 1
0.522790733864956 0.513142634827443 1 1
0.324792665810475 0.320258693655206 1 1
0.536889276186795 0.526576842005703 1 1
0.25435387723701 0.248682042001624 0 0
0.552478180562944 0.543468929876352 1 1
0.490262263807193 0.48119144051553 1 1
0.592723844912921 0.582082130459442 1 1
0.52646366686489 0.515310303870237 1 1
0.491996435913358 0.482641939005728 1 1
0.525706144579256 0.516642553854551 1 1
0.684854890093608 0.672829727582575 1 1
0.145306146110132 0.142296701202817 1 1
1.06307283345729 1.04198143869513 0 0
0.354988397883451 0.348708543727043 1 1
0.50051316510737 0.489308556295784 1 1
0.633386177872308 0.621509539504549 1 1
0.688785382696209 0.676338088278278 1 1
0.317850330697211 0.312218690322665 1 1
0.669319759090523 0.657987502831308 1 1
0.738075662988699 0.72520661765182 1 1
0.448813411177663 0.440632001190164 1 1
0.767368693166283 0.75338273201792 1 1
0.751873737241791 0.737310822196412 1 1
0.317150766085326 0.311379669202589 1 1
0.382588369190925 0.374239959245936 1 1
0.887586707246202 0.871477631764599 0 0
0.399836709990099 0.392700860905857 1 1
0.145507860880004 0.142988038589726 0 0
0.558620213654544 0.548871665480478 1 1
0.561051553418472 0.553984181586082 1 1
0.563880403152716 0.551862607952433 1 1
0.577931241610079 0.565776635948458 1 1
0.363845256757274 0.357781989198686 1 1
0.651952923662565 0.63926922254214 1 1
0.898798418498857 0.881324191659325 1 1
0.483678012820143 0.475761424158157 1 1
0.377589460112361 0.371536195685161 1 1
0.602940354608099 0.591771444776326 1 1
0.500031879687659 0.489850934344203 1 1
0.69447480716668 0.681843534146633 1 1
0.147094534502922 0.143646932069432 1 1
0.394026705840766 0.386971511676547 1 1
0.296819202183055 0.290546431795291 1 1
0.254909853386022 0.250180592154988 1 1
0.450791167593015 0.440342967279702 1 1
0.499967656684939 0.489407366064361 1 1
0.602233108295228 0.589746723475902 1 1
0.37356801385435 0.367759191737712 1 1
0.684063382014339 0.670132071985708 1 1
0.465998377169474 0.457228660823244 1 1
0.432220577399143 0.4240210364963 1 1
0.618574214684501 0.607832459427017 1 1
0.550206997619835 0.540758351925956 1 1
0.522840114728169 0.512351568798837 1 1
0.285829551096129 0.28219244942954 1 1
0.634195366109928 0.62310765798597 1 1
0.327866869353011 0.319827901973712 1 1
0.594268136071963 0.582512630210452 1 1
0.196986093482296 0.193090930109885 0 0
0.606557173518712 0.596769942777004 1 1
0.760203316590276 0.744222799345569 1 1
0.607966036898925 0.596572861837862 1 1
0.815073315651613 0.797260335527183 1 1
0.416280662628189 0.410019272075411 1 1
0.583976817887438 0.573971839936172 1 1
0.717317295997708 0.704400155887776 1 1
0.405125662576671 0.396816272765883 1 1
0.308942264200318 0.303145789842518 1 1
0.408977296707427 0.401321602719399 1 1
0.46650470548126 0.45673101026372 1 1
0.520657974720185 0.511084594663727 1 1
0.132415039976513 0.129284608244507 0 0
0.258440519583503 0.253540060627968 1 1
0.496314611675391 0.487784577688341 1 1
0.467785776531126 0.459232019822271 1 1
0.376346363749634 0.370008366639754 1 1
0.378710406103235 0.370373081395746 1 1
0.603942362738425 0.593230485691511 1 1
0.67696775541573 0.664565584865719 1 1
-0.0794204885356447 -0.0776259917432763 0 0
0.730257070453712 0.71805472481986 1 1
0.661761419330344 0.651030815998218 1 1
0.658430626943059 0.64624616054775 1 1
0.45088754949004 0.442732175450653 1 1
0.620934879775277 0.611330750081873 1 1
0.42872720362508 0.42148562701474 1 1
0.718934936192463 0.706033260124691 1 1
0.324120419345684 0.317540273883501 1 1
0.681986984894682 0.669443030916081 1 1
0.479176950607188 0.471420591454951 1 1
0.839144227974761 0.825060512739932 1 1
0.485119813659222 0.474986355423646 1 1
0.670146359607442 0.658039713249722 1 1
0.713117427980608 0.699964395799674 1 1
0.509720280855026 0.500661748686723 1 1
0.715262395059105 0.700967567569529 1 1
0.640507562439757 0.628757288670153 1 1
0.207280862998579 0.203977664954397 0 0
0.884296486158322 0.868394604681234 1 1
0.393855661371157 0.386147083822201 1 1
0.361749235966041 0.355464250126575 1 1
0.650993981436018 0.637516432327349 1 1
0.527895216963406 0.517522498423745 1 1
0.532741105581146 0.522351013264101 1 1
0.535337331229692 0.524477060822429 1 1
0.217191041239385 0.212151281221994 1 1
0.582859602875826 0.572172240922808 1 1
0.415391946026451 0.408128674401893 1 1
0.627970418750598 0.616583842090085 1 1
0.607142181787229 0.594940794684254 1 1
0.608272513601855 0.598519889791358 1 1
0.13746109059711 0.135333911269746 0 0
0.381406220268791 0.375845946630912 1 1
0.485636094102269 0.47647329355745 1 1
0.399227554101848 0.391844829977371 1 1
0.4070922063971 0.399190606875319 1 1
0.598863470800188 0.586455304596422 1 1
0.568942351678833 0.558222797023967 1 1
0.631965419323489 0.621215647095502 1 1
0.372381573024672 0.364800611885463 1 1
0.278546847143939 0.273985584750628 1 1
0.81067400198394 0.794662120076686 1 1
0.712340992773663 0.698509515358623 1 1
0.879932713931586 0.861997807672418 1 1
0.58702281410952 0.575005008412014 1 1
0.528724246158293 0.517341978558687 1 1
0.419808904665221 0.410527208409503 1 1
0.528970528004145 0.519635833816076 1 1
0.735509341677448 0.723473694549265 1 1
0.292173038357199 0.286625078367344 1 1
0.324743585569687 0.317388715071446 1 1
0.627542539080718 0.615993656372772 1 1
0.694813865841903 0.680870571730389 1 1
0.430987202209127 0.422475731349189 1 1
0.590977857453391 0.579057861115701 1 1
0.477793186349616 0.468355269212587 1 1
0.628551268841633 0.615459486544596 1 1
0.41382737761969 0.407475339244564 1 1
0.636720485698557 0.625507524961181 1 1
0.478642171331653 0.470644510303853 1 1
0.132050090518252 0.130428774092887 1 1
0.416326185946519 0.409086960454174 1 1
0.499405430139728 0.489262778130118 1 1
0.62117148668545 0.610610576803828 1 1
-0.00741840103152757 -0.00650451951375012 0 0
0.271435811625284 0.265075342551699 1 1
0.461526950095916 0.452919517982955 1 1
0.372455467758011 0.36498409842022 1 1
0.681306829063782 0.667099691689 1 1
0.655857194218426 0.645334367542118 1 1
0.305782776254835 0.30048710368349 1 1
0.150191943308621 0.146765743256033 0 0
0.413218513631864 0.406187065733979 1 1
0.327776128802493 0.318657006361017 1 1
0.600210228785132 0.588655182923915 1 1
0.982641638749324 0.965006699768071 0 0
0.420008653590461 0.412410270979837 1 1
0.31297002790972 0.305689185641866 1 1
0.603352207303703 0.590293537543302 1 1
0.41821040123145 0.41075960153682 1 1
0.592577411212307 0.582465879249293 1 1
0.914508866884611 0.897699428164651 0 0
0.316056745925956 0.309143316531796 1 1
0.352635595889401 0.346877817244209 1 1
0.594729728007296 0.583352928683176 1 1
0.111815879516264 0.110330643919967 0 0
0.623578452433138 0.611041603841466 1 1
0.379668368296232 0.372237975639323 1 1
0.480292897957656 0.472053386219589 1 1
0.509077413139727 0.499377303299402 1 1
0.517506067235038 0.506627338046919 1 1
0.786892170401963 0.770284146668027 1 1
0.552301834885617 0.541240658807565 1 1
0.509090897624693 0.499484007060803 1 1
0.56649048003824 0.557704432742864 1 1
0.378315325232492 0.369462847085192 1 1
0.661511700512073 0.649033776484382 1 1
0.534624813449672 0.524989813548585 1 1
0.173604831046525 0.170349852109453 1 1
0.544381803949401 0.533766978521311 1 1
0.672848408562211 0.659196579650428 1 1
0.315720668422656 0.30993997418965 1 1
0.371822519278233 0.36575472864078 1 1
0.531056670919473 0.520715872664705 1 1
0.629249045408489 0.617864940395897 1 1
0.798361428494178 0.78267561297035 1 1
0.391670530846646 0.382719430593388 1 1
0.16231197884014 0.158925967701636 1 1
0.722397332478619 0.709225422725191 1 1
0.528150328051831 0.517504854991229 1 1
0.468566510963108 0.461470119243269 1 1
0.437534539122426 0.429799898071026 1 1
0.415875810075944 0.408236955681002 1 1
0.3624667170708 0.35573982367196 1 1
0.496138293335326 0.486049224156245 1 1
0.597242454784283 0.585337355834241 1 1
0.889739898077772 0.873544546032328 1 1
0.595439336692933 0.58366392169009 1 1
0.749426868950116 0.736801385460627 1 1
0.465367113202897 0.457036764264131 1 1
0.142352472278606 0.140314417388946 1 1
0.50028845228817 0.491417582959734 1 1
0.313997620040413 0.307822276791773 1 1
0.747693401392634 0.732859849364595 1 1
0.394609345582536 0.388195653779129 1 1
0.361907054249663 0.356475017226918 1 1
0.629657445502313 0.618179253315087 1 1
0.425318658743055 0.417735778024994 1 1
0.279667716142086 0.274333219344793 1 1
0.479891664617272 0.470348089062053 1 1
0.534624681345516 0.525948971327094 1 1
0.587324107818367 0.574857642197969 1 1
0.334339783333948 0.327103591549288 1 1
0.191815643162258 0.187378912619077 1 1
0.345574867558893 0.339158728895588 1 1
0.693118415800612 0.681320646756786 1 1
0.337361072955787 0.330923427824072 1 1
0.334853499073548 0.329366590204883 1 1
0.275961247928905 0.270634002848911 0 0
0.580724119501646 0.570708495365088 1 1
0.355479291424242 0.349707514475376 1 1
0.741572978541082 0.727586813489872 1 1
0.812508926740683 0.794965960297633 1 1
0.738217866056914 0.722661011460646 1 1
0.602231722734078 0.591241139853977 1 1
0.474156598665685 0.46607575604979 1 1
0.613752712594025 0.605511563001748 1 1
0.493936565092814 0.485044565042819 1 1
0.683251843143291 0.670863409296671 1 1
0.531669869830158 0.522605451726243 1 1
0.38944861138371 0.382518215261962 1 1
0.312726468110545 0.307427106632587 1 1
0.440732334178584 0.432087231052006 1 1
0.605286501189656 0.594792507287167 1 1
0.503988687627274 0.491670562190983 1 1
0.67799412822008 0.665764747383291 1 1
0.456924979399589 0.449238261640968 1 1
0.490489899884774 0.479692251825306 1 1
0.316645642382583 0.30985548072459 1 1
0.452593090061433 0.44453585327554 1 1
0.360387485181733 0.353295500232402 1 1
0.428772515374222 0.420115409335272 1 1
0.629739994942906 0.615869318821474 1 1
0.677416158996955 0.663770217393821 1 1
0.61373864112165 0.603597238428875 1 1
0.845590008619988 0.829268185479927 1 1
0.281318771376106 0.27454368061826 1 1
0.726874852154457 0.713566200949475 1 1
0.528443098797757 0.519396202943779 1 1
0.395092498601383 0.387892528016996 1 1
0.716638426973832 0.70451175484242 1 1
0.754732453029065 0.742842717409981 1 1
0.436921799094803 0.4271070136992 1 1
0.198668581275402 0.19583611368703 1 1
0.587373724665874 0.576857943761958 1 1
0.858234725013905 0.840954011719554 1 1
0.880019583488202 0.864967917929875 0 0
0.583671724457964 0.571677906298027 1 1
0.278499926071781 0.271823973096947 1 1
0.315103270830543 0.308769450565507 1 1
0.796625843543367 0.781725237534961 1 1
0.426552515531115 0.418935485969027 1 1
0.733667615597262 0.72122433467437 1 1
0.280677461890554 0.27420848826389 1 1
0.671544592371439 0.658047753290398 1 1
0.551639668320869 0.541786038177863 1 1
0.514914517307946 0.505369234499148 1 1
0.552550949790931 0.54241287530565 1 1
0.706068507780095 0.693821323761075 0 1
0.46189690748778 0.45321824020941 1 1
0.515645746891243 0.507036028487309 1 1
0.381389353138518 0.37515258762376 1 1
0.782630684533373 0.76775229961255 1 1
0.534502553288826 0.524616314352771 1 1
0.451744883009355 0.443529774101876 1 1
0.376792776373357 0.369282308870519 1 1
0.291804524415309 0.285604167154409 1 1
0.476336543397548 0.467379753481084 1 1
0.577579885157666 0.565822934275592 1 1
0.291722548642946 0.28719904827761 1 1
0.406737600615102 0.398385325370182 1 1
0.894207873560407 0.878970470079829 0 0
0.745485398489434 0.732430049610095 1 1
0.773693432507847 0.759764922237367 1 1
0.828080477582807 0.812592732576338 1 1
0.298051043339931 0.292429468504602 1 1
0.870701317194479 0.854470418463576 0 0
0.711787032817793 0.699163906868238 1 1
0.164542550839752 0.159298106989064 1 1
0.394155833941757 0.387109870959314 1 1
0.660822860181107 0.64855673438253 1 1
0.51350608552297 0.503491574732033 1 1
0.437284539617835 0.42913688274398 1 1
0.717926761483325 0.705310864703466 1 1
0.351159421010214 0.344701789278519 1 1
0.612301757000881 0.599885162062443 1 1
0.966172855950788 0.950084064591678 0 0
0.7471457889566 0.731902583803397 1 1
0.385146477312079 0.378628116391246 1 1
0.602811076744109 0.592237843036626 1 1
0.28060795928944 0.275329897221875 1 1
0.530964866871417 0.52150844309561 1 1
0.525672297221805 0.514742923733453 1 1
0.45197337839873 0.441674141664874 1 1
0.3393455048522 0.335219060766476 1 1
0.466307139605882 0.45700893226739 1 1
0.637246404117984 0.625342275052228 1 1
0.152133125896282 0.149861261758263 1 1
0.751749506088578 0.735997748204668 1 1
0.555383035432056 0.544108799348382 1 1
0.524424333592436 0.512962796875914 1 1
0.516744540865519 0.507686320138089 1 1
0.413008789700084 0.406056858854161 1 1
0.534895136970722 0.524205927775725 1 1
0.252606935530245 0.246198255671361 1 1
0.729890987045769 0.715259270680311 1 1
0.494802892458167 0.484442700574906 1 1
0.415731102679121 0.408239302604128 1 1
0.679443048020219 0.668223244382447 1 1
0.389916147832076 0.383255025851354 1 1
0.716769048638065 0.70310940890324 1 1
0.547597009696262 0.537190077712184 1 1
1.07397464698338 1.05369943668453 0 0
0.655424922531928 0.642466366992943 1 1
0.413101355249403 0.406872505152757 1 1
0.832949633971573 0.819274138237011 1 1
0.492492116421307 0.484701102984741 1 1
0.0207555524819765 0.020173568530513 0 0
0.467483044637693 0.458224541508541 1 1
0.695857379969205 0.682947189680971 1 1
0.275596250743265 0.270296304289136 1 1
0.441851556743978 0.431545714393725 1 1
0.640064228357743 0.627445064869255 1 1
0.394069374296155 0.387291893524065 1 1
0.699966828561402 0.685302958172078 1 1
0.226930836534193 0.222049935666901 0 0
0.34829888379639 0.342374514688677 1 1
0.454000956516451 0.44471133748077 1 1
0.602266977529271 0.592452141384071 1 1
0.801208326494736 0.787866994928866 0 0
0.251793499592384 0.247908828084367 1 1
0.479931730517614 0.470398389027418 1 1
0.449114325434305 0.441627109890835 1 1
0.664478391540924 0.652665697963658 1 1
0.814012384604749 0.800418915595173 1 1
0.863104956096375 0.848526536597209 0 0
0.749015571862409 0.73485098582407 0 1
0.366076572604164 0.359845072038572 1 1
0.594862011289789 0.584147887456705 1 1
0.626918088951153 0.614186532787168 1 1
0.598014210530315 0.588241508751291 1 1
0.441204554805899 0.43319356763953 1 1
0.704206991359234 0.690739565761383 1 1
0.180527594496716 0.175810883091506 0 0
0.345864006285598 0.339135580879771 1 1
0.838483253436437 0.824855903195967 1 1
0.632433730294003 0.618218972497748 1 1
0.485957978371039 0.475125743199918 1 1
0.590085789141736 0.580428220304581 1 1
1.14378701176988 1.12484481696359 0 0
0.430835132309554 0.421286279149211 1 1
0.475695750529963 0.465697470012809 1 1
0.272452833058718 0.268231351277703 1 1
0.364108978350035 0.358026255606726 1 1
0.194533529752557 0.190555608278825 1 1
0.29585646269394 0.29040939334148 1 1
0.562536264508114 0.551263477428794 1 1
0.734899112565298 0.720566960147629 1 1
0.695700038871031 0.683062486708096 1 1
0.29671176660528 0.29246572571494 1 1
0.479034592001828 0.470900507935962 1 1
0.435905033077116 0.429856723200022 1 1
0.486032092501233 0.475519990299909 1 1
0.397363630089284 0.390094287134667 1 1
0.571307904160504 0.559119932466556 1 1
0.499521574227074 0.489510550314497 1 1
0.236934386286014 0.231725066612124 0 0
0.761356005376738 0.746972422536849 1 1
0.42335508097493 0.416484094027721 1 1
0.364617113068743 0.357584606515626 1 1
0.93292726381343 0.915077979413252 0 0
0.200099475743545 0.196779468911615 1 1
0.6510280074975 0.638802402307832 1 1
0.507728924028372 0.497302235996201 1 1
0.399966408972096 0.392225587042619 1 1
-0.0733558273135512 -0.0698848914065831 0 0
0.532743820982052 0.523409879685808 1 1
0.370679512780462 0.365011673067814 1 1
0.415717384679329 0.408641893575755 1 1
0.00467986385890772 0.00436788180245321 0 0
0.278817046284659 0.273562964658177 1 1
0.261018019170045 0.255936325791988 1 1
0.23400135482582 0.230517734108182 1 1
0.479964062054618 0.470504724773016 1 1
0.859982785879104 0.841832250629824 0 0
0.516411598061249 0.506247201799067 1 1
0.281978102740122 0.276143575879675 1 1
0.58274570296184 0.571175734290284 1 1
0.745075403268994 0.730030824916874 1 1
0.600200627526748 0.589109510739802 1 1
0.591084480123878 0.580127617637959 1 1
0.250122256100093 0.246761855716532 1 1
0.759810768947304 0.743516783195038 1 1
0.372168917155026 0.367289602089611 1 1
0.669395181354032 0.656337252139099 1 1
0.161515577449758 0.158786673056753 1 1
0.439982029983415 0.432249812040329 1 1
0.315165818814583 0.30963116192089 1 1
0.842576273586545 0.827360278567209 1 1
0.159446669811521 0.156573098203575 1 0
0.61620955413439 0.605296765161236 1 1
0.435142275635689 0.426765716530066 1 1
0.445479854401615 0.435605792450455 1 1
0.557600193834501 0.548071411126583 1 1
0.391161915417197 0.384363223469496 1 1
0.392615925801545 0.385047970499628 1 1
0.542268573765472 0.529567674808807 1 1
0.586709748627941 0.576542207088097 1 1
0.508853479649772 0.49843730881626 1 1
0.557420499395911 0.546043460174917 1 1
0.419597577024623 0.412183006629948 1 1
0.501485559615266 0.492018402791717 1 1
0.423780679065469 0.416683498231236 1 1
0.605659888110713 0.593910844355534 1 1
0.656525041563554 0.641983013052505 1 1
0.432668712102568 0.423867849734027 1 1
0.427009303501575 0.417566447619437 1 1
0.549615494370248 0.539090483474994 1 1
0.0829480188552964 0.0824949988241651 1 1
0.393878176243768 0.387060410227055 1 1
0.270770752545342 0.264691828590076 1 1
0.365620542590558 0.358225886084639 1 1
0.282030866599495 0.27666429940945 1 1
0.408421912034284 0.402045217819826 1 1
0.173616903957819 0.171175587026665 1 1
0.273989048005988 0.268661410685633 1 1
0.734317010228709 0.719890519451446 1 1
0.225641823153449 0.220790586590146 1 1
0.507911144191093 0.49814216758577 1 1
0.449886262294672 0.440956664358042 1 1
0.567244666985285 0.556022084675438 1 1
0.590265959105077 0.579990438409564 1 1
0.300799706130898 0.294236953647549 1 1
0.690934282495776 0.678680591558362 1 1
0.527018551448377 0.516388748456266 1 1
0.475961521066585 0.465659126643775 1 1
0.112952266558538 0.110362560843826 0 0
0.603071187846381 0.592683983721328 1 1
0.476208183958754 0.467145997131221 1 1
0.390416964281224 0.380888607754656 1 1
0.597892825332427 0.584676362356794 1 1
0.354638659335351 0.348229829064172 1 1
0.547664419634069 0.538218094024763 1 1
0.208292145675196 0.204860187599065 1 1
0.243702271747748 0.240617108720326 1 1
0.550298360986894 0.541590898962258 1 1
0.561314314784388 0.552459587855203 1 1
0.249368004710163 0.244775773666058 1 1
0.582607783861424 0.570991236501696 1 1
0.742369234203152 0.729064770213837 1 1
0.843236209979742 0.825823447109295 0 0
0.800401187172912 0.785550697495186 1 1
0.224185623086895 0.220224109019328 1 1
0.458149101903019 0.447671633398927 1 1
0.308371365668718 0.303204924190925 1 1
0.314816165524408 0.309221431364976 1 1
0.734399100512979 0.719117105968107 1 1
0.292861699590896 0.286289028231272 1 1
0.381305434597059 0.37368857365399 1 1
0.41297479358137 0.404578003562418 1 1
0.043489866148728 0.041586954824309 0 0
0.680009484184781 0.667030528098845 1 1
0.686864789041181 0.673789977074547 1 1
0.310646363267544 0.304902283940013 1 1
0.354502909959304 0.347379321009101 1 1
0.123773821478539 0.120912553112258 0 0
0.621975854344432 0.609998487517293 1 1
0.713933790021479 0.699682989599935 1 1
0.479914480814654 0.471487799367617 1 1
0.799097801453576 0.784318154936462 1 1
0.401111213892833 0.394159500329941 1 1
0.66086340329388 0.649429989765008 1 1
0.259273264808731 0.255104539525767 1 1
0.546599534657714 0.537578331307901 1 1
0.46958872568495 0.461181258479979 1 1
0.215781887027219 0.21128563192069 1 1
0.684631248318713 0.671750155616622 1 1
0.650000241605015 0.637615728373977 1 1
0.353642497998756 0.34608501788683 1 1
0.209810768308717 0.205178772158197 1 0
0.54330648532156 0.533637131411838 1 1
0.602819839996345 0.590282267403332 1 1
0.452722539814328 0.442856395611926 1 1
0.623400577371006 0.612878230244092 1 1
0.4850779101497 0.477269364111382 1 1
0.226627691003653 0.222383350174148 1 1
0.664989713813224 0.652240880476445 1 1
0.798474032662697 0.784418060412828 1 1
0.388803889234265 0.380795533429447 1 1
0.501363120120596 0.491814820037904 1 1
0.331576378598083 0.32543069371271 1 1
0.110352045588505 0.108059572337544 0 0
0.610609282730528 0.598709245457777 1 1
0.786764507629807 0.77288293940655 1 1
0.37276681305952 0.365447357787261 1 1
0.579559268776608 0.569536331731549 1 1
0.550704842249556 0.54056141761751 1 1
0.180936146999553 0.179230961804124 1 1
0.941471490979295 0.924919359488845 0 0
0.131440656734204 0.130053807283785 0 0
0.206113329533253 0.202326018899158 0 0
0.166490144593937 0.162650885342016 0 0
0.129610515509514 0.125626060405156 1 0
0.467144677631472 0.457912932953932 1 1
0.732516843614416 0.719093155023408 1 1
0.58713889242684 0.574913448419878 1 1
0.447496338775566 0.437822132422896 1 1
0.404746889376949 0.397572541803815 1 1
0.448491748932422 0.440346566267462 1 1
0.684715383918116 0.673265271913507 1 1
0.343882935581204 0.338900118406045 1 1
0.504319120555711 0.494901477622162 1 1
0.463758948032445 0.453526153083818 1 1
0.548434999134491 0.539714729895043 1 1
0.749671444542953 0.734586416117805 1 1
0.407547176638278 0.400782048860311 1 1
1.02456418580622 1.00681529933654 1 1
0.636441211631522 0.623006460644193 1 1
0.475196010745004 0.465484812643744 1 1
0.602479531949607 0.592266040827845 1 1
0.540345453047496 0.529190642792853 1 1
0.492981114031503 0.48172476453066 1 1
0.310486897225294 0.305634548748909 1 1
0.478559983369294 0.468408815951366 1 1
0.368627419625797 0.360385823557565 1 1
0.492270806762832 0.482695397478499 1 1
0.592086521162794 0.582110153298408 1 1
0.429813487012496 0.422208008867564 1 1
0.575374335985342 0.56358902790584 1 1
0.169329710329859 0.166210529703311 0 0
0.389688785913104 0.381375784410033 1 1
0.335661930527937 0.328226776992107 1 1
0.513232801803713 0.502303788015257 1 1
0.677258007987408 0.66502445831568 1 1
0.266416060215089 0.261095550245643 0 0
0.628539434366323 0.617504582814392 1 1
0.771023157680435 0.756351525020065 1 1
0.596994324122194 0.587739512105444 1 1
0.622636186372426 0.611279427126548 1 1
0.368590041377934 0.361132824247464 1 1
0.545175378227214 0.535263966317073 1 1
0.216401225014978 0.213322057949179 1 1
0.579185941123923 0.569145829950712 1 1
0.262409362287208 0.257024623616767 1 1
0.499095293032458 0.490020122631551 1 1
0.280685578145974 0.275268897949978 1 1
0.464688236863888 0.456825175438431 1 1
0.198122298277398 0.194805741042576 1 1
0.468431045336615 0.460019391945169 1 1
0.105325190305813 0.103416072170764 0 0
0.70459496388344 0.691649057290772 1 1
0.667845550715077 0.655468350572337 1 1
0.64235429854007 0.629937062327359 1 1
0.661481169721885 0.648217995759323 1 1
0.295126574602192 0.289809959559416 1 1
0.656104228067563 0.643155797184289 1 1
0.614240053453042 0.604023355639473 1 1
0.748722402385193 0.734648415715923 1 1
0.539710612813697 0.528968604681521 1 1
0.219231591664707 0.213442120155248 1 1
0.450135624631995 0.442325070723279 1 1
0.327824324254473 0.321728668022495 1 1
0.454695018472986 0.445603283464525 1 1
0.73163983017306 0.71775962432106 1 1
0.706609232294927 0.693567163251931 1 1
0.892918114345662 0.875750308266788 1 1
0.574650055638431 0.564056502026096 1 1
0.517700802358652 0.507414654656774 1 1
0.354606768955164 0.349996247200373 1 1
0.559844484848877 0.55005400978372 1 1
0.666022855038781 0.654514110617173 1 1
0.664299858776454 0.652376073093253 1 1
0.305883860546772 0.300497869296356 1 1
0.392564672857259 0.385087743488686 1 1
0.155355845068696 0.152199643452533 1 1
0.603713608124523 0.590973501280898 1 1
0.120469135115467 0.118343909897992 0 0
0.665165320513987 0.652707564165937 1 1
0.502238751813335 0.491594715724001 1 1
0.650699881614157 0.638992089897488 1 1
0.313032556436894 0.307018087547838 1 1
0.388150806425957 0.380141264220987 1 1
0.661731053252183 0.650638758674514 1 1
0.599801208371309 0.587637237687882 1 1
0.522615913681404 0.511609102460342 1 1
0.390328726435079 0.384091245873377 1 1
0.640961087543583 0.627013845696162 1 1
0.394436888962294 0.386478539852163 1 1
0.271622790550102 0.266376042558072 1 1
0.474751891919485 0.465548789221776 1 1
0.486955117319368 0.476483391374181 1 1
0.536808749165376 0.527810629683891 1 1
0.221535774020619 0.217352293495836 1 1
0.382653203855566 0.376784533123822 1 1
0.354573317840364 0.347550687879327 1 1
0.511938522235974 0.50133653524777 1 1
0.699918001441491 0.686351655858678 1 1
0.5099478390862 0.499812442938452 1 1
0.0979332282624009 0.096874110467568 0 0
0.395226525197248 0.389050470476302 1 1
0.339236289247493 0.331371604393519 1 1
0.197894366091943 0.193143632655882 1 1
0.373873025716914 0.367195806792153 1 1
0.487132430985168 0.477550596514639 1 1
0.403562922997956 0.395233390317424 1 1
0.590722487828013 0.580572522542613 1 1
0.781816804879185 0.767167676508587 1 1
0.681255765408057 0.668794048114651 1 1
0.399755395583274 0.392859063168263 1 1
0.295575092179756 0.290783442152909 1 1
0.481058963213956 0.473393595542865 1 1
0.391287533765873 0.384363306576079 1 1
0.443692285281225 0.434313916935362 1 1
0.517952474129361 0.508482604537176 1 1
0.782744363226833 0.766673183615171 1 1
0.537695366918605 0.526868075338011 1 1
0.642412418664159 0.630715532857578 1 1
0.287545814807137 0.281972853978215 1 1
0.537643694885424 0.526374789330896 1 1
0.426222030925848 0.418255065292894 1 1
0.168453365957958 0.166080123223223 0 0
0.267927394565167 0.261937069249199 1 1
0.73646382621888 0.722006967444164 1 1
0.515074207500383 0.503140627069598 1 1
0.470018616264142 0.461976135664187 1 1
0.48385896378406 0.475211098117735 1 1
0.425176992136921 0.417777963242305 1 1
0.494817386307278 0.48517639182098 1 1
0.622041789073118 0.609779167073621 1 1
0.039473056957364 0.0393992583972048 0 0
1.05938676341046 1.03986099189289 0 0
0.488457875276433 0.480266822955981 1 1
0.387575975580204 0.380655896222172 1 1
0.423125933797125 0.415246471171965 1 1
0.654550606079435 0.6425136870063 1 1
0.174638745458252 0.172221679997055 1 1
0.477900912170705 0.470004546869469 1 1
0.709271753312613 0.694852293218553 1 1
0.7619865354572 0.746979667067652 1 1
0.350246613109231 0.343703466618772 1 1
0.463866516620504 0.455416875390395 1 1
0.608813915810042 0.597898163028235 1 1
0.464453701032782 0.455724729506223 1 1
0.59878476204572 0.58617710547341 1 1
0.58525701979496 0.574323547580114 1 1
0.241115594988348 0.237005942162039 1 1
0.654956811697075 0.641283352173336 1 1
0.379112390242667 0.370646846828943 1 1
0.817878368403607 0.803180498619126 1 1
0.62042162844102 0.608860306502453 1 1
0.650046517994636 0.638115124963146 1 1
0.772456846896747 0.759958887921836 0 0
0.666689738547512 0.653607481713983 1 1
1.09723702485677 1.07899529534201 0 0
0.42850383362216 0.420427255994818 1 1
0.365947284548903 0.359732619097459 1 1
0.594219206546411 0.580944069045776 1 1
0.593659805095492 0.581881189347033 1 1
0.283710241673296 0.276158355734742 1 1
0.37861487418877 0.371339964706875 1 1
0.703584239375757 0.690640181009276 1 1
0.228274656064934 0.221462619066655 1 1
0.405070820552379 0.397617827345137 1 1
0.770103248337144 0.754498822089214 1 1
0.514047864193151 0.506141810166887 1 1
0.573026575606797 0.562840649997517 1 1
0.720331476920837 0.706667634091856 1 1
0.412680754868622 0.405191197673598 1 1
0.622197340732373 0.608755081406614 1 1
0.374567584102405 0.367355891864136 1 1
0.758658735620922 0.744912013065205 1 1
0.722162422528839 0.708441517209114 1 1
0.609774070316567 0.59916205133048 1 1
0.0253165122301038 0.023651934798058 0 0
0.124354795658501 0.122168161828011 0 0
0.676587247632854 0.664499994143645 1 1
0.502286248335059 0.493916131347844 1 1
0.533319219747208 0.522970363859174 1 1
0.458830597388433 0.449360890094901 1 1
0.517678607145542 0.509698630381244 1 1
0.375988624965591 0.367946274642028 1 1
0.385243156912035 0.377522294281203 1 1
0.249573374681786 0.245265033877029 1 1
0.564289813117662 0.554838186568684 1 1
0.724087688032129 0.710541699489892 1 1
0.153763163141413 0.152485408854495 0 0
0.26459015263302 0.259494987053222 1 1
0.338437196423875 0.33262281096726 1 1
0.607832383564634 0.598548329216859 1 1
0.687086096742367 0.674074338813101 1 1
0.443824393004754 0.434713441622578 1 1
0.509740145309676 0.501356087551407 1 1
0.393130380576166 0.384958343672811 1 1
0.610067039690275 0.599076346499517 1 1
0.401931591280031 0.39275484001247 1 1
0.126001001362245 0.12233011271571 1 1
0.939046143773245 0.919708941180384 0 0
0.422303387217645 0.414785651409688 1 1
0.469098794785738 0.46042463070435 1 1
0.408645072684901 0.402415237863979 1 1
0.539662825593383 0.52861102521506 1 1
0.706120981401895 0.691480355092566 1 1
0.472604468682987 0.46434167348213 1 1
0.536798039344012 0.527459211111769 1 1
0.61545595947562 0.604525314656721 1 1
0.740693517485767 0.725649827120574 1 1
0.640216158643979 0.628839477258931 1 1
0.477563736330977 0.469175524908982 1 1
0.609453957544135 0.598306583515381 1 1
0.214903519655838 0.211644649627784 0 0
0.801477608119794 0.787602874247435 0 0
0.506794773416644 0.495994021169472 1 1
0.250640827099524 0.246864029941607 1 1
0.421354552331967 0.412464738271805 1 1
0.419451760349207 0.410374010892185 1 1
0.432972743982033 0.425226646275162 1 1
0.624851074368788 0.612252455229312 1 1
0.69173575168304 0.67928288593083 1 1
0.239427366451518 0.235390313356371 1 1
0.509529624385699 0.500298523165915 1 1
0.435106639665248 0.427466173401954 1 1
0.496214337424696 0.486178853968369 1 1
0.506694990172617 0.495572637678995 1 1
0.49920368195092 0.489288769568342 1 1
0.2998169343919 0.292643408618606 1 1
0.758089987351962 0.744684204716264 1 1
0.551289343527891 0.541577645368657 1 1
0.688791681159196 0.675353981222138 1 1
0.841547243080291 0.824879341179658 0 0
0.597551537717255 0.586652950916672 1 1
0.583018978771035 0.57186607937889 1 1
0.299843759702376 0.294153637657602 1 1
0.645205331870642 0.634511084935316 1 1
0.556345039092966 0.544063575947512 1 1
0.607026396728123 0.596876831516701 1 1
0.129424899441682 0.12722695703366 0 0
0.502997472902677 0.492983994366439 1 1
0.34145935957858 0.33631930769221 1 1
0.443072347092093 0.434614168579334 1 1
0.523243606083502 0.514158231769166 1 1
0.576282180768546 0.56575301284228 1 1
0.513137843178159 0.502757861260078 1 1
0.577158147971809 0.566724344632514 1 1
0.512706410474817 0.502958905952017 1 1
0.556756089189177 0.547143244489537 1 1
0.488358326716043 0.477998308097061 1 1
0.346209929346884 0.340311960366952 1 1
0.927573455942596 0.909442572246428 0 0
0.441670336795746 0.433020940747211 1 1
0.202589196966309 0.19872776181781 1 1
0.441491239535327 0.433162611112921 1 1
0.539340132067371 0.529726514463424 1 1
0.778997432416264 0.764888196509763 1 1
0.585060535811176 0.573925695222917 1 1
0.0189531555190433 0.0183121147855346 0 0
0.762610269575334 0.748208508547479 1 1
0.214876668587566 0.211446520741937 1 1
0.276166214887277 0.271516496758517 1 1
0.838955614612076 0.8232490498011 0 0
0.43620361474489 0.428391973176827 1 1
0.592677803236224 0.582381667931903 1 1
0.39161685574585 0.384034945198935 1 1
0.263680894739722 0.260437019334336 1 1
0.492215697572592 0.483897886689982 1 1
0.550102511424819 0.538700231801691 1 1
0.406169126758593 0.398582449823483 1 1
0.903705944052389 0.888462990280043 0 0
0.387618423729614 0.378955080977098 1 1
0.385353062058055 0.37961949521606 1 1
0.768559005986838 0.753931363901099 1 1
0.259663125727952 0.254589944561194 1 1
0.731993284895929 0.718811300646264 1 1
0.457315040359921 0.449492303779141 1 1
0.250407012820756 0.246016136934776 1 1
0.525537957167521 0.514346325089605 1 1
0.112250735902964 0.109970347811173 0 0
0.483215130251941 0.473966189682981 1 1
0.878435436528943 0.86207820283982 0 1
0.34232777541408 0.337682272278166 1 1
0.65506143122214 0.64299763427914 1 1
0.60591313198613 0.595089708831169 1 1
0.712135577235025 0.698940791165547 1 1
0.485979589789447 0.477376022274627 1 1
0.292776040482636 0.289052696108 1 1
0.446186420847588 0.437945326219573 1 1
0.553259133618591 0.542853219523232 1 1
0.53776350633981 0.525623473692096 1 1
0.433800938042194 0.42566111186525 1 1
0.369826395156917 0.361638108213694 1 1
0.513314820563762 0.503482804603895 1 1
0.542668957803822 0.532243802655031 1 1
0.422171439927505 0.413440606362336 1 1
0.257165092080493 0.251616187654502 1 1
0.577954746487507 0.567445660623618 1 1
0.45657795388143 0.447513362079853 1 1
0.541935976863352 0.531959951077927 1 1
0.434947155362883 0.427062133315182 1 1
0.313873859437191 0.307623090104357 1 1
0.785248650980025 0.772101530838868 1 1
0.566105659888791 0.554645863530325 1 1
0.35178164299156 0.345558518394025 1 1
0.361962223117416 0.355390395568992 1 1
0.499948426248397 0.490035704219035 1 1
0.662100726406385 0.649683277183383 1 1
0.595469809275019 0.584687476819025 1 1
1.0130312442716 0.99364283850612 0 0
0.285939420136822 0.282167836966135 1 1
0.577207352324133 0.567228010636595 1 1
0.623340923591711 0.610884489725542 1 1
0.726215007333922 0.713897385728607 1 1
0.348093668673814 0.341899534370223 1 1
0.560934223006512 0.551552744664597 1 1
0.15112992485896 0.148299788829812 1 1
0.614558377039065 0.601877489490627 1 1
0.704558658117148 0.691435580202391 1 1
0.670799747182761 0.656537670845122 1 1
0.435486292493081 0.428400183405493 1 1
0.773297164629937 0.757770324566579 1 1
0.35784007957328 0.352247378664163 1 1
0.215307411036485 0.213364083539481 1 1
0.720505715189801 0.706465243514396 1 1
0.233649592115954 0.228906704884707 1 1
0.618322866827043 0.605609825468635 1 1
0.453216541996166 0.445385175658203 1 1
0.457373823762339 0.448471648897625 1 1
0.367231494393626 0.35983409605769 1 1
0.590664729608846 0.578354482876968 1 1
0.329239163347087 0.32425928806353 1 1
0.455867466558788 0.44758889430668 1 1
0.202674376136748 0.200089954407615 1 1
0.697533766255264 0.686164057868416 1 1
0.11429975876802 0.11229661025211 0 0
0.185331677732049 0.181813842683155 1 1
0.640917402398491 0.629910559404936 1 1
0.400355449641739 0.394075730586204 1 1
0.25157680325986 0.247321577716613 1 1
0.610803946922507 0.600122441308412 1 1
0.568541346199803 0.556483124875352 1 1
0.734768845533764 0.720277650079403 1 1
0.472847301698454 0.464017669158698 1 1
0.444987903102899 0.436467371492288 1 1
0.731452921603385 0.716065375858815 1 1
0.302750764776156 0.297344330944276 1 1
0.373469444573758 0.367525133239961 1 1
0.764636918672036 0.750477787930177 1 1
0.790360398528971 0.776379326137741 1 1
0.418594685915095 0.408743706785478 1 1
0.524467749752472 0.51593762499186 1 1
0.285592770618892 0.27874736116483 1 1
0.404608771784846 0.396776418682971 1 1
0.383831804223552 0.378552965887028 1 1
0.466224148294904 0.457214651736562 1 1
0.655471923369698 0.643496419699633 1 1
0.340111751401297 0.333834701010675 1 1
0.364055202569171 0.357455281389096 1 1
0.548005865113106 0.536792793626455 1 1
0.200856223160805 0.196940971012665 1 1
0.248098969115938 0.243305495842771 0 0
0.802878514204108 0.786883910734641 1 1
0.734813148461546 0.721222366044083 1 1
0.605664011067874 0.59538007804787 1 1
0.315085466369099 0.310611950102512 1 1
0.265183673131616 0.259313392011128 1 1
0.658759374219169 0.646906717489328 1 1
0.427874253009482 0.421164799714534 1 1
0.621272361616896 0.609302651564624 1 1
0.285978519117073 0.280635582381789 1 1
0.680801434467546 0.669220522109936 1 1
0.518299279267992 0.508677582125229 1 1
0.296050497383673 0.29041007948993 1 1
0.327747388963388 0.322338287279494 1 1
0.539568164248488 0.529024232949197 1 1
0.250165230434104 0.245773275067706 0 0
0.471062180895293 0.463091411079871 1 1
0.563170116348035 0.553010584777022 1 1
0.494071963647462 0.485483939214748 1 1
0.575818469499667 0.563074164532198 1 1
0.343776611839797 0.336505404232151 1 1
0.483766313785456 0.474918625129565 1 1
0.705596294465873 0.692137567681468 1 1
0.838799535126035 0.824849852674956 1 1
0.266523584596426 0.260563350911377 1 1
0.0303981726938346 0.029394484088313 0 0
0.418825253323399 0.410274412295564 1 1
0.636367122332186 0.623144543968365 1 1
0.616319051675671 0.602997519205057 1 1
0.564984772457847 0.55433913156826 1 1
0.463468186345061 0.454770481502686 1 1
0.62557169232229 0.615027865638712 1 1
0.728252754000895 0.712567776801763 1 1
0.532656506194378 0.523234465875662 1 1
0.37674561960487 0.37026053769325 1 1
0.5818407565765 0.570244710721195 1 1
0.478845265400221 0.470907294421008 1 1
0.737269697739688 0.721402067631445 1 1
0.486650326167444 0.477989309640799 1 1
0.452717937150772 0.445249341468875 1 1
0.401712143477089 0.393876134485287 1 1
0.761026507081664 0.746241996198012 1 1
0.177826891474323 0.17458559134591 0 0
0.511930609557559 0.502753035521457 1 1
0.304542296778747 0.299885325026141 1 1
0.546020685320186 0.534531956775181 1 1
0.594320984012885 0.583431353555948 1 1
0.540459746827554 0.529852597040209 1 1
0.320635794457123 0.314478378381036 1 1
0.767349929417444 0.751654832478895 1 1
0.889519969541404 0.872682155521317 1 1
0.456909722971518 0.449478217823711 1 1
0.169851144861519 0.167387141084384 1 1
0.304894083745121 0.297617677777355 1 1
0.57757471153194 0.566949458552116 1 1
0.709054983527804 0.69592338213691 1 1
0.514775087439683 0.504925711076083 1 1
0.0773846536223091 0.0759091627326784 0 0
0.0607385521214421 0.0606495849081001 1 0
0.496921555249242 0.486932320719625 1 1
0.470050416304281 0.461129878585533 1 1
0.305262911053272 0.297544767890831 1 1
0.521962049949361 0.513153288862567 1 1
0.732616716223756 0.71740063503814 1 1
0.585264863303361 0.573784528861918 1 1
0.547075644737987 0.5378280369012 1 1
0.34107455013303 0.335951151329415 1 1
0.764150329231955 0.748508103987339 1 1
0.574615666962267 0.564016399805928 1 1
0.331824488662835 0.325324826908027 1 1
0.737126815442685 0.722521398984951 1 1
0.568944988334451 0.558692789252592 1 1
0.910011514120041 0.891871713235172 0 0
0.906727585985114 0.889023830717608 0 0
0.706836450503383 0.692264926331215 1 1
0.691824684390266 0.678847780453221 1 1
0.181851439464039 0.177957144590628 1 1
0.500690501522342 0.49001682053915 1 1
0.461423616847913 0.454658524772022 1 1
0.220460797012704 0.217370203583129 1 1
0.6585549806969 0.644966161077965 1 1
0.32598953222672 0.319051203890537 1 1
0.759334591869977 0.745830244713734 1 1
0.322055989431352 0.315504657218496 1 1
0.486168107880419 0.476865525490127 1 1
0.244884353913747 0.240083185021229 1 1
0.556674031811014 0.544541452493697 1 1
0.533614005902868 0.524279531350143 1 1
0.515367883477431 0.506914924115304 1 1
0.388084770347767 0.381120848666457 1 1
0.600439393733553 0.588566844701089 1 1
0.815995622234438 0.802060404098407 1 1
0.352489602073814 0.345247522764556 1 1
0.327242221860839 0.320588445196027 1 1
0.502277232291891 0.493265074693176 1 1
0.448584687343826 0.439199853880347 1 1
0.409704313603535 0.401825896674237 1 1
0.623138341043704 0.611961938582907 1 1
0.951905133220923 0.934333326089957 0 0
0.932221154480617 0.914770925492729 1 1
0.540567375407822 0.530453652014742 1 1
0.47766422290693 0.467647079957901 1 1
0.335054631667097 0.329338369325014 1 1
0.896367278823675 0.879175712922615 1 1
0.31876481629948 0.313159123647541 1 1
0.683762435579195 0.670658940201069 1 1
0.430993543421563 0.423591437363971 1 1
0.649863698222305 0.637667719402654 1 1
0.34463409316345 0.338092214271299 1 1
0.611270389746447 0.599212777787467 1 1
0.910274963793749 0.895105067658813 0 0
0.12811248601471 0.126288027208621 1 0
0.78761115311721 0.772814971422803 1 1
0.761637790992481 0.748128429799619 1 1
0.600581488866076 0.589597545377353 1 1
0.543608787691077 0.534321510016853 1 1
0.29842405047294 0.292139933114822 1 1
0.502333604702298 0.493771190710066 1 1
0.419215640214759 0.411789684668272 1 1
0.214612940465462 0.211053773142635 1 1
0.559185248609529 0.546188097893681 1 1
0.250809862104117 0.245444049608892 1 1
0.503090101209848 0.494088935231227 1 1
0.211352087645393 0.207834133161122 1 1
0.663427783595249 0.649733383643728 1 1
0.313532520982621 0.307452879278025 1 1
0.389721637981893 0.38305254824017 1 1
0.568195765694605 0.555832737068721 1 1
0.359289112459861 0.353798150721907 1 1
0.651657414458026 0.639758638387048 1 1
0.432737459846382 0.424431656509764 1 1
0.492469469528956 0.481766839927348 1 1
0.507449639812456 0.497821944843609 1 1
0.944594889413033 0.928246456926236 0 0
0.278547783639823 0.274382750280771 1 1
0.373455884307353 0.366474774807749 1 1
0.441143907246897 0.432499554479468 1 1
0.427521258244979 0.419262623098449 1 1
0.345221388420331 0.338793045708945 1 1
0.590551396191256 0.580402008947335 1 1
0.224251561189156 0.21957637394711 1 0
0.366386518457993 0.36026988811929 1 1
0.491411768240637 0.484020536339098 1 1
0.602231022239021 0.591519764520862 1 1
0.672466385977958 0.660050696634294 1 1
0.550142733641361 0.539908109813693 1 1
0.148242361581402 0.146387290675979 0 0
0.228100550325006 0.223594899215765 1 1
0.36071135988286 0.354782904086413 1 1
0.199236208771563 0.195070491119258 0 0
0.437054900572533 0.429116946175655 1 1
0.620998685737631 0.6099258190473 1 1
0.144669565921121 0.140868749479889 1 1
0.830119642933029 0.815660495356984 0 0
0.689214000611908 0.676509501240844 1 1
0.407727534309239 0.400975998503756 1 1
0.425759883443176 0.418764681318187 1 1
0.414473094720114 0.40763652904396 1 1
0.151845982430933 0.149743628332721 0 0
0.32860000305189 0.324020009352088 1 1
0.400048921492249 0.392043038484562 1 1
0.441694620673898 0.433308130415613 1 1
0.600019860371577 0.588832318529255 1 1
0.659084704312147 0.646751701663597 1 1
0.739196528581459 0.725338234285157 1 1
0.714027429852802 0.701897660446683 1 1
0.379885256868172 0.372288407066623 1 1
0.735235320358384 0.719757198979415 1 1
0.67716734295785 0.663142011456292 1 1
0.47331187710287 0.463381958840993 1 1
0.351261476768103 0.3454896778021 1 1
0.186427495607385 0.182983291410307 0 0
0.846471411701279 0.830824160656163 0 0
0.255033864047429 0.250794115198158 1 1
0.595566741531831 0.585221753953217 1 1
0.40896198822957 0.401356627311092 1 1
0.542991963662912 0.532322045368821 1 1
0.648198573382204 0.635581660542564 1 1
0.248019550424085 0.243486305598179 1 1
0.610726110227183 0.599504703377853 1 1
0.636747810559659 0.623271000891177 1 1
0.469283301192544 0.459330622789617 1 1
0.554400638100356 0.543172391096088 1 1
0.39880697505357 0.391765495155131 1 1
0.474882953536213 0.464250051280066 1 1
0.380621300068969 0.373014124535823 1 1
0.758587963262689 0.745192422596445 1 1
0.549657201823431 0.54166376096879 1 1
0.236579879973569 0.231918749978138 1 1
0.562478411454359 0.551811251672643 1 1
0.204637511897674 0.201372137998162 1 1
0.567193448636725 0.557611926478542 1 1
0.379570244890977 0.371759650790232 1 1
0.68971449185546 0.677999599800061 1 1
0.334301733672577 0.327014712309691 1 1
0.306235324614663 0.300365034051956 1 1
0.241855924070323 0.23693234625576 1 1
0.312772630716193 0.306667178121372 1 1
0.816816201221173 0.802237215032959 0 1
0.897406630905547 0.879395338380466 0 0
0.602796295383832 0.592444290921883 1 1
0.451138364278548 0.443715676870001 1 1
0.424873968789835 0.417838084287452 1 1
0.790958597866832 0.777868640261352 0 1
0.76382419506175 0.748283434748366 0 0
0.401108390227788 0.395449243945484 1 1
0.38968489838211 0.381892335618255 1 1
0.18598636655415 0.183629669877796 1 1
0.310108260809475 0.302828351802244 1 1
0.294301224742334 0.289006268409098 1 1
0.274820675169036 0.26956011275795 1 1
0.441029484051099 0.433544536909169 1 1
0.712826463356656 0.699698148129659 1 1
0.587410976572233 0.576421406326378 1 1
0.545810859292243 0.536733356721019 1 1
0.453874301564427 0.444908476768715 1 1
0.541264971815509 0.530725834616873 1 1
0.532519688302513 0.522266093988863 1 1
0.613592458347787 0.599140802856782 1 1
0.341030884956174 0.334965517888148 1 1
0.425080327759479 0.417076900746689 1 1
0.671456128524583 0.65853074463415 1 1
0.446113135268426 0.43792484106246 1 1
0.749091702966108 0.733976205378024 1 1
0.303795848536381 0.298743903383594 1 1
0.833089845937419 0.818557064675853 1 1
0.487746534399561 0.477972491716414 1 1
0.652773467550576 0.640723936365847 1 1
0.824248318205389 0.807791848002138 1 1
0.528627025016879 0.517990006330756 1 1
0.645808770641857 0.635498410810042 1 1
0.521117074624214 0.510120205860466 1 1
0.622611846915021 0.609436983231615 1 1
0.543833484556178 0.533716275702046 1 1
0.488634129891062 0.479551225589095 1 1
0.364237850596558 0.357426262492396 1 1
0.218123882414275 0.214541341173211 1 1
0.725233922420133 0.710537028830316 1 1
0.217103377933974 0.211394554711663 0 0
0.55938722422513 0.548636136073002 1 1
0.60336746212792 0.591855488445615 1 1
0.301932085554132 0.296435449628285 1 1
0.70253522096284 0.68970068097341 1 1
0.294395266320691 0.288619639556726 1 1
-0.0277719753824695 -0.0279345083880859 0 0
0.436440808115906 0.427890154262057 1 1
0.293327623559551 0.286816981456783 1 1
0.642225967080566 0.630189727265874 1 1
0.431188296174398 0.423545624745669 1 1
0.250438047896969 0.245325454550204 1 1
0.616488786000047 0.605444323832117 1 1
0.360609985923295 0.354544557291305 1 1
0.632255754129713 0.620683561263014 1 1
0.535673052069882 0.525659945404406 1 1
0.81338077881332 0.797782673959699 1 1
0.456638447324071 0.447004264771956 1 1
0.551091291439551 0.541698788846596 1 1
0.158696672134267 0.155766995811332 0 0
0.0770541198492406 0.0761852907881232 0 0
0.397137012883123 0.389865522526727 1 1
0.349977594945943 0.34468067582161 1 1
0.275939335584109 0.270787940577617 1 1
0.595479942938545 0.584794820483123 1 1
0.619981614575158 0.609964335098206 1 1
0.539252333399864 0.528701417248243 1 1
0.678554741525671 0.664357554956467 1 1
0.354642799652798 0.346770560908903 1 1
0.660147759910362 0.647601775085706 1 1
0.356328249876395 0.349914041416837 1 1
0.451040240841723 0.442746759976189 1 1
0.335241352573554 0.327819931565722 1 1
0.258116558460277 0.254415407831954 1 1
0.824171160562477 0.809010781372023 0 0
0.514678311943943 0.505573014784042 1 1
0.0308849671766192 0.0288764782710624 0 0
0.379250085915628 0.373022665806344 1 1
0.499852200267692 0.491068010180312 1 1
0.66659168025507 0.654220437544356 1 1
0.247677038261069 0.243133286789416 1 1
0.539122608579675 0.527939670703256 1 1
0.913498442821376 0.89783578131857 0 0
0.532956280315176 0.523080367601464 1 1
0.633660899349105 0.621934744913944 1 1
0.429035816133856 0.420609507642923 1 1
0.53917373787606 0.529080598813781 1 1
0.724660598104309 0.712068979907764 1 1
0.309361569592187 0.304565059488489 1 1
0.415200403668297 0.407575343426065 1 1
0.399488896527779 0.392794150424584 1 1
0.536907686635575 0.527574145275851 1 1
0.469584555873009 0.460653152931479 1 1
0.35328144636429 0.346982476227263 1 1
0.520695534440767 0.509058241949454 1 1
0.434495928644836 0.427002790285387 1 1
0.548458752124026 0.5381986415165 1 1
0.242800055345114 0.237998585108296 1 1
0.247858207637849 0.24312957705544 1 1
0.253975430791043 0.248415149800032 1 1
0.480392087786837 0.4721023200612 1 1
0.661373554051742 0.648705392197159 1 1
0.17610739804552 0.172417474420752 1 1
0.645115027852899 0.633060602145994 1 1
0.271034078955172 0.264772645496111 1 1
0.154388357499821 0.151575018737225 0 0
0.83671961771516 0.822744020480983 1 1
0.488847458537893 0.479408735057952 1 1
0.150348690349108 0.146770874440215 1 1
0.42874421274692 0.422533841036669 1 1
0.499990173717403 0.49095306842522 1 1
0.822653453973601 0.806498150996625 1 1
0.400475548057277 0.393222977860251 1 1
0.11774313365298 0.116267107262012 0 0
0.462218397225344 0.453085066114291 1 1
0.316540682695891 0.30727009245146 1 1
0.380985819154358 0.374167846609589 1 1
0.593645024700598 0.58380064554423 1 1
0.890122476525388 0.871570844565963 0 0
0.42258833211232 0.414038943068478 1 1
0.300086364891431 0.295508700846358 1 1
0.762961921365635 0.750463206450927 1 1
0.433128514728726 0.426132332797254 1 1
0.368007231027906 0.361012363623538 1 1
0.148555361582217 0.146016282297406 1 0
0.520048257737729 0.510179647648923 1 1
0.694595499162265 0.681611624880402 1 1
0.540234725998698 0.529487508763687 1 1
0.561578848063846 0.551342066685762 1 1
0.529607104696658 0.520137523680869 1 1
0.264270987577535 0.259773997281672 1 1
0.393004918921642 0.386741815085232 1 1
0.760403435318492 0.747035409171782 1 1
0.871928210412368 0.856052255476743 0 0
0.363079462645705 0.356148621609357 1 1
0.971168786366811 0.952651224441655 0 0
0.627514627495313 0.614930031930159 1 1
0.710249937594305 0.696825542692634 1 1
0.47046082140551 0.462958337535096 1 1
0.423365673249568 0.416044329226777 1 1
0.341015824615926 0.334482596667865 1 1
0.699851053308462 0.688191267347037 1 1
0.0850395763912054 0.0824765933941268 0 0
0.649500564008601 0.636097620047858 1 1
0.25879118616359 0.252200212692917 1 1
0.441333051088486 0.433091008242212 1 1
0.488545899523712 0.478253895307414 1 1
0.746763129066017 0.732687536636793 1 1
0.489019696411211 0.478341478231505 1 1
0.452726765844708 0.443607009252975 1 1
0.573201409265758 0.562398060751937 1 1
0.386137799567497 0.380505691599246 1 1
0.697209638077215 0.684115025149434 1 1
0.686274706273785 0.673649467322554 1 1
0.485654518901307 0.476653519540854 1 1
0.715416719049945 0.70238829079898 1 1
0.776079963304244 0.760978961250721 1 1
0.587303502668761 0.576328467438512 1 1
0.45671335122009 0.446575202754364 1 1
0.552058122661651 0.543283356117185 1 1
0.568044477402033 0.557902870452238 1 1
0.894504296083072 0.876639980869851 0 0
0.468997853291092 0.461172939143232 1 1
0.531970512543584 0.52168513082531 1 1
0.714977581923985 0.700903342918069 1 1
0.282273660729858 0.277376160223941 1 1
0.190003441762732 0.186053693493815 1 1
0.402568306024638 0.39539046314529 1 1
0.640185678423163 0.626437448942915 1 1
0.731589981459368 0.718055524742435 1 1
0.741590885940755 0.727598896897001 1 1
0.530485372951942 0.520400201165117 1 1
0.332951209009018 0.327053912332539 1 1
0.677218539461665 0.664248016772436 1 1
0.393423722736335 0.386678597051702 1 1
0.312181598573034 0.305409794128835 1 1
0.953200754650581 0.934870580734267 0 0
0.72020695868677 0.708091448555936 1 1
0.377724441760624 0.369151259698861 1 1
0.812511137106065 0.797091841188711 0 0
0.544003061747653 0.533063220135588 1 1
0.732287561124444 0.718326967505855 1 1
0.52911148465473 0.519929620821066 1 1
0.544204029093796 0.534444104155661 1 1
0.490746825740218 0.479865913337205 1 1
0.871566185424984 0.854800853287402 1 1
0.69346706312602 0.681326409984667 1 1
0.263421522924067 0.259668480272442 1 1
0.758148979516513 0.745060322671244 1 1
0.272240595219521 0.267285992754042 1 1
0.610183179658743 0.598577006975151 1 1
0.353721893239016 0.346592993340924 1 1
0.611159607587889 0.598500204217598 1 1
0.507848849127232 0.497475402762155 1 1
0.707402141280405 0.69284717694935 1 1
0.354141351787125 0.348852869239993 1 1
0.499517660783993 0.492139285156041 1 1
0.538165098506781 0.528126209309218 1 1
0.442793087478351 0.43416473771756 1 1
0.228883898961615 0.222978127724206 1 1
0.73800350226749 0.722546587895522 1 1
0.556214813194962 0.546523847479711 1 1
0.736428250584198 0.723359171532279 1 1
0.142333129436833 0.139775300382415 0 0
0.419708273753424 0.413163738949562 1 1
0.530857906059639 0.52080078349476 1 1
0.418355335152901 0.411278393983794 1 1
0.653883062542761 0.640483962987145 1 1
0.182048060609919 0.17934876435515 1 1
0.681373495249466 0.667999568160756 1 1
0.923359913109245 0.90450949166954 0 0
0.607512745819691 0.595309804997335 1 1
0.74906878641519 0.736444883893116 1 1
0.06685895210744 0.0668057036454271 0 0
0.661192753326649 0.649172859236427 1 1
0.713058464301714 0.699550968983086 1 1
0.190995753544923 0.188101296238308 1 1
0.35617264444049 0.348527054297263 1 1
0.592473070784256 0.581649899448039 1 1
0.566200823128654 0.554281085063492 1 1
0.206074992508767 0.201427227741009 1 1
0.756558740065668 0.741591832288734 1 1
0.425295657458471 0.417034372858073 1 1
0.52710714743519 0.518703525007429 1 1
1.05655275307632 1.03593103662633 1 1
0.518483403720144 0.509615285647586 1 1
0.438919210976973 0.430195488117032 1 1
0.351187746096456 0.345807986502144 1 1
0.442021017689605 0.433607196570726 1 1
0.366032188912018 0.359808259596661 1 1
0.381679731971648 0.374628283563693 1 1
0.0366320835020446 0.0376708288226255 0 0
0.608470116877023 0.597397164176107 1 1
0.345653797054469 0.340646362493662 1 1
0.756063229981654 0.743478820410369 1 1
0.601604032244177 0.590753816079174 1 1
0.796983621089625 0.780684701965829 0 0
0.487172027740901 0.479118812588526 1 1
0.535325364065666 0.525515589489546 1 1
0.550534336559678 0.540445076684412 1 1
0.892269582337934 0.877160615891155 1 1
0.617305909115424 0.607785309088471 1 1
0.446533560624315 0.439207988668938 1 1
0.395027581377079 0.387533447442691 1 1
0.490493760292222 0.481066429194887 1 1
0.805056652476651 0.789493959097315 0 0
0.280600399782908 0.275487984251677 1 1
0.398310316228295 0.391028917825521 1 1
0.17928244897536 0.176189368408231 1 1
0.373179320958014 0.366901326372015 1 1
0.406669914448287 0.398388454328587 1 1
0.498613419554953 0.489788862036829 1 1
0.106451061221952 0.104632100713904 1 1
0.312064195298571 0.306894884360589 1 1
0.356381754641724 0.349975383225344 1 1
0.512313068341179 0.501181847737887 1 1
0.599677834695174 0.589307455408437 1 1
0.374137339618136 0.366113768108849 1 1
0.233941829042173 0.231399236549604 1 1
0.295536057002496 0.289288428480375 1 1
0.372686976250178 0.36629385789369 1 1
0.440847410068739 0.433283398120368 1 1
0.470342280637807 0.461604404779088 1 1
0.50686622274562 0.497664283252711 1 1
0.687315343314097 0.674453668728957 1 1
0.181990894487063 0.178391994227059 1 1
0.919663993090627 0.903093962751596 0 0
0.284632124714917 0.278546241596335 1 1
0.317185258926075 0.311326099012425 1 1
0.639114666953163 0.627440379620039 1 1
0.689496853819822 0.677133086968889 1 1
0.219237238499547 0.214395931015798 1 1
0.450750650067046 0.442291116005876 1 1
0.3636364878391 0.356549752277064 1 1
0.52038439455827 0.510268049827742 1 1
0.507105325922125 0.497571141705756 1 1
0.279103569294563 0.274778461495951 1 1
0.452897665675883 0.444346289544966 1 1
0.50973991501943 0.499772437464087 1 1
0.381748418939787 0.375804497878138 1 1
0.460913273127736 0.450708184135706 1 1
0.380659722318083 0.372924015608284 1 1
0.349406860632043 0.340957517218284 1 1
0.230371986507706 0.225637948873789 0 0
0.698207469360555 0.683819691690949 1 1
0.51860243967347 0.50946953255622 1 1
0.336672488377905 0.329558509589349 1 1
0.708240462490102 0.694237661797087 1 1
0.620895616578242 0.610241177127828 1 1
0.362861182482084 0.35415208814163 1 1
0.398752598994174 0.391574277920203 1 1
0.455402099019885 0.4467855567805 1 1
0.464558160772596 0.454603898510002 1 1
0.501021583960812 0.491501005466953 1 1
0.350934459714408 0.3438652791807 1 1
0.315526204592167 0.308985123935288 1 1
0.288890686366243 0.282859698168275 1 1
0.731981470548121 0.718109746996848 1 1
0.411309769215176 0.404122254163271 1 1
0.784258813450076 0.767874506986142 1 1
0.381934966757719 0.374513435838774 1 1
0.362015703488657 0.353605997659827 1 1
0.809613525846471 0.794511376280135 1 1
0.55882905033617 0.547554051344011 1 1
0.84680535930928 0.830775934384388 1 1
0.875780050298461 0.857022819031277 0 0
0.450383377164691 0.442171025028857 1 1
0.486595876138608 0.477645065667007 1 1
0.514755993317804 0.503335595722367 1 1
0.409283165186406 0.401355189622201 1 1
0.594287756168452 0.583655185465447 1 1
0.428191306635979 0.422150747659226 1 1
0.436312084632273 0.427902007612144 1 1
0.530603239637175 0.520581608228252 1 1
0.672093922032869 0.659748432502463 1 1
0.624239807516763 0.610976658928447 1 1
0.341029459644654 0.334912277691757 1 1
0.499284402650149 0.490154112104394 1 1
0.393057402723975 0.384899091140691 1 1
0.567713419431616 0.557588597146835 1 1
0.310087948637441 0.303090007428475 1 1
0.550332829774037 0.541326570736016 1 1
0.482001475037191 0.47330235527542 1 1
0.428643876079072 0.419856295291318 1 1
0.326842203218501 0.321971950297042 1 1
0.57753264016761 0.566337345899192 1 1
0.396165587613841 0.388197032639315 1 1
0.959793092429736 0.941521906390971 0 0
0.489634187986232 0.482056923023757 1 1
0.580881038615857 0.569925760492358 1 1
0.136489183176964 0.132921289720195 1 1
0.931400309244083 0.914937942825325 0 0
0.632321019028707 0.621378471129736 1 1
0.499340588059868 0.489818053609074 1 1
0.881034512202793 0.862901991782443 1 1
0.353496842546379 0.347459525640928 1 1
0.574002090328068 0.564147412967973 1 1
0.315697142142257 0.310206626296773 1 1
0.469232585277665 0.461165060338343 1 1
0.461066791148519 0.451980744535487 1 1
0.513000448280117 0.501369473157317 1 1
0.437434797562217 0.430442302551379 1 1
0.436067765170345 0.427498157549798 1 1
0.711650117327677 0.698668878119332 1 1
0.417843088746891 0.408166154752211 1 1
0.623872777709307 0.613391572777271 1 1
0.457177445361281 0.448406960963216 1 1
0.504256563356204 0.494377479138591 1 1
0.335136828605122 0.32763913299102 1 1
0.609926106993831 0.599547966315929 1 1
0.681358951066148 0.669531970246336 1 1
0.840152749291686 0.823538469974815 1 1
0.560307796906181 0.549893469985542 1 1
0.695660246330257 0.681158344233595 1 1
0.0344401145914862 0.0338475871744574 0 0
0.408948714601655 0.402790354183157 1 1
0.234326406833778 0.230188122811917 1 1
0.890384324802632 0.870580775144825 1 1
0.680736263827468 0.668754870965608 1 1
0.277514464077964 0.271830330123424 1 0
0.524897668926197 0.513912551577208 1 1
0.0868423873650977 0.0843755427989516 0 0
0.326993148754814 0.32194967650887 1 1
0.401016191727343 0.393726330681759 1 1
0.627038554137915 0.61472797672275 1 1
0.437040891113207 0.429707006793814 1 1
0.486171572700314 0.476929194464541 1 1
0.682430506785751 0.669071548541943 1 1
0.338512941358577 0.3312354642481 1 1
0.32592464223586 0.320706501392827 1 1
0.601620591719359 0.589544274561362 1 1
0.121923102517473 0.119697773855102 1 1
0.29576249566949 0.290421426885328 1 1
0.386209704351274 0.378999806526555 1 1
0.523729947375267 0.514697339727968 1 1
0.414048776501024 0.405489422547546 1 1
0.694885661110842 0.681423366697331 1 1
0.704067301554126 0.688901705823321 1 1
0.595916843256112 0.583077968680558 1 1
0.692728017215551 0.67917934046154 1 1
0.221655465759723 0.217172181066454 1 1
0.332383919565204 0.327139168523023 1 1
0.322205578032363 0.316845848043414 1 1
0.47410231772157 0.465502256942307 1 1
0.68403645804905 0.671925242409046 1 1
0.669591121795738 0.656885308136235 1 1
0.395086416408274 0.386622691767843 1 1
0.643446958986761 0.631056805170717 1 1
0.221351505864251 0.215952228745372 0 0
0.372838416066978 0.365339799889221 1 1
0.71897678913167 0.706305360494996 1 1
0.247006601835236 0.242944033585294 1 1
0.61276695412356 0.600030423016907 1 1
0.468175881043649 0.457986680925626 1 1
0.148929126548348 0.146119441159061 1 1
0.878084346524253 0.861069571600008 0 0
0.562699214777554 0.550279934048667 1 1
0.413565458624078 0.405528538275419 1 1
0.411799467231644 0.405014630522121 1 1
0.431005356248701 0.423201103696216 1 1
0.72413280531451 0.710860347021742 1 1
0.449741781741812 0.4416933815626 1 1
0.642235133953667 0.629476394719523 1 1
0.451681619171088 0.442225283468084 1 1
0.342701628173374 0.335994384401018 1 1
0.581033507242179 0.569479035004911 1 1
0.45415916811095 0.444663772381776 1 1
0.330900211796055 0.325594766094677 1 1
1.01181986936782 0.991283701351951 0 0
0.524419085512853 0.51300370410336 1 1
0.741238531417309 0.729083681281937 1 1
0.465481106204745 0.457079605871499 1 1
0.39283234108543 0.384795329838244 1 1
0.45440247539359 0.446985508634582 1 1
0.413717656041511 0.406229926961227 1 1
0.582759531369341 0.572706160554728 1 1
0.300913996015699 0.296204459214099 1 1
0.746434480465446 0.733163144179737 1 1
0.462309772938325 0.454607608248133 1 1
0.51434611217584 0.505971118375232 1 1
0.655644097591274 0.643025612328287 1 1
0.297921767352108 0.292655751450029 1 1
0.464834878616716 0.455560652689632 1 1
0.512853670275428 0.502580144468313 1 1
0.301680395018994 0.296487092863244 1 1
0.242567986599839 0.23890315480059 1 1
0.565943729613132 0.555611149458364 1 1
0.569679756272138 0.559745977533112 1 1
0.51643061284029 0.507011703552273 1 1
0.429544931339913 0.420120875838039 1 1
0.579292464299018 0.568951468697017 1 1
0.343158039757725 0.336768578442014 1 1
0.312191530220716 0.306585988647643 1 1
0.279317649958496 0.273403409026375 1 1
0.532243930795138 0.523283708637876 1 1
0.60183961990084 0.591296358262989 1 1
0.372647067795976 0.365015299265788 1 1
0.290056187128577 0.284900676511702 1 1
0.614543006812042 0.603992609173584 1 1
0.548378086088097 0.537645198474292 1 1
0.239771998924066 0.233327791884493 1 1
0.5995870229733 0.587182797318373 1 1
0.787137191765442 0.772982194694055 1 1
0.539868183140306 0.531792905026529 1 1
0.413652238329478 0.408028808790217 1 1
0.41410155958238 0.406176789153074 1 1
0.371208503312346 0.364166342631941 1 1
0.602666898765912 0.592661726226613 1 1
0.385564126175464 0.378870004161441 1 1
0.259466152422042 0.254847816066134 1 1
0.549001600359646 0.539142445060193 1 1
0.452994590870328 0.443341337452202 1 1
0.432292164493511 0.424623958256191 1 1
0.692235416136393 0.676960161570483 1 1
0.629442282007251 0.618337405910025 1 1
0.284676464127962 0.27833205675015 1 1
0.61792127874884 0.604503862833187 1 1
0.508874206407522 0.49817966090255 1 1
0.758050959394682 0.74450821302097 1 1
0.840842684065421 0.826239582907866 0 0
0.741774810953481 0.728332130499604 1 1
0.216978713022581 0.212565354269286 1 1
0.2775960873159 0.272264809360453 1 1
0.826897576577862 0.812117364593157 1 1
0.713085073599435 0.698526725206021 1 1
0.5256334016218 0.517544862356234 1 1
0.323764042274823 0.31741567449582 1 1
0.641995809798454 0.62992065703743 1 1
0.50864144646442 0.499215886654738 1 1
0.542886646680561 0.530898487315227 1 1
0.289359188957262 0.282739672279135 1 1
0.55489161246089 0.544044359434794 1 1
0.25484382976759 0.250089118525993 1 1
0.352943438598454 0.347275111388113 1 1
0.254424613028273 0.249253397475004 1 1
0.257071235362725 0.253009896304936 1 1
0.684410039948504 0.672189117374408 1 1
0.524036036824753 0.515363073390062 1 1
0.523885271039151 0.512465033027466 1 1
0.476135187318055 0.467889782549934 1 1
0.499291251103335 0.48973193643156 1 1
0.578600807599147 0.569084479445686 1 1
0.38362459831894 0.376918962126649 1 1
0.220797791173419 0.217811644513893 1 1
0.487367783305371 0.477735719896202 1 1
0.648381559866712 0.635524974038858 1 1
0.385018146186313 0.377663430540387 1 1
0.69735832420076 0.683417514771487 1 1
0.651905139013042 0.637747342941629 1 1
0.565060729933902 0.553361050756035 1 1
0.535059435678545 0.524333016499152 1 1
0.299235941378229 0.293225971757409 1 1
0.472044477027266 0.463839008435131 1 1
0.674882431674059 0.662813650061368 1 1
0.379642249142104 0.371191994421641 1 1
0.897732899801441 0.880992123974279 0 0
0.440481486666125 0.432077665118361 1 1
0.764331235617891 0.750692481960475 1 1
0.255897018399943 0.251405454401082 1 1
0.53947490892905 0.52877785865402 1 1
0.663745799279505 0.651814434359112 1 1
0.0852364167503533 0.083171539100017 1 1
0.58437709075608 0.572348825441254 1 1
0.410307711270062 0.404172963586635 1 1
0.609949624620909 0.597383806556812 1 1
0.376315956606808 0.368011569226809 1 1
0.487342536720566 0.478400125351033 1 1
0.311690546711298 0.305813986428608 1 1
0.610770088644176 0.598536243626331 1 1
0.490492905401846 0.481850497351526 1 1
0.35641576567658 0.350588149893928 1 1
0.38384171458875 0.375601656328936 1 1
0.508069924839538 0.498441908832675 1 1
0.437823898254018 0.430100985059996 1 1
0.000506407434243766 0.000231015846383333 0 0
0.457686351933694 0.449568721124246 1 1
0.756448029023373 0.743816082439324 1 1
0.470059555831482 0.461166209720033 1 1
0.52630713169904 0.516625202265692 1 1
0.549806993272218 0.53946452320451 1 1
0.696017641112707 0.682784464099689 1 1
0.54618877970876 0.535924022617503 1 1
0.37691384366759 0.369609165979439 1 1
0.0544896401350275 0.0538978731587962 0 0
0.51080520028605 0.500307729120299 1 1
0.349765975130717 0.342723602492121 1 1
0.503505771305646 0.493570262636042 1 1
0.510470204831974 0.499284934115869 1 1
0.385159124408449 0.377433143024519 1 1
0.614476463060118 0.603656914790755 1 1
0.389672133423866 0.382058338214475 1 1
0.59090251251972 0.57961637158063 1 1
0.296873778446784 0.289960924301382 1 1
0.598344419166427 0.587692448688455 1 1
0.361668956289444 0.354974935923164 1 1
0.224812693874441 0.220688008175536 1 1
0.317427900655009 0.310730786703229 1 1
0.0957124072987973 0.0940348497644061 0 0
0.0928278211670167 0.0909258162621536 0 0
0.396567897001937 0.387904518725811 1 1
0.352886474375303 0.346878399269038 1 1
0.604338795807904 0.591909535265263 1 1
0.462974322756691 0.453823893928781 1 1
0.935778523589387 0.919851993070144 0 0
0.47415157941092 0.465879946941221 1 1
0.308905392400242 0.304434852221131 1 1
0.208715160447308 0.20485528572377 1 1
0.934335859351824 0.916459298463456 0 0
0.631463408118656 0.619040955163595 1 1
0.547476476986263 0.537349059421947 1 1
0.329152197809453 0.324229610343725 1 1
0.368453652305125 0.361380715196309 1 1
0.429254113458351 0.421472810905438 1 1
0.656517947230193 0.644705262371468 1 1
0.633456718870233 0.620805296696348 1 1
0.416541152573785 0.409095196902118 1 1
0.368785021161769 0.361327601364578 1 1
0.211683085534509 0.20750291756166 1 1
0.560948042590479 0.549958174904854 1 1
0.66423988574807 0.651346862916551 1 1
0.779805666209295 0.765297558247285 1 1
0.459996140552658 0.450619142302033 1 1
0.591296889506884 0.58001868547935 1 1
0.627929631004451 0.615133653937987 1 1
0.377768754073307 0.37107706426317 1 1
0.175553248285503 0.171977533217111 0 0
0.432416250631925 0.423950744791929 1 1
0.838242815122853 0.821935267772646 0 0
0.478512842863937 0.470882326072668 1 1
0.402644823478076 0.395669955063541 1 1
0.367668140044243 0.361588052582021 1 1
0.639268349779839 0.627876002836579 1 1
0.340908094303058 0.334648833212161 1 1
0.595979516101754 0.585186338479212 1 1
0.953606015599288 0.936429060791385 0 0
0.668573996097753 0.656190075919907 1 1
0.713249943579757 0.698831938573594 1 1
0.490290948365265 0.482927428844152 1 1
0.778842080361556 0.763962513186883 1 1
0.140567801136796 0.136926347513286 0 0
0.376663826249025 0.369074093443706 1 1
0.485917542595022 0.477539590917335 1 1
0.41976559388354 0.411956847158696 1 1
0.711084322615077 0.699072048287709 1 1
0.77008369872853 0.754807226757733 1 1
0.388285661966677 0.379258273614371 1 1
0.390281883186679 0.38294672467565 1 1
0.910071494506254 0.892819224945146 0 0
0.747182878476872 0.732249429117999 1 1
0.508335267511758 0.498996292012991 1 1
0.709516689390787 0.697023228186064 1 1
0.177466926934292 0.174139571303628 0 0
0.630522119900387 0.620232907886809 1 1
