# Supplementary material for: Bias caused by sampling error in meta-analysis with small sample sizes
Source: PLoS One. 2018 Sep 13;13(9):e0204056. doi: 10.1371/journal.pone.0204056 (PMC6136825; doi:10.1371/journal.pone.0204056)
Supplement: S4 File — (ZIP) [file pone.0204056.s004.zip › results N = 10 theta = 0.5 tau = 0.5 sz = 5-10.txt]

"cohen.dl.theta" "hedges.dl.theta" "cohen.dl.cp" "hedges.dl.cp"
0.379198787348242 0.293257765398448 1 1
0.384713944261126 0.382866049919226 1 1
0.533224387671998 0.506965663543526 1 1
0.381462856104926 0.327760275686563 1 1
0.606574986062854 0.541794808708685 1 1
0.571680245434428 0.511401873656962 1 1
0.439870183135219 0.388593545023391 1 1
0.208609534064819 0.173446892884456 1 1
0.347961949340741 0.313267621916811 1 1
0.704757352199674 0.644232693212536 1 1
0.577784069762974 0.524244019796339 1 1
0.939589692425243 0.859686849344793 1 1
0.919830895056397 0.842005947682142 1 1
0.198574688349973 0.116456794194099 1 1
0.589211422881775 0.551753815969105 1 1
0.196688131058187 0.153111768548722 1 1
0.978540109770854 0.889569917013294 1 1
1.04837938276175 0.933415960879861 0 1
0.141411889562575 0.112606893532873 1 1
0.574558491508943 0.5621951960872 1 1
0.778308850674869 0.681035453225025 1 1
0.449772259103012 0.377480548310478 1 1
0.547507336486969 0.450160634145438 1 1
0.309589529291732 0.2640506624182 1 1
0.241533034293248 0.218790550125887 1 1
0.413604002127232 0.376190554477197 1 1
0.632507586635833 0.585005692302093 1 1
0.731966324095784 0.673734199977662 1 1
0.619639103755136 0.540659149631051 1 1
0.342014278225407 0.314796643174392 1 1
0.386512921421138 0.40387197727891 1 1
0.46986398994473 0.427484362584475 1 1
0.643424364677936 0.556234825872278 1 1
0.243817519838805 0.198946569546933 1 1
0.519397973595743 0.459047788798197 1 1
0.0255676541955612 0.0383537309377045 1 1
0.370606701090673 0.341486453143237 1 1
0.454707364805319 0.348481489173532 1 1
0.742365841273239 0.647702857741078 1 1
0.34175134166558 0.323925621529372 1 1
0.736469848626204 0.636406731044161 1 1
0.122347379458951 0.13988755364296 1 1
-0.134438978421097 -0.135855254397281 0 0
0.238529586209383 0.216816321153045 1 1
0.180274076906776 0.144956035990473 1 1
0.538785252796459 0.493096150511275 1 1
0.697963224503149 0.65506073542492 1 1
-0.0804147917739285 -0.0716205636215122 1 1
0.267426939768562 0.262795144129386 1 1
0.625739620663534 0.504719658462776 1 1
0.814307386744853 0.72932628031668 1 1
0.113308346079269 0.12391505360941 1 1
0.318476837835899 0.266163766310623 1 1
0.741750548406417 0.674980702954002 1 1
0.332883552485532 0.320873466383422 1 1
1.27395134265067 1.143970401137 1 1
0.396286769479667 0.317022000247655 1 1
0.527072866107085 0.455188237569656 1 1
0.831514803654075 0.822019020013284 1 1
0.374024721079056 0.359673954627335 1 1
-0.0623236372985191 -0.0627775131210388 1 0
0.682149472499647 0.622093566414232 1 1
0.401082575254153 0.352393143561765 1 1
0.623222954521872 0.515556104139897 1 1
0.707195140456114 0.663628377846577 1 1
0.42080560244161 0.390166407113231 1 1
0.613324631804939 0.554692689697861 1 1
0.538083690962577 0.498260381970294 1 1
0.893566887109341 0.797645642658695 1 1
0.434841196009485 0.386495005916196 1 1
0.574030032207579 0.544519929954691 1 1
0.272224343524779 0.246347846398664 1 1
0.417562043930893 0.362000919610322 1 1
0.406448017869653 0.386740793015004 1 1
0.582734980735327 0.514425234208372 1 1
0.210724339357657 0.185503752568846 1 1
0.456663534674608 0.409894342997607 1 1
0.471781031548691 0.430932265824527 1 1
0.890014135289517 0.848504879022231 1 1
0.374567400941515 0.337038207760265 1 1
-0.103674430549849 -0.118352031373642 0 0
0.539168876574847 0.511746545768745 1 1
0.449720678307647 0.466447568292822 1 1
0.368681750531529 0.318510715259954 1 1
0.922099228961259 0.837495877450502 1 1
0.625772812866274 0.581629032239932 1 1
0.387061872415062 0.356515854938195 1 1
0.167313317573406 0.157848265664139 1 1
0.331687236854321 0.296261079554567 1 1
0.511213392349509 0.497725646846165 1 1
0.546731621445713 0.451050136007443 1 1
0.439307540816984 0.394976974695055 1 1
0.295482635592031 0.279805711504103 1 1
0.917050912480105 0.832909648593476 1 1
0.224860986427285 0.190771137886236 1 1
0.352783958848461 0.317853042039717 1 1
0.536815181956705 0.480716640245583 1 1
0.817226166034016 0.748112400736004 1 1
0.335490121074598 0.311547418768205 1 1
0.249851416856473 0.187861674913534 1 1
0.366000836391979 0.270768753662642 1 1
0.682135513445878 0.601684059612534 1 1
0.74418448324568 0.633310536706561 1 1
0.404223753681991 0.364305080154539 1 1
0.598054505076631 0.540985398164712 1 1
0.782531014766154 0.697317631313971 1 1
0.923322409169812 0.838320810826028 1 1
0.0402106988678182 0.0642895780937518 1 1
-0.131137468813824 -0.121981786463398 1 0
0.297833873290272 0.282155746457471 1 1
0.73536966082356 0.676870856656119 1 1
0.251009018780363 0.170585154709246 1 1
0.390243709704903 0.364360344396571 1 1
0.593238565508745 0.559192450181058 1 1
0.89148250285715 0.81365926794596 1 1
0.346595954941248 0.32012408395722 1 1
1.02235630467031 0.91089207249449 1 1
0.406463893625579 0.395133339891783 1 1
-0.00238630512268181 0.0288533556131172 1 1
-0.0305581370195849 -0.0399259121448467 0 0
0.543970442537329 0.460693253944237 1 1
0.560690619841454 0.500523230231438 1 1
0.719154385573778 0.655024676133239 1 1
0.592637152156191 0.516222644359556 1 1
-0.0169295940447821 0.0151285725602089 1 0
0.688861171127679 0.607792180987713 1 1
0.760102596629939 0.707477627757832 1 1
0.651732884980677 0.579288079557135 1 1
0.511113898390645 0.482566587024852 1 1
0.560593527151013 0.506999347998896 1 1
0.204934370296105 0.210140433954565 1 1
1.10616252608183 1.01072199776087 1 1
0.557281324359312 0.533838786955483 1 1
0.290811581236804 0.260660148231219 1 1
0.0164340419774126 -0.00754650360082494 1 1
0.0197129914540183 0.0347405412862171 1 1
0.664099893439449 0.591692453080068 1 1
0.568099490076415 0.523758226291198 1 1
-0.0451811006301732 0.00990328420442635 1 1
0.201961743745655 0.182604384733852 1 1
0.834467986882181 0.74127039620463 1 1
0.864523375137667 0.809841273179321 1 1
0.636809425988827 0.457038851866218 1 1
0.769277408130757 0.6884147940743 1 1
1.15798013226787 1.04967969274855 0 0
0.46963858123999 0.420588962507003 1 1
0.662317118303999 0.567046085374408 1 1
0.586737792053149 0.536652873822905 1 1
0.743680071368288 0.658276220126363 1 1
0.0756317551076801 0.0715347220091114 1 1
0.575918412832586 0.51168578126213 1 1
0.685722453216681 0.604638905306506 1 1
0.541495289996499 0.524193496747096 1 1
0.30003579768582 0.287654039055763 1 1
0.267561440822182 0.271853435491091 1 1
0.650421776005481 0.586301079291162 1 1
0.384389163226921 0.366788659753027 1 1
0.804800072006367 0.764387623793519 1 1
0.253999228713024 0.216051655036218 1 1
0.66335366751784 0.649781138337849 1 1
0.205911448096299 0.143975676503067 1 1
0.600507916444432 0.499535444221525 1 1
0.511509035772651 0.476860460323093 1 1
0.699214493693717 0.580729461977014 1 1
0.192018063614795 0.187047555220019 1 1
0.815524760418064 0.775291413407488 1 1
0.585170609653839 0.597974331905372 1 1
0.530431431038887 0.478076484561596 1 1
0.485213693540766 0.470264612595935 1 1
0.799012931835929 0.741377791122693 1 1
0.399800683265242 0.351539776907202 1 1
0.55656937992653 0.491237251303495 1 1
0.472966229845244 0.409382370044305 1 1
0.927459022387939 0.838854483714241 1 1
0.500794276645979 0.483213840292718 1 1
0.221505134497765 0.208438478395836 1 1
0.336917401533824 0.33436711288182 1 1
0.0987510536180897 0.0570908934972155 1 1
0.158224348779357 0.144884959662024 1 1
0.229435284387896 0.229678864028142 1 1
0.27878596035475 0.241404263996685 1 1
0.372305643854501 0.332562505439113 1 1
0.660552497455133 0.581136793838033 1 1
0.667122955903801 0.60735487049772 1 1
0.641211129836139 0.579164546503427 1 1
0.894074877846479 0.7671690955722 1 1
0.383824297368994 0.341029698349503 1 1
0.0855200336700464 0.0833643105804015 1 1
0.884807853585971 0.80502903469545 1 1
0.881514443812038 0.775428417958535 1 1
0.595631541035995 0.538863553070277 1 1
0.752305211230412 0.681519124299769 1 1
0.504293028617261 0.466744728630305 1 1
0.624660705367505 0.561006906177817 1 1
0.415503706032624 0.370281978474384 1 1
0.435540578768917 0.393048977773547 1 1
0.135173250112119 0.13963694690578 1 1
-0.125554126562089 -0.0824571669644577 1 1
0.70951510205648 0.649364331101546 1 1
0.260889015521097 0.246089484545334 1 1
0.641188137197972 0.566272169832807 1 1
0.0761147142336674 0.0558253036731096 1 1
0.543288511497392 0.511759077812941 1 1
0.770962847135396 0.654713836018279 1 1
0.354475913763436 0.315079428130125 1 1
1.08287994670405 0.97079757934522 0 1
0.212243739318228 0.203260097572154 1 1
0.281892806769975 0.265535092332788 1 1
0.406501062668735 0.339280630004658 1 1
0.394602452617491 0.36699638713279 1 1
0.330400088617664 0.293879665280752 1 1
0.382363502888585 0.381218613900414 1 1
0.123967044426768 0.145789907202199 1 1
-0.112478511898085 -0.107932534213691 1 1
-0.0430559053377898 -0.0033320957078366 1 1
0.544205348211234 0.488015327891748 1 1
0.646194469723327 0.590990190244288 1 1
0.768409298882551 0.704464766037034 1 1
0.414568428856577 0.381320991429361 1 1
0.665101933722912 0.627138829374019 1 1
0.239191585190933 0.226464047028025 1 1
0.418292170559112 0.362323236430776 1 1
-0.0517195271911265 -0.0478159896736304 0 0
0.526554989603865 0.47801204556739 1 1
0.213834300358851 0.192088986300715 1 1
0.894644112658737 0.821041699621636 1 1
1.13291921222051 1.01713962633956 0 1
-0.0303697004365148 -0.0220333037778867 1 0
0.267382064765117 0.25829364025499 1 1
0.0834388235660832 0.0730838837763683 1 1
1.13447467933285 1.05895480039379 1 1
0.758202926565597 0.658627276365034 1 1
0.200235674772238 0.211506410585187 1 1
0.112083866042786 0.0946839267178246 1 1
0.864716115396503 0.776069166147703 1 1
0.589067612346782 0.536342806787015 1 1
0.617309942280632 0.560135757420282 1 1
-0.271151315137694 -0.241774271497403 0 0
0.873580148115237 0.797407231261527 1 1
0.275707438256934 0.267993650451987 1 1
0.668871098713323 0.611376982845927 1 1
0.414536891357659 0.40347126315379 1 1
0.508385348409573 0.438790186314433 1 1
0.212590083397569 0.169309625980184 1 1
0.458892480248647 0.43402825097138 1 1
0.412209963956571 0.358407611518015 1 1
0.557418094291563 0.517018116174872 1 1
0.518479934696219 0.477256704091614 1 1
0.257514414536068 0.317852804947397 1 1
0.477270679604829 0.389336956644932 1 1
0.795715615935722 0.744329444857576 1 1
0.65660293862168 0.580613199880119 1 1
0.970258398097042 0.860433430647481 1 1
0.752417091465967 0.676887536622346 1 1
0.529010213893287 0.489215357511718 1 1
0.620487791662885 0.557893090505873 1 1
0.519439029146494 0.473384022627152 1 1
0.505931128968259 0.447595572442076 1 1
0.369904419141724 0.352174360566949 1 1
0.0401848247401721 0.0493102235631882 1 1
0.402852606342471 0.373673194324154 1 1
0.294506210044813 0.257260968239442 1 1
0.700856401235645 0.611179279542037 1 1
0.79074208305967 0.722124764089532 1 1
0.825486015341807 0.753095194777485 1 1
-0.0900884034343201 -0.0632861576260153 1 1
0.70599657973748 0.627660262158827 1 1
0.626454711164067 0.553486403976406 1 1
0.12694620677016 0.104560876923048 1 1
0.424810112830824 0.397909750602406 1 1
0.68194931350748 0.592571957355787 1 1
0.83585989119357 0.773934006694403 1 1
0.572130929479928 0.546205092984967 1 1
0.791679906195644 0.709582049389704 1 1
0.749237369264351 0.647783350461161 1 1
0.383542862804201 0.334269403587963 1 1
0.401626398873611 0.39014687545281 1 1
0.82936403569635 0.748787373240489 1 1
0.726666437083736 0.675035073303621 1 1
0.452561967357555 0.421947838424905 1 1
-0.0786869863165687 -0.0557035079438104 1 1
0.291040470885432 0.269774280011209 1 1
0.776028490680805 0.700600861164455 1 1
1.038839800523 0.927458062407763 1 1
0.441896121669014 0.400946384966957 1 1
0.890013030818595 0.794199689938718 1 1
0.203562658592953 0.174510893654881 1 1
0.460766817780159 0.410561046062953 1 1
0.288060217321707 0.259326655485984 1 1
1.25399254413531 1.13484336519519 0 0
0.0494789635722571 0.00878955272741536 1 1
0.609197059151998 0.554720805959541 1 1
0.554843613836946 0.52006411168139 1 1
0.866317055712574 0.788743849982116 1 1
0.55454626666096 0.486838350466153 1 1
-0.195504981582603 -0.140793509436097 0 0
0.814892805361983 0.732240703286028 1 1
0.731593452063075 0.665123420977056 1 1
0.636452661878891 0.591607005074385 1 1
0.700631449649887 0.591778222011135 1 1
0.560098095514848 0.515069403872817 1 1
0.442172661703397 0.400848254071289 1 1
0.679985113674633 0.586130912830879 1 1
0.345679572528813 0.296688677176106 1 1
0.0993299555156325 0.137809863270623 1 1
1.09507334295542 1.00601155117736 0 0
0.332635690377913 0.292358581187892 1 1
0.473647384314477 0.460837832779043 1 1
0.461558291580027 0.413989487154748 1 1
0.736952500002864 0.6973451013193 1 1
0.523486599764482 0.46389688346326 1 1
0.791834570498337 0.742013238613526 1 1
0.696877040962696 0.609473012733046 1 1
0.0506556551645875 0.0564459495271756 1 1
0.597252453595268 0.521588476255452 1 1
0.930464893843467 0.841497044354915 1 1
0.232933808989743 0.212027174292144 1 1
0.277870595773318 0.249359302496513 1 1
0.484208299175579 0.427107138455643 1 1
0.290494731159827 0.24734704048749 1 1
0.157438662841233 0.17399478707958 1 1
0.789263919674394 0.705793963633213 1 1
0.383417165504058 0.354802207242716 1 1
0.990226029806796 0.855903725170485 1 1
0.533210716454536 0.472817976902956 1 1
0.610878557709109 0.579763368831713 1 1
0.832513376252447 0.794461397173927 1 1
0.573481028629419 0.523804184798562 1 1
0.701962518929262 0.614847321166911 1 1
0.0898276897306465 0.0539958534284466 1 1
0.773569009124775 0.714210795077362 1 1
0.720585874119348 0.635306509803838 1 1
0.4218414987548 0.373738927387745 1 1
0.967152104578607 0.831593562306375 1 1
0.635112089628943 0.555496903303191 1 1
0.285438035701886 0.256671167726332 1 1
0.708584817370683 0.635868093898227 1 1
0.389118304552295 0.353885646112015 1 1
0.843337734836018 0.771180343670326 1 1
1.11574249166773 1.00844547104873 1 1
0.407349848066372 0.369805945796766 1 1
0.31439806552148 0.284066763196485 1 1
-0.230078961468692 -0.265325251191487 0 0
0.27243869325296 0.243558681825716 1 1
0.749637353101267 0.690445767464326 1 1
0.863011723599282 0.786514785195308 1 1
0.224050426049727 0.208958601639497 1 1
0.332436135358991 0.309427570713369 1 1
0.212475103446048 0.194459879486745 1 1
0.593588456086543 0.539716436206787 1 1
0.331049881493742 0.291881868034723 1 1
-0.0625770174638571 -0.0738757502454918 1 0
0.123118810102797 0.0974031039216324 1 1
0.118283990451146 0.114330810579927 1 1
0.636576055871907 0.565478307706822 1 1
0.149673758989135 0.123964774463675 1 1
0.825158597163154 0.770464048160875 1 1
0.47885826295707 0.43735823459833 1 1
0.504922521237819 0.478283534912067 1 1
0.477929504487481 0.455923183751499 1 1
0.221881062424365 0.205822432942331 1 1
0.726202537993664 0.633773696018622 1 1
0.593667037438116 0.523082772561849 1 1
0.33232957652431 0.321260039056884 1 1
0.32479054612314 0.303599400699802 1 1
0.319343966797997 0.28444596648217 1 1
0.263873169497663 0.246938606456832 1 1
0.522989800954742 0.472304082149964 1 1
0.761518235280773 0.714669147809931 1 1
0.393455652249028 0.345359830152514 1 1
0.632329716042003 0.597037249096189 1 1
0.191361689305181 0.191022503697458 1 1
0.90214951217084 0.817751551611226 1 1
0.218927067672228 0.218133057620752 1 1
0.0123787972412908 -0.00808158930800675 1 1
0.967515939162918 0.852286763506891 1 1
0.829116416930881 0.743810124238571 1 1
0.718967856363781 0.661769966698873 1 1
0.85000726780709 0.766279854722191 1 1
0.416791888738698 0.372043187988646 1 1
0.789183051932571 0.693920475192336 1 1
0.238798268796879 0.188585136091516 1 1
0.0793042629712556 0.0674884399170452 1 1
0.1555141076718 0.147374673309356 1 1
0.609892931431647 0.537084673707797 1 1
1.27471166709507 1.22608758211649 1 1
0.0575346469303327 0.0414528117732685 1 1
0.240322807271118 0.208666340263491 1 1
0.244436210975834 0.208874349649838 1 1
0.560985696425773 0.51957167893971 1 1
0.719153184434008 0.64610894004263 1 1
0.251787022345761 0.217479841596629 1 1
0.721646754722388 0.681956764529749 1 1
0.607550515489082 0.559580584824232 1 1
0.497081777163894 0.408070215090507 1 1
0.600139061522059 0.538790174185293 1 1
0.70613262887606 0.663861244542786 1 1
0.384792274618942 0.34088040645678 1 1
0.0720527297860847 0.0766012154077583 1 1
0.156794216361928 0.113742513359636 1 1
0.480600794321767 0.438190215536577 1 1
0.362755340755477 0.33381084373284 1 1
0.400110291882427 0.442552337305114 1 1
0.488534343300923 0.405391295994641 1 1
0.248057441617283 0.248212765367155 1 1
0.349208201819971 0.324326451996595 1 1
-0.2218904910333 -0.168176026216719 1 1
0.381589620281881 0.365840826599087 1 1
0.639266553546714 0.56867184587375 1 1
0.591864154864575 0.560037378249492 1 1
0.643942810073489 0.512111606169541 1 1
0.203060703271292 0.202606467967291 1 1
0.439933245693289 0.42076961110032 1 1
0.362701764703038 0.330889951080523 1 1
0.497930993410735 0.488191352586353 1 1
0.64465766575037 0.617079704316833 1 1
0.396870688001281 0.335521768645901 1 1
0.402966560490973 0.395262792619963 1 1
0.118286242808006 0.108218293746721 1 1
0.571947833139524 0.525744833592983 1 1
0.135074970909709 0.110584964631084 1 1
0.496225880934862 0.452117080026988 1 1
0.502618289778363 0.455339113937039 1 1
0.665518811156284 0.614329864851983 1 1
0.164441220347801 0.223284816755948 1 1
0.0538345894468079 0.0640178066003454 1 1
0.1802011164877 0.180233875283356 1 1
0.30691051519154 0.229457965973896 1 1
0.630015078201603 0.573655211357433 1 1
0.334318131184719 0.302190422763444 1 1
0.357093824433033 0.327624182524856 1 1
0.349524576256037 0.306649596372945 1 1
0.405104631560199 0.348982843931785 1 1
0.284997229217335 0.269492297457286 1 1
0.731603771044909 0.634649755875997 1 1
0.773536686231319 0.714875740660005 1 1
0.505435399003939 0.435165768292142 1 1
0.217137205481791 0.19744080642328 1 1
0.584151087060182 0.435906892902311 1 1
-0.125411624579196 -0.19213700305944 1 1
0.545039980839263 0.497995759850743 1 1
0.576320131572273 0.520993355394289 1 1
0.469277790981793 0.421630576611627 1 1
1.1721455197499 1.03959978268528 0 0
0.52353510583424 0.468362845872572 1 1
0.889387453496655 0.760319676017122 1 1
0.460336932133284 0.429298102080406 1 1
0.939863084017977 0.860208469012467 1 1
0.160333293580241 0.10954274057672 1 1
0.167002190715316 0.139546989267663 1 1
0.867450509504641 0.771408207369854 1 1
0.294826586247858 0.255297539828681 1 1
0.39466493894213 0.353943427425483 1 1
0.315967564305965 0.281941947191947 1 1
0.24998201176167 0.25339257834296 1 1
0.402359808484252 0.378779700063463 1 1
0.0786839518769732 0.084953516828813 1 1
0.635248444452686 0.564945771266244 1 1
0.479115078064138 0.390534525752925 1 1
0.668648940753656 0.63162359679286 1 1
0.66303968662073 0.606427263342908 1 1
0.365905799659035 0.320664918550011 1 1
0.558912853154512 0.515018930208265 1 1
0.655852917997962 0.589787977301922 1 1
0.544169247185428 0.475212451503006 1 1
0.473021923285918 0.431339763481187 1 1
0.689839515148295 0.624473802277839 1 1
0.236611181563806 0.191845127170081 1 1
0.471380779687109 0.416263783654797 1 1
0.809823026959172 0.750195581819024 1 1
0.908613206074437 0.810658388780004 1 1
0.832709365425717 0.68573981995644 1 1
0.932498741704922 0.851517605873371 1 1
0.673614370272533 0.605260129425291 1 1
0.100358059561102 0.0979466083372368 1 1
0.716084570314964 0.664337532984863 1 1
0.481838772750253 0.433558594744581 1 1
0.234132824604044 0.209376386044529 1 1
1.04067203806621 0.949514486312267 0 1
0.226579787304024 0.205161773156132 1 1
0.293752719526225 0.340077981035306 1 1
0.155984408782197 0.158856280774728 1 1
-0.0904613436356854 -0.0894490766580154 1 0
0.208390081650383 0.193498842262757 1 1
0.531662716816493 0.493887070719254 1 1
0.723589508392498 0.629350891720546 1 1
0.168601688971752 0.165451152076071 1 1
0.337326526841535 0.302500917038671 1 1
0.793752965094779 0.7090330620463 1 1
0.477161730508798 0.436176004269344 1 1
0.699804045593666 0.633045809161346 1 1
0.677865386088562 0.620748592974751 1 1
0.0447332193094532 0.037339298686352 1 1
0.165635404196278 0.152327873580622 1 1
0.272949134200916 0.271500996570368 1 1
0.554731956389167 0.497008269137017 1 1
0.241130119856989 0.259541394082361 1 1
0.112414032501571 0.131359454969531 1 1
0.561280823492739 0.49407350247197 1 1
1.04624032931739 0.964700028083255 1 1
0.668541334889687 0.604643368573262 1 1
0.20542477224852 0.209876678691594 1 1
0.618472826189955 0.604340974226888 1 1
0.319185034354278 0.222719752197126 1 1
0.0905929327170928 0.0809967906196128 1 1
0.377309052925848 0.336350993974847 1 1
0.720721164667102 0.632503393344974 1 1
0.979673253215458 0.891636397457663 1 1
0.31987956498565 0.298456053951035 1 1
0.427733279253898 0.236675199312099 1 1
0.450937899346547 0.409246995547032 1 1
0.139259761036026 0.127628155986064 1 1
0.524566136121021 0.447919033399918 1 1
-0.0499261861520126 -0.0392264289561961 0 0
0.61298400224138 0.579068486399529 1 1
0.281958360192428 0.243674285313044 1 1
0.955335236685155 0.904891365216175 1 1
0.135539263397341 0.132552444846619 1 1
0.652417758284218 0.568024331296329 1 1
0.648275219505877 0.578066839382713 1 1
0.455011462928745 0.423102077956344 1 1
1.03204795298726 0.933401856845616 0 1
0.493011878031716 0.460005238417121 1 1
0.645171457884378 0.540560158852659 1 1
0.374856213032711 0.342866351469238 1 1
0.460720512820708 0.417845847388073 1 1
0.409852257333811 0.345394159201925 1 1
0.792974013476848 0.777487183512441 1 1
0.297217099747885 0.259169068061643 1 1
0.814382267438586 0.711103820235829 1 1
0.458213484050701 0.440144500902856 1 1
-0.000424405577635976 -0.0113482840243873 0 0
0.591059150487779 0.51232205234953 1 1
0.622875647909646 0.543771339704668 1 1
0.367718761947245 0.277114958893501 1 1
0.0576993594560323 0.0573483490227867 1 1
0.773890291113436 0.703882812053791 1 1
-0.103490759087996 -0.0880187277947138 1 1
0.236137290731593 0.225749261880196 1 1
-0.208665798846174 -0.201709413286429 0 0
1.00758373524039 0.899920792209178 1 1
0.662658270764032 0.605855734785928 1 1
0.826182245605733 0.724761049501177 1 1
0.578875575477645 0.493820287645627 1 1
0.284991129722856 0.29833234912362 1 1
0.735592193500382 0.653660043757516 1 1
-0.292196895612188 -0.253097150287715 0 0
0.439345072725474 0.410061882624326 1 1
0.690927967845873 0.638243664898633 1 1
0.0608707119997628 0.0718790659378692 1 1
0.363538284731916 0.333534112898819 1 1
0.672327217893456 0.617776211655288 1 1
0.496974223642482 0.432993745862651 1 1
0.81867948447733 0.722232576253634 1 1
0.301114078541739 0.273752402916161 1 1
0.509600146245484 0.467003670142823 1 1
0.644632887649047 0.583007566568846 1 1
0.360212054488658 0.315427386311269 1 1
0.410363890022335 0.382485444546269 1 1
-0.0471049587136835 -0.0217105412330298 1 1
0.614618993201312 0.549939841525372 1 1
0.768734877626905 0.703354617493064 1 1
0.619512965958862 0.566602931204328 1 1
0.701579091029938 0.669589917044648 1 1
0.857639235606345 0.813654450955237 1 1
0.787604486653425 0.711071145901612 1 1
0.559138889321615 0.505860323775238 1 1
0.681460195204158 0.620088635033256 1 1
0.617102051812288 0.542724137472323 1 1
0.546341368753477 0.52911884819919 1 1
1.0992067589568 0.947338496559863 0 1
0.203219255738747 0.148462424871619 1 1
0.602606011568785 0.534753649559269 1 1
0.470039759200882 0.441511489845174 1 1
0.239192165697459 0.22933283759807 1 1
0.400608806225147 0.374504476064094 1 1
0.531778599271425 0.442966552030868 1 1
0.791155651170284 0.789556905791504 1 1
0.0177158988502171 0.00398089140001533 0 0
0.844916650325629 0.742938105527718 1 1
0.427830612940431 0.371512142431696 1 1
0.0278137119423901 0.0448107328321781 1 1
0.44992721488299 0.396757330910622 1 1
0.606284897499119 0.55457628479397 1 1
0.532480605942547 0.43419072703324 1 1
0.644017740956203 0.580267637527451 1 1
0.308357409822599 0.288107451180726 1 1
0.371006748925005 0.344173044464378 1 1
0.70114358532143 0.690073374473869 1 1
0.12494786298639 0.121623199846581 1 1
-0.0253854447143496 -0.0346838536039913 0 0
0.108003444664126 0.101029651387928 1 1
0.61417327248314 0.567070687128734 1 1
0.969494809769332 0.801507287138242 1 1
0.519752708824951 0.464900666039792 1 1
0.534870522989576 0.476823346985946 1 1
-0.0360958482416076 -0.0766539075409603 1 0
1.09561331058572 0.977490911514723 0 1
0.756981341725495 0.707518102050719 1 1
0.175874854131385 0.1562595461543 1 1
0.919086462205435 0.817432375832078 1 1
0.538181358013699 0.536567728722602 1 1
0.631491034351388 0.566600271310556 1 1
0.384812272215582 0.314295564298456 1 1
0.489043061980364 0.475459333873417 1 1
0.204987752013147 0.144955308395193 1 1
-0.342383071555293 -0.316981803392945 0 0
0.745842356339008 0.647013622673727 1 1
0.246467362778443 0.231332673930279 1 1
0.770519204665222 0.691752443183533 1 1
0.583695342871906 0.492297775758671 1 1
-0.0096892306672157 -0.0280796784404131 1 0
0.817197695406943 0.748685614479078 1 1
1.01237615715351 0.913129369020572 1 1
0.532869600555788 0.488111552406313 1 1
0.725426483993983 0.630845989115257 1 1
0.267895473278977 0.277967391044954 1 1
0.567977439466958 0.51481894018147 1 1
0.154939466070774 0.127679365349745 1 1
0.546063375607547 0.522190349503142 1 1
0.825180470970619 0.716324076465776 1 1
0.674214610381315 0.595795591995322 1 1
0.532771916851282 0.489734856964697 1 1
0.348488037487099 0.299217893050022 1 1
0.248534853297558 0.220668624773611 1 1
0.675605774340021 0.632074259602745 1 1
0.554587557116165 0.510064022637622 1 1
0.664887048578134 0.604625445842261 1 1
0.957987397254042 0.888328297953435 1 1
0.141345894621692 0.12185481952666 1 1
1.1375952745142 1.0365596821191 0 0
0.568218191565738 0.602181357583355 1 1
0.580401183570012 0.494447942978491 1 1
0.73046226598189 0.665991666362628 1 1
0.359908578572883 0.332108280426703 1 1
0.516742421492782 0.489192926656929 1 1
0.528301115053153 0.496819752956364 1 1
0.50033591193101 0.486533829550025 1 1
0.767910970710175 0.696555730003442 1 1
0.694640115321154 0.622273988485467 1 1
0.603659597672635 0.544339348428085 1 1
0.219137074969708 0.204135319461954 1 1
0.897963164238814 0.836254442973353 1 1
0.705081224398658 0.637615897927647 1 1
0.695420226913202 0.67762984476843 1 1
0.414082045448821 0.349888846918314 1 1
0.466754495971868 0.44799640864849 1 1
0.310876618609894 0.28564978882835 1 1
0.156678864841938 0.139178983134712 1 1
0.268547930090392 0.293076242769642 1 1
0.396742965487999 0.392372972877632 1 1
0.657006578699348 0.614585273360806 1 1
0.685686122376774 0.593938731352157 1 1
0.486433513943653 0.45031698552771 1 1
0.215337733188049 0.202995987549499 1 1
-0.00544033679981126 -0.060177254341528 1 1
0.194766161898974 0.162529417295052 1 1
0.254079152175672 0.166405986218779 1 1
0.141694252134058 0.133977060599675 1 1
0.508988023293921 0.473037598263908 1 1
0.18533569492079 0.182963820971821 1 1
0.181113126021592 0.15962610505428 1 1
0.344008931045293 0.318328968907447 1 1
0.114591333290543 0.147290713254725 1 1
0.255972649433801 0.260791098471912 1 1
0.485487865390539 0.434883689767926 1 1
0.825516699004898 0.748763610090695 1 1
0.514462083298113 0.480820753329616 1 1
0.543012603510022 0.520414630075421 1 1
0.442380666976685 0.431160097859577 1 1
1.06059045499944 0.915219047325832 1 1
0.418180011127599 0.390398836878664 1 1
-0.0176544703973255 0.0522925373321692 1 1
1.371398817932 1.19851858694664 0 1
-0.0406684992216024 -0.0253133787528981 0 0
0.715353783533754 0.681192133774559 1 1
0.251156913731242 0.239069278892024 1 1
0.587663495180147 0.509182792832093 1 1
0.666913454133863 0.554001882001871 1 1
0.991855147721696 0.858224356828457 1 1
0.219547570279381 0.209816315206585 1 1
0.472512420152128 0.409054434349172 1 1
0.692963118687753 0.610657063160145 1 1
0.348362364639327 0.303456490663198 1 1
0.393109733326194 0.36044705569737 1 1
1.14421338298027 1.03093107955525 1 1
0.740659532133994 0.669334899824233 1 1
0.486189917179436 0.418626307494198 1 1
0.680134730144851 0.571385174026253 1 1
0.443303200945385 0.394866265027421 1 1
0.489120833582583 0.447401903000819 1 1
0.647267854685719 0.561795614975344 1 1
0.721570668289299 0.654022167631537 1 1
-0.0244824697532216 -0.034600882391995 1 1
1.05347876141092 0.915992043923365 1 1
0.1755870496804 0.143825287340834 1 1
0.383065907857688 0.346536851331897 1 1
0.377816106276117 0.346936675965007 1 1
0.203403998052143 0.191893267131651 1 1
0.234735586045332 0.17856647209068 1 1
0.533561573482147 0.48824725800059 1 1
0.333977178874908 0.298150382631473 1 1
0.936729684065895 0.811020479796376 1 1
0.29033738597367 0.253964247361489 1 1
0.579490617369896 0.546064073627832 1 1
0.203836190877395 0.223046122726255 1 1
0.240876062024728 0.229104563649654 1 1
0.590406202128141 0.51857318580227 1 1
0.509578097936288 0.502111627921216 1 1
0.44597402275356 0.406797376597408 1 1
0.686601383144114 0.592315306264387 1 1
0.921821538291626 0.795603508789648 1 1
0.476797350858091 0.411116795058977 1 1
0.496611513400778 0.472720097823068 1 1
0.685591270407614 0.648948329931099 1 1
0.40443439627214 0.368301097753852 1 1
0.174222331773354 0.198063784860149 1 1
0.932296950510357 0.851986839939783 1 1
0.647421554827681 0.579781507330217 1 1
0.600272236979199 0.516337894205083 1 1
0.925932286970251 0.848886076869965 1 1
0.00423675781354594 0.00992563969921662 0 0
0.448611760749224 0.432876707318843 1 1
0.800129756990307 0.734662049387604 1 1
0.726349010648363 0.678249858832468 1 1
0.22611328589065 0.21541634819034 1 1
0.697523460799304 0.639754572306891 1 1
0.359296912031806 0.333986476747454 1 1
0.513854460573722 0.47339966274615 1 1
-0.0929713244656303 -0.0994261938813478 0 0
0.855690844244271 0.758153093748726 1 1
0.642318058778279 0.57851544126166 1 1
0.485508103439522 0.447691277678463 1 1
0.411537317964176 0.355588694676571 1 1
0.304984732011548 0.294233862683538 1 1
0.478909597054125 0.431722020058715 1 1
0.333484982693721 0.290229079004911 1 1
0.998766072089907 0.890901755444353 1 1
0.520057425409734 0.483692848031864 1 1
0.458493169882634 0.382051626065994 1 1
0.172388504986902 0.161827666019385 1 1
0.167468597057842 0.166832483003019 1 1
0.105642008101656 0.0943903847704813 1 1
0.086962931453929 0.0909796164155006 1 1
0.653177948667912 0.631601988742377 1 1
0.385236648342254 0.340684618255151 1 1
0.322056791711365 0.260977477884463 1 1
0.40511752981922 0.403895318284767 1 1
0.167660034457929 0.149789009912012 1 1
0.529595734711113 0.470913857431649 1 1
0.515086945690445 0.528322061594382 1 1
0.853104081872417 0.76069410383792 1 1
0.5676366236484 0.507125314217275 1 1
0.594110073990122 0.554423842233144 1 1
0.837483290727191 0.760271652502328 1 1
0.196543198674558 0.111350307084236 1 1
0.332118998521269 0.306222334057968 1 1
0.568015412484433 0.513369432177099 1 1
0.163413425570754 0.16080624182518 1 1
-0.011863033719897 -0.0169879939525099 1 0
0.48865395164603 0.422108466573481 1 1
0.588785832066371 0.568964753266698 1 1
0.431780017063285 0.396337237906461 1 1
0.923253093800859 0.815479275311255 1 1
0.811808219225358 0.713538530242966 1 1
0.0795212274539003 0.0730980345085678 1 1
0.557390800478713 0.484148432612974 1 1
-0.0135377345281907 -0.0138284524712699 0 0
-0.0103368709037666 -0.015874248801636 1 0
0.0734717060213763 0.0476190010717115 1 1
0.149406594793699 0.118367036318758 1 1
0.38430072624402 0.378296071322466 1 1
0.42495628576916 0.426107464215904 1 1
1.09433042253202 0.929850402551086 0 1
0.0391979723174219 0.0430212382536854 1 1
-0.0970205902025665 -0.0989338850721318 1 1
0.859190493215894 0.751495012477059 1 1
0.953234236387787 0.838815736624121 1 1
0.513159522646826 0.504056283368074 1 1
0.464728025741153 0.446180590002316 1 1
0.218429313914296 0.209326307746402 1 1
0.22305251526539 0.217481650202516 1 1
0.74944478998912 0.677010893578654 1 1
1.16474000883222 1.08243464645789 1 1
0.300767324823762 0.28883983651911 1 1
0.273377728195531 0.234768646447029 1 1
0.449184730820614 0.398393663698593 1 1
-0.0990540645119879 -0.0796282479952184 0 0
0.627692659828835 0.556411602896684 1 1
0.253609381165267 0.241580226756133 1 1
0.214451592022568 0.172361155671771 1 1
0.485389421823545 0.444301735839418 1 1
0.150367275776831 0.127827611564253 1 1
1.05951540777573 0.968579345620683 0 1
0.719440691812511 0.648424344090953 1 1
0.4666369364256 0.396185904694552 1 1
0.263168395658163 0.257607597685133 1 1
0.197798435115619 0.200495459943292 1 1
0.0631026751850422 0.0468921950753514 1 1
0.688014141998404 0.654013326176375 1 1
0.246653379789044 0.240680564339116 1 1
0.103734120020493 0.0944909810028888 1 1
0.173264690492316 0.167881374350258 1 1
0.437181791649191 0.411006470764954 1 1
-0.0251061218027215 -0.0278485395557067 1 0
0.59019229212544 0.533438098315958 1 1
0.0989236330738617 0.0590604447984623 1 1
0.284627927083383 0.310659906669718 1 1
0.527434000673129 0.46371680831387 1 1
0.152656082133246 0.137982926777585 1 1
0.142226230930124 0.129012619989739 1 1
0.637816814624056 0.597236946610763 1 1
0.871739758518223 0.827173993092362 1 1
0.919836632033547 0.792807126646805 1 1
0.517702196284423 0.490308611649946 1 1
0.317673174965064 0.347958587021928 1 1
0.550293744792586 0.495163982034871 1 1
0.244320181611777 0.223060815204908 1 1
0.505454208973374 0.450357179986973 1 1
0.257671222419278 0.225751772432148 1 1
0.372642063059435 0.329957875975962 1 1
0.302329198333719 0.337728037138927 1 1
1.02693701700422 0.924356170362315 1 1
0.670927220127304 0.617535423624872 1 1
0.821153208587983 0.737193950377198 1 1
0.482532312616766 0.451477877610287 1 1
-0.0826776636898937 -0.0925988646546378 1 1
0.492183204885107 0.529911721764584 1 1
0.58847518110372 0.550165548421994 1 1
0.890748915432535 0.799106732398143 1 1
0.796748702632873 0.684550693118833 1 1
0.748694296075307 0.675148928580819 1 1
0.561886502487368 0.528943393394475 1 1
0.118245029359163 0.110641264460958 1 1
0.263106003180788 0.245104655362856 1 1
0.947450157614054 0.876353891020153 1 1
0.512838143696855 0.446604332221317 1 1
0.526422585248785 0.501153722808766 1 1
0.277827271573737 0.267391022003403 1 1
-0.0219971022074739 -0.0181098385502057 1 1
0.0923300950565657 0.0641116572325791 1 1
-0.03270422291226 -0.0268345763234123 1 0
0.351642703991413 0.338934051165286 1 1
0.0541311871698001 0.033696326596118 1 1
0.175454658815299 0.260113893143791 1 1
0.355741340482954 0.325680634154067 1 1
0.8620459181512 0.76987572554157 1 1
0.430215852738685 0.404240649860753 1 1
0.651308455636718 0.591544768731669 1 1
0.419397297324915 0.380746237240079 1 1
0.951445273317772 0.862282553524445 1 1
0.116105409656066 0.0974319656716991 1 1
0.617805560070173 0.567860232718254 1 1
0.587400605471122 0.524515163656105 1 1
0.046282436429163 0.0504578209265466 0 0
0.324492563396644 0.285782071737473 1 1
0.266134613199759 0.269584096238568 1 1
0.519836790946028 0.466307535333976 1 1
0.823583325264515 0.719653411070068 1 1
0.492169507411965 0.437685885232751 1 1
0.512190343500044 0.465828349818412 1 1
0.875472137344134 0.791038347419887 1 1
0.156623810799482 0.135811016628009 1 1
0.419091448473144 0.384056772694601 1 1
-0.0700085401639861 -0.0435841021438328 0 0
0.492302890533293 0.505785521226301 1 1
0.210381498169406 0.182475316564865 1 1
0.376168454755155 0.325050760005063 1 1
0.422135347223942 0.383445841547403 1 1
0.150057909203127 0.127085477097487 1 1
0.232748232743693 0.206825894620866 1 1
0.427506659090296 0.435172122373276 1 1
0.25300959920562 0.256768554168523 1 1
0.277983443770074 0.219714123061581 1 1
0.648705318493732 0.621418502337401 1 1
1.00963571774794 0.876111024253359 1 1
0.864260463211865 0.764687322841596 1 1
0.897025266792758 0.804599871474873 1 1
0.254493732668984 0.245058577135628 1 1
0.278843428572494 0.151314417499877 1 1
0.645355974201837 0.594405295410961 1 1
0.352466026226313 0.294035962611468 1 1
0.925251489313289 0.815326122508718 1 1
0.436731147581886 0.375825243066158 1 1
0.445952198969096 0.408309706855408 1 1
0.47635325121056 0.418117715351541 1 1
-0.113670898850224 -0.102722446581539 1 0
0.650262995030154 0.571244947926601 1 1
0.507603598891443 0.426200515255206 1 1
0.106193293089422 0.066341561061797 1 1
0.343397145634216 0.419493270889172 1 1
0.353723290297305 0.29926485521225 1 1
0.316555838805408 0.307762237855069 1 1
0.523174311939165 0.458436773292989 1 1
0.517071769222512 0.510907174534956 1 1
0.225742488378204 0.22907578361438 1 1
0.381477986491905 0.350583082398873 1 1
0.799818598101993 0.71520562325201 1 1
0.662002986328981 0.60112225298069 1 1
0.399316476617773 0.372036743418779 1 1
0.173969717934008 0.184091287209684 1 1
0.386590943580335 0.37143547110217 1 1
0.744434810959869 0.688919182630952 1 1
0.140986289270794 0.0956098168155132 1 1
0.867606733176441 0.801885458885017 1 1
1.04652041548072 0.901582275085528 0 1
0.253740932824488 0.21366487264676 1 1
0.32520735740243 0.299846212630642 1 1
0.899495272737427 0.828769580992937 1 1
0.119794650532132 0.135541991775819 1 1
0.248367590170477 0.203197346690112 1 1
0.604971796882559 0.539712055767966 1 1
0.728007205808163 0.661045542373689 1 1
0.211065777345983 0.192273384947617 1 1
0.235855203579065 0.204738017405228 1 1
0.552665338484834 0.477992747093932 1 1
0.679134120235591 0.599444231281533 1 1
0.08529246578663 0.0489179386853243 1 1
0.520397997632808 0.474923918703668 1 1
1.01599409350367 0.913791882121456 0 1
0.000635071960126701 0.0152665229089968 1 0
0.674550340509592 0.617977554235266 1 1
-0.0152522628585112 0.00305961501937418 1 1
0.233399858018554 0.259896339437729 1 1
0.370542848625374 0.317230413121926 1 1
0.174773851530332 0.131736793457266 1 1
0.678172887189884 0.570296035569532 1 1
0.223683203142152 0.17636939173086 1 1
0.958655524430972 0.866946850348083 1 1
0.412244433521244 0.364377370466918 1 1
0.347451108982548 0.31548571353007 1 1
0.0996377294677969 0.094874328917126 1 1
0.468772251088421 0.408927848506145 1 1
-0.205429064288823 -0.179746966928567 0 0
0.0763541216258682 0.0657682332077204 1 1
0.307345462322874 0.309034599786645 1 1
0.477124546968334 0.417474710474629 1 1
0.720491746001906 0.668936731571388 1 1
0.322207476993799 0.293812234777973 1 1
0.00318383784064927 -0.0343504854524882 1 0
0.363528265748673 0.286992662609793 1 1
0.527511453375536 0.488712813726253 1 1
0.426995805552429 0.427189237259734 1 1
0.722150319064972 0.669618506304394 1 1
0.790058442145316 0.748728957911178 1 1
0.430878593242917 0.375745237137548 1 1
0.576777979523787 0.523234238624806 1 1
0.476525835549177 0.428687646111481 1 1
0.254464964042526 0.231847244588993 1 1
0.158137138563933 0.161184239384881 1 1
0.262108981414555 0.231881852282297 1 1
0.60268967994476 0.570227311605228 1 1
0.832366509316732 0.746906334453432 1 1
0.787295188552947 0.704444615939993 1 1
0.451018193018504 0.42214141164798 1 1
0.760331256177609 0.703905620103649 1 1
0.942672787842662 0.889300286209259 1 1
0.619588936291065 0.588251188611152 1 1
1.00574276003471 0.905070631510692 1 1
0.390971774629543 0.345135339485109 1 1
0.832259285214413 0.771408940206428 1 1
0.530100934635031 0.461884122804905 1 1
0.0777476637924073 0.0763826992949875 1 1
-0.0770492700365733 -0.0809487004757027 0 0
0.716064218045603 0.666880262343944 1 1
0.616812769171752 0.557144796893952 1 1
0.741823644091295 0.614576978750731 1 1
0.478699566756632 0.437086539999269 1 1
0.645430709890988 0.583741281101289 1 1
0.364121765550853 0.30938639495971 1 1
-0.01729133462418 -0.0204884231128922 0 0
0.542795580419683 0.430081938094341 1 1
0.108904598707094 0.0790826459591067 1 1
1.19634362695396 1.05522691788084 0 1
0.713496398537004 0.68832469215479 1 1
-0.0370535827148776 -0.0613439181051854 1 1
0.173990990861716 0.179497026871191 1 1
0.552605460756448 0.46385163569104 1 1
0.629974408678297 0.629724023632446 1 1
0.377120239073082 0.281290148403717 1 1
0.32457771364435 0.293475400094106 1 1
0.673779898521813 0.55237308035305 1 1
0.622105413119127 0.554178730886115 1 1
0.118805268491662 0.0964767339980922 1 1
0.133107215227105 0.151979062978033 1 1
0.66375988579964 0.608899040780592 1 1
0.873822549592902 0.795530590412543 1 1
1.20099589399354 1.07616054072997 0 0
0.308264047493914 0.286567661240413 1 1
0.220048062666 0.184564547541746 1 1
0.70702979873478 0.644972862733224 1 1
0.625847152902889 0.588703835935283 1 1
0.694969013103823 0.619882013250268 1 1
0.600007935863338 0.517815668840581 1 1
0.383984996949106 0.338900814733563 1 1
0.630536740856644 0.537578854836263 1 1
0.12754725694474 0.119138849775904 1 1
-0.102495204135715 -0.119395700001691 1 0
0.755298234295081 0.69507868642359 1 1
0.354520315508062 0.314077709910972 1 1
0.253232303821826 0.209210095368486 1 1
0.470429377181512 0.399265118564126 1 1
0.472442989412499 0.439349601546292 1 1
0.0225069212092146 0.00746348454711702 1 0
0.448759853897542 0.411285306038614 1 1
1.11253049727649 0.964177283798665 1 1
0.132844011724121 0.0901004301376551 1 1
0.861127789091928 0.754679849212297 1 1
0.353423249915382 0.34997406584535 1 1
0.354947860938737 0.314167381678928 1 1
0.612020575905752 0.544937926989229 1 1
0.820320318635602 0.743697274199547 1 1
-0.0803716239962354 -0.0656273353319907 0 0
0.452372891941489 0.397692956872652 1 1
0.529182072984678 0.440473189418092 1 1
0.821386884051269 0.751071911719216 1 1
0.651163649981792 0.624949795040798 1 1
1.0970836564413 0.964726899340695 1 1
0.773515367783925 0.702490602602994 1 1
0.183398688435117 0.189177124326108 1 1
0.725938905500536 0.678574843892423 1 1
0.575886457592355 0.509163479267017 1 1
0.505437263659705 0.473126481244137 1 1
0.66380205230613 0.614188827083393 1 1
0.139393331832294 0.144730703964612 1 1
1.42482185649968 1.29246761661739 0 0
0.168091423932902 0.163746292842871 1 1
0.638119569553556 0.624501993412105 1 1
0.509799803558292 0.462137076675754 1 1
0.189267471508603 0.164336579719694 1 1
0.0180505950795571 0.0154663734773056 1 1
0.666882743237427 0.634814898074606 1 1
0.56355659034809 0.49145948785478 1 1
0.200544366556553 0.175815761074352 1 1
0.136618208941219 0.121689891249418 1 1
0.563661272643128 0.529173343661665 1 1
0.322182247471167 0.305914476954683 1 1
0.0800822633457073 0.0859349081534911 1 1
0.146126478006794 0.129905094278354 1 1
0.571819679904372 0.527444793160345 1 1
0.654668190945213 0.577843766000174 1 1
0.107255590806313 0.122585329516344 1 1
0.969777835201085 0.861412237899027 1 1
0.19874390268302 0.164331916521657 1 1
0.365218331359319 0.337132648353078 1 1
0.710872673991126 0.629548201368411 1 1
0.494542385548909 0.410674950182629 1 1
0.270082156385788 0.275931815669786 1 1
0.296101072555468 0.246508530606377 1 1
0.797466234304475 0.723315496486725 1 1
0.271460551529505 0.261694238958876 1 1
1.16651193311968 1.08693830103428 0 0
0.371096810245814 0.330188112608645 1 1
0.499551035392525 0.455768650531639 1 1
1.01609899597677 0.934240003273733 1 1
-0.0498149397967208 -0.0292109914268207 1 0
0.758193088519875 0.705183407239971 1 1
0.39264958983945 0.364882355749666 1 1
0.832881639907355 0.768789646882571 1 1
0.752284071576512 0.673745965283035 1 1
0.318732599368623 0.302952258983058 1 1
0.963225039049729 0.860221998445245 1 1
0.398142082934541 0.353760064219549 1 1
-0.0224961903383948 -0.0216846641111336 1 1
-0.0315902822510605 -0.0480841206544458 0 0
0.375002926061346 0.370659443089994 1 1
0.167978246710527 0.158407827711006 1 1
0.72378753711768 0.643509948612228 1 1
0.589005734675549 0.546374263517389 1 1
0.303410021420873 0.28084231371052 1 1
-0.0139515540157932 -0.0339661697519933 1 0
0.166498391808089 0.155251767800009 1 1
0.926617635741884 0.830503499119278 1 1
-0.0211611641956141 -0.0195929555174558 0 0
1.08150022782958 1.00716529519198 1 1
0.32188244055421 0.322473767417394 1 1
0.42898958829533 0.418346693239253 1 1
0.107042120414337 0.0897277750866965 1 1
0.495366307731365 0.468044370974886 1 1
0.380789448696943 0.351864432406175 1 1
0.550198093292208 0.509361942129177 1 1
0.587225048595283 0.510391417520811 1 1
0.569239460218792 0.530778675789347 1 1
0.353951062044113 0.294915857155874 1 1
0.865362774400998 0.772280099345145 1 1
0.663318759069119 0.578705751804463 1 1
0.686453271076741 0.619605299718185 1 1
0.195660548890341 0.163770016045815 1 1
0.580467612357799 0.491144346105709 1 1
0.450487155855764 0.38161681662385 1 1
0.0319379844579927 0.0449944669146431 1 1
0.342631370705323 0.294233283009676 1 1
0.552262400458127 0.499475376699298 1 1
0.54072523136258 0.494730361573796 1 1
0.641912705777354 0.604433689008548 1 1
0.548909739304669 0.468660528723562 1 1
0.631926323931538 0.590790011718485 1 1
0.110289339597302 0.110227837107578 1 1
0.430434901220214 0.398123977771401 1 1
0.862223015131272 0.806821535693704 1 1
0.98584429819797 0.933379462835076 1 1
0.372838562608474 0.338716849136786 1 1
0.602382198383314 0.564318292645946 1 1
0.362387104007153 0.336562856468178 1 1
0.575863964823202 0.531708538369442 1 1
0.19157895469095 0.150993179273802 1 1
0.277336275287683 0.255548710889878 1 1
0.403285646880765 0.340634090071468 1 1
0.710085296529538 0.639418442924228 1 1
0.83309693380796 0.785569458775906 1 1
0.479246921680283 0.379094822584137 1 1
0.23781220294957 0.240932603033693 1 1
0.40613749430009 0.384477314356302 1 1
0.623680504583485 0.551646898235819 1 1
0.715168146513439 0.655905987554119 1 1
0.500212628032696 0.475741155199696 1 1
0.57349745360951 0.499894383026105 1 1
0.226482571951904 0.213224436663174 1 1
0.6327792641791 0.587767842750301 1 1
0.223268960203037 0.199671158414533 1 1
0.736472946575958 0.692889527312168 1 1
0.328483350715961 0.338984798266406 1 1
0.875918539086648 0.820331070532133 1 1
0.532535582530157 0.473953867881264 1 1
0.567819735458545 0.523862890449199 1 1
0.934539990253549 0.815055329970424 1 1
0.13408913097077 0.149584673006421 1 1
0.615554935151734 0.568253062123333 1 1
0.512981098205961 0.450884672225635 1 1
0.702848542270091 0.638808418066982 1 1
0.14866949614744 0.126138406318001 1 1
0.40171835093392 0.396142947991584 1 1
1.01901779821392 0.907356717109572 1 1
0.347096347664911 0.24317175481964 1 1
0.222913667659406 0.202828671872888 1 1
0.525729186437145 0.495492233730817 1 1
0.58872936989116 0.470009713288438 1 1
0.224786045515904 0.217796441152008 1 1
0.805168622210672 0.75385381082756 1 1
0.726199782469234 0.636731847704335 1 1
0.130569660277642 0.115174995561812 1 1
0.562368278217053 0.479630079601188 1 1
0.341725665634208 0.309359147646832 1 1
0.431127277103431 0.404942485077592 1 1
1.11067896379109 1.00917902043066 0 0
0.533306024947711 0.470357738460227 1 1
0.75737427467486 0.673287404551781 1 1
0.677180636807437 0.626905605074698 1 1
0.725583102179944 0.640776075616294 1 1
0.456686027131134 0.405814110127787 1 1
0.376691388978315 0.336803640502134 1 1
0.385739415877162 0.35556904908969 1 1
0.875824050663939 0.794334831799132 1 1
0.589872560112123 0.554863654044755 1 1
0.325239777146672 0.288447116901943 1 1
0.243515036234498 0.218570819577132 1 1
0.153873551171791 0.0783435865588629 1 1
0.140098990321656 0.118512537927884 1 1
0.291173848724366 0.235779365943655 1 1
-0.24022285591456 -0.197777113065602 0 0
0.480393446241872 0.434408761947262 1 1
0.451974850505925 0.404502558252019 1 1
0.120218046339446 0.110013787321632 1 1
0.456290766305394 0.445958171805574 1 1
0.497479887336936 0.467830129570204 1 1
0.414358387790075 0.361363263328463 1 1
0.441325558464157 0.404098592066621 1 1
0.536861760282777 0.485567209658824 1 1
0.613151487948714 0.543391876235237 1 1
0.989337511708019 0.906140102272472 0 1
0.531922574089387 0.514153223109138 1 1
0.407786264849605 0.35858993980655 1 1
0.629510810235796 0.561268843276904 1 1
0.79384698963624 0.698408344327962 1 1
1.11073304890201 1.01357320788436 1 1
0.698195200269395 0.648549874545474 1 1
0.385324202985788 0.335837432670926 1 1
0.865720423176714 0.796539409777382 1 1
0.3606257879085 0.41372754025715 1 1
0.225981547406126 0.206608128489948 1 1
0.331010371268862 0.321682207398068 1 1
0.677219902572176 0.576957443980939 1 1
0.396052494943491 0.318647383109262 1 1
0.498402416839925 0.43008894447966 1 1
0.693102793692353 0.636031154337584 1 1
0.749321187679772 0.71660795093863 1 1
-0.0816585165956817 -0.0819697646056632 0 0
0.347127269420432 0.336517435608478 1 1
0.0219947962493757 0.0640281561635662 1 1
0.544511083918952 0.456288652758483 1 1
0.618896857640839 0.540344241131192 1 1
0.60705654497918 0.53954176703045 1 1
0.695230780690251 0.643376797582484 1 1
0.812778549022071 0.735203728873458 1 1
-0.0125084521105088 -0.0163286500820247 0 0
0.466505854311255 0.410186834937612 1 1
0.622520804910809 0.553621256160606 1 1
0.603988013222155 0.552631118288688 1 1
0.495208248562177 0.43800282202979 1 1
0.726089573027033 0.673518531204419 1 1
-0.0162545568266449 -0.0117125568908254 0 0
0.0436646677703435 0.0663930236948895 1 1
0.435746835285302 0.379273468482938 1 1
0.355215526501941 0.29516774194754 1 1
0.243579882098998 0.167722493749603 1 1
0.021155947601132 -0.0226886460093251 1 1
0.642080338961083 0.58941080330057 1 1
0.478533047088558 0.409559940419554 1 1
0.276128340351892 0.249084115040496 1 1
0.424633458594831 0.385586085339515 1 1
0.296438785046425 0.283641568279774 1 1
0.115732813646356 0.11556131463974 1 1
0.499428784083549 0.463038146405217 1 1
0.372680379361721 0.333330422414267 1 1
0.129214328141211 0.107072505789109 1 1
0.714316083475573 0.645042720931135 1 1
0.609465675527987 0.55181205982014 1 1
1.17845159760489 1.03894631708384 0 1
0.439818153777198 0.409112561566946 1 1
0.323173786159863 0.298689402251807 1 1
0.405861361224795 0.312802900440617 1 1
0.604819733422367 0.526818454139703 1 1
0.590606868522317 0.480829811714032 1 1
0.513756030784419 0.505134147133214 1 1
0.652031891747622 0.595160476114901 1 1
-0.000435232770126748 0.00308341888876934 1 0
0.549173465512176 0.523385143355023 1 1
1.14646426169078 1.03464106630671 0 0
0.366821078280835 0.31870542047537 1 1
0.650688547536581 0.574243994224976 1 1
0.722656190371116 0.639957403180006 1 1
0.613342931575428 0.53075351213803 1 1
-0.118378296390669 -0.11448278544751 0 0
0.586851515985104 0.526530030314778 1 1
0.111032007933056 0.187041755399809 1 1
0.911527878300828 0.873597002155259 1 1
0.626994050510027 0.583165971988848 1 1
0.315512229192542 0.264821888060673 1 1
0.526114413899638 0.449521606767858 1 1
0.786125515541267 0.69757954889317 1 1
0.409913682153004 0.348476950629983 1 1
0.438045588532889 0.405919069799571 1 1
0.352000131169307 0.297151704215589 1 1
0.437783311938539 0.417966250563446 1 1
0.228103981428088 0.224468522190779 1 1
0.34805744800405 0.312589700064588 1 1
0.164672382534265 0.192736306559243 1 1
0.707781896772805 0.685379196850761 1 1
0.0468942841762399 0.0581882274548172 1 1
0.395474071872223 0.348195238750438 1 1
0.30177449049357 0.263171867836407 1 1
-0.0756455368405948 -0.0694507335555381 0 0
0.310814389756635 0.322691914060182 1 1
0.781201460621804 0.689091607395708 1 1
0.779414391018758 0.697013397266314 1 1
0.576421039105943 0.51668574560569 1 1
0.157918321126241 0.132007412549544 1 1
0.441160116928931 0.397520169830051 1 1
0.650695856222622 0.568881063502057 1 1
0.321958005927299 0.295812594916925 1 1
0.359646487721649 0.327522613363135 1 1
0.731614089889024 0.63747519124852 1 1
0.713586853915654 0.654690279274768 1 1
-0.143749693081557 -0.0841366961373355 1 1
0.642109624458702 0.574198726352649 1 1
0.523969650722598 0.47615262873152 1 1
0.41556551302718 0.37441182105023 1 1
1.04147767878065 0.922403190740384 1 1
0.461456063717074 0.413141517600723 1 1
0.901149095218285 0.807398056471981 1 1
0.712534532286662 0.647906697680017 1 1
0.173414042904578 0.16587157910626 1 1
0.592319394958815 0.486857903750109 1 1
0.380415672810894 0.340508100387389 1 1
-0.122208168605017 -0.089177932435109 0 0
0.471034655621387 0.438302865807498 1 1
0.613284648678429 0.550954049549765 1 1
-0.00797430737659724 0.0559222619253484 1 1
0.511841577693385 0.557231855912499 1 1
0.503807737131068 0.388172456381077 1 1
0.534770249874952 0.471318469931942 1 1
0.055297367373487 0.0136587756677309 1 1
0.712842134049127 0.641599584091258 1 1
0.141545113001671 0.116466531061639 1 1
0.0615147919925725 0.0492719664722194 1 1
0.659611848375018 0.601563039857981 1 1
0.85191628468267 0.77449738616696 1 1
-0.160444234555126 -0.224002144680367 1 1
0.682319706373572 0.616525931713489 1 1
0.477977399172787 0.381282911428114 1 1
0.218466577404598 0.202601063060759 1 1
0.406327281155085 0.354060185226717 1 1
1.04076042005814 0.987068028192254 1 1
0.31735376466365 0.295391022038749 1 1
0.635240498042671 0.580191834916199 1 1
0.801324266373868 0.718962402322399 1 1
0.450483028165655 0.41821466522066 1 1
0.426347659610925 0.400812659181333 1 1
0.461066592038655 0.42209707680532 1 1
0.609412697518467 0.566842715709029 1 1
0.343548965843449 0.321542514356408 1 1
0.381020375001261 0.323431959902756 1 1
0.330085885109874 0.27591141798063 1 1
0.442056496178726 0.402956910208779 1 1
0.505562927487676 0.474995756797136 1 1
0.885005892983917 0.825377628766638 1 1
0.325881928030022 0.294607150145715 1 1
0.403552164899343 0.370738792937805 1 1
0.440031040088773 0.384068960915467 1 1
0.53321557067957 0.487785258305503 1 1
0.239951636005007 0.201768513870473 1 1
0.962462820856565 0.876075005664156 1 1
0.450485167302145 0.404341734834193 1 1
0.584580000921632 0.533793771946665 1 1
0.828973378171852 0.731884722270828 1 1
0.620495117478958 0.559074767494676 1 1
0.335832044954525 0.307565068300901 1 1
-0.149957383391971 -0.0858343702056277 0 0
0.469681141315234 0.454969248376629 1 1
0.01842353307149 0.0142760082219277 0 0
0.237338511740115 0.206728882852365 1 1
0.60229610892847 0.532837450920661 1 1
0.352103783788688 0.342749026607915 1 1
0.288564315648454 0.28535808249795 1 1
0.787647848065856 0.727549780093085 1 1
0.454371461500232 0.441308712363537 1 1
0.0395439762636819 0.044374172548576 1 1
0.412511907448196 0.381527942124131 1 1
0.119689988998582 0.101141155410144 1 1
0.265076375869165 0.261685569210811 1 1
0.788690691541473 0.713409693014107 1 1
0.0564322612722235 0.0565065689140067 1 1
-0.0877080927887215 -0.0944675265045643 0 0
0.152480021055561 0.164432075059964 1 1
0.0541373509248921 0.0467222457172111 1 1
0.0587293840539077 0.0991104810484343 1 1
0.0435577590372776 0.0789659149654984 1 1
0.38189561444692 0.345544873877151 1 1
0.020598472815867 0.0172002918571362 0 0
0.688806629322116 0.64666711361688 1 1
0.345683009292088 0.31650502874537 1 1
0.767751804376585 0.669875826939774 1 1
0.601309704524207 0.561088613078632 1 1
0.0227965135958332 0.0215777061034429 0 0
0.420131423538844 0.434639435221197 1 1
0.313671411935735 0.306494100410638 1 1
1.00434606529701 0.92192770017915 1 1
0.584195042512757 0.53058538866988 1 1
0.27338390483912 0.24636202389089 1 1
0.411334773202603 0.384003720144101 1 1
0.675138293861486 0.646851106311491 1 1
0.428417671904643 0.379496104392649 1 1
0.713399073615756 0.64267210259907 1 1
0.211146834788536 0.182978990133782 1 1
0.694059615266505 0.650586099135822 1 1
-0.193339165413323 -0.172281880208009 0 0
0.537430775766347 0.47487102126356 1 1
0.237181141983324 0.218134981150794 1 1
0.259916697762646 0.227621167873863 1 1
0.207362793121199 0.175643995455443 1 1
0.0710426308840629 0.0305133672455365 1 1
0.767056333487564 0.717345644922021 1 1
0.309400562852419 0.316052950930253 1 1
0.829157704830697 0.738603802989164 1 1
0.766879913899643 0.688723795861602 1 1
0.609282293118577 0.549906798646035 1 1
0.626521415216592 0.606485442213402 1 1
0.0719722425896523 0.12997290077128 1 1
0.736207238467294 0.722560815457012 1 1
0.185619699671199 0.173711136461925 1 1
0.594322839564672 0.595493445438011 1 1
1.0205441335706 0.860552240187918 1 1
-0.155970774743332 -0.1827639753564 1 0
0.0818933720887804 0.160409980333301 1 1
0.506569770078371 0.456288795471724 1 1
0.331886722415748 0.309431306173177 1 1
0.727238339914211 0.739551062258266 1 1
0.275865674091374 0.244114002462498 1 1
0.652666982676542 0.593701003135766 1 1
0.221129598297444 0.175553888773309 1 1
0.923347595271068 0.853828182419194 1 1
0.393215926109979 0.359671523542995 1 1
0.87248468525497 0.831501298718953 1 1
0.391050778772864 0.352825545692309 1 1
0.357443922601595 0.329871918383358 1 1
0.508836867299456 0.518273693298405 1 1
0.487724545980531 0.422094098395692 1 1
0.311549964653004 0.257251841918819 1 1
0.665950624582461 0.603947102572998 1 1
0.751566929574325 0.667716187660293 1 1
0.612915508432681 0.54856081362125 1 1
0.533517244360712 0.496443493151556 1 1
0.223282201650309 0.205579740223025 1 1
0.899067207648462 0.819477396571774 1 1
0.730667074066831 0.65878601491935 1 1
0.653877465279453 0.661608270815086 1 1
0.289561397856735 0.264647546494936 1 1
-0.00937832907051875 0.0440581826984374 1 1
0.439542818169353 0.403412888029492 1 1
0.195496087659524 0.208158751203396 1 1
0.48081123296955 0.42582909548062 1 1
1.02579459173589 0.931641551391611 1 1
0.754933070328715 0.64779400548187 1 1
0.397923610240791 0.373981181337902 1 1
0.592291099812551 0.569258573047097 1 1
0.125756447831629 0.102693079112967 1 1
0.882709806670374 0.804221601298575 1 1
0.547115491241875 0.516274922965824 1 1
0.56304294163046 0.5439303988047 1 1
0.653249081870006 0.634304369422334 1 1
0.0385814157052887 0.041020523668195 1 1
0.691726294166679 0.700002867153725 1 1
0.485795411919628 0.432718900182197 1 1
0.50525027965503 0.473302974419279 1 1
0.160998302146489 0.14949361277292 1 1
0.971233378206511 0.855070943838895 1 1
0.420861118113721 0.308204467786263 1 1
0.217191229150264 0.136962593147461 1 1
0.753234559971522 0.658979848060599 1 1
0.876672736499439 0.739462900959412 1 1
0.940743092061811 0.875629876657822 1 1
1.13296542533066 0.998810976584167 1 1
0.261997994141328 0.220335640245473 1 1
0.430818939949521 0.37589311417085 1 1
0.617300296801218 0.58102207339905 1 1
0.696639062563653 0.61716456723596 1 1
0.387413214249031 0.382295657088061 1 1
-0.147638443081091 -0.105757705977352 0 0
0.18510549808243 0.196600053742525 1 1
0.550960632705931 0.52337543798573 1 1
0.360222915790131 0.324507835937047 1 1
0.390921836600006 0.346950892972139 1 1
0.160696208839418 0.118788838513424 1 1
0.823052261737992 0.775476990867578 1 1
0.682028921470177 0.62469691947544 1 1
0.211356645514245 0.178064436515875 1 1
0.430835591369652 0.405536674806888 1 1
0.212225999629168 0.195724715103204 1 1
0.914058773348715 0.803645479661462 1 1
0.508340374617459 0.459822147318681 1 1
0.653161632073338 0.575056853583881 1 1
0.592327937223581 0.524819238957697 1 1
0.487311413377538 0.489806622045131 1 1
-0.0849050912746155 -0.0665790325199695 0 0
0.236154610704603 0.193616347493628 1 1
0.378668504170584 0.36481228848421 1 1
0.304231311889727 0.265486391010319 1 1
0.454529565748502 0.448512790304254 1 1
0.706249510311798 0.629751297401827 1 1
0.307797180543806 0.321885895127411 1 1
0.60236017856538 0.552016055798681 1 1
0.456332401536517 0.434012584835125 1 1
0.456789189972788 0.41362902505576 1 1
0.932940249236466 0.842614183995167 1 1
0.292427976213196 0.248196404592425 1 1
0.740725878902897 0.648531815364694 1 1
0.967751375662573 0.888436028464492 1 1
1.00585257214986 0.91279307388056 1 1
0.757246963132679 0.707087148291254 1 1
0.268200098580684 0.262390970069519 1 1
0.474166734214377 0.475145451412843 1 1
0.710961890975604 0.655081028648873 1 1
0.799694457547205 0.72957663535301 1 1
0.207288165176714 0.158443754165697 1 1
0.572557642106449 0.505216390690947 1 1
0.496037123616554 0.474880685511576 1 1
0.180574250376773 0.165135942395089 1 1
0.584765643819641 0.518359343756039 1 1
0.622651876966858 0.592284764102928 1 1
0.558260281469654 0.498292133817606 1 1
0.403663431998717 0.366784942942325 1 1
0.576436368742446 0.52956169237635 1 1
0.489365986282152 0.456133501914258 1 1
0.136162635357111 0.114305712300107 1 1
0.424558223548095 0.403234955014717 1 1
-0.237956706721312 -0.156651833012072 0 0
0.649202734730061 0.596363913738515 1 1
0.489663626326666 0.47055987828438 1 1
0.25325203983871 0.251527622891532 1 1
0.671013185950171 0.558262219463522 1 1
0.756591627192593 0.724042084510844 1 1
0.295148110264924 0.287343399799937 1 1
0.459427037579154 0.45391787211769 1 1
0.562803421877799 0.458696545791401 1 1
0.684912530942296 0.557172092279705 1 1
0.688134381093185 0.64052724382333 1 1
0.0570940400487629 0.0528844922711637 1 1
0.531719174372331 0.504780632433562 1 1
0.45153061484722 0.413573610034783 1 1
0.625193946215023 0.581259603546262 1 1
0.542603149928044 0.495696072368561 1 1
0.294236002068058 0.294295498585269 1 1
0.599698456240817 0.537750850004376 1 1
0.515575133678355 0.466306075402914 1 1
1.01547291105738 0.95185876146714 1 1
0.889588002694425 0.804133444854793 1 1
0.0133442001538896 -0.00359157640772872 1 0
-0.0527279717397035 -0.0404326351912367 0 0
0.295400548619703 0.262064488842636 1 1
0.624507146157991 0.594246392571281 1 1
0.761860906064807 0.689558737491256 1 1
0.750538765841788 0.710754986499132 1 1
0.0612766250227856 0.0562774196121899 1 1
0.516661303509375 0.47915919827349 1 1
0.428993705652086 0.389499074485787 1 1
0.422061962535799 0.337945502482936 1 1
0.417501001915453 0.404783754571983 1 1
0.120432472120686 0.131967555008815 1 1
0.225880013464764 0.223170647578963 1 1
0.495472804647669 0.426886161558489 1 1
0.145628554019103 0.14487874195469 1 1
0.389448910008829 0.344299719344808 1 1
-0.0250685151499429 -0.0859936446737623 1 1
0.49411917101767 0.454938485292459 1 1
0.775595928011199 0.661381754177852 1 1
0.839495191308473 0.766351037354399 1 1
0.698825042982837 0.632006930109495 1 1
0.295609080627066 0.259690309648158 1 1
0.533838821709793 0.492940991794242 1 1
0.160091671142024 0.122428457156892 1 1
0.114581481688372 0.129068934965058 1 1
0.581932016100929 0.491306753831923 1 1
0.510904650748685 0.465737511565158 1 1
0.801541648100365 0.716144084685716 1 1
0.425627736843537 0.423484978444528 1 1
0.00776122435501886 0.0161341390800772 0 0
0.481350310216704 0.474257510991394 1 1
0.691708355177808 0.608640826513453 1 1
0.688884308581629 0.593369534024798 1 1
0.386584602851598 0.354038144932284 1 1
0.695804320770914 0.640641193462671 1 1
0.171781627515788 0.167212888183579 1 1
0.781847349384877 0.709535975221648 1 1
0.67095274498831 0.61408941862733 1 1
0.872416172490852 0.804942455461785 1 1
0.395084748695695 0.34247797225048 1 1
0.427583637098255 0.342418640751422 1 1
0.387295351477631 0.361086729911122 1 1
0.51048712395688 0.45305682063468 1 1
0.305160133859931 0.277124006524516 1 1
0.122488404035465 0.0905974098138659 1 1
0.122392245032403 0.0788950801169498 1 1
0.21363473591454 0.153607740273359 1 1
0.656882909797334 0.612965136852909 1 1
0.44280187300046 0.399195993991609 1 1
0.487722977635739 0.436928106287478 1 1
0.709095756659184 0.70132310244915 1 1
0.359013194904513 0.306276588250301 1 1
0.90209454511497 0.835094860732179 1 1
0.505050198940817 0.454865480210405 1 1
0.731241116591258 0.669394413471552 1 1
0.794495556056215 0.754326009854941 1 1
0.633281812960186 0.566219085299285 1 1
-0.0279359392288612 -0.0332153027744788 0 0
0.992760760079564 0.913922658148881 1 1
0.403550967685609 0.363397022855305 1 1
0.301585339423305 0.281662152237109 1 1
0.790472476413458 0.658949900243056 1 1
0.632175383621065 0.569779949578659 1 1
0.843992910046532 0.787921986421365 1 1
0.443213162074305 0.391923164893545 1 1
0.423102716041493 0.387911404062816 1 1
0.901079141787192 0.860331076343172 1 1
0.303434374717506 0.327055292942227 1 1
0.281044023193119 0.242567677290858 1 1
0.521663639555015 0.479792356246686 1 1
0.30307999177513 0.201717505572709 1 1
0.519288270605784 0.475067143667022 1 1
0.621384013468632 0.552362755874453 1 1
0.423489615544356 0.376051292957698 1 1
0.671943901608648 0.598127913992264 1 1
-0.0814946568603782 -0.0230494099908474 1 1
0.620180228529178 0.622371648221622 1 1
-0.0640778003826219 -0.0405190424929277 1 0
0.700900770828527 0.621730368365426 1 1
0.748637111676403 0.677064686692564 1 1
0.361647311702232 0.309140635217974 1 1
1.04937554736582 0.925355954979252 1 1
0.408926695301576 0.365496127666026 1 1
0.281695557887026 0.252308849050606 1 1
0.198809262806414 0.227419654970858 1 1
1.0886810426888 1.00109642928065 1 1
0.398330563532594 0.369141201044881 1 1
0.715427470973072 0.627717756218553 1 1
0.186161405831056 0.14215560024457 1 1
0.261789154125762 0.233445121287964 1 1
0.636541615499355 0.498003513507545 1 1
0.31443860531104 0.308271373804088 1 1
0.47724915748569 0.415304999036918 1 1
1.2675529093364 1.14439485835141 0 0
0.901754245477874 0.844968368469764 1 1
0.479711649639228 0.408360825729373 1 1
0.116992512417275 0.147930529947351 1 1
0.617607673044 0.548927598073874 1 1
-0.421562630227729 -0.364372600840265 0 0
0.138938903739443 0.117038834638503 1 1
0.601362931692591 0.548249269437228 1 1
0.467674518863559 0.391229337079986 1 1
0.612044928729356 0.518482205953466 1 1
0.314374152359147 0.282152130452633 1 1
0.439671341193059 0.390524768156703 1 1
0.147458305205044 0.109468187260205 1 1
0.646745803157031 0.606047797144817 1 1
0.527093443219008 0.449422542218449 1 1
-0.0411055745003465 -0.0418559906850013 0 0
0.120732786514493 0.100660307949403 1 1
0.374903380437598 0.342677223371241 1 1
0.827420545315905 0.76776094788945 1 1
0.873773050369123 0.775892649811979 1 1
0.426881586270614 0.425274265944419 1 1
0.454648551559431 0.440526584555731 1 1
0.662416065076117 0.616333787917295 1 1
0.206530812645523 0.189387384731755 1 1
0.402762324849015 0.383605391802454 1 1
0.197362187758195 0.157203866778976 1 1
0.541070779042602 0.488704872178133 1 1
0.876750201634648 0.776698490594384 1 1
0.171950844527586 0.152170816867519 1 1
0.422989729364414 0.357590535695944 1 1
0.658252602651975 0.599516401772315 1 1
0.598407853047766 0.542711544899967 1 1
0.403239594928479 0.322278329033014 1 1
-0.133127096101115 -0.117627017322776 0 0
0.588405619691477 0.523788802744142 1 1
0.509477681492292 0.474150343049126 1 1
0.259838481918841 0.230452850382422 1 1
0.147146714079787 0.0993691860077401 1 1
0.899440060508321 0.813989018521421 1 1
0.196347162523982 0.162918325720935 1 1
0.536166220723921 0.472454331239209 1 1
0.38934755032636 0.392947493429229 1 1
0.71774168083387 0.671129176273041 1 1
0.460565636354988 0.416170966757937 1 1
0.314984920493746 0.304444036621964 1 1
0.536668043103195 0.462840144273962 1 1
0.315034563129081 0.287899127790835 1 1
0.583346577586377 0.515821754174001 1 1
0.0780041534905395 0.0379748424866982 1 1
0.478644324967575 0.39390071022523 1 1
0.584153568934269 0.539214610243909 1 1
-0.0879087982029521 -0.106314319926118 1 1
0.615922276735561 0.489129161173869 1 1
0.838883479493338 0.784582796047861 1 1
1.06142044200763 0.944789825104745 1 1
0.409314740400951 0.35601368244427 1 1
0.428105907304832 0.406005917329061 1 1
0.908386220145435 0.795533632954057 1 1
0.341816069402792 0.282775189348929 1 1
0.239837572813688 0.224341914365956 1 1
0.846840775786287 0.770955688827801 1 1
0.571915855238167 0.53530717903498 1 1
0.254861231831475 0.250363985584689 1 1
0.591475005495139 0.596223884002309 1 1
0.882584319117645 0.863300847172924 1 1
0.295192832943203 0.2802216731817 1 1
0.095520651360727 0.0962381069990587 1 1
0.585636597809938 0.521172313229574 1 1
1.14833481521307 1.06389069594421 1 1
-0.253528633744034 -0.265823947823306 0 0
0.397925953829893 0.366539221040248 1 1
0.27290461492272 0.263873727198316 1 1
0.722624681568012 0.618376364560575 1 1
0.408646448794729 0.371074168961305 1 1
0.376270225104063 0.297189554445534 1 1
0.263817056823301 0.290310214281593 1 1
0.0442632656458869 0.0238869040132587 1 1
0.571432083775251 0.505488275614383 1 1
0.479981280895111 0.422504143471961 1 1
0.744535281244341 0.628686761906243 1 1
0.712253281216869 0.642105299179933 1 1
0.432308348686077 0.408932441305048 1 1
0.343941381527862 0.332630299276603 1 1
0.549189851661918 0.504228345169111 1 1
0.450930289256222 0.399517517399612 1 1
0.617899835867792 0.558101693373538 1 1
0.874725176127178 0.764794805436869 1 1
0.28025582664307 0.251213959429829 1 1
0.74009816795729 0.677586608575428 1 1
0.824430633156014 0.738139859533141 1 1
0.524161348954619 0.47777000079522 1 1
0.63277140594241 0.593834427630795 1 1
0.141397923608657 0.120038225596615 1 1
0.308432291374661 0.298268315278092 1 1
0.599670953094425 0.539051009989034 1 1
0.730177764265814 0.651755693147226 1 1
0.352770780982815 0.297513554716688 1 1
0.793215690841162 0.705965311899096 1 1
0.452777997230309 0.393683329726635 1 1
0.50180203726353 0.446287362011317 1 1
-0.0798021224546342 -0.0506025979204168 1 1
1.03369685986663 0.919200504301377 1 1
0.540735453356808 0.493738518752108 1 1
0.619201266481932 0.57984156678005 1 1
0.568654469296266 0.519499250883263 1 1
1.07372147505676 0.954810785384398 0 1
0.336862145006303 0.322668546674195 1 1
0.920712654382237 0.831749146392856 1 1
0.604720477212916 0.608667964330028 1 1
0.858486272498401 0.733000907948076 1 1
0.110016343659244 0.0861949581569137 1 1
0.960872324625326 0.857035322991243 1 1
0.155797198512471 0.157011796088181 1 1
0.520917732604294 0.460223417922684 1 1
0.873989145644896 0.807067747815902 1 1
0.103677988650016 0.0836408512484174 1 1
-0.186183188052923 -0.166624898679236 0 0
1.03472492453422 0.926618399351429 1 1
0.276729825936566 0.257962472758332 1 1
0.0886609607906627 0.0793883828702569 1 1
0.630919735262433 0.546917108117756 1 1
0.326911721456109 0.29832799710514 1 1
0.438556702870056 0.437333859607121 1 1
0.274284802639393 0.266176396118979 1 1
0.598589188759348 0.547872616957633 1 1
0.0309132885028003 0.0649182369071514 1 1
0.364716084040264 0.29882296202322 1 1
0.24995209399574 0.171993224946608 1 1
0.550220805324903 0.508235923661108 1 1
0.625861204470803 0.566745822086013 1 1
0.328851710980673 0.288568821088758 1 1
0.505878243701784 0.448992463630846 1 1
0.53543666947421 0.490619142791501 1 1
0.625494434217822 0.573521019888964 1 1
0.355302665155627 0.313446359531076 1 1
0.521310948838612 0.452961345281648 1 1
0.61949582933696 0.539934031971195 1 1
0.0240115634787428 0.0500904985637756 1 1
0.244969229982445 0.225474831181428 1 1
0.683212735534735 0.632730107993418 1 1
0.651656773609589 0.582405957223907 1 1
0.272068881804681 0.245491462132362 1 1
0.433269708562525 0.397967813686622 1 1
0.679244848343909 0.58485506167226 1 1
0.836894353076203 0.774561053861214 1 1
0.528533860407506 0.463430505760362 1 1
0.686449069216712 0.629157807285784 1 1
0.743797543087343 0.697327617451441 1 1
0.563744903781738 0.529726059374292 1 1
0.784801292216931 0.716467327932984 1 1
0.469187051513452 0.424310950683398 1 1
1.08997722925282 0.985354552063409 1 1
0.0503444012073308 0.0239652521366417 1 1
0.284205188547167 0.252186244352314 1 1
0.269954960726374 0.235154905581357 1 1
0.394909373964652 0.343233570883221 1 1
-0.00988480897325951 -0.0164224651451161 0 0
0.852418186871951 0.750347065038532 1 1
0.239967857030129 0.205590819286871 1 1
0.672866191421911 0.602152570421792 1 1
0.42760025535975 0.353931145589035 1 1
0.718188439631678 0.642120837281898 1 1
0.579386408500226 0.508007895896985 1 1
0.414758767144528 0.394427655153877 1 1
0.534474515743708 0.476654917040038 1 1
0.500775447715055 0.477514292746325 1 1
0.533333643894394 0.50229666336616 1 1
0.367736826741438 0.36527005934501 1 1
0.338532214479966 0.313527006645006 1 1
0.600122364023779 0.545824086205409 1 1
0.577833547640926 0.513410460248718 1 1
0.493926552532183 0.441023438412883 1 1
0.503358669750561 0.521970451769893 1 1
0.615788178143565 0.558555178577458 1 1
0.751321559889995 0.710867129467707 1 1
0.718179507607613 0.648520502634178 1 1
0.591980376185761 0.524767163666768 1 1
0.18318516197103 0.165506852193978 1 1
0.307196333708202 0.273380885494709 1 1
0.254973487290264 0.230861805132762 1 1
0.0595770070567306 0.0800772534810402 1 1
0.397122266432184 0.339596624157875 1 1
0.847095111520517 0.813883311851663 1 1
0.435522552511253 0.451284316768737 1 1
0.872066505861214 0.741430659162144 1 1
0.0563738169381563 0.0312316434506733 1 1
0.937586400163982 0.868756857529003 1 1
-0.0558211925538726 -0.0710413180832101 1 1
0.541419416538159 0.468867744638515 1 1
-0.0184554109326786 0.00873800242750575 1 1
0.145730342164305 0.170003904703358 1 1
0.626700872293889 0.558883923705599 1 1
0.290908525239157 0.291673238090643 1 1
0.29473779716516 0.274805856199382 1 1
0.300519978702899 0.290456059884024 1 1
0.88035518931632 0.791681100553095 1 1
0.672846172804985 0.601626161305522 1 1
0.317851785188712 0.237406295511523 1 1
0.231509018558866 0.213235786847127 1 1
0.351024739695987 0.177060416981599 1 1
0.112493802346994 0.0935771901306302 1 1
0.650565905519402 0.560574848604419 1 1
1.11629998579867 1.02830753524268 1 1
0.964861690774229 0.905290818370543 1 1
0.148658761503478 0.181394547454754 1 1
0.45626368018803 0.41889003598488 1 1
1.26678932990142 1.16440461911538 0 0
0.404703665676457 0.351765036322924 1 1
0.66608455825958 0.643503215314405 1 1
0.91007363460678 0.832676559355628 1 1
1.11419330799715 1.0065301404961 0 1
0.748853977486308 0.735679690396575 1 1
0.352274628941022 0.295845114610032 1 1
0.274257038685015 0.276349601197449 1 1
0.35451461951088 0.33950196530413 1 1
-0.228874949199136 -0.245473527003805 0 0
0.809397059513087 0.723947895493804 1 1
-0.0925145896774681 -0.0514355763449327 1 1
-0.193327413509156 -0.108365597651405 1 1
0.373901401360693 0.341716282544403 1 1
0.322713969940313 0.235721568884523 1 1
0.355601496266563 0.337207859033987 1 1
1.04033889904776 0.986514811861697 1 1
0.491428137549928 0.44551972301979 1 1
0.573465483292931 0.511576175322986 1 1
0.6415785224591 0.578532688132473 1 1
0.363965218739977 0.324638711473828 1 1
-0.0869866503947538 -0.0601391175907705 0 0
0.784675236995382 0.747165000136806 1 1
0.204432746958556 0.182962592047434 1 1
0.359156656080533 0.299887474748407 1 1
1.01373926568661 0.931439942698883 1 1
0.0513386126768245 0.0572988024850501 1 1
0.617747813439719 0.560093721566176 1 1
0.693589179200455 0.61838199697822 1 1
0.569346668212147 0.476225935959447 1 1
0.783924900169635 0.699189683818914 1 1
0.676714561374 0.615904014397137 1 1
0.451134200544135 0.440166217753835 1 1
0.332380033681209 0.326103120080162 1 1
0.55023483783705 0.537715294226825 1 1
0.506027708820102 0.444979717991849 1 1
0.145391801972107 0.127645494450099 1 1
0.552731977034547 0.502013047341372 1 1
0.359283194878229 0.319878146370566 1 1
0.526030652779169 0.476927610962619 1 1
0.335197586587127 0.297276882093506 1 1
0.46647750193474 0.422403504602608 1 1
0.0931326391727639 0.120816555287629 1 1
0.178096680654554 0.16396061595525 1 1
0.530167091990416 0.490588940747769 1 1
0.0690997860558222 0.0693410029967661 1 1
0.483186699310488 0.292795135417555 1 1
0.910071585034563 0.814856511693249 1 1
0.785720652823094 0.742141134992507 1 1
0.449930662015579 0.417120362964441 1 1
0.402705355265426 0.305965618943686 1 1
0.278942511618005 0.268235820310051 1 1
0.320158633746348 0.226734113105533 1 1
0.504754107008406 0.462357920248675 1 1
0.529016089312334 0.486796730056458 1 1
0.458038822796866 0.429855365448435 1 1
0.558548793759201 0.525315646984001 1 1
0.448734116870443 0.424405796931662 1 1
0.725367012490768 0.651555458153424 1 1
0.470698509001209 0.433187036454759 1 1
0.34361231993579 0.332954965961622 1 1
0.768173471688772 0.727697556650666 1 1
0.407016497710492 0.398577991889165 1 1
0.857319806914281 0.76763444475233 1 1
0.0296227541223111 0.00969212963249738 1 1
0.445396077131553 0.412283307767218 1 1
0.247018548590186 0.212374281534887 1 1
0.0176559584435651 0.0314610647074089 1 1
0.488137096790654 0.448350944324613 1 1
0.0122473622887708 -0.0050235037752276 1 1
0.28242957974037 0.260674422969985 1 1
0.933058251237328 0.87311235526056 1 1
0.494914060207075 0.423796673943643 1 1
0.24931429809442 0.282529978189818 1 1
0.716125054360281 0.744204557437669 1 1
0.214853617210311 0.195258823767014 1 1
0.761137861486839 0.678794233488856 1 1
0.272135967248941 0.259111694159542 1 1
0.840184496756125 0.771850175732603 1 1
0.404906340190916 0.302534437682821 1 1
0.80137709212819 0.716671120814498 1 1
0.851826315005096 0.782392619159438 1 1
0.338345918581317 0.321543789454143 1 1
0.728499022540471 0.636082736502034 1 1
0.15711564707394 0.153694279202319 1 1
0.228349589728192 0.190840514313905 1 1
0.728920696184026 0.635250242840703 1 1
0.40981048814146 0.395666582366179 1 1
0.837371773255955 0.801565957250089 1 1
0.640888495993035 0.554851981311466 1 1
0.430269283977476 0.375145789709349 1 1
-0.304231254866799 -0.230478630281312 0 0
0.460503987764679 0.429346893852611 1 1
0.255082548169592 0.264962429059157 1 1
0.567482632012552 0.505060422770257 1 1
0.742363863031397 0.691952226362666 1 1
0.417919684590563 0.382930390651588 1 1
0.593782180293888 0.525055824090612 1 1
0.259754585417073 0.281635971435976 1 1
0.897969617989126 0.815745884204643 1 1
0.426229664238771 0.380824420664125 1 1
0.773338812840953 0.663376566621215 1 1
0.59776982029264 0.532623632652075 1 1
0.382410392854243 0.37435790379274 1 1
0.501307662787414 0.471332196571336 1 1
0.490832473183333 0.405709541497131 1 1
0.521839871023606 0.491816628004695 1 1
0.0309180244094865 0.00927431256619136 1 1
-0.105103661162436 -0.0527771473371733 1 1
0.303034356305093 0.300003668649321 1 1
0.639089219639796 0.50401547406473 1 1
0.337739845510157 0.296232773081254 1 1
0.315911928261734 0.296272103859899 1 1
0.250229945043375 0.224704821700107 1 1
0.129197344164939 0.103002420277702 1 1
0.215430918651375 0.183731188206801 1 1
0.0540060965756053 0.023134147036242 1 1
0.3909764079075 0.343842894472352 1 1
0.47997865555045 0.437112974116532 1 1
0.733631581290786 0.658211544620507 1 1
0.712768440296407 0.640107879697085 1 1
0.279149645147651 0.213888210269952 1 1
0.669503285533747 0.625280378345649 1 1
0.572922025308969 0.500710310856798 1 1
0.618345942685168 0.570608238991651 1 1
0.310399040689144 0.301338919132513 1 1
0.346331297957219 0.327936398633324 1 1
0.372425777943399 0.346222841713144 1 1
0.707972672411983 0.663886246386402 1 1
0.588029828226822 0.553681929204998 1 1
0.0501872322111549 0.0639226381954264 1 1
0.698558025489368 0.656826374235666 1 1
0.54303398250532 0.480404379403405 1 1
0.206459926769968 0.193938946868083 1 1
0.382431759611366 0.34582871208296 1 1
0.0848398979824805 0.10032355080575 1 1
0.792227184398969 0.684211373244591 1 1
0.184966300321103 0.162914059978014 1 1
0.121294576161969 0.148075965109979 1 1
0.392805747132189 0.332705712007391 1 1
0.339605354268453 0.293625208658965 1 1
0.674820237714523 0.592351171786173 1 1
0.0614768039703213 0.0474828472420934 1 1
0.595133228400665 0.561581773868419 1 1
0.241332911822799 0.185182163369887 1 1
0.452369704915312 0.402610184661813 1 1
0.235649021244409 0.219027840358401 1 1
0.45091407450578 0.418201048489285 1 1
0.373198153174832 0.308685245822722 1 1
0.35625078426363 0.308361511191728 1 1
0.484412761348949 0.436626092024527 1 1
0.478982040578494 0.4436064600004 1 1
0.359729408008995 0.339729546583923 1 1
0.287223049981939 0.248242693514909 1 1
0.197796573259469 0.165363349807982 1 1
0.955169356019506 0.906584291327097 1 1
0.668167492472403 0.618411277947522 1 1
0.58436084710722 0.537065856708554 1 1
0.948234030425841 0.847406969561804 1 1
-0.0326923267468986 -0.0253787114365371 1 1
0.6169261093007 0.544512264371998 1 1
0.190954010149322 0.163370467757714 1 1
0.787144809060808 0.697060952914022 1 1
0.605759409098347 0.510714034262141 1 1
0.349757260482096 0.316996770491164 1 1
0.116892499329218 0.140169067470752 1 1
0.557767738241899 0.489582060707631 1 1
0.34736434791392 0.285149037012518 1 1
0.325530206059661 0.308532254856961 1 1
0.169327086384166 0.122265979935087 1 1
1.31553743234783 1.15735254685007 0 0
1.07178321210885 0.994124734947439 1 1
0.366302637148712 0.349560611947913 1 1
0.643447306703433 0.593286247357029 1 1
0.254916778268867 0.194897112217258 1 1
0.166910922954909 0.0950028014842918 1 1
0.861683784902515 0.781529959542811 1 1
0.561960847366705 0.533856666439706 1 1
0.820159895128665 0.715658827883947 1 1
0.256206390743523 0.231149824797108 1 1
-0.196729150478044 -0.142857970095834 0 0
0.479255259082215 0.434016917763493 1 1
0.547863277107423 0.553262755997736 1 1
0.727376211134705 0.678598698122767 1 1
0.614852922178038 0.564453326730697 1 1
0.682782728574972 0.642818704804166 1 1
0.379222858121327 0.352656365254552 1 1
0.605509563988002 0.592000975194485 1 1
-0.0525211117127446 -0.0691400587083618 1 0
0.681761404608296 0.655797924433247 1 1
-0.102149149043374 -0.099763942204096 0 0
0.596224473804447 0.547240597530345 1 1
-0.0860676475932168 -0.0890291161764961 0 0
0.274360095764864 0.252555987696514 1 1
0.575415046988616 0.535620393316823 1 1
0.582672139855331 0.517484142535047 1 1
0.395889465711056 0.314361171182618 1 1
0.428007321056159 0.372671637270981 1 1
0.687654377463865 0.684397751090922 1 1
0.127783451696936 0.106356601537012 1 1
0.386211656553132 0.353926930406628 1 1
0.330421295730847 0.378314682702124 1 1
0.8870780882768 0.791465083434867 1 1
0.446029642384596 0.430421211660922 1 1
0.71421974886856 0.694090246385008 1 1
0.586435044124049 0.524163140649446 1 1
0.468967557902236 0.431200175272502 1 1
0.349045308220095 0.327548879664718 1 1
0.796573733838836 0.697936970294183 1 1
0.679784805257796 0.68653147030824 1 1
0.114307983679643 0.11189180077047 1 1
0.258867603096351 0.265217936327482 1 1
0.391211957660772 0.378547943049145 1 1
0.437805547305719 0.406965555844503 1 1
0.707807698508309 0.65318825996796 1 1
0.508613129518677 0.474235581104265 1 1
0.30076118271914 0.28733368386219 1 1
0.776036865460387 0.686947722260007 1 1
0.0328633243721751 0.0334598059518164 1 1
0.328527377291363 0.263343346458544 1 1
0.0363191684811196 0.0204121936237046 1 0
1.16336136586283 1.04110548543424 1 1
0.401674916141318 0.357500714917095 1 1
0.57147589208058 0.520973338639412 1 1
0.847287080032259 0.751985513239512 1 1
0.223016506884567 0.225415760035081 1 1
0.360619088854735 0.319794285072757 1 1
0.809702676709814 0.735110032527415 1 1
-0.408371097413628 -0.372357797849802 0 0
0.572268865419279 0.511637279264658 1 1
0.904511888754014 0.816283805781438 1 1
0.264370345945537 0.22463888548756 1 1
0.523564326840876 0.488949648863519 1 1
-0.315998716618553 -0.270272332484183 0 0
0.63510853146171 0.569068131472942 1 1
0.223951722103446 0.216783071523661 1 1
0.0857351598396862 0.0770019787198852 1 1
1.00616309879755 0.959015938325485 1 1
1.14379240556742 1.06165593662117 0 0
0.415588699841263 0.417639466966147 1 1
0.378083996310578 0.326945525018415 1 1
0.909382663537883 0.823329916233233 1 1
0.568170931677326 0.578964769235983 1 1
0.23272078147146 0.202390071206643 1 1
0.372379077719239 0.341505156276805 1 1
0.709927981719242 0.64502760632484 1 1
0.45616586463349 0.409162288692645 1 1
0.193262983768404 0.180985237826079 1 1
0.801567749124577 0.74442927061127 1 1
0.525533306741785 0.478524310096591 1 1
0.065543138487879 0.0677900871216768 1 1
1.15703203044994 1.07587091311603 1 1
0.265199505800243 0.210824775287623 1 1
0.660908932052888 0.51022087804514 1 1
0.516816198140558 0.423859472135478 1 1
0.134442799548702 0.0793970291508285 1 1
0.428170641795261 0.413158926753204 1 1
0.585531312793327 0.521932555880071 1 1
0.912890231304638 0.858261075876707 1 1
-0.403297132677645 -0.371432090493626 0 0
0.197001801513214 0.156398024331112 1 1
0.529731243540622 0.435522919161075 1 1
0.481844663266886 0.420175401723981 1 1
0.710634509212674 0.647675690735382 1 1
1.21406251312757 1.07435439798627 0 1
0.648686108554071 0.600963865566326 1 1
0.833861450641223 0.749732051940513 1 1
0.423394884177233 0.404881248212393 1 1
0.643607820509327 0.558055511296822 1 1
0.877365598951728 0.843398521350929 1 1
0.514802350429018 0.474821989313061 1 1
0.829120997295759 0.742588170144612 1 1
0.201363114792474 0.174544832910754 1 1
0.0445755308648802 0.0467987333980575 1 1
0.831173743586028 0.772187197033273 1 1
0.487777756509275 0.43953016965254 1 1
0.58800745779886 0.48705507360743 1 1
0.384627842224542 0.351163156591596 1 1
0.806332686818659 0.740373888846346 1 1
0.352054817787269 0.322525128978755 1 1
0.556598758722233 0.521674510417532 1 1
0.24395147401326 0.235487927747849 1 1
0.490696534879424 0.451118206989694 1 1
0.458926304437537 0.446947662957541 1 1
0.568100782961559 0.526031693550257 1 1
0.326419520566075 0.300528154727753 1 1
0.418559391935186 0.376371663906191 1 1
0.416454449566792 0.423406435173348 1 1
0.278798592074565 0.232760662279617 1 1
0.643340480368421 0.60146284661276 1 1
0.671620146016299 0.605807953553614 1 1
0.157943383198655 0.159829246610565 1 1
-0.00955055640278112 0.00668249212886469 1 1
0.328225653898469 0.298997808992428 1 1
0.49053310628981 0.452589324790415 1 1
0.161905341779767 0.133448051091006 1 1
0.219110611189524 0.196503668479218 1 1
-0.107155185110406 -0.0648719770535593 1 1
0.288666543749247 0.294308661611414 1 1
0.377883432309435 0.34388287367391 1 1
0.84324661023864 0.746171027918796 1 1
0.447054435345249 0.416066507206514 1 1
0.309653046592304 0.274639800335033 1 1
0.353302149005907 0.330078700071259 1 1
0.30585221258031 0.228402745793038 1 1
0.421135977993441 0.393173946196874 1 1
0.772276983126446 0.705896542290333 1 1
0.891257529921488 0.798574084226213 1 1
0.411990019840356 0.394264982245104 1 1
0.263525845926359 0.23294607193899 1 1
0.543532206833928 0.486548460304863 1 1
0.393478656773781 0.365388643513808 1 1
0.450231815556461 0.408071264268124 1 1
0.679644108523203 0.603103989370412 1 1
0.798501343197308 0.717507840219963 1 1
0.413995793365612 0.40717682756195 1 1
0.263357387032357 0.239018853040762 1 1
0.174388335385549 0.158624227923515 1 1
0.284513052454114 0.263842627604983 1 1
1.12259366270864 1.02229798481495 1 1
-0.0427361487050234 -0.0410032580574697 0 0
0.522769840257127 0.466255701436195 1 1
-0.16032295902773 -0.126770304758838 1 0
0.592011824905362 0.536182047016412 1 1
0.696714997621994 0.643646953475875 1 1
0.0335316485321286 0.0675871330351709 1 1
-0.0525892762783827 -0.00915336802890257 1 1
0.928004770939797 0.856389633479576 1 1
0.329093827037318 0.285079131819749 1 1
0.457426766707761 0.400969467549376 1 1
0.336288391451368 0.325601168570117 1 1
0.475181063496871 0.438197776567723 1 1
0.554611660333108 0.526813866502112 1 1
0.790625321249405 0.688681871837005 1 1
0.117796665562345 0.0925091670658776 1 1
0.36732370737318 0.396335492012982 1 1
0.624447737805994 0.565893313240787 1 1
0.259479028089429 0.193367620399148 1 1
0.485259811134945 0.576102025280022 1 1
0.159617223853182 0.156296981698244 1 1
0.686539446812747 0.613767676218379 1 1
0.81574932505506 0.730263888872709 1 1
0.764695324972085 0.685646945143971 1 1
0.467001994966764 0.436621470353834 1 1
0.195997981303658 0.178198116296939 1 1
0.79181534506029 0.710658496744961 1 1
0.279378141673111 0.233160852457608 1 1
0.248199442838207 0.133467249308515 1 1
0.466308460327417 0.431121017777056 1 1
0.705094511093475 0.68551558460434 1 1
0.473922393377795 0.420720903298816 1 1
0.605904145598115 0.542717572993877 1 1
0.696179866425095 0.607467970771057 1 1
0.729712985841182 0.67012979211847 1 1
0.562857656238184 0.506873987221068 1 1
0.683463545306643 0.608300671731428 1 1
0.357487169498845 0.311366913595701 1 1
0.502953149289907 0.427996243770081 1 1
-0.080346225212079 -0.0562743640765863 1 1
0.656083945885517 0.613422674735239 1 1
0.320438221575955 0.337252936677697 1 1
0.723320320068945 0.634762074995633 1 1
1.06256449103139 0.936678292583031 0 1
0.800783657978334 0.71874955735198 1 1
1.00059228159578 0.899909880074349 0 1
0.23772922404063 0.213811478019152 1 1
0.664150719871692 0.612012299376767 1 1
0.345432683140316 0.304309201280695 1 1
1.03149721520401 0.916802515633352 1 1
0.814364959305668 0.73395387538663 1 1
0.789882011907003 0.690318136451713 1 1
0.333599159356424 0.293104411488454 1 1
0.57292672877086 0.522786847742708 1 1
0.538537022734174 0.493200609762242 1 1
0.778067144999443 0.721882335558235 1 1
0.55683371001717 0.534077197203042 1 1
0.640391540874896 0.554749935126498 1 1
0.275866878464768 0.26547955900589 1 1
0.199904912207003 0.182533931862493 1 1
0.103185441256494 0.0788418786757079 1 1
0.288030240049633 0.28456820197572 1 1
0.64209795655837 0.55532702048214 1 1
0.520551059290835 0.459850205209821 1 1
0.351863701619396 0.273027499241458 1 1
0.179601759079796 0.141551455215554 1 1
0.396801396137066 0.347627109940299 1 1
0.475572137447493 0.437534688437621 1 1
0.436183620260919 0.385170059097374 1 1
0.736963103795116 0.646598974714884 1 1
-0.0868479015051294 -0.0854940120598306 1 1
0.447411855546609 0.408632882626638 1 1
0.216546284254603 0.210330608487541 1 1
0.482991805827067 0.455141331933126 1 1
0.454060149909169 0.427493191411962 1 1
0.481458076991172 0.435451259971551 1 1
0.225047513370904 0.182656513269951 1 1
0.834020506105893 0.743479438400533 1 1
-0.212675798076568 -0.219412554402735 0 0
0.485436366848244 0.439487487541359 1 1
0.795860324228595 0.69430092853935 1 1
0.69589833995375 0.632367261039741 1 1
0.0973099332570853 0.127862343813196 1 1
0.298915117956729 0.305881002588097 1 1
1.0103553469935 0.893965192271814 1 1
0.869788768501147 0.745979320026555 1 1
0.591547980613222 0.534978169554412 1 1
0.615640409004562 0.553821762249011 1 1
0.259292468636726 0.251162263702656 1 1
0.521610568821448 0.450890739865765 1 1
0.531808829858258 0.506149105252524 1 1
0.378797632433754 0.381188778814484 1 1
0.539555735619583 0.48146389990762 1 1
0.288382496179945 0.238382638741268 1 1
0.49506085509048 0.441372014310831 1 1
0.769326134071269 0.687142559577868 1 1
0.448513753909589 0.426258439771539 1 1
0.823853466650566 0.742141868025435 1 1
0.785484732946349 0.706395897145772 1 1
0.23590801709665 0.194783692001858 1 1
0.317887542073042 0.273473127450112 1 1
0.294783368746379 0.259669728693354 1 1
0.564225603861146 0.523037893592015 1 1
0.614838689439937 0.535424132025338 1 1
0.246390597127585 0.214146985555148 1 1
0.706388774989962 0.62007097582225 1 1
0.665848023927713 0.616328603038086 1 1
0.625739290097622 0.57375507325844 1 1
1.08537244319051 1.03344489380239 1 1
0.344553750796918 0.290929089200228 1 1
0.586680988281313 0.493135972378961 1 1
0.203974247646428 0.186853297948878 1 1
0.532219615554922 0.487534094247064 1 1
0.771103690613616 0.682270550910715 1 1
0.434488140577705 0.421116634294738 1 1
0.452066043246139 0.412644451160828 1 1
0.082367729877483 0.054175840117063 1 1
0.610695425791233 0.521454639597646 1 1
0.253460798316482 0.26028081335667 1 1
0.65502717475564 0.568907442366387 1 1
0.253660324202724 0.231296401220322 1 1
0.357600203256961 0.320860619806103 1 1
1.59361677338296 1.37687619242406 0 0
0.710266400599413 0.63964193252115 1 1
0.170897218040759 0.153741152012468 1 1
0.517651061030327 0.466120344319705 1 1
0.807636036889314 0.715554598929664 1 1
0.214865050418482 0.141449361952064 1 1
0.391912427158153 0.339798244381683 1 1
0.429660713053901 0.368511645241254 1 1
0.453489587613315 0.44098975912857 1 1
0.563213952793867 0.490039153481637 1 1
0.340932597074999 0.323673553141544 1 1
0.35661932951744 0.304022130142716 1 1
0.186078937253992 0.161207357510566 1 1
0.22758210903172 0.177165503790156 1 1
0.583157199826076 0.572520440330952 1 1
0.884358624991938 0.802582819502619 1 1
0.917579210798865 0.825514378427859 1 1
0.571158079664768 0.526359584134441 1 1
0.524569592014647 0.505925633511457 1 1
0.560291484075471 0.51647348171812 1 1
-0.0139902343451877 -0.0421142209994416 1 0
0.34468019610188 0.295640591663931 1 1
0.725500384289305 0.665149669525702 1 1
0.182904693024384 0.199922173311845 1 1
0.634400256192295 0.584856170759354 1 1
0.653543420026684 0.612681908491264 1 1
1.08368713964025 0.896385763411046 1 1
0.527940731312086 0.504230172054686 1 1
0.987331210299302 0.928164979819234 1 1
0.605107112251785 0.603150123036624 1 1
0.552583616448192 0.492321831999157 1 1
0.881166191819439 0.805066392320462 1 1
-0.00729043075064919 -0.0582059128456918 1 1
0.533587752817948 0.462179623049218 1 1
0.49665487590948 0.486183289924119 1 1
0.33013044198283 0.323144310342208 1 1
0.665136246960919 0.617853305701457 1 1
0.763297048256279 0.671702052398523 1 1
0.778190885414801 0.711687058323434 1 1
0.630458759943494 0.603769736243488 1 1
0.390008503656746 0.347889660670043 1 1
0.546126024919042 0.499596610686046 1 1
0.37204599900076 0.348534299788085 1 1
0.779327931266357 0.684642390301159 1 1
0.543599980419661 0.503116513050253 1 1
0.290227132131316 0.262699168761246 1 1
0.325091025357116 0.309458606276374 1 1
0.476276291758249 0.399724135620115 1 1
0.155445774026282 0.129241541489538 1 1
0.869977721669368 0.783211237281276 1 1
0.6946716778346 0.611459569551336 1 1
0.146389902326487 0.125349927290208 1 1
0.359287780822686 0.357668346414935 1 1
0.341734291484535 0.314868251607855 1 1
0.352887800268158 0.317475811497416 1 1
-0.164848291752371 -0.153377579605656 1 0
0.290743410237949 0.254085990933485 1 1
0.418275316203474 0.374207359341021 1 1
1.00513897912733 0.943366207597481 1 1
0.621340502663564 0.552191832475608 1 1
0.432588453760531 0.42274111919777 1 1
0.140708280061835 0.125806660303933 1 1
0.727656845758792 0.639267070543468 1 1
0.606540647534373 0.515247798658358 1 1
0.790577957295181 0.727479393553328 1 1
0.36911542563582 0.353421911428125 1 1
0.794094776049387 0.736062592863132 1 1
1.23240623811987 1.1012508580582 1 1
0.908410549768206 0.823211471111162 1 1
0.32852813121323 0.31690776352355 1 1
0.970812145601188 0.851967073807426 1 1
0.711311365372504 0.662735197317308 1 1
0.668861132555954 0.582304298032972 1 1
0.642506960586064 0.601258895598361 1 1
0.71926577034641 0.629520273501974 1 1
0.643709888677413 0.623508905608366 1 1
0.828373765190826 0.757911064799689 1 1
0.530743958348567 0.411498732416494 1 1
0.630470580363786 0.558791293494175 1 1
-0.132302309855041 -0.0968710105756298 0 0
0.103972620715106 0.088260079063819 1 1
0.663924187479591 0.559094799966077 1 1
0.360909383169372 0.363595772734039 1 1
0.618993257096185 0.553379575311444 1 1
0.578857205082223 0.531842140867963 1 1
0.501393301858712 0.481412187565942 1 1
0.658669124066921 0.546951902053668 1 1
-0.0274168919171007 -0.00984846193837155 1 1
-0.0411130533239205 -0.0199102842362235 1 0
0.33452043839233 0.279724705343574 1 1
0.294497729055697 0.265435780103817 1 1
0.284923274465967 0.202931257873758 1 1
0.311564491049561 0.231515105936619 1 1
0.468207864442819 0.420129807158038 1 1
0.837463661862134 0.763866129425637 1 1
0.0943511982226923 0.0852873885845724 1 1
0.0638838149522397 0.0609032924430591 1 1
0.615144728969816 0.539135579205759 1 1
0.692844592731582 0.625818177839441 1 1
0.904088062041678 0.837219737578426 1 1
0.154460411206726 0.179655298695357 1 1
0.380901721533009 0.41517530657415 1 1
0.0853527289552216 0.0752899769866624 1 1
0.486055101059799 0.421620301911956 1 1
0.0914572109403735 0.0964848540032234 1 1
0.481563475715364 0.438436441438509 1 1
0.389575911986707 0.356757391690141 1 1
0.305158825242485 0.265632771270741 1 1
0.35622208686361 0.296181459178681 1 1
-0.130681474237584 -0.114050530112557 0 0
0.733215750592051 0.66997999201698 1 1
0.334534780712607 0.323387584029579 1 1
0.1376384165899 0.0923642161291791 1 1
0.211103263782503 0.201479795419127 1 1
0.0255012724636133 0.0139389255779807 1 1
0.194032735040617 0.171149681017159 1 1
0.917876254548972 0.814024344957104 1 1
0.380268669684317 0.338135370146923 1 1
0.6776653876603 0.627311588128819 1 1
0.180275694391552 0.165567135643425 1 1
0.320152208911658 0.31002029770443 1 1
0.448677902901881 0.414698866822693 1 1
0.354861238042779 0.33475152485767 1 1
0.8568917308866 0.781767172428969 1 1
0.488833601640581 0.4373230761316 1 1
0.96131352124048 0.87457997433995 1 1
0.61675124686872 0.544821025384324 1 1
0.495444834465008 0.468363830053462 1 1
0.950223724803753 0.840199366922857 1 1
0.498451822990714 0.420780084063958 1 1
0.546179619390299 0.454109987879183 1 1
0.677182711418169 0.634548283318483 1 1
0.412771675284895 0.380473803882746 1 1
0.110197758102413 0.103324130816567 1 1
0.46352015989642 0.425029822693285 1 1
0.205765652326228 0.181928416656563 1 1
0.774825580448305 0.722271486456401 1 1
0.467595564454133 0.480866258608819 1 1
0.179258405102077 0.141457723009118 1 1
0.330759209092786 0.336907338084153 1 1
0.698919198824457 0.549124934873429 1 1
0.556504491759071 0.528902748395734 1 1
-0.167376977084796 -0.126282409610713 0 0
0.41304871274423 0.318298726949794 1 1
0.525722097996258 0.493127138262891 1 1
0.684699050882788 0.571946946005537 1 1
0.689856593533445 0.603436953943799 1 1
0.609910963368135 0.528524990475812 1 1
0.521531174115818 0.472369929980989 1 1
0.349037135033407 0.340582046556402 1 1
0.601720226848089 0.578296358474352 1 1
0.526101744521495 0.469669474926838 1 1
0.25522986268195 0.187275111588136 1 1
-0.0444015633036946 -0.0200372071278324 1 1
0.486949223141787 0.464915688508134 1 1
0.827440266149945 0.758626118193074 1 1
0.0832355637953668 0.0769059698848772 1 1
1.01613789067853 0.9282739315599 0 1
0.205529440092071 0.173771190066881 1 1
0.63831369994291 0.604312063959662 1 1
0.876722304540447 0.804890566334295 1 1
0.584303205254051 0.538110039475197 1 1
0.628767997958102 0.58603882275259 1 1
0.187536581623164 0.15582186768311 1 1
0.34401493925384 0.276866151410463 1 1
0.383946823806166 0.293801497406078 1 1
0.545139210197263 0.492821578671408 1 1
0.858312104412374 0.770778865651884 1 1
0.0612302613031531 0.0538632826054221 1 0
0.245257899824465 0.28757356957983 1 1
0.789534800616975 0.724932758484574 1 1
0.670683129208194 0.608197747485926 1 1
0.457395791137275 0.414018386285353 1 1
0.271942492335204 0.262350534883755 1 1
0.905538041348645 0.849792498505799 1 1
0.816129232993884 0.726564649637849 1 1
-7.06393700907609e-05 -0.00357384166260073 1 1
0.758146687534038 0.686452950486211 1 1
0.633920344194481 0.585282817625092 1 1
0.516817668543413 0.469665035012411 1 1
0.311398347448945 0.278703290383355 1 1
0.815589431719775 0.735755930736648 1 1
0.564375627020253 0.523869036595798 1 1
0.532359762148495 0.504596340801402 1 1
0.169901110312517 0.154930687792756 1 1
0.516940008230224 0.481914249072253 1 1
-0.0929128154770529 -0.0789602204632844 0 0
0.450691375649114 0.424603905966501 1 1
0.313525666296929 0.267605137105216 1 1
0.0391562615399884 0.0483434582967723 1 1
-0.0157111344155099 -0.0156657731236254 1 0
0.376538899917841 0.304177916664377 1 1
-0.167863388407493 -0.145321128601876 0 0
0.61661322644439 0.55417443426186 1 1
0.558194011594469 0.49955899528211 1 1
0.354894728808519 0.322559348803473 1 1
0.494416265917311 0.449492421571493 1 1
0.444886363361604 0.410209835858432 1 1
0.342452919860355 0.312724875355884 1 1
0.203615287583656 0.196576240732194 1 1
0.551379200061953 0.480408984549949 1 1
0.161564424022561 0.171542635549688 1 1
0.397982118194037 0.341344973469591 1 1
0.516396388027322 0.460417775974278 1 1
0.348915710419511 0.333933370039876 1 1
0.867042107408018 0.809953392325032 1 1
0.671999033018106 0.660124374000586 1 1
0.53619896979899 0.459712530330695 1 1
0.71308186223983 0.664599566352554 1 1
0.203371467462882 0.181652846940057 1 1
0.380643448142363 0.327486466748424 1 1
0.301688401892826 0.25588581083636 1 1
0.450752258182715 0.440878212272547 1 1
1.0359019875901 0.941134590331252 1 1
0.614144648294993 0.604840096658342 1 1
0.380574310413194 0.310682945178865 1 1
0.720646061639327 0.661508969803477 1 1
0.871040323087961 0.765361217362967 1 1
0.393808644427043 0.336872558716951 1 1
0.357605918531315 0.355695346772223 1 1
0.364751583682513 0.324700663896286 1 1
0.278898500173244 0.242644076035556 1 1
0.230685618513621 0.255295987466122 1 1
0.76007100208973 0.720491495859087 1 1
0.288417888411423 0.206096852711603 1 1
0.349004050089176 0.33344101181315 1 1
0.292888934200298 0.319587237612795 1 1
0.375792820539786 0.351334926755324 1 1
0.748455756330568 0.683778427431896 1 1
-0.012732987557214 -0.0138380874032383 0 0
0.537736039713486 0.492757775673224 1 1
0.150570335469433 0.160096053721523 1 1
0.481238921134944 0.462979255141564 1 1
0.684261109374105 0.59246612865732 1 1
0.405901198000661 0.372647091288126 1 1
0.659317354851567 0.568094428051974 1 1
0.764522195015608 0.698000559641094 1 1
0.490124667900432 0.43997159469898 1 1
0.211559229348103 0.200769850224538 1 1
1.20602168456203 1.12982590354244 1 1
0.175904909241235 0.130751740671503 1 1
0.572086891014492 0.497339616964434 1 1
0.365217867370275 0.320483731941133 1 1
0.301050631180798 0.264155197471773 1 1
0.0851897130517635 0.0717687801373377 1 1
1.06416496411992 0.949061975966714 0 1
0.444938201151267 0.396227170287014 1 1
0.723318085783034 0.660380251315887 1 1
0.513378733336444 0.475148039649441 1 1
0.0894473328029376 0.0603617178271602 1 1
0.891429262245505 0.803445053187638 1 1
0.632766963658491 0.578880450913285 1 1
0.44649300916217 0.408745917708211 1 1
0.562294761772706 0.477896919487161 1 1
-0.0587948031857858 -0.0373504741376875 1 1
0.698727075936362 0.602506404175902 1 1
0.849135641510972 0.789541074074996 1 1
0.217936101553178 0.198679822624629 1 1
1.02682203053977 0.934508186438884 1 1
0.668161787630551 0.614346269499057 1 1
0.627555350101586 0.548674693646385 1 1
0.188622005107251 0.14977578368596 1 1
0.187882355640912 0.223086305980116 1 1
0.485236752154934 0.440009102028945 1 1
0.65947542147795 0.622771454603616 1 1
0.65394772512303 0.558328708331412 1 1
0.730392107705275 0.663377965353865 1 1
0.190426777772367 0.157421092147071 1 1
0.157775653929752 0.114953777196305 1 1
0.676700444456929 0.683781227537094 1 1
0.985406740519684 0.887715237841725 1 1
0.278461731633529 0.268361823089221 1 1
0.289755740956333 0.274483653295633 1 1
0.419090282853496 0.342792897708814 1 1
0.508885452023102 0.48235424678142 1 1
0.728745633167274 0.65738191671614 1 1
0.504489883935547 0.45359830451979 1 1
0.74478150289309 0.678570389288197 1 1
0.458083340510048 0.401895166913742 1 1
-0.217812595626685 -0.205637929698157 0 0
0.470453604671627 0.450707997706812 1 1
0.629995948191758 0.599923674942761 1 1
0.478642810663763 0.429819774838603 1 1
0.104296620140147 0.0911838998856346 1 1
0.296594920960982 0.328817936600321 1 1
0.577689007524588 0.533988855996054 1 1
0.0982187448435173 0.13580251812083 1 1
0.731211592736024 0.633881697055489 1 1
1.02451983757053 0.924776314554698 1 1
-0.0179047513418761 0.0198793895330716 1 1
0.0860939119368943 0.0323215397221038 1 0
0.93705479593997 0.809927455146294 1 1
0.19560629895681 0.180430171467475 1 1
0.580536402093952 0.517165477528158 1 1
0.732446071384402 0.654573844412939 1 1
0.0744938744884187 0.0449025864915349 1 1
0.358485651710035 0.298563524216112 1 1
0.677687366194267 0.632073561113232 1 1
0.601373705038164 0.555443626550581 1 1
0.288590771433413 0.244901771793884 1 1
0.177953611592481 0.136392677282049 1 1
0.369159444813633 0.32648415819832 1 1
0.263296035089194 0.218128672352535 1 1
0.356044109713124 0.3334361715947 1 1
0.245441256573119 0.220749083691548 1 1
0.796016921082381 0.782101352956424 1 1
0.232837187662289 0.286106134477787 1 1
0.231758637466389 0.216816694079808 1 1
0.345381449635941 0.308584053875751 1 1
0.35208326151436 0.340664683561904 1 1
0.365115659687545 0.315136762522629 1 1
0.345604597008049 0.295138530363177 1 1
0.940843633099788 0.902531944792998 1 1
0.744813632130555 0.639911838188158 1 1
0.461905258053305 0.386766196846412 1 1
0.396182277208495 0.353702229253602 1 1
0.4696964426379 0.420312567012118 1 1
0.525076968979676 0.476996457994834 1 1
0.221193472447031 0.193125269399334 1 1
0.60728684605296 0.58412864124898 1 1
0.244259078793777 0.172061210545221 1 1
0.507704152146253 0.436241077825267 1 1
0.606574266308204 0.534487478250446 1 1
-0.0549369077573589 -0.00832521919622946 0 0
0.62079885553217 0.611390917718999 1 1
0.926997260866037 0.840405690819819 1 1
0.394504495089343 0.353528899303745 1 1
0.326110921128738 0.30270326082076 1 1
1.4400510919453 1.38902135299919 0 0
0.484918311290122 0.432059102113526 1 1
-0.206903763884566 -0.185345009689822 0 0
0.567979764899693 0.507953636159403 1 1
0.713197145649301 0.667193975179647 1 1
0.273676333735069 0.240431499959061 1 1
-0.194835820255118 -0.188151718688564 0 0
0.454969030470666 0.450898879497967 1 1
0.607224490774535 0.546903813728504 1 1
0.195578241451899 0.186103139584713 1 1
0.467451900335712 0.415383074883618 1 1
0.548880275123934 0.497149781065995 1 1
1.01453524414648 0.899377279563193 1 1
0.983260462456424 0.847165700565282 1 1
0.423881191157841 0.38304921664936 1 1
0.999884907069889 0.890317356373346 1 1
0.0704100135351041 0.0753337519493751 1 1
0.239761073379202 0.236666629718504 1 1
0.432618028106228 0.392467294101121 1 1
0.334953109214287 0.325786960611485 1 1
0.524315051976236 0.50553110197589 1 1
0.344679114318831 0.322131743718467 1 1
1.17779996628713 1.08943852350091 0 1
0.269632646269776 0.230679418110156 1 1
0.84333005844855 0.65578497189511 1 1
0.569543997992032 0.491929958884713 1 1
0.603466643130996 0.517443066556329 1 1
0.144976581800953 0.147044830064949 1 1
0.403850512718814 0.419267628908157 1 1
0.516697144495229 0.47092318328787 1 1
0.101387534586922 0.0804573156216116 1 1
0.540221794777622 0.523021217195579 1 1
0.296826172060419 0.284738640640239 1 1
0.531005496207932 0.454896570423058 1 1
0.820883672373189 0.758943871451372 1 1
0.65206586484421 0.604896863930136 1 1
0.972528501113919 0.881631936869645 1 1
0.31569953455612 0.258977879591999 1 1
0.413668598692814 0.34992568134575 1 1
0.181453387473459 0.171470211360138 1 1
0.368834390216653 0.285470182282657 1 1
0.435746706407506 0.398176633098897 1 1
0.361469546762694 0.317871900986123 1 1
0.612657116826637 0.588484957184718 1 1
0.765830497791816 0.709800146017524 1 1
0.685873329544238 0.621777819420315 1 1
0.620627027937531 0.579359920040064 1 1
-0.0844873528155818 -0.0770691180443225 1 1
0.0626538383829246 0.0479885782609501 1 1
-0.272646624966007 -0.263584804635929 1 1
0.420631527026448 0.383378736906411 1 1
0.491222631209151 0.459731321070646 1 1
0.51704082951518 0.495164387436035 1 1
0.299278908726351 0.261088979330032 1 1
0.938717489884554 0.84411135178442 1 1
0.418623321751015 0.359028842117236 1 1
0.420448896747457 0.399262930706383 1 1
0.450138246469673 0.399047924000748 1 1
0.796990669676659 0.732332002669079 1 1
0.393268684988801 0.376556783306125 1 1
0.630109823220412 0.558663683235069 1 1
0.559560761824125 0.493612239256942 1 1
-0.162548655650399 -0.176274139883704 0 0
-0.397164897870382 -0.349404562873785 0 0
1.02813800664477 0.894245605803463 1 1
0.610965084693993 0.556430960171356 1 1
0.0512558814950327 0.040406439925563 1 1
0.493161147137944 0.506476183324542 1 1
0.370351605318823 0.311108189618384 1 1
-0.112827364527329 -0.0937288667337071 0 0
0.286751775701788 0.248396479714977 1 1
0.459957291427532 0.421932673333958 1 1
0.648748839236761 0.568568022411603 1 1
0.0882992693268494 0.128391032664706 1 1
0.564277670542227 0.528859202619508 1 1
1.34220140092354 1.1817385825567 0 0
0.0777731994407524 0.0852446470016319 1 1
0.258280501276658 0.222027688270756 1 1
0.366429826653089 0.323557963550601 1 1
0.487512188767234 0.402634452396514 1 1
0.317126404957635 0.28346199881587 1 1
0.550350342787104 0.480640244872098 1 1
0.865127593907646 0.787299007012706 1 1
0.44559494461784 0.438512844852091 1 1
0.260064257065373 0.234533659817285 1 1
0.0349972030983281 0.0363032348151794 1 1
0.89019933303453 0.799388986312314 1 1
0.716244806024396 0.647788442942237 1 1
0.183466323202977 0.145493766360993 1 1
0.728530487250497 0.647415964553895 1 1
0.562545421705867 0.50099387615659 1 1
0.285024001181632 0.268536581720789 1 1
0.42605592321721 0.363458563915886 1 1
0.899764902597936 0.768857643158368 1 1
0.564128318730965 0.491015257509045 1 1
0.856108212310833 0.794125092402468 1 1
0.44511934288151 0.394426846621875 1 1
0.520151204832179 0.471740042794964 1 1
-0.051273438071394 -0.0464718111928776 0 0
0.245280343238827 0.194854132126066 1 1
0.622055975152267 0.558565422960036 1 1
0.207626124203989 0.205926802944735 1 1
0.301860905520023 0.239489801354198 1 1
0.580839013864256 0.558343300308063 1 1
0.965632523978071 0.907179862247111 1 1
0.39945512131157 0.395937005725144 1 1
0.313407972398484 0.299734133202228 1 1
0.678895284691256 0.609110941240718 1 1
0.738069400520891 0.685512909069773 1 1
0.155507794083913 0.147011689838569 1 1
0.69831215989554 0.628981321537983 1 1
0.75616751113192 0.692137455854571 1 1
0.9284750749081 0.790611039513312 1 1
0.586449232965123 0.518954530748712 1 1
0.52576285361605 0.461199632357621 1 1
0.647913028312271 0.588564146983209 1 1
0.298033907225801 0.253981805038776 1 1
0.320938362692942 0.269948657430452 1 1
0.353722070523439 0.430335597123272 1 1
0.483400966651708 0.445264180106358 1 1
0.519574832264326 0.480078675849249 1 1
0.626288692751606 0.56018363060143 1 1
0.434485762380788 0.326080416104709 1 1
0.587080028552701 0.538076044370748 1 1
0.3988108982294 0.38087868638918 1 1
0.475030424644581 0.472300509332076 1 1
0.675649369212861 0.61280676983789 1 1
0.990272769195127 0.908269727113327 1 1
0.611673993013993 0.572695340199603 1 1
0.563446619524746 0.527100204791562 1 1
0.356191342012378 0.32686833518102 1 1
0.81408715480744 0.737622458071522 1 1
0.599797239017674 0.548486537667836 1 1
0.918244363864031 0.725622672145271 1 1
0.630735770163081 0.583255857622924 1 1
0.401233720738154 0.35855649726574 1 1
0.443664068047325 0.391343567530439 1 1
-0.0576383237816646 -0.0617222888872351 1 0
0.328855054924819 0.284994820894896 1 1
1.58619442486021 1.36333896211915 1 1
0.204429954709239 0.196029109365748 1 1
-0.169922941067028 -0.151831118819605 0 0
0.0334374054220237 0.0265099590970797 1 0
0.379514361429839 0.373193770275822 1 1
-0.0512865256343663 -0.0255516405392171 0 0
0.585937659748898 0.568179924916345 1 1
0.59827179514445 0.555109900992165 1 1
0.561527474225557 0.502845748483337 1 1
0.70835165896939 0.72456392401573 1 1
0.871884472351284 0.784104478200846 1 1
0.0411920193718459 0.0437483353321455 1 1
0.338611341328962 0.292150773121341 1 1
0.285186038788712 0.252840284167305 1 1
0.137983410531807 0.170713975516895 1 1
0.392601792579774 0.375667575014563 1 1
0.623800140397216 0.545097071940012 1 1
0.349708493333233 0.274159301127711 1 1
0.260993641610181 0.212221033406262 1 1
0.243474492649013 0.299161109214964 1 1
1.00360111003857 0.92161182196986 1 1
0.766988528823826 0.684154563974763 1 1
0.00700319235016036 0.0111948209790838 0 0
0.562533277474037 0.509390918716294 1 1
0.866585175743575 0.760745838780148 1 1
1.1363084232456 1.01841142144047 0 1
0.235164374510922 0.244643005781326 1 1
-0.148610625107766 -0.150885729388301 0 0
0.568502858642598 0.52814146430252 1 1
0.632821732287274 0.579492739969549 1 1
0.585243465971987 0.504427682993454 1 1
0.32557937264749 0.29746666083878 1 1
-0.0317106763645614 -0.031841365354295 1 1
0.398702712407641 0.360003688180654 1 1
-0.124690800814867 -0.112950793518607 0 0
1.03004521030451 0.925462785165301 0 1
0.530037589705097 0.481623571798802 1 1
0.270233705091405 0.245776683939566 1 1
0.610454494776855 0.547593113475122 1 1
0.300376793350641 0.278928473955527 1 1
0.276975042946657 0.227351039327212 1 1
0.287533684170949 0.253768614248278 1 1
-0.120570338558493 -0.108747647893462 0 0
0.61115971243146 0.574977416914978 1 1
0.760195569651263 0.706132610303172 1 1
0.553390328963388 0.478725013587758 1 1
0.330206501822487 0.288196898900816 1 1
0.449758461232899 0.415074290390228 1 1
0.117073602278893 0.124849896259191 1 1
-0.0559016305811145 -0.0406883715472316 1 0
0.284980689542966 0.267102194422474 1 1
0.621082438569226 0.633040761317127 1 1
0.846428875463675 0.768800117782182 1 1
0.508403553287731 0.444767363947063 1 1
0.691012088948291 0.581596512974856 1 1
0.433400297354542 0.417882426963325 1 1
0.575509175507348 0.487068284268846 1 1
1.13449072998276 1.00942777179571 1 1
0.520495000606931 0.450127497770797 1 1
0.31271325659192 0.2704151816687 1 1
0.239563093249509 0.184190454429533 1 1
0.374178449979789 0.33565103962274 1 1
0.425880892799403 0.360277251051372 1 1
0.271022372443561 0.23394043893976 1 1
1.04274795605145 1.07012703605142 1 1
0.185796344627841 0.175484537522963 1 1
0.770244953974112 0.680686468747787 1 1
0.509183435395428 0.463305420588834 1 1
0.371034718531346 0.332865873709519 1 1
0.703594835074787 0.632635578057821 1 1
0.809170722030187 0.670648095050581 1 1
0.302402485176858 0.267836600123129 1 1
0.705943397455883 0.617189792387544 1 1
0.518793083953229 0.47338321055421 1 1
0.571632154910033 0.501610904808733 1 1
0.640004833201602 0.56825186923952 1 1
0.476631449354079 0.445215518326024 1 1
0.22768802589595 0.210919919153107 1 1
0.629779667075234 0.561598562535143 1 1
0.451785471280909 0.417115784788912 1 1
1.00272853236372 0.895552463181581 1 1
0.8739684937379 0.790070481303274 1 1
0.384089637034575 0.364631604880613 1 1
0.436831220361009 0.399657640017622 1 1
0.401431124892008 0.405603530087396 1 1
0.496630702942226 0.471963515139036 1 1
0.348489168787608 0.272314030545227 1 1
0.534398548578583 0.47945866253668 1 1
0.0376033910973819 0.0140165695685662 1 1
1.03537793013676 0.926650509950121 1 1
0.465426257227677 0.418920925673173 1 1
0.756386063603946 0.678563195723421 1 1
0.980514829697127 0.835756861721794 1 1
0.129053606050928 0.125643299792778 1 1
1.19654568851458 1.07490529682945 1 1
0.00105180118400125 -0.00483434514640795 1 1
0.0801299269521122 0.0628606713934138 1 1
-0.201570435488619 -0.157015392314317 0 0
0.232449506930656 0.206805012370371 1 1
0.117684453331105 0.0919715829947624 1 1
0.436448873340643 0.398943457712608 1 1
0.568369172653538 0.524858755287314 1 1
0.669257367964157 0.607647021789612 1 1
0.82913423642921 0.736648330953533 1 1
0.676706240819359 0.596545562459781 1 1
0.598798278116096 0.549559222622877 1 1
0.111496763595258 0.110843457442461 1 1
0.145329933383774 0.114733495942224 1 1
0.136748106311629 0.128652668624342 1 1
1.01707479295378 0.862384933681356 1 1
0.300142843247353 0.275685586922311 1 1
1.7425203937398 1.60539384176344 0 0
0.466560580577037 0.439641983161923 1 1
0.628825576209718 0.604076301614071 1 1
0.371071074266604 0.354177252982657 1 1
0.910487979070958 0.835990154115976 1 1
0.677828844951638 0.60749201779555 1 1
0.5760263665666 0.523150584276321 1 1
0.441503932867143 0.41451150801457 1 1
0.645055358208331 0.566972575554799 1 1
0.64208978427384 0.616243488541882 1 1
0.463560251635217 0.383949630907907 1 1
0.264404135895859 0.205844165678513 1 1
0.313039914887271 0.301074380687347 1 1
0.115427138814881 0.0994749357320858 1 1
0.744058991672013 0.703072435999852 1 1
0.3219161033652 0.295011728691685 1 1
0.505713592248506 0.461221197972276 1 1
0.582872822995277 0.543286312972564 1 1
0.41542819881391 0.391890329918377 1 1
0.229506773550395 0.130726250957791 1 1
0.944669249478761 0.85072420574254 1 1
0.347041837454631 0.30867993545686 1 1
0.419318656552837 0.366419814284094 1 1
0.287795232444903 0.216550091053814 1 1
0.380138721345613 0.331366384655887 1 1
0.617009896170516 0.567753881036072 1 1
0.455354296480402 0.466982532770497 1 1
0.778116585445029 0.732819787948542 1 1
0.258344616627937 0.234842339289185 1 1
0.290076866238109 0.295464191291395 1 1
0.718537714350111 0.629212142212291 1 1
0.690367857205177 0.638279610322379 1 1
0.80326468282269 0.733207694533559 1 1
0.696453536570092 0.626713162238131 1 1
0.0580748564824743 0.021415574003374 1 1
0.356901578649563 0.336595010716319 1 1
0.601072645325372 0.530110467189989 1 1
0.452868655768913 0.398605204086948 1 1
1.21359028183797 1.08252488865247 0 0
0.507771212149561 0.440276345606556 1 1
0.533618383823341 0.511409123502097 1 1
0.186230192053489 0.176770883062225 1 1
0.218589308010707 0.253493228585686 1 1
0.257477612698422 0.226535144046784 1 1
1.01641815496308 0.912656260194403 1 1
0.501705020766212 0.429259440974458 1 1
0.613742084162955 0.577701668042351 1 1
0.288837938670997 0.286203433526552 1 1
0.764594502506179 0.695477861935138 1 1
1.35532206007742 1.15576151520734 1 1
0.219665281068982 0.192691883246924 1 1
0.670423412517862 0.621603084135227 1 1
0.267740141771729 0.252917443177682 1 1
0.962761530013557 0.847801951340551 1 1
0.382577068538376 0.369489476253011 1 1
0.585862708758139 0.541803503171572 1 1
0.749982955713797 0.713162672763566 1 1
1.08194050556649 0.941377570475305 0 1
0.302537793391092 0.245762296795376 1 1
0.374197865225761 0.333791535969462 1 1
0.599188202882558 0.532061091571658 1 1
0.676785940000124 0.658445808588891 1 1
0.672704925142592 0.58715073455984 1 1
0.517350161213225 0.480042968917383 1 1
0.096973065926674 0.0781048195646189 1 1
0.582960287309764 0.518219061718288 1 1
0.413812615221503 0.386179685203748 1 1
0.452002058933442 0.448170751255653 1 1
0.503669167667217 0.466631440073839 1 1
0.459781130640563 0.405138707586368 1 1
0.458141692794702 0.435433335547505 1 1
0.727792086604497 0.655929410626727 1 1
1.07142283866465 1.00282489059376 1 1
0.850256336245394 0.771958892206282 1 1
0.536294182326877 0.491607331170998 1 1
0.369617684530951 0.263415958006087 1 1
0.59662517418341 0.522690978074312 1 1
0.548549420718507 0.519271846890283 1 1
1.15954258937234 1.03597899684863 1 1
0.524644176129974 0.471983866544968 1 1
0.510416142953457 0.436386387514777 1 1
0.44578785843582 0.394856249435395 1 1
0.71790884897004 0.652634881268279 1 1
0.321914361400588 0.295678991144298 1 1
0.498625238704938 0.454223144109656 1 1
0.536425693378566 0.491958510427196 1 1
0.588477106558387 0.532212147243581 1 1
0.238756289631498 0.21072632526146 1 1
0.983019643006023 0.88519320911667 1 1
0.670314523810894 0.602342165240253 1 1
0.757140229099798 0.698318252136595 1 1
0.545109349727103 0.511314741993614 1 1
0.734726404568521 0.644349998199315 1 1
0.121692305472919 0.108444855942703 1 1
0.411156885618584 0.39256543957164 1 1
0.109379005917601 0.0948874188683752 1 1
0.618065111095495 0.577459234235369 1 1
0.656857733157241 0.646615892477123 1 1
0.383844072496431 0.352166010794559 1 1
0.411797428276362 0.376712156643637 1 1
0.213547848934645 0.227286512064502 1 1
0.973605641981145 0.884369863818026 0 1
0.618776047409113 0.52579407462183 1 1
0.913406091120992 0.821703092047894 1 1
0.385091427902981 0.350851511399924 1 1
0.233803578880936 0.219818368044405 1 1
0.22506916714154 0.247174726158818 1 1
0.362180001347493 0.299965710322264 1 1
0.309810861535604 0.290971023471617 1 1
0.67951350414099 0.639249248410036 1 1
0.503841465046201 0.482527030531122 1 1
0.668206144655109 0.580190965262808 1 1
0.313874439828023 0.312527531118047 1 1
0.317853491554954 0.306853210302735 1 1
0.4988827350661 0.473513614447216 1 1
0.613091186551167 0.517607732098465 1 1
0.682342834968188 0.591327073480687 1 1
0.763768598381337 0.690963272249851 1 1
0.294529177343837 0.252499323859276 1 1
0.631951728240509 0.559177832957511 1 1
0.387258082537521 0.350289983620261 1 1
0.201047700077291 0.192525098962959 1 1
0.31033207763871 0.277231912970384 1 1
0.56142021532897 0.540165473411462 1 1
0.3779074232 0.355737959292272 1 1
0.588277876846176 0.526157303671783 1 1
0.40863635709836 0.386377939075024 1 1
0.78556304285676 0.734235208302654 1 1
0.437280577468232 0.402251651820108 1 1
0.459209456036002 0.401296043370847 1 1
0.246293941612803 0.206949737146043 1 1
0.199727025545368 0.176529944485583 1 1
0.936947479411677 0.817872821696258 1 1
-0.0448919037038095 -0.0310124656984519 1 1
0.311616043637995 0.294851254467628 1 1
0.615955270958093 0.605325889541851 1 1
-0.0989674519689963 -0.0808379885860933 0 0
0.388024757789893 0.344778532672813 1 1
0.708887721731631 0.635457568232413 1 1
0.284065746448745 0.319991870837128 1 1
0.266322099838825 0.236406787666383 1 1
0.305735943214969 0.284353462152491 1 1
0.877498624480673 0.792492549558818 1 1
0.470718189607656 0.422817125681416 1 1
0.558449693450462 0.523473859952247 1 1
0.784154299055979 0.694865141199436 1 1
0.548956052352715 0.536673959804524 1 1
0.0021890655665698 -0.00113223153041514 0 0
0.337189974491995 0.294061058037499 1 1
0.656567388095925 0.570661336614506 1 1
0.770792305210186 0.712956369900375 1 1
0.637521395482952 0.568718120519192 1 1
0.375288171823338 0.317376450648412 1 1
0.412982380827502 0.376547903276523 1 1
0.579686018391302 0.529710485064691 1 1
0.551600262530241 0.508341891583671 1 1
-0.0593759724453562 -0.0539915729830955 1 1
1.61142183063965 1.433245885071 0 0
0.709502812273019 0.649545263370499 1 1
0.781915461669292 0.751422033529475 1 1
0.548279027123633 0.485712077480279 1 1
0.838084585018954 0.754558333555579 1 1
0.226476621486073 0.201578216234256 1 1
0.582832391080191 0.505175215788903 1 1
0.528003208268152 0.498577662350216 1 1
0.662817620277129 0.592746088415808 1 1
0.644477623961233 0.59228791320334 1 1
0.614930331374629 0.553080379466659 1 1
0.324141681915146 0.32826408697285 1 1
0.00992681066131883 -0.0442174053773395 1 1
0.498657616507567 0.418892891500789 1 1
0.444703172465557 0.402212935950773 1 1
0.364519160180892 0.337610545197836 1 1
0.0973929912429894 0.0805553645859081 1 1
1.1340247159751 1.03534630995677 0 0
0.585242675236672 0.514547776109715 1 1
0.07186934531428 0.034156044287265 1 1
0.573533579402699 0.475928650395244 1 1
1.09386667374172 0.985981950380688 0 0
0.351584252670202 0.307357510632264 1 1
0.325189521358309 0.340207001434523 1 1
0.733366454741742 0.662387126435557 1 1
0.0346077413674195 0.0329265708335032 1 1
-0.143477079832338 -0.137822884317789 0 0
1.3104003315181 1.1521382829725 0 0
0.291015242682536 0.324812902019734 1 1
0.129320048225902 0.142914282725289 1 1
0.0167150850122508 0.0123707249593555 1 0
-0.00612839169881355 0.00513150928692425 1 1
0.550767856768061 0.46877499072902 1 1
0.502100419772739 0.484261928754983 1 1
0.426039459157467 0.406168859104467 1 1
0.628711659501319 0.563140963814914 1 1
0.515689763515137 0.481896323051935 1 1
0.729649870883933 0.637614484040481 1 1
0.57903757664687 0.534156098749776 1 1
0.195530600341087 0.162076578175107 1 1
0.989349042699619 0.878182044077207 1 1
1.15189128572028 1.03995244729562 0 0
0.65243659258747 0.609369107953124 1 1
0.378299161263582 0.311729224924619 1 1
0.369460145660071 0.308846688296963 1 1
0.362397670852499 0.332374968951433 1 1
0.674081613660151 0.620938122149347 1 1
0.880557348168979 0.799743082737316 1 1
0.650470775735471 0.602157431438978 1 1
0.252244384010983 0.252717639201232 1 1
0.42196411202339 0.376215965563502 1 1
0.582761744450803 0.51036589138492 1 1
0.390134334276288 0.348918635302586 1 1
0.850783903086578 0.742230554213782 1 1
0.979340666044145 0.860928583432639 1 1
0.605138255714937 0.530871731441438 1 1
0.423560752036442 0.364519744090331 1 1
0.646358583870742 0.592499971495551 1 1
0.168378728177228 0.17141225831786 1 1
0.333070265018185 0.309746126333343 1 1
0.285771812275965 0.295291469230041 1 1
0.334940221283906 0.286945693099752 1 1
0.640436362964593 0.613422199175358 1 1
-0.00690622193112814 0.000889832203616325 1 1
0.751514814014707 0.682221250197554 1 1
0.602158040116986 0.580593730753382 1 1
0.538317216829202 0.499479773687809 1 1
0.28733625778968 0.31661528126373 1 1
-0.302054979536892 -0.277974279992445 0 0
0.0594907739013133 0.0480937151710188 1 1
0.0902606391787686 0.076692571422176 1 1
0.783134647845017 0.703466022075418 1 1
0.746905774788041 0.668884377346731 1 1
0.334681038937364 0.29897993470872 1 1
0.262701929856243 0.300047256023152 1 1
0.164690562583727 0.135655658395628 1 1
0.338353394897818 0.315381580260391 1 1
0.466305933607373 0.435085144524351 1 1
0.445498180606798 0.428274516510293 1 1
0.808918823949544 0.732383375486663 1 1
0.711927687047383 0.674714316157864 1 1
0.384594965005491 0.342654767809457 1 1
0.211830947082517 0.194472313118948 1 1
0.276462430692194 0.261206331884685 1 1
1.0096261377602 0.958709638390411 1 1
0.572397404848638 0.504120691551955 1 1
0.632876417522682 0.561530977642094 1 1
0.160470788429016 0.13170844658812 1 1
0.19630369835089 0.243496192814765 1 1
0.206287053504547 0.19607102672521 1 1
0.175160610361033 0.184824478487288 1 1
1.34274055413006 1.23656091379283 0 0
0.47569185850635 0.428300085946169 1 1
1.11240061412976 0.985181723577482 0 1
0.216238175058394 0.20701548587415 1 1
0.808424164482067 0.738547230756465 1 1
0.569776035155896 0.478546099221462 1 1
0.429569417197048 0.387013425745467 1 1
0.630905142244517 0.565703690219333 1 1
0.555027628471196 0.499229324472272 1 1
0.253191177225411 0.218197894308963 1 1
0.206795189566839 0.194897034428 1 1
0.454329940317187 0.43642527314114 1 1
0.551182481011865 0.500894288058802 1 1
0.374816388919248 0.343477394742049 1 1
0.504911942399543 0.467890541259927 1 1
0.256269054283294 0.186776488447519 1 1
0.52343034838354 0.476211774043138 1 1
0.616488984426371 0.543902118977516 1 1
1.01557770827558 0.86857038765455 1 1
0.442862757145422 0.421212844371577 1 1
0.408133047359949 0.3019201133615 1 1
0.0804335467656958 0.0997441851700408 1 1
0.213185220968817 0.222916750677229 1 1
0.431641870259648 0.400859066268902 1 1
1.44160806747066 1.27682804737219 0 0
0.792330654611005 0.757479708707146 1 1
0.191679956588641 0.181331338650212 1 1
0.423419607705528 0.383431458720985 1 1
0.115839196054397 0.113790624766264 1 1
0.848654840132402 0.777764571136379 1 1
0.809337205609917 0.620735092766862 1 1
0.695348270828122 0.665330314198624 1 1
0.482813589910255 0.435196483162411 1 1
0.404579636592144 0.383946897502062 1 1
0.653775415678376 0.593178430287387 1 1
0.763550954498716 0.695762999458807 1 1
0.309169109127388 0.277628175665619 1 1
-0.0168832160765891 -0.057263404413011 1 0
0.215184855093922 0.21069909899951 1 1
0.232275879582115 0.148616139579011 1 1
0.757968370123772 0.663827541276513 1 1
0.174701439229063 0.215099962750265 1 1
-0.0768902268889356 -0.0886205526913686 1 0
0.779919821175658 0.698573477015969 1 1
0.463873543223297 0.433847264148772 1 1
0.478240186690197 0.42591283980674 1 1
0.41125157826109 0.343252339187218 1 1
0.602057223324512 0.546230861636498 1 1
0.67502917720782 0.641140677269609 1 1
0.254339961017364 0.224183791272048 1 1
0.183759257473362 0.17458423994311 1 1
0.0804107683061207 0.0470083379691555 1 1
0.622327883823893 0.573949010865573 1 1
0.415197176848214 0.373564938695753 1 1
0.314458938432181 0.223327139301872 1 1
0.819431138830618 0.722868201731762 1 1
0.672962770978447 0.594133483252327 1 1
0.686146034118907 0.585989162230407 1 1
0.523549521581274 0.462056279678096 1 1
0.128338789870592 0.0850132903201543 1 1
0.537291713661456 0.49292738846922 1 1
-0.100638628852819 -0.0767837482874977 1 0
0.634386318414063 0.551105275603091 1 1
0.291787864893597 0.26180697426291 1 1
0.171507426091465 0.177950495598374 1 1
1.17243430640781 1.08087428158878 0 0
0.104677435900806 0.0697923263342817 1 1
0.73913441138724 0.658470033145244 1 1
-0.0156866748995102 -0.022941383535688 1 1
0.640846566461312 0.568012012587697 1 1
0.457683160183236 0.415709163864556 1 1
0.27043173809273 0.241932392316565 1 1
0.800051799789387 0.694829203025814 1 1
0.0710820639667482 0.0731657828757336 1 1
0.384400807546946 0.37066134338745 1 1
0.283225002285967 0.264456754940771 1 1
1.03221372441508 0.956221458539978 1 1
0.557921282691903 0.504079083973002 1 1
0.645094541352143 0.594911184494813 1 1
0.476923803202257 0.43043196637678 1 1
0.660369466619083 0.589468810229747 1 1
0.645045106660457 0.558511166014367 1 1
0.619641557359592 0.557361192563206 1 1
0.471674979857324 0.403907793659788 1 1
0.131967213055377 0.157135512482316 1 1
0.336323264046965 0.320985545179593 1 1
0.588526354930047 0.527171645763749 1 1
1.15087654482375 1.03359782864807 0 0
0.714859568888993 0.629945516009804 1 1
0.646172927974096 0.586212890088939 1 1
0.0608334506362666 0.0794451526244654 1 1
0.156863952895525 0.142355859727409 1 1
0.546105058496799 0.503082975986665 1 1
0.309623444763904 0.28056073241514 1 1
0.706738134208206 0.63615274539944 1 1
0.221135324348744 0.214692057496802 1 1
0.0166625811435362 0.0373995138307743 1 1
0.695611092673471 0.591463540119613 1 1
0.49944882783941 0.459415696612114 1 1
0.308042571848321 0.294132572086886 1 1
0.408789303563547 0.354199947270597 1 1
1.05309310495154 1.01064815292959 1 1
0.417216158141277 0.399371088495719 1 1
0.471118676372279 0.424228470749534 1 1
0.16220059070494 0.102828447952861 1 1
0.47109233573796 0.401541583282834 1 1
0.78769952560646 0.675949473241056 1 1
-0.0771777800695946 0.0912982020055881 1 1
0.605175772375574 0.549097613529577 1 1
1.13104117080178 1.02520019459596 0 1
0.51382368603275 0.450452047000267 1 1
0.398642536507464 0.360915619834968 1 1
0.0777094608672897 0.113197267589854 1 1
0.372416254379932 0.359784385369448 1 1
0.63526373508768 0.566594265861781 1 1
0.54208994000376 0.510229962605601 1 1
0.437484507036517 0.399648148459341 1 1
0.503048980000643 0.457799000776379 1 1
0.324474676944069 0.273194910859941 1 1
0.18876322466406 0.154909139398524 1 1
-0.0221534009574968 0.0289898660729087 0 1
0.471896641160172 0.409097966949222 1 1
0.440769051309495 0.392861133260889 1 1
0.629889691329246 0.551393283298766 1 1
0.699313389288876 0.603154772874928 1 1
0.67827526671538 0.577955753927213 1 1
0.47024406438301 0.45154315682797 1 1
0.0410564234920102 0.0160697500764203 1 1
0.290760630498586 0.261204681781897 1 1
0.631651723463415 0.533270480691805 1 1
1.08656828614603 0.951476894100068 1 1
0.143247071503841 0.0721822135143481 1 1
0.120187524823244 0.100791556104561 1 1
0.423453964887103 0.380302769138339 1 1
0.346997271551861 0.230808873460047 1 1
0.339199069896719 0.324904027286221 1 1
0.798553792123616 0.703831493798529 1 1
0.550047888603778 0.492760185131542 1 1
-0.106752907215001 -0.129269392122648 0 0
1.06029019770177 0.854310767736761 1 1
0.163151734564919 0.124210425894149 1 1
0.37862206311559 0.343308933903552 1 1
0.323194862707777 0.291255342097479 1 1
0.166924565108174 0.215533809400721 1 1
0.529984767232655 0.439422986257676 1 1
0.358120537055036 0.349282355216992 1 1
0.583523160272543 0.486890312018743 1 1
0.854029659036725 0.762382652703124 1 1
0.0724779283554506 0.0702323422483926 1 1
0.195082528724562 0.165834839941602 1 1
1.08988242639771 0.966467670690708 1 1
0.72564089411962 0.630816574346551 1 1
0.320806443305079 0.300436001627546 1 1
0.799996657888523 0.76778066716567 1 1
0.0198543652477277 0.0453056400672181 1 1
0.392458923741892 0.382626598089819 1 1
0.0326019401398263 0.0378275818293624 0 0
0.673112310934396 0.68490718617449 1 1
0.157964626535805 0.163596433118925 1 1
0.026202247138903 0.0296170031441371 1 1
0.749783545262893 0.682513123310301 1 1
0.286181295671762 0.224197760969565 1 1
0.359577066342901 0.331780096873403 1 1
0.555223479178124 0.481511880240426 1 1
0.703365279849121 0.629049387875069 1 1
0.554073119613084 0.467058296405626 1 1
0.756867750874149 0.752147311269604 1 1
0.576640099572516 0.516759984282576 1 1
0.36205284319681 0.310249435401321 1 1
0.487781149682769 0.438242668051741 1 1
1.04203545579686 0.90987506193452 1 1
0.477715227805573 0.400859491479416 1 1
0.730670182386592 0.519867691302095 1 1
0.198088426470615 0.189486644625627 1 1
0.169060659474196 0.106042890755948 1 1
-0.0462102676114064 -0.0439623906413442 1 1
0.234002561192074 0.192176098185685 1 1
0.44166405556516 0.407884816864787 1 1
0.501287527324246 0.475273887847447 1 1
0.467914191986163 0.459105351648214 1 1
0.4786398838346 0.434293027545329 1 1
0.442247289836092 0.379269514789737 1 1
0.086080744268491 0.0897234031252574 1 1
0.640092066322803 0.581598908027402 1 1
0.876079256535042 0.830846919847694 1 1
0.86230611114805 0.775069839953828 1 1
0.438530180157024 0.404587720474386 1 1
0.353242151284469 0.270843094527459 1 1
0.523118079545489 0.472602081384029 1 1
0.334803868311279 0.314786563066496 1 1
-0.130464330286857 -0.117193769814557 0 0
0.553456883149705 0.509325660195843 1 1
0.484388688505074 0.443830891926929 1 1
0.0567465656863373 0.0252658761170263 1 1
0.713036027314938 0.657720678647344 1 1
0.168336882947322 0.143184595723623 1 1
0.705874408764781 0.626001544081163 1 1
0.773176437148456 0.697521887825068 1 1
0.838478104033753 0.819805173180985 1 1
0.435605335903369 0.45393858616202 1 1
0.523835974422673 0.438239574772165 1 1
0.328144822045882 0.275103958493975 1 1
0.646102145006571 0.581713189432786 1 1
0.391343184351456 0.322709699475892 1 1
0.803995589081609 0.732183670632108 1 1
0.493559970160439 0.476973309911549 1 1
0.71087208237448 0.665207481598254 1 1
0.788772186979718 0.70619911679894 1 1
0.359950642567457 0.312420525538178 1 1
-0.120139720629614 -0.0829350024348863 1 0
0.779893765010181 0.699782018010713 1 1
0.516592644262905 0.509482721736503 1 1
0.117321420271031 0.120146787085171 1 1
0.818193733117363 0.747826943949569 1 1
0.696778289698736 0.628918683824217 1 1
0.400279266065053 0.369677874109585 1 1
0.375389641714204 0.43391741619696 1 1
0.0621112713342196 0.0200232348641044 1 1
0.607101366871325 0.547267202938265 1 1
0.289516201125574 0.280621323404203 1 1
-0.0176722680257433 -0.0205333259260149 0 0
0.775826892338848 0.685615984944893 1 1
0.0473184412470378 0.00475520749978239 1 1
0.705504476253362 0.674543416107414 1 1
0.588396997415081 0.524712577163936 1 1
0.824643175901346 0.713789400760582 1 1
0.376777235323854 0.325133166844192 1 1
0.643189274087812 0.581823413557159 1 1
0.875073674287344 0.780847215902473 1 1
0.334937992094449 0.304915913805639 1 1
0.405423445892882 0.350972699002349 1 1
0.167417806598943 0.153388357292765 1 1
0.328473942095649 0.302236269988304 1 1
0.921908386790342 0.847954840037138 1 1
0.562171801625877 0.512572054212654 1 1
0.977864808049295 0.907260501812504 1 1
0.812425246304145 0.736113833787131 1 1
0.62019595800417 0.598958730585816 1 1
0.897423166138858 0.8196284256298 1 1
0.338874717919367 0.35027345112887 1 1
0.794481242513857 0.720549630261149 1 1
0.777315930575392 0.686658347335098 1 1
0.466857869536342 0.417388838787013 1 1
0.747951020479954 0.730053259817983 1 1
0.479019243698886 0.469965186631529 1 1
0.536369167926479 0.437020290205009 1 1
0.55362629580503 0.491449764690658 1 1
0.420020888168175 0.34364556827594 1 1
0.616426610798207 0.552892487995017 1 1
-0.00660660302029688 -0.0107605609931858 0 0
-0.141039460325303 -0.12834321907268 0 0
0.231747710088679 0.184950003105779 1 1
0.418288755111148 0.371961974353863 1 1
0.241642733467859 0.225887881635715 1 1
0.266751438378078 0.249920674913781 1 1
0.660045420906163 0.594124537485371 1 1
0.693082756953345 0.628687644483773 1 1
0.151923211940818 0.135492101247282 1 1
0.773400039682828 0.721398361620976 1 1
0.693404595926706 0.654792074378071 1 1
0.383927917584471 0.389963172143858 1 1
0.180109524227505 0.137353148757434 1 1
0.534451836165815 0.513376585333724 1 1
0.686245907702538 0.604717854253872 1 1
0.150822705487471 0.115528749665041 1 1
0.689040994275291 0.611328254368719 1 1
1.01356922755398 0.911608538867804 1 1
0.780034761547072 0.707234956474216 1 1
0.326955391847994 0.295274364630426 1 1
-0.195844425957623 -0.156065521325587 0 0
0.332873377812609 0.275271934925472 1 1
0.461966148828789 0.445143211179461 1 1
0.306109079957924 0.243482840176505 1 1
0.746776024070887 0.680351441084371 1 1
0.547353714005575 0.513729980916349 1 1
0.523246341603471 0.487657707941777 1 1
0.268020521120354 0.238920167973643 1 1
1.07702838444708 0.970607958351191 0 1
0.364567470082771 0.338684589796943 1 1
0.523452521747703 0.471493582257973 1 1
0.62020204668444 0.549413760216074 1 1
0.904519867898392 0.801869604288379 1 1
0.434459133967658 0.389045172239521 1 1
0.128988072546512 0.0980927137983645 1 1
-0.0310583418975772 -0.0329770165158532 1 1
0.531329810796216 0.488960469412813 1 1
0.468076602233469 0.445195944469272 1 1
0.425856032264429 0.390142853045464 1 1
1.06386521999068 0.956638622116853 0 1
0.706040641330234 0.642887601724014 1 1
0.268660265779018 0.254480432825101 1 1
0.288766694584016 0.271735073502364 1 1
0.543521860474184 0.486658770138083 1 1
0.734953597632168 0.6528803633127 1 1
0.969476088584548 0.862119766817689 1 1
0.86203911359983 0.759932375988673 1 1
0.467976230941707 0.418087926767257 1 1
0.356285551235872 0.306531581817651 1 1
0.130550116362397 0.140054550226835 1 1
0.559311938616989 0.476886321223493 1 1
0.695996066071711 0.633153518619939 1 1
0.195829840487035 0.182475011453805 1 1
0.553517433987293 0.493956595648102 1 1
0.978520127603779 0.889613659775695 1 1
0.683511441430093 0.605524261713323 1 1
0.666524047907934 0.621143643847424 1 1
0.470798385531542 0.402855044755104 1 1
1.24881434161064 1.19444442860173 1 1
0.322622162966596 0.289281264781412 1 1
0.329300317076433 0.335975263254301 1 1
0.89537900084114 0.816830004727012 1 1
0.59577264863203 0.537757054861631 1 1
0.114384599489942 0.138032797469748 1 1
0.295744855271344 0.248891447141155 1 1
0.480632124036614 0.464606578735931 1 1
0.574102315977395 0.501877420907886 1 1
0.236903145513409 0.237185589236083 1 1
0.696435949677608 0.59524720602088 1 1
0.54271078614104 0.519562960162291 1 1
0.211151050097441 0.190398928056468 1 1
0.41286988765106 0.345776005834153 1 1
0.547829466942698 0.477734075492961 1 1
0.588522491735772 0.538172100977684 1 1
0.692940265154011 0.63100423234622 1 1
0.982662660208171 0.873368397912336 1 1
0.546965448607661 0.485807375821988 1 1
0.228708268911753 0.217910153126141 1 1
0.52197181287807 0.509703806385282 1 1
0.715464507719046 0.657158550704514 1 1
0.384992641288099 0.335580368024058 1 1
0.183676005788541 0.154743540249742 1 1
0.306070379984113 0.290424531574572 1 1
0.754538928367189 0.698081248427284 1 1
0.288240792056685 0.277209822025241 1 1
0.233087267178076 0.211634471294673 1 1
1.06862496744548 0.951497845417963 1 1
0.402174540184747 0.381178674503791 1 1
0.0865761510254456 0.0859644194366138 1 1
0.247919703636078 0.195635799085742 1 1
0.620146045564117 0.570521640044175 1 1
0.223180808173635 0.19517001341769 1 1
0.423836191834784 0.402730523511898 1 1
0.30713533851769 0.33331387624002 1 1
0.66894081891033 0.611186529035252 1 1
0.802049819044752 0.741393494172081 1 1
0.330937595268082 0.247315777903485 1 1
0.17244955727723 0.154976458835915 1 1
0.168304572255206 0.138698668306486 1 1
0.26840002680523 0.22452750683319 1 1
0.199302389241544 0.164521333682804 1 1
0.309907697977473 0.285095512998765 1 1
0.137752714653419 0.150230192574849 1 1
0.556935165247067 0.492725626052964 1 1
0.501329460984056 0.456296055718779 1 1
0.455569189626693 0.459188613776299 1 1
0.308096018326371 0.276913959077635 1 1
0.549931085968719 0.475365930700106 1 1
0.619010128134857 0.568047309581348 1 1
0.0818318119753929 0.0918709915615791 1 1
0.296094523347434 0.282675073969936 1 1
0.342239758125527 0.294334737749587 1 1
0.0538798028029897 0.0517290858365223 1 0
0.329040542881617 0.302133754561811 1 1
0.38904318967361 0.361446288747199 1 1
0.454952281535913 0.415060789690707 1 1
0.246334543764724 0.223282965149948 1 1
0.422019851721684 0.381319435467391 1 1
0.156481094215017 0.164768142975269 1 1
0.92731095494174 0.799846078599762 1 1
0.31131009679103 0.273000696675569 1 1
0.480088689983038 0.417004330380822 1 1
0.0497867524336517 0.106770480927381 1 1
0.938539468910418 0.861161291656539 1 1
0.0666469801308196 0.0482159408929482 1 1
0.400235581761178 0.353862985279421 1 1
0.663985175485947 0.592689894038661 1 1
0.849275556282658 0.807242452896956 1 1
0.47037566543513 0.493829514315513 1 1
-0.014376927165602 -0.0105204226429725 1 1
0.734147460660153 0.734840440449972 1 1
0.430068432211597 0.404337209477132 1 1
0.355612554975111 0.336217591904216 1 1
-0.106903131682949 -0.0775869344017867 1 1
-0.390277712086786 -0.32273866618338 0 0
0.291680164290898 0.309349974335018 1 1
0.648622196933378 0.562832379692881 1 1
0.533864461445734 0.495494994771115 1 1
0.658266086895999 0.596505764129696 1 1
0.835935980820532 0.771682238343009 1 1
0.934102035367567 0.809258040375978 1 1
0.573195299790981 0.509731287334036 1 1
0.448066751766629 0.417370120388123 1 1
0.400414269483188 0.351456652892102 1 1
0.765152068339435 0.685812639263828 1 1
1.01754967992986 0.935310380917397 1 1
0.295852183685429 0.259375401326146 1 1
0.529114489865879 0.489458773222542 1 1
0.519400940004335 0.404896676566332 1 1
0.701646794673374 0.624287956395715 1 1
0.497946984879017 0.409301760059251 1 1
0.153658309977698 0.107484029538841 1 1
0.75798425801905 0.720814853311687 1 1
0.399505831889679 0.352549276114868 1 1
0.7321779662174 0.683892954720118 1 1
0.56520574582548 0.462613164878788 1 1
0.0408184089151533 0.049419729837207 1 1
0.504603481027582 0.422711160726404 1 1
0.343308187323122 0.373361088076565 1 1
0.763213228349256 0.639112494138818 1 1
0.352480021115844 0.314503454839993 1 1
0.97502345366688 0.747970494322653 1 1
0.515630418351507 0.469538162909387 1 1
-0.0413897320346801 -0.0723405335556891 1 1
0.646071349602031 0.553448911001491 1 1
0.266201900458468 0.219890967630494 1 1
0.283545432519361 0.244865592801544 1 1
0.73803163382968 0.705411359171332 1 1
0.393071593590806 0.376853422903261 1 1
-0.101869649197313 -0.0673439479472273 1 0
0.190032999389911 0.146568350130196 1 1
0.434449579648774 0.384482828496773 1 1
0.109061640285541 0.130481489902217 1 1
0.170487140314134 0.176549166990187 1 1
0.841922831801463 0.748662268221398 1 1
0.0666231398618569 0.0430425089562604 1 1
0.741150620912916 0.670447629920335 1 1
0.723749620131793 0.645203949057874 1 1
1.0841090514331 0.883591386900982 1 1
0.893054033490246 0.821432519879011 1 1
0.896381405621807 0.810351022641431 1 1
0.630754131918762 0.539962593398131 1 1
0.840784384517929 0.76360266058313 1 1
0.141848640099788 0.106339212147764 1 1
0.0930038219054379 0.0852083528971422 1 1
0.073507073643479 0.0608991513333338 1 1
0.453663806010783 0.373410178116349 1 1
0.773408515649994 0.647076732024243 1 1
0.239355434977178 0.202521551216861 1 1
0.390557751038722 0.356483388471127 1 1
0.51183534467202 0.458834835678742 1 1
0.454900254013943 0.413735094803588 1 1
0.160853750482457 0.118609006968196 1 1
0.63264567905757 0.594526124234444 1 1
0.581977661689675 0.522757380165845 1 1
0.630178193183312 0.568869480793419 1 1
0.0976118898497579 0.0890215710767368 1 1
0.0354730951101694 0.0196072246683334 1 1
-0.109093215483533 -0.0854149482003403 0 0
0.506493329030983 0.477336093726145 1 1
0.184642628464733 0.163181277562844 1 1
0.83306388642774 0.748562088230331 1 1
0.30058231772845 0.264918587730818 1 1
0.180756122890031 0.166090650089933 1 1
0.481205547649745 0.433845755754132 1 1
0.549638971075904 0.514040033214732 1 1
0.48406987677364 0.444376851013557 1 1
0.798545796318193 0.736184984631473 1 1
0.193305633033542 0.132697283111484 1 1
0.263263378755502 0.224347438284509 1 1
0.535279387537476 0.484859710898159 1 1
0.219915169878551 0.126943133412365 1 1
0.676388151672783 0.611248579995277 1 1
0.234737896271357 0.246486639014587 1 1
0.733102195019396 0.646658793868753 1 1
0.461168569735022 0.410258374302946 1 1
0.271037080024358 0.251913098103532 1 1
0.906654055867626 0.803393756686572 1 1
0.317837544425601 0.297738382114038 1 1
0.70458182003133 0.620011898851248 1 1
0.0477972589784465 0.0170851576907165 1 1
1.17249651583968 1.03115116315036 0 1
0.760429572086713 0.646826014808449 1 1
0.770195934891389 0.650536970994983 1 1
0.615392655441352 0.59233961907653 1 1
0.829940853681315 0.766001053792245 1 1
0.693574135875797 0.648206845932997 1 1
0.778937633806173 0.671652142827752 1 1
0.27238770492985 0.192161441573536 1 1
0.916500445727255 0.833787638649415 1 1
0.521485261113898 0.464691734056671 1 1
0.733806258188289 0.65447895258193 1 1
0.551091404523184 0.521061272874663 1 1
0.407356990218571 0.344872334821964 1 1
0.148210286899464 0.150300411143982 1 1
0.10272438530183 0.100461500320659 1 1
0.473067746337071 0.445120325771892 1 1
0.720959416745888 0.663327172645218 1 1
0.67693739756243 0.574638266096051 1 1
0.159625422412171 0.101159157573204 1 1
0.118295658580095 0.118078188769615 1 1
0.321872289969052 0.278935906798766 1 1
0.714535583446814 0.651060440005702 1 1
0.0640379992638115 0.0559285614750471 1 0
0.891899166342084 0.786629785561136 1 1
0.286062494717801 0.275147727322898 1 1
0.292987863868224 0.278061889501752 1 1
0.473386129511381 0.423853574796036 1 1
0.409678692821613 0.359152153785048 1 1
0.354321506014973 0.3144814548366 1 1
0.555578995551154 0.485321882244168 1 1
0.0903217872182048 0.0931051080997426 1 1
0.187960521351651 0.163489789120068 1 1
0.502305978552282 0.476930130455325 1 1
0.237735937059307 0.226706948993893 1 1
0.419844540790269 0.371755239259381 1 1
0.413955915470075 0.386220292995831 1 1
0.306074427745916 0.274791525143576 1 1
0.121062001490731 0.109130119458433 1 1
0.619037547881858 0.574496934002539 1 1
0.356322861894806 0.335340992334575 1 1
0.578376800763616 0.529479242950305 1 1
0.444787279005161 0.403531098556424 1 1
1.04830740636883 0.922549588639899 1 1
0.49122884811232 0.437546339490346 1 1
0.551434116284789 0.558046738978692 1 1
0.834774438241749 0.760980825574416 1 1
-0.150393263976947 -0.102119114584885 0 0
0.387708764809909 0.280477344832146 1 1
0.515747524289379 0.458997585695877 1 1
-0.316574870108881 -0.288754956902828 0 0
0.100577130167194 0.0688980478983903 1 1
0.824158117480421 0.775594654051054 1 1
0.372121618520011 0.320898200520563 1 1
0.877404008344555 0.822130640724625 1 1
0.564841738458585 0.511279883827096 1 1
0.00249262803931836 -0.00400229436540927 0 0
0.432298353257275 0.373567744630158 1 1
1.28234793146419 1.13588362971132 1 1
0.777744710465004 0.718026658529215 1 1
0.512463036339287 0.471104597523683 1 1
0.35771756398728 0.327087516700686 1 1
0.495478271717604 0.483585865745025 1 1
0.725102533791644 0.61293439044542 1 1
0.130131271034158 0.151339059832657 1 1
0.596655622297947 0.552722963552462 1 1
0.52285362453477 0.482523628145645 1 1
0.280091894637958 0.235986056581339 1 1
0.38031651523975 0.339542674428505 1 1
0.526307192510872 0.482117872212054 1 1
0.43766406471625 0.381642866963109 1 1
0.0743834498454443 0.0619429916657863 1 1
0.651129069056011 0.583961078734154 1 1
0.511385230659898 0.461561957425117 1 1
0.263087828086216 0.289129637507332 1 1
1.32613210846552 1.19376669590201 0 0
0.258024533348566 0.242959033923604 1 1
0.168286857481835 0.169371601633884 1 1
0.57979191267332 0.5187025299899 1 1
0.622401644045381 0.579503745157944 1 1
0.14545304005798 0.142874912020009 1 1
0.665247652664924 0.614297399854513 1 1
0.856933241350637 0.770145954101524 1 1
1.31747911807766 1.16291965316499 0 0
0.756757441856571 0.704878617176036 1 1
0.487505520123883 0.429555547764385 1 1
0.334218572370738 0.29454349966443 1 1
0.609724480615655 0.563581418794108 1 1
0.443739045221714 0.380200687552605 1 1
0.331985782665838 0.280635970353733 1 1
0.494748839200187 0.430336608553765 1 1
0.343453207065926 0.279335137998913 1 1
0.591826771020307 0.579778039160737 1 1
0.562511125873739 0.484489461777855 1 1
0.00910283414565877 -0.00881368771914843 0 0
0.280076073463322 0.239899715750744 1 1
0.350013599679604 0.316471517725263 1 1
0.404138165294985 0.3677839578543 1 1
0.3029901468526 0.275359657453754 1 1
0.0251175916910002 0.0290013829287056 0 0
0.748131084661144 0.693760512170037 1 1
0.0667903186528171 0.0679916378142486 1 1
0.284945547315709 0.261527160285234 1 1
0.594432104500114 0.532757797562134 1 1
0.619064537669086 0.548636046853695 1 1
0.00581004896260576 0.00320614373848114 1 1
0.490794870964105 0.449407379673334 1 1
0.275641845220328 0.248444159392805 1 1
0.884621586579882 0.803687170268994 1 1
0.401559891386516 0.411607152112753 1 1
0.552243020221138 0.51135850248355 1 1
0.697610383303152 0.637076079772052 1 1
0.529692425985369 0.489224017702624 1 1
0.88377734498725 0.811696698200966 1 1
0.525756859751314 0.614541921731891 1 1
0.742541680409026 0.650093714702627 1 1
0.0634026195375012 0.0793533706205752 1 1
0.441468682702567 0.427069311202091 1 1
0.079501540342995 0.0699470453504464 1 1
0.658342381791013 0.558964150235109 1 1
0.550256692026228 0.5290102454128 1 1
0.094842090166589 0.051321587881023 1 1
0.192723412894505 0.151528605895967 1 1
0.164819943236466 0.184938577798999 1 1
0.535518632962321 0.498383815797591 1 1
0.464488662459095 0.409302784674142 1 1
0.813263542796799 0.762896495166177 1 1
0.677075186840461 0.58888771559198 1 1
0.236614022791051 0.182515349495343 1 1
0.492801310119858 0.468701012261299 1 1
0.0293414123924312 -0.0091726337666697 1 1
0.162954618914988 0.110986358169157 1 1
0.665355669354798 0.598553891508831 1 1
0.877869299076093 0.788874598045718 1 1
0.492538507905167 0.453806774379834 1 1
0.31004512357862 0.306841629691609 1 1
-0.0548412443808408 -0.0702686811947841 1 1
0.550708359008714 0.488532507763694 1 1
0.750762280342367 0.700671875312917 1 1
0.480294991370018 0.426105661780781 1 1
0.781281948786143 0.722831156119388 1 1
0.58716355692567 0.487457626716389 1 1
0.794788859814233 0.750817846351749 1 1
0.783733965232697 0.736523582499417 1 1
0.832723682161922 0.75045259303672 1 1
0.288006028555862 0.279838917048633 1 1
0.911716830908896 0.806410061716805 1 1
0.735795066055057 0.659265244993 1 1
-0.0595243230814125 -0.0775985148584693 1 1
0.188009114244882 0.0651173459903996 1 1
0.592197701629979 0.520020930617786 1 1
0.992576262089551 0.89307349440632 1 1
0.522971258090825 0.463881344310353 1 1
0.820062385055068 0.713350756429744 1 1
0.301451255125777 0.285005214957417 1 1
0.376271394871226 0.352105516292696 1 1
0.0594472055386042 0.0766744800039103 1 1
0.38431731905217 0.344312563578997 1 1
0.793126446543076 0.712532293078482 1 1
0.496640062843172 0.484900126238179 1 1
0.167746088191348 0.159057967217035 1 1
0.378364295816755 0.353147660126537 1 1
0.713833917369253 0.630978534278214 1 1
0.761277749793711 0.676457946642349 1 1
0.212648168690643 0.25920174872621 1 1
0.285506052377117 0.307204515365681 1 1
0.249051515503238 0.240542752036032 1 1
0.277000161054468 0.262272417105132 1 1
0.286950702365172 0.271670073415429 1 1
0.885419003111168 0.81758513352504 1 1
0.79506426965659 0.693713594177608 1 1
0.614313713445654 0.591000672295948 1 1
0.350978059100645 0.337202792169859 1 1
0.610183278420732 0.553412177008729 1 1
0.640836419701802 0.591588584390009 1 1
0.579225847991489 0.534597181281882 1 1
0.294396730240225 0.248864692674642 1 1
0.24725717335022 0.210396545922741 1 1
0.612520400656198 0.543859136462466 1 1
0.90773537781445 0.798921045216977 1 1
0.567953367033805 0.536103642466019 1 1
0.327781222180903 0.274562583975365 1 1
0.982624854689498 0.873658334842454 1 1
0.850311472202552 0.680208999826017 1 1
0.498524922278356 0.446629649100248 1 1
0.619949896621747 0.50119322989349 1 1
0.588047086222989 0.533226789773154 1 1
0.692226376146822 0.66071369740785 1 1
0.687631887917979 0.685554236247765 1 1
0.510353106954907 0.463839812609427 1 1
0.560189695806484 0.520767262492558 1 1
0.359113888632332 0.30796280502332 1 1
0.508415639482628 0.506824827676402 1 1
0.3911386780851 0.385208108498105 1 1
0.405725927227311 0.374680893281214 1 1
0.554535676745391 0.467674870908553 1 1
1.18266562083378 1.06691062386755 0 0
0.0566321931522019 0.0267203434983639 1 1
0.270603464228699 0.27243874396871 1 1
0.186746497868867 0.16006055113781 1 1
0.867471356337981 0.801164884675768 1 1
0.894771625664081 0.824393003558654 1 1
-0.0891607545547319 -0.043897680869815 1 1
0.259676005003603 0.242579741675133 1 1
0.399804532056163 0.325917322279275 1 1
0.609473138823741 0.554510712821752 1 1
0.75382284897996 0.686390832647151 1 1
0.800413505079119 0.695420153408507 1 1
0.517950327031339 0.479202573451613 1 1
0.812178567519482 0.747315421167183 1 1
1.02216806196732 0.918555443191064 1 1
0.0242136430283475 0.0739906481947094 1 1
0.068949753598243 0.0528141251016001 1 1
0.73479488623376 0.657287925112217 1 1
0.503949561664747 0.469324960975801 1 1
0.654352266364573 0.595541170769198 1 1
-0.0536892422603295 -0.0389125875490649 0 0
0.534919851209522 0.449671297883083 1 1
0.411285791825401 0.36227880323376 1 1
0.204065758809155 0.191452016973053 1 1
0.444941151338188 0.41980885282602 1 1
0.387509934695572 0.369818350194921 1 1
0.292272671535955 0.244965322571606 1 1
0.798520507201185 0.74014499127165 1 1
0.576303922700659 0.511847356357621 1 1
0.406762722501378 0.334012105265934 1 1
0.404842247901911 0.334174899276332 1 1
1.15746421272148 1.04394156441834 0 0
0.0353465128086882 0.0171811663862909 1 1
0.36058605324378 0.320347258926029 1 1
0.333451414209487 0.299290622131675 1 1
0.554658543830729 0.50615849047074 1 1
1.14064929000605 1.01269908950393 1 1
0.307506075766308 0.320108607631681 1 1
0.108959755639465 0.0839264015039502 1 1
0.0898952715090185 0.0993891862800969 1 1
0.411241939218834 0.383690434327287 1 1
0.596177770917762 0.540133853015502 1 1
0.0406992901997973 0.0144880793831679 1 1
0.32824171614117 0.307109127004946 1 1
0.310699653033691 0.284833959978955 1 1
0.399740884068711 0.311177739732293 1 1
0.470921877744203 0.422616065811022 1 1
0.154341082179843 0.142618364533218 1 1
0.267572865082889 0.274937782760216 1 1
0.904656720815858 0.815207550204995 1 1
1.18543038339863 0.993741371749085 1 1
0.582282278309966 0.535590530699401 1 1
0.529845596816266 0.467608879010851 1 1
0.683919942086043 0.637052817609998 1 1
0.291519505792859 0.248834954745563 1 1
0.581846941783804 0.534996452048503 1 1
1.06338579486432 0.923321435042063 1 1
0.383791571358924 0.368299217157741 1 1
0.511883878266179 0.507255406189508 1 1
0.351036423023373 0.291787610833579 1 1
0.586852722688986 0.559770344762399 1 1
0.80295295805792 0.748784221069841 1 1
0.105970515782374 0.104855741798629 1 1
0.288507538665023 0.256931108605565 1 1
0.601019776057752 0.548074609274451 1 1
0.177822175290096 0.156920117910224 1 1
0.174744237398435 0.170447143341883 1 1
0.0633844922867354 0.0544530365595668 1 1
0.524205771550993 0.488714154429897 1 1
0.811636839132518 0.740492281896772 1 1
0.132877401616808 0.108444606056137 1 1
-0.179570050234905 -0.141643031692912 0 0
0.757280706733898 0.711418901782459 1 1
0.242195777633294 0.255772172511886 1 1
0.00125948614704176 -0.00655265203180966 1 1
0.671508838408498 0.639764191206131 1 1
0.720762930887853 0.676482791551071 1 1
0.172230427498355 0.260576190035847 1 1
0.271613842666128 0.23333238832826 1 1
0.220110813426683 0.253157568593912 1 1
0.586443942557348 0.545710253694182 1 1
1.20006362224615 1.08174221336825 0 0
0.351936164965488 0.321838538890386 1 1
0.396545626002907 0.383119446407995 1 1
0.737250824027669 0.659802067548744 1 1
0.45711874838563 0.437369601424341 1 1
0.637957500172293 0.58520944788983 1 1
1.31485242679718 1.20882657041468 1 1
1.19550110010753 1.05400276757894 0 0
0.413665729572654 0.369021967594248 1 1
0.525029242025842 0.470940788353263 1 1
0.402260012754403 0.364903708094147 1 1
0.896950820936282 0.81968454014126 1 1
0.119103935411598 0.0755002007697396 1 1
0.565644197346189 0.510689820153058 1 1
0.418525347646631 0.391712743868673 1 1
0.749361776744682 0.624055194711109 1 1
0.218335784560995 0.185769225132292 1 1
0.364442767058686 0.33473289284249 1 1
0.639556055405498 0.576373081069517 1 1
0.310799691890466 0.291262458453258 1 1
0.483276218650428 0.454087702291451 1 1
0.891476784723073 0.68933247435637 1 1
1.00164449011436 0.874103411869838 1 1
0.571428475953502 0.524613934312912 1 1
0.503404954611544 0.479934417816753 1 1
0.282493669185556 0.239288983111886 1 1
0.633661760601306 0.54729587599275 1 1
0.417546978834434 0.405568597041509 1 1
0.753081534981808 0.580861656555033 1 1
0.933277465607689 0.861443614593919 1 1
-0.0651277739741716 -0.0472403640175044 1 1
1.28712220572119 1.13045757848511 0 1
0.67654926822429 0.597682910859695 1 1
0.821341119447813 0.75119997936871 1 1
0.245144925211765 0.20031867689553 1 1
0.860726764116023 0.766179480784971 1 1
0.210704709995444 0.190005102705156 1 1
0.248364075962465 0.221446162818213 1 1
0.243113752454435 0.215364433122836 1 1
0.320714975908036 0.279584050156079 1 1
0.161565306501211 0.132395298592477 1 1
0.71603133258827 0.648909147199514 1 1
0.406325172426872 0.370399264527844 1 1
0.6726846699475 0.598274222598562 1 1
0.489596585840114 0.422921762454319 1 1
0.392835174290134 0.34440755391913 1 1
0.721354072374332 0.654168422384219 1 1
0.663010369849891 0.709454805798256 1 1
0.500370341121147 0.474232955380152 1 1
0.484188188745745 0.435935012675984 1 1
0.073719406197021 0.0808193578721348 1 1
0.434715729344806 0.356012540817664 1 1
-0.0336293981838884 -0.0427630456361959 1 0
0.490272855955133 0.471347703790985 1 1
0.280423751217364 0.266055646020965 1 1
0.447142570406385 0.46957735774247 1 1
0.331886075246579 0.295383809683535 1 1
0.10169694569748 0.0862584966311234 1 1
0.521445062522052 0.485202277476197 1 1
0.60470049927985 0.570143203206372 1 1
0.651318111985277 0.56458400272568 1 1
0.721329664848473 0.641606091774302 1 1
0.401211095840946 0.349961558631856 1 1
0.646028322463598 0.583894134893357 1 1
0.286695594055435 0.255130785324608 1 1
0.187822907246029 0.139791736679165 1 1
0.3201642763867 0.273842530435744 1 1
0.785064906229992 0.72332166169501 1 1
0.0373900214099483 0.0182420271927398 1 0
0.49494531112036 0.432809777501929 1 1
1.15587588554983 0.877649803849821 1 1
0.610726016718236 0.539576893534119 1 1
0.810316980358197 0.718334896841694 1 1
0.203897871598351 0.179562975286604 1 1
0.187227335257396 0.15558117610859 1 1
0.976257680678681 0.892868029872633 1 1
0.347144813429358 0.303162682644016 1 1
0.951024428084168 0.880713620512404 1 1
0.456378178340889 0.415971195780828 1 1
0.491392284074744 0.41821839721511 1 1
0.547926443957662 0.511128144705282 1 1
0.363345065151857 0.331034249262774 1 1
0.30647913137329 0.235782764406694 1 1
0.896273166068028 0.796512877324571 1 1
0.0280477107813536 0.0367969420220844 1 1
0.455268992644072 0.426859924098551 1 1
0.686682423444373 0.630092034648127 1 1
0.393610372749426 0.37371214442795 1 1
0.552484334404261 0.498055779022051 1 1
0.17976270780216 0.158384380205644 1 1
0.247229038858174 0.23716276887601 1 1
0.659561113532842 0.597836898582553 1 1
0.556533161877276 0.496909427717385 1 1
0.894907006065754 0.792425359199509 1 1
0.523984605842319 0.463483807340053 1 1
0.620017444989514 0.530835568618154 1 1
0.632784842811413 0.564908095226012 1 1
0.295461985665398 0.274474198936184 1 1
0.548011049642288 0.504080146518591 1 1
0.733636304570758 0.617318113147824 1 1
0.419157897993681 0.382119524649741 1 1
0.948406031498094 0.843517609430969 1 1
0.333381482490212 0.282725471494185 1 1
0.333746422267389 0.310388486156792 1 1
1.11860189225552 0.984375957538937 1 1
0.737200347362054 0.69189995847749 1 1
0.0429744514787737 0.0401234433779925 1 1
0.473608389281337 0.422189114454228 1 1
0.664166444535878 0.615913908510836 1 1
0.605522382417076 0.529617397151265 1 1
0.526128204323726 0.468484511129925 1 1
0.795562359906193 0.718492931067385 1 1
0.802829644578581 0.739993360363285 1 1
0.792559029201577 0.713830007688814 1 1
0.130233709008781 0.164314303533167 1 1
0.18950805576584 0.165903342294339 1 1
0.361325604911886 0.374366386978738 1 1
0.570636970891053 0.515058414601187 1 1
0.56551940640901 0.509584023859473 1 1
0.80802941241685 0.730021899179064 1 1
0.941478177256309 0.87115010115268 1 1
0.491331338865527 0.50921053097543 1 1
0.245450303497114 0.232476133744161 1 1
0.51060920111825 0.559730573873193 1 1
0.512139016858212 0.479729194149515 1 1
0.427288102359451 0.366192730057796 1 1
0.183021204933207 0.160280136386189 1 1
0.789569487932336 0.729230286893809 1 1
0.571290694140308 0.532388762933167 1 1
0.0275340343450962 0.0305806224748305 0 0
0.307219605312745 0.284323812432707 1 1
0.39633212557504 0.338984252096578 1 1
1.02147977558225 0.937954693722442 1 1
0.566486389990238 0.51162718318392 1 1
0.490815463639401 0.494146818430562 1 1
0.431127224795962 0.402688397046004 1 1
0.413258901443644 0.401450452567579 1 1
0.549675874997742 0.484329454332812 1 1
0.361466566379574 0.329834078276823 1 1
0.763756017392159 0.685346120089934 1 1
1.28410531506683 1.25140629202013 1 1
1.01761305907166 0.886897818630385 1 1
0.114730671004754 0.0993916303731289 1 1
1.03595985491271 0.995244307460543 1 1
0.64795998462055 0.55225615102024 1 1
0.934664501955607 0.937209130330978 1 1
0.604548576752352 0.549770508528099 1 1
1.25778455883641 1.10177623410097 1 1
0.115513508128596 0.097712969613879 1 1
0.507703166865727 0.454740218164604 1 1
0.368391763324126 0.330513447017665 1 1
0.675283029709459 0.615428869327374 1 1
0.788353821742241 0.689742257993751 1 1
0.978647226710925 0.891067547897781 1 1
0.745639456286709 0.638116133398931 1 1
0.0942274333987981 0.060555205046509 1 1
0.857715871651405 0.756977788987074 1 1
0.13639637985247 0.112743623128884 1 1
0.614042800487003 0.56762192517006 1 1
0.357365869835271 0.327529719579088 1 1
0.184635041610245 0.16698288263314 1 1
0.216908113748701 0.188575824798147 1 1
0.747397250508113 0.691837559530734 1 1
0.746613537181008 0.662124616330331 1 1
0.412094423338728 0.378538843428829 1 1
0.625064476746172 0.611455772288553 1 1
0.75559508163723 0.672316229769961 1 1
0.242621299595666 0.095641645951537 1 1
0.737124217647523 0.698860423261708 1 1
0.929737169992986 0.809586123724721 1 1
0.389754418376653 0.333487971475747 1 1
0.559009672984056 0.458680958676994 1 1
0.704629872570058 0.682316141542331 1 1
0.351503797849989 0.323784319110559 1 1
0.960737644075712 0.831586461604277 1 1
0.694810753718084 0.619786199757692 1 1
0.617396387838015 0.54552544988528 1 1
1.0260019897386 0.913937430970511 1 1
0.225908477341949 0.161843305033661 1 1
0.587864516116634 0.54509669423307 1 1
0.199880818897837 0.166488890616869 1 1
0.0571102378214857 0.0450369739276216 1 1
0.527610811113097 0.482874081768044 1 1
0.636744885609946 0.579116110402602 1 1
0.297111645839118 0.280031379451629 1 1
0.517321448929133 0.472646205807823 1 1
0.521072771479686 0.453723834423437 1 1
0.610813054605787 0.566012660765098 1 1
0.289770751654697 0.211994475231613 1 1
0.243464631503094 0.195954750348815 1 1
0.31368664142321 0.345670883958965 1 1
0.416241181147347 0.401668881058132 1 1
0.426550242596783 0.372732899210596 1 1
0.783251516815985 0.690427990705007 1 1
0.911665502050365 0.802320419980195 1 1
0.144018381604835 0.0986996458909097 1 1
0.63717014798252 0.602811383662602 1 1
0.768599508531063 0.678798188707629 1 1
1.0303694934717 0.942190671766541 1 1
0.30747311912002 0.253734572222524 1 1
0.857231852779366 0.773987630310823 1 1
0.377843871903495 0.364066732302291 1 1
0.00924777576169289 -0.0441316206765403 1 1
0.462038779456158 0.433838807755075 1 1
0.617314000553543 0.575873695022217 1 1
0.546063015138683 0.477051055824284 1 1
0.423346287308149 0.388487921968898 1 1
0.482560972569589 0.455151562629996 1 1
0.323553904337508 0.304899965918123 1 1
0.363725551748629 0.358564364369617 1 1
0.347154205339019 0.307124254567805 1 1
0.356290322157569 0.364332657375996 1 1
0.54265328327961 0.455923132380903 1 1
0.683270713297708 0.609525868913931 1 1
-0.06803940738741 -0.0416415435116487 0 0
0.715372824941545 0.65840307110643 1 1
0.549679079791767 0.490699056781075 1 1
-0.0605264851216035 -0.0356533718429494 1 1
-0.0154708662786137 -0.0157278569059399 1 1
0.658605702655188 0.615931154603676 1 1
1.10198942572542 1.0144107012338 0 0
-0.0783990599527707 -0.0891273920296498 1 0
0.387348993198789 0.370546428012056 1 1
0.454479423579667 0.395274751256636 1 1
0.833807332369879 0.772207471015542 1 1
0.44591868692718 0.383254418302346 1 1
0.252449778705154 0.234132777173936 1 1
0.485591374677517 0.448820779180606 1 1
0.150630741254785 0.157594752025872 1 1
0.778843486299286 0.715405227540861 1 1
0.582318449927885 0.539959748322241 1 1
0.598529193068701 0.541212169274132 1 1
0.416761769507958 0.372481141164735 1 1
0.143546271006745 0.163052846546067 1 1
1.13527298454856 1.00754061674366 1 1
0.377743723411282 0.296476202904949 1 1
0.372362430487334 0.332143183262302 1 1
0.00698444058017515 -0.0115208800741833 1 0
0.733495712925524 0.702997849329845 1 1
1.02672042118884 0.930095160745331 1 1
0.958880393893169 0.869526879074627 1 1
0.96319628606802 0.838852732038452 1 1
0.317997065527004 0.304550865432623 1 1
0.756487392710699 0.677992441747193 1 1
0.294835719212473 0.297620537918355 1 1
0.423496370053261 0.373031277201184 1 1
0.41334461203926 0.366521701701737 1 1
-0.0890776215979345 -0.0822156783128991 1 1
0.139218523305286 0.112845344064438 1 1
0.483016714813943 0.474542381515395 1 1
0.567671989410641 0.521191764468672 1 1
-0.0420042066783021 -0.0469100007508213 1 1
0.526296710977837 0.516141531553243 1 1
0.300655029438662 0.28726168075957 1 1
0.636675836420277 0.611973032390577 1 1
0.258615856273923 0.220628958434639 1 1
0.28556258270928 0.241907467412808 1 1
0.676938942051845 0.601358774537883 1 1
0.938463525397236 0.859391913668616 1 1
0.33154844626892 0.295127680509401 1 1
-0.0781063768905738 -0.0679034433360714 0 0
-0.107404022544613 -0.0817389468548787 0 0
-0.0878149434821302 -0.0306810380853067 1 1
0.673140682848833 0.65934523919002 1 1
0.139952747705594 0.12916283839141 1 1
0.636776234709586 0.591527631653417 1 1
0.338800638818369 0.328755758878942 1 1
0.266632067792815 0.195982145498584 1 1
0.260935669735664 0.236374085296969 1 1
1.07406739006254 0.946200522748132 0 1
0.706293868711895 0.647302688289456 1 1
0.652003878298404 0.567778199817364 1 1
0.443485239183006 0.379057163550941 1 1
0.732279352400849 0.688060886692039 1 1
0.727283281165693 0.679669808225741 1 1
0.266644803471136 0.278524555694374 1 1
0.782287852173107 0.702377164071114 1 1
0.581649891676366 0.515320831384163 1 1
0.538570918305486 0.470239691501104 1 1
0.176098716376603 0.151518312096756 1 1
-0.0979887779199251 -0.0820528074940578 1 0
0.174055395071146 0.138160045867852 1 1
0.176099726393171 0.15784212236239 1 1
0.794133475501787 0.746382182823942 1 1
0.413212592806839 0.379114292795799 1 1
0.733606535107209 0.632435452345872 1 1
0.201697746463532 0.213292191923441 1 1
0.0560095371814239 0.0398329885750417 1 1
0.632926317949773 0.546170740000017 1 1
0.505806066442449 0.452529954006187 1 1
0.594332933161995 0.520024118568781 1 1
0.144468552236038 0.132929420835558 1 1
0.487818002268898 0.44066043750196 1 1
0.222497301182789 0.170865814938783 1 1
0.557285395948386 0.529123055045516 1 1
-0.0371825938232439 -0.0405194829394314 1 1
0.707708444591803 0.669583177696357 1 1
0.685701546057817 0.600530040741715 1 1
0.480270472785993 0.422837626459237 1 1
0.795612757722386 0.755073892734835 1 1
0.971094385617888 0.861505540639801 1 1
0.512859426930907 0.455441786352594 1 1
0.157508742049373 0.119166535925772 1 1
0.779975557493402 0.775780917442023 1 1
0.425724890763817 0.368002847286606 1 1
0.931273356212683 0.852932655276114 1 1
0.820951663141396 0.740109399546037 1 1
0.198013135206905 0.181295604955211 1 1
0.332215420032846 0.304363272551279 1 1
-0.0908768881730803 -0.0713463230721365 0 0
0.341716026584781 0.300804140437374 1 1
0.565696945666445 0.504777319925439 1 1
1.33375693811859 1.20583503305841 0 0
0.536761596726612 0.372011400049406 1 1
0.136718514977738 0.113787119638612 1 1
0.686413737139365 0.615269797278319 1 1
0.91444418779657 0.832408035551993 1 1
0.0599942779642322 0.0866175600410305 1 1
0.353087463851203 0.349323046255439 1 1
0.670898038166146 0.62057325937398 1 1
0.196891112812147 0.158311782595353 1 1
0.914441914257752 0.758714089535381 1 1
0.285491963500955 0.25734465604011 1 1
0.370907846182011 0.298681462606348 1 1
-0.256091914703916 -0.260365056419171 0 0
0.444602890511361 0.424832135299709 1 1
0.427758477272672 0.353330645195646 1 1
0.740720516124805 0.655848496738532 1 1
0.215596309197347 0.222316744840657 1 1
0.822498978551193 0.753914288295511 1 1
0.932065250406361 0.846426730116873 1 1
0.109844133944673 0.0818750328657107 1 1
0.66372370877028 0.588444785906719 1 1
0.49429659704502 0.474675080238694 1 1
0.143067878513069 0.144368018297928 1 1
0.681086452468304 0.634513696256483 1 1
0.495105898855462 0.441878347585613 1 1
0.297664039422822 0.253814687917566 1 1
0.39722157569211 0.350219689343136 1 1
1.03766698570396 0.954564564228979 1 1
0.636697541749936 0.583229472240676 1 1
0.648002889392218 0.597706464187492 1 1
0.791100707037145 0.802881621570466 1 1
0.460955779707364 0.44507746291582 1 1
0.773885101679075 0.698889206358493 1 1
0.829063799097451 0.728345193386587 1 1
-0.185485105844509 -0.208729126502441 1 0
0.409278511991113 0.341577897600126 1 1
0.687051620060017 0.611925656685742 1 1
0.516494145723813 0.479112618612679 1 1
0.720363715904363 0.660342533875857 1 1
0.359656002930162 0.316421462758348 1 1
0.872549809468112 0.775653801605569 1 1
0.461224843456397 0.411079181827318 1 1
1.02160831317115 0.933318777049156 0 1
0.783646321042496 0.683063080357085 1 1
0.092337391931875 0.0709070211059796 1 1
1.24967959794537 1.15076110375766 0 0
0.189732216984331 0.166572550172985 1 1
0.0377842987473824 0.0318299544227643 0 0
0.183536568967117 0.217032343330111 1 1
0.378860266277149 0.345345567788699 1 1
0.428538785535402 0.394754052707268 1 1
0.464534584204258 0.416572524872629 1 1
0.772086803777713 0.685606314582117 1 1
0.509388471697323 0.525552053818199 1 1
0.531872157444967 0.463456644791718 1 1
0.459318091425132 0.411823502143015 1 1
0.41286073255008 0.359057997281201 1 1
0.573582181128412 0.537734217476144 1 1
0.0602712128156546 0.055664613782599 1 1
0.562527392747693 0.537425747388084 1 1
0.600290264512735 0.56413739696956 1 1
0.952629424914288 0.875617026874306 1 1
0.643851449565676 0.584198650323108 1 1
0.548869570817349 0.473767762633538 1 1
0.60951929677185 0.546459875195502 1 1
0.0407367233580412 0.0198192984136595 1 1
0.218189735090841 0.18440866053771 1 1
0.400776653175602 0.448986287306028 1 1
0.674082726086948 0.611633561644248 1 1
0.279297678664978 0.264443748190839 1 1
0.40014942287124 0.362084169809249 1 1
0.237981708623907 0.231162890958301 1 1
0.495710754497787 0.482086179588111 1 1
0.524340615144262 0.465958228138718 1 1
0.511079036005954 0.474098351965434 1 1
0.750099844128336 0.653578920578304 1 1
0.870148464333423 0.783016940894104 1 1
0.390969021621936 0.316119883098819 1 1
0.434735828142722 0.38323983477406 1 1
0.897976419481738 0.806531733516598 1 1
0.714402806823267 0.680558491105561 1 1
0.512242617761318 0.459232852765739 1 1
0.592648106204553 0.531620191252194 1 1
-0.0389081897584335 -0.0435618138813158 1 0
0.020956697185275 0.0297109278110971 1 1
0.174470819837276 0.144998029969024 1 1
0.870434931714668 0.764944035314306 1 1
0.654751277681593 0.637643636563764 1 1
0.65781090114786 0.589801645137559 1 1
0.879210053192937 0.772349452902605 1 1
0.483551657417594 0.44599075047319 1 1
0.390187296190125 0.394427669305344 1 1
0.262401509534014 0.215381982982605 1 1
0.448697541970519 0.402190268523483 1 1
0.422966652669013 0.368889932649998 1 1
0.133039924989954 0.127351607274816 1 1
0.942648249904061 0.83594899667432 1 1
0.763080089430557 0.611918835242085 1 1
0.640733378305759 0.595345425177821 1 1
0.649188419533184 0.6022050127428 1 1
0.613197833295622 0.553858451848205 1 1
0.609152875941962 0.575448281642524 1 1
0.390850991479607 0.352021672614423 1 1
0.599386855343044 0.556367016303856 1 1
1.11982921468444 1.04877081151292 1 1
0.474865043756026 0.438352320761788 1 1
0.809470372541428 0.74500022509521 1 1
0.607706729036312 0.557050764043408 1 1
-0.175181556792195 -0.16050370731364 0 0
0.405427588653492 0.359160149766937 1 1
0.837418247165745 0.771828840152943 1 1
0.314997142812155 0.290898238717383 1 1
0.944379150785884 0.904381518813841 1 1
0.526685263216524 0.464543663730339 1 1
0.345457849373968 0.357728193197379 1 1
0.518963210178909 0.510232617917368 1 1
0.670241792978891 0.617169447202092 1 1
0.326945055752551 0.222370964042366 1 1
0.0447774757449785 0.055387474318651 1 1
0.381059175407201 0.322783206537112 1 1
0.333530024069541 0.316841605048613 1 1
0.346911209773426 0.307696923745425 1 1
0.281357529704024 0.337579421158474 1 1
0.715404885533529 0.599925022016239 1 1
0.401826309994493 0.361302564975947 1 1
0.332502991210916 0.31254349480296 1 1
-0.053646966117955 -0.0246204859680232 1 1
0.365354979265255 0.403745766636919 1 1
0.325048928097763 0.278161595201903 1 1
0.362318248301127 0.339931371897937 1 1
0.435529231531502 0.440198043189781 1 1
0.613415241902617 0.576249630188615 1 1
0.446428945694672 0.400225890330691 1 1
0.414254417238823 0.328932470438283 1 1
0.660154600018645 0.581831034488583 1 1
0.800213532187019 0.735684038210089 1 1
0.407512593372874 0.372870776280403 1 1
0.355549195656382 0.313302110440644 1 1
1.42913297857656 1.26926777039923 0 0
0.343113896025052 0.323598900638376 1 1
0.556409872654532 0.472943602873973 1 1
0.808901863657877 0.730379722840577 1 1
0.238230196766669 0.233220073339524 1 1
0.101246168144763 0.0789936457576444 1 1
0.247786621403877 0.235459664792884 1 1
0.344388180581857 0.320394503724483 1 1
0.867667004846376 0.779238278864701 1 1
0.513342885755235 0.475063164248774 1 1
0.344458399881074 0.33437201063356 1 1
0.432358571002525 0.361333445922648 1 1
-0.0271598532547778 -0.0285949877595816 0 0
0.365639229870257 0.363420567660154 1 1
0.49302264586554 0.535612982153005 1 1
0.018318661867585 0.0162251540037697 1 1
0.492296812170381 0.447893278273859 1 1
0.820433422938601 0.763084116185443 1 1
0.240817563377614 0.238386184020966 1 1
0.361734672489029 0.297835986527959 1 1
0.129823355889114 0.129946445676285 1 1
0.213625898037822 0.192310864473179 1 1
0.55617767772731 0.552678230239069 1 1
0.825892581268822 0.756277332864491 1 1
0.121184326056929 0.110956334442452 1 1
0.727934197307608 0.689903952735395 1 1
0.356490252476975 0.348594403385484 1 1
0.878167949928595 0.816913776873621 1 1
0.961683814710291 0.888838131885257 1 1
0.218770341212006 0.199386067719162 1 1
0.338960279159243 0.325232018677894 1 1
0.17116691215016 0.147681396900068 1 1
0.646446249950017 0.598525579099634 1 1
0.277863138311626 0.248134563703566 1 1
0.537648794482824 0.512429859597788 1 1
0.473985990112193 0.447458891545074 1 1
0.790020763929933 0.702520384877699 1 1
0.239184105254054 0.231584267037312 1 1
0.50113182798816 0.458409544361756 1 1
0.92239065497113 0.871952169970812 1 1
0.0350817499374176 0.0495761823387102 1 1
0.80603327628876 0.70124048780015 1 1
0.636011376414371 0.567161835702173 1 1
0.667553185665417 0.604822271649629 1 1
0.466031601853538 0.427021429412371 1 1
0.116529346019777 0.113046158918925 1 1
0.272645809632342 0.232901850643265 1 1
0.15913765529482 0.127765338013657 1 1
-0.0994398507793343 -0.0816035688922692 0 0
0.0942530786275743 0.139886235391938 1 1
0.568946063068209 0.51546066681708 1 1
0.239318172626076 0.19780847189711 1 1
0.27656864012738 0.257345913750296 1 1
0.480421350131016 0.445036233516868 1 1
0.225239275491358 0.220187717380629 1 1
0.0628427043001833 0.098439577916957 1 1
0.855787634516552 0.775059191535751 1 1
0.248120352409832 0.235971081401287 1 1
-0.41511967164716 -0.330812310430907 0 0
0.281845492200732 0.26864281774416 1 1
0.522943554301173 0.494566283797098 1 1
0.559004435421681 0.495109801369523 1 1
0.471115467977854 0.421612291327951 1 1
0.592758584221873 0.524868662263942 1 1
0.203786438844281 0.190910165610452 1 1
0.277531488679483 0.264376857411898 1 1
-0.201027869584422 -0.116944224550794 1 1
0.514870505980212 0.503583730236799 1 1
0.0343476745986318 0.0256589427636348 1 0
0.553602980465153 0.490834703666215 1 1
0.06069641727757 0.0162106877839126 1 0
0.151063247133114 0.0569216099724173 1 1
0.690489003250398 0.632510172716379 1 1
0.768906018516837 0.724995037540261 1 1
0.404042785905101 0.392479667304475 1 1
0.422838725411544 0.381593301096265 1 1
0.51597849485789 0.457476205300722 1 1
0.263261673115988 0.226501338540432 1 1
0.171849372008766 0.165761731126601 1 1
0.452841761242003 0.414075272351739 1 1
0.492300946524176 0.440034626584481 1 1
0.563690096147933 0.482352444564948 1 1
1.07689723854806 0.978681537014666 1 1
0.16102951831389 0.207800002607892 1 1
0.215216801781566 0.193044536143409 1 1
0.824650699903096 0.756084565506966 1 1
0.570118713650634 0.528125372126971 1 1
1.03664743049401 0.877055013349541 1 1
0.171304011176798 0.171729330600511 1 1
0.0392097686082033 0.0200159213945252 1 1
0.049159879279223 0.0379047882905528 1 1
0.504367449385302 0.443934548596277 1 1
0.731971231231653 0.691692179207103 1 1
0.728964199447745 0.63955637136035 1 1
1.09887415889046 0.981640717812343 0 1
0.104736579157606 0.135924683720675 1 1
0.83049020589202 0.761163790261079 1 1
0.303851210850119 0.266320618975816 1 1
0.934417951604202 0.841952746217942 1 1
0.428189386518033 0.378747393186281 1 1
0.0950515015318201 0.0980027584973947 1 1
0.6083727209029 0.570704899704365 1 1
0.581854692977643 0.507479104107871 1 1
-0.168209836124863 -0.193200724405178 1 1
0.601185683517443 0.53645454271503 1 1
0.521605870576646 0.465617777281644 1 1
0.656990677448749 0.633783767537536 1 1
0.43545362970165 0.346448246152309 1 1
0.517420218634535 0.494872093423161 1 1
0.814700246379118 0.736493550689283 1 1
0.400281864519241 0.402807736743266 1 1
0.116318592780227 0.10429034068856 1 1
0.514597200671139 0.49788149311763 1 1
0.396037537265565 0.35927538958663 1 1
0.135635677034948 0.107294297177022 1 1
0.74871675587118 0.669480659000562 1 1
0.57185208540708 0.515759998662109 1 1
0.50693106216675 0.479232039114631 1 1
0.972016607241143 0.875969267403513 1 1
0.860507908594463 0.743453229047924 1 1
0.138603757133672 0.134736345114965 1 1
0.543192081451392 0.511929740821444 1 1
0.733280341366802 0.651284735899069 1 1
0.310725960632036 0.296009562655614 1 1
0.488730900567247 0.43172678519624 1 1
0.619671013512345 0.55932452199838 1 1
0.124169802842996 0.127989029187881 1 1
0.558038517967162 0.507383315706064 1 1
-0.0977054504233642 -0.14057086479277 1 1
0.334743387140098 0.323662726524483 1 1
0.660816055473607 0.576213732207537 1 1
0.465191526634126 0.410618091227476 1 1
0.789210188661019 0.740393878862566 1 1
0.141809958959984 0.123188863647574 1 1
0.763395122024094 0.677686967428112 1 1
0.281031603519753 0.246642030493515 1 1
0.41697314015049 0.38250935334867 1 1
0.567486502633094 0.533373340749817 1 1
0.745161844684845 0.651954478561835 1 1
0.423888037779745 0.378548327009129 1 1
0.596175727432009 0.536085598878655 1 1
0.313575117459352 0.289837064788255 1 1
0.425713390646038 0.422400741653041 1 1
0.442264669502351 0.398159960215845 1 1
0.201888130319515 0.174676116000873 1 1
1.05280436894636 0.978377309093816 1 1
0.887732083182064 0.798960251406907 1 1
0.747212891262066 0.672995375064051 1 1
0.611861181842142 0.560124839092379 1 1
0.481064328612436 0.461878651306835 1 1
0.28769164519527 0.280369108987783 1 1
0.722826790337411 0.640410768907036 1 1
0.629210216484432 0.574318539627971 1 1
0.795867657433737 0.724836871976488 1 1
0.564072027670586 0.487093982784946 1 1
0.93849165490724 0.842738701453993 1 1
1.04330028414413 0.943579555840258 1 1
0.349851304541288 0.31154854211386 1 1
0.171878772946336 0.171270499726821 1 1
0.206832688163551 0.199863180163339 1 1
0.380289026878734 0.353986841673854 1 1
0.772687603379043 0.693566394579647 1 1
1.07104164014061 0.976651362845545 1 1
-0.0498305832956537 -0.0393771098062361 0 0
0.496621078728228 0.446632517103657 1 1
0.537613489798216 0.483875638973157 1 1
0.234604239357069 0.209249764944584 1 1
0.304652614711687 0.267194207210402 1 1
0.0386688766214114 -0.0137359195722563 1 1
0.891109612171461 0.827939940046736 1 1
0.647844460371059 0.541129636405631 1 1
0.906417211454372 0.829317746485813 1 1
-0.184694193285064 -0.168925804422106 0 0
0.673894530501372 0.629991361849177 1 1
0.503969894685099 0.444460037501427 1 1
0.335361943250007 0.308296437839518 1 1
0.257205954779994 0.240415914324838 1 1
0.604010127706319 0.557320013481121 1 1
0.797415651802188 0.737743926903563 1 1
0.438631241782792 0.385770345820327 1 1
0.349420976593898 0.311674784959913 1 1
0.509837918679609 0.566754263066998 1 1
0.733463402309927 0.647720324634879 1 1
-0.100236419754202 -0.0495136777137095 1 1
0.924789615604462 0.845669902145255 1 1
0.217105928491442 0.223963437594645 1 1
0.571149043325945 0.523913772738409 1 1
0.420309411089459 0.358579735172831 1 1
0.856025459543807 0.78451772106738 1 1
0.85362942305514 0.768920000737635 1 1
0.33743757791087 0.306968905323234 1 1
0.368839178373745 0.351661774944446 1 1
0.40580106976234 0.378289143611477 1 1
0.239896413188171 0.252155338336519 1 1
-0.0635040794731644 -0.0642190827076643 0 0
0.627570056627659 0.502359691933107 1 1
0.342958551490676 0.3186942657197 1 1
0.405183324778832 0.414432800517667 1 1
0.453485876614727 0.421421021453968 1 1
0.0642199156021011 0.0517437953713536 1 1
0.0996500575347774 0.0747716616156149 1 1
0.555754880045476 0.519238880395574 1 1
0.613931580009024 0.562806912150927 1 1
0.560472540947004 0.517735825033337 1 1
0.825282099680699 0.758867930930413 1 1
0.282635510387769 0.273850338031256 1 1
0.31978455411673 0.311957504032002 1 1
0.719835865182512 0.607758516523025 1 1
0.632204292777984 0.569789353007483 1 1
0.5484571213131 0.506002240015729 1 1
0.04399317455863 0.0458153948051581 1 1
0.662287537730244 0.578309145028956 1 1
-0.0802503137321475 -0.054977355149011 1 1
0.699698251371272 0.624039083259568 1 1
0.780328609691177 0.709107270267794 1 1
0.088891166336848 0.0785912491457233 1 1
-0.441383140428427 -0.339430137219427 0 0
1.21485381426165 1.05001181367478 0 0
0.992243851394704 0.902553697197589 1 1
0.547435306663733 0.552242741238862 1 1
0.246852227702762 0.293919914319178 1 1
0.115416514895411 0.123215467236445 1 1
0.400936610509107 0.434683728294395 1 1
0.339930066502641 0.31985708428958 1 1
0.375204183731164 0.348625014540291 1 1
0.113651226353692 0.113943340061471 1 1
0.352475653172992 0.308443743294631 1 1
0.729389475207183 0.670993455818238 1 1
0.582737581651804 0.51090070397703 1 1
0.761350346448902 0.765249176326071 1 1
0.124540094664749 0.119273313067671 1 1
0.175404612828198 0.171768622662725 1 1
0.673912925801671 0.601507455861856 1 1
0.127809631620586 0.051545412383691 1 1
0.379834795708239 0.317168970532242 1 1
-0.0715239399047716 -0.0609211481503079 0 0
0.52852814330217 0.479871900461684 1 1
0.515043489805501 0.494588408795773 1 1
0.553114289991897 0.521884238921994 1 1
0.685531818465367 0.617779502665682 1 1
0.895204306296088 0.80077561048254 1 1
0.751535439105864 0.639860826196747 1 1
0.360767602062137 0.375387440502643 1 1
0.264664255001009 0.229327520491654 1 1
0.15391673179414 0.143022859776418 1 1
0.375961197029082 0.301233942277493 1 1
-0.0775640975299902 -0.0452172959897814 0 0
0.558900667500733 0.469143324306669 1 1
-0.0856329222082714 -0.0557263945697698 0 0
0.720403574618379 0.700282242932456 1 1
0.505487514145788 0.470440869229661 1 1
0.476602287914371 0.445961058040762 1 1
0.374336982538406 0.326225370305715 1 1
0.313133403069857 0.303586745777395 1 1
0.406832744492185 0.339292046982547 1 1
0.115661691670887 0.144482674899802 1 1
0.623840392985256 0.546388135926093 1 1
0.291381886349323 0.270917334430285 1 1
0.97401595875201 0.908417417835461 1 1
0.856350142281743 0.772331159217085 1 1
0.627805184863307 0.604859846378081 1 1
0.166941662575751 0.153319616379588 1 1
0.496822691442427 0.424763104125477 1 1
0.434701593995374 0.380113238928656 1 1
0.379146787972869 0.320086781270941 1 1
0.377277937913883 0.362694258051227 1 1
0.560498960102564 0.565851151981325 1 1
0.669994118966772 0.625294154401602 1 1
0.455124893057705 0.484593978727729 1 1
0.537700961079844 0.489821119122891 1 1
0.276983098450619 0.227893476053999 1 1
0.454354861824067 0.40904608994232 1 1
0.472886746090756 0.434486947284704 1 1
0.739898575041376 0.635463704927855 1 1
0.367781634058523 0.336182060584169 1 1
1.18110580200525 1.06627274540304 1 1
0.359197617925273 0.339016900212918 1 1
0.400039559157522 0.398835802559679 1 1
0.677934664733948 0.601150918910032 1 1
0.81206152947492 0.735023498761562 1 1
0.564992753585403 0.519238161240548 1 1
0.162255342737739 0.174845690669976 1 1
1.07883016444656 1.01668197106297 1 1
-0.110950311961902 -0.091613951918046 0 0
0.471586117263479 0.408268765429941 1 1
1.31891402078852 1.18736791390222 0 0
0.308377515243273 0.292882393841207 1 1
0.771792509109194 0.707426467830862 1 1
0.156730445133133 0.221156915972842 1 1
0.276413558716707 0.2446554817169 1 1
0.189218137889292 0.174463137065175 1 1
0.226766719855374 0.204424590361876 1 1
0.742348322598562 0.665684740283938 1 1
0.222331729292447 0.210191987477087 1 1
0.566006729098468 0.518242552795011 1 1
0.462283276409049 0.39194800259557 1 1
0.290327947283643 0.263492159677602 1 1
0.736346930980224 0.727746660521001 1 1
0.93011350781086 0.822672572646196 1 1
0.335766136379304 0.278062816714028 1 1
0.534222231391282 0.502268231590396 1 1
0.44750525338349 0.389362214557389 1 1
0.228547896730837 0.199654809255519 1 1
0.520260786401605 0.466946365827263 1 1
0.401080312991288 0.357590962321872 1 1
0.683040974544897 0.624147281280585 1 1
0.375797013855495 0.335948566402332 1 1
0.247524793038521 0.249744062520883 1 1
-0.0115941137602824 -0.0178524006331733 1 0
0.426306968704674 0.399023438133184 1 1
0.661573198753862 0.614591324607991 1 1
0.517725550736103 0.45092582986407 1 1
0.0612895411832912 0.0190616910487934 1 1
0.337790528841532 0.294598320332487 1 1
0.490408154005522 0.507273194942385 1 1
0.574457035740989 0.526164578087816 1 1
0.252245650856963 0.246143323756937 1 1
-0.0185160640204504 6.08533361017849e-05 1 0
0.307336141919439 0.293979880607191 1 1
1.0401134622191 0.951932216370673 1 1
0.0838124049032722 0.0904678702203982 1 1
0.663760910202397 0.610363208829979 1 1
0.590098111924036 0.511456329200721 1 1
0.903630451978019 0.794497756162785 1 1
0.805728983967637 0.697130089487953 1 1
0.285646661580206 0.259491568745489 1 1
0.830231887681181 0.799533410418133 1 1
0.589221061355313 0.528496966929235 1 1
0.521319165880849 0.519320381844398 1 1
0.615292640637349 0.507490369491584 1 1
0.276461486812621 0.224377923733112 1 1
0.147051460486807 0.0334784624785647 1 1
0.445255239108667 0.39971899270709 1 1
0.615559130734917 0.569118950871863 1 1
0.306515667280112 0.292717791830283 1 1
0.405489783860238 0.337448934680743 1 1
0.491923423396465 0.472029873505921 1 1
0.856329939321362 0.79902545047345 1 1
0.606903156543376 0.552590362141665 1 1
0.653066922642208 0.583631516194001 1 1
0.222609467919982 0.226865737160843 1 1
0.592024425658439 0.598311062849601 1 1
0.648056366522664 0.580081218754836 1 1
0.726071471947121 0.676296281246881 1 1
0.657415390913603 0.56031691163996 1 1
0.390729848250805 0.376610730385038 1 1
0.463619819714004 0.440872072433716 1 1
1.12412723820196 1.06323618066676 1 1
0.55943658793988 0.507211209274183 1 1
0.674097423795623 0.612736706293711 1 1
0.712289628530533 0.634236990098509 1 1
0.433711386541565 0.412941704157554 1 1
0.790223339211546 0.717209736256734 1 1
0.576327576998741 0.542738002270263 1 1
0.42147193699313 0.363923507618704 1 1
0.542978624834388 0.503995206340938 1 1
0.318780476850156 0.283823422241841 1 1
0.350348235600856 0.323554188024086 1 1
0.400672518286736 0.354457529412061 1 1
0.155766323655731 0.119523537668595 1 1
0.766920759487455 0.683833395288559 1 1
0.333771461728148 0.332571382264315 1 1
0.0686022788899552 0.0570966101565135 1 1
0.24547704050469 0.205554624342954 1 1
0.795468792428599 0.709385066529749 1 1
0.718685811387496 0.682352659590769 1 1
0.696902524327863 0.633041162563937 1 1
0.458686365055888 0.417283576350882 1 1
0.727163499327975 0.694501980083001 1 1
0.556060186742938 0.499709558361777 1 1
0.900724373652345 0.781645550286397 1 1
0.582555604697111 0.504946661831383 1 1
0.499218514718828 0.476350534493962 1 1
0.40780312321511 0.355678305679811 1 1
0.453836452622057 0.414958130956796 1 1
0.885685596138166 0.809354432273851 1 1
0.132915939763426 0.11372112030208 1 1
0.0882274801357692 0.079724119831581 1 1
0.385421556114846 0.349864483539722 1 1
0.0983309918141081 0.122926926015407 1 1
0.765718305581973 0.678448692254952 1 1
0.245376401365063 0.277708306034133 1 1
0.387483388386619 0.35636830749958 1 1
0.467223757080872 0.420488005828908 1 1
0.650519188048219 0.606659482205561 1 1
0.532310128908597 0.401076795159514 1 1
0.072538722487297 0.0634399239464303 1 1
0.402036360048621 0.365754948696674 1 1
-0.0208596193580949 -0.0148248625119311 1 0
0.768097529980991 0.672399591543656 1 1
0.316167619507547 0.295625124580019 1 1
0.343483920131889 0.303904673627552 1 1
1.03035549471731 0.965606728701629 1 1
0.0634810403838365 0.0407723338058793 1 1
0.211160845877903 0.196498404056235 1 1
0.443269475937533 0.307622181930105 1 1
0.914087243817667 0.824723828836247 1 1
0.789703020810149 0.67053603438601 1 1
0.579490744618122 0.499527015284583 1 1
0.146581167855712 0.169623326366325 1 1
0.477033254122651 0.392475589132837 1 1
0.729077370681587 0.644951424443659 1 1
0.315166218813568 0.345381261298893 1 1
0.659978658184324 0.637363324364469 1 1
0.821903453343411 0.698629606186083 1 1
0.371300210223063 0.36206580263092 1 1
0.579786679530115 0.534730348072613 1 1
0.357195567270245 0.353046810340466 1 1
0.528857371645019 0.470059048350218 1 1
0.370466944229881 0.316206256729139 1 1
0.948197709813829 0.919896615679082 1 1
-0.161251235937673 -0.164786397893299 0 0
0.640212870872472 0.603990061041702 1 1
1.09284789369276 0.975114161187979 1 1
0.704875503445254 0.648610817633652 1 1
0.345766129143232 0.266359321957995 1 1
0.57435393770383 0.54867616697044 1 1
0.383998128039156 0.339514170468213 1 1
0.538771288716073 0.459587215588398 1 1
0.111047074962926 0.111238145120806 1 1
0.789993457333773 0.794283687347705 1 1
0.505082135156052 0.451320884881248 1 1
0.43887479835537 0.413203015011646 1 1
0.558661795837215 0.514604352963181 1 1
0.280778162122531 0.274325332508792 1 1
0.714430307811924 0.665466498177671 1 1
0.246346998510309 0.240605845883394 1 1
1.30228863989731 1.22349330420111 0 0
0.0524536571341428 0.0579410189026128 1 1
0.465599809527627 0.440351743422649 1 1
0.229029740997252 0.214965182748293 1 1
0.833141546153274 0.745586813879823 1 1
0.580805841917164 0.521812836870777 1 1
0.710709140220796 0.650676205875671 1 1
0.201176215988742 0.175100715465937 1 1
0.808099265916365 0.707363960656365 1 1
0.272612350190782 0.230741147901421 1 1
0.453150568459745 0.400024598454812 1 1
0.617601672331521 0.53868117636701 1 1
0.143153895271392 0.137595578334595 1 1
0.417147664066438 0.394555287680098 1 1
0.557548535559303 0.531512639188822 1 1
0.734915792557635 0.6599633033432 1 1
0.503552020255951 0.471244342954025 1 1
0.181233208552966 0.151495594727924 1 1
0.772040461671149 0.840413040789805 1 1
0.402750595591222 0.35483734012765 1 1
0.519201467744799 0.469741533751752 1 1
0.546100309170063 0.534475652506615 1 1
0.504934996944753 0.462448699806094 1 1
0.248457217553301 0.249463218640612 1 1
0.143301158008758 0.120997598155979 1 1
0.391352171661151 0.340251341909787 1 1
0.292681940834305 0.257601216943337 1 1
-0.104796049538917 -0.100998540492218 1 1
0.878510636811455 0.792008840959812 1 1
0.241075301668445 0.237747393220518 1 1
0.439306835485985 0.371199470808687 1 1
0.484054325563369 0.446117968763118 1 1
0.596737107327536 0.575957212022725 1 1
0.361222517223104 0.320345041086772 1 1
0.341592730489417 0.312542619582723 1 1
0.702610830132592 0.665414220738172 1 1
0.0888332938773178 0.0955346496375298 1 1
0.249654517349487 0.242833103142472 1 1
0.546121551676655 0.461694492763798 1 1
0.521508407824534 0.4855041590871 1 1
0.451341178866477 0.40475228167707 1 1
0.00976835234991383 0.0242088024497608 1 1
0.872799730569739 0.844536332118021 1 1
0.360898092537346 0.309884417136791 1 1
0.281955974938666 0.239515411777521 1 1
0.310981554153709 0.317790160145494 1 1
0.767170078676787 0.714434886397987 1 1
0.678007172816117 0.581888357939991 1 1
0.240514891685244 0.228029028197311 1 1
0.44230025349874 0.413530416726609 1 1
0.180314074805081 0.157052995141657 1 1
0.190264966352743 0.199567948448121 1 1
0.888340099297228 0.795867720647448 1 1
0.621079749456969 0.581731541805147 1 1
0.526949929594504 0.475190098944224 1 1
0.60867728091663 0.533086255151849 1 1
0.378310517559639 0.37044495806485 1 1
0.537518702720104 0.496628317428007 1 1
0.471922879925748 0.446003453147535 1 1
0.855498516249399 0.752711265671878 1 1
0.716556091882131 0.665521569131024 1 1
0.449652032420799 0.406903466226206 1 1
0.268750085371048 0.225780046722396 1 1
0.173100705954955 0.167754525561414 1 1
0.570004394915968 0.520924958814435 1 1
0.41595744505931 0.360292056969913 1 1
0.76714203607376 0.717899396845078 1 1
0.229689559520267 0.159851483664996 1 1
0.499819924572379 0.479535570106838 1 1
0.682205439875213 0.621010102658207 1 1
0.445798453854845 0.426380309867911 1 1
0.858459848687172 0.781176178113377 1 1
1.18969710307367 1.02652432459064 0 1
1.00441737505936 0.904429127552811 1 1
0.502441306754465 0.460264177482902 1 1
0.322158464603412 0.290520758514275 1 1
0.581327565175702 0.444815614441479 1 1
0.51152622144347 0.467791622839923 1 1
0.563452493011209 0.479670245979871 1 1
0.809273023500088 0.692162433076074 1 1
0.576873519655195 0.522657441542231 1 1
0.472405634280754 0.395306845380429 1 1
1.00264642804051 0.896452901380555 1 1
0.446738188045117 0.383390364020647 1 1
0.102690523978655 0.0860078201441232 1 1
0.68289544148195 0.581856967470374 1 1
0.603785510801909 0.552748490017028 1 1
0.00905002173254979 -0.00528628817079874 1 1
0.830628691518301 0.748164476289263 1 1
-0.150440068993322 -0.133552119241556 0 0
0.725729310167461 0.667526201950976 1 1
0.0993473710253807 0.0898623413331547 1 1
1.13111339417612 1.00206908733552 0 1
-0.042409262339197 -0.0465302557004566 0 0
0.931649635191601 0.881654849612882 1 1
0.45576422783907 0.419799872053276 1 1
0.498616627931627 0.464912944852007 1 1
0.711915227160654 0.620765570828216 1 1
0.318663185305024 0.302245789893177 1 1
0.398232302715871 0.370472715045922 1 1
0.416032055114223 0.387474975431524 1 1
0.345263208494032 0.318553843755611 1 1
0.615690661131584 0.554411242299671 1 1
0.562520044104326 0.505686327409738 1 1
-0.270709228109268 -0.24846289962175 0 0
0.0463008688283839 0.0336655566260373 1 1
-0.0861398319008008 -0.0631902044000886 1 0
0.762682892115092 0.717766072244472 1 1
0.709863045006312 0.638590561847786 1 1
0.10987922721272 0.100013428108949 1 1
0.345304214170475 0.287020066254754 1 1
0.444393059087042 0.409186750112176 1 1
0.390615805944448 0.366731896732351 1 1
0.186224117693529 0.180849171625742 1 1
0.491444092910647 0.447598026632077 1 1
0.179169791471053 0.0650191189145243 1 1
0.095741761039301 0.0628023425365841 1 1
0.625176588156007 0.538882458649406 1 1
0.643419549279994 0.561967501141718 1 1
0.430198969781371 0.408527231707477 1 1
0.0103488478579031 -0.0282735757398066 1 0
0.739344539126645 0.652762040256593 1 1
0.467633312807456 0.400977479086502 1 1
0.2563321382497 0.240272229410048 1 1
0.324588249915304 0.264635403800973 1 1
0.139813512221288 0.144735633623856 1 1
0.368902300517826 0.345678396184177 1 1
0.733382319511352 0.66283594134533 1 1
0.40439419665809 0.390410334944242 1 1
0.155450477515255 0.133241809173739 1 1
0.0137859223678679 0.0418795814904381 1 1
0.810381206208353 0.75916151632036 1 1
1.02059728000306 1.02554495786332 1 1
0.2685952851163 0.249308153645619 1 1
0.606883151819358 0.568857624520966 1 1
0.450657115035469 0.40598859403818 1 1
0.592715518826052 0.635381454984942 1 1
0.162421050651717 0.1813531357152 1 1
0.619965550830164 0.647583817653188 1 1
0.252868821092287 0.254402932767223 1 1
0.339611949701425 0.289820022538158 1 1
0.690379284277125 0.616476695637105 1 1
0.413791262004975 0.392159184072754 1 1
0.0542656752265279 0.0540592465709293 1 1
-0.0822893989729819 -0.101894037973223 1 1
0.206676972878799 0.16761889175243 1 1
0.999658759764113 0.923522844154394 1 1
0.186458863884899 0.167036614183844 1 1
0.648527661026797 0.584645897096473 1 1
0.305315735878037 0.266765276321696 1 1
0.0286142324893772 0.0191113804895639 0 0
-0.0496932853124545 -0.0295234505690535 0 0
0.147544998994449 0.148403273612631 1 1
0.0258401550169609 0.00951947984045238 1 1
0.423835633658446 0.389669686648569 1 1
0.153127796796225 0.201535619775151 1 1
0.542507574049877 0.514851199069784 1 1
0.122848536970942 0.0959526621774439 1 1
0.889500441693952 0.798372167188976 1 1
0.36856988852424 0.309025979076312 1 1
1.0760754557907 0.993945144719517 0 1
0.631772490668028 0.593971548849007 1 1
0.718953252041392 0.665982458219155 1 1
0.486502792417856 0.439688229155877 1 1
0.383512798827535 0.363573620923922 1 1
0.548469299407994 0.496567926682473 1 1
0.360550842721609 0.323701797861063 1 1
0.491387934458026 0.421973812881326 1 1
0.548617021666977 0.49286704514365 1 1
0.479183851941356 0.43878919044919 1 1
0.218177208789419 0.162334106644998 1 1
0.666120121248329 0.624299397480169 1 1
0.472189835071236 0.480697017182042 1 1
0.594003068602755 0.508649235152207 1 1
-0.169576840129355 -0.126191223237825 0 0
0.283892696018942 0.24451688568268 1 1
0.179349005139499 0.144272608870333 1 1
0.462619975016976 0.407428048256817 1 1
0.517209802997101 0.391652227642954 1 1
0.523434294023749 0.477266379235202 1 1
0.636996231343475 0.633200734353843 1 1
0.309193530554727 0.260240253697043 1 1
0.184153729203314 0.147829576122729 1 1
0.671209625413261 0.61544573888297 1 1
0.000198174615234616 -0.0145673551819349 1 0
0.566794433983765 0.502504160984741 1 1
0.672779998732874 0.579941278600899 1 1
0.402900310051596 0.356560220979163 1 1
0.889233574366534 0.836430122181544 1 1
0.357306396319815 0.314832699760873 1 1
0.284738755660933 0.253778261040741 1 1
0.422197807290774 0.445681841677413 1 1
-0.200541277078122 -0.186270090864833 0 0
0.273903683843987 0.243102350263475 1 1
0.734943774870494 0.639938672306041 1 1
0.633833892490354 0.599562196096092 1 1
0.737875259793809 0.653210677961407 1 1
0.272003907114941 0.256490299128264 1 1
0.292287332502589 0.281044800990568 1 1
0.479409417234006 0.391286022285254 1 1
0.203113183765891 0.183906091579847 1 1
0.505548496108676 0.479115467581369 1 1
0.363823786376782 0.313256740290333 1 1
0.554228839426325 0.459619861337198 1 1
0.26602461110177 0.159070378615689 1 1
0.625951797311919 0.587819370518299 1 1
0.343273689673897 0.276659808981268 1 1
0.366874767143481 0.334417209942156 1 1
0.129761653474683 0.122813930328157 1 1
0.457742597392436 0.42025799468798 1 1
0.882345143019411 0.816030531276014 1 1
0.467680935646612 0.430590286300744 1 1
0.590634143903802 0.5474465421983 1 1
1.15153506270123 1.02829981476225 1 1
0.27808078698863 0.224818470919396 1 1
0.998853830568652 0.903861681735926 1 1
0.75698255446674 0.68826878548334 1 1
0.579327520961914 0.472748701541551 1 1
0.590295616920624 0.546318374884433 1 1
0.752297898713337 0.679856513283656 1 1
0.561061659261176 0.547271932027629 1 1
0.18135820455908 0.189155572839602 1 1
1.13357731015972 0.993721627166179 1 1
0.304895232647925 0.256110656598477 1 1
0.375279732094553 0.343976312436209 1 1
0.299043660095213 0.288854629381656 1 1
0.147644616309897 0.159141070680099 1 1
0.587785874095886 0.531246167213784 1 1
0.752494323193739 0.730350222873576 1 1
0.494328800631498 0.450262713059199 1 1
0.356894297070562 0.338695934072576 1 1
0.675961123663332 0.5972370232261 1 1
0.380491512494455 0.336562236726027 1 1
0.29655905645173 0.194337045445991 1 1
0.901334881970238 0.841091329583327 1 1
0.475949167760569 0.418809410598917 1 1
1.22374553738886 1.10864349445461 0 0
-0.241734481543293 -0.160050266610898 0 0
0.545094552295675 0.489367767791794 1 1
0.8257343898306 0.741399033819157 1 1
0.831215693700188 0.740145513766364 1 1
0.0797632238007857 0.149171328086741 1 1
0.661749184899401 0.635363271461352 1 1
0.589140791107423 0.549263020685018 1 1
0.278548715496026 0.244641290057785 1 1
0.00220275083785472 0.0312052987551197 1 1
0.776848081140664 0.696649523018192 1 1
0.0488299927220933 -0.00365154072998368 1 1
0.426424191645281 0.380696058433013 1 1
0.496665597292507 0.453243007359362 1 1
0.626651134250389 0.598243374520419 1 1
0.840909490302545 0.717841761357611 1 1
0.585480289888316 0.525101403165625 1 1
0.505537394933354 0.471880083132129 1 1
0.347332094712298 0.330072113502551 1 1
0.462461789913539 0.400238460087389 1 1
0.730152785002613 0.660536117438539 1 1
0.982246460296111 0.909779674712145 1 1
0.530377611863232 0.458617571497239 1 1
0.996607187185464 0.918830937365884 1 1
0.308993120480457 0.25617047083624 1 1
0.489798716398768 0.421531386139377 1 1
0.430786164416987 0.413486928303269 1 1
0.773502474472251 0.628474830502673 1 1
0.489840930808214 0.461318960733024 1 1
0.300123722057426 0.281395625483785 1 1
1.29103432271458 1.19302695200908 0 0
0.207278387482166 0.180628002899242 1 1
0.548276393453953 0.516403309780988 1 1
0.550321125571435 0.540532889881912 1 1
0.323159404061577 0.305844858637245 1 1
0.563843915380476 0.502757394646307 1 1
0.323053512180317 0.300397213621901 1 1
0.105828250301508 0.0860063051403713 1 1
0.10260771557425 0.111881928446832 1 1
0.583134555426287 0.541993596591535 1 1
0.543693592317575 0.510975196174739 1 1
0.628212271250399 0.588951165591862 1 1
0.533624609882686 0.502591650156546 1 1
-0.0680195803553574 -0.117340599469888 1 1
0.581497703678848 0.534731467923307 1 1
0.411428594181679 0.358756015959889 1 1
0.44301625128998 0.39755206870147 1 1
0.32706960786585 0.306890595488837 1 1
0.886277256407205 0.808233850128275 1 1
0.369881401942627 0.420036102223073 1 1
0.790614161231947 0.72003856326802 1 1
0.604207206651175 0.540199466072088 1 1
0.933716717723984 0.834528431575792 1 1
0.466043327307325 0.40551848753019 1 1
0.39758893548874 0.345458747716479 1 1
0.387224574391791 0.357702695303009 1 1
0.536130413715162 0.464278596120423 1 1
0.607443603313898 0.612681752831363 1 1
0.336132159702647 0.303947381251882 1 1
0.515267560009219 0.456490551576458 1 1
0.20891831029022 0.182910424325984 1 1
0.670647664002738 0.638091389539376 1 1
0.429735650542978 0.385893274463737 1 1
-0.11985522900235 -0.131048542639603 1 1
0.343748617470655 0.321788907562161 1 1
0.108438779549331 0.14515353030404 1 1
0.762296709519102 0.685124500806184 1 1
0.467955861817952 0.440011693676239 1 1
0.0229381086298517 0.0269478197212139 0 0
0.404769269472243 0.345648485773652 1 1
0.404415070769553 0.3645265115413 1 1
-0.161235873682258 -0.172260359486246 0 0
0.654060213014237 0.606057296682168 1 1
0.46876083991532 0.414208906115485 1 1
0.377347401926476 0.341891240283293 1 1
0.342471565025006 0.275480968164716 1 1
0.559952888526517 0.525806613752983 1 1
0.482873520143495 0.415745527196965 1 1
0.283248652468746 0.262311618622903 1 1
0.390662458973788 0.340554769040609 1 1
1.25833190828489 1.12579459488239 0 0
0.170550498807582 0.151508853384125 1 1
0.52416910134173 0.487535710854919 1 1
0.50712265574757 0.481492920798311 1 1
0.310767386818479 0.276327639719484 1 1
0.303043263068815 0.338696542577908 1 1
0.830321851938098 0.755346409932295 1 1
0.490392519940289 0.440108924558432 1 1
0.183608532302508 0.160909500090547 1 1
0.426773406898427 0.409786128703782 1 1
0.55226634601824 0.431645933457148 1 1
0.646300400103917 0.574589033549487 1 1
0.0342429554033236 0.0258560601905167 1 0
0.331771424447148 0.329753612979361 1 1
0.500806580914227 0.422559506853181 1 1
0.435784327894438 0.37498354687706 1 1
0.220478675231704 0.207669851547284 1 1
-0.0029996848363818 0.00954436856421152 0 0
0.00266541707858492 0.0249091010879366 1 1
0.625470620286985 0.576933269717257 1 1
0.833027215804398 0.738855154248176 1 1
0.0906813879536179 0.0794391398380364 1 1
0.767706863044042 0.685675111571361 1 1
0.672413438422111 0.601415520029412 1 1
0.584826034550429 0.524951658437219 1 1
-0.160036046617334 -0.131762973557732 1 1
-0.0317985542123545 -0.0199780293084314 1 0
0.783536867667898 0.677225606743733 1 1
0.483497487261124 0.443518004545057 1 1
0.267205608437729 0.245724810338061 1 1
0.213056263372772 0.188746380822004 1 1
0.115310270041552 0.0851718979498071 1 1
0.790315148557839 0.745154437849238 1 1
0.410966862675303 0.389434242672805 1 1
0.336688906992865 0.296834017351812 1 1
0.487988491511599 0.427239586107151 1 1
0.0314609489574095 -0.00400712648302938 1 1
0.645437569555798 0.580208504396311 1 1
0.310118450365907 0.271020758840912 1 1
0.442435506723727 0.410424111317529 1 1
0.28730857044654 0.263025709431689 1 1
0.48531593716311 0.44715262737196 1 1
0.390439939159224 0.363787141310431 1 1
-0.0113909258078564 -0.00580264648825557 0 0
0.23510393812145 0.206371058289801 1 1
0.726345726269375 0.654850365538941 1 1
0.327281628733796 0.277123078261599 1 1
0.620040099885311 0.539128802575978 1 1
0.497297233783549 0.453223189516512 1 1
0.24751012309452 0.22750385085336 1 1
0.366518601385542 0.31089824609721 1 1
0.367110601755986 0.335697103482446 1 1
0.779948709536674 0.70210435705391 1 1
0.123579436972272 0.122474982878911 1 1
0.740883702259442 0.688556219986794 1 1
0.326570474341391 0.294613912622854 1 1
0.112485428725745 0.090284374955543 1 1
0.731435555042772 0.61940468800872 1 1
0.264615103583312 0.230684066985351 1 1
0.505969489333749 0.441619070138099 1 1
0.331742277515825 0.308426283397742 1 1
0.398709043099575 0.357774835564259 1 1
0.106834981680085 0.0994271535829203 1 1
0.728853013758352 0.651376374003301 1 1
0.154540168130867 0.128810331146693 1 1
0.479991798870884 0.440022664490265 1 1
0.662091536908179 0.589718870595646 1 1
0.472072743655825 0.422166284279455 1 1
-0.0669298068857814 -0.0655563116098508 0 0
0.402048470783961 0.350758993834404 1 1
0.297454742691944 0.253463030485664 1 1
0.536312084026054 0.503744298617474 1 1
0.0475720476593896 0.0311228017917715 1 1
0.122351579198592 0.129819367813126 1 1
0.544860638472078 0.512179928552819 1 1
0.658689190188714 0.585373279157624 1 1
0.368606470236006 0.349343750880479 1 1
0.451294863703921 0.383413858647515 1 1
0.383044605057517 0.390329134462228 1 1
0.28258245735948 0.188921367500961 1 1
0.89791503426817 0.825669077519563 1 1
0.883678588507848 0.823002723292612 1 1
0.974013952724822 0.869243936656799 1 1
0.0663237574122279 0.053598242451023 1 1
0.369919316298788 0.36668242004848 1 1
0.992072063878786 0.903966976495559 1 1
0.127209850726685 0.113593504776729 1 1
0.248130835884632 0.226214231792066 1 1
0.327448842984329 0.295957513491538 1 1
0.269590694001587 0.22795152699115 1 1
0.788394673466709 0.701882619999687 1 1
0.359454053847295 0.309412779313633 1 1
0.399760817391971 0.354189892752401 1 1
-0.005980795944031 -0.0151077631570814 1 1
0.244894028661932 0.221683438777718 1 1
0.35465518373712 0.323338775948955 1 1
0.960771717466288 0.890162716753228 1 1
0.314528606548353 0.282635998090667 1 1
-0.259388233981771 -0.251256042253436 0 0
0.532551266119339 0.481976577387518 1 1
0.831539369868926 0.729690474325514 1 1
0.266472229794353 0.258117720220964 1 1
0.467964299737737 0.422153110177458 1 1
0.295250850930413 0.304301688560298 1 1
0.426662446471344 0.387457922031058 1 1
0.24284007096542 0.319879494213803 1 1
0.280238455724993 0.241954203675102 1 1
0.848070507521723 0.781662697776467 1 1
1.02552298561136 0.952218882325911 1 1
0.384847062909697 0.344406636142688 1 1
0.445185666464699 0.38692355212605 1 1
0.539328595872951 0.42489169308961 1 1
0.320959441504098 0.300194566603127 1 1
0.825567916948105 0.772483967528392 1 1
0.691505153422642 0.636096383101609 1 1
0.52255711827968 0.463868930095173 1 1
0.0513798697443532 0.0532768829669262 1 1
0.899859617444629 0.77752783387577 1 1
0.402613907088861 0.368012491203098 1 1
0.232027849927113 0.220450628085608 1 1
0.433447920283879 0.390443903986725 1 1
0.288098582782144 0.331806611603728 1 1
0.814169103154552 0.766391327417026 1 1
0.391204609971575 0.351560618337941 1 1
0.481939742861049 0.433681773439419 1 1
0.599538790424678 0.564957144392099 1 1
0.893003189179443 0.7833934850592 1 1
0.461918967073963 0.394473795446633 1 1
0.744186386255868 0.652576381690962 1 1
0.45861589346735 0.418996357904062 1 1
0.167013073022138 0.136673029212401 1 1
0.96708787130778 0.875299254817917 1 1
0.479186372149206 0.431450606559347 1 1
0.161964507352658 0.14515875829719 1 1
0.398268468831414 0.36496627252977 1 1
0.520821530960422 0.471982654928997 1 1
0.249993090047725 0.224772866848789 1 1
0.649774387576667 0.567819823190811 1 1
0.413371918725576 0.387609784604337 1 1
-0.011371422070249 0.0125267457585842 1 1
0.161984673784951 0.122199818517518 1 1
0.189444053152974 0.139371181632241 1 1
0.749447427105703 0.671788422968051 1 1
0.11528882759575 0.110287556612273 1 1
0.521106971227815 0.474503658356235 1 1
0.829430212296318 0.7419696503629 1 1
0.4437783951822 0.447022437681803 1 1
1.16555382638775 1.06534408805456 1 1
0.509304240893664 0.477762735591309 1 1
1.03302871523505 0.94480175241228 0 1
0.405764690186276 0.340247787029815 1 1
0.0149468497877446 -0.00508579768348429 1 0
0.543094002977294 0.50164282460808 1 1
0.588308710961187 0.554114918535885 1 1
0.98932288182563 0.962370643993164 1 1
0.896018205744909 0.824169826950111 1 1
0.384137222269381 0.356928614218043 1 1
0.272867049309041 0.24417707238285 1 1
0.960237318522435 0.851434958084875 1 1
0.408901653866736 0.355343992505109 1 1
0.315998084703155 0.275870792760936 1 1
0.399883995044799 0.41431470068909 1 1
0.247831908828655 0.209805816136519 1 1
0.517152536161727 0.47910896923916 1 1
0.563960442251742 0.558186593359779 1 1
0.603404459450081 0.56699790523488 1 1
0.242910715310106 0.214864904479331 1 1
0.488041906108644 0.435043842322916 1 1
0.259661865909565 0.219025034495345 1 1
0.511460879933842 0.448940203235248 1 1
0.236777533587368 0.211371311665783 1 1
0.544302988787088 0.516061256114687 1 1
0.26021940221081 0.261680891109125 1 1
0.381747881569294 0.340996163637758 1 1
0.328272444796849 0.281659692490423 1 1
0.131421112915301 0.122272572507476 1 1
0.539774279739191 0.500143117078376 1 1
0.383657881772752 0.338075491667877 1 1
-0.0338232185116681 -0.0363684309775157 0 0
0.38208443806218 0.354115995562435 1 1
0.161668732024603 0.111803480601673 1 1
0.522920428284534 0.487324897302983 1 1
0.393037014246884 0.339775865384723 1 1
0.499339343259143 0.444705968925906 1 1
0.36643619255317 0.31335565239627 1 1
0.824930938374605 0.738768726737838 1 1
0.219749400973634 0.182463425647924 1 1
0.275806805046355 0.220965998859685 1 1
0.454072360351064 0.393615087067466 1 1
0.775176900159242 0.711824518269902 1 1
0.893943842546787 0.809898452118218 1 1
0.440597244954792 0.433976789992982 1 1
0.447558679384502 0.39969792834637 1 1
0.205328771289176 0.193572363013172 1 1
0.523314777439087 0.455215883629171 1 1
0.777724490513079 0.699045606744734 1 1
0.641540687940594 0.632347270972454 1 1
0.204159479982402 0.218040274272406 1 1
0.912853539342026 0.818804234088865 1 1
0.480294048831334 0.441777758312592 1 1
0.48638755372567 0.429768005561009 1 1
0.697753972817398 0.632664923614348 1 1
-0.079458922346767 -0.0750638065277531 0 0
0.331383889321991 0.30021936481506 1 1
0.848935476806228 0.771095341517074 1 1
0.741808831660376 0.685823033088095 1 1
0.63553399985467 0.588778446593655 1 1
0.899958916930236 0.804933499906512 1 1
0.637631361235708 0.57071917274806 1 1
0.402112605828698 0.330833827457966 1 1
0.826828694928611 0.753526249912497 1 1
0.903766466325681 0.823231813020658 1 1
0.440333075188169 0.390620450998617 1 1
1.13305959356623 1.01397486474729 0 1
0.345377354059049 0.29547184897915 1 1
0.372201927029352 0.331335008238453 1 1
0.382689097438082 0.343605352705404 1 1
0.753110162572779 0.709047134844899 1 1
0.559493189597702 0.52798164462507 1 1
0.48326916085006 0.458205676645034 1 1
0.504304682933434 0.470998309693403 1 1
0.599731815874034 0.535866060449511 1 1
0.403168512604311 0.403742686704596 1 1
0.314245959449459 0.286954692987529 1 1
0.700257266425418 0.631995992672422 1 1
0.392574397199515 0.358983857799279 1 1
0.660122896509043 0.616705196420445 1 1
0.996176791470036 0.925170291546104 1 1
-0.0286471013554244 -0.0307281732604056 0 0
0.0642852557324826 0.0326004001901658 1 1
0.579377468224141 0.535307002794447 1 1
0.0897947650712003 0.0792318244577651 1 1
0.486245563714731 0.446994058921569 1 1
0.470500908769885 0.462400429460955 1 1
0.302381110802584 0.273326495378018 1 1
0.545512491215582 0.517154907628752 1 1
0.452419550594839 0.428502770234081 1 1
1.06216611328056 0.990364709563854 0 1
0.102033742971528 0.135505268815901 1 1
0.286201862199817 0.266808740048061 1 1
0.561357380022147 0.512463227042761 1 1
0.498853180602747 0.440039427933924 1 1
0.186767692660807 0.192225757998241 1 1
0.860052892661439 0.76849192309277 1 1
1.02289793220734 0.94389293901141 1 1
0.630276861369058 0.594733077061051 1 1
0.659006868126997 0.562334397373219 1 1
1.09280168394275 0.962505151720625 1 1
0.388608603689463 0.323435919386164 1 1
0.319394677789003 0.272829986186109 1 1
0.633699256058673 0.569755034370349 1 1
0.32608143813421 0.309776501238423 1 1
0.437565964307722 0.385086280178037 1 1
0.385382272263781 0.327126799409503 1 1
0.583594946945901 0.554741601885476 1 1
0.299298656964484 0.310803694217146 1 1
0.449235083330304 0.443098789113779 1 1
0.924147997219347 0.867534204006581 1 1
0.561098779578642 0.48331413809973 1 1
0.740072930733516 0.653423754539713 1 1
0.437035104286514 0.383890006950213 1 1
0.407686516348956 0.368862611339219 1 1
0.239198033345342 0.224320013538781 1 1
0.6078171076185 0.543887804897706 1 1
0.727728132203461 0.641069953701305 1 1
0.0892404492858405 0.0696352070199078 1 1
0.597181383344021 0.572061070777801 1 1
0.155648076626657 0.152928668944693 1 1
0.829587758832657 0.739622434176555 1 1
0.550269627996426 0.505135627605671 1 1
0.722073810692492 0.678031440337846 1 1
0.896283561973527 0.818523949705391 1 1
0.545116533589303 0.504270528378641 1 1
0.63863584098073 0.653045903556057 1 1
0.561116616320691 0.475903541777715 1 1
0.428383749754254 0.381683333049303 1 1
0.0849189684023203 0.184519218039257 1 1
0.860527411416841 0.75326851694337 1 1
0.141000992626995 0.133629488547091 1 1
0.481856434208286 0.475691006305149 1 1
0.205577060057756 0.177754607165014 1 1
0.10171567589079 0.11142250870373 1 1
0.173727394611755 0.162317563000683 1 1
0.436281883742419 0.380825863134156 1 1
0.338325808932011 0.315346160473395 1 1
0.0477876009737933 0.0225498606496125 1 1
0.830407912304436 0.742644806920368 1 1
0.146113643625842 0.153173046653909 1 1
0.345698737964568 0.297254923233174 1 1
0.553653709775097 0.538444653537472 1 1
0.567464348036438 0.482333926599516 1 1
0.824062598970566 0.775650194271845 1 1
0.253635638228814 0.19783029963837 1 1
0.720110144187438 0.641180028359231 1 1
0.203977607735333 0.197690269066152 1 1
1.00665209778763 0.920120988237605 1 1
0.514244268649786 0.472057598436369 1 1
0.881141610649319 0.800111600133442 1 1
0.40048110000401 0.378036492984544 1 1
0.332117914319269 0.321375563050131 1 1
0.220879929250241 0.216288951542711 1 1
0.471084405872349 0.423143720431686 1 1
0.750837476917597 0.702010009070974 1 1
0.368222380626515 0.331615931868891 1 1
0.449482994034019 0.37432856838878 1 1
0.422301651649689 0.356692979329634 1 1
0.71334595200224 0.660688781545052 1 1
0.716067549641208 0.645654423236275 1 1
0.563343519425078 0.490745550256578 1 1
0.730096066047751 0.654668063686526 1 1
0.196233000314053 0.188181588121369 1 1
0.445728544952728 0.337373976717708 1 1
0.620422973137607 0.598514812877587 1 1
0.696927079953206 0.619350545851068 1 1
0.760589008325207 0.779142273139903 1 1
0.282611515692017 0.202252136015877 1 1
0.0427748787668968 0.0156965042148121 1 1
0.479458978707603 0.449826389128869 1 1
0.539629645739761 0.500415951948206 1 1
0.480958513840086 0.506737838968589 1 1
0.715857734955556 0.658632073705372 1 1
0.449226627268614 0.393204305063384 1 1
0.685305625141372 0.620128952139375 1 1
0.2041174746049 0.179162009505178 1 1
0.100819932280167 0.0951578256651881 1 1
0.34885927116003 0.301235702406351 1 1
0.207323690448128 0.215858926749784 1 1
1.02030046450758 0.855981956372993 1 1
0.59522863748997 0.54186543072292 1 1
0.629216019303982 0.591414891000066 1 1
0.132954725435956 0.121863974488215 1 1
0.273122069651302 0.249663164977404 1 1
0.574317283808674 0.492811076085464 1 1
0.447234009686294 0.429620175495084 1 1
0.441779988660715 0.412869488597689 1 1
0.598335650253907 0.550205250499172 1 1
0.319592084648337 0.357390110128241 1 1
0.513800243937844 0.432316748112794 1 1
0.25340681360676 0.202826961238462 1 1
0.400739574851129 0.37226869757985 1 1
0.27377470245525 0.280834832573615 1 1
0.533521499839499 0.474309159831192 1 1
0.522652782525576 0.469009516135111 1 1
0.37795278150047 0.34904318325486 1 1
0.343691736604655 0.297092814989686 1 1
0.740828563358741 0.653028451250791 1 1
0.457305023271429 0.380152005293036 1 1
0.393268982496442 0.370485550610125 1 1
0.652543551594876 0.582577764027032 1 1
0.242129298317736 0.268801178578597 1 1
0.721761974567218 0.618432422007355 1 1
-0.177729997395742 -0.178022129341511 0 0
0.873329694540599 0.819982834038354 1 1
0.41856055755932 0.38471569766738 1 1
0.283711939909389 0.236883923548187 1 1
0.144286223440076 0.126620326179859 1 1
0.988618662506523 0.899041572596904 1 1
0.432390096329269 0.394148486194138 1 1
0.84724417149606 0.743556019760096 1 1
0.668930308245783 0.596218414758391 1 1
0.833191262751505 0.748984209718135 1 1
0.16519490283744 0.143380052457044 1 1
0.555333549235091 0.484956334457291 1 1
0.587373976519834 0.50550389639732 1 1
0.329595325945507 0.286912081044623 1 1
0.331275552913423 0.316679739989224 1 1
-0.275170506512275 -0.233508625659977 0 0
0.57570434964948 0.473162585857979 1 1
1.1378552146516 1.05101170063473 1 1
0.531283097291869 0.472212296890921 1 1
0.460552997709084 0.432364671517975 1 1
0.44256574660138 0.388586446166027 1 1
0.364004895161154 0.340296967064237 1 1
0.37471580992577 0.338640966489172 1 1
-0.192319002102511 -0.193972519025768 0 0
0.13493035923105 0.14726361574651 1 1
0.201288054845394 0.188212214715546 1 1
0.0937253459227183 0.0618842972439803 1 1
0.363554428366109 0.321643119135913 1 1
0.306709094689907 0.311057394348989 1 1
0.0598772533286089 0.0612952175072022 0 0
0.340410686486187 0.305691892047152 1 1
0.405725967596146 0.349538268132102 1 1
0.495335947478098 0.459435932813892 1 1
0.58852957154558 0.53019142362648 1 1
0.387884148399394 0.358099530386265 1 1
0.230054376580001 0.112228460139938 1 1
0.232573297385086 0.204010757205183 1 1
0.368870805538688 0.277533486208224 1 1
0.57679306900781 0.530816702975519 1 1
0.270565326518274 0.264587754333612 1 1
0.285645730101264 0.260665256426119 1 1
0.0923827474414938 0.122846037787836 1 1
0.544267546028465 0.496427538189957 1 1
0.399988206094282 0.358625956832123 1 1
0.0899404724308864 0.0480622307925262 1 1
0.0937328618838043 0.0810919739651861 1 1
0.600148253536951 0.537207269175572 1 1
0.0972040739672689 0.0763964113571065 1 1
0.663861579663246 0.594246829875423 1 1
0.223837017248744 0.208870362762342 1 1
0.373392506695886 0.352889699672528 1 1
0.341898291937321 0.306693928029898 1 1
0.565465128760242 0.520979859676349 1 1
-0.372414010840547 -0.369280299102761 0 0
0.272006403529432 0.26293973887814 1 1
0.176754343644346 0.179343018272133 1 1
0.274456630691496 0.259701277583043 1 1
0.416541689017348 0.366480676087049 1 1
0.250503265540259 0.216999810133523 1 1
0.871917058278362 0.839108010725693 1 1
0.532220245420991 0.489972273179493 1 1
0.668887231381972 0.578912176589455 1 1
0.634098059347195 0.586546524555278 1 1
0.606756887584296 0.551173436031706 1 1
0.577718623881895 0.538979467060858 1 1
0.890399617131807 0.810908457729097 1 1
0.500939028026506 0.459837654370719 1 1
0.3293256176871 0.29874045228256 1 1
0.389831966529788 0.372130580143221 1 1
0.687411848130864 0.616548125136678 1 1
0.776516909370264 0.700590348275181 1 1
0.425208186167371 0.335954257624598 1 1
0.388818359253873 0.334274840588827 1 1
0.280004321021971 0.241990677937224 1 1
-0.0240885663406078 -0.029912307927828 1 0
0.382198134481983 0.347178537251281 1 1
0.494332880540938 0.464836378788932 1 1
0.260586500564007 0.235529502782879 1 1
0.234036261746164 0.21402191293467 1 1
0.875993654764208 0.808665284564357 1 1
0.532622832000443 0.47246845139812 1 1
0.16552382011263 0.147579911396176 1 1
0.916277782757241 0.819077038986032 1 1
1.17124193780537 0.994237753462825 0 1
0.422738494201112 0.469292015252723 1 1
0.261254253353188 0.236311312769082 1 1
0.0598513083275243 0.0664374077699197 1 1
0.103539939006745 0.099600133130556 1 1
0.486167592874236 0.444789917476777 1 1
0.355473605740133 0.351281190027696 1 1
1.02015946431131 0.994028709072611 1 1
0.609277123984396 0.544792163411675 1 1
0.277488279003514 0.189726189843199 1 1
0.353805642980262 0.313812390413958 1 1
0.373341104359381 0.330541338580545 1 1
0.646964266170417 0.584555553829209 1 1
0.510369539502199 0.452714749444199 1 1
0.708926361717696 0.627341168483113 1 1
0.982831844036416 0.887799832583558 1 1
0.0554565855462407 0.0919637443859783 1 1
0.572040405449596 0.491434008597537 1 1
0.150531568557664 0.154055321124774 1 1
0.500613190262614 0.471595655450501 1 1
0.153886341483982 0.176238009404726 1 1
0.553623159346244 0.494684001240438 1 1
0.437367949297227 0.397185731134586 1 1
0.242662954855071 0.212827337197675 1 1
0.947823674635161 0.867175951387285 1 1
0.195414624024747 0.167312224161921 1 1
0.702765204728354 0.620367535785365 1 1
0.702301257529419 0.63055129014546 1 1
0.257485983936129 0.263989821815328 1 1
0.0389831643034441 0.0810895908225383 1 1
0.383924332090697 0.323082685123693 1 1
0.821239495776274 0.751160162643683 1 1
0.427777418630847 0.358372128760563 1 1
0.647763082003741 0.573303999528619 1 1
0.673808537683747 0.608619982423345 1 1
0.237302206033561 0.210094053832508 1 1
0.886917628171471 0.801085329303844 1 1
0.218174542415133 0.191552623327003 1 1
-0.0861700343593233 -0.0653626125061914 0 0
0.430316039471948 0.415937559172738 1 1
0.909416529928116 0.789556035587529 1 1
0.369374029890358 0.356058295331648 1 1
0.827710752114054 0.720587608212368 1 1
0.628827048583808 0.574554275998973 1 1
0.692280109901209 0.607264507254534 1 1
0.411789385961959 0.30769929904239 1 1
0.678687899798271 0.615700192927815 1 1
0.363173244507681 0.347741688430832 1 1
0.53509745914577 0.472282932722703 1 1
0.946421810592623 0.867791088341438 1 1
0.569408066804293 0.484479347906068 1 1
-0.150766810543125 -0.144934714403782 0 0
0.330438009834777 0.298879896630316 1 1
1.11810887903397 0.994354292393389 1 1
0.618923681955601 0.56396463000788 1 1
0.366447655713813 0.30919489459997 1 1
-0.0483311569522775 -0.0443805158223547 0 0
1.10422515664685 0.969885437952795 1 1
0.395150401569721 0.354084939557856 1 1
0.422846768401555 0.369741041103871 1 1
-0.0429380459277293 -0.0655146869008336 1 0
0.28313551086873 0.255209600377743 1 1
0.0403520236124658 0.0519512216871257 1 1
0.8200284985166 0.743594287131637 1 1
0.46079789549196 0.354237718552469 1 1
0.704505124055107 0.639619553677718 1 1
0.701928129975696 0.659328985510011 1 1
0.801515719100659 0.732505096908202 1 1
0.459653204875504 0.391191629499114 1 1
0.430532914956462 0.378866082328318 1 1
0.659343879858689 0.5859004541083 1 1
0.71456024739083 0.659972319236626 1 1
0.0526374497566157 0.039647899033187 0 0
0.414892101278181 0.324337676887421 1 1
0.416778701111399 0.364603617859316 1 1
0.244425558959942 0.251099594609766 1 1
0.701034964737389 0.631989288928401 1 1
0.284668240003661 0.262794315862017 1 1
0.384561422201763 0.333441162071711 1 1
0.761340829785069 0.717284563515547 1 1
0.29338411363579 0.275875824946979 1 1
0.732397478702103 0.678236820960184 1 1
0.368686752802502 0.304381572557718 1 1
0.0350374738772393 0.0147987554683277 1 1
0.59275591293025 0.525807000031127 1 1
0.56834157043291 0.521438996531804 1 1
0.451586235868143 0.377928109385197 1 1
0.526691731088475 0.489756556906609 1 1
0.644278957306025 0.611683172246452 1 1
0.233083174620255 0.218656220861664 1 1
0.405960706663336 0.361406819154561 1 1
0.753830304303103 0.693287957319463 1 1
0.0108202046974167 0.0428895433113234 1 1
0.288208169165748 0.267692222364206 1 1
0.924089698477671 0.87501364445024 1 1
0.220378867938605 0.234115303848733 1 1
0.683576727839077 0.644876612804165 1 1
0.0789321558343522 0.0870127233238385 1 1
0.741417835781022 0.675726243173129 1 1
0.37167778256753 0.322227887696783 1 1
0.254971916542143 0.248762170972616 1 1
0.238005927667909 0.224185244435033 1 1
0.648017243527629 0.585587301433441 1 1
0.720107487824846 0.618349153500288 1 1
0.613044205544209 0.55685739153615 1 1
0.366616196220048 0.361613147488488 1 1
0.585815326276708 0.523888994490576 1 1
0.52244525691264 0.480923933854499 1 1
0.450242957542432 0.431919901268515 1 1
0.978247560405867 0.914385605868807 1 1
0.727688319085374 0.635462975075549 1 1
0.875768843742917 0.773070939863204 1 1
0.82762107514696 0.786842567392746 1 1
0.39251404522377 0.358867091701019 1 1
0.5108898003759 0.384542136547843 1 1
1.00992422014843 0.929253940390952 1 1
0.742925060818152 0.663207699368217 1 1
0.561686718500877 0.519172549698816 1 1
0.759251708081044 0.68957412696597 1 1
0.292254452081093 0.255826503356929 1 1
0.378642728802025 0.351077390905721 1 1
0.463301293836529 0.421043294359569 1 1
0.452474608640462 0.409766073327379 1 1
0.486105875990584 0.483582125251166 1 1
0.0692432849048304 0.04703746320302 1 1
0.687809175426296 0.599738563356253 1 1
0.390345696420528 0.400542024824227 1 1
0.827109643131944 0.753265022097133 1 1
0.279030752008078 0.240135369083057 1 1
0.415103345213611 0.344938627091286 1 1
0.446155735082997 0.414389578754377 1 1
0.803747474230286 0.734442816352465 1 1
0.264622149186739 0.221823599012834 1 1
0.809274851420283 0.752721061230692 1 1
0.862074897069123 0.760721670375502 1 1
0.262029145752976 0.245895287056115 1 1
0.144843721061515 0.144646972184705 1 1
0.440000411566858 0.415926215107511 1 1
0.505830066649812 0.449479417796317 1 1
0.621965830525071 0.567342301602628 1 1
0.95398680127955 0.799226347637001 1 1
1.25837261328595 1.14715122910894 0 0
0.307617667922544 0.310621397730097 1 1
0.114091342681373 0.126907632016413 1 1
-0.151160248272895 -0.139007753444251 0 0
0.331867007734712 0.313412224429458 1 1
0.418320548689969 0.352799394761564 1 1
0.0605760267705026 0.041112444264982 1 0
-0.131616020987558 -0.105654100193054 0 0
0.569399112635013 0.554814143405837 1 1
0.539362062311557 0.445976135659732 1 1
0.612457889276091 0.535859564233218 1 1
0.517123455216423 0.46925582731272 1 1
1.02819101985882 0.923033444999593 1 1
0.206293085554793 0.164711785335302 1 1
-0.141222481854898 -0.143424786594033 0 0
0.258901163470398 0.325524468251742 1 1
0.155042384844949 0.128861903003166 1 1
0.442300869638864 0.399591609315894 1 1
0.108853833269015 0.118084487775313 1 1
0.79271303161188 0.706387209588149 1 1
0.736028770215095 0.678034317475118 1 1
0.723912551051728 0.669575215063997 1 1
0.342618893453958 0.306274494294537 1 1
0.516143028914859 0.449348611625104 1 1
-0.242346429118546 -0.156518866618016 0 0
0.550805812716222 0.482257520272928 1 1
0.749621208526919 0.655919162535074 1 1
0.181249195072573 0.214131934172704 1 1
0.19058984752601 0.216182492323762 1 1
0.232243177699087 0.294476128598323 1 1
0.179229530373193 0.175012841007044 1 1
0.387026383968816 0.324860004208012 1 1
1.02618736842823 0.910112258005082 0 1
0.508657731948493 0.495765205719528 1 1
0.486509878710831 0.45783557179099 1 1
0.550363912376881 0.485384975287914 1 1
0.103512183164505 0.0866660626307519 1 1
-0.0635596637261019 -0.0191018913359565 1 1
0.460719812511689 0.421769368797454 1 1
1.06826363303708 0.979148668559036 1 1
0.0478990037258683 0.0537462798876179 1 0
0.612093955552251 0.58206139526299 1 1
0.801137709313254 0.70648233585351 1 1
0.718894567428141 0.735299878682118 1 1
0.082393236834474 0.081113117590633 1 1
0.671052994021044 0.597659950817862 1 1
0.571575569517587 0.504336322860631 1 1
0.488316168454073 0.451827231641019 1 1
0.50903483688466 0.482473056617171 1 1
-0.128903574366395 -0.12152511150757 0 0
0.710450396573529 0.639037211663375 1 1
0.624119868367237 0.570090787303745 1 1
0.776572689050773 0.7170646618197 1 1
0.8723613065077 0.769798075626939 1 1
-0.0343594677278232 -0.0364277546665737 1 1
0.300277941877537 0.262372433365831 1 1
0.559187238846333 0.539679720577259 1 1
0.119004859973072 0.125633353751599 1 1
0.580260373093722 0.537849909264614 1 1
0.0296789076381612 0.0168943285007335 1 0
0.22687153474268 0.248119988947134 1 1
0.837142435914375 0.764011596666614 1 1
0.27284664652901 0.303100141875458 1 1
0.382461294711501 0.292484105026435 1 1
0.596623568039344 0.534237686727428 1 1
0.521709515987552 0.464877290026999 1 1
0.678715499906586 0.598875578685619 1 1
-0.264056821910415 -0.253071227900408 1 0
0.750113314422991 0.677542588956212 1 1
0.455495909127376 0.480488635772672 1 1
0.166516393454622 0.158188880793736 1 1
0.575520601693999 0.530441484899932 1 1
0.812423830255518 0.694911637510902 1 1
0.142479811079336 0.114764600238862 1 1
0.266225029739288 0.262227271166123 1 1
0.584158964411174 0.505189630693387 1 1
0.587281078720353 0.559120207197346 1 1
0.647624963954981 0.56309007893833 1 1
0.858550632596585 0.751257190948875 1 1
0.0875145110411781 0.0728411422230832 1 1
0.659514343670369 0.597873709377176 1 1
0.0769463802685067 0.0779887659260514 1 1
0.444481715534088 0.396057677077811 1 1
0.553297542434462 0.506897458156365 1 1
0.493327329206628 0.460543245083016 1 1
0.348924833702341 0.31168326685248 1 1
0.303346123848732 0.276064904284888 1 1
0.214351486149505 0.170048157220365 1 1
0.237096498026935 0.190533827140781 1 1
0.341620842681349 0.310976627720054 1 1
0.424897823470548 0.362874096038616 1 1
0.150330261988532 0.16979222355811 1 1
0.551113577323404 0.522878898229864 1 1
0.482569383429706 0.468456424795206 1 1
0.597625634968346 0.53678369373922 1 1
0.582042641286237 0.491823465936934 1 1
0.586948442514969 0.497769764684646 1 1
0.364240731018196 0.308705949112801 1 1
0.198101599338186 0.16449555753463 1 1
-0.0388248494132468 -0.0340934572161069 0 0
0.161840637821927 0.172831244967694 1 1
0.161677804138896 0.118195791622492 1 1
0.82403006387428 0.66037097585094 1 1
0.33864139439907 0.33939266556007 1 1
0.537558832976839 0.504006416089745 1 1
0.150563014420991 0.138524517671435 1 1
0.718852413859766 0.685715607045561 1 1
-0.0314315348940868 -0.0257418933497632 0 0
-0.122828175606458 -0.10300961196537 0 0
0.622249629051181 0.530716489744985 1 1
0.373231715462199 0.336879046640249 1 1
0.74011223632829 0.70880476519395 1 1
0.827932251729245 0.75401954868583 1 1
0.602318008702082 0.537595523077719 1 1
0.212271041643513 0.180294294798667 1 1
0.343751979518147 0.286890079544593 1 1
0.928379271894574 0.85855696641418 1 1
0.13368603231034 0.143178778144805 1 1
0.219707706801741 0.203812756832925 1 1
0.498044470380104 0.431483889300022 1 1
0.644074267218943 0.547841966667538 1 1
-0.135606769043569 -0.0797839914917093 0 1
-0.037772606586836 0.0153756256378049 1 1
0.424253476648082 0.40346618817907 1 1
0.307679884739311 0.283646146841591 1 1
0.732345678423057 0.709968554844705 1 1
0.507558569467759 0.457834988261483 1 1
0.795317089967755 0.759206276659342 1 1
-0.053777826488959 -0.0742225401879507 1 0
0.0704482886952226 0.0722672510921074 1 1
0.431387485605187 0.366792604935401 1 1
0.792528946974093 0.733611892933955 1 1
0.133913130417931 0.181378909163304 1 1
0.672117292086127 0.592630697978554 1 1
0.594837611709641 0.555784031296673 1 1
0.277373128500779 0.251883477800457 1 1
0.1997089183895 0.098170664554836 1 1
0.763936066615601 0.691799059609993 1 1
0.612811944650846 0.562644788718169 1 1
0.467170344742387 0.430057890064607 1 1
-0.0688448217513117 -0.0287409589189336 1 1
0.400404466544666 0.326145063091606 1 1
0.44235768636314 0.382639721952143 1 1
0.590438008249405 0.532792449047249 1 1
0.218436671534156 0.221537889715452 1 1
0.497051808438074 0.480175884230056 1 1
0.465871773876776 0.439246224128557 1 1
0.229651805207096 0.202692046158879 1 1
0.387737650094609 0.361974085457586 1 1
0.255278326574705 0.21250980611856 1 1
0.739907066587729 0.651645000862214 1 1
-0.0414758300060223 -0.0344650522022559 0 0
0.841822213029248 0.770530756849637 1 1
-0.235824316952311 -0.195620475590863 0 0
0.473216493757646 0.427577848986181 1 1
0.891843359692766 0.792589131515147 1 1
1.0321517957794 0.890984510802386 1 1
0.861469573624154 0.810725609866885 1 1
0.732263110900142 0.670140063197185 1 1
0.443185905531492 0.384570059429594 1 1
-0.0797242763877281 -0.0460002373416646 0 0
0.938049472460845 0.81493711461797 1 1
0.381031940049041 0.35686285636601 1 1
0.852987811246462 0.737525179237174 1 1
0.499836745815162 0.439430859158344 1 1
0.24251327931649 0.21051589657483 1 1
0.477382387074097 0.451655282179968 1 1
0.50326829315869 0.453806991755775 1 1
0.508824932372856 0.463571588581823 1 1
0.588816719876076 0.525944413800426 1 1
0.694611781091857 0.610385671373793 1 1
0.102839869340264 0.0978949866572376 1 1
0.388296889151444 0.344449986100187 1 1
0.458891576479197 0.401348910349551 1 1
0.457645045356148 0.390653314763831 1 1
0.0916832873372552 0.073100108293411 1 1
0.535448255772941 0.493169344557151 1 1
0.540911456291501 0.522031539321061 1 1
0.484743061115569 0.409661870102594 1 1
0.19474634530494 0.204823214217745 1 1
0.628164567120429 0.573075721640674 1 1
0.119415745693803 0.105967355085094 1 1
0.28698118418828 0.271226690948573 1 1
0.21313265155394 0.234278147645961 1 1
0.490123360990374 0.452374656894103 1 1
0.293572692499595 0.313132702414015 1 1
0.370233924309711 0.321545688987428 1 1
0.0927002170461958 0.0778104062737779 1 1
0.211599185874147 0.186394777881495 1 1
-0.0205851902638266 0.00904091307063978 0 1
0.919615414595776 0.846255418898013 1 1
0.645050369165059 0.571912405909296 1 1
0.318983639643616 0.284571632698977 1 1
0.32192358773438 0.292670923528101 1 1
0.572588369644078 0.520405202378355 1 1
0.613946612050826 0.563274765042188 1 1
-0.0929616237081709 -0.0859249820027299 1 0
0.989732952751448 0.844929117240884 1 1
0.342284824964717 0.307223450219298 1 1
0.449204452472258 0.406271177190763 1 1
1.12378484682506 1.04333813445618 1 1
0.255562527564487 0.285260849802341 1 1
0.683585087805646 0.654187493466784 1 1
0.392303190881003 0.359132291160285 1 1
0.457111983815272 0.411381405689204 1 1
0.479597906458946 0.469684159716343 1 1
0.414996297412217 0.410952267753058 1 1
0.81511045574457 0.742805757629772 1 1
0.451605203684575 0.386754029161065 1 1
0.691049078831004 0.549920312513491 1 1
0.555204661447869 0.502315240026386 1 1
1.06068951431779 0.961704816960902 0 1
0.257847223384504 0.254565442115031 1 1
0.551039629766199 0.508290134333139 1 1
0.353487054455906 0.32905545039691 1 1
0.321985964769867 0.278308550142149 1 1
0.0967222209598945 0.0883817521735968 1 1
0.286859236618192 0.305523279535077 1 1
0.549792698968923 0.445310777013119 1 1
-0.0886596109244533 -0.0802368653846375 0 0
0.272126427595492 0.254302436519507 1 1
1.07048362512621 0.955798852310332 0 1
0.0779488508691268 0.0669360754206783 1 1
0.169948656020016 0.140064849665251 1 1
0.197372813079802 0.146983936113918 1 1
0.0769698117551287 0.0649649825180137 1 1
0.714475885526262 0.667208513071124 1 1
0.19659874868507 0.13782496303278 1 1
-0.180979141668335 -0.180804455596934 0 0
0.0788453009550799 0.0712589260388078 1 1
0.566002844174204 0.508782473498462 1 1
0.609973907333474 0.587576835568591 1 1
0.511104674745164 0.483924392840294 1 1
0.21798111319399 0.21187799486721 1 1
0.634928338335042 0.561342553999633 1 1
0.520671930204048 0.455170837213238 1 1
0.674179552663633 0.59319214637829 1 1
0.626804924734112 0.573042466595914 1 1
0.48679051395938 0.440727320813601 1 1
0.114497347880761 0.0804552405425518 1 1
0.787703515833083 0.715967190554575 1 1
0.384146875732807 0.36711786737746 1 1
0.47794917105588 0.447918924430225 1 1
0.816563922427287 0.730585737924916 1 1
0.029078675726784 0.0254265251305233 1 0
0.379511855525498 0.380082092204032 1 1
0.877089518130387 0.801892790911796 1 1
0.573760665311993 0.480194689254232 1 1
0.294514873232882 0.25744188286547 1 1
0.578288632921883 0.520645755138192 1 1
0.227670191108357 0.201607522149615 1 1
0.537392273439872 0.460900872668695 1 1
0.702603206733131 0.639117821756888 1 1
0.981713273690821 0.883206995141957 1 1
0.389735237465278 0.356933902010568 1 1
0.731597554030798 0.645690015116946 1 1
0.3078119494431 0.305613581893821 1 1
0.272504284993561 0.241001488549017 1 1
0.426785325753268 0.412632663849608 1 1
0.408315011556236 0.403516683360596 1 1
0.410275181816997 0.38337360458351 1 1
0.915044516944633 0.840589180268169 1 1
0.776373205720072 0.692751070444276 1 1
0.487020766787495 0.417173730905757 1 1
0.516168482332532 0.462856394847728 1 1
0.404122418158237 0.351236704963741 1 1
0.761213969881281 0.656586104351048 1 1
0.525840485660398 0.493126750123148 1 1
0.233592505820497 0.204223887185239 1 1
0.516193681312919 0.43748045308319 1 1
-0.0183770221355417 -0.0207325064774816 1 0
0.670965575314652 0.616456598222611 1 1
1.12064985052575 1.02219195647207 0 0
0.871158043663974 0.819057538400267 1 1
0.877851081475713 0.782242713235986 1 1
0.365463663924328 0.29939081022458 1 1
0.756647272181818 0.714204460522656 1 1
0.597796624078739 0.551086042047724 1 1
0.71228853561551 0.612419309358407 1 1
0.0649782245471024 0.0607887785259325 1 1
0.725431036223306 0.637114820415789 1 1
0.808896632739448 0.70526970894627 1 1
0.431017116734556 0.38842344357422 1 1
0.646722898910155 0.567752891016652 1 1
0.907225329589855 0.870077062918673 1 1
0.334329431932724 0.300626303518696 1 1
0.273983931422816 0.252392886507946 1 1
-0.0898517865935759 -0.0796484249364204 1 1
0.170614650504226 0.174421532867116 1 1
0.262268292658601 0.211879686462134 1 1
-0.0428543530101322 -0.0418694037758091 1 1
0.0799621620360218 0.0676651963486246 1 1
0.225407249562451 0.20227638528755 1 1
0.425265373213089 0.402482399264828 1 1
0.399483817020453 0.347425704973242 1 1
0.38538042939834 0.333719311929561 1 1
-0.182119922402323 -0.182923576393508 1 1
0.680099068927819 0.674613049749942 1 1
0.508824805113591 0.476639997758345 1 1
0.849619921320323 0.769627946045312 1 1
0.447226085440548 0.408824153704956 1 1
0.781800983041323 0.713610890947146 1 1
0.329958973868878 0.330242430307891 1 1
0.308566598682422 0.301982622264851 1 1
0.385210760143329 0.361125723911275 1 1
0.777633724731561 0.716695325486737 1 1
0.419741236216792 0.405868040312343 1 1
0.510399217351087 0.575237300898615 1 1
0.434708955199195 0.393596088096884 1 1
0.490429970295722 0.424025807580515 1 1
0.684720438922722 0.651482874159894 1 1
0.259259880136131 0.240643071237933 1 1
0.132709622833349 0.110319266983327 1 1
0.274069743214923 0.288706812289113 1 1
0.835273823272784 0.771422205440477 1 1
0.319118318370778 0.34845527643934 1 1
0.439055687979675 0.383387227713285 1 1
0.546183067108567 0.472313926498478 1 1
1.10445653639512 0.977843921837636 1 1
0.225495208560738 0.213025565942536 1 1
0.288076593355219 0.274859194651469 1 1
0.486439917083234 0.436859935117556 1 1
0.405162921323275 0.360496251585945 1 1
0.280764717355794 0.269005161359112 1 1
0.141353547474508 0.105788821753294 1 1
0.345423082171026 0.29409980045258 1 1
0.172777352911713 0.187010418487941 1 1
0.473279341959563 0.428665912890819 1 1
0.521524169182931 0.468397041789449 1 1
0.520786555186746 0.450094586008363 1 1
0.177931985573796 0.136474576063117 1 1
0.00687751951719077 0.00444225544046214 1 0
0.990211311257246 0.922057225469073 0 1
0.724967608172472 0.715917633885934 1 1
0.261263020755093 0.215686830849277 1 1
0.235487358803105 0.212871018443538 1 1
0.444803476840128 0.408087920223548 1 1
0.475070985114298 0.438051373907 1 1
1.32934955838945 1.24147497061135 0 0
0.152031034769245 0.109093422980187 1 1
0.845500848187414 0.783086907517103 1 1
1.29836976274557 1.1828377584701 1 1
0.320689167050048 0.308258760027281 1 1
0.58886812987983 0.548788534804916 1 1
0.312098035912247 0.284095448371535 1 1
0.638817228933471 0.579010993588223 1 1
0.25529684355052 0.265393204046521 1 1
0.478131598696661 0.42466718058366 1 1
-0.210733500269072 -0.170327216392519 0 0
0.315562021513398 0.285604294056718 1 1
0.65688914066796 0.611248924856069 1 1
0.128192185579701 0.117982807257401 1 1
0.751352123065547 0.677982743468621 1 1
0.0885627569049339 0.0629585128337755 1 1
0.368305393317604 0.332235857790019 1 1
0.444968014808211 0.43729247706271 1 1
-0.0133921115086642 0.021504326131427 1 1
-0.0865982213517569 -0.0722176517427483 0 0
0.38519254235095 0.33333880841967 1 1
0.235392799695104 0.204191572283542 1 1
0.568055703959345 0.491628243886386 1 1
0.221710120508913 0.202058999321486 1 1
0.78532349082386 0.706107597447475 1 1
0.787107474502926 0.713667587639309 1 1
0.0661188000100734 0.112200626041562 1 1
0.698119399145509 0.618824736966745 1 1
0.685165571447374 0.600702908454917 1 1
0.675478063330835 0.612466621248855 1 1
0.405434502601716 0.334110357197666 1 1
1.18195918281984 1.09179213127908 1 1
0.348058508851774 0.329185983078713 1 1
0.317918117249579 0.297019355325898 1 1
0.555046131364788 0.496550721104444 1 1
0.442557572432828 0.44136353191328 1 1
0.247212296913237 0.352471484722078 1 1
0.213954841113722 0.213131139126467 1 1
0.820496576314753 0.787422193183217 1 1
0.620214128244455 0.594062652404402 1 1
0.0868735184615692 0.0889818359006823 1 1
0.461712093985691 0.431303974131959 1 1
0.323040390391333 0.331522270797824 1 1
0.55455723650336 0.507530490373697 1 1
0.719042870499501 0.62923133794371 1 1
0.345325601263823 0.220930391241898 1 1
0.438846269192 0.38350266584424 1 1
0.510948356229404 0.457547399359195 1 1
0.217176411155156 0.201392224636791 1 1
0.683738036483364 0.63092661172293 1 1
0.21887002412434 0.214684246433924 1 1
0.036065984152943 0.0366525764323119 1 0
0.273176415252641 0.230324442989029 1 1
0.73819999247172 0.685219858071648 1 1
0.593781222894543 0.527952981493021 1 1
1.13003265520047 1.02743169613527 1 1
0.432457922931366 0.381011380007662 1 1
0.392319667007633 0.363739164770684 1 1
0.315230721224952 0.317915143915907 1 1
0.118809175350683 0.0962805476081036 1 1
0.369275201046231 0.332714368500214 1 1
0.805018345300389 0.719266975196263 1 1
0.64269022297571 0.548759086689602 1 1
0.779107978459538 0.701465636737457 1 1
0.714421423471103 0.646065912685563 1 1
0.508344410186346 0.464587423820499 1 1
0.276613710257307 0.251667338702276 1 1
0.190507711042911 0.180944947998871 1 1
0.443535411933014 0.394136994975633 1 1
0.596330725032317 0.527950555471261 1 1
0.727932174677894 0.640897134702834 1 1
0.604698990158748 0.556513410796329 1 1
0.457528487196655 0.403058044935199 1 1
0.0464039034192772 0.0727692623643696 1 1
0.70100710334444 0.602933228248489 1 1
0.648127925129457 0.539866530628256 1 1
1.03603488275484 0.947627001491705 1 1
0.887218173472202 0.790037818087758 1 1
0.891451368462359 0.802961067352302 1 1
0.708162401678741 0.69268748122579 1 1
0.318382363515881 0.299934772832051 1 1
0.580814004969783 0.497236537010758 1 1
0.61039635167103 0.574436479469424 1 1
0.762996153968584 0.677016289038968 1 1
0.305781992218891 0.261641963926241 1 1
0.192021456355145 0.21449248869826 1 1
0.578143102985243 0.500301976251825 1 1
0.349398024202813 0.334871432502399 1 1
0.350910379511539 0.308957776483472 1 1
0.5291340009362 0.45416711544495 1 1
0.274251408129275 0.279512207495578 1 1
0.768883115707745 0.73840027866137 1 1
0.271484005828862 0.247417577319907 1 1
0.605243414377718 0.570893946642456 1 1
0.332445585673395 0.322484612872668 1 1
0.416570872708697 0.397111981934236 1 1
0.791094781671988 0.727100597256748 1 1
0.534625548779033 0.4821078932242 1 1
1.07959395705602 0.974456757224304 0 0
0.795126626740541 0.724047707817026 1 1
0.565323191385669 0.50754208434007 1 1
1.05425627439407 0.968113925778255 0 1
0.601862905162034 0.565361719743418 1 1
0.705953636142326 0.633070066216194 1 1
0.274974753036953 0.211788528818248 1 1
1.01630894615562 0.914604420605224 1 1
0.104200471100023 0.0936777865425615 1 1
0.814733107715132 0.722483837290906 1 1
0.340754249387387 0.342635229107908 1 1
0.235997430744474 0.198730370410378 1 1
0.354275740295147 0.295259625267156 1 1
0.436053919973147 0.388650817359815 1 1
0.415828730652876 0.365702864944038 1 1
0.568583831988168 0.504315786211379 1 1
0.285266731339877 0.310947916689454 1 1
0.521651200155808 0.467184210920383 1 1
0.669725167715662 0.607553679352785 1 1
-0.149419483140788 -0.145649614465056 0 0
-0.0493828989322194 -0.0545719021124971 1 1
0.589304778957538 0.561314734405273 1 1
0.623368345320433 0.566168101273537 1 1
0.343831142116873 0.3545941253411 1 1
0.56154469569833 0.520976929804227 1 1
0.876838376492595 0.759610335637645 1 1
0.512462612843821 0.422810514079207 1 1
0.711542076658039 0.638859467109398 1 1
0.452166198404124 0.391834054165285 1 1
0.451972311835156 0.439349887878884 1 1
0.544226904092915 0.511559210098468 1 1
0.592326236499059 0.508305495588399 1 1
0.503511825795743 0.454564556642178 1 1
0.899903967926221 0.819282676393789 1 1
0.490861770664901 0.451827353476042 1 1
0.28579542702497 0.304798503343295 1 1
0.740448394801384 0.692702091516981 1 1
0.426638073101924 0.421620082548876 1 1
0.595921396194189 0.550808983835077 1 1
0.136576573531922 0.111006442883351 1 1
0.112193771337856 0.0778236170754604 1 1
0.200376194046006 0.18187819771361 1 1
0.229578415081882 0.204670646553422 1 1
0.419462336374668 0.377552664135926 1 1
0.616637403929446 0.570970650803488 1 1
0.368461721266961 0.311905643621196 1 1
0.552786768646951 0.511617196570844 1 1
0.823434699742239 0.766329728720969 1 1
0.614856345921486 0.575238636846666 1 1
0.345782837838702 0.270741375192611 1 1
0.479182459211588 0.434465278267221 1 1
0.948792396315532 0.874474694015144 1 1
0.181931814869578 0.1522607823918 1 1
-0.100154782693771 -0.122510606466782 1 1
0.816749299887364 0.734383768236095 1 1
0.594926355922148 0.54570803704402 1 1
0.681339102247009 0.599464986608722 1 1
-0.0831926666536872 -0.119012925214499 0 0
0.380995249083644 0.345963994323923 1 1
0.28138132907222 0.25151697804976 1 1
0.722769255296577 0.666864726575151 1 1
0.446250909098927 0.40716480389306 1 1
0.983309426348219 0.855575882450415 1 1
0.00192785341510628 0.00306319990529705 1 1
0.436097901616082 0.407284718288163 1 1
0.261676419862453 0.238549746920142 1 1
0.922167742302315 0.825454730424758 1 1
0.583363653315366 0.517434484244658 1 1
0.694034636767742 0.644909711456208 1 1
0.805950471322959 0.720394606586258 1 1
0.518360222513818 0.488762952138622 1 1
0.723625298410147 0.609321103633701 1 1
0.243224152746331 0.269227648411855 1 1
0.77763360797507 0.697499574432904 1 1
-0.119635253595807 -0.111163227690943 0 0
0.32052930965038 0.309043260906998 1 1
0.495101166743542 0.385331696261198 1 1
0.391171266458925 0.356872832712822 1 1
0.54887782573417 0.496630442848536 1 1
0.596582843405379 0.580114497010738 1 1
0.948193177409282 0.82990999148873 1 1
0.503270132915399 0.458781985754996 1 1
0.496927122273367 0.437954244440858 1 1
0.555481691154211 0.503937180736061 1 1
0.485355315207823 0.474546888242611 1 1
0.490657768896775 0.43806167213715 1 1
0.573186772798589 0.537083539568775 1 1
0.716428655887457 0.674876744426524 1 1
0.199189371186169 0.164518129191617 1 1
0.453693039369109 0.43189782023622 1 1
0.277661075156572 0.240303780745762 1 1
0.785676666915282 0.751737577680405 1 1
0.75414249557504 0.719981289508562 1 1
0.824754857488191 0.767973259726335 1 1
0.776470063452135 0.716579104381915 1 1
0.609830035866888 0.543467206707686 1 1
0.644452752827972 0.611362215765044 1 1
0.515922391870311 0.488057627944546 1 1
0.189275946764247 0.20012246496394 1 1
0.47872992992694 0.435500930506644 1 1
0.245402671706448 0.217126136301732 1 1
0.631441025274045 0.595603655737779 1 1
0.597262806724763 0.538682132605583 1 1
0.497761081765568 0.397592486137318 1 1
0.782275692446263 0.711539937782549 1 1
0.381244448411089 0.292334647301489 1 1
0.255736458211357 0.249595174430395 1 1
0.443252048692172 0.390228660904291 1 1
0.647939287563562 0.541559401996891 1 1
-0.325406215347097 -0.241569706476911 1 0
-0.00445422199200779 0.00308717563367182 1 0
0.596436437506199 0.525750508164807 1 1
0.330999522520919 0.287023222314467 1 1
0.150055392781042 0.132181657982673 1 1
0.597900830299212 0.541535061120946 1 1
1.2126122705904 1.04017415531687 1 1
0.400856095146587 0.329160924592668 1 1
0.721050649228666 0.65539579250325 1 1
0.424291637933508 0.380294553745148 1 1
0.121247797319088 0.12300955310318 1 1
0.472951171570216 0.406062560239754 1 1
0.383387553302167 0.323028924470479 1 1
0.289392236410068 0.256510889253562 1 1
0.629548778864617 0.57037138929427 1 1
0.67055449303941 0.593656423712273 1 1
0.366728780234114 0.328415350322906 1 1
0.130280969523957 0.137246566062998 1 1
0.204073046614066 0.177367024084111 1 1
0.650671938883098 0.569092965942907 1 1
0.335800883659499 0.309928258472331 1 1
0.525175294620445 0.47377380606353 1 1
0.0425205943654182 0.0316028069816635 1 1
-0.148087516547854 -0.130462142112983 1 1
0.51973936354773 0.428560160782981 1 1
0.234858460604126 0.213924696826806 1 1
0.531696377249912 0.444727003190063 1 1
1.28359488283778 1.19069516984852 1 1
0.601693011428684 0.532110880698458 1 1
0.75759507554491 0.654885186035288 1 1
0.702670997340126 0.63676220142372 1 1
1.18159436869344 1.02960382485684 0 1
0.307596905085203 0.261989071522456 1 1
0.244016033881537 0.235808280703318 1 1
0.249282346026949 0.234323712375869 1 1
0.318252416721516 0.273648525985817 1 1
0.257612851441412 0.235217208368129 1 1
0.474825595357895 0.434081220717257 1 1
0.641640710775214 0.574958234250594 1 1
0.587101833743536 0.560263612611561 1 1
0.588997696556232 0.557906866687183 1 1
0.0762497063351692 0.119398914893478 1 1
0.374507326750736 0.354321717448417 1 1
0.547464523660389 0.517678011200411 1 1
0.514902819037378 0.46367994865073 1 1
-0.0545601988339184 -0.0755389063252509 1 0
0.10573319693493 0.104946217492285 1 1
0.561901047115733 0.47084825893123 1 1
0.652068347426982 0.571008758371691 1 1
0.272004219158355 0.255284949803509 1 1
1.0740913949393 0.938909682761763 1 1
0.361477771370159 0.334679046812539 1 1
0.719981575934009 0.675012045232813 1 1
0.443143128567514 0.393952181805509 1 1
0.470803498897361 0.430189870484125 1 1
0.806550335526407 0.718541127424973 1 1
0.665977412399242 0.624185151085768 1 1
0.355674008251531 0.326657090158169 1 1
0.0370736095392667 0.0623203788373489 1 1
0.191809683028189 0.1722818719871 1 1
0.852636625063616 0.822869732347478 1 1
1.00568456701119 0.922650431559926 1 1
0.488088918232702 0.511359008792687 1 1
0.562452597203813 0.487504731501078 1 1
0.487315669082793 0.473165063056855 1 1
0.939325208576095 0.838282540279306 1 1
0.287431371913347 0.252135036557688 1 1
0.516997452350844 0.396558932006686 1 1
0.988332097532146 0.908562990172653 1 1
0.320384305355366 0.29372549358081 1 1
0.104668334445494 0.0857149824781443 1 1
0.929581906871657 0.857119302051926 1 1
0.217913526179832 0.173188613630833 1 1
0.224121856959672 0.194601039821991 1 1
0.793564460717156 0.721514657882727 1 1
1.52763659719463 1.40942042061701 0 0
0.285593065124832 0.26014967666159 1 1
0.399597577532819 0.355199386142011 1 1
0.538989992665559 0.488227338170335 1 1
0.642362002906688 0.560940864888585 1 1
-0.0995236009325209 -0.100189973277858 1 1
0.675641015560515 0.661667092834466 1 1
0.111800947252783 0.0794061092903963 1 1
0.134095117097982 0.137016576568058 1 1
0.571976152362559 0.534845301248519 1 1
1.04248602392272 0.923015141775825 1 1
0.596971521928229 0.544413506697055 1 1
0.371670569066274 0.363445692394458 1 1
0.627139121296124 0.579895531638645 1 1
0.522214148993138 0.388261456654891 1 1
0.435350005790416 0.408652673467461 1 1
0.831999309070312 0.753051894783926 1 1
0.547194586899158 0.578581261673261 1 1
0.634504935539721 0.571109325947209 1 1
0.638240426328521 0.584440370363087 1 1
0.858194756647975 0.786404834091918 1 1
0.311570709910338 0.283840398817424 1 1
0.830643961533436 0.772064282471999 1 1
0.602812770346401 0.565077896426735 1 1
0.589929695859441 0.513360830146629 1 1
0.649594970248519 0.546850883630883 1 1
0.682056776586795 0.611839553107445 1 1
0.543164951680075 0.471768554251456 1 1
0.333606444878787 0.30990075240444 1 1
0.0743288876278656 0.0514119405530428 1 1
0.416820529211208 0.372053417152687 1 1
0.634084633200628 0.56737948360649 1 1
0.461471429870688 0.462644425610448 1 1
0.554815653644283 0.478658101809069 1 1
0.844076029996052 0.726459202733068 1 1
1.09214090348622 0.988920123372339 1 1
0.229839034646253 0.205205154820827 1 1
0.343210247291637 0.321513506726724 1 1
0.536722991018185 0.479846209113241 1 1
0.51136146635599 0.457604377893631 1 1
0.666697379310261 0.593966644009759 1 1
0.31154433827976 0.298591988140499 1 1
0.618936779458246 0.56377377201168 1 1
0.39355180223285 0.360847421770864 1 1
0.624845472219808 0.600918958082509 1 1
0.347413508085184 0.330022551916674 1 1
0.431060555439155 0.389189865652247 1 1
0.717151208665716 0.64554747658813 1 1
1.11976565897499 0.904787759215801 1 1
0.613243623699712 0.529596469083176 1 1
0.73878298347843 0.80894917861144 1 1
0.322389105617184 0.361021772567228 1 1
0.352456452206947 0.341177266167536 1 1
0.671787923159685 0.609846223207512 1 1
0.397057832023318 0.327513144559312 1 1
0.770744662657836 0.697753277681231 1 1
0.362309375081962 0.328535578383903 1 1
0.55296873680897 0.466112760619771 1 1
0.0746257034507154 0.0672995711936073 1 1
0.0932082569291069 0.0667743230758415 1 1
1.21522777976869 1.09467182488152 0 1
0.514143577478866 0.483670881254826 1 1
0.767466105906076 0.680463073445999 1 1
1.11200824437347 1.0159520088958 1 1
0.414970532153592 0.367594206881057 1 1
0.672224614298436 0.597583675851353 1 1
0.466000308234002 0.410858155571436 1 1
0.17260874668755 0.151729445211327 1 1
0.134977148182239 0.140006245698908 1 1
0.619953018928846 0.572644708143759 1 1
0.638557198050055 0.554113798703111 1 1
0.498605251899859 0.434489022526109 1 1
0.628543455581413 0.578793076484901 1 1
0.978962108314188 0.978251398600471 1 1
0.653073427736863 0.559219847086267 1 1
0.737219367417178 0.69051257727962 1 1
0.57958586563856 0.530747781582486 1 1
0.766664747806734 0.695161714126342 1 1
0.597799376420576 0.491311544299508 1 1
0.629401660884581 0.56945882779667 1 1
0.576755633303853 0.44850841178133 1 1
0.281352696357517 0.269435958011422 1 1
0.804812016617037 0.708467746243849 1 1
0.282541205319194 0.266100715918062 1 1
0.472738977306469 0.438186840308953 1 1
0.2826835236786 0.25641377303209 1 1
0.00617266411692223 -0.131496077360811 1 1
0.806939039351771 0.737294602800167 1 1
0.679184368022805 0.611792326034014 1 1
0.798620764607979 0.74294485454497 1 1
0.437133101322106 0.402531629893163 1 1
0.438763553486198 0.417829274678652 1 1
0.26382501359027 0.228082411783137 1 1
0.609226796211846 0.533642456173469 1 1
0.0894914285102848 0.0338257244446625 1 1
0.576132360106219 0.511723753786581 1 1
0.486682888374318 0.438222183526731 1 1
0.387547384761278 0.339909593567711 1 1
0.571036971675066 0.532542086689215 1 1
0.783580512736035 0.721244301309818 1 1
0.467901821122223 0.423028565141149 1 1
0.194606908209792 0.202704120956567 1 1
0.898120968294299 0.801369585955689 1 1
0.810812242514639 0.725298141383478 1 1
0.329199186849585 0.299283986160071 1 1
0.328484716411207 0.2612945037532 1 1
0.203581821255982 0.151689598787062 1 1
0.267254835595345 0.222046599048471 1 1
0.280478014389939 0.263815130271237 1 1
0.211085761049591 0.18836167324486 1 1
0.548132519293305 0.472339756737121 1 1
0.35239530723826 0.320409934339894 1 1
0.601982951952516 0.56958655371914 1 1
0.084084357251785 0.0667181114358155 1 1
0.498553117664128 0.467086866443394 1 1
0.591712276084267 0.519552218041867 1 1
0.671406050993382 0.625471207452884 1 1
0.51938777593727 0.478761668285248 1 1
0.380702287800016 0.345476386050002 1 1
0.397827531057145 0.354942309432659 1 1
0.251290117852397 0.250229198522699 1 1
0.484564514367829 0.428882060780083 1 1
0.663755322229574 0.544808888790231 1 1
0.3421778687372 0.338247728900456 1 1
0.789622824774696 0.71525726486242 1 1
0.171577862112347 0.0918401399571662 1 1
0.589939944347149 0.531677493392595 1 1
0.715654045999739 0.647253321659769 1 1
0.365237700958973 0.336533361189538 1 1
0.646646332642168 0.588076467294001 1 1
0.155026667148523 0.143604880134682 1 1
0.145333204156767 0.185654795826719 1 1
0.428432235993514 0.390512618272121 1 1
0.166620222486341 0.10957108754739 1 1
0.330686485399324 0.336206605741071 1 1
0.337278333102254 0.37099280258402 1 1
0.22768217971916 0.21419451938405 1 1
0.260727272192242 0.253435353170579 1 1
0.938206091443789 0.896871279790848 1 1
0.972633216157614 0.915242931635887 1 1
0.374695499744776 0.316308784018894 1 1
0.721989536020265 0.683066827485843 1 1
0.812009471344867 0.735108355306797 1 1
0.60242316053249 0.517624171460283 1 1
0.707698904683381 0.638539691580119 1 1
0.232835028598791 0.201287342731874 1 1
0.607131720702159 0.548382125763218 1 1
0.105874339957002 0.0957144636477233 1 1
-0.0209845579870008 0.016790409116536 1 1
0.599221144515707 0.505569265433153 1 1
0.168336408217238 0.150836841395784 1 1
0.158253638985289 0.149892799023921 1 1
0.239580879600309 0.197121867041396 1 1
1.18711703728788 1.08090144661699 0 0
0.573190151023262 0.495496742974807 1 1
0.187047586522315 0.181556710347118 1 1
0.885130371817118 0.819269966954356 1 1
0.463142979457641 0.478288395812203 1 1
0.498558153279031 0.477769324034448 1 1
0.234401900712159 0.234781986209192 1 1
0.322972066638778 0.312906548459406 1 1
0.713923944620544 0.628964029313138 1 1
0.150230898417491 0.119087171284514 1 1
0.55551852684311 0.525024049088661 1 1
0.731673728687282 0.66966987162037 1 1
0.502121569417969 0.47455291802665 1 1
0.281072595279078 0.254278933955035 1 1
0.564864885347091 0.518762483536403 1 1
0.415501766049381 0.361470703489583 1 1
0.586890750500188 0.459951082116422 1 1
0.587718149489974 0.539830710518002 1 1
0.378623349527581 0.329842716767828 1 1
-0.0634089652180362 -0.05848678190381 0 0
0.455024909660805 0.424595616739451 1 1
0.413578922955024 0.387916400034687 1 1
0.132948388822636 0.0994328748884173 1 1
0.826188466463539 0.763664963474168 1 1
0.896219957099133 0.816932745185976 1 1
1.00215347309255 0.900147792246718 1 1
0.322970374509281 0.284168100449546 1 1
0.290085383148367 0.277669039002381 1 1
0.166287040520884 0.152999890694152 1 1
0.93724231424863 0.882634718521184 1 1
0.531189978495221 0.490038865882282 1 1
0.39360220560362 0.347141657239326 1 1
0.450172000095906 0.409996944774093 1 1
1.07262400461728 0.963916472219488 0 1
0.315956385388187 0.259869088045924 1 1
0.205864910270456 0.157032941795389 1 1
0.186732594064697 0.159234194260415 1 1
0.793803938182997 0.749420122430476 1 1
0.510190369996411 0.471614575319336 1 1
0.125175304794541 0.170509015638597 1 1
0.308251461660595 0.316898140416605 1 1
0.252179433434201 0.214244279457792 1 1
0.288817666168287 0.264212489484566 1 1
-0.0110064821792953 0.00497470929557438 1 0
0.200436192487159 0.143054439551437 1 1
0.244468595792205 0.227975235398181 1 1
0.790766820196543 0.754882824579855 1 1
0.0877170342323569 0.0924598654059987 1 1
0.683354877298974 0.615003435544069 1 1
0.102345796116281 0.123528945476282 1 1
0.782010830443972 0.724463519222145 1 1
0.336635948167617 0.247020998852304 1 1
0.373314392358657 0.33910554622461 1 1
0.901606247093471 0.832382321681827 1 1
0.887728953906797 0.733302608950884 1 1
0.257056462592026 0.223918990179602 1 1
0.36402851767602 0.314204085136368 1 1
0.0156892119479027 -0.0343562722052358 1 0
0.444043385261044 0.391341091151844 1 1
0.617999913071926 0.524624416733749 1 1
0.632181369770407 0.546516809509914 1 1
0.611503087464289 0.52035315186499 1 1
0.627153428750993 0.584594779702657 1 1
-0.0122105534833591 -0.00854478154345454 1 0
0.290514514425493 0.274426251924168 1 1
0.435478790040401 0.385372542923682 1 1
-0.24755701784632 -0.198185540627709 0 0
0.486332929238956 0.482519734551237 1 1
0.679955677829632 0.617296564789882 1 1
0.083572849375225 0.0948341911750226 1 1
0.378375594775111 0.354195262376681 1 1
0.87545968179616 0.817117095842856 1 1
0.974627523508326 0.884507969490121 1 1
0.665673124088717 0.614925961333544 1 1
-0.190468438003542 -0.17116272340061 0 0
0.119072971745846 0.108841506230678 1 1
0.592861539566594 0.53324983352645 1 1
0.406738699336622 0.369069719792773 1 1
0.354399111594665 0.36821719618656 1 1
0.362829655518109 0.299691730807943 1 1
0.267640673028769 0.226829332670228 1 1
0.759136700834683 0.71017991506369 1 1
0.980033405954806 0.853524959399247 1 1
0.778611257077268 0.780276275832734 1 1
0.19395278993491 0.173134889581167 1 1
0.383431114292346 0.349296652856248 1 1
1.20230475447764 1.06926794509176 0 0
1.02724665040625 0.831922897381569 1 1
0.643017395996253 0.597457142412483 1 1
0.487799503638372 0.506220970929158 1 1
0.35846396196828 0.338325460922488 1 1
0.239903024853259 0.282040893904556 1 1
0.488354888883905 0.420686384687843 1 1
0.809677694535252 0.675228354560322 1 1
0.3932932986168 0.339887088090373 1 1
0.534020805261496 0.467607374403137 1 1
1.05376992645313 0.933352415969286 1 1
0.0424738982364188 0.0780384910021958 1 1
0.666251658138571 0.617590881833186 1 1
-0.10547059505458 -0.109096278286935 1 1
0.35258945365573 0.336414483904269 1 1
0.741714109334715 0.637556874676865 1 1
0.34242791417913 0.311579117575186 1 1
0.337113336197422 0.317671769325815 1 1
0.663235489638211 0.59391795496503 1 1
0.0652994173549398 0.0490008678066939 1 1
0.614053801116311 0.572852106275265 1 1
0.45154230815164 0.418147455651334 1 1
0.333082333879736 0.278676352549863 1 1
0.24142555980691 0.203927776261129 1 1
-0.179540714622745 -0.157431123649975 0 0
0.355343751831983 0.324438434374229 1 1
0.336047932048699 0.286685557398951 1 1
0.884518091993641 0.991798356976078 1 1
0.776569534355927 0.677273811215865 1 1
1.1570847394921 1.04515452079434 0 0
0.268774629305135 0.245775660948662 1 1
0.41731559849433 0.342847833156692 1 1
0.582289140224804 0.541539138055036 1 1
0.65880901805671 0.620043098716447 1 1
0.729185126019983 0.671118343670855 1 1
0.927579302726265 0.714401452378579 1 1
0.568664644815366 0.534164095940636 1 1
0.504059230561313 0.429799701767633 1 1
0.670026490243135 0.67114956846543 1 1
0.390027198547894 0.354821373766517 1 1
0.653972369609887 0.596998821733741 1 1
0.236026107962962 0.226385357341725 1 1
0.713833562031315 0.661941774308605 1 1
0.122621584183359 0.0982417321183399 1 1
0.632652022358164 0.596137817000745 1 1
0.301744362554129 0.25563798765932 1 1
0.652302157413141 0.622077096047909 1 1
0.777282897896668 0.732796128745714 1 1
-0.0101570298311829 -0.0253813460313028 1 0
0.732159811508025 0.686175556376663 1 1
0.523130930531521 0.475786354598264 1 1
0.440782862847921 0.423974630644927 1 1
-0.0421625590806491 -0.0031243166071733 0 1
0.829827826345584 0.720976229853749 1 1
0.300646671221239 0.286400238374934 1 1
0.386817460696902 0.371055201774042 1 1
0.787336348255919 0.700228450384505 1 1
0.558457503049585 0.468068495493011 1 1
0.657097895640158 0.722377422809036 1 1
0.324721325444401 0.288000682051666 1 1
0.751564663440686 0.642719925290769 1 1
0.237104332366165 0.227923457455011 1 1
0.698707297947926 0.675121575608566 1 1
0.497726165855237 0.435130312665523 1 1
0.620148950451564 0.622491221329026 1 1
0.18240824366512 0.195502545227411 1 1
0.340221047573731 0.307165381297606 1 1
0.149883008814237 0.176435813162166 1 1
0.640253049409756 0.491486824022327 1 1
-0.0253897514897488 0.0075913271738805 1 1
0.392942253690475 0.315869566247428 1 1
0.777746129600362 0.724704800351686 1 1
0.317987639126005 0.300085793769864 1 1
1.09546074673014 1.00884027821881 1 1
0.554287892387429 0.504081578730838 1 1
0.779990654180588 0.693069443218362 1 1
0.486794839003215 0.471865400476179 1 1
0.240741482756887 0.227415592825129 1 1
0.723251851995464 0.666998665833158 1 1
0.458795878646228 0.406903794377526 1 1
0.601939800291134 0.538050326499352 1 1
0.603249204831029 0.535053392305557 1 1
0.42870985505677 0.392337819203336 1 1
0.648316238679624 0.579525207578235 1 1
0.296089075450938 0.285342877557663 1 1
-0.0932441319934399 -0.0937159660806718 0 0
0.977433164122007 0.884019612335524 1 1
0.261561867581595 0.265874058075545 1 1
0.191549681549741 0.113906349892953 1 1
0.327429731431597 0.266161492810958 1 1
0.604801896871781 0.537532638718626 1 1
0.252668169384781 0.228633107409535 1 1
0.220551227997113 0.188085070374273 1 1
0.460062123820922 0.426751077149219 1 1
0.165502098038602 0.167786772691375 1 1
0.412774753316784 0.385040910489452 1 1
0.52134499886399 0.492404173351577 1 1
0.610558678024068 0.552798594636643 1 1
0.199561271360642 0.197241800295336 1 1
0.289238349376246 0.292999319254481 1 1
0.556299949929599 0.512280871714656 1 1
0.720474585926706 0.624567540535724 1 1
0.355735596747026 0.319431639507465 1 1
0.517646898865516 0.477155253075915 1 1
0.594066342170941 0.574179944836186 1 1
0.936450635259755 0.88192767860631 1 1
0.501731995821835 0.44550205395406 1 1
0.47692633537205 0.441396143963346 1 1
0.677286271542698 0.618094070596353 1 1
0.315136001826253 0.274987664899127 1 1
0.220478222295213 0.195073309879943 1 1
0.583356540051328 0.536497538722088 1 1
0.326132933838514 0.316235912002358 1 1
0.619601305059805 0.570733677237045 1 1
0.451290303438134 0.436058083909667 1 1
0.757050295194076 0.676926345373601 1 1
0.234396723403904 0.147541682011969 1 1
0.483873642094127 0.474898304187076 1 1
0.175661359239221 0.0955797715756206 1 1
0.617389490229643 0.514202280206001 1 1
0.167860126976911 0.150691419166192 1 1
-0.693274790797523 -0.577803372916456 0 0
0.583950278771514 0.557018125176194 1 1
0.236432758024109 0.172682734365245 1 1
0.148855392557466 0.152604037613548 1 1
0.411661564779327 0.447678970574333 1 1
0.214034658486893 0.221510184243469 1 1
0.159528621988597 0.156753389519186 1 1
0.652941068663491 0.617801249127571 1 1
-0.139813901482918 -0.122110164854645 1 1
0.108066049355049 0.109917744937743 1 1
0.248654731386995 0.211751164862639 1 1
0.256953549170906 0.217523971526461 1 1
-0.161438425179818 -0.138367553333129 0 0
0.607861102688598 0.531335873330695 1 1
0.993757349277291 0.916358327192939 1 1
0.489059508356868 0.441650890517857 1 1
0.139955600679771 0.140977570280152 1 1
0.640452609247188 0.583045059848163 1 1
0.768529821995864 0.689875447309347 1 1
0.485741739015929 0.416438894252728 1 1
-0.194730830022886 -0.174118630905656 0 0
0.150378760304066 0.104160540994703 1 1
0.48048334219526 0.426284277097236 1 1
0.524196939784851 0.481772436888313 1 1
0.680698815038408 0.583059000699015 1 1
0.784700870533477 0.67507221274556 1 1
0.669528348854921 0.608315445762833 1 1
0.29537560443775 0.278488983355385 1 1
0.880935932004766 0.765174440778456 1 1
0.43049373917888 0.3826729302096 1 1
0.327912318656145 0.327419883285373 1 1
0.560182734012504 0.444545600539859 1 1
0.207716638356769 0.225125904143492 1 1
0.911369421866971 0.837995154675979 1 1
0.340009386175994 0.268265372533811 1 1
0.515237364105061 0.473703673601396 1 1
0.165269062496313 0.118995740522485 1 1
0.218689976813856 0.187525623416262 1 1
0.599943311901393 0.560066702872571 1 1
0.406411906565611 0.373430851363588 1 1
0.65289079319452 0.5798559018794 1 1
1.0696659349182 0.952484003023957 1 1
0.174151978079296 0.151164893324805 1 1
0.531583393219556 0.507276471311762 1 1
0.534562369779479 0.507041413298204 1 1
0.83251754956293 0.743397287870257 1 1
0.541421289324535 0.485505251650532 1 1
0.357308486170582 0.335146981748601 1 1
0.575814956195092 0.537755218954454 1 1
0.810007465431595 0.711017329003072 1 1
0.548579396876766 0.463492966234332 1 1
0.536191023593775 0.47719977597842 1 1
0.158667486995375 0.135099779311105 1 1
0.753104739648781 0.685376825343492 1 1
0.210986099892818 0.203377761530474 1 1
0.781562088430971 0.705806621687507 1 1
0.18020363042159 0.183688605675224 1 1
0.381278296864596 0.356572537415673 1 1
0.632575190086385 0.550736090130202 1 1
0.371403179972928 0.359753340904119 1 1
0.174181674020496 0.252742717669492 1 1
0.365401501430051 0.331504603106489 1 1
0.444937873964971 0.385824588889779 1 1
0.645097894668266 0.597926392326576 1 1
0.136827274939742 0.129373529484886 1 1
0.498685506429273 0.441616362814502 1 1
-0.127471067514862 -0.088399728992709 0 0
0.723987657597298 0.629565954128157 1 1
0.671855249258167 0.586052851190252 1 1
0.261676778913688 0.27166216868576 1 1
0.015297012299951 -0.0081557605721666 1 1
0.291885691222409 0.267742975656603 1 1
0.259512093455041 0.248066050849118 1 1
0.683862252916139 0.612888640182149 1 1
0.634782725643788 0.576680538360613 1 1
0.47777604280081 0.363562499268339 1 1
0.191084048300213 0.154495466411155 1 1
0.473935560794207 0.429758013883627 1 1
0.261701100247121 0.233495577164721 1 1
0.430197570144821 0.395870798883136 1 1
0.584098855128516 0.53229907305971 1 1
0.270141598104573 0.258453889986114 1 1
0.625616945936419 0.554096090679578 1 1
0.528012798619139 0.489983622577258 1 1
1.06837104483518 0.859882622558857 1 1
0.255333534672234 0.203829957575755 1 1
0.366133812464332 0.327683601913662 1 1
0.62903841217435 0.552643816371849 1 1
0.182164764055636 0.154875494693743 1 1
0.684793614852503 0.639480529425704 1 1
0.52571469869807 0.47195040646169 1 1
0.328072033906655 0.277824402452213 1 1
0.656451936646822 0.562834741404739 1 1
0.233100933163319 0.213937375262951 1 1
0.289219643849597 0.256430039214867 1 1
0.335425136189837 0.288739181182351 1 1
0.467595083591071 0.388497072464741 1 1
0.827659940696568 0.763068960702004 1 1
0.436620726340471 0.422885340208641 1 1
0.610800211180114 0.568394661795368 1 1
0.264676025931709 0.239399272737246 1 1
0.454333190755723 0.339469005119718 1 1
0.77891286163871 0.717205767678318 1 1
0.210009822780148 0.180445847760611 1 1
0.567216799236334 0.537884685622448 1 1
0.374564175538759 0.374477702345374 1 1
0.454519451771806 0.414680883821624 1 1
0.558217656553857 0.491149978848224 1 1
0.346541543800235 0.402412510413168 1 1
0.543832576710137 0.49564094628548 1 1
1.38759502683743 1.26701797020616 0 0
0.240197116254817 0.199160160250473 1 1
0.401426597127256 0.377651476350339 1 1
0.407625847631739 0.36395722358043 1 1
0.826550391914721 0.742601342837463 1 1
0.347390670970401 0.322712561888958 1 1
0.987742906852925 0.902669820392821 1 1
0.508075770081788 0.459437378252072 1 1
0.446279124126472 0.390045401780211 1 1
0.418036711414522 0.402157308807595 1 1
0.580548558881375 0.528271601583707 1 1
0.952250673180063 0.897363378032283 1 1
0.910562903442017 0.827317252151794 1 1
0.769966750355816 0.676603456808606 1 1
0.350974575935237 0.306522885905421 1 1
0.397893947003627 0.363925685361082 1 1
0.857065964653908 0.767271717588697 1 1
0.227592581687666 0.19567996143002 1 1
0.0221617242763028 0.0106314458145398 1 0
0.742986480044097 0.647125185040465 1 1
0.323830354769364 0.284175976225861 1 1
0.283383111927503 0.261881512368042 1 1
0.0650028186516135 0.115033313633776 1 1
0.631420808183879 0.574570693353946 1 1
0.841345158649301 0.755862168125801 1 1
0.526988377935508 0.447528303806531 1 1
0.294703102647472 0.191990299759411 1 1
0.449148405078714 0.385387106594288 1 1
-0.13213802765018 -0.11332744678637 1 0
0.693872654857293 0.62286598469084 1 1
0.631805438955082 0.563622287193168 1 1
0.754361459070585 0.671423216093007 1 1
0.753725928620588 0.673691636801208 1 1
0.542408287546193 0.472267483805759 1 1
0.321378423781399 0.300519658063503 1 1
0.464455016597028 0.464812816845318 1 1
0.492309443016197 0.451545886157299 1 1
-0.209584414430595 -0.18429399292211 1 1
0.260914906712454 0.25532625366617 1 1
0.530274459089121 0.504221914780032 1 1
0.403819594009298 0.34642883186375 1 1
0.416408160033823 0.348559604336088 1 1
0.309306534623135 0.284908102927738 1 1
0.973009392111636 0.898545023891043 1 1
0.576520218339106 0.572729419620356 1 1
0.245647536577438 0.221460507486022 1 1
0.57563314195677 0.525296364086396 1 1
0.641791009803212 0.58869908052916 1 1
0.193846327683577 0.18004529252444 1 1
0.377832077056628 0.363963539927361 1 1
0.103098997982333 0.108041390796512 1 1
0.550512266374115 0.503954217051215 1 1
0.323230499829037 0.347226735345302 1 1
0.388419778068144 0.361972318794842 1 1
0.212809335641515 0.191648419826555 1 1
0.27518768556757 0.28066948733616 1 1
0.416540424155679 0.408317200110827 1 1
0.348414405109456 0.315288760077233 1 1
-0.204736239812218 -0.166257648804341 0 0
0.266372518908006 0.258834985010083 1 1
0.507371575912588 0.448715017023277 1 1
0.176320935555574 0.157422023361889 1 1
0.35112451091682 0.306272930069984 1 1
0.0836857418725895 0.0817863547136168 1 1
0.922808664678731 0.893939262264173 1 1
0.178787609878255 0.150084630032331 1 1
0.412604730512389 0.375692558261941 1 1
0.678859126985979 0.562536038522444 1 1
0.744265672361861 0.663042339428927 1 1
0.433111071399918 0.379219022861492 1 1
0.470815071630986 0.4672822724567 1 1
0.393522871175304 0.331586262509299 1 1
0.55703864059511 0.553086118973032 1 1
1.23697600301502 1.12144507086437 0 0
0.346749252865495 0.319413025894806 1 1
0.633719160593987 0.541416744567453 1 1
0.435918811088761 0.394357644878846 1 1
0.462469947116181 0.334275572388842 1 1
0.629557197373321 0.558637021383582 1 1
0.425182761609465 0.34192455514061 1 1
1.28972324872012 1.20060627076793 0 0
0.569130943941309 0.52639720250346 1 1
0.429224548464933 0.39575250847251 1 1
-0.00210731776404557 -0.00581314722740769 1 0
0.863623862041957 0.772803300143578 1 1
0.484962216197473 0.452601656464791 1 1
0.350777458323668 0.324612641105259 1 1
0.615659129742959 0.531608117651757 1 1
0.818907794398883 0.747032168739689 1 1
0.410613226423562 0.354374929570402 1 1
0.379130934001627 0.343968511362598 1 1
0.357832546588461 0.323313158017667 1 1
0.485904779273929 0.429693064999449 1 1
0.589051434831106 0.565120492468251 1 1
0.936903162120458 0.84103428928643 1 1
0.0666213629184246 0.064407945134778 1 1
1.00689687241742 0.910153128902212 1 1
0.614903485370325 0.579727719251581 1 1
0.377259456546623 0.350866329960164 1 1
0.212458598016129 0.187584452922418 1 1
0.220844086369506 0.211554320489014 1 1
0.115194990280768 0.108098485864987 1 1
0.753743761832457 0.656109218055738 1 1
0.766379229383621 0.666617929668097 1 1
0.867319387570986 0.779345342968939 1 1
1.22029819219675 1.11064135459774 0 0
0.202897506418421 0.199918677407114 1 1
0.351129463285684 0.309300217751683 1 1
0.930836968649644 0.833007352223874 1 1
0.819766345225972 0.76006231002121 1 1
0.179242609169331 0.15905613453812 1 1
0.588420938874057 0.54759220338056 1 1
0.252151730419516 0.242294824475965 1 1
0.438090267496561 0.415208481167057 1 1
0.523306945689045 0.511210750506673 1 1
0.249327538484603 0.226982893418822 1 1
0.819527363028247 0.735734433649 1 1
1.22758505738046 1.13593806146759 0 1
0.368097337998147 0.335782719125471 1 1
0.21235182984977 0.203849850075003 1 1
0.872427279446252 0.788272894777382 1 1
0.309437427545549 0.274320494077929 1 1
0.313799438570488 0.261666253577618 1 1
0.796481413821484 0.715409615398403 1 1
0.538913659783629 0.507305826705587 1 1
0.897580215467578 0.793225110234237 1 1
0.0730016667694482 0.0549689611501405 1 1
0.264343720772949 0.236060608226268 1 1
0.626105728974351 0.587248517856148 1 1
0.680893884947912 0.608100375918027 1 1
0.485461769577374 0.450035388927775 1 1
0.576112606147894 0.495845449956436 1 1
0.546955037571959 0.488419715553727 1 1
0.100867437951352 0.0816827812212175 1 1
0.607139993705018 0.555261986216116 1 1
0.0748302503436348 0.0562008996368064 1 1
1.05757182944895 0.897583425769567 1 1
0.1945552655985 0.174829764876278 1 1
0.0170496744779478 0.0925808317240573 1 1
0.116470996886082 0.105954246841395 1 1
0.423006038691452 0.383848615996676 1 1
0.610987750603368 0.569404831889366 1 1
1.07347962887251 0.998612354927936 1 1
0.298516412436881 0.258398918490103 1 1
0.232853449866272 0.244736921796202 1 1
0.23242837091855 0.188943457648807 1 1
0.501275341067547 0.468435110148479 1 1
0.460567609088553 0.407171865187265 1 1
0.711780705964848 0.616096160602739 1 1
0.578716755118153 0.49599737647915 1 1
0.756782513147624 0.638608600410493 1 1
0.255443505068359 0.224568748883614 1 1
0.417522160444122 0.413417158529291 1 1
0.554088036848799 0.492750464882561 1 1
0.402812745498074 0.425678325482392 1 1
0.824787464177748 0.752917206520081 1 1
0.0708891431435794 0.0960813909368818 1 1
0.953574629061879 0.896792467710975 1 1
0.49166030333261 0.443501854145413 1 1
0.399485528075833 0.372136576836984 1 1
0.666475052324636 0.648169169583663 1 1
0.396368886368651 0.353832693888235 1 1
0.246777003762761 0.247666933563859 1 1
0.235552245107316 0.208976620881338 1 1
0.990551195547676 0.815877632673198 1 1
0.518209280250552 0.486825417685596 1 1
0.663450295791891 0.617489611146706 1 1
0.128971331310609 0.131695507312561 1 1
0.874991994514864 0.82022372108808 1 1
0.51623578771104 0.454535498821914 1 1
0.430718677588757 0.375844837953241 1 1
0.442793305335776 0.412112682986779 1 1
-0.101275624782088 -0.101650372064104 1 0
0.433619113859222 0.395099738003384 1 1
0.238218703210875 0.245576719663602 1 1
0.643896581367089 0.614752908308702 1 1
0.913842063951533 0.815023019307578 1 1
0.833436287300285 0.82649387018281 1 1
0.301071978028396 0.221312192704264 1 1
0.731582722076705 0.653591379791741 1 1
0.414421570250959 0.387430610969532 1 1
-0.0485297087999474 -0.0591341593941869 1 0
0.384451231748525 0.370410901652814 1 1
0.889110294330945 0.745666799028336 1 1
0.232767763877562 0.307158771526143 1 1
0.474111333788849 0.44232219468767 1 1
0.50658297911479 0.432097836086044 1 1
0.706002807889254 0.638417699781895 1 1
0.264863404336326 0.274871970157877 1 1
0.129722844601676 0.112641276452386 1 1
0.995650666200993 0.923006773102321 0 1
0.963177641692257 0.837789778389597 1 1
0.451246378805837 0.413346119641441 1 1
-0.0528097877357865 -0.0737770819704903 1 0
0.483373296048228 0.468159984078423 1 1
-0.139019396642868 -0.157279619002495 0 0
0.600694192591044 0.512212344146103 1 1
1.18337132184818 1.06558835737781 0 0
0.680343423647899 0.598999584679668 1 1
0.436857178043089 0.411560362784158 1 1
0.863096462829322 0.744246470413515 1 1
0.696076067198538 0.634080667609376 1 1
0.965659307624657 0.923802806725425 1 1
0.156489312063194 0.137889961930717 1 1
0.69581002529185 0.624388213958595 1 1
1.04009351955037 0.945746108223637 0 1
0.270663252599366 0.246607432123286 1 1
0.328844407565229 0.354040983717889 1 1
0.86545471679756 0.802240062440434 1 1
0.443566364904964 0.35117442092048 1 1
0.780269614496695 0.654040012805937 1 1
0.442384844541983 0.428738055441977 1 1
0.811237218903384 0.748609051632309 1 1
0.756549416082199 0.699652373847985 1 1
0.932641882203453 0.833295511833538 1 1
0.488263057655408 0.453742047018729 1 1
0.155119866379145 0.152505041637452 1 1
0.530391994604654 0.417771623918804 1 1
0.564532761862906 0.516950597772058 1 1
1.04917138734113 0.943085116625028 0 1
0.587400371516367 0.55984364140298 1 1
0.127131739844161 0.109898298358544 1 1
0.25795477614175 0.277042970102749 1 1
0.194845038187963 0.156156583861546 1 1
0.410609220329839 0.347978809821639 1 1
0.684658199639295 0.593214694677321 1 1
0.398240165035034 0.365544183467605 1 1
0.374639486168035 0.329595624168259 1 1
0.099041163232515 0.0960816729849057 1 1
0.855340930006291 0.774053856583305 1 1
0.216900941385568 0.21137308373344 1 1
0.659176993835382 0.571682969207858 1 1
0.667507539344455 0.610214641760577 1 1
0.592995780286265 0.537317266857318 1 1
0.755489224495274 0.670279737429069 1 1
0.440961633079818 0.381837364540275 1 1
1.02085616358463 0.942657477298936 1 1
0.772457403618876 0.689938944953606 1 1
1.25788667681343 1.11796790767955 0 0
0.290911669546341 0.264255958483506 1 1
0.670716745135891 0.625681804984757 1 1
-0.0896301533158965 -0.0743460111866358 0 0
0.836314743762385 0.75353111945185 1 1
0.424138573172306 0.381245496830914 1 1
0.284440514130557 0.265327040446169 1 1
0.841319582519796 0.74696765787063 1 1
0.550099160501614 0.519357543394085 1 1
0.418850551721426 0.369949991901341 1 1
0.462133902212775 0.432992083755212 1 1
1.06011671419962 0.997474890326174 1 1
0.0900247915297909 0.0744455929319739 1 1
0.536640917509713 0.469751210852692 1 1
0.974747305890103 0.875128921049603 1 1
0.74246123887482 0.668852764963511 1 1
0.191892106621298 0.112761121725931 1 1
0.179603053473469 0.183287872910771 1 1
0.931072512234716 0.866578773955565 1 1
0.261649801173756 0.230947103140705 1 1
0.82878068140701 0.780996989614155 1 1
0.534965573312734 0.488491361288189 1 1
0.357417804693497 0.310621937933287 1 1
0.215288875306991 0.272335512937213 1 1
0.46535762375003 0.434373799289448 1 1
0.432205881838578 0.37592481736112 1 1
0.625398615869704 0.565016223416934 1 1
0.346129144197278 0.335528690464049 1 1
0.570149751510144 0.51616995427505 1 1
0.499765268272535 0.474218127057223 1 1
0.526998296339704 0.488177287797673 1 1
0.644320255974457 0.54433923769354 1 1
0.570714792020315 0.527468247587801 1 1
-0.0538681261702129 -0.0691764689207064 0 0
0.279427347718241 0.283525290796093 1 1
0.994506010910827 0.917509210377206 1 1
0.866418634696477 0.846844604707209 1 1
0.501329726270596 0.44286042859469 1 1
0.23574316832074 0.193408098048197 1 1
0.474558026291555 0.403843495251549 1 1
0.86419226644995 0.762188812897044 1 1
1.07890966671822 0.95374551536905 1 1
0.556683205625688 0.462325159314139 1 1
0.181917789006983 0.160681540975187 1 1
0.298023281559278 0.289289098628954 1 1
0.295786560824678 0.256945168670289 1 1
0.209331407241581 0.210514848162381 1 1
0.434714147553507 0.396521694936861 1 1
-0.03665604773657 -0.0709819430917174 0 0
0.951247103814158 0.838689961206236 1 1
0.886044318020134 0.796985794340072 1 1
0.851963532489716 0.778521618782356 1 1
-0.207448345867683 -0.144453257707481 1 1
0.478757524681537 0.423246005813203 1 1
0.0059409147631245 -0.00957329329523002 1 1
0.428262839520661 0.403653414595936 1 1
0.548703764608558 0.508353952942354 1 1
0.742353107126966 0.70202619541129 1 1
0.864504086131844 0.81697597284595 1 1
0.952760638002159 0.863110953242467 1 1
0.30837645937906 0.250821239278683 1 1
1.16823246192391 1.11108357675095 1 1
0.574219384232423 0.514999010462177 1 1
0.824804075146538 0.644977911477552 1 1
0.979290263710218 0.87444686512857 1 1
0.872056201347245 0.799203621525836 1 1
0.323174982396696 0.271111367559198 1 1
1.14425101686776 1.0214368032613 0 1
0.270685012400459 0.214401989313365 1 1
0.338132693231701 0.297184925589528 1 1
0.424801614595284 0.377041261653042 1 1
0.266014412908977 0.208639230361937 1 1
0.64859784960716 0.596072171602616 1 1
0.0626490456958882 0.076563094705629 1 1
0.248955894886372 0.280078636857842 1 1
0.15732482914407 0.114078535833633 1 1
1.12511110877789 1.05342956979582 1 1
0.616710969432959 0.527139767067277 1 1
0.559240512442757 0.47287099714322 1 1
0.897108494759942 0.765354692145544 1 1
0.00172227454222955 -0.00952723131190735 1 1
0.380340273822275 0.317524802896476 1 1
0.672043159438653 0.590735072196367 1 1
0.383435170779236 0.33616010372898 1 1
0.0428048505825597 0.0358247282654328 1 1
0.262800345691216 0.175589987272355 1 1
0.868769716837866 0.825254911470342 1 1
0.851397746789684 0.793739684017917 1 1
0.17011704174836 0.164884921434085 1 1
0.555562852975891 0.486426411744551 1 1
0.283748889285316 0.283227181374028 1 1
0.176958314296187 0.16944569963822 1 1
0.719898940377325 0.652262810232127 1 1
1.28287106102194 1.22523551803085 1 1
0.609382777679666 0.557705348139923 1 1
0.674732313033151 0.619251448165088 1 1
1.06501103720589 0.97033749546686 1 1
0.24088783799915 0.225320743377792 1 1
0.0581647228998931 0.023810406106665 1 1
0.625928331617512 0.520405338367916 1 1
0.0838772560658936 0.0682471163209064 1 1
0.516858241354129 0.47399692131529 1 1
0.219781549527099 0.189463344501665 1 1
1.38555235242358 1.23982529626846 0 0
0.622298629487046 0.576048587349385 1 1
0.522554383488672 0.458896992157897 1 1
0.0287239744538439 0.0200105883135438 1 0
0.634506159562325 0.569674885932904 1 1
0.77282726634808 0.664130077113164 1 1
0.704811991483402 0.726481336929513 1 1
-0.066944853610037 -0.0611949818196478 0 0
0.869763289802885 0.759925922804509 1 1
0.279312086290348 0.246673468967213 1 1
0.452147272833351 0.412761282653439 1 1
0.329799299513883 0.298857556300827 1 1
0.896128854793537 0.792068362094255 1 1
0.194014446892483 0.186321052689609 1 1
0.181607813817441 0.163880360898395 1 1
-0.029381155091721 -0.0116320974889979 1 1
1.27204025122136 1.14315275547539 0 0
0.538829005351381 0.479277372179993 1 1
0.199512159900212 0.165578922988165 1 1
0.235244163587251 0.23027387699285 1 1
0.0744452623175091 0.118828553675092 1 1
0.450308839810026 0.468609074111469 1 1
-0.116649322442352 -0.0914371571405289 0 0
0.0823986483693247 0.103396405365706 1 1
0.329587220348084 0.260378044535165 1 1
1.15716572084606 1.09454932899791 1 1
0.816939500388299 0.741733991806586 1 1
0.923358517473435 0.827100306567355 1 1
0.0721554122699086 0.0570910680541325 1 1
0.414106966923068 0.380021433109386 1 1
0.253868022112814 0.233980742580824 1 1
0.403899613522835 0.370501486252215 1 1
0.31675283657125 0.293321518490663 1 1
0.601046814902128 0.559037358439344 1 1
0.920856707485683 0.902258368172349 1 1
0.426136578620822 0.395915342365711 1 1
0.888409877271726 0.752289757019148 1 1
0.118103098892029 0.101842025657731 1 1
0.0381027691029617 0.0375200030867952 1 1
0.707413168527688 0.601351654692761 1 1
0.310873601179105 0.421534325731727 1 1
0.558273126241707 0.475672918830035 1 1
0.489099971700431 0.451499419630401 1 1
0.238296492627547 0.20244598842474 1 1
0.245854920878679 0.230397363848572 1 1
0.120942942599233 0.108119731353403 1 1
0.357585725797461 0.334149144092147 1 1
0.314787318291468 0.285612159683022 1 1
0.588735164803887 0.549310121852445 1 1
0.3224430325653 0.268314655561875 1 1
-0.144577058719609 -0.153150920148699 0 0
0.576143827734822 0.506993279353657 1 1
0.134854446076318 0.112353822984763 1 1
0.686396490129454 0.661628850444314 1 1
0.279724571820981 0.262517896629573 1 1
0.793984676244102 0.698884963296111 1 1
0.832377016191691 0.761611619304033 1 1
0.597360971259497 0.545418109210515 1 1
0.347280501371427 0.325256245335302 1 1
0.806247970683661 0.697943191497053 1 1
0.519603981350556 0.410599164714975 1 1
0.580064813710343 0.526200194403488 1 1
0.256268987543324 0.229356798008115 1 1
0.178899012152793 0.168802406890497 1 1
0.013492952619099 0.025426008351063 1 1
0.162513733377216 0.152397566592632 1 1
0.320620952845154 0.306700973623696 1 1
0.401618161898253 0.355583439198532 1 1
1.53748242903917 1.3811974711491 0 0
0.964508393142481 0.922394225785552 1 1
0.21391514358469 0.193241568079056 1 1
0.372321779331004 0.340385964455403 1 1
0.610733382098764 0.585519748505416 1 1
0.02061589585625 0.0276362973781467 1 1
0.712404418732177 0.629686020716481 1 1
0.701425829217462 0.634330538379984 1 1
0.583639950551729 0.53445781642306 1 1
0.0474455335841593 0.0670539592764425 1 1
0.416955322138465 0.349601877236802 1 1
0.158511717838452 0.109747439785145 1 1
0.641904346383209 0.577106269254011 1 1
0.444001954773173 0.429149875123186 1 1
0.675372287590753 0.589398905473017 1 1
0.530470095166054 0.456428771125326 1 1
0.732680310754462 0.660330808808464 1 1
0.17353323825451 0.0800746001462555 1 1
0.621387554118549 0.554565230595594 1 1
0.525763580868738 0.445943324702524 1 1
0.980598326976957 0.913549684009879 1 1
0.856741772487327 0.811543647195711 1 1
0.567135635594637 0.489277878202017 1 1
0.504066145441139 0.454510319841688 1 1
0.320981123839129 0.302377029662524 1 1
0.288790420539329 0.252838410168811 1 1
0.228487494125683 0.222546361557849 1 1
0.64456131047271 0.565587556550962 1 1
0.640683277570016 0.585496272063786 1 1
0.425616052715644 0.380620268659807 1 1
0.116275710435003 0.0993976317003836 1 1
0.171712339890011 0.152355218245921 1 1
0.643396237387149 0.577877377173953 1 1
0.487039060887214 0.459187639245015 1 1
0.626413085373593 0.586820991187578 1 1
0.187412108422622 0.171731956094977 1 1
0.272728790732577 0.228478346411958 1 1
0.581096450461064 0.517552741989566 1 1
0.438489074786018 0.40297321638512 1 1
0.866252027706827 0.77564095046874 1 1
0.249412595056785 0.19139104779105 1 1
0.562794146625648 0.495759372819718 1 1
0.263179771909599 0.247672596345605 1 1
0.289907805346215 0.262630703739514 1 1
0.417504531504118 0.375757777551598 1 1
0.718753036600925 0.626915977015526 1 1
0.700934896517412 0.657959089678342 1 1
0.286017815406866 0.244644227922552 1 1
-0.0532658118361014 -0.0505289355287173 1 0
0.560878316289503 0.518546185678111 1 1
0.19874275655223 0.210751508881752 1 1
0.71772872693823 0.711733426452764 1 1
0.879509500773094 0.803282428578981 1 1
0.564516802949551 0.502077206243955 1 1
0.639411968371839 0.581938989042196 1 1
0.200725938760654 0.19045578072662 1 1
0.14418274579762 0.181848384406377 1 1
0.634249490785632 0.567660424502031 1 1
0.719000988219427 0.643982154060744 1 1
0.698382722185878 0.628283031281537 1 1
0.672893941148207 0.600094272793333 1 1
0.784333499503906 0.737664028343102 1 1
0.356278012232344 0.334426188358868 1 1
0.363995388825243 0.318584896829038 1 1
0.387911543317249 0.378596739191303 1 1
0.311850402883139 0.246320652454939 1 1
0.664212762436887 0.59468088986815 1 1
0.462344746768807 0.431850192639463 1 1
0.539877244302348 0.464988758467793 1 1
0.381149492261487 0.330083306915703 1 1
0.45544586661237 0.458511304561518 1 1
0.131172300015633 0.145731828902184 1 1
0.0762752431629575 0.0585994546392283 1 1
0.852555425689838 0.804687228501323 1 1
0.32250417276579 0.300892502328618 1 1
0.173600040618203 0.14901099473158 1 1
0.552718171686708 0.524406768487043 1 1
0.120772482877568 0.11756837668206 1 1
0.763238634711723 0.668602736918846 1 1
0.503891234707529 0.487764478381238 1 1
0.836272802713736 0.729615422731536 1 1
0.401554140749916 0.36781955884511 1 1
0.603902479805665 0.56386364386232 1 1
0.00479308812787527 0.12174785851485 1 1
0.849572707028662 0.786667514015775 1 1
0.725848510693192 0.641291668885322 1 1
0.132165104909562 0.106553859303947 1 1
-0.233483615199337 -0.253188108524906 0 0
1.0491763373217 0.969447268519928 1 1
0.35938766077607 0.318819034885085 1 1
0.398741932877791 0.369493660448633 1 1
1.16078245795721 1.04438903432414 1 1
0.306670376843824 0.287412109665874 1 1
0.810535434857888 0.761723347793201 1 1
0.214422431052076 0.208584866789916 1 1
0.604362821473819 0.529722264848649 1 1
0.720667298864586 0.626605311748608 1 1
0.54814230228134 0.496316433310998 1 1
0.421248046101195 0.312448974825815 1 1
0.455998808875039 0.425043283517298 1 1
1.03719596256875 0.927241811511814 1 1
0.396066188756319 0.344618549982636 1 1
0.630754998890402 0.623314049223914 1 1
0.402944650061128 0.412992160931554 1 1
0.370528518621376 0.343682985546604 1 1
0.711117166824106 0.659778951637122 1 1
0.77810462054545 0.70774835957418 1 1
0.335544546369972 0.289958118527901 1 1
0.365351682002968 0.357433450219805 1 1
0.0903966772454374 0.0661261464220854 1 1
0.426522015455244 0.415170100171384 1 1
-0.0100340957545679 -0.0282551655814785 0 0
0.403208000108125 0.357881357393707 1 1
0.509999521889523 0.466352820127002 1 1
0.9202680121173 0.837558215523838 1 1
1.10148196336535 0.949631212137637 0 1
0.56546082956276 0.472751159965848 1 1
0.628422604221124 0.553970543350031 1 1
0.17809753496547 0.15715260512123 1 1
0.659996154980168 0.586506944408428 1 1
0.249570227950331 0.229522693499963 1 1
0.469761998847893 0.431185084336176 1 1
0.325725735272383 0.27621678803955 1 1
0.555199885270337 0.488875108968934 1 1
0.764018318637787 0.679681996519773 1 1
0.503347489899649 0.449189742487044 1 1
0.29209412257564 0.261329236734431 1 1
0.379001450114763 0.338498237020852 1 1
0.378444269562817 0.331860896405445 1 1
0.736200435742619 0.690902318856408 1 1
0.227121854074332 0.181435339460949 1 1
0.49093185467743 0.435127150728299 1 1
0.285117952959541 0.266643674518192 1 1
0.82660261917315 0.717007992789418 1 1
0.52792310251881 0.479389847672381 1 1
0.406444905956365 0.368397512384004 1 1
-0.0453096828570392 -0.032942949111966 1 0
0.139780436326105 0.154539694907705 1 1
0.549597801924883 0.503463691608344 1 1
1.16124961629503 1.07817529544912 1 1
0.903649405824755 0.81228006651456 1 1
0.543248787692192 0.475717383388638 1 1
0.728616112859651 0.639193854358422 1 1
0.567344207168091 0.519857394849403 1 1
0.23948462460715 0.232500647759708 1 1
0.695144817601744 0.59505599126416 1 1
0.842784013349059 0.670947404698385 1 1
0.23879065590438 0.171690397175286 1 1
0.354517313431954 0.287864229479032 1 1
0.568768483572621 0.520792321760803 1 1
0.685994066377025 0.637135917443237 1 1
0.509535311945683 0.491367830745144 1 1
0.440769603805603 0.363760359321958 1 1
0.130160287329353 0.132531945793713 1 1
0.793007955726946 0.725878674985515 1 1
0.0144909060598188 0.0195595452987568 0 0
0.143142070769429 0.0844369923185037 1 1
0.547861752787276 0.479359950686432 1 1
0.562247103714484 0.531874391964343 1 1
0.151398805856163 0.154785989606944 1 1
-0.00653229026403687 -0.00471079257390974 0 0
0.0786301719014316 0.111409086695501 1 1
0.495420623340203 0.44004055432856 1 1
0.0998225135589627 0.091962198863217 1 1
0.949206755785687 0.849793739218587 1 1
0.631878755039824 0.568446472769381 1 1
0.599085560142134 0.576867857092214 1 1
0.297817325332697 0.296232742983408 1 1
0.841741466157284 0.745615394633258 1 1
0.0921466331275812 0.0621389660570242 1 1
0.488300935448533 0.418175899024538 1 1
0.398473332351543 0.337016860876497 1 1
0.130173705560229 0.146008670811446 1 1
1.04994111697316 0.973997220965367 1 1
0.302298922611494 0.249827552442902 1 1
0.180983076295924 0.163352310082858 1 1
0.561842182180422 0.495791110584597 1 1
0.270568854642763 0.243881867404467 1 1
0.132287938156147 0.169960932785113 1 1
0.571288383039962 0.480568239092285 1 1
0.491168629290108 0.40494928970777 1 1
0.094352720717172 0.0705348782656064 1 1
0.576956252673839 0.544136552600889 1 1
0.466225833453578 0.384154790821574 1 1
0.19708408802334 0.18467749785643 1 1
0.334535937043941 0.371190914013676 1 1
0.285281616050846 0.23587181590486 1 1
0.736404774481145 0.690316588965358 1 1
0.630780352109556 0.594221711883712 1 1
0.514198127719797 0.467814749318601 1 1
0.279845081949785 0.292300995967646 1 1
0.441424223906724 0.411139846582866 1 1
0.345474944345674 0.323428361183873 1 1
0.461667983883472 0.423887821784165 1 1
0.133097514955386 0.120069827058144 1 1
0.681154230324287 0.573615547596067 1 1
0.647230193685322 0.5563742892361 1 1
0.445085920074604 0.430493888322253 1 1
0.556844722925357 0.526275638039468 1 1
0.5080583031265 0.478216692163171 1 1
0.461841469599177 0.451325974950664 1 1
0.750486787238601 0.679438548260633 1 1
0.150671997424635 0.123491904163292 1 1
0.398900552361808 0.377318435090933 1 1
0.253258381860286 0.238424569537679 1 1
0.372313797609683 0.326559693409683 1 1
0.697522264933829 0.692929473477168 1 1
0.409510452548208 0.340635173691454 1 1
0.497973631953058 0.446803088696643 1 1
-0.0408494338684443 -0.00110025621993528 1 1
0.565260880080472 0.511119557234823 1 1
0.247208048701389 0.210605737117594 1 1
1.1203015490505 0.997162900564545 0 1
1.01639633150593 0.899940547419167 0 1
0.303383654455486 0.302984257890502 1 1
0.526470171549808 0.48031796708566 1 1
0.595001898898618 0.484067952085353 1 1
0.375005657081285 0.353265126577835 1 1
0.370253423436973 0.334283836182234 1 1
0.107460943507403 0.0778107843852537 1 1
0.460465963260312 0.436208393546113 1 1
-0.07590698821745 -0.059636706050806 1 0
0.114866371369206 0.119701569278808 1 1
0.89363289163938 0.803746582064071 1 1
0.741953717990907 0.730015291850751 1 1
-0.0828406667705579 -0.0758834592232601 0 0
0.439477636833243 0.401438004321547 1 1
0.920997509789511 0.828647081980226 1 1
0.177656012544683 0.146704571565427 1 1
0.810007470759958 0.718498571634749 1 1
1.18638621244769 1.17041777314527 1 1
0.20851231546491 0.18117035224657 1 1
-0.0295056529973329 -0.110677433706372 1 1
0.668242553122592 0.613129305454141 1 1
0.372234051195482 0.331044165756716 1 1
0.955967678154023 0.862074058302654 1 1
3.71636432198123e-05 0.0119333899048628 1 1
0.670565038198638 0.597618949609195 1 1
-0.0970389080674247 -0.0748096660088174 0 0
0.394212561185339 0.340718730926918 1 1
1.0107856434936 0.917777247725067 1 1
0.440299334174511 0.411185360940716 1 1
0.575336181327786 0.530482908317449 1 1
0.218268611861483 0.195838998412783 1 1
0.668699011627168 0.565494511550475 1 1
0.145618111945809 0.109958184050009 1 1
0.337183780474589 0.300009694287126 1 1
0.307350223129693 0.305509215438723 1 1
0.379915902216412 0.354137153204555 1 1
0.108618252221359 0.102538100304516 1 1
0.79653938988757 0.705529288244313 1 1
0.585058293119061 0.522508151498653 1 1
0.3176217119106 0.319837815952561 1 1
0.22629343388024 0.196132229272607 1 1
0.0975060338125854 0.0735977425065388 1 1
0.590673433056478 0.53650207530483 1 1
0.127043579157597 0.148628313986184 1 1
0.794311569863297 0.714157281953041 1 1
0.353387377653219 0.320089157864752 1 1
0.779843602084908 0.692948964352107 1 1
0.637601314387977 0.540484869405668 1 1
0.923469269181574 0.860406852791553 1 1
0.401045797690188 0.336090125134472 1 1
0.590289963411695 0.543232501470669 1 1
0.180234003951133 0.158354496865442 1 1
1.06514357428259 0.962734303860665 0 1
0.174671786855756 0.197921818199153 1 1
0.798057040685402 0.724846057290983 1 1
0.253076781230071 0.22292244322067 1 1
0.486316655004053 0.423581666507541 1 1
0.786831565977822 0.721333902181434 1 1
0.877721899734358 0.768017251260042 1 1
0.175186507805298 0.114374789930008 1 1
0.658111581970968 0.626609127919373 1 1
0.227404990158226 0.211740763526457 1 1
0.340791779529955 0.314713705293108 1 1
0.466680151141642 0.407653855111828 1 1
-0.125631219890038 -0.102265523878686 1 1
0.686041360227822 0.609497927074416 1 1
0.524270575227658 0.485435072454763 1 1
0.62425727356425 0.587627193622174 1 1
0.777778849619037 0.656651460047972 1 1
0.70051490106387 0.647646566577638 1 1
0.783946557037877 0.7937479530215 1 1
0.650102068729407 0.573977836867224 1 1
0.191295132455981 0.16318175697354 1 1
0.487038832855028 0.455119863773165 1 1
0.791960320024999 0.724300611788157 1 1
0.373681669165914 0.382806331494124 1 1
0.572780763059982 0.505290198785754 1 1
0.477138811095805 0.434309130173548 1 1
0.587016512152916 0.528856399638036 1 1
0.211442314182703 0.202180614204397 1 1
0.554327668851736 0.49045147339287 1 1
0.554280002945183 0.509992884369855 1 1
0.671501567574763 0.5877492028687 1 1
0.802476807596215 0.798964096031442 1 1
0.647931448369401 0.541991535536537 1 1
0.829531755194752 0.798730260578865 1 1
0.331601202208647 0.306793095456767 1 1
0.59378991553286 0.51671590940162 1 1
0.561384838539476 0.541847779943721 1 1
0.241790374143282 0.215342832804266 1 1
-0.00065624137116296 0.0229135155941952 1 1
0.200784138164775 0.184202892593757 1 1
0.702185626822336 0.630781191472054 1 1
0.632444296143832 0.551634203804246 1 1
0.0195438217082991 0.0158758025530679 0 0
0.792517621890655 0.693000515572484 1 1
0.435743742502313 0.38096392567401 1 1
0.465238610419643 0.420359367260456 1 1
0.58702009518361 0.493098290926145 1 1
0.933114959977682 0.808250612039814 1 1
0.242099612070313 0.20054091202636 1 1
0.685182081343854 0.560120715990923 1 1
0.298453553411231 0.24826567390277 1 1
0.50053810104795 0.479119129078068 1 1
0.632499667971517 0.576561704060023 1 1
0.600551976051453 0.538381158943372 1 1
0.664373370395231 0.620244536966324 1 1
0.311915313424574 0.267595784073402 1 1
0.290141014527802 0.294615707774072 1 1
0.513582346708729 0.464431383160549 1 1
0.835717144529282 0.737572990004739 1 1
-0.263680337553417 -0.25896321852736 0 0
0.290043434343352 0.234173452188223 1 1
0.825266585867314 0.753276162769794 1 1
0.646936833351175 0.566905795944015 1 1
0.46854842691122 0.417454166841042 1 1
0.617420247685352 0.521622837467541 1 1
0.734184064230059 0.689211633754539 1 1
0.191993270054037 0.180654067078886 1 1
0.058630314626918 0.0530100757572271 1 1
0.249959470605854 0.244151866623762 1 1
0.619780122740558 0.560507317285419 1 1
0.273218030937582 0.256925710857988 1 1
0.643530779148567 0.58050721604543 1 1
0.186119949078891 0.17268245472234 1 1
0.420759293889555 0.372680414947257 1 1
0.152025972580594 0.153375392195724 1 1
0.316739919045631 0.277503776410375 1 1
0.253883527438572 0.26799138845641 1 1
0.514079916982901 0.460431135461004 1 1
0.748378308467159 0.723919230373781 1 1
0.733291432811678 0.647572028556692 1 1
0.323869839480965 0.286271052935152 1 1
0.212197371198676 0.203358389081559 1 1
0.344560381829099 0.299370739729761 1 1
1.25328846343665 1.0749256320179 1 1
0.306401400314588 0.279205190907744 1 1
0.917911665590165 0.831762562153535 1 1
0.563717490862969 0.520986002697882 1 1
0.197879041719338 0.190626666953837 1 1
0.295461326665242 0.265471607280693 1 1
0.55509682803204 0.563608227193548 1 1
0.95908256277182 0.855297410317062 1 1
0.892194742788706 0.782399867111376 1 1
0.63404180014732 0.591780879770098 1 1
0.455251996281216 0.398692357985993 1 1
0.347133776486527 0.294161583366641 1 1
0.690610177784941 0.616689395857387 1 1
1.13231646392577 0.999638755860214 0 0
0.264598875793138 0.238475613328257 1 1
0.521324673480553 0.422924458070948 1 1
0.137095924461691 0.183900993425537 1 1
0.555131464870576 0.518799341442351 1 1
0.482785625912685 0.457309261683117 1 1
0.390183169840904 0.354328954948395 1 1
0.454166567479996 0.46758039463818 1 1
0.551543192570952 0.51123099772243 1 1
-0.137063194334612 -0.129207778536558 0 0
0.166192353167869 0.156431689304908 1 1
-0.0288754656428626 -0.0234615613739679 0 0
0.799084555338841 0.710510140400698 1 1
0.671641096617838 0.513122432955666 1 1
-0.401397914982038 -0.368236327139988 0 0
0.364938845489889 0.323111951385457 1 1
0.0951360242667703 0.0674522104624413 1 1
0.413739351954097 0.373775520867746 1 1
-0.121476722245176 -0.103420436322403 1 0
0.570738043936514 0.501893877909711 1 1
0.171358664944048 0.173318245688484 1 1
0.418943291327542 0.373500979531061 1 1
0.0272507514387107 0.0344224063872245 0 0
0.605539718095176 0.502216896611861 1 1
0.144818243354506 0.136971703492286 1 1
0.338896669532681 0.312304060370933 1 1
-0.0054568838802467 0.0304462286097029 1 1
0.614020845367925 0.572885663594236 1 1
0.401544474892555 0.393413360497049 1 1
0.697688323548949 0.62125949740611 1 1
0.268085365152926 0.228172060263174 1 1
0.808098122385814 0.722542254754924 1 1
0.122508091978656 0.119449578235782 1 1
0.139061136789884 0.0853028581157156 1 1
0.241550569453076 0.208949189520881 1 1
0.377641879558501 0.379453441667361 1 1
0.370830771823272 0.341513223139736 1 1
0.155996090115115 0.157788089020382 1 1
0.420535048168834 0.395933955307341 1 1
1.01902827159354 0.898586875716143 0 1
0.252404081891023 0.215803480496629 1 1
1.03789501583689 0.96887368650516 1 1
0.610464966746348 0.598067973622899 1 1
0.344613904124779 0.326275613073085 1 1
0.118530041359872 0.0899272258020815 1 1
0.771621184491834 0.711786159808836 1 1
0.734901726424286 0.672803927265428 1 1
0.608616740262029 0.53231316458578 1 1
0.59132180970577 0.545628248024576 1 1
0.359461639931056 0.317681330961144 1 1
0.580360101396916 0.539304638591572 1 1
0.644553203755719 0.57957193583605 1 1
0.254622823658371 0.232228833894855 1 1
0.441998740239623 0.404584002214271 1 1
0.48641532786748 0.424085494626173 1 1
0.592792773131724 0.529281805105661 1 1
0.413383343946587 0.401566623691759 1 1
0.786848538835473 0.652407931118904 1 1
0.628137113583388 0.589445012621914 1 1
0.344430892567625 0.327449528925173 1 1
0.705692680558034 0.487720419296129 1 1
0.56721277476409 0.525276541355632 1 1
0.939816252583951 0.817679764069485 1 1
0.150263813329836 0.150256017274446 1 1
-0.00522603771339596 0.0306948643336918 0 0
0.536702624008162 0.462256638006703 1 1
0.402881241397987 0.385581492153292 1 1
0.795910587574662 0.679039634428394 1 1
0.843245783378204 0.746004931231783 1 1
0.637259242693694 0.536676687692681 1 1
0.321236162000047 0.273859177621932 1 1
0.461512664538722 0.418547016720415 1 1
-0.0249896032477564 -0.00244817761202194 1 1
0.39896647482613 0.387620311216884 1 1
0.355392381966762 0.345271177002855 1 1
0.745281449712064 0.647300694283332 1 1
1.01076158877431 0.93054773110065 1 1
0.611941058367816 0.579471468825683 1 1
0.702382118836107 0.647922596271601 1 1
0.0197427218724121 -0.0139276338521806 1 0
0.693399880579988 0.65510244853728 1 1
0.402239843507615 0.352291515155761 1 1
0.694491122912495 0.670477150042375 1 1
0.165658606378118 0.153283645037838 1 1
0.376243965268272 0.374861342651559 1 1
0.112571055990046 0.132091730029589 1 1
0.574732907083862 0.535659255307917 1 1
0.74595242190257 0.666218524587168 1 1
0.394288428064935 0.37001861236807 1 1
0.273189366471932 0.281534188756229 1 1
0.552101084632088 0.483163458584279 1 1
0.335549332254042 0.309320350090314 1 1
0.665199088016038 0.606901570832099 1 1
0.905109609650968 0.902626485194291 1 1
0.626233615026844 0.568492802283684 1 1
0.655956568170431 0.570218342272046 1 1
-0.141038283330448 -0.117664777274115 0 0
0.511451644153799 0.48215098257384 1 1
0.359255074913327 0.320320621477943 1 1
0.682881344988335 0.612746112104955 1 1
0.619382017669928 0.522510743246116 1 1
0.915295447549812 0.810679958618441 1 1
0.256907604621716 0.279926317994424 1 1
0.520707437693511 0.448699233302148 1 1
0.264795005388492 0.228862396263991 1 1
0.267131841168459 0.218507680037531 1 1
1.02271964357031 0.968581524141158 1 1
0.937314227341726 0.857948979711099 1 1
0.842176432958328 0.768703055586461 1 1
1.02809637321676 0.922204107777251 0 1
0.641560745298045 0.563340061790179 1 1
0.468370894945348 0.414886417994821 1 1
0.110110907550267 0.117949816378592 1 1
0.997039593589246 0.893534546835812 1 1
0.546862481377727 0.485649377951157 1 1
0.539884833053718 0.507971070897953 1 1
0.77412300819754 0.682408913473864 1 1
0.223433360287809 0.159743589561958 1 1
0.357185988283294 0.301672497615917 1 1
0.381052493073351 0.368999618949698 1 1
0.205076860235265 0.206586448632124 1 1
0.998806352916321 0.976430921415027 1 1
0.569166021325172 0.504385089497551 1 1
0.693284358007406 0.628559333031758 1 1
0.402352605666317 0.331585951102233 1 1
0.254864104250979 0.21119450099812 1 1
0.527181507308409 0.48323711959733 1 1
0.825704474695541 0.741388937554923 1 1
0.144888320539156 0.11676750537874 1 1
0.953414938013536 0.869585729038261 1 1
0.253774188764284 0.240386420968101 1 1
0.891610048102703 0.687017472130364 1 1
1.13158848746559 1.0337214661092 1 1
0.377645988198687 0.360461309179781 1 1
0.581631953919911 0.526950364320386 1 1
0.149526629373698 0.121779042170713 1 1
0.276919773853025 0.244799460977821 1 1
0.512178050745347 0.469347007498609 1 1
0.622008130329752 0.586433356700763 1 1
-0.0426782434143498 -0.0244725725864789 1 1
0.287253352312714 0.257871214665094 1 1
0.875191771467373 0.797233267128202 1 1
0.515109350574886 0.440713296985068 1 1
-0.124150039980044 -0.131067142749126 1 0
0.407017295194244 0.393198415164495 1 1
-0.0215081437629663 -0.0201736236171354 0 0
0.282257840693949 0.276888106325708 1 1
0.73611698344495 0.664066177661919 1 1
0.637857972946909 0.566799015188637 1 1
0.21987931580155 0.200186712763665 1 1
0.345416301279006 0.316512968228577 1 1
1.03791580234689 0.93741187998862 1 1
0.111078627399207 0.10942338003349 1 1
0.474744347431918 0.437013878678891 1 1
0.538966337066254 0.49226425485839 1 1
0.388612712604767 0.382233698099058 1 1
0.778071436007908 0.68031628285672 1 1
0.415724645675573 0.385542172646729 1 1
0.827707672528603 0.755405976885836 1 1
0.389332348381922 0.340256401051642 1 1
0.273518052049961 0.217618595607082 1 1
0.471504182839013 0.430997711926772 1 1
0.381518613774095 0.391695197545026 1 1
0.421094117950433 0.389485780358005 1 1
0.957041383985329 0.890691621542495 1 1
0.441452273627714 0.437229775505345 1 1
0.253164896443389 0.21876680706936 1 1
0.379505541383324 0.334111981640099 1 1
0.349789297514357 0.347110329332527 1 1
0.876831296720449 0.803652367694204 1 1
0.39270593685133 0.323547573859391 1 1
0.533718698241714 0.496235909753236 1 1
0.86514981448785 0.798414518016402 1 1
-0.153605626393286 -0.13971162544134 0 0
0.93579096014545 0.861378374416141 1 1
0.345191306746389 0.317184127989012 1 1
-0.0388173542455259 -0.0473004153120614 0 0
0.705153765317279 0.621251930486303 1 1
0.18581421270176 0.182506218176864 1 1
0.801792706188647 0.730823203307407 1 1
0.0876412980225976 0.0541035480966044 1 1
0.315063819343729 0.287960241085919 1 1
0.475459397671064 0.450239816304969 1 1
-0.140691699760454 -0.121064417879061 0 0
1.19090528374231 1.12913548248329 1 1
0.653903192257698 0.575556708447755 1 1
0.0562549700780925 0.0698926070125953 1 1
0.38324547429535 0.322926385190867 1 1
0.507846956954702 0.463150016666662 1 1
0.710083242334696 0.667851632518918 1 1
1.0687333261327 0.955460377417444 1 1
0.719191287122125 0.630055500541485 1 1
0.522728734547209 0.497176652259025 1 1
0.534088840320142 0.447918330023544 1 1
0.226952029504729 0.215896533795477 1 1
0.341914307086204 0.308870660313501 1 1
0.420690955433786 0.400953654967929 1 1
0.544951062949401 0.440731629717612 1 1
0.834571461872819 0.765814181416276 1 1
0.0963908142618714 0.124694208261491 1 1
0.541594804380859 0.50629252751313 1 1
1.10595136349734 0.996656664751923 1 1
0.503640114393098 0.461774824872339 1 1
-0.308226723770691 -0.282996399888736 0 0
0.292512063215922 0.277336327564736 1 1
0.466109025909766 0.410006295905634 1 1
0.442646503480999 0.424101052593821 1 1
0.681843713025952 0.578093285876543 1 1
0.58807227815589 0.487169102000144 1 1
0.184865838295764 0.113518117749554 1 1
0.160853171958375 0.154078594514126 1 1
-0.161741942414422 -0.144466984126725 1 0
0.274903439303957 0.241649209697733 1 1
0.403837522814025 0.361803597847206 1 1
0.413564384669027 0.372592060777904 1 1
0.309342715997288 0.280991620075802 1 1
0.29087498155549 0.27463827271343 1 1
0.376578494686184 0.398863232533595 1 1
0.556224429793332 0.498260536566438 1 1
0.816309591000459 0.723606995632122 1 1
0.122732252301483 0.0944508759693465 1 1
0.367115391730993 0.315522019366388 1 1
0.239794220520776 0.254341899259473 1 1
0.540291592203273 0.508714667394061 1 1
0.218707303399599 0.192895374885029 1 1
0.298848701658955 0.29178967945475 1 1
0.218550283270737 0.185511765740524 1 1
0.803696498614274 0.729200456153315 1 1
0.322190654494732 0.286653013635642 1 1
0.121350557787349 0.104536786934552 1 1
0.571853028903158 0.51646938279385 1 1
0.392300835886068 0.451173317278574 1 1
0.452514293959789 0.315984373929772 1 1
0.939498216426232 0.903467203068799 1 1
0.479775176017233 0.436151310685752 1 1
0.550679332015068 0.525399922742368 1 1
0.709872238371079 0.639695615216183 1 1
1.17920137756298 1.10372728360458 1 1
0.573160072291517 0.514756837789362 1 1
0.140489366504552 0.117188683669107 1 1
0.213781392259935 0.217263066181364 1 1
0.610252773710788 0.560397890070842 1 1
0.233356400925163 0.20496528501342 1 1
0.258334159320339 0.20519235614764 1 1
-0.0219618490037811 -0.00461364706348403 0 0
0.00785582331085209 0.0294816289741915 1 1
0.36883174066515 0.357481152910181 1 1
0.584706140086983 0.534111125116106 1 1
0.508589414181873 0.432415003833162 1 1
0.765589304114591 0.703911823411898 1 1
0.0761868335914986 0.0863849410348124 1 1
0.436903329434729 0.389535416400285 1 1
0.833810226514667 0.712792311901371 1 1
0.016825574880158 0.0276153196051601 0 0
0.7710601528175 0.687026595980328 1 1
-0.149074355804384 -0.11831253248853 0 0
0.613144052646518 0.548437833017662 1 1
0.653343314573336 0.590745961456199 1 1
0.685868873884357 0.610154276994381 1 1
0.266255879434655 0.23808732761494 1 1
0.602036988469138 0.54808755754697 1 1
0.566901262488753 0.546748959883226 1 1
0.811235604050536 0.744870461590509 1 1
0.680277255903064 0.631357045260744 1 1
0.603018700507092 0.538813171052328 1 1
0.55229361871509 0.50526243929912 1 1
0.779097724469224 0.707010043740275 1 1
1.10921600115564 1.03097549456469 1 1
0.338018862042935 0.307062410204411 1 1
0.772527550490374 0.681981769910169 1 1
0.461493290325778 0.435146887657626 1 1
0.104073172167741 0.0822009087354319 1 1
1.13596787753401 1.01566482558403 1 1
0.436724604168355 0.359358745983507 1 1
0.340600876407417 0.29828289737535 1 1
0.0207573803558949 -0.0071518597747155 1 0
0.419913511809334 0.406257904042021 1 1
0.214421006618327 0.221223606057897 1 1
0.202440330545094 0.155865277636911 1 1
-0.0997496323877982 -0.0559931545571498 1 1
0.264822607301662 0.200348142545254 1 1
0.575457656447449 0.53578264571557 1 1
0.831866598521237 0.726222188579257 1 1
0.17782746279027 0.148119913702097 1 1
0.109272470732891 0.108816919313712 1 1
0.514476417937194 0.478940052096944 1 1
0.794023256639821 0.733432803453935 1 1
0.933260804197924 0.829646406364192 1 1
0.236950260296493 0.226374819525536 1 1
0.504698472353518 0.460958371471973 1 1
0.520345501172045 0.469217088078929 1 1
0.37697137542067 0.293367115248313 1 1
0.386566657384551 0.38610028295529 1 1
0.391063585076696 0.358175713292026 1 1
0.399800454782096 0.326147292000345 1 1
0.742005271044571 0.712501904426057 1 1
0.659954088221081 0.574415203248057 1 1
0.651764492732046 0.588392272613522 1 1
0.632721597985659 0.557230159275981 1 1
-0.0221707506366825 -0.0366024047485873 1 1
0.687963660008176 0.63152699823296 1 1
0.728717186753636 0.637914882747722 1 1
0.793568679916095 0.727329580918437 1 1
0.86788979508048 0.774818302232273 1 1
0.612092882457318 0.595822922364585 1 1
0.279950234237194 0.261041413387877 1 1
0.196764234756927 0.180575244201562 1 1
0.848087598081536 0.765116418956671 1 1
0.598141084652504 0.552052529955994 1 1
1.03172939200858 0.941184989144887 0 1
-0.0703006954052109 -0.0502898545724387 1 1
0.340787102978836 0.297095355634907 1 1
0.149784533722009 0.158621426588762 1 1
0.607115334902817 0.494964203484258 1 1
0.858026430691644 0.739384165279429 1 1
0.51999639889928 0.467450100212774 1 1
0.330960493607423 0.297180441023471 1 1
0.336589144072012 0.316258554494269 1 1
0.302910831599205 0.261271740720042 1 1
0.509363115596602 0.495014588834151 1 1
0.887071158768155 0.825562754722944 1 1
0.036837850861206 0.0311353429044305 1 1
0.887251378714449 0.807978104893382 1 1
0.988304313308116 0.901828913058518 1 1
0.796399386076494 0.791078964557297 1 1
-0.149698179535893 -0.168760333806286 0 0
0.416816174401645 0.402243475677024 1 1
0.478839648040934 0.410034857683038 1 1
0.136372859098055 0.085823286030775 1 1
1.0452136075583 0.943292656851922 1 1
0.405860792365341 0.363699622363461 1 1
0.979315384269126 0.897110989465378 1 1
0.654742093866163 0.594992592578611 1 1
0.71035623227617 0.630921424263731 1 1
0.338546458755872 0.308517191890588 1 1
1.02558745476517 0.911318776863402 1 1
0.766257114447415 0.695317632086637 1 1
0.612787804751734 0.580246687037178 1 1
0.508646412408485 0.469587711682416 1 1
0.120772426133062 0.102399488027468 1 1
0.725432261529675 0.677697022250584 1 1
0.616056284120716 0.572285695750542 1 1
0.422951299363424 0.394246882265751 1 1
0.595870302524823 0.582399020676498 1 1
0.037675949363071 0.0334541877812118 0 0
0.459197034766993 0.416818019812311 1 1
0.310004412456564 0.307663345047785 1 1
0.43073927398014 0.415547809099178 1 1
0.234513858559184 0.254933384258159 1 1
0.0109109644293336 0.0348309321588356 1 1
0.694712269060467 0.656160876883692 1 1
0.364865635929388 0.342548141432213 1 1
0.374178883953538 0.345694099372995 1 1
0.696635234853031 0.621482794430973 1 1
0.874173244013258 0.793878877241812 1 1
0.263118507182989 0.242295097141754 1 1
0.758796512473454 0.684262777198323 1 1
0.654484331368023 0.595553989918787 1 1
0.526175301963 0.494095974483574 1 1
0.501228574255346 0.473254528115454 1 1
0.683699379083292 0.5613558347777 1 1
0.305608354762952 0.287920331067699 1 1
0.684124177125644 0.598016475366073 1 1
0.428671749993932 0.40170766102234 1 1
0.487218516843365 0.425365795897282 1 1
0.167330535778389 0.173815615152747 1 1
0.272414732624266 0.236299638465189 1 1
0.585350891353299 0.535846715401775 1 1
0.302207667308525 0.299157825355573 1 1
0.371700093810731 0.348029927888972 1 1
0.903337526271383 0.797416111981667 1 1
1.4054037109563 1.27021144605851 0 0
0.616121139338853 0.535946657967851 1 1
0.0295271760408749 0.0423960793945925 1 1
0.872780976081438 0.809823527246823 1 1
0.284781922058852 0.269078818116924 1 1
0.794880336612115 0.722744977016563 1 1
0.188967529052229 0.138109912732614 1 1
0.335274851211693 0.358687817465155 1 1
0.45887799555799 0.416508905960083 1 1
0.69653952946898 0.636868665990356 1 1
0.320049155872103 0.276560540133547 1 1
0.0200632232933531 0.00572128262294543 1 1
0.777561586756063 0.657868913783738 1 1
0.397600078248711 0.405938262514546 1 1
0.368974326345939 0.318747149277832 1 1
0.711177282639256 0.671681581180556 1 1
0.351913531870874 0.334956809669038 1 1
-0.0622788965540476 -0.0750827898851564 1 1
0.240385858221213 0.207064611739562 1 1
0.544755544411311 0.517812812739967 1 1
0.713245104989707 0.673230256482693 1 1
0.868110038225645 0.766990699934966 1 1
0.780021543969349 0.670288246386453 1 1
0.553941819301664 0.510249410709077 1 1
0.303209675390688 0.261613089342956 1 1
0.472078205049595 0.41333396240238 1 1
0.160405041048855 0.187195025781594 1 1
0.52643381876454 0.480653063612802 1 1
0.387903891662627 0.354422678492357 1 1
0.428159443109365 0.38554844402592 1 1
0.65474077856392 0.619509537210773 1 1
-0.0952676090516946 -0.035546797763977 1 1
0.856938026686915 0.765600200329075 1 1
0.25003629361777 0.242334148574593 1 1
0.83743786076391 0.806003820617858 1 1
0.851773312674961 0.754590190130916 1 1
0.205092010320731 0.184977253111385 1 1
0.765129531893531 0.741184228368114 1 1
0.660492930910758 0.576323577105597 1 1
0.602095593638313 0.543979189969911 1 1
0.304995364326411 0.279437646756752 1 1
0.541390518018858 0.448485061793359 1 1
0.511234553833179 0.466287549043586 1 1
0.310523746088466 0.263433840232405 1 1
1.19648957368357 1.03476511542161 1 1
0.124082074833829 0.178793473445568 1 1
0.207956802782729 0.202096960148433 1 1
0.027223169564789 0.0124457241909123 1 1
0.293939193553144 0.236293033001636 1 1
0.548296350127547 0.496706580201746 1 1
1.02774216623947 1.05999342985513 1 1
-0.0566578430044091 -0.0450402162272934 1 0
0.948502299663924 0.849976529637518 1 1
0.538456075241792 0.48984465537008 1 1
-0.240907539592248 -0.231739902993864 0 0
0.328917112731357 0.340936775784675 1 1
0.442772083594148 0.416197693931615 1 1
0.0698103738642995 0.0571635024113863 1 1
0.47471329267599 0.433477755567822 1 1
0.707697744060921 0.637979393510655 1 1
0.432738702971451 0.409292862373675 1 1
0.32624454431784 0.272736820355547 1 1
0.543547486641426 0.428208969939995 1 1
0.169960105615687 0.175309351773983 1 1
0.212219745872855 0.171863306462447 1 1
0.442463737773324 0.409157495576925 1 1
0.136794226355562 0.13536019452183 1 1
0.48476177502044 0.448641695981222 1 1
0.406869801906626 0.366747910628391 1 1
0.526532588805019 0.479844623781887 1 1
0.154008167830578 0.124844303783938 1 1
0.332978747269955 0.313798902412613 1 1
0.347255162120329 0.335246419043172 1 1
0.39942047805485 0.341021881810537 1 1
0.605922956051963 0.563789904989625 1 1
0.427280503737929 0.400356406255367 1 1
0.349166035700376 0.337501741121095 1 1
-0.141926473133847 -0.0434830597686271 1 1
0.904038966446909 0.822395077618648 1 1
-0.00175075759432849 0.0250111289103834 1 1
0.765306149206682 0.690429906666506 1 1
0.388689785666087 0.326072522308424 1 1
0.68822583661331 0.61473478328379 1 1
0.413422128023206 0.364601377885408 1 1
0.722678670278788 0.677022503364497 1 1
0.680739520774768 0.622729210205416 1 1
0.736386660257125 0.655831477576296 1 1
0.339975225395111 0.224783011386278 1 1
0.578368129512499 0.522689082479712 1 1
1.26290850475766 1.13366224785828 0 0
0.650442365922516 0.594700146900603 1 1
0.420980279375136 0.374657198080168 1 1
0.478363789273691 0.412208936930973 1 1
0.70151924851577 0.635859721857807 1 1
0.366165593532929 0.40301982137747 1 1
0.845271875051346 0.766399813317559 1 1
0.926427172419689 0.822051266773753 1 1
0.750214177714656 0.697622570781307 1 1
0.597425873881329 0.561750957213059 1 1
0.388103286888748 0.313098737290603 1 1
0.706563293811668 0.600330958517548 1 1
0.807021217124394 0.739392625068673 1 1
0.280040069694476 0.208781864537058 1 1
0.645051692307713 0.592199119489638 1 1
0.641529372479754 0.565407429374997 1 1
0.261800408549276 0.232478266671659 1 1
0.27232734517396 0.242323311036504 1 1
0.322691081970533 0.235592768323347 1 1
1.10456080334406 1.04557609736234 1 1
0.692402684346704 0.619795722251322 1 1
0.30636187566781 0.243245257810627 1 1
0.714515383991215 0.672921443110981 1 1
0.828623272276034 0.76793173627161 1 1
0.692112102221106 0.616413943879004 1 1
0.413290630422981 0.367631156566822 1 1
0.773894161815078 0.712411849138753 1 1
0.290910176714375 0.288920303810854 1 1
0.1793536107412 0.144345802169245 1 1
1.04786488828621 0.89109526351627 1 1
0.729876118412021 0.671414098998012 1 1
0.460080463666265 0.417531959684144 1 1
0.0684832989353341 0.0468576220794524 1 1
0.392474592427001 0.294267701829063 1 1
0.344360005378226 0.306742858799668 1 1
0.821747295396749 0.727447463573178 1 1
0.538103220648054 0.453150589362385 1 1
0.0379934037759215 0.034729007568141 1 0
0.402270746691757 0.39209523025979 1 1
0.676350314942476 0.606855890453305 1 1
0.426863173643356 0.393302338277829 1 1
-0.00549933386798745 0.000540378898591135 1 0
0.303628609778204 0.286795122556909 1 1
-0.0923365562748716 -0.0835487545932111 1 1
0.906059846636051 0.80040128486381 1 1
1.41216722398066 1.25508826354351 0 0
0.749144333025281 0.678728138482605 1 1
0.0171658543106847 0.00859166438673029 0 0
0.333072842268652 0.320429940017371 1 1
0.605820818144815 0.544941273734976 1 1
0.957967684459341 0.874347044451081 1 1
0.405653272270345 0.379425536939908 1 1
0.500049749761173 0.454013790584379 1 1
0.141649191907312 0.132964083558812 1 1
0.0627402608646701 0.0662901183766785 1 1
0.655135279483328 0.598931071301501 1 1
1.06068172735987 0.951157716235145 0 1
0.142598833096092 0.155997255895833 1 1
0.444674961879173 0.410596369747952 1 1
0.552283427287388 0.498919912929455 1 1
0.0297538665365119 0.0612345792864388 1 1
0.474486950402808 0.456062030604366 1 1
0.537199652306089 0.479289346883369 1 1
0.822175850420047 0.746932182549027 1 1
0.495623390727427 0.464798222836058 1 1
0.549651942635358 0.48704451339897 1 1
-0.0393944144392198 -0.0498072795229998 0 0
0.710290581003271 0.648028537278148 1 1
0.654240870518054 0.575536245300763 1 1
0.301050243150657 0.281774958636936 1 1
0.923419625947765 0.862846909448662 1 1
0.10177547127113 0.0628092500097211 1 1
1.01276701815019 0.906274162066861 1 1
0.235471544015563 0.20720633212125 1 1
0.49766466405683 0.436127090692762 1 1
0.529556112928481 0.444659740621019 1 1
0.200155924216933 0.187203683409069 1 1
0.0620052781491945 0.0826836666047536 1 1
0.320094432318256 0.279617374622622 1 1
0.571894170577133 0.507048584237591 1 1
0.660381918288771 0.600962303666318 1 1
0.21521777613563 0.184527822806744 1 1
0.726131000593479 0.632289348313664 1 1
0.605234132783084 0.536812023912792 1 1
0.652975132554556 0.584705510914906 1 1
0.230002024115654 0.203243440646527 1 1
0.307573011704035 0.288919575380117 1 1
0.974989869029627 0.858121449355602 1 1
0.489239199379476 0.492999007631332 1 1
0.410034917394117 0.375862142056676 1 1
0.343433736137764 0.345927101194002 1 1
0.613763988936844 0.547863994538873 1 1
0.820778513997543 0.751111862560601 1 1
0.651513400782223 0.598658178546354 1 1
1.3892029926434 1.21717510971043 0 0
0.262760408834414 0.238198892169098 1 1
0.291754406657963 0.300207026774448 1 1
-0.442072069139989 -0.416121983210143 0 0
0.594731157200982 0.543246669908553 1 1
0.712966640400155 0.655575073201359 1 1
-0.00682076833795784 -0.00568925972601046 0 0
0.03954340093082 0.044680922694932 1 1
0.387235306685756 0.306120957943174 1 1
0.560900200081124 0.51415418709994 1 1
0.43097595322462 0.439539719312962 1 1
-0.0340872523691635 -0.033096286354366 1 0
0.883616250174846 0.79282853966404 1 1
0.241541207902126 0.221263243121275 1 1
0.652415085157226 0.584993223487678 1 1
0.51027722016012 0.457274127193325 1 1
0.543718665361839 0.504965287320507 1 1
0.255891173825902 0.204735637737225 1 1
0.263663424746931 0.233014126590318 1 1
0.545688397404705 0.499227647230764 1 1
0.293423469022869 0.250353723936146 1 1
0.241990599735862 0.211360978694026 1 1
0.0474566160431604 -0.00438123158771814 1 1
0.58727590939664 0.505504010593535 1 1
0.699594699077177 0.657957239665233 1 1
0.275766424118297 0.247718855787446 1 1
0.637619122897139 0.602558435339377 1 1
0.539205308447814 0.481602750165731 1 1
0.215649920418823 0.211386394301375 1 1
0.703643066535588 0.655746029823365 1 1
-0.149456648105185 -0.103629747474125 0 0
0.548591927931568 0.519468825228639 1 1
0.43085596525888 0.371635777270043 1 1
0.774688036514942 0.67554655159365 1 1
0.418789623940424 0.375102039896089 1 1
-0.165834221710955 -0.140186566595003 0 0
0.0786133113698429 0.0706191870647927 1 1
0.567296901401756 0.434915800950885 1 1
0.340824640530054 0.2773743584623 1 1
0.805079202492418 0.722176490274106 1 1
0.245436647669139 0.24411598346458 1 1
1.02901690794076 0.915446155639167 1 1
0.84011131510058 0.74132101988679 1 1
0.602527238871016 0.536701179052407 1 1
0.699391576233816 0.652356490761168 1 1
0.727034910001755 0.64618191748389 1 1
0.885408446658064 0.793983071745946 1 1
0.326017840920677 0.307417696858144 1 1
0.365790800409956 0.362003578905752 1 1
-0.358319680879664 -0.28491819816582 0 0
0.981149639062984 0.897722621775207 1 1
0.761260789409616 0.698059582740436 1 1
0.349954844617681 0.240915527607159 1 1
0.663581660375954 0.605182764857285 1 1
0.517951687499768 0.43684453159606 1 1
0.521380879039227 0.47168917478478 1 1
0.410248922658385 0.386659744679038 1 1
1.13088251091383 1.01556821922406 0 0
1.0898594599617 1.03666352579568 1 1
0.405652845947375 0.328046478831387 1 1
0.0110946218690884 0.027206041214033 0 0
0.0460648753759747 0.0503902720465141 1 1
0.766851374613327 0.70691779971644 1 1
0.381620978572854 0.340294082047811 1 1
0.933139115789957 0.817987677503549 1 1
0.944705475145266 0.8479746603441 1 1
0.819437371775417 0.736827967870168 1 1
0.786169922521823 0.717300156282237 1 1
0.843617965799156 0.775910957673218 1 1
0.600593498769717 0.556287746780157 1 1
-0.060259354552293 0.0309700298775694 1 1
0.681273549307317 0.608743624272709 1 1
0.511425681585921 0.471810201903059 1 1
0.974256812583007 0.889817870757524 1 1
0.0408767534110903 0.0414997004033641 1 1
0.898579338664169 0.789596274151404 1 1
0.379828892291985 0.309625302259992 1 1
0.359167332797601 0.303150018208942 1 1
0.361056427845465 0.327361032865308 1 1
0.564248113797014 0.509241204648418 1 1
0.331731193298424 0.28552717052263 1 1
0.456105612249815 0.363923115675262 1 1
0.697835957951054 0.646134463953524 1 1
1.10604938690753 0.945110449907054 0 1
0.698470584033336 0.671203140848486 1 1
0.95897216967188 0.898607524486932 1 1
0.392717943085037 0.368380687712483 1 1
0.63425003427515 0.582605583112923 1 1
0.737492917900552 0.653141683154705 1 1
0.185707940723846 0.171773958598954 1 1
0.284983676677631 0.2886237126862 1 1
0.157199420942471 0.162532865861115 1 1
0.637086445630209 0.588916580544051 1 1
0.555818409272507 0.496080696244447 1 1
0.350212438588875 0.307660667627762 1 1
0.14521017502481 0.0979090944400739 1 1
0.71554528430932 0.66329610509278 1 1
0.346715261436004 0.308739751295479 1 1
0.174183200135682 0.199417560357516 1 1
0.152613207963292 0.126431502823484 1 1
0.757730162129886 0.727798539655645 1 1
0.4151979199305 0.386393048623711 1 1
0.937372808951331 0.884027293266 1 1
0.419902851361342 0.388212415198671 1 1
0.530890604976362 0.541825644851005 1 1
-0.145663597789209 -0.120458163911271 0 0
0.821966257446516 0.738903046794099 1 1
0.293661471959377 0.268435845112632 1 1
0.643366813009875 0.572110197413372 1 1
0.821569913833202 0.742371405222414 1 1
0.329188665588749 0.315890975670598 1 1
0.320978203363088 0.282004009917648 1 1
0.344439333652418 0.324925768641305 1 1
-0.0248463980026895 -0.00993624555771201 1 1
-0.176302864553941 -0.159300042779765 0 0
0.271214456469859 0.253174176373451 1 1
0.525004419972407 0.49489524253828 1 1
0.57216459891646 0.49808312470707 1 1
0.609180476828392 0.536775398294868 1 1
-0.027270380941314 -0.0242145416219263 1 1
0.411378026487339 0.353944228683834 1 1
0.391075194697101 0.331890878314362 1 1
0.318643914204184 0.300242564397911 1 1
0.371349420054909 0.361480885298834 1 1
0.153390067330371 0.122398198611493 1 1
0.988975540026294 0.902927053242696 1 1
0.598805090490086 0.532527949637012 1 1
0.539024737001312 0.489135185419716 1 1
0.591903709203857 0.534314598153412 1 1
0.371128485802062 0.303147117296217 1 1
0.399654491583186 0.360490114015483 1 1
0.0746393724471246 0.0778681100272041 1 1
0.730893775087473 0.672003170708742 1 1
0.158375961802161 0.16775033964783 1 1
0.715453514502759 0.644499172091059 1 1
0.520726683654722 0.426180162631041 1 1
0.389555909964337 0.338621733785659 1 1
0.709242664402011 0.658225419180947 1 1
0.756342651979271 0.670211967733326 1 1
0.714207802956504 0.669860503805421 1 1
0.628755500221558 0.527015764248665 1 1
0.707717158842607 0.609076631056118 1 1
0.525542836084338 0.482083580927326 1 1
-0.0264150617033057 0.0328398477253726 1 1
0.211320051865649 0.189292019479033 1 1
0.50814007810955 0.476456963241277 1 1
-0.247851304596894 -0.166154598647669 0 0
0.235077660349856 0.204035133468086 1 1
0.798109981297054 0.744929276354394 1 1
0.729135501984831 0.652691658603131 1 1
0.495730835681562 0.482139903540544 1 1
-0.0817534270531389 -0.0810587653035576 1 0
0.367777127676924 0.304877548495843 1 1
0.316107707070108 0.198367671507218 1 1
0.312932808173281 0.268622152415362 1 1
0.109534191725898 0.133839549708807 1 1
0.693317294260788 0.633461820371193 1 1
0.601794598330603 0.564436956192859 1 1
0.479280703395904 0.424571466409356 1 1
0.388926158574171 0.313878542841865 1 1
0.551191286581958 0.483756508191083 1 1
0.336899589518189 0.307423342195282 1 1
0.920828407189936 0.854091442573034 1 1
0.388693580365027 0.326495136653885 1 1
0.222683258426296 0.218576535028371 1 1
0.438840304640287 0.406343317005669 1 1
0.615135109830899 0.547842744130811 1 1
0.861937382320179 0.778820570293788 1 1
0.409523745319527 0.384907009766811 1 1
0.419074169256894 0.368934748488957 1 1
0.150172105271923 0.115286487075278 1 1
0.6306733537622 0.582818325107285 1 1
0.955087432101681 0.844960229120633 1 1
0.513589031421487 0.471124277218596 1 1
-0.205412762573967 -0.181612154770849 1 1
0.90146144390329 0.809078255531631 1 1
0.306567718901087 0.274254552614657 1 1
0.450916407961693 0.404983450864229 1 1
0.976128863782725 0.907011033729643 1 1
0.524478295136747 0.467027690155771 1 1
0.876067221631717 0.718068361628781 1 1
0.76545289301172 0.736060239897963 1 1
0.370250780371501 0.341223348771533 1 1
0.486555355829324 0.441161739262893 1 1
0.434022431504666 0.419324121412445 1 1
1.4373814963251 1.29353803787863 0 0
0.70305228712559 0.622238245720885 1 1
1.04835333073854 0.910909953562856 0 1
0.675375570927385 0.644256050941504 1 1
0.516695921974406 0.47240380983613 1 1
0.204696798629257 0.189598231188452 1 1
0.80834676824791 0.799892949543086 1 1
0.262077385542678 0.20169177283097 1 1
0.594561253195982 0.536203983709244 1 1
0.904291637790437 0.787181465659706 1 1
0.393799490747823 0.344818181862538 1 1
0.956176804669288 0.832526672892618 1 1
0.708860070858398 0.645377268554231 1 1
0.295455862427994 0.276457056679324 1 1
0.350235849993336 0.309254826505617 1 1
0.167528310053964 0.179424327503717 1 1
0.540547733779169 0.499870485761585 1 1
1.18160861891529 1.1907107331476 1 1
0.59682216360991 0.534297863660457 1 1
0.761302979058238 0.70862909555365 1 1
0.374248385223372 0.324667867092673 1 1
-0.0404964912234396 -0.0109416715406112 1 1
0.790997396316506 0.707120685179967 1 1
0.466942284085797 0.404709924605064 1 1
0.442342605830436 0.375397708910097 1 1
0.296133811732204 0.263493561321751 1 1
0.250911995274718 0.274955414290047 1 1
0.825672998954886 0.756306671228165 1 1
0.183053321995319 0.157885773688713 1 1
0.330146419853694 0.274584368307998 1 1
0.429838190337494 0.388055302912008 1 1
0.618608839772492 0.585222311390396 1 1
0.359348280323825 0.336194479051949 1 1
1.00762179215017 0.89654700839564 0 1
0.617519768430638 0.555414251752813 1 1
0.59837360679138 0.569839617709899 1 1
0.76533276420217 0.684676819961964 1 1
1.35622702190147 1.20762126527023 0 0
0.131781679254802 0.108295523290048 1 1
0.297911163477065 0.27354904115088 1 1
0.681985780948063 0.616571434524273 1 1
0.884492004149949 0.808560608077465 1 1
0.288113821081607 0.274934506457544 1 1
0.486232979642124 0.440536006951014 1 1
0.268054803040311 0.297688030647976 1 1
0.238819983525773 0.222419233580153 1 1
0.902591364482367 0.835536662350269 1 1
0.341171169278934 0.306853175066304 1 1
0.425821337076728 0.386928869583143 1 1
0.369012846462728 0.381526649294589 1 1
0.508604030710198 0.48560443177864 1 1
0.359238383328419 0.364657429156468 1 1
1.10666193681928 1.00127667178766 1 1
0.927566934608059 0.81522074144685 1 1
0.326843561638992 0.315582728106886 1 1
0.163601085125819 0.171795158527323 1 1
0.363482712562014 0.313858677200318 1 1
0.762982089135049 0.695162480460528 1 1
0.587379327310849 0.514757982252207 1 1
0.333091570337129 0.302451943188143 1 1
0.230889466831448 0.223719145772926 1 1
0.642940967773827 0.609930136549135 1 1
0.689988062935978 0.607916817218693 1 1
0.539878794332711 0.509659110289289 1 1
0.770309794344502 0.687543246741283 1 1
0.454938029867665 0.413709500077593 1 1
0.634145714673355 0.562212494569492 1 1
0.220749028785179 0.197560574500303 1 1
0.361573385376323 0.359028549881047 1 1
0.742136228134632 0.673831068672803 1 1
0.792501035332818 0.715585966740055 1 1
0.00163445318493408 0.0235790853892549 1 0
0.564045498913097 0.55707634707168 1 1
0.528408386034302 0.490725020629664 1 1
0.893032425494916 0.859416730070836 1 1
0.967361483748031 0.856779190671565 1 1
0.542353526702957 0.478131245715188 1 1
0.153466706159229 0.129352339092234 1 1
0.921770710247865 0.839173715397044 1 1
0.504948939960064 0.470974140153062 1 1
0.583488898871128 0.511970544076269 1 1
0.562117770708717 0.505205110156594 1 1
0.335241970036486 0.272326418401934 1 1
0.817848616133674 0.728030454914441 1 1
0.850271860072231 0.762297436543794 1 1
0.540230975865778 0.483672682539232 1 1
0.584836530243521 0.524307308045844 1 1
0.925607704199649 0.876263530351083 1 1
0.825309722337398 0.748696129593806 1 1
0.416626348063901 0.393226405082358 1 1
0.172261799929092 0.116653273615798 1 1
1.23949972257208 1.10066038033991 1 1
0.254113197685976 0.2122074088561 1 1
0.391396569118068 0.333360078522252 1 1
0.503513929217621 0.469538025489469 1 1
0.403409746478647 0.362674478763861 1 1
1.01510856015607 0.914868350622759 1 1
0.475727011182873 0.435822929431552 1 1
0.602240671247189 0.570557061316792 1 1
0.468580112623703 0.43673177048694 1 1
0.270855531525229 0.224712818294907 1 1
1.13116996552607 1.03384937741528 1 1
0.00016232306099543 -0.00251481874177368 0 0
0.643168465113434 0.567293049185915 1 1
0.683775266311849 0.624012427372172 1 1
0.824319327345326 0.794683618459443 1 1
0.556871383782028 0.481236163922729 1 1
0.051729758243332 0.0586326217372302 1 1
0.424213082785009 0.375527214056918 1 1
0.696877041103731 0.633424946587306 1 1
0.753434473321737 0.721210834271885 1 1
0.174938566785645 0.172782136252473 1 1
0.625577538680558 0.540516689644339 1 1
0.295140619554513 0.234392990439048 1 1
0.373445372493704 0.34324682497436 1 1
0.511966420625484 0.473053943693978 1 1
0.801134271706359 0.708857267102889 1 1
0.262950584754952 0.260575891518166 1 1
0.799321315300354 0.805666648241884 1 1
0.780440148990859 0.694395193747471 1 1
0.324873861145884 0.27970299425779 1 1
0.954760619055407 0.855007480578506 1 1
0.316652826736003 0.294042064086514 1 1
0.208181441227068 0.170881752209672 1 1
0.0206089575877141 0.011111530026951 1 1
0.975900571796342 0.822896589138183 1 1
0.821572731640635 0.773771921381147 1 1
0.193824905703444 0.277094589192339 1 1
0.839180078259666 0.761646283533928 1 1
0.418114847373175 0.385938693051947 1 1
0.358843984179879 0.327623613207842 1 1
0.729148372937925 0.689280038956644 1 1
0.346774182921731 0.326349532932833 1 1
0.584093371553767 0.531440763110125 1 1
0.324371577152045 0.323198236076455 1 1
1.23436310688469 1.09542530331165 0 1
0.809333278720206 0.724361524292894 1 1
-0.157541909609732 -0.149755505284838 0 0
0.660005382929258 0.558123629845904 1 1
1.01349822912251 0.897026055759654 1 1
0.72580893268144 0.661097714598503 1 1
0.78221838321294 0.757680107270101 1 1
0.0744858245970682 0.0634312488291888 1 1
0.614676384701578 0.543891120862909 1 1
0.359043490393614 0.324284171268002 1 1
0.876960506851198 0.779585055921647 1 1
-0.0466672495642526 -0.0425910984832303 0 0
0.437832470605483 0.41293272196724 1 1
0.253999780991258 0.237433671830747 1 1
0.387889647554526 0.362739892214253 1 1
0.829076132877448 0.7446036461871 1 1
0.221397239037017 0.212840164385981 1 1
0.877380373866423 0.786826429167015 1 1
0.0480704057095042 0.0313275707556512 1 1
0.848388916581288 0.787562009179244 1 1
0.488145072059413 0.436895308661912 1 1
0.332269174561717 0.282898353046041 1 1
0.68292556854575 0.635742735097794 1 1
0.636446146774242 0.652071434403069 1 1
0.261285112410203 0.247854884813137 1 1
0.669889818629719 0.625676388697093 1 1
0.630236832905967 0.593368243471224 1 1
0.410069784793093 0.359487797340612 1 1
0.575504283710779 0.54375952510756 1 1
0.604671292841815 0.564086275823305 1 1
0.884243506919443 0.811506274176096 1 1
0.426923149826334 0.369451368891911 1 1
1.02006290685361 0.918430527428271 0 1
0.309573745573035 0.266591274173742 1 1
0.500142735254899 0.459693886645321 1 1
0.274626455197147 0.246200814770638 1 1
0.0690942718339501 0.0751444031287836 1 1
0.582996815820975 0.501499683164863 1 1
0.562270924702156 0.506599503066655 1 1
0.731599956191527 0.659661438754628 1 1
0.269482001181904 0.258310855911338 1 1
0.51073385717369 0.470366897648486 1 1
0.728189581556346 0.751805367711855 1 1
0.159851237153499 0.145883730837891 1 1
1.20129032440464 1.0649752833804 0 0
0.418902114602535 0.385399339397527 1 1
0.384050063036832 0.324805560668852 1 1
0.610678178751304 0.585577701225249 1 1
0.285241106193737 0.249983527822474 1 1
0.679393531899722 0.63087715660041 1 1
0.882337093321444 0.847192316419538 1 1
0.431957912518996 0.4165791323146 1 1
-0.0277704479348658 -0.0229885720921369 0 0
0.402088293328824 0.383897175156201 1 1
0.589404544113839 0.511258948976005 1 1
0.416763726472627 0.380476007903946 1 1
0.032456396765064 0.0193896795043777 1 1
0.663124690982367 0.6099538827972 1 1
0.17293026710766 0.151244825644342 1 1
-0.269257251545547 -0.25958212382246 0 0
0.603127711106767 0.527138361896474 1 1
0.23831736549323 0.199716974867913 1 1
0.456066925007378 0.402491750048801 1 1
0.0799372414790137 0.0828614206506626 1 1
0.649391700775599 0.601417396798556 1 1
0.395115508743526 0.352371021761813 1 1
0.718905709743292 0.651018454840707 1 1
0.509194046690697 0.463193992212348 1 1
0.38469466455245 0.407258912308179 1 1
0.516239908679912 0.456487058282115 1 1
0.313660004375349 0.243569514862798 1 1
0.48937179992279 0.452644195449416 1 1
0.350760200551801 0.374871728953142 1 1
0.722716362202727 0.69191160602447 1 1
0.221178542465106 0.188140494305806 1 1
0.2878210609045 0.285795044981323 1 1
0.395162337705226 0.350216964016726 1 1
0.674150686058383 0.493081662662663 1 1
0.658595360508253 0.566993455475345 1 1
0.332756803692786 0.320348865227849 1 1
0.433012789448811 0.408683349029081 1 1
0.473246753206365 0.431595058708342 1 1
0.240853614415341 0.256574841225007 1 1
1.03361728831176 0.931320096753172 1 1
0.708552111234531 0.628777056444961 1 1
0.39490082358693 0.342404217288436 1 1
0.13076221754399 0.101738186441299 1 1
0.887414899843612 0.817912992090815 1 1
0.253512324621421 0.22265612421819 1 1
0.628580242054153 0.560222347157052 1 1
-0.0338081116157547 -0.0328328986498922 0 0
0.381401159810988 0.344656782243633 1 1
0.285980238215224 0.262567733279036 1 1
0.685693532815297 0.626094627660682 1 1
0.821674588743945 0.704312156620124 1 1
0.656542903027818 0.610133788261408 1 1
0.881082084215763 0.794814332910002 1 1
0.39868017033184 0.287501050029641 1 1
0.203578592935791 0.239093302236827 1 1
0.466509837268671 0.403278276516558 1 1
0.489786454367791 0.460310059524157 1 1
0.446662300306406 0.373761575478105 1 1
0.539760739568522 0.497909252854804 1 1
0.987186567727842 0.912626496878113 1 1
0.579346617481711 0.517058611151001 1 1
0.666500164210265 0.593403642023542 1 1
0.305101569167491 0.293227956770191 1 1
0.668774648584482 0.610079564532586 1 1
-0.0289416317056596 -0.028103934376037 0 0
0.147230295643505 0.13727352943269 1 1
-0.00641379630493173 0.00145796183310926 0 0
0.383123548844617 0.344677529349004 1 1
0.652631404215075 0.592177102076076 1 1
0.678099393067447 0.595915226172372 1 1
0.0653730800004435 0.0203578726155947 1 1
0.771971193970336 0.700052866388111 1 1
0.550605170521863 0.506242196132733 1 1
0.0275123764017042 -0.00329422914673594 1 1
0.827267064636699 0.766825626617364 1 1
0.124598784808631 0.0922053280456385 1 1
0.386701381900573 0.364728005371721 1 1
0.678800304515928 0.601648344956948 1 1
0.669344536556683 0.616917055046679 1 1
0.232802130758651 0.251286393046372 1 1
0.440930538376599 0.378591052634298 1 1
0.974097596870175 0.864649028877572 1 1
0.622841803052042 0.562929707308213 1 1
0.831908855921439 0.753744080902614 1 1
0.643941517379903 0.484242790946086 1 1
0.478789186123742 0.44195171213209 1 1
0.541657355592698 0.523945546118366 1 1
0.428885396742036 0.400446118448953 1 1
0.553479074672198 0.487968701158416 1 1
0.424544400208342 0.465223911905536 1 1
0.335541610862047 0.365100104105662 1 1
0.44124308859766 0.395794090519923 1 1
0.614347026603322 0.590279685996111 1 1
0.233489981349721 0.193223256984686 1 1
0.362810234360007 0.321428320782064 1 1
0.494708876612973 0.45360955795615 1 1
0.748129372470195 0.650721994133728 1 1
0.948155519019138 0.857001576903351 1 1
0.519688965439495 0.437328331854286 1 1
0.314465375055624 0.291323773998564 1 1
0.550906748406641 0.51071557615855 1 1
0.466027928346682 0.45695157921412 1 1
0.150899227200047 0.151456693528827 1 1
0.241533071728479 0.220919493376894 1 1
0.5599038283764 0.513466475477608 1 1
0.519068019784675 0.456765577940976 1 1
0.246770000634991 0.189393836156622 1 1
0.501514226668976 0.459867661001711 1 1
-0.0403918291239638 -0.0214552802357935 0 0
0.576695156034623 0.49724333729 1 1
0.663007365519934 0.625043299924699 1 1
0.9869816745182 0.939574940369646 1 1
0.0936718022694449 0.075360938118097 1 1
0.732704303329722 0.667278636035616 1 1
0.48887601924671 0.377717673914917 1 1
0.289198149604728 0.267720254291926 1 1
0.40864392414424 0.370800077258386 1 1
0.824826552244651 0.731783360598684 1 1
0.732187538826002 0.628166189974011 1 1
0.698176320208217 0.57713757725704 1 1
0.238570671788206 0.218209038192851 1 1
0.355856741243753 0.332675569721918 1 1
1.10153872521912 0.981691736462805 0 1
0.422482177667013 0.397784733635188 1 1
0.8775799529613 0.771791104026101 1 1
0.354438956712295 0.342847656128075 1 1
0.283425737435045 0.287707640460643 1 1
-0.040199757973263 -0.0220927120716283 1 1
0.666914238057055 0.503252020398707 1 1
0.709132246881489 0.639303171725037 1 1
0.595868280739238 0.533086981468128 1 1
0.546215956575076 0.487676819158196 1 1
-0.181041600067723 -0.135096417440989 1 1
0.109544456663736 0.111773349379308 1 1
0.65728678034669 0.617393702800698 1 1
0.44492523697012 0.444304084799768 1 1
1.05259876037978 0.947126487967114 1 1
0.267849381223853 0.257556889204004 1 1
0.575498285421514 0.518665095759741 1 1
0.204766734913368 0.198893096175473 1 1
0.970158954986605 0.866729019242795 1 1
0.0678958745002239 0.0723520040735945 1 1
1.00132121474586 0.848819538238016 1 1
1.2558359438312 1.14025347990243 0 0
0.595144357437632 0.548117906515496 1 1
0.753404501544748 0.70787075392379 1 1
0.347885294880461 0.354141665670156 1 1
-0.0292237111353395 -0.0438828328995295 0 0
0.878724118807055 0.788764558493845 1 1
0.738644875486866 0.670551022830662 1 1
0.563866736213164 0.511843748961312 1 1
0.146292615415283 0.0649836360825688 1 1
0.543406458613401 0.499458822231345 1 1
0.0216002365918496 0.0498766606402138 0 1
0.378711316273124 0.338353675986877 1 1
0.266601512263875 0.237907221869529 1 1
0.613948194133697 0.561576021707284 1 1
0.71518245708364 0.662637137170213 1 1
0.0348231690461835 -0.000565342609996922 1 0
0.856473464947795 0.682933894273497 1 1
0.405458766868345 0.352789748847963 1 1
0.253346487787858 0.228303359096448 1 1
0.586421570011171 0.540654261775627 1 1
0.441199907314802 0.426921326260681 1 1
0.981446684052617 0.83278852409687 1 1
0.620476937332542 0.560045158615765 1 1
0.336367064919789 0.312499963796112 1 1
0.429487242446726 0.362789498146735 1 1
0.544033298744739 0.481662294747352 1 1
0.0225235917813425 0.0302546197907906 1 1
0.539532655322045 0.486195329293557 1 1
0.616198111936064 0.547252610230913 1 1
0.830262421558789 0.774394167423704 1 1
0.848292887286421 0.727352174646873 1 1
0.644821331617023 0.588236002587098 1 1
0.457316670157322 0.3792888904244 1 1
0.430896912661838 0.400820613182149 1 1
0.705732165010058 0.647219598828604 1 1
0.997015035454937 0.892805036469418 1 1
0.467148606926002 0.423724535041395 1 1
0.366564198595509 0.336404505126244 1 1
0.748591835500176 0.661563841833192 1 1
0.605296446950072 0.540927762890528 1 1
0.356811551131485 0.307968095521171 1 1
0.762692037981799 0.655230484229141 1 1
0.234276843523265 0.211138219917717 1 1
0.433858150786054 0.396139137179891 1 1
0.604129752440646 0.537887113563921 1 1
0.697552460200665 0.639723926286101 1 1
0.335731093502127 0.315742772053143 1 1
0.637211392891875 0.599560614269721 1 1
0.52318541564793 0.50741417432241 1 1
0.676519158493621 0.651275636515764 1 1
0.141067816398565 0.136273309100389 1 1
0.660848440084718 0.599631717538972 1 1
0.873838097985978 0.792782550207289 1 1
0.304824763643845 0.273334076718257 1 1
0.285749525726221 0.266231117210524 1 1
0.48480490994271 0.372610201055974 1 1
0.56405920916299 0.540031685922339 1 1
-0.00784246643081307 -0.031205526822297 1 0
0.170936785316776 0.163065293937837 1 1
0.740288952799752 0.683269718700948 1 1
0.881285899978041 0.754318487794969 1 1
0.0380886181692489 0.0192245148536861 1 1
0.142704421962394 0.128428653525137 1 1
-0.058697117913806 -0.0641520812677937 1 0
0.295129091422646 0.299619841958195 1 1
-0.0129393575122453 -0.0112791956604291 0 0
0.961659618074668 0.846439660899287 1 1
0.788643543828429 0.683621336942461 1 1
0.477918769642462 0.416816004250846 1 1
0.720049400137564 0.650910523915819 1 1
0.520133100931974 0.479925249808351 1 1
0.603157976899828 0.534467606418514 1 1
0.246877583423577 0.219089879003204 1 1
0.758496939672918 0.684901573876139 1 1
0.329463665104602 0.304172701685772 1 1
0.451921436953231 0.419925291201054 1 1
0.315508234504938 0.278044319932826 1 1
0.438627411163476 0.340757695726409 1 1
0.390833258061773 0.297661650794168 1 1
0.377374460223946 0.323544361160294 1 1
0.662936998055648 0.577187788813044 1 1
0.260247185178279 0.231444530730339 1 1
0.0802957357366337 0.0635917872061477 1 1
0.136300724447625 0.111148402304973 1 1
-0.166905989234457 -0.142736900772442 0 0
0.597553443169316 0.520902313079294 1 1
0.491212733970481 0.447659415235891 1 1
0.523893958993601 0.519555823382143 1 1
0.434722059349457 0.378564772510309 1 1
0.449394485031463 0.395899395171931 1 1
0.89713818248366 0.792654960447808 1 1
0.324866551994351 0.291029363619307 1 1
0.943947534251697 0.878892532330402 1 1
0.474631898850364 0.415238409879446 1 1
0.940820084208143 0.875593861500095 1 1
0.528246022866674 0.502458464632025 1 1
0.905115690557972 0.834264573686978 1 1
-0.0236893081641186 -0.103016008915013 1 1
0.270684479918242 0.236159189101442 1 1
0.846397368028097 0.783890812402775 1 1
0.937012239937651 0.855885096268005 1 1
0.81483476062038 0.739045450772235 1 1
0.572265614119018 0.55980270559766 1 1
0.303336458054972 0.285146643465229 1 1
0.224741643013876 0.198484104321813 1 1
1.03209253940918 0.940164522185076 1 1
0.32590787912316 0.315417923506128 1 1
0.959683540217919 0.873434859365765 1 1
0.556930395832836 0.51350339846046 1 1
0.803671674738151 0.734980199993552 1 1
0.163219178504858 0.139249847469614 1 1
0.210621028594211 0.169625069255788 1 1
0.622252184492442 0.577994913539458 1 1
0.979229447494308 0.878539770867151 1 1
0.341068015565862 0.348708443132945 1 1
0.268461593642314 0.239100592961159 1 1
0.539571185095745 0.514086509442273 1 1
0.416747619529893 0.384994679167111 1 1
0.308312754279398 0.272565461781317 1 1
0.395762628641217 0.373587568983963 1 1
0.455783709914432 0.396064310080535 1 1
0.209154965726736 0.173937574851766 1 1
0.493694656097785 0.449773553892506 1 1
0.363842573320071 0.332159706529934 1 1
0.223147464508357 0.204673456906192 1 1
0.214930881264106 0.199736304181328 1 1
0.488360563619121 0.408706963442065 1 1
0.561139465089118 0.571412326178438 1 1
0.467558646619284 0.448208792083643 1 1
0.46828418546982 0.420996756296754 1 1
0.287412462220483 0.246698123283386 1 1
1.14701062279677 1.06462652526585 1 1
0.58420389114374 0.531921235335397 1 1
0.243143431775195 0.22667814768434 1 1
0.613454350539144 0.577974455300566 1 1
0.939309282237405 0.83189129792329 1 1
0.478803408838626 0.435999265069649 1 1
-0.138883247115363 -0.130235513389131 0 0
0.546066304715104 0.508423385235102 1 1
0.227735804185128 0.194788562977871 1 1
0.975852236220037 0.911580142101889 1 1
1.01248885873634 0.916139659706032 0 1
0.595908188935892 0.502196930140766 1 1
0.49102808147301 0.40843059028838 1 1
0.238069300066855 0.207871827076212 1 1
0.125608757718849 0.0922130782326098 1 1
0.52525723495568 0.476349160989867 1 1
0.472973600469161 0.449760273189664 1 1
0.753567951174366 0.667554056315 1 1
0.286970653652325 0.250502538356249 1 1
0.478447798679841 0.456109688556301 1 1
0.67159332491988 0.594640555598177 1 1
-0.107383551871191 -0.0787176785791078 0 0
0.445200320512633 0.402638324421889 1 1
0.364992494836261 0.342071348899868 1 1
0.839309485384088 0.672347437059282 1 1
0.50411100972569 0.466260499337452 1 1
0.629404499132159 0.57330171341691 1 1
0.0573337350964961 0.0973572049744988 1 1
3.8571969373619e-05 0.0110110999936573 1 1
0.302083245093497 0.299843046831293 1 1
0.712086812534345 0.662594570906767 1 1
0.445441005215201 0.404840053772624 1 1
1.16499969052032 1.04884511435787 0 0
1.03986163086406 0.943060711623041 1 1
1.24763500893646 1.15982162813608 0 0
0.570004659323217 0.596023419437513 1 1
0.78772333674946 0.600818789614271 1 1
0.582491900915392 0.564940694045354 1 1
0.530722024787447 0.551340488122311 1 1
0.264276735097451 0.209630633462532 1 1
0.115226791301737 0.0954632509597988 1 1
-0.049963266203921 -0.0748729165651406 1 1
0.441188763303953 0.444623105913779 1 1
0.804849413479776 0.742102705192256 1 1
0.589693931345287 0.550061085721327 1 1
0.22055876460507 0.19369213505942 1 1
0.459897841079506 0.426636882320475 1 1
0.703846278312284 0.624302261005552 1 1
0.496617822719033 0.448424749076157 1 1
0.252682138121739 0.272877719800901 1 1
0.515220369221668 0.516489307075992 1 1
0.893756992383579 0.782223168635713 1 1
0.242644639844734 0.226208619516494 1 1
0.424778025506246 0.387058762670037 1 1
0.624761501425856 0.519652797925001 1 1
0.508565550851293 0.520991795135665 1 1
0.594540731958787 0.547964514919558 1 1
0.576873367377619 0.48999099065957 1 1
1.33000002793245 1.20194579404278 0 0
0.709937666493112 0.654869690231023 1 1
0.628645049524571 0.57297661493232 1 1
0.203588009954892 0.22789834837529 1 1
0.830878517349386 0.735265854875265 1 1
0.81325850632623 0.780473850088417 1 1
0.746690020407456 0.699530201950328 1 1
0.152721672750928 0.155207856521591 1 1
0.499304335931967 0.464678060660658 1 1
-0.0528876728034546 -0.0701155184597282 0 0
0.401304562869532 0.353662529343744 1 1
0.506659327938298 0.479169665559677 1 1
0.282898048462067 0.300366752038584 1 1
0.366197615320859 0.328871028320691 1 1
0.275122625999948 0.249736952304451 1 1
1.0833811914649 1.00033918464731 0 0
-0.0877044598290712 -0.12207621080086 0 0
0.309412765541865 0.289922845970087 1 1
0.093023317376839 0.094930919409835 1 1
0.892814902178518 0.815724381538012 1 1
0.377340468628808 0.319745702953392 1 1
0.226485762089034 0.249673653469287 1 1
0.382190319347423 0.362811615023314 1 1
1.16007976803584 1.03022628511475 1 1
0.684112332423014 0.605912917028472 1 1
0.405919577990505 0.333557303339867 1 1
0.391996851782407 0.367411988635403 1 1
0.317126254648177 0.310891801272411 1 1
0.440584219885462 0.400357496016904 1 1
0.357624508303908 0.320635229967451 1 1
1.31155109181951 1.15485183746322 0 0
0.425787028482781 0.382059438415078 1 1
0.250351281592735 0.264716553111457 1 1
0.825225414949583 0.759888689640176 1 1
1.04122469977332 0.942534779777956 1 1
0.301076053615158 0.281647485295911 1 1
0.933241761139958 0.819831998073289 1 1
0.185372310587618 0.142163545166616 1 1
0.778470080218762 0.693848460464672 1 1
1.46023558327111 1.25559020188921 0 0
0.344864341851694 0.308133951317813 1 1
-0.0508803741932282 -0.0378413185151877 0 0
0.423324861145015 0.393666690824725 1 1
0.729884592340028 0.691669042136832 1 1
0.794043226106066 0.7019765172356 1 1
0.276788122578638 0.256092025290263 1 1
0.332308149732809 0.300214876145282 1 1
-0.0481220009580365 -0.0338969589534817 1 1
0.134887098472356 0.10475588227242 1 1
0.676002218592538 0.650787786064725 1 1
0.896161922180106 0.795674931158128 1 1
0.421659289046561 0.391643848977375 1 1
0.391649911887703 0.365818979913063 1 1
0.415816466682186 0.398612945613133 1 1
0.594643974769942 0.524120088075903 1 1
0.685780253319032 0.598556617109748 1 1
0.663643034268704 0.638067214336427 1 1
0.479127632945832 0.419948136570189 1 1
0.307539833795521 0.274265743344826 1 1
0.359974529257386 0.357880579180428 1 1
0.707115709751753 0.642562877720414 1 1
0.38786611033665 0.280394386616554 1 1
0.189098670424299 0.163778571407974 1 1
0.000664794042795375 0.00222310962985085 1 0
0.760345699038087 0.710456286917378 1 1
0.249085852978417 0.216752773246375 1 1
0.358457131908363 0.367745772521537 1 1
0.443669534706461 0.415449632132771 1 1
0.879256182127931 0.789536924100294 1 1
0.413400059878831 0.388183734970354 1 1
0.651674289391279 0.606734468043565 1 1
0.40521623617711 0.352138377546468 1 1
0.3398427228785 0.301868797090698 1 1
0.992631341604531 0.909345729213667 1 1
0.356579853778203 0.319326128279864 1 1
0.762890404098091 0.697548799090318 1 1
0.471189762005256 0.453025752263489 1 1
0.576040324891315 0.497020666375581 1 1
0.247535881528067 0.230673857967783 1 1
0.449062606774367 0.408960118603433 1 1
0.940670917205995 0.807869357255679 1 1
0.514721885334616 0.441042224503434 1 1
0.777884131119899 0.683959774625548 1 1
0.136793896835686 0.138910313335836 1 1
0.699217436251663 0.613721323456849 1 1
0.830695692788751 0.75415166743517 1 1
0.432527875695314 0.305834714852858 1 1
0.659317328711264 0.574606800116038 1 1
0.604994835091014 0.542953138688886 1 1
0.339986706143148 0.321117821105355 1 1
0.105609896473632 0.0866402730090461 1 1
0.6020019648444 0.543752141644749 1 1
0.585714986068649 0.521720108046939 1 1
0.877409480885838 0.819387999012244 1 1
0.343173683243852 0.311277064646986 1 1
0.493193539872944 0.445996418157703 1 1
0.462576436532367 0.410927112089722 1 1
0.338548383304541 0.311232660419963 1 1
0.358807199231465 0.365624240144479 1 1
0.64736494047429 0.60374280493952 1 1
0.641778352137169 0.58921104794602 1 1
0.375937575071807 0.307851334560697 1 1
0.0973522724252236 0.0811224166275489 1 1
0.75540667420641 0.677788408456018 1 1
0.290015829433667 0.26278512964373 1 1
0.504884283358932 0.453035959071207 1 1
0.24346581588803 0.193993418386866 1 1
0.249721863346436 0.206922539530438 1 1
0.157384359204297 0.154431470567785 1 1
0.114214634400198 0.092815388243856 1 1
-0.00778487263121412 0.0186884513600773 1 1
0.709100943441113 0.635876022219257 1 1
0.43174549566115 0.380962417771229 1 1
0.185558285905641 0.135373661318211 1 1
0.658862806664117 0.551847791286496 1 1
0.536601361160182 0.473149870132476 1 1
0.591785177512143 0.541622044007259 1 1
0.648390938623814 0.568297223968217 1 1
0.134908873943918 0.133045147996649 1 1
0.117619658413272 0.153064965269665 1 1
0.532675162458373 0.483245304594641 1 1
0.396476134055354 0.360050420103542 1 1
0.414811729380308 0.33984871138881 1 1
0.546986568176725 0.471331714408344 1 1
0.244708020317345 0.261236804930439 1 1
0.690343593641392 0.60016807198462 1 1
0.130648530141792 0.115217272742962 1 1
0.744273343588407 0.670762352040984 1 1
0.696784625662513 0.622677216369651 1 1
-0.057591822110306 -0.039083173422605 1 1
0.05548835394551 0.0350224224583925 1 1
0.309257841541128 0.290194018869737 1 1
0.486773159806719 0.417773694302923 1 1
0.537801646647781 0.490018401601882 1 1
0.51227224008935 0.45682574943401 1 1
0.633053579008793 0.580214970385705 1 1
0.592749496296132 0.543374839089935 1 1
0.504053926484769 0.470958761429017 1 1
0.129501109997746 0.144477252329044 1 1
0.663293201688441 0.605361633373367 1 1
0.634288528470849 0.57276316538026 1 1
0.114568386991312 0.0892459612501117 1 1
0.474389921106061 0.469687845247924 1 1
0.682833731156472 0.63178096094015 1 1
0.0554112995876723 0.0322408686791354 1 1
0.0582995245537938 0.0408002599031694 1 1
0.775549464239292 0.676452471895202 1 1
0.718401553035604 0.641331744590237 1 1
0.0182168684702858 0.0303857376771742 1 1
0.618157650713214 0.573763549402517 1 1
0.357893178282123 0.33674305987886 1 1
0.608864323721288 0.526714172542996 1 1
0.588260217704106 0.543277845055115 1 1
0.811026600181256 0.724997864832055 1 1
0.398519114293366 0.406179080365697 1 1
0.377126589997751 0.330549184369414 1 1
0.533655908196662 0.489007149409685 1 1
0.0849241570965168 0.0271112186993233 1 1
0.871631121045926 0.802576426172381 1 1
0.670808333478185 0.602713154980764 1 1
0.805880687821771 0.753405378552423 1 1
0.204859669711077 0.217984164497783 1 1
0.517269007036904 0.429136842881497 1 1
0.148942345826921 0.15714483749122 1 1
1.00640054844491 0.919455579254711 0 1
0.363360749175353 0.35177345782719 1 1
0.232494353423704 0.206982394241672 1 1
0.192592714416622 0.159745171009792 1 1
-0.0788789193217016 -0.0842371182304739 1 1
0.227685202410479 0.139181764727763 1 1
0.880936432844621 0.752387305223642 1 1
0.316757766491495 0.298008553352197 1 1
0.554993190913023 0.505347627007132 1 1
0.412955894657655 0.35757384008778 1 1
0.848678137651503 0.779467972605039 1 1
0.706602051742698 0.647097528132259 1 1
0.644420207778927 0.593792311096136 1 1
1.11916687306077 1.00732756103077 0 1
0.393744568382471 0.334648035253978 1 1
0.571372501443808 0.537676599710873 1 1
0.195336245499273 0.203162692267251 1 1
0.490891974560222 0.437446515976561 1 1
0.972970181606327 0.885329618591876 1 1
0.466943537496932 0.420270266038343 1 1
0.229139517951181 0.196017733195296 1 1
0.3206198511197 0.282622221341774 1 1
0.515227815463854 0.453399551928461 1 1
0.288172871455374 0.253902787294289 1 1
0.0894262382314456 0.0746923276965596 1 1
0.309330736314059 0.287887567331555 1 1
0.412912018066127 0.351702524047866 1 1
0.37548874524031 0.311614517001148 1 1
0.27194681894507 0.238449147882132 1 1
0.670933874842621 0.571854440333623 1 1
0.20346793754765 0.179833080598326 1 1
0.489427407405468 0.442651098813129 1 1
0.0776571878273479 0.0507304076501727 1 1
0.689810239709838 0.628531414296068 1 1
0.581896736268713 0.550700552987335 1 1
0.864426959379822 0.786084266478398 1 1
0.577970207599204 0.520920347865921 1 1
0.383763999495506 0.322247092163495 1 1
0.613632613355777 0.547550119344969 1 1
0.263261164986088 0.27466038440019 1 1
0.361855431115723 0.268354802266316 1 1
0.867563500335244 0.741600554676915 1 1
0.215275833060076 0.204254745729644 1 1
0.955035836058671 0.839608008245517 1 1
0.823700756381828 0.765292574310518 1 1
0.499755544320114 0.454095130742257 1 1
0.128836328623596 0.15202964829445 1 1
0.0297765624781754 0.026819149829792 1 1
0.263820306886493 0.236819306935826 1 1
0.341776673737324 0.300298144650129 1 1
0.406072963946967 0.360203971451322 1 1
-0.31074924172193 -0.26778475529427 0 0
0.582338665424123 0.515311237786702 1 1
0.308872302582979 0.285969549005526 1 1
0.497107890407614 0.470941526928287 1 1
1.14386178848406 1.02779234289942 1 1
0.450078425640454 0.411381357477149 1 1
0.820348079254677 0.736979421038078 1 1
0.797266509056592 0.715825047143003 1 1
0.169121169554533 0.167610273453433 1 1
0.0561660137162699 0.0453178712198081 1 1
0.277558597465001 0.253313015738789 1 1
0.399699255289122 0.370204766977623 1 1
0.119957507034218 0.0940966784168138 1 1
0.28114491852238 0.258602489116099 1 1
0.919012600769279 0.807379803522422 1 1
0.0730315228765707 0.073474964069639 1 1
0.844573821724631 0.74547560984972 1 1
0.688027010201028 0.637812550927068 1 1
0.457610194859914 0.415799438654927 1 1
0.515733729559523 0.466560586494241 1 1
0.138502021127959 0.136583163244676 1 1
0.925290134174009 0.86441851329562 1 1
0.773781917701525 0.69642320307355 1 1
0.340095912826275 0.318534277340798 1 1
-0.226782486639782 -0.229142319955135 0 0
0.207414430452603 0.175362235991296 1 1
0.153500403351583 0.142695049172452 1 1
0.197641433567096 0.173115064176447 1 1
0.1897072415271 0.2006002686911 1 1
0.726301222450338 0.61825189549634 1 1
0.0676779751444289 0.0771649136294197 1 1
0.552575807972675 0.508057223755202 1 1
0.463863609657665 0.385448187224408 1 1
1.36648328339603 1.21013912687164 0 0
0.908128475794707 0.748162117660271 1 1
0.324560905350272 0.30185708211824 1 1
0.684860720302708 0.615802210111584 1 1
0.395036685736676 0.410637276921746 1 1
0.498787775633944 0.441218270003777 1 1
0.62106101104798 0.5482368696583 1 1
0.478002175832243 0.442452044829885 1 1
0.408965040902408 0.348740509988698 1 1
0.557109938364865 0.496148815019049 1 1
-0.24794529521757 -0.241351662570842 0 0
0.4318031552955 0.429156504047619 1 1
-0.0771370039271267 -0.0727709608381208 1 0
0.289964168494942 0.250646240785615 1 1
0.318259648040122 0.312372611336269 1 1
0.352593398586591 0.283846541594178 1 1
0.395404549758532 0.398992217904087 1 1
0.532741123342029 0.483256366764019 1 1
0.321717731891634 0.302454475804655 1 1
0.465145880719047 0.358485463986533 1 1
0.115592964458175 0.13747036582221 1 1
0.563345697907502 0.48704536198793 1 1
0.237767138229134 0.229972779649941 1 1
0.686979532649342 0.623205172178075 1 1
0.387580827381317 0.263913284972731 1 1
0.737504407087838 0.687824033214681 1 1
0.285836081129198 0.25329091505254 1 1
0.181228554710398 0.164037449077175 1 1
0.438408645004804 0.410434178750328 1 1
0.166003787756977 0.160300961359854 1 1
0.654630352564498 0.59953254315999 1 1
0.481901058049624 0.344356411241313 1 1
0.304008379431574 0.300049758009207 1 1
1.10787368410225 1.01143542247428 1 1
0.961573305743348 0.896012156049954 1 1
0.426716176692338 0.371170231026491 1 1
0.450448879719646 0.383833466700967 1 1
0.45168364831008 0.423243632314538 1 1
0.154523720716134 0.151054158455137 1 1
0.119088491966507 0.102748037992028 1 1
0.911653180083509 0.863825929415185 1 1
0.380127277061555 0.385965941401194 1 1
0.487310490720761 0.44013639177646 1 1
0.497436168376644 0.437046522513427 1 1
0.748269795012559 0.687730994887064 1 1
0.826402689939 0.767106060055808 1 1
0.309605807710956 0.27744471113129 1 1
0.345505239882429 0.319197172491284 1 1
0.705007749414517 0.644079218564855 1 1
0.454074572485133 0.377404310330743 1 1
0.581589658722896 0.580614171717214 1 1
0.179886329654852 0.174810608349888 1 1
0.404462512692161 0.357810520928617 1 1
0.203984645495485 0.24788739774331 1 1
0.500001776044725 0.458318800231828 1 1
0.728508074665074 0.638260484453684 1 1
0.734634862206035 0.687575651153108 1 1
0.278024632478778 0.254820451469402 1 1
0.488764925098158 0.437186878359186 1 1
0.440291788285012 0.396194451109476 1 1
0.424719761821352 0.396935664758059 1 1
0.666695796999177 0.572031880472542 1 1
0.488925096921323 0.417820452098257 1 1
0.159932102486745 0.164094600505174 1 1
0.435354555200277 0.371188598138063 1 1
-0.247775782892217 -0.248128100211167 0 0
0.807949500874841 0.743672095953317 1 1
0.0644239711452747 0.0265786748684062 1 1
0.692475807914594 0.633639728890391 1 1
0.331752271843693 0.317453709201739 1 1
0.944268435575374 0.849415133602323 1 1
0.807325204709354 0.715167573923514 1 1
0.624171981053462 0.568657224147548 1 1
0.464039415427616 0.450814796416116 1 1
0.429588953644369 0.374535661854821 1 1
0.804254738007853 0.6983393061857 1 1
0.700806339593546 0.613138053715463 1 1
0.414255097799686 0.353689558565893 1 1
0.620284602541589 0.558163693710774 1 1
0.473529227239582 0.422110525315787 1 1
0.34815630179518 0.342394925246025 1 1
0.611353299271053 0.598343619448582 1 1
0.932363885264697 0.837008557351897 1 1
0.928645667717082 0.84387554500383 1 1
0.860293383033507 0.75799747119821 1 1
0.506989094787621 0.379953569625448 1 1
0.0765879397228063 0.0816251443597227 1 1
0.475943786279511 0.445761481274416 1 1
1.04527436251517 0.96437071216468 1 1
0.289262742037753 0.2626311674898 1 1
0.833614916802964 0.760039502989863 1 1
0.601290720181499 0.522474473783458 1 1
-0.608575053392884 -0.560596255075183 0 0
0.871305022955319 0.781973313630592 1 1
0.544673048494686 0.517301270484368 1 1
0.574147184042766 0.518545077013205 1 1
0.300062175301773 0.298563431801641 1 1
0.521545679659981 0.463977703579144 1 1
0.237250657616951 0.20021088195169 1 1
0.258237937805351 0.25134811639038 1 1
0.245386343741921 0.259404171762563 1 1
0.308340294167516 0.266637907586447 1 1
0.808589655697894 0.738531103401877 1 1
-0.231879309192661 -0.186073522962409 0 0
0.47200255334221 0.414370610721924 1 1
0.272055796129306 0.230454625591293 1 1
0.733907932716511 0.652252081254393 1 1
0.567398462079257 0.475704937533126 1 1
0.40228793381718 0.348193877758758 1 1
0.613927230550815 0.554599715628558 1 1
0.178791144510475 0.138380575006445 1 1
0.307947392111117 0.285038696448649 1 1
0.348817632526307 0.278519305173956 1 1
-0.132407261649084 -0.131097322469222 0 0
0.770869273126067 0.680186576757703 1 1
0.696936875121208 0.637121590845509 1 1
0.325178476263556 0.327314441965816 1 1
0.427965429042461 0.403718741284004 1 1
0.54551125257607 0.49733298798326 1 1
0.611188077495973 0.545754681860708 1 1
0.357671152173302 0.307782515098673 1 1
0.773312254588695 0.701878185829522 1 1
0.661496438329034 0.641111985479903 1 1
0.473865071012839 0.402748877822774 1 1
0.435647847253516 0.341952735391508 1 1
0.465831812338645 0.443730310954769 1 1
0.253108085369513 0.227514044776019 1 1
0.722842193552314 0.66437066714107 1 1
0.957952915767878 0.846968188197702 1 1
0.684558476779022 0.632144870535995 1 1
0.146552944950138 0.163439751268722 1 1
0.740044849457257 0.684948183442371 1 1
0.573283216689202 0.511298592149944 1 1
0.229703925238199 0.214582161276656 1 1
0.778486088243084 0.647058086236941 1 1
1.02526953590217 0.92226507002651 1 1
0.504641981420955 0.464091002122133 1 1
0.479018437067293 0.441969865467632 1 1
0.414419104247827 0.374040358439636 1 1
0.828600528974115 0.743567424970573 1 1
0.376814877898795 0.336659657809559 1 1
0.201787189457679 0.166566599163883 1 1
0.296370861917059 0.265814527794993 1 1
0.891524285630812 0.720841555873472 1 1
0.372093543111343 0.379930332321036 1 1
0.184799899499044 0.169363914432629 1 1
0.442806631943693 0.355139033153078 1 1
0.588295126316353 0.55019180586043 1 1
0.253837140891066 0.239618763739129 1 1
-0.0469035226631084 -0.0488892117811032 0 0
0.479439546827992 0.435745498614569 1 1
-0.00015232564795431 0.00287148748439267 1 1
0.95042179497038 0.868562681162395 1 1
-0.156719424705294 -0.145993931788997 0 0
0.654558260470527 0.605709715664859 1 1
-0.0256148238876483 -0.012588536644909 0 0
0.972820778246013 0.855266666902926 1 1
0.637946466901761 0.56065854236566 1 1
0.722023585166902 0.656432811716388 1 1
0.758289811267179 0.682320192298687 1 1
1.07466645660038 0.921549363668437 1 1
0.174136213869847 0.171555375881427 1 1
0.559019734406511 0.516900402927678 1 1
0.901237659245765 0.799157956321439 1 1
0.591938267770673 0.512737533415573 1 1
1.21660441722337 1.16932977106952 1 1
0.522564303023542 0.474951851235416 1 1
0.154048088567045 0.159451652325226 1 1
0.759768331191625 0.681771749088706 1 1
0.707653479234468 0.647216426429481 1 1
0.275079374220548 0.249987262831866 1 1
0.656422996830702 0.595943576923383 1 1
0.2908296837335 0.260952872921539 1 1
0.324339243075225 0.299462632013545 1 1
-0.23101554728004 -0.193013137078119 0 0
0.102019776268146 0.151726094930671 1 1
0.545708768904558 0.489440516015627 1 1
0.343843304840473 0.318579250152204 1 1
0.93057869938073 0.853987645008412 1 1
0.165270803017832 0.119502221923298 1 1
0.611386758644207 0.585307625335192 1 1
0.438110853220972 0.41932597548982 1 1
1.10634463064487 0.970826018505178 1 1
0.56113246386185 0.51251342250761 1 1
0.672309428330445 0.606724796410185 1 1
0.096004788694633 0.102890635354606 1 1
0.561491875411538 0.54819297051544 1 1
0.697372878109814 0.634830466225302 1 1
0.612048332496188 0.528724997168161 1 1
1.43223813456788 1.26632562046994 0 0
0.43932185013085 0.393902207587127 1 1
0.89433350461764 0.836265010769994 1 1
0.381735878527655 0.370996458029917 1 1
-0.286596775958272 -0.288954035704346 0 0
0.323115326429868 0.321189512869586 1 1
0.399691990832336 0.379886868683828 1 1
0.00178224842338187 0.00381225839565663 1 0
1.1670638364385 1.06613319843113 1 1
0.759187888031769 0.704494977271986 1 1
1.40808906616154 1.27863117193713 0 0
0.650653033864996 0.598673423697932 1 1
-0.234787017202005 -0.226420125490937 0 0
0.0308834703325306 0.020908625574168 0 0
0.820786965198673 0.734848496601531 1 1
0.522371125278329 0.444667243902538 1 1
0.375652142578708 0.378842459895421 1 1
0.271599014702082 0.254761203928571 1 1
0.284972927372435 0.244899412782372 1 1
0.583799931296004 0.533749892867067 1 1
0.157359290455339 0.147002437718386 1 1
0.0408405519779686 0.0339313867624223 0 0
0.473910100776056 0.424288323673851 1 1
0.248171938388526 0.20694056452909 1 1
0.761863593187509 0.697127186072026 1 1
0.638267120770364 0.558519334456357 1 1
0.325044850458615 0.273882442975903 1 1
0.793316179844605 0.71460019758194 1 1
0.607451225909954 0.535707043215431 1 1
0.435119269902164 0.380380149646873 1 1
0.131987361711767 0.0841891131654806 1 1
0.356609935020472 0.270481360158042 1 1
0.334231001058836 0.301281319300704 1 1
0.685804774354419 0.622355245640535 1 1
0.901330984396823 0.79721872572691 1 1
0.650614925453908 0.606427253055019 1 1
0.850594919460053 0.771121728517182 1 1
0.323442324451808 0.255648467371262 1 1
0.809517296682186 0.722245979028493 1 1
0.827058517712547 0.678891290490899 1 1
0.552436750515365 0.498829571771539 1 1
0.500218890260238 0.404806601843309 1 1
0.594043046934992 0.531503884864009 1 1
0.520067930625163 0.401393402896799 1 1
0.535781122467699 0.476955676560211 1 1
0.635784006916204 0.523826744282691 1 1
0.580246197059739 0.508115286716882 1 1
0.894717770410929 0.777423883653178 1 1
0.394196039250218 0.381753491893795 1 1
0.741692226719234 0.648727996726295 1 1
0.196273009083589 0.204866950602893 1 1
0.852688404963902 0.739962025011105 1 1
0.241948949847762 0.262866877527288 1 1
0.461756596260332 0.429552420095887 1 1
-0.208542106227925 -0.202399002390281 1 0
0.600094823483092 0.559515524870989 1 1
0.440512746661434 0.426328141629974 1 1
0.376203151342799 0.366328281958851 1 1
0.263013494064022 0.253055051852544 1 1
0.568596506904315 0.530194186009031 1 1
0.0880923329958253 0.0593649308701559 1 1
0.966891451798264 0.900219546992396 1 1
0.575822044582612 0.498595887881784 1 1
0.330928872550794 0.296877669941832 1 1
0.627991117566808 0.551582135315297 1 1
0.668749098904915 0.61216979653191 1 1
0.739126935834947 0.639405052289745 1 1
1.09275039033112 1.01663376277734 1 1
0.351281202963733 0.319595925451027 1 1
0.292727375485226 0.272514300581718 1 1
0.266558664456622 0.246491445762144 1 1
0.0433029839730239 0.0393967592825954 1 1
0.225160678382012 0.201481665909666 1 1
0.793591138756607 0.70282611029632 1 1
0.439957206196147 0.501796504974314 1 1
0.305629660563315 0.240424889494619 1 1
0.902368191908331 0.826244767257963 1 1
0.0905511489698956 0.096166958401611 1 1
0.187375678518086 0.17595510427252 1 1
0.528683825303076 0.50515725129324 1 1
0.436573390169965 0.371113568527696 1 1
0.805425032017192 0.725820840112474 1 1
0.369312334979417 0.332058162290708 1 1
0.454879400845724 0.415275326619792 1 1
0.694687508847344 0.606147128638126 1 1
0.59245038045705 0.51071051083589 1 1
0.00522769180653591 0.0341355511777814 0 1
0.788649819807241 0.733512547685962 1 1
0.505031328769325 0.465045197638107 1 1
0.704666168987869 0.651546278818303 1 1
0.492266152210499 0.45459404370812 1 1
0.247633124498086 0.194729844831752 1 1
0.601255298397557 0.496332165740245 1 1
0.494165056560563 0.431193585058398 1 1
0.492561040558408 0.476151577791938 1 1
0.401234939767832 0.342306443521459 1 1
0.239980692273945 0.230529319919467 1 1
0.471725224934342 0.401054430489748 1 1
0.670025123661314 0.596525604571014 1 1
0.637815154910111 0.627794866672007 1 1
0.970836438102428 0.899503099933233 1 1
0.340505305827597 0.294787512344061 1 1
0.446647010111613 0.372057312021552 1 1
0.809606271927946 0.771468917631221 1 1
0.622973047272184 0.548723314431044 1 1
0.343870173588972 0.343454704030274 1 1
0.300452888747364 0.262385001831253 1 1
0.54392039434584 0.51430371636211 1 1
0.348173685347513 0.342379672048395 1 1
0.144361356366032 0.159191683877128 1 1
0.306123841596436 0.303581808493826 1 1
0.378390869954042 0.333508352576164 1 1
0.308352111982692 0.262504969706594 1 1
0.985238691314691 0.907756894302206 1 1
0.401234969471686 0.319803342422122 1 1
0.661945973699344 0.587778550942568 1 1
0.357171074896715 0.32762114416642 1 1
0.474900844428887 0.438109934876327 1 1
0.931040893146935 0.806000667153946 1 1
0.276371516978514 0.231619582448561 1 1
0.0719773434769887 0.10070072506822 1 1
0.705289155023081 0.635614436339577 1 1
0.265577775575455 0.214491390931586 1 1
0.792486675761108 0.661965175584897 1 1
0.775747337981543 0.728935736125256 1 1
0.492513790278497 0.453608768545133 1 1
0.127154266256427 0.100619500645746 1 1
0.69503684020728 0.645658749517093 1 1
0.59421550425462 0.550051520685574 1 1
0.440645339324726 0.450141327831315 1 1
0.670782791224624 0.635560059424456 1 1
0.256850597350094 0.222035670150604 1 1
0.401072811913582 0.37194371922787 1 1
0.821309815589335 0.73136469924144 1 1
0.528191696698634 0.437758448825924 1 1
0.749878277419291 0.663737683017891 1 1
0.496318654334798 0.466543424854072 1 1
0.0599661145975198 0.0526098843925207 0 0
0.204649453774041 0.185946103518447 1 1
0.704562920993142 0.556430416905898 1 1
0.213612006390551 0.190493293455901 1 1
1.08506461937867 0.985558987933672 0 0
0.45587924899424 0.382686742839245 1 1
0.0204270259970567 0.0116392954496756 1 1
0.40897605044858 0.356864851105911 1 1
0.664789672421004 0.608697634941545 1 1
0.291474605533853 0.235191806287917 1 1
0.854716121315049 0.745976986641737 1 1
0.357588710808226 0.352545663894291 1 1
0.435007998391356 0.428760458576131 1 1
0.805109580985373 0.729322962271674 1 1
0.438180029477979 0.413793488079326 1 1
0.224865130094872 0.240546818591398 1 1
0.594884860128561 0.495789665419748 1 1
0.738293076629206 0.586537542089257 1 1
0.618903541270957 0.559855223767224 1 1
0.659663645688437 0.587251098338566 1 1
0.177509750805604 0.135727203059626 1 1
0.645116088840738 0.54321970317951 1 1
0.444799542641824 0.392880672675595 1 1
0.816959228430601 0.741910497899967 1 1
0.915693452343505 0.798062340700341 1 1
0.0328010659027127 0.0471476359463415 1 1
0.66044655220492 0.615679750912178 1 1
0.763948980974456 0.725655879546076 1 1
0.52560556119248 0.4324563770017 1 1
0.471184479213892 0.428365157970105 1 1
-0.354844980602527 -0.252296547000762 0 0
0.487456600404868 0.451802971315363 1 1
0.65915833558006 0.591561360356665 1 1
0.073792637775126 0.0674390888063248 1 1
0.413147107165196 0.358281867451712 1 1
0.681452160760649 0.64809065601354 1 1
0.685537310331295 0.648399091557866 1 1
0.439605366251394 0.441993964844625 1 1
0.6201778245942 0.551492017746303 1 1
0.689917734439592 0.631889645293923 1 1
1.01008144540505 0.909845917825788 1 1
0.428286798701295 0.42194262478701 1 1
0.559066739572916 0.510842384019085 1 1
0.816129043078138 0.726520787274414 1 1
0.0360565559144035 0.0667655766492142 1 1
0.183998760509755 0.161906978903561 1 1
0.577104240739047 0.559727387071855 1 1
0.932638018284249 0.80189642013366 1 1
0.406988659872115 0.458404014312264 1 1
0.755287906391229 0.696463013282853 1 1
0.264039828327172 0.270656081628037 1 1
0.681841233051457 0.628486028479471 1 1
0.427691170259509 0.427142319732535 1 1
0.0291045445450646 0.00760316064788182 1 1
0.286809667554445 0.312396267522678 1 1
0.605373435537858 0.564357621176824 1 1
0.767978658422882 0.711469279097957 1 1
0.60429603155603 0.574229424687075 1 1
0.364648374062256 0.332469561367505 1 1
0.981693803366288 0.908743275638312 0 1
0.0911306141731703 0.0721474466211216 1 1
0.370399855563607 0.328696877977273 1 1
0.488188498808741 0.45144638356144 1 1
0.367318454527039 0.312052967847177 1 1
0.63482055027733 0.571399470356302 1 1
0.540180113239974 0.504993278687461 1 1
0.574462280811258 0.554213219617397 1 1
0.089067170772145 0.0963297524045041 1 1
0.712751495852385 0.613079014023958 1 1
0.218069750826361 0.182079303669191 1 1
0.458264754131389 0.411699976484388 1 1
0.476014020400665 0.428704867961129 1 1
0.42570683333451 0.451954974717178 1 1
0.161231453570996 0.170891413954148 1 1
0.287116889256566 0.258420838832104 1 1
0.314136410019957 0.266158638102354 1 1
0.23398588408773 0.241851250143251 1 1
0.277882255582907 0.272889763144152 1 1
0.582455819392137 0.543771362006815 1 1
0.452778141873625 0.392580288886554 1 1
0.510705957758271 0.463276962745969 1 1
0.240048602339728 0.216004205115789 1 1
0.754710538063282 0.674059444551456 1 1
0.352914302269143 0.340964970782476 1 1
0.761790480216397 0.695264048679931 1 1
0.944564897654359 0.890538000915703 1 1
0.532044932395828 0.487109432574796 1 1
0.551494483491784 0.482686109851862 1 1
0.927115890786425 0.831155439381826 1 1
0.567817976859894 0.532048927935012 1 1
0.309900109298203 0.299371112946231 1 1
0.265203412640621 0.273273399643721 1 1
0.625271902063458 0.554600511197278 1 1
0.331658322074026 0.277863364158477 1 1
0.469539652299849 0.390210067925827 1 1
0.00371091643023381 -0.000764493329033888 1 1
0.27022506095975 0.286594159145826 1 1
-0.00185331879966956 -0.0274897456161466 1 0
0.476793108813478 0.431755371015909 1 1
0.328529934181415 0.261912090489288 1 1
1.09311378430004 0.996857096442707 0 0
0.126624006687018 0.119633240627121 1 1
0.71795954923329 0.662413077509182 1 1
0.516652157108006 0.479413267763233 1 1
0.317972775527783 0.29077599743409 1 1
0.298045367784935 0.304801343017075 1 1
0.346250229649316 0.29813527269885 1 1
0.492866562400161 0.448871783122171 1 1
0.542140585337386 0.499106274309007 1 1
0.172895264915616 0.135834387721511 1 1
0.340941145085948 0.311632818352646 1 1
0.495300475314316 0.411476697351736 1 1
0.546758939464131 0.495140892641937 1 1
0.77643998468277 0.710586688715686 1 1
0.864833175345833 0.788297093158847 1 1
0.25807977123462 0.213808430789498 1 1
0.904973236631137 0.807991552442677 1 1
0.609291829731631 0.569145236088434 1 1
-0.11776276657062 -0.104579627375495 1 0
0.01230469773234 0.0628561458716184 1 1
-0.22529977918965 -0.227900332426304 0 0
0.580295177295487 0.54483863906709 1 1
0.471133742010906 0.43319354611009 1 1
0.917626488722498 0.885118783533298 1 1
0.218479851671882 0.203369561276236 1 1
0.663620071750571 0.592597143545555 1 1
0.756525001476943 0.675731531826161 1 1
0.266449997980707 0.255780698519176 1 1
0.274508681863282 0.304550462727765 1 1
0.345175668152022 0.333596177996419 1 1
0.892996111182619 0.801679760234595 1 1
0.764179460586106 0.690196492124092 1 1
0.363710335649725 0.365693596805208 1 1
0.756177945253958 0.735992344777172 1 1
0.458741546274573 0.417278508656326 1 1
0.861794304415295 0.807797468682852 1 1
0.617904308360366 0.568310768176623 1 1
0.0633341676890971 0.0535122446950472 1 0
0.94150951484568 0.844501128902461 1 1
-0.0956524829921842 -0.092065385348959 0 0
0.501527588879869 0.460250469358029 1 1
0.504828836709749 0.476243555787279 1 1
0.565562765114705 0.540910566491309 1 1
0.290373606394527 0.231870617033026 1 1
0.353568076068447 0.330679083475722 1 1
0.363960550782969 0.338015825122885 1 1
0.222671844008445 0.209035863365741 1 1
0.878556230550249 0.799861890882451 1 1
0.570856284857198 0.444256960585483 1 1
0.833329888345302 0.748585114185299 1 1
0.427490706814855 0.391992124969777 1 1
0.406379917832934 0.357810791466585 1 1
0.519475936776431 0.458013266894781 1 1
0.433207208474053 0.384603606936124 1 1
0.748615843089095 0.688991107851329 1 1
0.265554167069234 0.252854706984718 1 1
0.352569255460045 0.314334681213409 1 1
0.103628847160113 0.0658618989430691 1 1
0.113668100658491 0.0899624276870244 1 1
0.0496676687089899 0.0388463068168682 1 0
0.776173564949596 0.70352534746189 1 1
0.581990863510935 0.508603463806285 1 1
0.173729165207199 0.185270857225715 1 1
0.452973894867873 0.406939783045658 1 1
0.609360759544984 0.537835101234415 1 1
0.799533100059477 0.70656197033435 1 1
0.139764362135561 0.237095216980177 1 1
1.08252427950654 0.976574088670862 1 1
0.330254703498943 0.234150645809487 1 1
0.907559652990489 0.798350705049172 1 1
0.798312452416462 0.722501505871528 1 1
0.400017287831149 0.33323302536099 1 1
0.115233862297909 0.0959971657216875 1 1
0.866665571425187 0.785334287313869 1 1
0.47965490038949 0.449596193905306 1 1
0.597201491881734 0.484896047172024 1 1
0.660322845629644 0.614937097191352 1 1
0.628744334500815 0.57238961629755 1 1
0.589249962032111 0.519629540616206 1 1
0.76018281018829 0.680440804999081 1 1
0.464494724429358 0.437142816322564 1 1
0.437297026412374 0.374938391133765 1 1
0.395138245634927 0.384434750867853 1 1
0.587872534237073 0.489057188613302 1 1
0.936634452556464 0.854651286245093 1 1
0.323602648864531 0.309070266474597 1 1
0.625421744227188 0.552160606905253 1 1
0.38709299617006 0.35289942693807 1 1
0.800763414599364 0.721593678684212 1 1
0.464189109318032 0.426526591773454 1 1
0.36674024701253 0.320167464414008 1 1
0.536900942298251 0.484488893094538 1 1
0.520792625348266 0.508478810621474 1 1
0.358044085719357 0.278657976967848 1 1
0.481373056895953 0.430973653900888 1 1
0.253707318533997 0.230016087471483 1 1
0.254409539796729 0.232992706286997 1 1
0.29416632796023 0.329266964320337 1 1
0.0423962145939086 0.049831038481107 1 1
0.352999737208331 0.330934061054186 1 1
0.556190562938222 0.504384654607599 1 1
1.05043006954606 0.952025641060732 0 1
0.256042332762164 0.241626561566269 1 1
0.903657966279255 0.800713303777022 1 1
0.379629891176864 0.387350342631962 1 1
0.182733823092501 0.158360146504242 1 1
0.299902872451285 0.293158401320391 1 1
0.00914817868116499 0.00301465028312665 1 0
0.0855652866014406 0.107435050880585 1 1
0.16236887194167 0.164345085417446 1 1
0.54724064972554 0.471806031398343 1 1
0.515425465035946 0.457004024141855 1 1
0.711839408744444 0.6636140897214 1 1
0.466086074068847 0.401689965322431 1 1
0.351282288069564 0.327627226602113 1 1
0.390766961161105 0.346520383548378 1 1
0.920136207699708 0.820195321515795 1 1
0.199356386290134 0.188845702585686 1 1
0.437845681449316 0.379364961946914 1 1
0.388166575856866 0.364656377070518 1 1
0.599392538520042 0.561166995491857 1 1
0.725173228705208 0.695490814430598 1 1
-0.059500550359388 -0.0555630967726994 0 0
-0.115119141940212 -0.0679479364200905 0 0
0.726851578784415 0.665606314685163 1 1
0.22469937856707 0.195936868533178 1 1
0.299918180978392 0.30365222048073 1 1
0.10266319106926 0.104875102328646 1 1
0.196566014737573 0.148000031970987 1 1
0.893566758541969 0.803448352132344 1 1
0.279468493811921 0.25485603560183 1 1
0.412231905403444 0.361493573904818 1 1
0.240416153376865 0.190289361952607 1 1
0.598051981165054 0.544962411241777 1 1
1.06918436292323 0.994040219375133 0 1
0.0345780169831098 0.0472158300719368 1 1
-0.137134737421577 -0.0782690067394517 1 1
0.166867935196108 0.138592543544295 1 1
0.328543926004678 0.313238364176638 1 1
0.529227212610599 0.482300575627681 1 1
-0.132890528161689 -0.0865122171673643 0 0
0.652494099604177 0.444375328729155 1 1
0.475841704361737 0.502944729563232 1 1
0.616231847377507 0.539083001404132 1 1
0.562119562962793 0.517990483875001 1 1
0.656149193267582 0.614548248364263 1 1
0.10459482311565 0.0769138900524727 1 1
0.559370506010826 0.516089366261274 1 1
0.130849664278311 0.130281894826297 1 1
0.0815055816965504 0.0578736533853356 1 1
0.356884358852536 0.307252034908502 1 1
0.399000700587016 0.346747247730488 1 1
0.77149596421156 0.710509686219595 1 1
0.723518461849282 0.685057471922031 1 1
0.38941114206722 0.375733712789521 1 1
0.1831642403406 0.182765490398207 1 1
0.645681993625475 0.617171862747906 1 1
0.334432465776205 0.317115511010447 1 1
1.15371238674662 1.0576967355662 0 0
0.810468783417817 0.712246381939468 1 1
-0.0188680022228475 0.00181172964125485 0 0
0.429552097545967 0.390004713428901 1 1
-0.372688693840723 -0.341577537859634 0 0
0.309534995561937 0.267213596160805 1 1
0.521926770337823 0.47845037398058 1 1
0.860947283177303 0.776908575430022 1 1
0.751482372418844 0.684790163331186 1 1
0.0451757158795243 0.0290941958389048 1 0
0.396254835656648 0.386680319317819 1 1
0.506803959371096 0.472072441592156 1 1
1.0615656236797 0.980066418647068 1 1
-0.150668333130287 -0.177412760498829 0 0
0.826042412901184 0.780207336212562 1 1
0.714685972237257 0.613565715670538 1 1
0.423586814863407 0.358551828509781 1 1
0.604852187062183 0.529810896980391 1 1
0.472168203293331 0.4124397934253 1 1
0.603941568459494 0.519980201717134 1 1
0.930064847531697 0.789081701750574 1 1
0.75312771650075 0.703756825099784 1 1
0.290520402972562 0.311562120076795 1 1
0.512041547823395 0.460588545699123 1 1
0.574605148048122 0.579574950037702 1 1
0.649635857583983 0.562507266953204 1 1
0.811428340497916 0.706641247124673 1 1
0.621521867884689 0.600499196906425 1 1
0.605142105520671 0.550273073143568 1 1
0.494156717189938 0.43298175904063 1 1
0.549354076315386 0.497536341039243 1 1
0.666000471293532 0.628458818379548 1 1
0.479715614178296 0.435541574947395 1 1
0.176134715995453 0.171727064132992 1 1
0.48379512398369 0.430450236214864 1 1
0.164873353997585 0.168916680763471 1 1
0.240672355723461 0.212380465440979 1 1
0.703499202382961 0.725758827870812 1 1
0.196871738860246 0.1420604355754 1 1
0.316737758559309 0.286268856864542 1 1
0.426949010636668 0.368703949786482 1 1
0.710719146025199 0.655355121473751 1 1
0.418386365332098 0.35638419866317 1 1
0.232236168013101 0.210930864961948 1 1
0.315383943705096 0.293898146039725 1 1
0.814290527778979 0.810556647242093 1 1
0.150079382673197 0.154614264179035 1 1
0.253137636744602 0.253593453830371 1 1
0.723451157806777 0.656640779885111 1 1
0.816376364794885 0.760368201533039 1 1
0.545583336720248 0.453743678873655 1 1
0.343078565482307 0.33060163627429 1 1
0.585681852430539 0.528502416515625 1 1
0.646030979088705 0.575040340211277 1 1
0.413548355172459 0.386683244656715 1 1
0.172176734813772 0.155009147285882 1 1
0.216145059463536 0.211364841344352 1 1
0.0892769318105789 0.0758523843122558 1 1
0.238121665659945 0.25004332862282 1 1
0.463274887446118 0.455974835934699 1 1
0.336717407283438 0.320546638997505 1 1
0.491543998959239 0.439763957384194 1 1
0.711248526389356 0.647165639277439 1 1
0.507787007930368 0.462660493683649 1 1
0.154761129979002 0.145086809076181 1 1
0.642747608704629 0.566446287793664 1 1
0.323681758787843 0.285278212281245 1 1
0.363209654209504 0.309128626359443 1 1
0.877767600456818 0.759806531984799 1 1
0.370731439368651 0.323607792844491 1 1
1.21282098227876 1.06376995257578 0 0
0.547918155433139 0.481021602190029 1 1
0.572380361317438 0.587784133809122 1 1
0.264618550847003 0.203545693692182 1 1
0.2315936542014 0.211184735197344 1 1
0.79689974295735 0.720144229806081 1 1
0.488358867671709 0.46003146030173 1 1
0.723641955613124 0.660998235321283 1 1
0.414586857579828 0.333649150233198 1 1
0.704168745483931 0.632755419920264 1 1
0.159513639221314 0.110780079212254 1 1
0.780249708410509 0.71981604953355 1 1
0.725935126372251 0.682129705780356 1 1
0.616948598602348 0.5647463160365 1 1
-0.0216691283289639 -0.012714465851754 0 0
0.381054589891966 0.366102210538188 1 1
0.394236869379703 0.363634909337432 1 1
0.313396959217834 0.279806203268426 1 1
0.731885774690308 0.682544672314765 1 1
0.58279480592843 0.494946749247552 1 1
0.548654551764085 0.494220752851111 1 1
0.445092008608656 0.389324300835391 1 1
0.398790494314407 0.351622550763597 1 1
0.466944949215006 0.428223916869081 1 1
0.70390806832065 0.602698850307468 1 1
0.520146935346165 0.475403189278316 1 1
0.345205389239804 0.246748943300076 1 1
0.0697156921459797 0.0253993885796246 1 1
0.897603794001926 0.811014865845478 1 1
0.722997844167989 0.679116722920818 1 1
0.506527277497095 0.441468303874905 1 1
0.771105301917287 0.694670437805743 1 1
0.24664120199202 0.239121300666889 1 1
0.772445880891057 0.695408109408073 1 1
0.18263403506247 0.149928959446391 1 1
0.328856002745326 0.237860460339359 1 1
0.433484935284726 0.413645258190757 1 1
0.761566486799534 0.685179735724362 1 1
0.821394285577082 0.755512022881185 1 1
-0.0388150610483978 -0.0354963280438087 1 0
0.724082303689606 0.66635164694134 1 1
0.320592833010805 0.284242726128724 1 1
0.305094256062863 0.29988837826785 1 1
1.03002815451259 0.940481345996054 1 1
0.554315177351383 0.526968547579046 1 1
0.5434905578926 0.50499948240606 1 1
0.33904512919314 0.300851747626587 1 1
0.590807358862289 0.529952328487275 1 1
0.193249905862546 0.149375069471704 1 1
0.489520585489296 0.449320892726413 1 1
-0.290433915788304 -0.264190919718349 0 0
0.75895625406947 0.718146493164856 1 1
0.436022066860008 0.404575141968868 1 1
0.859401250288491 0.781354977304499 1 1
0.313557595679366 0.280704356505941 1 1
0.643142414824855 0.569016787761187 1 1
0.841724620830317 0.75823644277533 1 1
0.195321334140282 0.200988967267743 1 1
0.103213991341245 0.0824802953339132 1 1
0.958597212293585 0.910425402728111 1 1
0.90498376881089 0.813618404243069 1 1
0.164306491750765 0.16462838153323 1 1
-0.0541401658675671 -0.0576628899401119 0 0
0.39422584366247 0.330360019408144 1 1
1.13588486938226 1.01235426048002 0 1
0.0235684801727542 -0.0210738071636051 1 0
0.0233311132819635 0.026879290705879 1 0
0.646979167069533 0.565108976532023 1 1
0.00994648159942034 0.0552497839955922 0 1
0.0616921701443176 0.0458973388680403 1 1
0.487615592367946 0.44428938824104 1 1
0.490672775880408 0.444364326152658 1 1
0.221793529428926 0.209305338887735 1 1
0.176904258556388 0.17870548272116 1 1
0.0588428141326767 0.0534180696343218 1 1
0.685349868755898 0.606729775391047 1 1
0.14407504206896 0.16276253118818 1 1
0.279079612269279 0.264271411843107 1 1
0.656130169926187 0.564556044760161 1 1
0.0399891974259889 0.0471970331024658 1 1
0.695092486050757 0.634065880026605 1 1
0.465715957315404 0.403048744986279 1 1
0.599676024377154 0.609381873181592 1 1
0.375679580865919 0.359403739810031 1 1
0.574825136923627 0.475126350245686 1 1
0.677732865133458 0.61986050608832 1 1
0.035644297431311 0.0390430952039701 0 0
0.862923340212519 0.759359212523964 1 1
0.90394974259286 0.832330421367538 1 1
0.508073059620576 0.458466173803029 1 1
-0.248453643279354 -0.235125758442279 0 0
0.261061491775607 0.237992506755016 1 1
0.296369504178766 0.264986434297421 1 1
0.209621707006442 0.14526845503365 1 1
0.217908954500414 0.184065874296008 1 1
0.376672075940737 0.348497393859846 1 1
0.787097164726529 0.735283450492046 1 1
0.469814795369864 0.483205460746755 1 1
0.547427765152266 0.539214628820492 1 1
0.253336675985166 0.214196842123784 1 1
0.306579851997486 0.288296473425764 1 1
0.529458230160915 0.435712890346105 1 1
-0.135341071450367 -0.102920621581393 0 0
-0.120992406968889 -0.12558767128717 1 1
0.36310721588331 0.339495597996458 1 1
0.35560292587508 0.321572681459031 1 1
0.825171951007074 0.785931709910556 1 1
0.824900868011359 0.765017085342007 1 1
0.656188697261932 0.581189871045194 1 1
0.157148469356256 0.129516743954469 1 1
0.423557049675941 0.428540611707681 1 1
-0.00996474283196852 0.0633623143642815 1 1
0.28138014367574 0.242925251499049 1 1
0.662406320812703 0.587485763423695 1 1
0.44771795061602 0.393340219456291 1 1
0.594091573086083 0.497796935353818 1 1
0.932587657031638 0.837356910758829 1 1
0.351238248248787 0.314226656308278 1 1
0.668898245808097 0.629281362951145 1 1
0.220376638860335 0.196261002488752 1 1
0.245334074557799 0.212732188049941 1 1
0.280256614357153 0.24729932106764 1 1
0.803831339081642 0.742296017651598 1 1
0.970059496908953 0.863397433465164 1 1
0.720208588233823 0.663848404420168 1 1
0.983483144613475 0.902693673353488 1 1
0.775225016661626 0.72750559898696 1 1
0.356884223828603 0.320616559010159 1 1
0.163697626122523 0.1401237238252 1 1
0.981778625038551 0.862211451988662 1 1
0.405043000092087 0.378389440901129 1 1
0.660806681203113 0.594689340564501 1 1
0.167114899925446 0.146926658151629 1 1
0.813292625031747 0.755973484325965 1 1
0.685255150468396 0.737626449939776 1 1
0.0241275230871962 -0.0231151107419524 1 1
0.860166773264938 0.796865141168793 1 1
0.457909565731116 0.406686980893353 1 1
0.540063905623201 0.501494066265849 1 1
0.688205341696118 0.625500459520103 1 1
0.487053069174734 0.446885207519919 1 1
0.301636654083909 0.27601850244626 1 1
0.129202735395153 0.132602486332183 1 1
0.644339443349091 0.601383227646973 1 1
0.720122791861831 0.666868302108869 1 1
0.439588422911302 0.408444689851067 1 1
0.336966573130892 0.35461473455221 1 1
0.777407717242127 0.686410553481966 1 1
0.695944458470532 0.607548512940246 1 1
0.00327809022809704 0.000895326708310253 0 0
0.551725001755382 0.508500392202292 1 1
0.624992359395069 0.570911969551204 1 1
0.529531076855312 0.450693902864078 1 1
0.454680118266156 0.442188921550455 1 1
0.13925958559029 0.110318152262971 1 1
0.174046302624859 0.168074814019037 1 1
0.58970999246526 0.534737569407308 1 1
0.61351055300041 0.564423639263252 1 1
0.58654030152921 0.539342755866695 1 1
0.175809025210896 0.190588743896985 1 1
0.61801724894962 0.554615207104595 1 1
0.195908841586853 0.196227953234787 1 1
0.431959912427928 0.41047504793216 1 1
0.367613533277531 0.323959002779111 1 1
0.632451082686138 0.564518691626874 1 1
0.934642164883209 0.841362757018068 1 1
0.285159615115587 0.314101141109316 1 1
0.348480794812264 0.248372289184951 1 1
-0.0938762085110577 -0.0721719879321235 0 0
0.840371074408045 0.761696304102903 1 1
0.793064322853331 0.725313541240615 1 1
0.258794487753556 0.274218293364236 1 1
0.845292524354085 0.738576064261869 1 1
0.517686754881109 0.480615746113065 1 1
0.392661641820893 0.363853701675279 1 1
0.586417359270094 0.601334782664079 1 1
0.944922846405611 0.812953930207897 1 1
0.828726097448534 0.761123204569261 1 1
0.139432083907799 0.132536242978344 1 1
0.987522687513612 0.896659497877849 1 1
0.0761073943631188 0.0657822280002957 1 1
0.569695561265476 0.512434188454059 1 1
0.240199165094418 0.23588412721287 1 1
1.00962234456994 0.941571047708028 1 1
0.362442793626686 0.350737820292884 1 1
0.860926992109533 0.741589090299442 1 1
0.807928461876722 0.79385170331166 1 1
0.452504007764026 0.386766496965671 1 1
0.108906250541786 0.123003544165204 1 1
0.574383669769083 0.522659775007064 1 1
0.434193227201443 0.380791639124753 1 1
0.440514344934014 0.37967408715665 1 1
0.52351159785897 0.481386838021305 1 1
0.46530963234573 0.421624400066514 1 1
0.575997243761724 0.528723930353754 1 1
0.626036053513228 0.573924378044756 1 1
0.57089152486928 0.448816742488034 1 1
0.70286616301192 0.639533192400904 1 1
0.657041568554607 0.598451982857569 1 1
0.588145523705619 0.528092979798794 1 1
0.566757981240894 0.532713171645083 1 1
0.853598549835676 0.755302983187182 1 1
0.821975395055207 0.768584216227213 1 1
0.370784275708695 0.352199817488226 1 1
0.405908144442905 0.366628988115261 1 1
0.503421526138462 0.42195250998572 1 1
0.967329490345959 0.895672408954234 1 1
-0.392881091804628 -0.322850926455398 0 0
0.401363690925788 0.360174088039686 1 1
0.612854868679886 0.564196785506153 1 1
0.258643795502362 0.262246395688281 1 1
0.730617741158953 0.667193404848215 1 1
0.0692382021735934 0.0896785785595567 1 1
-0.222119142316972 -0.183072687145916 0 0
0.892057128389736 0.774568226167731 1 1
0.946634554522855 0.876760236119228 1 1
0.544133126001128 0.521808127762312 1 1
0.545690493321509 0.513134590945916 1 1
0.718830236997074 0.678280786175326 1 1
0.473570277699746 0.431328562727253 1 1
0.119913499710871 0.0790018521704837 1 1
0.172783270276136 0.151489781073057 1 1
0.43715669289486 0.359096862862977 1 1
0.168861937620976 0.137822352950565 1 1
0.334560299029423 0.251797986720674 1 1
0.28475609433495 0.301140636193709 1 1
0.331063846388489 0.292289276341906 1 1
1.00559200447445 0.845679402243066 1 1
0.56193876606338 0.485809294331818 1 1
0.547742112006709 0.491492577131305 1 1
0.321599196147705 0.276174920683412 1 1
0.698414327511797 0.621535902310724 1 1
0.119316410212595 0.15556815791123 1 1
0.223629603211687 0.206989816340484 1 1
0.283085126419022 0.259182524802998 1 1
0.330427001394806 0.312167707309081 1 1
0.449837050860214 0.410920868496378 1 1
0.206276192023924 0.198937518941436 1 1
0.778647283832551 0.727817726232805 1 1
0.554749410252935 0.533044910648394 1 1
0.430955076591271 0.429731028309023 1 1
0.295932347748876 0.244309312780533 1 1
0.336707006539995 0.284618984169998 1 1
-0.156563419290717 -0.181895367832179 1 0
0.359305761664283 0.316339222545216 1 1
0.638695156891856 0.59616373818524 1 1
0.820702729831501 0.741212441495498 1 1
-0.0182335638445599 -0.00745540558806301 1 0
0.615208119977707 0.575524923082079 1 1
0.480603235887955 0.431843631716992 1 1
0.100027017398403 0.076655210812845 1 1
0.65057352702312 0.580263447017028 1 1
0.461492853664873 0.418793919296476 1 1
0.47994925208425 0.442035046963378 1 1
0.21967128085051 0.202480109865189 1 1
0.330501605579852 0.378484066890969 1 1
0.164358590947673 0.145172001163472 1 1
0.466061787619124 0.414415320398306 1 1
0.625116491611892 0.605506202693742 1 1
0.341962341107235 0.349687831797267 1 1
0.350732446246476 0.313869016969178 1 1
0.73305128571073 0.667849799725719 1 1
0.417707536946351 0.392295095931148 1 1
-0.0623387089439593 -0.0262022212956216 1 1
0.348630115161915 0.33205152197161 1 1
0.422532107199524 0.402049560562966 1 1
0.984295739704777 0.907723850479987 1 1
0.31540526914183 0.271119437476558 1 1
0.248462342296007 0.224703896928808 1 1
0.477221153847852 0.446520946155143 1 1
0.552998888951364 0.515108713334742 1 1
0.416326765073259 0.375678862700816 1 1
0.0623546011019074 0.0510413148039019 1 1
0.5675437455238 0.511313050164468 1 1
0.328820244198802 0.306662878569962 1 1
0.84159824152214 0.726470066462173 1 1
0.612790762293314 0.641565446752522 1 1
0.647739940596045 0.563548186939201 1 1
0.696585229623656 0.653194428547242 1 1
0.952331490241854 0.865199045212632 1 1
0.0345938367806091 0.0677347357157564 1 1
0.632537839673959 0.534802192697035 1 1
0.534159030707906 0.51240866324305 1 1
0.733146909442946 0.653878989181707 1 1
0.87564356598964 0.780136177335426 1 1
0.882003139792294 0.822200380449717 1 1
0.348753679779794 0.321118821952129 1 1
0.610755863966668 0.568094018902055 1 1
0.268941232003204 0.276832742629492 1 1
-0.108313178691085 -0.106150946239747 1 0
0.580528847618244 0.525296194057689 1 1
0.00678959126557865 0.0117364381291743 1 1
0.394636405628215 0.36910170815109 1 1
0.134806711942975 0.114460582006325 1 1
0.522842748286242 0.454012901458153 1 1
0.944880860784936 0.882504494705864 1 1
0.246575770624983 0.22142633950266 1 1
0.0068001272634047 0.00140251872061024 1 0
0.581272611558238 0.495572131623911 1 1
0.128574410985889 0.164431073288225 1 1
0.166815217359971 0.1554846079041 1 1
0.42341963471961 0.377849924594665 1 1
0.157481234500899 0.125404218062392 1 1
0.903190772638226 0.779603784762867 1 1
0.558074066103982 0.525307629071565 1 1
0.324277881409659 0.284670370479743 1 1
0.74669152205457 0.688216762883635 1 1
0.66961582780483 0.559758969506603 1 1
0.844950993855324 0.738218459390432 1 1
0.358075742430134 0.263722790309505 1 1
0.533537869131072 0.491694647770258 1 1
0.430888502627946 0.402384513222992 1 1
0.737381791116218 0.672800295066868 1 1
0.749044260156323 0.661385375683774 1 1
0.607870205600185 0.541394938534086 1 1
0.227059286504909 0.203640438377107 1 1
0.539513706541299 0.502666364163086 1 1
0.067215108124888 0.123393356213135 1 1
0.539559455469379 0.503812566750599 1 1
0.510095233086427 0.444014443306623 1 1
-0.108019856680755 -0.0955545416164173 1 1
0.539775708539404 0.525777523871249 1 1
0.268009388746862 0.24913624497629 1 1
0.355999928471643 0.30454940866741 1 1
0.763597516256672 0.695363842826182 1 1
0.315678931037775 0.306743745233953 1 1
0.428833317869533 0.407988189054503 1 1
0.895960517908628 0.721610418357274 1 1
0.319600152597582 0.288461556129756 1 1
0.54441859622275 0.499915874512187 1 1
-0.0279080239301399 -0.0116370404706835 1 1
0.388300095972186 0.339744857805864 1 1
0.363844648265535 0.325663482645836 1 1
0.303553552789414 0.275617973757228 1 1
0.298657185374884 0.278686804878491 1 1
0.423879320503911 0.385484235453444 1 1
0.48356896425521 0.427793070592201 1 1
0.521614840016311 0.487859937706696 1 1
0.819192201116522 0.754857676560717 1 1
0.351173341053202 0.303904960974392 1 1
0.826624020654447 0.775454361218491 1 1
0.275379967566081 0.25454205244665 1 1
-0.177837349106489 -0.152711355749242 0 0
0.377451451312576 0.345698326038074 1 1
0.352209254626166 0.309233148329477 1 1
0.343705952582117 0.294975834038144 1 1
0.778423370761996 0.699394937708332 1 1
-0.197421150754943 -0.158434802330625 1 0
0.499117240399022 0.487225996324765 1 1
0.511195818446658 0.423424713146693 1 1
0.88557004943852 0.794912137007527 1 1
0.509082384723776 0.458076347141548 1 1
0.701387757669667 0.672820076799963 1 1
0.497848382819507 0.438185237689999 1 1
0.434489843812774 0.398881130997378 1 1
0.17365046711708 0.166178560346461 1 1
0.38163893736122 0.302593953676832 1 1
0.284489970049822 0.236953202532178 1 1
0.512474951936371 0.469351463403255 1 1
0.424514455981154 0.411734456218758 1 1
0.543422325982805 0.488618702351928 1 1
0.108506295686543 0.0951297324304652 1 1
0.916233575565292 0.819772369896895 1 1
0.895348051885414 0.817535020585296 1 1
0.177975719546141 0.165549865159369 1 1
0.900022163327666 0.820308596308036 1 1
0.789479254460533 0.786168087401634 1 1
0.315039430813005 0.292656047737336 1 1
0.274955664485179 0.251713051597424 1 1
0.236950298598632 0.215359379284897 1 1
0.179190263845458 0.152494552826735 1 1
0.136854174275766 0.163891208140935 1 1
0.288740972302706 0.279149829418544 1 1
0.800375006992881 0.730604004514701 1 1
0.89023938176317 0.821718903744668 1 1
0.431907551207405 0.375227284639026 1 1
0.154435796108425 0.146960742370967 1 1
0.263490021018022 0.206157794298287 1 1
0.473130812237593 0.422088734232435 1 1
0.337858760472818 0.286439856185426 1 1
0.184818128055447 0.144519067750832 1 1
0.442310878746443 0.430598850335378 1 1
0.609584016633428 0.513489344440238 1 1
0.800254233201958 0.713079531586131 1 1
0.342793425204365 0.31665453613094 1 1
-0.0808374096742052 -0.0579699643024789 0 0
1.07253835931101 0.918203547502701 0 1
0.659431525816115 0.572985055646375 1 1
0.257070367245811 0.29924484363849 1 1
0.505253897865091 0.436932685721359 1 1
0.383733849267737 0.360224134263873 1 1
0.464105107436629 0.421710486545259 1 1
0.558280634314664 0.490832235871815 1 1
0.759398379317344 0.71302854770371 1 1
0.431864851711096 0.408676498217192 1 1
0.619023004903885 0.534344236271337 1 1
0.696230627725865 0.622826353252021 1 1
0.828244272333737 0.747202087427616 1 1
0.502866352419572 0.435565523839778 1 1
0.412381486165513 0.371486150742823 1 1
0.433142422101632 0.35662824650767 1 1
0.108586032735804 0.106297249048058 1 1
0.774092957567891 0.692505626195196 1 1
0.766370048702908 0.747716450110053 1 1
0.15552877893304 0.125072914517894 1 1
0.713742194906847 0.651323385061088 1 1
0.54480403820345 0.512645249316196 1 1
0.336373361438634 0.297536708040919 1 1
0.372209485544373 0.33830076253546 1 1
0.695329957382415 0.648485388456649 1 1
0.327148024713784 0.291160574176325 1 1
0.975296314761393 0.870398708359097 1 1
