# Supplementary material for: Bias caused by sampling error in meta-analysis with small sample sizes
Source: PLoS One. 2018 Sep 13;13(9):e0204056. doi: 10.1371/journal.pone.0204056 (PMC6136825; doi:10.1371/journal.pone.0204056)
Supplement: S4 File — (ZIP) [file pone.0204056.s004.zip › results N = 10 theta = 0.5 tau = 0.5 sz = 50-100.txt]

"cohen.dl.theta" "hedges.dl.theta" "cohen.dl.cp" "hedges.dl.cp"
0.620501759463027 0.614205438137597 1 1
0.13941532039618 0.138089754494921 0 0
0.402224762277808 0.398300794243671 1 1
0.584323757132766 0.577658374145805 1 1
0.627695627475226 0.621414195763045 1 1
0.657038947442097 0.651142148554365 1 1
0.296221484234561 0.293122454770302 1 1
0.257623929335939 0.253469439609175 1 1
0.273037248994582 0.270701149306033 1 1
0.617076013811208 0.610321341443175 1 1
0.447255091491676 0.442719151860687 1 1
0.544117614458088 0.539662280159398 1 1
0.769830270693363 0.762268794726835 1 1
0.349624280986519 0.346001170313949 1 1
0.759666544562869 0.752106814428742 1 1
0.243231501803297 0.240215284329382 1 1
0.686067572162088 0.678425812933936 1 1
0.384398082863237 0.38074099682832 1 1
0.509140721559081 0.503870723196518 1 1
0.570026378579935 0.563787117343993 1 1
0.533499740891392 0.528909311851795 1 1
0.558814729291452 0.551386980197908 1 1
0.480725758847763 0.475425464014999 1 1
0.341878488007317 0.337777291705924 1 1
0.393247363844493 0.38885856925409 1 1
0.712005430747926 0.704703688445172 0 0
0.814714229944471 0.805825003628928 0 0
0.531337311631313 0.526057638184961 1 1
0.577182439639203 0.571299938427942 1 1
0.421865966678803 0.418341445568485 1 1
0.420776439803171 0.416889622485238 1 1
0.24519894984153 0.243344197896464 0 0
0.494875024824037 0.490328213175101 1 1
0.457839791291129 0.453614567450838 1 1
0.777275787025386 0.769861408947001 1 1
0.552641809094402 0.547144772133026 1 1
0.533785902060906 0.528068304268619 1 1
0.611141789748676 0.605612121850822 1 1
0.707819068512163 0.699846637919276 1 1
0.511674117252796 0.507189931356363 1 1
0.548330189759714 0.542875363406655 1 1
0.200892573255852 0.198585175427416 0 0
0.706290631635381 0.697613153770025 1 1
0.327780967688583 0.324999692955558 1 1
0.383222636901919 0.379136542424325 1 1
0.420335249661681 0.415991913883436 1 1
0.782490380066448 0.774736718071168 1 1
0.273435390671682 0.270335384302185 1 1
0.529914031351082 0.524059031375574 1 1
0.652282397702684 0.644055700625767 1 1
0.691614924538522 0.684586196969972 1 1
0.56338927187265 0.557065492322792 1 1
0.481535930553932 0.47686647942163 1 1
0.671479080999105 0.664892093483655 1 1
0.585405126584588 0.579025868632164 1 1
0.84835216926667 0.839151328339753 0 0
0.314641649704958 0.311061915005761 1 1
0.692749219156223 0.684717229986853 1 1
0.495666110666709 0.490566674489098 1 1
0.480315907569614 0.475513573697587 1 1
0.50562250713709 0.499991286855325 1 1
0.321518202956973 0.31811320729787 1 1
0.332322501785285 0.329279564386121 1 1
0.702530368522573 0.693373669507847 1 1
0.186162295203534 0.184489261324186 0 0
0.672879966544618 0.666241246351413 1 1
0.729762384880519 0.721385539042359 1 1
0.549811038927502 0.543745938509426 1 1
0.642703947186627 0.636782426399132 1 1
0.392032722000703 0.387835506904035 1 1
0.565435473019381 0.558784627013398 1 1
0.399456374603764 0.395597496728153 1 1
0.451700512349411 0.447463527047041 1 1
0.465543540084601 0.460460466248419 1 1
0.243379630034869 0.241090049693368 0 0
0.352302009732194 0.348767980869232 1 1
0.671687039019053 0.664939284954708 1 1
0.694227543773326 0.687914174257506 1 1
0.438787106435908 0.434059887885546 1 1
0.340645765307702 0.337041185745483 1 1
0.492693802523655 0.487489831404855 1 1
0.305434763343292 0.302544094530093 1 1
0.624682636229782 0.617598869053568 1 1
0.322214306754352 0.318035378621265 1 1
0.793302039634031 0.785025344727222 0 0
0.434063124506732 0.429161033773272 1 1
0.507025569885036 0.502826600835872 1 1
0.654931343767183 0.648331099405713 1 1
0.652863260482708 0.645609190826517 1 1
0.557412509101032 0.552479394373152 1 1
0.492256609860833 0.487246453348972 1 1
0.395823366855975 0.392600156102387 1 1
0.384954918425541 0.38117196304861 1 1
0.614724750188558 0.608912799353912 1 1
0.240769446111385 0.238345232293787 1 1
0.338906322985616 0.335720430544499 1 1
0.233073956626635 0.230591487072952 1 1
0.661245069455335 0.65539102119758 1 1
0.40408671538911 0.399451427331445 1 1
0.350148241140991 0.345746122698547 1 1
0.815790552349893 0.807460082044078 0 0
0.557677384368612 0.551948484751726 1 1
0.677885596258239 0.670610488006214 1 1
0.326996165572376 0.323937976188394 1 1
0.616951569160204 0.611132102887443 1 1
0.658386873315707 0.652448917012048 1 1
0.212821564286949 0.210419605299176 0 0
0.35260278281716 0.349559452878575 1 1
0.172813679469339 0.171710754633541 0 0
0.217685486066405 0.21532149431299 1 1
0.637626647945789 0.630613696378021 1 1
0.554361613668425 0.54876769382263 1 1
0.291351458392071 0.287946403285896 1 1
0.60587212297112 0.600223265586614 1 1
0.84591229315221 0.83803645571236 0 0
0.646406443955521 0.639557067609065 1 1
0.757112398829906 0.748374716408248 1 1
0.720446733036595 0.713411742413079 1 1
0.463555925722804 0.459008081079286 1 1
0.317805881551476 0.313947118797001 1 1
0.486887621373636 0.481426411504874 1 1
0.3608440255687 0.356510178405574 1 1
0.670497341945742 0.663469373962551 1 1
0.388445868184982 0.384798641601315 1 1
0.292737122258701 0.290546797900497 1 1
0.467144092701141 0.462072133358675 1 1
0.877458819900365 0.867960965136208 0 0
0.234093130751745 0.230731643030097 1 1
0.445703773031435 0.441451905382006 1 1
0.526769660947555 0.521101230012339 1 1
0.378454681945276 0.374874410468007 1 1
0.767640186199322 0.760930585349109 1 1
0.604710480520049 0.598791506911666 1 1
0.317816350858539 0.313519457383528 1 1
0.359729855057736 0.35562100929566 1 1
0.254417618445493 0.251931808715945 1 1
0.458941847164582 0.454363095339681 1 1
0.565586169457484 0.560213057528229 1 1
0.620595636560192 0.613664268298578 1 1
0.370722218406882 0.367029987067283 1 1
0.751916598859644 0.744130854844457 1 1
0.651569332351595 0.645491598522128 1 1
0.748767374181823 0.741542239869723 0 0
0.933611668966936 0.924428832325669 0 0
0.614132815596906 0.608863796870547 1 1
0.261361906868845 0.259393792747052 1 1
0.565524388382578 0.560035037243642 1 1
0.763261104524641 0.755901584675202 1 1
0.395716033114847 0.391560558911798 1 1
0.511242746529391 0.505694490537756 1 1
0.549506822827933 0.545001976998404 1 1
0.737475286371968 0.729756650356698 1 1
0.494157602922557 0.489588479659432 1 1
0.492330130344807 0.488410316175156 1 1
0.340092555506659 0.335853158714061 1 1
0.400665635591488 0.397467958548566 1 1
0.386015440002164 0.381668111153263 1 1
0.485911962677058 0.479993968474353 1 1
0.750337781397711 0.742411049826674 1 1
0.513911880204426 0.507511918389065 1 1
0.478766954691269 0.474438992285238 1 1
0.441739284892707 0.438254488261009 1 1
0.594685977419217 0.588634523011066 1 1
0.452162091586144 0.447239501072767 1 1
0.552401302676791 0.546521668743182 1 1
0.524895644036764 0.518745149571566 1 1
1.01987158664118 1.01050038467072 0 0
0.49985978176533 0.494787689224209 1 1
0.501959803044936 0.497391538481901 1 1
0.501127517351336 0.495094807671781 1 1
0.418385026100042 0.413966979472585 1 1
0.476156542240342 0.471050277601765 1 1
0.470632465191354 0.465221622343674 1 1
0.618286433767369 0.612997925060508 1 1
0.580575143457954 0.575089321806425 1 1
0.541569932764499 0.535583101129994 1 1
0.373384508100277 0.36916798942165 1 1
0.340054228472163 0.33666157477542 1 1
0.331713423651744 0.329104284446169 1 1
0.242440206255248 0.240138947371561 1 1
0.378977937459694 0.374549441619614 1 1
0.331207395648772 0.328512906735723 1 1
0.824948072465303 0.816326355254425 1 1
0.381278826920293 0.378101909462184 1 1
0.444095896315766 0.440341415792583 1 1
0.679155575613799 0.671874408150307 1 1
0.764095161380139 0.75624202779011 0 0
0.544295737923427 0.538480182976387 1 1
0.616016077631464 0.610135163462366 1 1
0.639650259743444 0.633203192166921 1 1
0.323995271836719 0.321055849358296 1 1
0.598883198516123 0.592949944948185 1 1
0.588053543825369 0.582040966102714 1 1
0.75228328839855 0.745833683159811 1 1
0.540484796862532 0.535044335111183 1 1
0.697991387360787 0.690391425637011 1 1
0.391966581897007 0.388200206429356 1 1
0.471902996625766 0.467386131604693 1 1
0.341824739349849 0.338292407547153 1 1
0.575392868436487 0.570676482709945 1 1
0.302264296772089 0.299289247493379 1 1
0.234942295872227 0.23167137865808 1 1
0.515816334912017 0.510705088402939 1 1
0.51746813898385 0.511145613805837 1 1
0.592294408954146 0.586444728514177 1 1
0.612235290793862 0.606877940810147 1 1
0.352508336761384 0.348736080721987 1 1
0.378292458094244 0.374997566344061 1 1
0.378809497985444 0.375099784472973 1 1
0.358431706779992 0.354726029854301 1 1
0.606443651679004 0.600518102194875 1 1
0.737873048820175 0.73067604517736 0 0
0.375215878210832 0.372082763020522 1 1
0.28855891169599 0.286135270201289 1 1
0.549531280764792 0.54424913803113 1 1
0.648503110659635 0.641734323474528 1 1
0.543193696582184 0.537909326663831 1 1
0.646751478969027 0.640314212622794 1 1
0.415496532416592 0.411169501656831 1 1
0.709505380953588 0.703575183704502 1 1
0.364771068466936 0.361459795137842 1 1
0.432968248698428 0.428550630474634 1 1
0.42060516826869 0.415491822750912 1 1
0.352007180720281 0.348276859121326 1 1
0.605597251140341 0.599272014408439 1 1
0.679130818894403 0.672930098749377 1 1
0.466555128666482 0.462420088068069 1 1
0.468799606077947 0.464366110189364 1 1
0.567647605606604 0.562595047454372 1 1
0.500571766220443 0.494791413111365 1 1
0.793868466463779 0.787008188740083 1 1
0.687252716673754 0.680210665942456 1 1
0.473902008835055 0.470209660613376 1 1
0.622236036487407 0.615534498516449 1 1
0.4866871440117 0.482153698375691 1 1
0.632276327505673 0.626353522756026 1 1
0.488899173330373 0.484916987199161 1 1
0.488134908078796 0.481871459747593 1 1
0.628938113457979 0.623539580560114 1 1
0.486405604649058 0.481841097164791 1 1
0.745869026621176 0.738157197513202 1 1
0.570852379621177 0.563723755223577 1 1
0.68556729227106 0.678806052380971 1 1
0.134555723164484 0.133923811539758 0 0
0.694797066906806 0.687965134620115 1 1
0.531235121904549 0.52519385529672 1 1
0.434295315594581 0.430080429850709 1 1
0.46077297857799 0.456677047976555 1 1
0.724691125185347 0.715957522072697 1 1
0.534610843088134 0.52856181618479 1 1
0.556985348855786 0.551209289941835 1 1
0.434379180257408 0.429556171901544 1 1
0.29916811079843 0.296117294262804 0 0
0.773892327508209 0.765772181692112 1 1
0.837704468283173 0.828600268237135 1 1
0.833886890016074 0.824398276212284 1 1
0.725887066421668 0.717021974427701 1 1
0.45891099476402 0.453062925655746 1 1
0.601724936237587 0.595445837886751 1 1
0.521684733419992 0.516240679300534 1 1
0.50464151840626 0.499833891743269 1 1
0.657077659379652 0.650815540572084 1 1
0.351208663849615 0.346688186999562 1 1
0.751661598436294 0.74437032794457 0 0
0.553903334966906 0.548737091718728 1 1
0.632707128351928 0.626388352050007 1 1
0.622742689462705 0.616666734793406 1 1
0.513502737972267 0.507896826497556 1 1
0.360296946469823 0.356595074113177 1 1
0.373713518761359 0.36992606581147 1 1
0.550848689651396 0.544752073631872 1 1
0.858992029212851 0.849597907043161 0 0
0.466220883958953 0.46189575914728 1 1
0.333077841518062 0.329756356149278 1 1
0.547578652090573 0.5418518407723 1 1
0.592996321670427 0.586551493842071 1 1
0.665102640808381 0.658342830170135 1 1
0.496659745346514 0.491432019076766 1 1
0.972010419800727 0.962985332395305 0 0
0.452691249170149 0.448642719785193 1 1
0.479303683978033 0.474078554884646 1 1
0.603037360846212 0.595642971861575 1 1
0.562782338634871 0.558118993010273 1 1
0.849413899538424 0.840124935705455 0 0
0.462649618351624 0.457119419912755 1 1
0.595802734865112 0.590361948783784 1 1
0.57281309410563 0.566546307727487 1 1
0.432262977974321 0.427515899505321 1 1
0.469748727086236 0.464988794771767 1 1
0.590381950735603 0.584957114972798 1 1
0.455979133080404 0.451026750851866 1 1
0.535365446169748 0.52999656134586 1 1
0.290712755863937 0.286893641075524 1 1
0.808967059822681 0.80051530157879 1 1
0.282655094289621 0.280139640375304 1 1
0.116293984669718 0.116159988739773 0 0
0.623090964219778 0.617089903663958 1 1
0.445409170556617 0.440636561206136 1 1
0.543565508780919 0.537118468734296 1 1
0.605652824218339 0.599875357358814 1 1
0.470010010389538 0.465108059361643 1 1
0.139432904905895 0.137887475308361 1 1
0.732705251619278 0.724783080407461 1 1
0.44397857233554 0.43881560771163 1 1
0.415089242103512 0.410905934138034 1 1
0.764913503534453 0.758343279895049 0 0
0.385487019156859 0.381278797639902 1 1
0.5313555281293 0.526091322383897 1 1
0.540367284992236 0.534521454449006 1 1
0.883810525103999 0.87344066037693 1 1
0.744512149166506 0.736541757856939 1 1
0.632172145587688 0.625417405157638 1 1
0.757415573490667 0.750459234608571 1 1
0.568321126994356 0.561135410278675 1 1
0.401068149472817 0.396885793175674 1 1
0.684287152836641 0.677895764605688 1 1
0.497505516156695 0.492628469550843 1 1
0.532787571502139 0.526209478221465 1 1
0.309309927527704 0.30646016105587 1 1
0.259771125913495 0.256477999736982 1 1
0.494247624787879 0.489619280919931 1 1
0.44949253295819 0.445442923920288 1 1
0.733092729048432 0.725991910531053 1 1
1.04010702066707 1.02850711429401 0 0
0.418904638913225 0.415706606707149 1 1
0.656315637610015 0.650246510608292 1 1
0.493580835887027 0.488388470551512 1 1
0.479008033385631 0.474424457173308 1 1
0.674700708679414 0.666890518934663 1 1
0.323571605485832 0.320642252732409 1 1
0.605369633384017 0.599262786423969 1 1
0.647064250077249 0.640473713843848 1 1
0.778937136245083 0.770374443079917 1 1
0.654683553360472 0.647861037126367 1 1
0.585556960144462 0.578758981068013 1 1
0.953309968010159 0.943099953508413 0 0
0.423700053067352 0.419906656686711 1 1
0.356966734804398 0.353658141757074 1 1
0.57203851125616 0.566456902059645 1 1
0.64437297047607 0.637583180763863 1 1
0.354606705931734 0.350769949522568 1 1
0.492144517755102 0.486965993826129 1 1
0.367904685388313 0.36352536207247 1 1
0.660261477730962 0.654530741011358 1 1
0.436342292630627 0.432122577224047 1 1
0.664658151253667 0.658231300473862 1 1
0.332789300420848 0.329631727603471 1 1
0.323199323161623 0.319351266369774 1 1
0.558790541647416 0.553160876359305 1 1
0.684679816020674 0.677791146347282 1 1
0.673378384799687 0.667289085096326 1 1
0.251862384286833 0.249388986841792 1 1
0.513482704295082 0.507125077260136 1 1
0.17272625697844 0.171069643934094 0 0
0.179274121845543 0.177255609874799 0 0
0.568550512735288 0.562775806628361 1 1
0.481190031721979 0.47557949269427 1 1
0.221806757015986 0.219394133445399 0 0
0.69634764548509 0.689902101265297 1 1
0.384472776843389 0.380901951731528 1 1
0.372094146377289 0.369034237375477 1 1
0.691669211513089 0.684465328856785 1 1
0.308553314966604 0.30566197757773 0 0
0.266759893081118 0.264545405429111 1 1
0.455737804018527 0.45143790605827 1 1
0.415551254862949 0.410486151711994 1 1
0.284979303880355 0.281016477992479 1 1
0.5294555535377 0.524356124027514 1 1
0.484612620526892 0.480319875023293 1 1
0.293950934136503 0.291108626377329 1 1
0.249593908556138 0.246686886485255 0 0
0.61914600632609 0.612200681478662 1 1
0.409309177932255 0.40560882172323 1 1
0.652923307724122 0.645796193292401 1 1
0.317338088374399 0.314697225940745 1 1
0.558233659104636 0.552884070543811 1 1
0.398747886326155 0.394426435815031 1 1
0.327748670765003 0.324885030189743 1 1
0.491740968924533 0.486563793707184 1 1
0.388340616484909 0.385155430856859 1 1
0.530009432243697 0.524902668461803 1 1
0.494641370599509 0.489602483677944 1 1
0.542511524233392 0.537490521971601 1 1
0.531860764388518 0.527203563072949 1 1
0.552875341889109 0.547168142945053 1 1
0.684607088429969 0.677205453414364 1 1
0.555506316983745 0.548608974350673 1 1
0.805566265446984 0.796841246081132 1 1
0.203175895720079 0.201058739315345 1 1
0.588837915582793 0.58304317709677 1 1
0.604228379154776 0.598081828204345 1 1
0.435918420607364 0.430933091628739 1 1
0.534185236198771 0.529270651366524 1 1
0.44827159387772 0.443270369169498 1 1
0.588191941169916 0.58123331862197 1 1
0.398865294819597 0.394715002165673 1 1
0.372301518692436 0.367922733681168 1 1
0.61554385937017 0.609710458135458 1 1
0.545649957852499 0.540280292197454 1 1
0.347218087754237 0.343376109129384 1 1
0.497858466078696 0.49302034239178 1 1
0.581429694470713 0.574548040823792 1 1
0.774277287741248 0.766316575528258 1 1
0.515110053452498 0.509763021713608 1 1
0.624608302042039 0.617275310307277 1 1
0.689973806758892 0.682748587135644 1 1
0.392420155752773 0.387729793391439 1 1
0.680855077320091 0.673608420535078 1 1
0.333492544145979 0.330169603815342 1 1
0.559036280439601 0.553936365084808 1 1
0.528566714687045 0.524310552204618 1 1
0.437075267879104 0.434242343253567 1 1
0.683173142822023 0.675842517629225 1 1
0.223298814210273 0.221749397318731 1 1
0.581282989124499 0.575454235780181 1 1
0.546579303154551 0.541524637162823 1 1
0.627028173641218 0.621363159588166 1 1
0.433184649697937 0.427919860252423 1 1
0.294859970039883 0.291472558514698 0 0
0.600804805342086 0.594249561685926 1 1
0.563835846488924 0.557968471260132 1 1
0.550631022859287 0.545199349872827 1 1
0.318213087126257 0.315570136921206 1 1
0.426846349206833 0.422318501431946 1 1
0.36335900853063 0.358959557316934 1 1
0.317444267752094 0.313570812935294 1 1
0.553138309756892 0.54743412681482 1 1
0.473528688501826 0.468855531823999 1 1
0.397065937527398 0.392991225571079 1 1
0.491965074360384 0.487310609525403 1 1
0.398193390385189 0.394410880019768 1 1
0.10026493677638 0.099141159585873 0 0
0.341115191757 0.337619569870423 1 1
0.59109706243811 0.584478842454729 1 1
0.656538519202549 0.649681412376098 1 1
0.844063786469636 0.834653126999249 0 0
0.384306329716044 0.380058811560997 1 1
0.547677583890287 0.542528718976917 1 1
0.390789879501829 0.386401003825108 1 1
0.415161215965994 0.410830981265051 1 1
0.609571640968374 0.603267283482433 1 1
0.432166055745528 0.428215417319032 1 1
0.697588475388181 0.689669996628375 1 1
0.786537808462664 0.778527087068309 1 1
0.489709152301507 0.484442442499532 1 1
0.664907801150581 0.65679837244708 1 1
0.77547770951209 0.767366269780775 1 1
0.414812215026524 0.410338751915416 1 1
0.542520781614028 0.536555914894479 1 1
0.366833554707191 0.363169119684897 1 1
0.57979355992404 0.573840892596409 1 1
0.505481369032849 0.499782976982245 1 1
0.64864590135591 0.64215753677784 1 1
0.431239398848492 0.427111243473605 1 1
0.473729041224247 0.468853647796612 1 1
0.342629116003002 0.339467523958747 1 1
0.334880732030533 0.331614780881353 1 1
0.804151476256269 0.795844430021152 1 1
0.620306484618541 0.614314529116296 1 1
0.78052971188919 0.773353844737099 1 1
0.557045839827521 0.5510674615181 1 1
0.738829294980078 0.731071452570616 1 1
0.456632329314591 0.45222013218301 1 1
0.587618993421159 0.582317197921833 1 1
0.428536034480911 0.423099256936102 1 1
0.377868447887598 0.374569775418032 1 1
0.550286994730934 0.544764761730631 1 1
0.428293090530416 0.422605738745329 1 1
0.393702020278176 0.389400337815863 1 1
0.544634232157348 0.538895147140915 1 1
0.429589361911075 0.424781134884551 1 1
1.04963523287942 1.03674935059226 0 0
0.743995977531745 0.73762999379654 1 1
0.45475517344512 0.4508266605477 1 1
0.104920850166912 0.103894075222395 0 0
0.480211943147093 0.475599547397219 1 1
0.236980881006124 0.234491716083319 1 1
0.332606853583748 0.328944320275206 1 1
0.554893569015863 0.549364456709834 1 1
0.703990876905492 0.696456551342412 1 1
0.453710575014205 0.449393472418307 1 1
0.428907404363062 0.423963401205117 1 1
0.166620088214796 0.164890600308159 1 1
0.316964828099883 0.31320502476357 1 1
0.319860181371346 0.316095863820169 1 1
0.545087393301725 0.540066751827047 1 1
0.497672105315544 0.493255730736429 1 1
0.3947254778074 0.390690028447999 1 1
0.474466264764713 0.469860780962511 1 1
0.297917256375929 0.295260274652229 1 1
0.319998326193902 0.317150454581448 1 1
0.87126281472196 0.862148795357224 0 0
0.364300830069348 0.359885019441137 1 1
0.271530351339037 0.269117304110223 1 1
0.615883395845628 0.609500790908547 1 1
0.637298064006693 0.631342306732165 1 1
0.30756175825393 0.304002278530355 1 1
0.670371970505609 0.663910980426119 1 1
0.427812583086857 0.423470691145137 1 1
0.835625406032421 0.826787895989791 1 1
0.23933464325574 0.237707773852661 1 1
0.249292007003899 0.245617219380795 1 1
0.490836407024479 0.485683234881305 1 1
0.431745430533035 0.427213415924959 1 1
0.363752650207836 0.360142159182608 1 1
0.524859504266662 0.519466469682634 1 1
0.482433379686571 0.477285214553836 1 1
0.581533081214118 0.57545842898962 1 1
0.555150696781425 0.549881578752909 1 1
0.537982942546246 0.533136549787707 1 1
0.774572152770684 0.764769005909664 1 1
0.404410703257877 0.399748031737182 1 1
0.541517209769649 0.536224628542459 1 1
0.473034245514506 0.468372757087288 1 1
0.596649488484818 0.590770580086251 1 1
0.51190300726181 0.506606335282891 1 1
0.561774777456484 0.557002442527185 1 1
0.435804766148888 0.431690158993499 1 1
0.319950897825992 0.316742599597407 1 1
0.905053524683396 0.895876114863188 0 0
0.462974287249732 0.458746423119427 1 1
0.590581783761597 0.585257158607901 1 1
0.428157339625703 0.423160983599986 1 1
0.539573472369751 0.53288998392125 1 1
0.311058348001414 0.307241757955468 1 1
0.618973855690223 0.611987839345773 1 1
0.454321810673698 0.448967677324998 1 1
0.466172346438187 0.461710311604939 1 1
0.488450150829367 0.483644223689845 1 1
0.450309629518806 0.445395289426798 1 1
0.424103389921316 0.41901512342078 1 1
0.52673939703318 0.520706395325496 1 1
0.420853542676732 0.416497803268968 1 1
0.465547991010807 0.460787280731124 1 1
0.717792027885297 0.709246795466197 1 1
0.313180860988504 0.309780802551979 1 1
0.969061744285114 0.959425885228551 1 1
0.249245540286464 0.24691100097906 1 1
0.42919855624833 0.422824474237867 1 1
0.208288976624383 0.206327071017285 1 1
0.35530536577439 0.351824976843704 1 1
0.782354445912375 0.774663280499388 0 0
0.664394037216898 0.657700668500143 1 1
0.390176662142918 0.386726261060399 1 1
0.436807295186126 0.431465306004331 1 1
0.692836897119881 0.685697306076131 1 1
0.258314041439652 0.256030745738778 1 1
0.571735730499976 0.565661403708729 1 1
0.510158447976083 0.504637977376117 1 1
0.308817868789744 0.306083492172006 1 1
0.498627348834545 0.49349454525045 1 1
0.682614010379216 0.676376004901004 1 1
0.522182639072525 0.515463221111552 1 1
0.856040389081495 0.847487297803921 0 0
0.445346339154401 0.441364997329122 1 1
0.236786671943162 0.234668262232252 1 1
0.556100876841575 0.551576840065877 1 1
0.245189287414719 0.24260852070938 0 0
0.586021039479214 0.579539038920419 1 1
0.279802357086203 0.27712224370606 1 1
0.67561801430242 0.668848107507828 1 1
0.617395783734874 0.611258701550999 1 1
0.435560785244043 0.430911131748874 1 1
0.602033860002213 0.595500192495219 1 1
0.688855391081938 0.682487642725356 1 1
0.650274566800297 0.642108501834472 1 1
0.688944953638298 0.681968759110698 1 1
0.660651990049737 0.653845947312034 1 1
0.426106772792323 0.422187085574942 1 1
0.311316525859613 0.308295685242556 1 1
0.630543380291496 0.623293146251213 1 1
0.242479436016418 0.239978038720799 1 1
0.371144087066099 0.366998596482271 1 1
0.333655795873218 0.329863975723995 1 1
0.539065721266902 0.533662109590319 1 1
0.587096419223953 0.581029708171991 1 1
0.531877376349557 0.526039895208869 1 1
0.125930843966919 0.12413275788299 0 0
0.284628804204822 0.281975071303435 0 0
0.701438905610963 0.693334689497963 1 1
0.395040972943324 0.390801210380072 1 1
0.206117903737891 0.203337033661619 1 1
0.402850779825643 0.39804258582478 1 1
0.718342974952954 0.711800769964418 1 1
0.375597498706525 0.372376682644995 1 1
0.541601895110654 0.5352967484739 1 1
0.546620554460849 0.540518936357049 1 1
0.28615960515997 0.282729974120384 1 1
0.714977975483215 0.707842053528335 1 1
0.476770805764181 0.472618180461331 1 1
0.255848954125959 0.25287596199207 1 1
0.563224765609175 0.55775873352445 1 1
0.470071831050827 0.464485196838831 1 1
0.751925132238179 0.744457148105391 1 1
0.239954960761251 0.237581949879013 1 1
0.312276081690773 0.309491610172818 1 1
0.345377337526272 0.341050624368409 1 1
0.663427179317175 0.656988624475583 1 1
0.352200213248822 0.348744019740971 1 1
0.524165599299895 0.518319543950349 1 1
0.610049271747117 0.604333773940291 1 1
0.28522604795026 0.282033168978784 1 1
0.60969346776679 0.602490614982254 1 1
0.54369266562077 0.537453480292354 1 1
0.564769233465121 0.558885925387025 1 1
0.649706131655912 0.642134187279618 1 1
0.24136936311463 0.239546418277162 1 1
0.343711367014613 0.340534666404283 1 1
0.798015670882612 0.789533803977717 1 1
0.442925932614136 0.438370785996044 1 1
0.743809449219012 0.736019261937429 1 1
0.541178748973694 0.534981684606702 1 1
0.522589225568841 0.517810100942402 1 1
0.733295530314745 0.725452074500994 1 1
0.535373692402369 0.530045128939218 1 1
0.550761376853703 0.544365727543149 1 1
0.245065275232158 0.242487133235062 0 0
0.465523393813723 0.461246130756233 1 1
0.537180832309277 0.531056505654406 1 1
0.54619658048732 0.540920857576003 1 1
0.65214042134583 0.645507994247648 1 1
0.666313645916386 0.658946527589488 1 1
0.700344561447213 0.693444537886699 1 1
0.57325540093607 0.567744434490127 1 1
0.519208426660582 0.514562686027003 1 1
0.442657095175965 0.438541814725392 1 1
0.65297326907768 0.645883345009937 1 1
0.584809984056215 0.579065794243151 1 1
0.900144821910233 0.891873500439024 0 0
0.257651730905279 0.255593683428173 1 1
0.531971531699634 0.526419174186922 1 1
0.8002286340879 0.792220854121833 0 0
0.813172490053265 0.804673419145519 1 1
0.450043356943082 0.445941441504769 1 1
0.754195385187864 0.74598936422189 1 1
0.394198116200575 0.39046599720075 1 1
0.460807068305642 0.456225895087566 1 1
0.338121867417212 0.335107671303664 1 1
0.658832219672567 0.652067799702585 1 1
0.323712097523281 0.320258053852909 1 1
0.342068563172779 0.33728407071548 1 1
0.563172638392644 0.557448102412359 1 1
0.872853668757357 0.864895049916684 0 0
0.387690441160165 0.383712540933469 1 1
0.455030610029763 0.44979474234007 1 1
0.480994898721427 0.476262651020296 1 1
0.228030385526588 0.225770675287388 1 1
0.556802652197396 0.55040822091279 1 1
0.395853730553528 0.391829377771993 1 1
0.299633416286996 0.297125520574601 1 1
0.65820089853073 0.652294735468685 1 1
0.821554105330248 0.813603761619439 0 0
0.654875639906184 0.647459267941155 1 1
0.491762026121851 0.486754164965999 1 1
0.426662445748616 0.422383435030773 1 1
0.259689161322783 0.256714901298573 1 1
0.412474568901098 0.408213120989963 1 1
0.383539402822841 0.379434654049655 1 1
0.326394364765949 0.323338339667365 1 1
0.571370636124547 0.566671909645434 1 1
0.681046659727898 0.67437813221647 1 1
0.229689981717539 0.227984668711875 1 1
0.423637949996865 0.418827202629374 1 1
0.519946026104115 0.514386696084754 1 1
0.302306067237073 0.298799516969317 1 1
0.448780870178625 0.443319515254416 1 1
0.372321990702257 0.368408931366306 1 1
0.663949728336778 0.65693205114014 1 1
0.670901551331273 0.664605857523652 1 1
0.590117549964301 0.584168594638009 1 1
0.646116859704832 0.639461177199978 1 1
0.457032085706109 0.452164701074721 1 1
0.0324570447142756 0.032217917635823 0 0
0.725473064000851 0.71804088234217 1 1
0.0933896165744039 0.0919901466092618 0 0
0.646210489843281 0.639829839452536 1 1
0.299877711952898 0.29719932027461 1 1
0.581471991773891 0.576445553771111 1 1
0.659309122639082 0.651430390060396 1 1
0.526486350776854 0.520746577898462 1 1
0.421006309654496 0.417958831036882 1 1
0.631460152597901 0.623892434437842 1 1
0.31682248306538 0.313343103532446 1 1
0.433587803111348 0.429033999551884 1 1
0.306133680825726 0.302700811571335 0 0
0.813803812542295 0.804796191164327 1 1
0.474147730015699 0.469446931371813 1 1
0.253134717361345 0.250763195162171 0 0
0.397446496885499 0.393207302003901 1 1
0.211952384610973 0.210714776162359 1 1
0.296479772824002 0.293736209187229 0 0
0.699459789332916 0.692373415417573 1 1
0.616495781465331 0.610232695682753 1 1
0.38752773564182 0.383289904803644 1 1
0.803412120385669 0.795448840020603 1 1
0.436600438498498 0.431849354135884 1 1
0.428478365938239 0.424188864997729 1 1
0.48634306717479 0.482003523756491 1 1
0.699311123669253 0.692559188411417 1 1
0.0903934676094261 0.0891968328420169 0 0
0.603783605494422 0.596966826337257 1 1
0.509603426367492 0.504648736558431 1 1
0.568793455986729 0.563476612972376 1 1
0.580649771051896 0.574403161499536 1 1
0.575128854071127 0.569916282186179 1 1
0.71422494041791 0.70693249990345 1 1
0.473849432263831 0.469892851633416 1 1
0.57979819420222 0.57375432294048 1 1
0.480343228077728 0.474715389326797 1 1
0.428542908095981 0.424232672243296 1 1
0.541988324334495 0.536965126039517 1 1
0.581397117105708 0.575139100434394 1 1
0.27400814488892 0.271306383128915 1 1
0.455626750595028 0.451016949668244 1 1
0.672683465773831 0.665067683346083 1 1
0.187790311075311 0.186308758627956 1 0
0.436423893604205 0.431239627002809 1 1
0.689555068095016 0.682459027322965 1 1
0.582335694876457 0.576129813495328 1 1
0.647406409455842 0.639761281245385 1 1
0.507390773104693 0.502539350797206 1 1
0.268413287000458 0.265081027230953 1 1
0.521230946097552 0.514779553993095 1 1
0.332681386171263 0.32958077762888 1 1
0.513059178480159 0.508270535088157 1 1
0.733308667669435 0.726191379957097 1 1
0.585753316985528 0.579776606688693 1 1
0.451980268732951 0.447346960995831 1 1
0.588125452809717 0.581983162909094 1 1
0.0801591743511423 0.0792137283281009 0 0
0.649158207053316 0.641623650385684 1 1
0.401857932850592 0.397483173304005 1 1
0.309810886394084 0.306130480101708 1 1
0.218972569945801 0.216273377792268 0 0
0.605495184497391 0.599301473161076 1 1
0.449713673618025 0.445230996855261 1 1
0.589172758032188 0.583274060553279 1 1
0.47840790339233 0.473902097451609 1 1
0.279359787253082 0.276804289382817 1 1
0.401970816990345 0.397756489260608 1 1
0.316507318110593 0.313255896424047 1 1
0.34652102044479 0.343325545329225 1 1
0.446330638896896 0.441545906680797 1 1
0.200870943214705 0.19969959391593 1 1
0.452740540527871 0.447832207473205 1 1
0.649244716979923 0.64321485243759 1 1
0.588049498859757 0.581870181202738 1 1
1.2017791431554 1.18814083457955 0 0
0.383525215115896 0.380083342722904 1 1
0.431915470169977 0.427651056383857 1 1
0.869650933943926 0.860699057969399 0 0
0.439332985855048 0.43470404236014 1 1
0.645870965011859 0.638909881746551 1 1
0.64568908484224 0.639894841822296 1 1
0.723055301557285 0.716782972792726 1 1
0.700515260661515 0.69352981052069 0 0
0.807724944222097 0.799008540135024 1 1
0.0967033503465423 0.0960368457040072 0 0
0.287932987569626 0.284503756047506 1 1
0.273066838267136 0.269877944649928 0 0
0.520190016777095 0.514989113024175 1 1
0.524795592205445 0.519645953864418 1 1
0.3562292795094 0.352861735168513 1 1
0.450294873076643 0.446128589931926 1 1
0.752526911621714 0.744787964353024 1 1
0.344216688742933 0.3409888790883 1 1
0.341774971029697 0.337374285122686 1 1
0.509401957349542 0.504511675134526 1 1
0.226797187653697 0.224390140957636 0 0
0.225118724538131 0.222682260601479 1 0
0.352088810097098 0.348164597127823 1 1
0.393743877664759 0.389382471597445 1 1
0.665982214716584 0.659170550633606 1 1
0.759791393064596 0.751551877059708 0 0
0.24394226092334 0.239962664555941 1 1
0.0390205775551744 0.0383327230047628 0 0
0.754058802577462 0.744758344878024 1 1
0.361314163056699 0.357455933035725 1 1
0.572743221329114 0.567656922125429 1 1
0.595878345609093 0.589608253722536 1 1
0.346327980998229 0.343074862040337 1 1
0.347144869236752 0.344020642642789 1 1
0.636178489461452 0.629752250467328 1 1
0.682668711208958 0.675404222718 1 1
0.320359369534206 0.317717072518365 1 1
0.402218636620683 0.397232434892224 1 1
0.614711542304263 0.608359109777248 1 1
0.242021581190361 0.239943485154292 1 1
0.56506905765982 0.559488928237027 1 1
0.745441723353153 0.738507951780313 1 1
0.441488365612732 0.436777994820323 1 1
0.699113606405564 0.692819615546292 1 1
0.459483446824443 0.455032049285851 1 1
0.890248770514292 0.882588063470709 0 1
0.677610473994146 0.672028926524831 1 1
0.454217842637097 0.450015701251977 1 1
0.456310201765024 0.45118948409366 1 1
0.445064739351186 0.439563103805324 1 1
0.29420176035227 0.291031071797141 1 1
0.60385556368549 0.597214894964606 1 1
0.426520116688933 0.422090925340965 1 1
0.667341624211156 0.660838452128235 1 1
0.348304395048349 0.344149801994971 1 1
0.534408424256432 0.529556790270885 1 1
0.411249996104977 0.407034780897013 1 1
0.637589818340217 0.631150669306318 1 1
0.343013847158078 0.338650258364907 1 1
0.540540656946281 0.534551214875922 1 1
0.660176200678361 0.65349791129723 1 1
0.477148852833823 0.472993035441681 1 1
0.0493307808789557 0.0489156963656749 0 0
0.590376196220216 0.585511847718672 1 1
0.659777977538854 0.654095778333049 1 1
0.619627697396004 0.61303857891753 1 1
0.439531261032314 0.434544440522374 1 1
0.319564950632494 0.316410911458198 1 1
0.526164762149488 0.520319389685229 1 1
0.322032036960773 0.318926129530297 1 1
0.541439348323662 0.534935925572836 1 1
0.465455177730475 0.460257568001087 1 1
0.547806008643867 0.54110081173976 1 1
0.080157188106863 0.0801398995699057 0 0
0.735765182310081 0.728116870662927 1 1
0.331003001633674 0.327665262550163 1 1
0.673837257529994 0.666888416867911 1 1
0.530404298057771 0.525473502565324 1 1
0.228920547114794 0.227068324226364 1 1
0.467267331299296 0.461635952556879 1 1
0.617124736047827 0.610711006974009 1 1
0.664177548344329 0.657806023934288 1 1
0.579020066148926 0.572891997271201 1 1
0.694572231730573 0.687908890424569 1 1
0.324871020054946 0.321204460413564 1 1
0.0351278036201397 0.034045971325648 0 0
0.535495139900897 0.53076004316849 1 1
0.781013148831375 0.77341948178984 0 0
0.986217763490031 0.975926429057672 0 0
0.432060854216319 0.428005739025041 1 1
0.407224718984657 0.403077126773631 1 1
0.324266078059274 0.321677354577507 1 1
0.435904677166886 0.430851734716149 1 1
0.321781402607465 0.317770753854638 1 1
0.632257247166207 0.627140592266693 1 1
0.324481810108723 0.320498524705098 1 1
0.147690714800024 0.145785667284675 0 0
0.244430372729751 0.242064915531979 1 1
0.533326143884672 0.526986769352908 1 1
0.642337597524496 0.635251859939414 1 1
0.585220097698389 0.579136506002206 1 1
0.220171535498422 0.218856661387568 1 1
0.814038174444677 0.806399888148911 1 1
0.301858627326474 0.298718528841011 1 1
0.588239117836002 0.581829402011024 1 1
0.358282194274716 0.355134794785151 1 1
0.638822826983598 0.632558306631483 1 1
0.446793593583899 0.442067421134526 1 1
0.341525626032813 0.338352069834057 1 1
0.411368430736644 0.406551650863525 1 1
0.348512956674209 0.345616642400978 1 1
0.709199987088686 0.701982951738453 1 1
0.40449852694356 0.399541897773366 1 1
0.809757711264631 0.802156141504082 1 1
0.209758326561057 0.207359044648497 1 0
0.471508309055284 0.466662215714166 1 1
0.322780337516819 0.319608118921999 1 1
0.209945209618497 0.208494844592275 1 1
0.312712347176453 0.30927753731675 1 1
0.167999457407315 0.166029997719732 1 1
0.472877894171999 0.468678802239008 1 1
0.52583389663559 0.520872777445101 1 1
0.22244289386154 0.220240067297618 0 0
0.480966204198626 0.476937233179701 1 1
0.539441139443771 0.534524303508492 1 1
0.190610238381268 0.187866278211466 1 1
0.546558588314202 0.541294263306878 1 1
0.4305541214961 0.426222336708839 1 1
0.566635281040841 0.560696353105699 1 1
0.825741282535251 0.817156347197261 0 0
0.215127225177365 0.213815768167543 0 0
0.521540577008117 0.517137651812116 1 1
0.457813651240036 0.453096766742159 1 1
0.326282871905205 0.322475334347375 1 1
0.676456765083604 0.667381420447966 1 1
0.505471444803068 0.500248475309917 1 1
0.131642795510713 0.130195380958348 0 0
0.261904729435036 0.25920193699094 1 1
0.047770697955596 0.0476695316550898 0 0
0.496075073629009 0.491228379907698 1 1
0.386635163706965 0.382159233291992 1 1
0.484720400534428 0.479539282210954 1 1
0.913389432403351 0.902083873550626 1 1
0.586555665697755 0.580500574660647 1 1
0.42375422700061 0.41931850477328 1 1
0.416084965739476 0.411891051895108 1 1
0.544358411493756 0.538532144144476 1 1
0.842275506912966 0.833870971913872 1 1
0.365518877146944 0.361849067775412 1 1
0.487032110900576 0.482145499724228 1 1
0.714812066710769 0.708083791359156 1 1
0.60437744428712 0.598368198939308 1 1
0.422070636491203 0.418042312253981 1 1
0.333775980713204 0.330365843217931 1 1
0.46566619672682 0.461235665097316 1 1
0.30009663889605 0.29669274358303 1 1
0.619461893797652 0.613776958993991 1 1
0.525943178098419 0.520543361054324 1 1
0.41678273927814 0.412205797333916 1 1
0.436736297424986 0.432040727827796 1 1
0.669059076016788 0.662904181078597 1 1
0.550307917244233 0.544843601848875 1 1
0.268647308521527 0.266042522745378 0 0
0.573460806348683 0.566410534645871 1 1
0.702810600449821 0.696022122929832 1 1
0.323374979609578 0.3199072971901 1 1
0.331672741228236 0.327581539276482 1 1
0.395915014930225 0.391894050304716 1 1
0.715550097671108 0.707587587055187 1 1
0.157190052008989 0.155435375175075 1 1
0.49656403927601 0.491367918489511 1 1
0.846281517283252 0.83787290292188 0 0
0.353863562564073 0.350768998443799 1 1
0.446203499176673 0.441838663443982 1 1
0.43426480405404 0.430398396481765 1 1
0.499975045535808 0.494457540328688 1 1
0.258493342776799 0.255527157527292 1 1
0.634431775778171 0.627167707456266 1 1
0.782402261936514 0.774421630143731 1 1
0.63879176907635 0.631868921740237 1 1
0.764000435270707 0.757018867503574 1 1
0.485843332578968 0.480627524562697 1 1
0.320595889327354 0.316394604514432 1 1
0.264410139494843 0.261415902255078 0 0
0.648247159675924 0.640878048787919 1 1
0.456210001627805 0.45069383707289 1 1
0.587755327068455 0.582336439705296 1 1
0.422370783561256 0.418314891584718 1 1
0.680632409301442 0.673254212921976 1 1
0.608758107799657 0.60210671492473 1 1
0.591980552347045 0.58539162696376 1 1
0.121550625328539 0.119739091614656 0 0
0.559914143715373 0.553444825424338 1 1
0.32906798558721 0.325686191571029 1 1
0.776083662146228 0.767744904568912 1 1
0.515000302853917 0.510174618391962 1 1
0.639201875421384 0.631766031377964 1 1
0.589743420338234 0.583597343699372 1 1
0.408180776830247 0.403493302495498 1 1
0.247335520366104 0.245029366873182 1 1
0.488407304351141 0.483588539037861 1 1
0.534062454360899 0.528666898070938 1 1
0.394502939420241 0.390522431533712 1 1
0.516459052206227 0.512383212668016 1 1
0.72702580094484 0.719011643150773 1 1
0.683803192250584 0.677833095498706 1 1
0.475960436850624 0.471108896844773 1 1
0.644085257679867 0.638245266858011 1 1
0.824869690358865 0.816035155332542 1 1
0.436063279691639 0.430624142850113 1 1
0.762376583696818 0.754447724391647 0 0
0.532675216609947 0.526758695414025 1 1
0.691487405088045 0.684564168189344 1 1
0.479329622882218 0.473973297278466 1 1
0.492655565898152 0.4875116622493 1 1
0.323661628439322 0.320909897030023 1 1
0.636508727465685 0.630449858578615 1 1
0.771584089688482 0.764627175405215 1 1
0.456302018968249 0.451528850116687 1 1
0.301444433630077 0.298524500373356 1 1
0.493329698327572 0.488364539676263 1 1
0.441514487897013 0.437692581522789 1 1
0.469299574221374 0.464181259958992 1 1
0.628805696139137 0.62227756030347 1 1
0.3450960227748 0.341886826458894 1 1
0.660230571257736 0.654623168126928 1 1
0.185307002369405 0.183232146272975 1 1
0.379625922356078 0.376173700285886 1 1
0.461458668401549 0.456632119713358 1 1
0.416125835885978 0.412051986395962 1 1
0.821915343394664 0.81297388677561 1 1
0.385377893948651 0.381238472065928 1 1
0.581253551702896 0.576155065971782 1 1
0.83108401246056 0.823102816531889 1 1
0.490065240483011 0.485959134628797 1 1
0.521916446121475 0.51663540845481 1 1
0.349356858052475 0.34617702601395 1 1
0.581409212302854 0.575269578946021 1 1
0.540451836819452 0.534997604366037 1 1
0.45305727442493 0.44777884600752 1 1
0.665240143230924 0.658117237392095 1 1
0.38659874024896 0.382100846405238 1 1
0.437152028587778 0.433019090163722 1 1
0.454646761058476 0.449997827961067 1 1
0.443946415211103 0.439890116369844 1 1
0.486149660955438 0.480559526032479 1 1
0.398334357945587 0.394759966570133 1 1
0.479340787966764 0.474519716359373 1 1
0.433167240229524 0.429495229487492 1 1
0.294980179168831 0.290815406202787 1 1
0.646905735507674 0.640976557986721 1 1
0.531599233719549 0.525242933544215 1 1
0.379762230261682 0.376013168707217 1 1
0.479897676391745 0.474995744918285 1 1
0.470297744448651 0.466224556543886 1 1
0.434684291938861 0.429054820059154 1 1
0.669678174458253 0.662530318497356 1 1
0.869079105454268 0.859576711963659 1 1
0.253691597202577 0.250486595469478 1 1
0.705083929831479 0.698142172231711 1 1
0.332546813349084 0.329350369378973 1 1
0.836594555637223 0.827853612491061 1 1
0.497597318913058 0.492049457906063 1 1
0.718214364802337 0.711299744596108 1 1
0.17674230026594 0.17465407293484 1 1
0.363756061546235 0.360625384389345 1 1
0.454964952678659 0.450263298083937 1 1
0.726563720817973 0.719211173894945 1 1
0.473271154063779 0.468475904113164 1 1
0.749144084987608 0.741510295835374 1 1
0.289182140438799 0.285933507112244 1 1
0.400360684413963 0.396795884758513 1 1
0.434583046502972 0.430677851014429 1 1
0.578666274278834 0.571977020851432 1 1
0.351672846766678 0.34751493023264 1 1
0.549113082157851 0.543441140517641 1 1
0.146310273619204 0.144540644786626 0 0
0.619672773103591 0.613302117575865 1 1
0.412622072508641 0.408760730825781 1 1
0.427293283038199 0.423454371579543 1 1
0.149905745945229 0.148107643983779 0 0
0.259976515156761 0.256892528256288 1 1
0.253410659560256 0.250557109759879 1 1
0.637340323568829 0.631221996830295 1 1
0.293428010671848 0.290186439807745 1 1
0.462155894282988 0.457808154739544 1 1
0.518622255827518 0.513930729946504 1 1
0.750705803646057 0.743847309224474 1 1
0.40609306353234 0.402195667273146 1 1
0.222067589316799 0.219874673135141 1 1
0.386767786229998 0.382632844228819 1 1
0.642213430448925 0.635719882203749 1 1
0.807955043191958 0.799445576196204 1 1
0.554377979322927 0.54864868721547 1 1
0.593109986812008 0.586661587990394 1 1
0.444317066042871 0.43902332035325 1 1
0.490887156894861 0.485906875122764 1 1
0.598538009001939 0.591750616029947 1 1
0.450072245887948 0.444630529809458 1 1
0.401219476054351 0.396869056611981 1 1
0.553027005027157 0.546655196249151 1 1
0.830760344201185 0.821844406456082 0 0
0.538629544998795 0.533266137342816 1 1
0.977279087060931 0.969208018926274 0 0
0.285546111332927 0.282516995935482 1 1
0.330724538003873 0.327332838460142 1 1
0.631615379802783 0.624449581300486 1 1
0.441264748965668 0.435949593404878 1 1
0.653445500334396 0.646764193957207 1 1
0.238005464625035 0.235275884904204 0 0
0.687058929376228 0.680568918729337 1 1
0.531366462019307 0.525800384702058 1 1
0.611512935395678 0.605955023169411 1 1
0.536275088691376 0.531289131258152 1 1
0.223636123145155 0.221909352399608 1 1
0.267521791396967 0.264523335086227 0 0
0.50166675871002 0.494753896173001 1 1
0.647079922582113 0.640244646085136 1 1
0.503270117407603 0.497887465298973 1 1
0.349545886525629 0.346440110362602 1 1
0.471051916898508 0.466264777082885 1 1
0.670148833360442 0.66331782929678 1 1
0.593107883013367 0.587064403185468 1 1
0.503532889400577 0.498488304727115 1 1
0.568823249134337 0.562591248686738 1 1
0.114367172564466 0.113130129074234 0 0
0.692968649442588 0.685388514539315 1 1
0.416248606931045 0.41118566883008 1 1
0.466905162343938 0.462403885482681 1 1
0.366553408586527 0.363049202122567 1 1
0.399322377585293 0.396083742959298 1 1
0.685021062347246 0.677977702225721 1 1
0.515064572342107 0.510256514323421 1 1
0.521242323090423 0.515028741754476 1 1
0.403428320511941 0.39921272256032 1 1
0.453285398468458 0.448392237914108 1 1
0.709048283138671 0.701290536145231 1 1
0.59187556077218 0.585648900791616 1 1
0.603701227406443 0.598188525466444 1 1
0.499218846303086 0.493835441587458 1 1
0.4981920124809 0.492779858090046 1 1
0.472312840481261 0.467790186870064 1 1
0.582357935770239 0.576057062656841 1 1
0.567633496622166 0.561662330369012 1 1
0.588862146810424 0.582891665869791 1 1
0.376141712873924 0.37180626030209 1 1
0.444891879440015 0.440762146078781 1 1
0.636022354415749 0.629649660221498 1 1
0.608264670444872 0.602673403717071 1 1
0.218900364636432 0.216865343949149 0 0
0.385529074338765 0.382034544446297 1 1
0.653221860926414 0.646479774114643 1 1
0.448673147378882 0.444407667901184 1 1
0.362953550955354 0.35887608980045 1 1
0.760574637047145 0.753423684102223 1 1
0.373794712228303 0.370658074197721 1 1
0.290216860683553 0.286948210551786 1 1
0.375001815939727 0.371340591957043 1 1
0.232012075642588 0.229178286457752 1 1
0.501585796205132 0.495199589459714 1 1
0.846694163266957 0.838583669908278 0 0
0.50637198900333 0.501784438744008 1 1
0.615016527453564 0.607710606400931 1 1
0.310600135330361 0.307677383048325 0 0
0.280666486973863 0.278133357820142 1 1
0.63569571020905 0.62904566043172 1 1
0.471277630328288 0.466910975656138 1 1
0.441094888376632 0.436699888141334 1 1
0.284861852311075 0.281493361032863 1 1
0.350330399150686 0.347191344683891 1 1
0.375331181215248 0.371396820742018 1 1
0.306835320746875 0.304667395865285 1 1
0.595288744591312 0.589215457445873 1 1
0.352282530960108 0.348466467096555 1 1
0.678448069857424 0.671779603432018 1 1
0.402012581516653 0.398528769242747 1 1
0.219079831864488 0.218099043097731 1 1
0.919875585831759 0.909318090728766 0 0
0.253656607338691 0.250674502037086 1 1
0.414802381143988 0.411066403694397 1 1
0.390136085697098 0.38638185750265 1 1
0.638528059352121 0.63283465003825 1 1
0.3569467843437 0.353277607258795 1 1
0.544720894737153 0.53934839721501 1 1
0.567983792008692 0.562173707347238 1 1
0.268386738875759 0.26468218218977 1 1
0.385767004348894 0.381755493028912 1 1
0.394525942329003 0.390601457067241 1 1
0.38157920564377 0.377453842947529 1 1
0.295393899036317 0.292076792285097 1 1
0.732220538127392 0.724558342329553 1 1
0.402793942761053 0.398414485695442 1 1
0.605025186335558 0.598538470738161 1 1
0.64128347766648 0.634520731129017 1 1
0.502969767273928 0.498046836426284 1 1
0.469277689708653 0.464740025251095 1 1
0.504500725489777 0.499747601487357 1 1
0.483438073678264 0.478343128993231 1 1
0.575476596309347 0.568450569429124 1 1
0.825539982597326 0.816529479034024 1 1
0.32249956508949 0.31935354501829 1 1
0.521411957968512 0.515497960589822 1 1
0.723558109109007 0.716020898086381 1 1
0.202315967607819 0.20028510848582 0 0
0.730424943548795 0.722437151552219 1 1
0.462554041954608 0.458602317785503 1 1
0.463687285597548 0.458927199268358 1 1
0.269114208318136 0.266774033717062 1 1
0.508813298872254 0.503000833043222 1 1
0.368307799415334 0.363797319455341 1 1
0.737359241458135 0.729765703555267 0 1
0.26682191108765 0.263702835853083 1 1
0.528275154334908 0.522380981489541 1 1
0.491395251257807 0.486460827270915 1 1
0.3203457164323 0.316831877720582 1 1
0.327470052889924 0.324387956750184 1 1
0.579568084077681 0.573307033491204 1 1
0.574966232864921 0.569822621634219 1 1
0.443699054645317 0.439569528235109 1 1
0.240240369673551 0.237822421924494 1 1
0.484837084016294 0.479303030028781 1 1
0.633031310907098 0.626657077789593 1 1
0.404579397835096 0.400833492264011 1 1
0.536719100467505 0.53095001297043 1 1
0.374111663375236 0.369526085348426 1 1
0.647096560289881 0.640017083186795 1 1
0.465715902197723 0.459907468086355 1 1
0.241137499032593 0.237411932885307 1 1
0.228453618669552 0.226118925801867 1 1
0.239660091690893 0.237178967362692 1 0
0.480697084537885 0.474854519063242 1 1
0.495087861197685 0.490494144604148 1 1
0.5320850697152 0.526581739552612 1 1
0.721897376254037 0.714078691455284 1 1
0.287257813830101 0.283817190439856 1 1
0.558585264388104 0.552670666633225 1 1
0.527203587662459 0.522841069094912 1 1
0.638853859997845 0.632819306354527 1 1
0.291284560872551 0.288345449953826 1 1
0.758487935494 0.751726340594516 1 1
0.642336948384063 0.634339733443255 1 1
0.318305013123643 0.31469164456902 1 1
0.387987574927984 0.384236613903823 1 1
0.378322606704997 0.374486964359931 1 1
0.715686885614195 0.70922071991496 1 1
0.784059579829909 0.77627959953212 1 1
0.436688498150089 0.432851491807626 1 1
0.546698862112333 0.54061147161666 1 1
0.540830214044727 0.53482361798402 1 1
0.527674097960773 0.522307177903597 1 1
0.517571016237638 0.511838161699263 1 1
0.56829277537797 0.562063599781207 1 1
0.428821576524435 0.424942124552913 1 1
0.184030246078227 0.181095312331608 1 1
0.749139800516499 0.741694751477782 1 1
0.576066367641015 0.570290186798986 1 1
0.499350975905622 0.494100232083665 1 1
0.393180134451954 0.388991866158703 1 1
0.585372515493032 0.580007164811322 1 1
0.383771838658345 0.380029257119519 1 1
0.281715685799569 0.279137539456502 1 1
0.42145973632926 0.416688717680333 1 1
0.320144455116281 0.31667286351997 1 1
0.497463876317289 0.492149159529477 1 1
0.605978081279907 0.600882431214366 1 1
0.151600519762602 0.150305191793552 1 1
0.638111566364904 0.630653138955841 1 1
0.4467643891559 0.443361143381958 1 1
0.389337026265809 0.384970352210947 1 1
0.567729359399946 0.56171800280284 1 1
0.610905185492266 0.604597609296392 1 1
0.219436140077584 0.217238346815107 1 1
0.729546699186765 0.721623748017379 1 1
0.438528824265052 0.434281059090965 1 1
0.400235470041067 0.395275057744881 1 1
0.615545742733096 0.609661293215214 1 1
0.729750269553122 0.723144583405877 1 1
0.326006346646263 0.323062428037796 1 1
0.555196642662484 0.550226360860497 1 1
0.880447765648877 0.871104320878748 0 0
0.31077535380289 0.30728432470625 1 1
0.568155806550897 0.561799892519364 1 1
0.684077802286271 0.676738293001683 1 1
0.77171038385069 0.764485461914113 1 1
0.388038812574578 0.384456328709355 1 1
0.484769213533491 0.479875053000556 1 1
0.475542900853963 0.469741944220877 1 1
0.666576320955545 0.659815665367838 1 1
0.282694110580408 0.280087064745533 1 1
0.302272567512505 0.299594367227381 1 1
0.587645131201639 0.581018180699137 1 1
0.579745483926776 0.573207232975758 1 1
0.459779982098899 0.454739723088455 1 1
0.64983719827838 0.643671556585154 1 1
0.603935375086989 0.597675933257079 1 1
0.475814938590835 0.471391930061159 1 1
0.344116313385541 0.341078173325346 1 1
0.213426519024373 0.211004730753578 1 1
0.495112591776706 0.489594173765294 1 1
0.767329044925664 0.760361775779658 0 0
0.250965352378097 0.247932401473935 1 1
0.347561797422425 0.344171207462742 1 1
0.625801323712128 0.618607062104508 1 1
0.519117019666189 0.513351649679159 1 1
0.608249304442933 0.602250404213632 1 1
0.485616264016572 0.480595072202469 1 1
0.587686333311315 0.580989648182163 1 1
0.614154064621736 0.606908893246381 1 1
0.602518836267174 0.595844261433197 1 1
0.519183349111081 0.513175424684664 1 1
0.380522855153827 0.376144166063296 1 1
0.220707324072397 0.21876480707593 1 1
0.426156212409428 0.421855230917262 1 1
0.607020067039109 0.601245345354438 1 1
0.605682216892041 0.600154986878751 1 1
0.44857073930975 0.445431556537411 1 1
0.567016578667262 0.561709750447738 1 1
0.365734767964192 0.362190791612036 1 1
0.439631480345057 0.434637318222158 1 1
0.82890947248402 0.821439107940825 1 1
0.575931568854266 0.570777765482475 1 1
0.479456805437828 0.474729559798667 1 1
0.722279829246685 0.715522797195803 1 1
0.446531926213037 0.442896897671651 1 1
0.329483077458776 0.326453083272309 1 1
0.596469866765832 0.59020386431312 1 1
0.470720619114136 0.466146518246659 1 1
0.497297854495031 0.491565610882001 1 1
0.458894585405814 0.454642371217209 1 1
0.498318502600244 0.493197941822616 1 1
0.421858361625491 0.417012257704015 1 1
0.0942906328760789 0.0937550428976252 0 0
0.45370070809868 0.449006338178161 1 1
0.208103684417873 0.205155938298416 1 1
0.840047722752065 0.832175989203641 0 0
0.528146969079965 0.521812455034384 1 1
0.532616513189298 0.527204857742274 1 1
0.629899395107306 0.624548879123891 1 1
0.655113457775563 0.648579167227345 1 1
0.412216477003879 0.40756331494845 1 1
0.190378542021225 0.18868428465187 1 1
0.642669204927382 0.637105582764891 1 1
0.230087780843599 0.228324285321243 0 0
0.402619462030835 0.398242394685355 1 1
0.619633497510357 0.613090617790946 1 1
0.392675759483469 0.388384375920937 1 1
0.438381091885524 0.434746947234107 1 1
0.28432327375157 0.281831399858529 1 1
0.495981299336814 0.49112805078926 1 1
0.443455072393847 0.439337471597917 1 1
0.68125862200117 0.675180490524412 1 1
0.610021598152727 0.603806562944638 1 1
0.506334705793071 0.501653425426783 1 1
0.825420758848967 0.816442960202692 1 1
0.404235985781674 0.399952572650261 1 1
0.378995489459482 0.375878365958917 1 1
0.322888079060934 0.319495187838965 1 1
0.826038949600683 0.818424528586243 0 0
0.683898731887435 0.678237824694829 1 1
0.543783921975888 0.537994456671718 1 1
0.544228037635368 0.537660608902231 1 1
0.600446307464414 0.594052534309292 1 1
0.364980891159791 0.361643044488368 1 1
0.719496059773454 0.712763479219392 1 1
0.702695067417988 0.696238143945831 1 1
0.707801497945016 0.700354625300332 1 1
0.735843182648402 0.728072655518004 1 1
0.422405903249265 0.418075434645215 1 1
0.706536413450533 0.698858178811182 1 1
0.384049525452014 0.379546713605635 1 1
0.723089046663388 0.715488900357214 1 1
0.387319096389215 0.384028705785521 1 1
0.33599699234415 0.332741677958286 1 1
0.747856821634761 0.739770715150283 1 1
0.238399746680984 0.236289403211434 1 1
0.585481930727948 0.578605656118411 1 1
0.596589347274455 0.590996004982925 1 1
0.488099481527149 0.483054718723371 1 1
0.41300023770388 0.408423971865304 1 1
0.73241473615493 0.725501152272697 1 1
0.469386052863973 0.464289337165073 1 1
0.441579074214481 0.436749620802715 1 1
0.352743224883061 0.349322132034649 1 1
0.379399552342164 0.375363179920185 1 1
0.538570442031007 0.53339451717212 1 1
0.623736714180214 0.617238459972474 1 1
-0.0512084678128604 -0.0506973710118544 0 0
0.334685027182788 0.330689039302931 1 1
0.420648817932439 0.415601938744973 1 1
0.151652813810204 0.149580628181223 0 0
0.457955697459007 0.452985448763839 1 1
0.384908599204558 0.381306824711717 1 1
0.454770702985783 0.449969792952201 1 1
0.342766420932911 0.33867402515168 1 1
0.911281760555196 0.903176485930967 0 0
0.318758457584409 0.315173172413684 1 1
0.426887828285371 0.422648929656247 1 1
0.622850079711746 0.614993223817852 1 1
0.858019959606576 0.849058500395951 0 0
0.620506537344244 0.614592682448311 1 1
0.458270189594896 0.452692469899599 1 1
0.321056801056018 0.318024343590939 1 1
0.625386023828469 0.619788159761777 1 1
0.556668448971582 0.552108320935097 1 1
0.780570100019687 0.772556397124281 1 1
0.311595066053571 0.308228869329035 1 1
0.784905495780701 0.777446406875307 0 0
0.557539459317105 0.551520205713784 1 1
0.537692997706318 0.531872538182718 1 1
0.334530955275302 0.331471746179655 1 1
0.225443664236671 0.222924461679377 1 1
0.663450304138505 0.656278624584738 1 1
0.420260455372185 0.415855974445545 1 1
0.695695583484506 0.688028425810889 1 1
0.261022727909965 0.258126675630866 1 1
0.638853891608136 0.631832456595969 1 1
0.610308490885136 0.603587929587381 1 1
0.514620921581661 0.508735569515356 1 1
0.452644407078329 0.448312461097457 1 1
0.434317896252737 0.429322362321644 1 1
0.463737685907155 0.458749989322435 1 1
0.410010320322676 0.405756441057746 1 1
0.789639616377364 0.78189575327705 1 1
0.988466188148634 0.978046223318114 0 0
0.41920328827265 0.414241302850242 1 1
0.315032291884615 0.311566181400805 1 1
0.505550292364275 0.499951176735342 1 1
0.330105067540469 0.326627576580966 1 1
0.660032140104344 0.653641817112019 1 1
0.457417239359619 0.453240613192663 1 1
0.6011265636316 0.5947731107168 1 1
0.614305171046042 0.607118026010914 1 1
0.703472880662891 0.697044310738905 1 1
0.512708378463895 0.507186681764496 1 1
0.837846788503729 0.8306906504131 1 1
0.826486094346639 0.818089370414444 0 0
0.309333051333516 0.306720209510727 1 1
0.801191324371361 0.79193244806303 1 1
0.665411004786914 0.658705628267264 1 1
0.604972268744674 0.597519775351366 1 1
0.508795741713674 0.504452256312352 1 1
0.690505744907652 0.683857092903998 1 1
0.712473392253024 0.705767464438173 1 1
0.800314243997606 0.790966314999882 1 1
0.432131340775974 0.42790392824307 1 1
0.716092713901901 0.709905345692386 1 1
0.552006966763225 0.546414129555197 1 1
0.417936336456203 0.413675915683177 1 1
0.242757743279755 0.240813571680214 1 1
0.357354864655558 0.35366863828053 1 1
0.218952596947395 0.216768070953864 1 1
0.572275563325612 0.566527755070768 1 1
0.651984410876357 0.644758286848481 1 1
0.573701313051561 0.567226626406183 1 1
0.389594695036431 0.385324158669077 1 1
0.473696210611285 0.469472330723788 1 1
0.480837763243656 0.476152872611742 1 1
0.332728222061174 0.329698251736625 1 1
0.598804781194042 0.591591246107191 1 1
0.28269959712898 0.280760964007862 1 1
0.662314979202449 0.655748847532111 1 1
0.635885249829586 0.629071078406143 1 1
0.13238269173434 0.130725309820924 1 1
0.419536004935043 0.415147473828286 1 1
0.461234699548628 0.457096238482498 1 1
0.703168329470432 0.696413010207924 1 1
0.41454533619401 0.409276825391455 1 1
0.88112298291899 0.871952386765037 0 0
0.609009862014326 0.603451640738646 1 1
0.609827024920019 0.603455096111101 1 1
0.595124727493301 0.588876165268163 1 1
0.701874301978564 0.693666539785175 1 1
0.674730587860856 0.667867680066144 1 1
0.613141627948999 0.607580212246458 1 1
0.449590068755854 0.444652952086929 1 1
0.447188409543565 0.443551843682861 1 1
0.207378824972973 0.206454499989906 1 1
0.624312819235943 0.618129149559567 1 1
0.214816350166336 0.213411805973936 1 1
0.205648969187514 0.204159023679007 0 0
0.284786280549974 0.281019569292414 1 1
0.411324803705793 0.407021510680035 1 1
0.612993779171885 0.607282292089782 1 1
0.476619701726563 0.471585812937864 1 1
0.398101889412552 0.393032206431296 1 1
0.478451993685461 0.472245399907657 1 1
0.618554312296906 0.612638404069372 1 1
0.0490458698225932 0.0481705597069942 0 0
0.243592796994795 0.241826561370374 1 1
0.478958835999627 0.47382453978379 1 1
0.885832775721213 0.876949282600116 0 0
0.819488703779302 0.811334849385075 0 0
0.445741634773171 0.441306876424815 1 1
0.64420514310817 0.6381087532776 1 1
0.388698203198485 0.384580613819608 1 1
0.34946671059009 0.345439930456606 1 1
0.225082626436785 0.222566888336953 1 1
0.394151188277146 0.389147372744288 1 1
0.488809241139433 0.483288138191558 1 1
0.767433538895755 0.760272981697135 0 0
0.695653633921026 0.687537873041475 1 1
0.543102205726511 0.537259730399242 1 1
0.444517614160459 0.440295350414282 1 1
0.553906922887363 0.54811851827249 1 1
0.426979321747657 0.421941859581893 1 1
0.72469999623966 0.71772110491116 1 1
0.251690035081767 0.249294952270741 1 1
0.564815774166321 0.559127188421474 1 1
0.754394136751858 0.746807120934085 1 1
0.696246564847665 0.68940808460356 0 0
0.546334618155535 0.540803352888231 1 1
0.434616494461322 0.429440591145813 1 1
0.533119060364599 0.527076305373193 1 1
0.562580569101947 0.556367138903247 1 1
0.739951740860535 0.731685195464814 1 1
0.533069665232416 0.527335476917931 1 1
0.27467818536677 0.271429333506373 1 1
0.544243346361791 0.538069222359013 1 1
0.548955693391677 0.543657533815427 1 1
0.385538008079076 0.382355056813302 1 1
0.595390373971189 0.589019532353773 1 1
0.509925453350596 0.504513219667652 1 1
0.425114386602912 0.420880920864204 1 1
0.475982651013703 0.470832799576411 1 1
0.57948203703802 0.573778404230838 1 1
0.56791233028961 0.561433407818851 1 1
0.435466504802732 0.431407990903926 1 1
0.0739070636098134 0.0734981937437694 0 0
0.52467396263644 0.520160262799591 1 1
0.58404452287008 0.577780569091168 1 1
0.40290679698187 0.39902316316486 1 1
0.715372787392615 0.707962436758214 1 1
0.616054532745819 0.609453975556769 1 1
0.590780941746079 0.58546552860724 1 1
0.777516375706859 0.769312986665388 0 0
0.611575531645638 0.605257534355314 1 1
0.630349635916404 0.623333522948431 1 1
0.654735341647618 0.647648807058296 1 1
0.323721919143738 0.3202541822288 1 1
0.699344804341477 0.691616139786767 1 1
0.123021939469193 0.121984713732783 1 1
0.686298731335577 0.679955829914376 1 1
0.371568505537592 0.368235342785022 1 1
0.374533910510284 0.371674439512801 1 1
0.295277571768781 0.292481802396598 1 1
0.475465453997588 0.470399018613991 1 1
0.748114379603213 0.74092535752893 1 1
0.60358132149531 0.597668260131984 1 1
0.412749406600224 0.40787118942902 1 1
0.472190375155212 0.466614177783437 1 1
0.519342175364087 0.513925731307859 1 1
0.431118343850674 0.426863459573775 1 1
0.550042031852448 0.544177643772186 1 1
0.488362043133536 0.483684178945495 1 1
0.595961630956724 0.588676809713805 1 1
0.804880211671639 0.797154390645958 0 0
0.561098549845118 0.5552300709489 1 1
0.687585096545586 0.680574185594539 1 1
0.641376720542846 0.6345802947372 1 1
0.261257945284787 0.258862759827711 1 1
0.665016720547027 0.65855050181444 1 1
0.557291586144588 0.551521714657384 1 1
0.247438143174459 0.245112328485117 1 1
0.520004171786549 0.514566625146931 1 1
0.557350936296927 0.551535289247364 1 1
0.51972894231 0.514456955228963 1 1
0.519135273524364 0.513625777591106 1 1
0.600998843935935 0.595267598860939 1 1
0.603275545295823 0.596288461305848 1 1
0.421457421453019 0.417328498614397 1 1
0.577406604366358 0.571585421687591 1 1
0.397421221056837 0.393165644795476 1 1
0.369565750028061 0.364762181838524 1 1
0.591420213492957 0.58468754082948 1 1
0.616266044260145 0.610179349445878 1 1
0.615470100279151 0.609139197620916 1 1
0.566353078480896 0.561117254784723 1 1
0.103343396481166 0.102619532703774 0 0
0.880853808683369 0.871483265495685 0 0
0.73879054708269 0.731323848481442 1 1
0.469391248573687 0.463923240693837 1 1
0.381308953377988 0.37800889933556 1 1
0.572183182671511 0.565961093294437 1 1
0.454137554211965 0.449180076817156 1 1
0.537132497713642 0.530964560738298 1 1
0.460991132157235 0.455950641552391 1 1
0.699892283087405 0.693198119562737 1 1
0.61897951322851 0.611198875629724 1 1
0.402277627558269 0.399005724481342 1 1
0.558141471907287 0.552078349425116 1 1
0.519834886747664 0.514020105129517 1 1
0.413766939131682 0.410063780440796 1 1
0.12498975796787 0.123317661036334 0 0
0.0512624268771143 0.0500887175291905 0 0
0.297213002052574 0.293746983323901 1 1
0.893150402637621 0.884478263916814 0 0
0.568354616675302 0.563045764381254 1 1
0.406327819658578 0.401961287322837 1 1
0.47057863467636 0.464736545317785 1 1
0.544142451646901 0.537123417535569 1 1
0.416752093645316 0.411946057134578 1 1
0.477609911976966 0.473154307903999 1 1
1.01808924498129 1.00889131986683 0 0
0.709355800683062 0.703262892660805 1 1
0.413709170302803 0.408801871356719 1 1
0.256184927605849 0.25365048466814 1 1
0.611561248750278 0.605743343764777 1 1
0.478699665464684 0.473139864902281 1 1
0.559848115023602 0.55441414231384 1 1
0.411592151670901 0.407210827054914 1 1
0.743109349886898 0.735905219242887 1 1
0.366457530110585 0.363514729173167 1 1
0.556629369211165 0.551090874034655 1 1
0.708347131557007 0.701636007462836 1 1
0.634635347795462 0.628175533401657 1 1
0.543244798934999 0.538229230515776 1 1
0.520458302673439 0.515779428931521 1 1
0.586916071656608 0.581746442494596 1 1
0.275701986217257 0.272974689954447 1 1
0.36284917067585 0.359563918005549 1 1
0.492878104014008 0.487730663403556 1 1
0.4270564816393 0.42241668183758 1 1
0.431481886217634 0.426944461863255 1 1
0.360645366584998 0.357570782758962 1 1
0.590273398265866 0.584511909303279 1 1
0.420808671258412 0.416511554612586 1 1
0.496320694656569 0.490862409588464 1 1
0.66001257400343 0.653352963439615 1 1
0.40501680867142 0.401042998182305 1 1
0.515001123184439 0.509920770531485 1 1
0.480241384362493 0.475208501045087 1 1
0.366158633124179 0.362230348192192 1 1
0.454790799100233 0.450322847276841 1 1
0.727593380685186 0.719759049879746 1 1
0.336356915400827 0.333682996502515 1 1
0.361715019251055 0.358367906439308 1 1
0.679880344852434 0.672014627868464 1 1
0.589651960434429 0.5834849445962 1 1
0.5488575043251 0.542843888032768 1 1
0.449052917225954 0.444890583225141 1 1
0.666100823007048 0.65937840834598 1 1
0.416594310312769 0.41294401574254 1 1
0.671637888671852 0.664816309503172 1 1
0.535583943942432 0.528722434817357 1 1
0.507872379700815 0.503293278176088 1 1
0.455314145973611 0.450365034734572 1 1
0.231527853038195 0.228652828677655 1 1
0.253886731401345 0.250459147467833 1 1
0.600253278662538 0.593978051153665 1 1
0.392553860381444 0.389472417612682 1 1
0.320284763891592 0.316409912405256 1 1
0.409232560305265 0.404690731823177 1 1
0.493070715571081 0.487535159836209 1 1
0.368289057360286 0.364292017036875 1 1
0.765996599827025 0.759392352625997 1 1
0.857359333608777 0.848208161487224 0 0
0.401902306483047 0.39768613878733 1 1
0.249132988308195 0.246739503276223 1 1
0.25200220064954 0.249880918535286 1 1
0.857389858613391 0.84801986314625 0 0
0.744081324069306 0.736475419232341 1 1
0.410563758812319 0.40605612112141 1 1
0.761143538104447 0.752563073325834 1 1
0.612475071678295 0.606246348695977 1 1
0.465332562002424 0.460242015391738 1 1
0.564146703100375 0.55906479513378 1 1
0.478882152037566 0.474080633119831 1 1
0.650591268615218 0.644208200577832 1 1
0.650955019128015 0.644779209674506 1 1
0.224920153091175 0.22234512174888 1 1
0.452627413492568 0.448722552411872 1 1
0.2528059232237 0.250550310131553 1 1
0.531102721728339 0.525848169319318 1 1
0.4612206189977 0.457050608836656 1 1
0.393689670955568 0.389456701967753 1 1
0.530723114069785 0.524438255344582 1 1
0.531248015657158 0.526127463560621 1 1
0.554857686519155 0.549653315172248 1 1
0.343600343280104 0.338889337751988 1 1
0.718641027520565 0.711051110809674 1 1
0.239611571828812 0.237602942927163 1 1
0.512704798070636 0.507401721861554 1 1
0.373498782834887 0.370008503101558 1 1
0.614994361038639 0.607726321071269 1 1
0.424308104853418 0.418302306763396 1 1
0.437272146439816 0.432101195838163 1 1
0.931882823386042 0.922190270757141 0 0
0.198007304303238 0.196777228508077 1 1
0.781591266887151 0.773728614307227 1 1
0.236008816882048 0.232773265844845 1 1
0.478083415544947 0.472997607755557 1 1
0.22168328257753 0.219066373677793 1 1
0.550579556303533 0.545928127848444 1 1
0.649799406970914 0.642731558773589 1 1
0.495597363313192 0.491424923302955 1 1
0.674088198414539 0.667521313902971 1 1
0.549401511920629 0.54385071672093 1 1
0.42353676082994 0.41789299754106 1 1
0.774177137660986 0.765209563503942 1 1
0.609486985547026 0.603799058994881 1 1
0.594704901136206 0.587862180487505 1 1
0.686461271502034 0.680149246327221 1 1
0.601218958018226 0.595914736465212 1 1
0.282624488631413 0.280502765972461 1 1
0.67027413786795 0.662917366047699 1 1
0.714654281081274 0.708111983912821 1 1
0.330049584912888 0.327046132614113 1 1
0.380385518392433 0.377269312295209 1 1
0.493457852881438 0.48819052205986 1 1
0.704625408000685 0.697118982349327 1 1
0.184034368510381 0.181376955315009 0 0
0.332328231766001 0.328527743835544 1 1
0.309448770342033 0.307239301148103 1 1
0.294078536387051 0.291794103515806 1 1
0.623666124967109 0.617590386326028 1 1
0.657492872178959 0.649542653698849 1 1
0.57755930471258 0.571554700066173 1 1
0.421851737900744 0.417404256362983 1 1
0.482769734962129 0.477735986441359 1 1
0.745222394930928 0.738504466798223 1 1
0.618365320711147 0.611985916067136 1 1
0.618926166624941 0.61201506742688 1 1
0.393288336121981 0.389572604444669 1 1
0.560665875775128 0.555231007360624 1 1
0.60479630540363 0.598209553124248 1 1
0.633285559054782 0.626648432567327 1 1
0.577505983508361 0.571660032100474 1 1
0.582500071954296 0.577009280960415 1 1
0.324305350400019 0.321584205904782 1 1
0.637428771202357 0.631298254206798 1 1
0.773203399558497 0.76635202551348 1 1
0.571086372055532 0.564562995868842 1 1
0.624004633062293 0.617821982281434 1 1
0.425044561153294 0.420603828989168 1 1
0.484674131380646 0.479395175940592 1 1
0.546531090763858 0.541484178145234 1 1
0.673299897847488 0.666150654567961 1 1
0.364806117999803 0.360760409346528 1 1
0.646425804415099 0.639047304544264 1 1
0.717307216993343 0.709549926093452 1 1
0.208341988300447 0.205791147785585 1 1
0.39130644956965 0.387758299048013 1 1
0.509562619046549 0.505089053349291 1 1
0.672130398314 0.665808195840602 1 1
0.47984361303026 0.475414537810244 1 1
0.275694329945581 0.273977242003551 1 1
0.868357577953344 0.85998519360596 0 0
0.307715767973789 0.304942911652828 0 0
0.451798963663563 0.447597392068426 1 1
0.43378495078452 0.429517098795182 1 1
0.444437504043975 0.439799638759447 1 1
0.459827070737404 0.453343393047566 1 1
0.667348465710843 0.661142502356611 1 1
0.553908161838104 0.547442894989798 1 1
0.459991644112235 0.455889252073178 1 1
0.443105697363532 0.439015522692337 1 1
0.211190581815971 0.209373822629711 1 1
0.271831538911559 0.26974177411373 1 1
0.657538787562466 0.651208336017964 1 1
0.0694452144716829 0.0688830043188877 0 0
0.422329832999337 0.417749557828776 1 1
0.528887910406182 0.523796383786014 1 1
0.377053824333208 0.373257081730429 1 1
0.676301004358079 0.668162693896337 1 1
0.507457014094293 0.503095610149845 1 1
0.397640327350677 0.394002356343756 1 1
0.211084632926483 0.208246717388279 1 0
0.728723431167306 0.721330072913802 1 1
0.524476438012735 0.519797641940983 1 1
0.325805347275071 0.323119154744468 1 1
0.498759097833674 0.493276639467775 1 1
0.449865910545027 0.446272102099559 1 1
0.466776743981863 0.461523800142183 1 1
0.615765998451978 0.609441108558077 1 1
0.73495534134918 0.72642306559224 1 1
0.448579914556659 0.444401213847036 1 1
0.523558217424607 0.518548561957967 1 1
0.790969209783207 0.781757591996417 1 1
0.457859187628972 0.452843922074985 1 1
0.366975997951693 0.363957661700658 1 1
0.761949878852112 0.753392639270851 1 1
0.563529246147528 0.557457959990348 1 1
0.694969448938764 0.688635134949773 1 1
0.53155543355723 0.524760451054242 1 1
0.645583617206056 0.639127430764432 1 1
0.638942984793371 0.632800559406324 1 1
0.573738282868094 0.568322809654307 1 1
0.300614030634252 0.297861017105771 1 1
0.469386521722539 0.464055052115551 1 1
0.723766280786044 0.716929615060237 0 1
0.769723215087601 0.761580865627332 1 1
0.702789833748545 0.69492136013565 1 1
0.803881422868262 0.795888253411239 1 1
0.245788141713878 0.243157358070342 1 1
0.366869698839346 0.363509611522794 1 1
0.551854679231369 0.545372023712346 1 1
0.223243534108127 0.220631270849808 1 0
0.697601576952208 0.689645681884719 1 1
0.740349665740008 0.732458790321673 1 1
0.431244930636027 0.426190776548467 1 1
0.349835180328747 0.346972118989188 1 1
0.531518810392228 0.52565287914962 1 1
0.606692736160077 0.600510102311969 1 1
0.679377024772433 0.671767297593197 1 1
0.546852823153907 0.541248839145515 1 1
0.942537554082389 0.933915806157535 0 0
0.405766498651348 0.401227731590203 1 1
0.676121652671116 0.667960438292856 1 1
0.53842496248676 0.532221862973663 1 1
0.489186208362712 0.483786666287584 1 1
0.701936574096244 0.694761281673705 1 1
0.843222801799157 0.834399360564427 1 1
0.726710337049131 0.719193913135525 1 1
0.392459342019133 0.387223911591839 1 1
0.592500831917645 0.587116711008335 1 1
0.370054574933623 0.367238993408612 1 1
0.552385589590801 0.547452922535456 1 1
0.507636303840547 0.501558848457406 1 1
0.255052334575117 0.252904983599462 1 1
0.383605128193348 0.380094389227967 1 1
0.499194483735444 0.493958269459113 1 1
0.367330226219531 0.362649473074607 1 1
0.480646283868169 0.474756901327373 1 1
0.596092756213354 0.590423645057556 1 1
0.530177912691947 0.525255853652173 1 1
0.419676308796364 0.41468109118094 1 1
0.277757845728838 0.274673581186239 1 1
0.507313832458648 0.502948487751378 1 1
0.3965743702209 0.391935961309961 1 1
0.52815621800116 0.522843507855955 1 1
0.366898968314685 0.36398009832616 1 1
0.528570872185138 0.522916442273041 1 1
0.593544275175535 0.587638241869701 1 1
0.464832032961134 0.460370488443077 1 1
0.394105899021605 0.39042829360143 1 1
0.43629452590762 0.431806806940664 1 1
0.408681607890967 0.404122522289514 1 1
0.508615871031475 0.503577164162537 1 1
0.508246391363942 0.503344184751882 1 1
0.692334863238814 0.685896944519814 1 1
0.257970545995328 0.255720468592272 1 1
0.271535407034872 0.26919484071647 1 1
0.588925630132052 0.583376646563017 1 1
0.756860337490466 0.750227631914665 1 1
0.638078300250456 0.632938029055882 1 1
0.423936132546452 0.419736563157139 1 1
0.161577729369053 0.160040214723036 1 1
0.668557117720988 0.662780141727152 1 1
0.713513386858747 0.704482925670775 1 1
0.735357504248211 0.727818436445637 1 1
0.744779730822718 0.737912874069555 1 1
0.893680177528803 0.88423080289823 0 0
0.516706118864597 0.511537273420339 1 1
0.395954693051923 0.391790175810348 1 1
0.315701029751691 0.31230752561722 1 1
0.730161664659608 0.722915237220699 1 1
0.200541063878234 0.198636370727751 1 1
0.569208797306233 0.563747698774297 1 1
0.28899156035189 0.285781314711338 1 1
0.103151669190079 0.102289515587908 0 0
0.280175419467287 0.27768551868459 1 1
0.274856727824872 0.271324540327121 1 1
0.301515348974705 0.297960053235424 1 1
0.580271742288515 0.57470181131128 1 1
0.356515895598854 0.353281513104998 1 1
0.637983825222232 0.630826038017907 1 1
0.544106263790232 0.538936585672413 1 1
0.437626300519801 0.433548166944079 1 1
0.43454333519911 0.429251496408925 1 1
0.636305670307441 0.628871828041593 1 1
0.491804544609992 0.486801706032352 1 1
0.359616463861432 0.355775694268519 1 1
0.713879226549608 0.707039279673448 1 1
0.273415405921638 0.27056857173476 1 1
0.487522481406546 0.483290093752697 1 1
0.624603809222488 0.618557247250363 1 1
0.746185355511385 0.736720308555965 1 1
0.416285623821514 0.412798198579607 1 1
0.250679291712195 0.24870581522024 0 0
0.663675263893607 0.655597959630332 1 1
0.501664020427188 0.497079038766604 1 1
0.354321863945874 0.350359692847516 1 1
0.604911833174314 0.59797418034028 1 1
0.335860290441995 0.33192586504389 1 1
0.497130317802112 0.491664299703163 1 1
0.439197248152166 0.434881479454891 1 1
0.643776180690758 0.638215037371076 1 1
0.344670764910156 0.341020012523049 1 1
0.512047348410032 0.5068959082075 1 1
0.378081107510186 0.373396524560082 1 1
0.316946718082817 0.313633354957894 1 1
0.605225332086935 0.599042663061312 1 1
0.407297150543968 0.403153495963393 1 1
0.299817258788814 0.297517386113797 1 1
0.418596387440029 0.414494742086154 1 1
0.928938977629733 0.920328048294926 0 0
0.482988368509179 0.478185875915015 1 1
0.328697824388912 0.325416946780386 1 1
0.724259599947442 0.717127819116856 1 1
0.617035095090538 0.610465959168283 1 1
0.555881627187561 0.550735748033957 1 1
0.601888019257155 0.596252642727467 1 1
0.318164497472331 0.315457713701027 1 1
0.390585880179966 0.387016473202496 1 1
0.644227631192847 0.637087069331347 1 1
0.697781406228768 0.68970074752793 1 1
0.433522069663409 0.429533845965645 1 1
0.451350255284597 0.446644522176701 1 1
0.650101291527452 0.64322463106371 1 1
0.588435773416671 0.582050029093174 1 1
0.588420819385459 0.583336736509346 1 1
0.229230361049042 0.226143520389425 1 1
0.735474850626056 0.72837806338919 1 1
0.55541538418527 0.550081903014772 1 1
0.222754763251749 0.220137422458639 1 1
0.19438219901571 0.191953749140669 0 0
0.439451216867601 0.435149153320482 1 1
0.187222713215957 0.184769242144385 0 0
0.615727952308472 0.608596450760273 1 1
0.237810068353171 0.235366723706363 1 1
0.489494225571236 0.484510822989955 1 1
0.826992152575488 0.818407817747172 1 1
0.331402372237231 0.327672386308723 1 1
0.662945083637248 0.656399276057364 1 1
0.420999425998585 0.416829175787963 1 1
0.573220444532398 0.567120843125005 1 1
0.652493365194657 0.645299290994351 1 1
0.455781361932577 0.451728259266108 1 1
0.569352367575967 0.563559900209802 1 1
0.401450332971749 0.397564655467589 1 1
0.427690236824678 0.422521453337066 1 1
0.172818310352042 0.169856280060543 1 1
0.449742013650411 0.44533572306005 1 1
0.614842641203492 0.608197622081473 1 1
0.698308687632693 0.690957560320749 1 1
0.109506166134117 0.108103202183483 1 1
0.168382146804408 0.166595454073634 0 0
0.311324316088468 0.308382479124735 1 1
0.00516801217084578 0.00520903091201537 0 0
0.825289287966514 0.817036739900554 1 1
0.269965173249626 0.267038309503399 0 0
0.759130336740924 0.751080335091351 1 1
0.334275286004155 0.33153758161735 1 1
0.140118448379231 0.13918334853515 0 0
0.554906835519642 0.549132858547209 1 1
0.522101305738147 0.517061913749962 1 1
0.471911317254164 0.466827904827803 1 1
0.692098321607523 0.685077364620062 1 1
0.549625574195851 0.543438075487792 1 1
0.316433228755801 0.312784609373109 1 1
0.442630598944022 0.438256999008314 1 1
0.434296985827343 0.430356194691326 1 1
0.656627433509616 0.650413780717747 1 1
0.568384389106039 0.563279680872801 1 1
0.238808703749178 0.236594597951115 1 1
0.31528830002716 0.312525871360898 1 1
0.390859288063157 0.387604775383224 1 1
0.473190072685455 0.468053970365153 1 1
0.39094752787169 0.385339773267086 1 1
0.627185507944277 0.621162572255633 1 1
0.604748538052657 0.598774645593388 1 1
0.274993437236585 0.271541528915963 1 1
0.549884262824139 0.544852412804297 1 1
0.37249259692673 0.368519143864958 1 1
0.735328038625912 0.727179211477422 1 1
0.545180889759433 0.539866097016299 1 1
0.543066735724085 0.53677506340903 1 1
0.607799299145041 0.602055066015029 1 1
0.143075581630667 0.142025339880905 0 0
0.530959783087892 0.526571976466983 1 1
0.202164836555591 0.199659639030638 0 0
0.663232794198748 0.655738113329025 1 1
0.416695252460449 0.412093707707107 1 1
0.90447292959764 0.895381636581945 0 0
0.468379404499889 0.464378335985776 1 1
0.433717611235821 0.430321708674943 1 1
0.764933894709097 0.756107867184295 1 1
0.317297619918405 0.314668605722914 1 1
0.694772492142603 0.686459531427639 1 1
0.471199558876415 0.466098427019389 1 1
0.285697556122107 0.281918783654718 1 1
0.56974505571298 0.564382091315156 1 1
0.195102956979846 0.193133655141937 1 1
0.673355315062688 0.665475008218299 1 1
0.70872410913868 0.701148525733733 1 1
0.359144284434612 0.355977831498986 1 1
0.660253095127421 0.653455884855745 1 1
0.348293503333573 0.344934765234205 1 1
0.45768858917497 0.452205603069871 1 1
0.36990791312517 0.366216217213886 1 1
0.309716903610273 0.306460908446133 1 1
0.452080413609896 0.447939886152458 1 1
0.410212210094727 0.40611657103703 1 1
0.288453746918227 0.285940272192176 1 1
0.433200731865371 0.429527023521596 1 1
0.342933032489565 0.33922247329391 1 1
0.398732996024012 0.395948446879236 1 1
0.349850388528477 0.346925338100088 1 1
0.342493767857836 0.33879400211568 1 1
0.394793349910734 0.391474048423414 1 1
0.484829334882798 0.479276791638756 1 1
0.249270578387138 0.245794174118485 1 1
0.646340687807377 0.639510847857429 1 1
0.756463979715697 0.749428829495266 1 1
0.393331120835124 0.388856613344077 1 1
0.793389366068986 0.784363912013501 1 1
0.176492847944863 0.174824641864698 1 1
0.788660154343572 0.781001983143843 0 0
0.152311777727236 0.151468520003592 1 1
0.453714989144645 0.449296528996264 1 1
0.505775015939672 0.500416848342989 1 1
0.210856689886554 0.208741675491755 1 1
0.400067434177039 0.396652552644496 1 1
0.409253533036537 0.404384848116429 1 1
0.356611464972375 0.35168211612801 1 1
0.417431860138114 0.412503574741461 1 1
0.15279250657643 0.150957975824465 1 1
0.48172050403649 0.476629900540103 1 1
0.521019915018209 0.515919505368567 1 1
0.394846845070543 0.391459430398366 1 1
0.75377655296722 0.746501352863806 1 1
0.345031623139325 0.341529113480571 1 1
0.335797536150603 0.332684791472017 1 1
0.66426542237645 0.658332654309139 1 1
0.467638874173442 0.463532591430362 1 1
0.497677150728621 0.49291660810389 1 1
0.234860387613815 0.232790962420359 1 1
0.306309085216552 0.303132929270067 1 1
0.688174493761404 0.682068705207685 1 1
0.513439710404527 0.507494102925771 1 1
0.450046053565617 0.445567994231958 1 1
0.202488863046101 0.200764558677757 0 0
0.544959850938971 0.53971650545596 1 1
0.157325202629076 0.155421950702155 1 1
0.451354399691308 0.447146032151896 1 1
0.312555895044216 0.309448017120475 1 1
0.606111056029594 0.600595500486911 1 1
0.20901805417721 0.207128095730609 1 1
0.435445160939473 0.431741623387859 1 1
0.457207527261308 0.452661595571765 1 1
0.417342312547097 0.413749050096571 1 1
0.578560919532536 0.572353973635488 1 1
0.576792013562975 0.570524624554851 1 1
0.357850276827715 0.353030374533002 1 1
0.625300198326408 0.618230555670842 1 1
0.580771032137528 0.574157210479439 1 1
0.463235851101182 0.458101904355911 1 1
0.314506513837654 0.311323082398057 1 1
0.355493732390106 0.351298851702595 1 1
0.626315448139001 0.618932220183628 1 1
0.547036930809201 0.541633051135865 1 1
0.702529024432024 0.694879811077635 1 1
0.680304237950927 0.674233593633734 1 1
0.574548781922411 0.568595109019027 1 1
0.375935531438969 0.372001073796689 1 1
0.578666486821615 0.573147198753042 1 1
0.423462559883523 0.419638860243301 1 1
0.162979086342819 0.161445490928099 0 0
0.518897192412206 0.514343678523195 1 1
0.593073842090057 0.587212151505133 1 1
0.604765505171557 0.598761501328553 1 1
0.628601708164978 0.621798299230577 1 1
0.648635800518174 0.641287630716665 1 1
0.332290050351314 0.32897717083604 1 1
0.842581907884432 0.833914639368111 0 0
0.428722783842882 0.424996623178413 1 1
0.305826961279446 0.302790538051069 1 1
0.189212001189673 0.188238071975921 1 1
0.864227173609403 0.855861635189752 0 0
0.436159536034817 0.43237792127085 1 1
0.294922525710683 0.29214581067073 1 1
0.713262482258694 0.705803739397763 1 1
0.480988275266191 0.475590491747501 1 1
0.404093572904427 0.39999434566256 1 1
1.08920795307419 1.0784512257393 0 0
0.505187943093513 0.499655753095419 1 1
0.581745371627779 0.575501707808077 1 1
0.613596504220904 0.607317450457684 1 1
0.33041626883894 0.326874591627392 0 0
0.375563216886705 0.371427525179224 1 1
0.528688767723466 0.522982616512519 1 1
0.488275791625857 0.483326882199911 1 1
0.798043071768221 0.789054899953069 1 1
0.443147249676752 0.437824452208443 1 1
0.729792088457953 0.723210945951616 1 1
0.756638408596835 0.74965651343595 0 0
0.31415171825911 0.311315659267905 1 1
0.5499982391485 0.544315459548444 1 1
0.844296352700309 0.835819061559637 0 0
0.619213570501572 0.612588946167107 1 1
0.84265098467405 0.833281180439157 0 0
0.292755000891288 0.289999325230044 1 1
0.694025859357308 0.687350352760857 1 1
0.629042384168591 0.623084800531356 1 1
0.267992280101446 0.265234910192727 1 1
0.566573995449177 0.560723475773282 1 1
0.52984463112952 0.524932292910521 1 1
0.528055516654727 0.52209205703922 1 1
0.593304348213233 0.586698601093836 1 1
0.325992641548716 0.323328844839061 1 1
0.638699924481901 0.632809651402987 1 1
0.305561131370969 0.301609714236015 1 1
0.289822173695592 0.285973353298375 1 1
0.626301968998457 0.620039954652858 1 1
0.539895154775984 0.533478914956482 1 1
0.520121135338557 0.514960440781865 1 1
0.234740414820316 0.231540389607962 1 1
0.372044403961561 0.36807758188432 1 1
0.591774387908016 0.585251857925712 1 1
0.140934349432635 0.138483120369177 1 1
0.961980093377906 0.951846685115351 0 0
0.561458290592504 0.555816833100997 1 1
0.173509060988142 0.172210098656258 0 0
0.610059099920734 0.604137855561231 1 1
0.449481524233003 0.444075296604977 1 1
0.407029313494174 0.403269996671876 1 1
0.838919166821155 0.829750681231671 1 1
0.557505358014057 0.551622406901014 1 1
0.581517531341592 0.576513584219336 1 1
0.611340019010335 0.606069916777881 1 1
0.342273851613905 0.338972517411343 1 1
0.56068011169257 0.555793254204778 1 1
0.683068114957401 0.676296001077033 1 1
0.271215453448931 0.267457242460703 1 1
0.356714914600049 0.352250598914372 1 1
0.587780091425769 0.581665775516582 1 1
0.351176828262315 0.348227469246973 1 1
0.899152089497848 0.890495671316695 0 0
0.419601644758215 0.415097802452031 1 1
0.616895409869639 0.611435939881463 1 1
0.582441701768489 0.576455580201839 1 1
0.45484931988024 0.45031336849885 1 1
0.0956329187341708 0.0944683398649362 0 0
0.44508709208082 0.440936016574307 1 1
0.327658728505742 0.324609053882465 1 1
0.375055321900665 0.37123664966765 1 1
0.848067328273186 0.840397452888623 0 0
0.341103338799958 0.337859877730135 1 1
0.248628437972691 0.245818719975397 1 1
0.462463761727148 0.458162682606091 1 1
0.492689617193666 0.48825020639608 1 1
0.216131328469159 0.213937066214033 1 1
0.555540614758351 0.549227579450269 1 1
0.457056725601316 0.452799737497366 1 1
0.522980691598267 0.516518734287771 1 1
0.372838585189795 0.369163233949791 1 1
0.380663324471478 0.377205017588186 1 1
0.539286245393933 0.533160599762861 1 1
0.0986069559882716 0.0975063020393119 0 0
0.650135713029772 0.643246205575808 1 1
0.558707979505133 0.553733291185736 1 1
0.641603316966395 0.635938792429955 1 1
0.432371270941352 0.427781203599888 1 1
0.434892873381634 0.430819688829649 1 1
0.345588196256009 0.341677439193559 1 1
0.181833830684375 0.180102250193506 0 0
0.600232099057319 0.593930555338975 1 1
0.505212187206538 0.500446199208469 1 1
0.582318794374756 0.576354955780336 1 1
0.260720411442951 0.258276033773937 0 0
0.707769240960692 0.700176460787735 1 1
0.60977628332276 0.603998268255113 1 1
0.424339844528606 0.419206125032382 1 1
0.521557003968546 0.515590277402221 1 1
0.25175429881124 0.249478657663892 1 0
0.116176462379392 0.114157995189559 1 1
0.769798184182646 0.762955489986512 1 1
0.483865407145234 0.479148702293939 1 1
0.62812257617662 0.62162356675228 1 1
0.458621940964593 0.454286000484688 1 1
0.478116444021529 0.473808307426308 1 1
0.513411419296865 0.508663817055761 1 1
0.546247565601713 0.541017842631944 1 1
-0.0311750338896109 -0.0306014730925605 0 0
0.597780206589918 0.592066382491746 1 1
0.376800135291399 0.372892291667067 1 1
0.217162882678788 0.2147347154022 0 0
0.539591854650819 0.534384135113974 1 1
0.59144051110519 0.586350345517269 1 1
0.458338630563966 0.453494023452045 1 1
0.359183144542213 0.35532681483247 1 1
0.199421529877224 0.197235756632596 0 0
0.441882361843102 0.436422505609722 1 1
0.745919210709887 0.738463510325256 1 1
0.291199147072174 0.287832117333687 0 0
0.706570464678754 0.699164603987421 1 1
0.580964463449315 0.574758293075613 1 1
0.553572846552527 0.548734453193752 1 1
0.486280324972171 0.481196121703501 1 1
0.768264767880426 0.761400134653831 1 1
0.673489588913983 0.665588320905628 1 1
0.370924097828661 0.367864733988676 1 1
0.412869653151484 0.408734236026814 1 1
0.420401234667733 0.41631830341673 1 1
0.49033486821075 0.48566914096852 1 1
0.589282883694266 0.583236554707951 1 1
0.48678472084375 0.482829253377705 1 1
0.520843901105976 0.515933162725956 1 1
0.65599415262709 0.649709168093505 1 1
0.5612586983116 0.55582219567634 1 1
0.66347033638196 0.657814559595607 1 1
0.339791824174951 0.335843908113903 1 1
0.447682896725414 0.442447535151902 1 1
0.460334179075981 0.455440963387275 1 1
0.707207641614877 0.699796496174426 1 1
0.434754734526587 0.429262292023744 1 1
0.413410901696257 0.409312489743671 1 1
0.309802770059288 0.305982780102421 1 1
0.858606421563146 0.849158374062226 1 1
0.608221795604138 0.602872817701853 1 1
0.747292109516683 0.739362819170201 1 1
1.03086420770442 1.02009744162774 0 0
0.407747541463905 0.403073661915673 1 1
0.8570581843132 0.849421756070078 1 1
0.402194830761032 0.397632822334541 1 1
0.771619505978067 0.763637965184854 1 1
0.66782411779154 0.662076804059209 1 1
0.616967884459952 0.610856653574881 1 1
0.53444327645063 0.52923185150893 1 1
0.665743671439892 0.659366314830811 1 1
0.642940134377532 0.636626415639208 1 1
0.8211397594857 0.813998140014029 1 1
0.601462743428454 0.595844823284383 1 1
0.44913412850486 0.444666046921369 1 1
0.287805078155779 0.285593133499193 1 1
0.117373092164754 0.11597318324892 0 0
0.335291676429134 0.332023243510323 1 1
0.598536452838734 0.592217854416834 1 1
0.638109474817106 0.630594126217433 1 1
0.557818625155044 0.552024210228491 1 1
0.176850697918226 0.175338535216075 1 1
0.479159748590997 0.474070423924143 1 1
0.453701708086434 0.44938579433183 1 1
0.468904317548267 0.464383706616288 1 1
0.774164110229462 0.765272724025086 0 0
0.527430947466119 0.522816809964199 1 1
0.257235168541115 0.25393874370333 1 1
0.552007624385979 0.546469973001774 1 1
0.220548174695119 0.218659589743948 0 0
0.413476633586465 0.408808438782039 1 1
0.270172750469381 0.267957157499045 1 1
0.475402079046797 0.470342787322644 1 1
0.279950327547719 0.276461265463397 1 1
0.666410387958731 0.659909635660873 1 1
0.177876645823808 0.17569282435176 0 0
0.465074961374759 0.459636191881445 1 1
0.679090912771453 0.671846691010699 1 1
0.525958623407865 0.520753134889641 1 1
0.350412309640686 0.346645768835296 1 1
0.56282322420557 0.556916663379344 1 1
0.437170509536016 0.433392973045726 1 1
0.551601299407157 0.546152504072032 1 1
0.199977631679239 0.197717163890228 0 0
0.49073347281533 0.485337789993982 1 1
0.479572185627196 0.473930436874541 1 1
0.633160644013354 0.627367305568008 1 1
0.540194012537165 0.533749393731347 1 1
0.5475217690843 0.541967854844305 1 1
0.399660849836656 0.396120383894812 1 1
0.474303718652658 0.468152467575048 1 1
0.722710543231474 0.715713346057502 1 1
0.507557903410789 0.502560763480734 1 1
0.560680452360101 0.554064736436395 1 1
0.6882298605747 0.681002940258958 1 1
0.492360258371633 0.487268884915129 1 1
0.240736325962407 0.238140988012089 1 1
0.618172275097877 0.612083182980568 1 1
0.270100412195728 0.267825679646063 1 1
0.369757329317423 0.365979026548967 1 1
0.549996791232356 0.543681726826251 1 1
0.27670933447315 0.273279921123389 1 1
0.595043655035812 0.589375254971766 1 1
0.740577130289107 0.733381973734465 1 1
0.687659446054617 0.681358564819394 1 1
0.390492637492573 0.387014564076177 1 1
0.450828406581384 0.445560576872272 1 1
0.452121872765671 0.447676374666068 1 1
0.806954782834551 0.799527116434826 1 1
0.386790033740776 0.383599314153064 1 1
0.628251286495256 0.622118737910842 1 1
0.439789705495669 0.436376799908801 1 1
0.499757939927055 0.494081122124997 1 1
0.415336228723377 0.411068314916668 1 1
0.548145191210278 0.541996263551211 1 1
0.397786027755745 0.39375091081913 1 1
0.772794611400096 0.764489040497423 1 1
0.333926069552824 0.331073427821202 1 1
0.51494581629936 0.509865450390822 1 1
0.734317460193981 0.726635960169224 1 1
0.603343441735473 0.597779674804099 1 1
0.013947664069156 0.0148074927278096 0 0
0.412153133383475 0.408312295515143 1 1
0.677147269962929 0.670196836910116 1 1
0.387839155682434 0.383793518384283 1 1
0.316818652708598 0.314229971768002 1 1
0.42779013682954 0.423561379426518 1 1
0.62064469339822 0.613943219788873 1 1
0.552049512022018 0.546092072697521 1 1
0.449260334288779 0.444602749761184 1 1
0.59409098761358 0.587037278562654 1 1
0.391692831576154 0.388193789940105 1 1
0.571293093992578 0.564947873021233 1 1
0.898059877120326 0.889159649663974 0 0
0.510567119752655 0.505537259529624 1 1
0.786249408715693 0.777582147533364 1 1
0.687359364032026 0.680977690335303 1 1
0.562630997106908 0.557433605886208 1 1
0.466391659616194 0.461314666669536 1 1
0.280841060094015 0.277780946362996 1 1
0.517717212529671 0.512788214575707 1 1
0.784621350588499 0.776175580886897 1 1
0.747919761780301 0.740531068949491 0 0
0.386523268079102 0.383031313715017 1 1
0.488725237134613 0.48339927613892 1 1
0.48681866224796 0.481967127238726 1 1
0.711575919899631 0.705064408043103 1 1
0.323906219549016 0.320551710732495 1 1
0.644365232886469 0.636599736093359 1 1
0.42279649973836 0.418279519770377 1 1
0.606034613342243 0.598991203943203 1 1
0.70911897689719 0.702085297198477 1 1
0.603818579142554 0.597012672407142 1 1
0.602663532081866 0.597501058211208 1 1
0.520562288779012 0.515438347263274 1 1
0.45078988194606 0.445983593463026 1 1
0.591306900627905 0.584549601967506 1 1
0.79635832865201 0.787424836584479 0 0
0.394098191655782 0.390349212132612 1 1
0.440709306364105 0.437073389481747 1 1
0.515073735390902 0.509414275485295 1 1
0.439525007161121 0.435467447032436 1 1
0.619267556684555 0.612635982467837 1 1
0.34442715929642 0.34087730015448 1 1
0.269457404038678 0.266501913869185 1 1
0.48521322563897 0.480826675827242 1 1
0.486356933743989 0.481007528004783 1 1
0.644846462169518 0.638219022270594 1 1
0.562647448225307 0.558033573196254 1 1
0.452899437798107 0.448174124523519 1 1
0.619243761726321 0.612462506888406 1 1
0.513595157201527 0.508855022080772 1 1
0.438454638918156 0.434547219568778 1 1
0.192600792915904 0.19014008110319 1 1
0.268936742406234 0.264830206529202 1 1
0.587418569354157 0.581836613728568 1 1
0.41466003228344 0.410816883314705 1 1
0.627947588481525 0.621269650085183 1 1
0.475553932917346 0.470654730883311 1 1
0.349377589114806 0.345677980938711 1 1
0.476534347265508 0.471306369296028 1 1
0.500612313854236 0.494793433616786 1 1
0.547359181644701 0.540808533374543 1 1
0.522782812201908 0.518097032067334 1 1
0.275401072683094 0.272766706171491 1 1
0.591701909166158 0.584650832416965 1 1
0.806964514150289 0.798253640343109 1 1
0.744902075316309 0.737460735212691 1 1
0.305539592554822 0.30304640266185 1 1
0.749902156687214 0.742531999792298 0 0
0.634857979559603 0.62854964009262 1 1
0.499360630616126 0.494325871563253 1 1
0.551675026490574 0.546509367625539 1 1
0.649941198838237 0.642440192085763 1 1
0.595520574581968 0.589869982495152 1 1
0.600513761938193 0.595328818564754 1 1
0.299719548123832 0.294840715537123 1 1
0.627381400307185 0.621029657590703 1 1
0.338557632079966 0.334482730343885 1 1
0.444847541076045 0.440571170634329 1 1
0.295958047649721 0.291805990070323 1 1
0.523635821395181 0.519175482488912 1 1
0.646152214781118 0.639830148137703 1 1
0.818585946429275 0.810960602344813 0 0
0.528437170433743 0.522666217455219 1 1
0.508111145065843 0.503152520978342 1 1
0.151712537708458 0.150731382493472 0 0
0.426387632043225 0.423181216951506 1 1
0.5541897951739 0.547879667871738 1 1
0.527223092244018 0.5220240404327 1 1
0.52603547910394 0.520289210560932 1 1
0.309251560207703 0.305012180674604 1 1
0.546692061554324 0.541560150508961 1 1
0.701671537336698 0.694242593959236 1 1
0.352665795595653 0.348463068775884 1 1
0.463084078941983 0.457971756573297 1 1
0.479996341416907 0.475730463369131 1 1
0.533777876960374 0.526954967272107 1 1
0.589670272323587 0.583199182071528 1 1
0.445015137249721 0.440974557409803 1 1
0.639164894648084 0.633417176144169 1 1
0.496708633417198 0.492343611052253 1 1
0.632586843657749 0.626992594882943 1 1
0.300508592890553 0.296896235490324 1 1
0.417466903492887 0.413839881781088 1 1
0.301966214287518 0.299546116153877 1 1
0.714208680345652 0.707331356773553 1 1
0.623645310570527 0.617139669103219 1 1
0.186039621007231 0.183560043795389 0 0
0.624751639148751 0.618017577016171 1 1
0.426619868205321 0.422072706263871 1 1
0.330438749447969 0.328038883514427 1 1
0.350717302569465 0.347516075607656 1 1
0.264362442983093 0.260897477493517 1 1
0.623467356620689 0.617497174470138 1 1
0.57536048637847 0.570152411432852 1 1
0.419567472979117 0.415699311067495 1 1
0.654506313543604 0.648631553880345 1 1
0.307686926057538 0.305263082169877 1 1
0.618773578231608 0.612664645809068 1 1
0.281696008653188 0.278380451903196 1 1
0.234803112018476 0.232607143910754 1 1
0.643064982870893 0.636541932809793 1 1
0.674090813127398 0.667554026331152 1 1
0.815600450206592 0.807599861093608 1 1
0.552520271095068 0.547409609560139 1 1
0.472168896050601 0.468105097025565 1 1
0.737869901549848 0.729916190485613 1 1
0.542582966619422 0.536601281126912 1 1
0.365541098245423 0.361074758186433 1 1
0.704627879471373 0.69838709161401 1 1
0.554349005699381 0.547684355732474 1 1
0.506405173266806 0.501511749182221 1 1
0.174198104868442 0.172460434106712 0 0
0.378306200086408 0.374089871166782 1 1
0.465269964939757 0.461176853196083 1 1
0.437253445405608 0.432972055424911 1 1
0.187371355564416 0.184467122778477 1 1
0.654236409628913 0.648301615901108 1 1
0.592480672897647 0.586425503029783 1 1
0.428171740302402 0.424272183637229 1 1
0.445016294021701 0.440279565411763 1 1
0.20298683014228 0.200317731653377 0 0
0.782884238518154 0.775481818437036 0 0
0.406052676360351 0.401322164648849 1 1
0.656580420822852 0.650203220066759 1 1
0.52206628531044 0.515843252345601 1 1
0.295520948305901 0.293802593553609 1 1
0.451908327343552 0.447226497570159 1 1
0.652385273942942 0.646754222737979 1 1
0.259236496661011 0.256336014110573 0 0
0.506169808954398 0.500195738238191 1 1
0.354300892875933 0.350639556578712 1 1
0.603396752966639 0.596997538606501 1 1
0.67932696343355 0.67246317247897 1 1
0.312163790685115 0.308669098726114 1 1
0.448298165871951 0.444007143663414 1 1
0.445740522283343 0.440769231935191 1 1
0.504362324930016 0.498434565256612 1 1
0.627799769525442 0.622400371001884 1 1
0.36445747825286 0.360410362308185 1 1
0.750346120820197 0.743428024414393 1 1
0.397312116454837 0.392616471509642 1 1
0.109470221158107 0.108343744002202 1 1
0.668890389238153 0.661771840329039 1 1
0.483747270054192 0.479043477127409 1 1
0.52458043962835 0.519316127720481 1 1
0.315458565648509 0.312187315954181 1 1
0.640243343706306 0.633594818904644 1 1
0.731770150054492 0.724185830993933 1 1
0.636077077431492 0.629849253740019 1 1
0.49609387534999 0.489828282401396 1 1
0.561696109724352 0.556034784065597 1 1
0.371341959956834 0.368699670146044 1 1
0.594686747758101 0.588281316199823 1 1
0.714839386442142 0.70804186200999 1 1
0.63185657740522 0.625579742458244 1 1
0.489066196156951 0.48441139705937 1 1
0.446612675474398 0.441883077955288 1 1
0.659694947191401 0.653155463560311 1 1
0.395519287652016 0.391873958858966 1 1
0.612981299223718 0.606389221665431 1 1
0.657515575136275 0.651146718048244 1 1
0.146184957905043 0.144387714309767 0 0
0.525389442627056 0.519845652093639 1 1
0.32765594693807 0.3238824722977 1 1
0.673454534778252 0.667336373491496 1 1
0.504266099268858 0.49894975562661 1 1
0.475004420328656 0.469393922020266 1 1
0.0822865350928069 0.0813885337607467 0 0
0.23599047462586 0.232990039897972 1 1
0.398242698045831 0.394525065482742 1 1
0.693200284749503 0.686089358546986 1 1
0.284088287941454 0.281588839313779 0 0
0.544180706945809 0.538422606044192 1 1
0.248502242832639 0.245749626305465 1 1
0.550559141102184 0.545046682211548 1 1
0.48471100950769 0.479917540171676 1 1
0.459913164134388 0.454942128291756 1 1
0.480922336220561 0.475184444601446 1 1
0.454957032348407 0.450677959013275 1 1
0.462308308486768 0.457304589129642 1 1
0.647589861791059 0.641599961659417 1 1
0.584032082417111 0.578941344904471 1 1
0.58303053818804 0.577763839430168 1 1
0.738207163137441 0.730343341722881 1 1
0.552760791943328 0.54718559886658 1 1
0.61562431319207 0.609625293513923 1 1
0.302154741790501 0.299177517980423 1 1
0.481974635229291 0.477764632140202 1 1
0.672954882359438 0.665556318932245 1 1
0.801615094048776 0.794012246083107 1 1
0.97233395998558 0.961870706242828 0 0
0.707089353624115 0.700189475859979 1 1
0.379145593950343 0.375455150047261 1 1
0.548684403278391 0.543103062087414 1 1
0.522107810627222 0.516729227814209 1 1
0.619707308263534 0.613257702932014 1 1
0.488326054419032 0.483820162440917 1 1
0.317595203633947 0.314457060217508 1 1
0.0809042974636471 0.079868584847892 0 0
0.517402913303264 0.511842913026955 1 1
0.706913358004081 0.700245939122973 1 1
0.335156518752631 0.330186372665841 1 1
0.380646513425951 0.377301542662188 1 1
0.562616171680623 0.557201871838576 1 1
0.346101806036632 0.342673828333852 1 1
0.637370404081008 0.630028057150639 1 1
0.650237459484315 0.642569964445778 1 1
0.548738709851553 0.542858894039155 1 1
0.222536260688133 0.220901079220858 1 1
0.636807609171325 0.629742171403257 1 1
0.752849051292192 0.744938950850532 1 1
0.443490746390941 0.439523024477981 1 1
0.750134156993048 0.742101636309829 1 1
0.447995285518108 0.443433385078013 1 1
0.82189953576076 0.814431610354698 0 0
0.572780842121206 0.568021986785252 1 1
0.990699050172121 0.98083940688728 0 0
0.157662444129148 0.155430761954151 1 1
0.716076203629557 0.708862749265859 1 1
0.205861167289875 0.203701873776436 0 0
0.507053451829272 0.501931262468488 1 1
0.439503916068882 0.434401003221328 1 1
0.787221918511032 0.779692844069909 1 1
0.544890500148158 0.538556849800159 1 1
0.524851612266805 0.519797768853116 1 1
0.378032728478464 0.373781262675441 1 1
0.442971852044667 0.438204686980932 1 1
0.607112058256153 0.600270077120615 1 1
0.711466770636757 0.703902101955088 1 1
0.371801784693768 0.368164458448182 1 1
0.693419573120744 0.684993919989995 0 0
0.579828706691203 0.573322811617029 1 1
0.483818128336748 0.478513975375701 1 1
0.327166135105435 0.324396139458081 1 1
0.287530159467199 0.284455851520818 1 1
0.450961894649589 0.446639619787012 1 1
0.769764516625579 0.76270549391847 1 1
0.385481048240455 0.381579176387518 1 1
0.42665204042888 0.422418728061419 1 1
0.28911715926433 0.286314407883856 1 1
0.459980096366193 0.455526595061299 1 1
0.810951755938722 0.802085935616251 1 1
0.488459416273604 0.483230901932689 1 1
0.578740491593697 0.573372808121135 1 1
0.254808664794669 0.252529230480816 0 0
0.432969935734655 0.427422421511779 1 1
0.697689296505156 0.690821498500653 1 1
0.557069008311976 0.551868537005652 1 1
0.601165990183946 0.595836651238672 1 1
0.0764887588774674 0.0756805184827731 0 0
0.53463544944746 0.527553638264942 1 1
0.393004786115026 0.389254218823211 1 1
0.516188848075343 0.511426290998399 1 1
0.61557248744596 0.609121509151753 1 1
0.618150247761314 0.612313667463615 1 1
0.471881173823703 0.466941276593636 1 1
0.102035695084712 0.100665747790928 1 1
0.693159412496385 0.685500916890018 1 1
0.360614509307082 0.357407621856297 1 1
0.701534244388694 0.694697939242622 0 0
0.313271450468931 0.309804937215029 1 1
0.494337289522273 0.488327076776458 1 1
0.390067879341018 0.385955224005682 1 1
0.675531048814852 0.668043308877969 1 1
0.709752662847441 0.702374689879973 1 1
0.529734723012077 0.525068958953275 1 1
0.345500499300069 0.342761169205529 1 1
0.293825115873217 0.290657263539511 0 0
0.784684458117555 0.776556474361877 1 1
0.394516478876507 0.390488427313395 1 1
0.535122254117521 0.530031112058594 1 1
0.432400905339154 0.428129558914745 1 1
0.416378858713247 0.411135909122343 1 1
0.368966089751259 0.364611926033232 1 1
0.773109334085409 0.76552352501037 1 1
0.607991667023357 0.601858242613953 1 1
0.447425314447882 0.44194415008474 1 1
0.380474636002522 0.376680366260802 1 1
0.493082255538124 0.488410414856963 1 1
0.432149209022614 0.427922315497329 1 1
0.593341609961494 0.587324927072201 1 1
0.202705828648658 0.200923147715438 0 0
0.484641042481446 0.479929425341758 1 1
0.477265081963442 0.471924213636413 1 1
0.621722634089137 0.615544045426564 1 1
0.298881452449378 0.296243678968069 1 1
0.61943919803797 0.612556263162134 1 1
0.427221375734072 0.423553443299159 1 1
0.338807758248991 0.334417733251735 1 1
0.728967311436586 0.72091920594088 1 1
0.925179200458028 0.915142949035997 0 0
0.385951602648454 0.38158568242169 1 1
0.451073026933548 0.446292501519748 1 1
0.748249118119285 0.740024385234372 1 1
0.475926562682307 0.47130525028933 1 1
0.351171263439592 0.347995350273981 1 1
0.501244565434575 0.495997269061349 1 1
0.494886421466481 0.490839853818042 1 1
0.743664133705131 0.734949373847097 1 1
0.616100182351225 0.609793883405977 1 1
0.43696869005341 0.431289978804287 1 1
0.749344540398354 0.740653670358579 1 1
0.555971277238452 0.54900313245721 1 1
0.433125046674684 0.42861874991285 1 1
0.341880165679243 0.339275611091521 1 1
0.459165307883957 0.453921503082925 1 1
0.527503735624301 0.522590118786352 1 1
0.138369073841822 0.136959597649293 0 0
0.594604843542017 0.588342156545231 1 1
0.629967306289299 0.624423397624927 1 1
0.0734435372425653 0.0726320772310561 0 0
0.373760990947581 0.369450715016283 1 1
0.443142127388635 0.437627937206774 1 1
0.438658071584592 0.434442838961043 1 1
0.385852611110254 0.381589072330513 1 1
0.618774875572589 0.611809031109672 1 1
0.684097620037479 0.67704481546748 1 1
0.647332863920821 0.641435978213556 1 1
0.715171940431385 0.707229805072335 1 1
0.400301442699061 0.396064128739162 1 1
0.490389706289695 0.485853775739751 1 1
0.393796079948746 0.389174437687852 1 1
0.316394318544237 0.313549353601447 1 1
0.523303286346874 0.518331905303512 1 1
0.523953897305419 0.517802234593625 1 1
0.615344628857112 0.609432039035219 1 1
0.523344283463524 0.518086606558188 1 1
0.57299527777123 0.566997695504396 1 1
0.414219087162574 0.410713025535869 1 1
0.641707710706706 0.635018350127327 1 1
0.58793404830707 0.580837255673952 1 1
0.499053438574014 0.494265844028123 1 1
0.816342012149748 0.807428386633042 1 1
0.376949103744608 0.37419279179999 1 1
0.494987019599435 0.490071503492843 1 1
0.292581668555054 0.288719824421452 1 1
0.498988457415029 0.492774417141699 1 1
0.638824604720509 0.632702161874898 1 1
0.56918923588716 0.563216105505587 1 1
0.457698611829604 0.453926500145231 1 1
0.596897785080086 0.590478022184084 1 1
0.572966263739488 0.567502082648634 1 1
0.517285827495975 0.511369094860995 1 1
0.268753646547422 0.266384166633505 1 1
0.429905562471396 0.425824022941603 1 1
0.600105253764543 0.593200774239806 1 1
0.405272073238892 0.400596620859599 1 1
0.223839782343065 0.220819214383259 1 1
0.433888284186182 0.429358239713122 1 1
0.626019793920723 0.619927474469816 1 1
0.450077481800976 0.445703614670501 1 1
0.556947016432721 0.550855058830174 1 1
0.472332063738547 0.467779091062911 1 1
0.258080688036316 0.25512902771635 0 0
0.284675225843715 0.282624884306964 1 1
0.648562647115596 0.642175404606737 1 1
0.743633404286565 0.736940866348225 1 1
0.517818966229278 0.512993285107332 1 1
0.819649348548813 0.810213887644589 1 1
0.514421320768519 0.509197890728726 1 1
0.554697250802286 0.54920444628001 1 1
0.514341059536746 0.50930182203699 1 1
0.999228809944955 0.989497359570185 0 0
0.765145140269171 0.757863547133969 1 1
0.714042411424914 0.706422385196723 1 1
0.666547684083551 0.660694513663695 1 1
0.429511234660623 0.425770497774819 1 1
0.33029900540499 0.327295994488212 1 1
0.111443692902861 0.109683546408526 1 1
0.554481021531547 0.549079931910011 1 1
0.559816751910524 0.55491605507428 1 1
0.381565476316364 0.378005366789245 1 1
0.472553785583175 0.468204323564955 1 1
0.278267829833572 0.275074110292097 1 1
0.324086268477538 0.319955001419286 1 1
0.344688048744665 0.341142967865298 1 1
0.428426142294908 0.42433444342161 1 1
0.350351020817615 0.346730615436857 1 1
0.22192079725835 0.219470922871227 0 0
0.579742744446743 0.573767636031457 1 1
0.548777204055613 0.543009134978407 1 1
0.579101281893277 0.573323253745467 1 1
0.278481132831108 0.275554403663193 1 1
0.788441288494791 0.780717920436846 0 0
0.565140676607021 0.559443811449722 1 1
0.74396437626618 0.737335676825725 1 1
0.430984449806354 0.426270020930668 1 1
0.59717151162268 0.591280931809859 1 1
0.487109140474499 0.48174096817799 1 1
0.35206696022526 0.34829719223088 1 1
0.305885680469139 0.302311829908296 1 1
0.47316788358574 0.468632007042859 1 1
0.401222475498561 0.39825181015634 1 1
0.510017301808932 0.504944032596902 1 1
0.452446231900692 0.447095357016415 1 1
0.318251290702843 0.314382866893877 1 1
0.324446160471298 0.320852874978846 1 1
0.512523768914909 0.507121057829962 1 1
0.669632770260037 0.662727175734662 1 1
0.329844123798389 0.326534505142687 1 1
0.52662554015453 0.521147442531075 1 1
0.403267221293633 0.399845537095551 1 1
0.674171376186605 0.667298429262852 1 1
0.289230617675873 0.286547273270964 1 1
0.340496322289596 0.336517382663149 1 1
0.806941833499017 0.798286620322387 1 1
0.414545335805239 0.410805575642196 1 1
0.392391320965602 0.38777281614436 1 1
0.547990003172708 0.542567415941098 1 1
0.823920431945911 0.816551707802532 0 0
0.421533130010713 0.417450454643749 1 1
0.682529709811937 0.675482213609906 1 1
0.651095997604655 0.644722839732264 1 1
0.511815015742303 0.506769284221652 1 1
0.349159200765309 0.345930997854293 1 1
0.437235725540359 0.432748419749264 1 1
0.303344265388231 0.300733934410423 1 1
0.724745054966355 0.715884106974753 1 1
0.410966204555815 0.405890708796043 1 1
0.677810132995925 0.6710259397941 1 1
0.462129239593002 0.457984717501581 1 1
0.496282006468212 0.491359760689151 1 1
0.323160736234928 0.320731195742267 0 0
0.635976383563783 0.6298801571535 1 1
0.659794329240128 0.653087507557933 1 1
0.500548973192793 0.495520862668212 1 1
0.33864580945704 0.33579842649613 1 1
0.433912414400546 0.42895771153713 1 1
0.646355125483811 0.640331221397721 1 1
0.667652666556249 0.660693065206176 1 1
0.394057608860715 0.389854256431274 1 1
0.643744091462048 0.637022962957538 1 1
0.67728589922583 0.671054324422758 1 1
0.646457798594777 0.639663504893116 1 1
0.621237198755308 0.614910988409985 1 1
0.28824512089235 0.285306906325797 1 1
0.642806508921206 0.636547872859496 1 1
0.420261935089003 0.416332611156204 1 1
0.733694572751535 0.725346586519084 1 1
0.481576825858411 0.4762662461947 1 1
0.506786798272584 0.501390978245318 1 1
0.470326637789588 0.465644599569705 1 1
0.478035262940076 0.472215071641221 1 1
0.675174826885154 0.667796020661401 1 1
0.627598220326041 0.620629779078937 1 1
0.535160391575152 0.529486541733872 1 1
0.399315387908264 0.395061108981039 1 1
0.586183443207614 0.579645900556857 1 1
0.557506602845758 0.551761295441127 1 1
0.309758068069418 0.305700793826824 1 1
0.477545482799115 0.472303721375717 1 1
0.697977188995265 0.69104979420767 1 1
0.723640719249548 0.715857175184888 1 1
0.420799981983981 0.415815621477705 1 1
0.591550665347899 0.585582871649402 1 1
0.230387358604893 0.228247698389795 1 1
0.27593247308033 0.273055031092659 1 1
0.632188725831576 0.625790170574943 1 1
0.767837144745598 0.760509107750564 1 1
0.479570084586487 0.475472777145056 1 1
0.498041368697157 0.492428980818969 1 1
0.414199781685442 0.409120941623037 1 1
0.389084232074976 0.384241518579106 1 1
0.286053721698001 0.282772127946428 1 1
0.573075199981499 0.567157185236129 1 1
0.515303630286561 0.509428440239121 1 1
0.368914036336435 0.364959075006365 1 1
0.630279702900837 0.622788961024851 1 1
0.591201890517446 0.585721979145328 1 1
0.711344927256672 0.704264028636314 1 1
0.39573455683164 0.392307637152857 1 1
0.284118291259121 0.280307071089827 1 1
0.280339500233456 0.277516307419657 1 1
0.46334796570845 0.458245901967722 1 1
0.679884640433629 0.673034926910485 1 1
0.373696850781122 0.370070815310346 1 1
-0.0437884173965456 -0.0433172132714367 0 0
0.460036488006695 0.455332118230243 1 1
0.172229648537319 0.169633359293104 1 1
0.657314675028604 0.650530563075251 1 1
0.249635449826806 0.247585205537729 1 1
0.590129998081498 0.583760723433501 1 1
0.62874476618372 0.622536525335063 1 1
0.483348599481464 0.47765883759219 1 1
0.563615673412549 0.557421261115547 1 1
0.612956099295164 0.606853013710842 1 1
0.242413777782058 0.239559318295301 0 0
0.602305750507511 0.596721057140523 1 1
0.360301362136388 0.357361821144272 1 1
0.416021595984299 0.411058630574148 1 1
0.577362508215683 0.571571753823137 1 1
0.387969714265625 0.384145198242304 1 1
0.334237771871163 0.330062552065936 1 1
-0.0267994043091507 -0.0271966599985679 0 0
0.468049467242753 0.463198006606188 1 1
0.746889264119836 0.739041408354175 1 1
0.630117610680979 0.622985890799292 1 1
0.473362966816938 0.467585808637555 1 1
0.564743759774564 0.559083392599095 1 1
0.189340392117087 0.187490466359824 1 1
0.490819939852466 0.485652090301372 1 1
0.341737401420766 0.337321380472936 1 1
0.427108610705255 0.422729611056289 1 1
0.322339020025242 0.318073727904308 1 1
0.249491910303618 0.246644752291982 1 1
0.435496429671826 0.431772773147625 1 1
0.676824666391278 0.669809746410252 1 1
0.579324013076834 0.572976874614243 1 1
0.741318981334898 0.73381668848283 1 1
0.35809081963333 0.354646996148076 1 1
0.379849656349226 0.376101974442583 1 1
0.347760284861291 0.344850805574502 1 1
0.524936865938741 0.520268340358239 1 1
0.626685319526148 0.620670782861454 1 1
0.594698010396599 0.587034034354585 1 1
0.649600019919605 0.643848537521424 1 1
0.690396268712152 0.683980641479503 1 1
0.465634234597188 0.461625922536614 1 1
0.551226233847392 0.545875096103998 1 1
0.438082278225469 0.43301337247308 1 1
0.421883786097777 0.417369397582417 1 1
0.534826071292328 0.529029937592936 1 1
0.759498424392281 0.751769858494112 1 1
0.52651280073169 0.521282563602927 1 1
0.384160889522485 0.379195438001969 1 1
0.631245235205887 0.624159062556176 1 1
0.725922884818978 0.718423513558221 1 1
0.574354450928601 0.568982207824116 1 1
0.0533743364236182 0.0533173101888308 0 0
0.732231786567495 0.725011477609173 0 1
0.689833720642808 0.682094269818866 1 1
0.409770989792417 0.404443240377008 1 1
0.334213758799768 0.331587710705462 1 1
0.735530043661342 0.728111940619067 1 1
0.44951089513081 0.445224329785395 1 1
0.619014680485178 0.611726530604818 1 1
0.591950544420978 0.584247434824168 1 1
0.188198831514522 0.186490913495375 1 1
0.519376011332694 0.513941944684016 1 1
0.184816745039576 0.182809623646546 1 1
0.404704914456184 0.400049359398525 1 1
0.535136016445844 0.529849757830568 1 1
0.253516489496311 0.249830619602262 1 1
0.442047699648185 0.43700145810595 1 1
0.50174915360536 0.496946030882211 1 1
0.496660902155459 0.492390124680526 1 1
0.637523608959129 0.631468231685845 1 1
0.69649481029736 0.689850023940952 1 1
0.701211701389788 0.694598046451307 1 1
0.63819763161197 0.632134623661685 1 1
0.37591831787321 0.372747482545562 1 1
0.407436091694828 0.403668040886867 1 1
0.429768152469859 0.425910289048171 1 1
0.429729336316671 0.425294091331007 1 1
0.503291541431871 0.498283438004844 1 1
0.831797797940837 0.823373408279594 1 1
0.342275770452164 0.339855032455398 1 1
0.641305856024782 0.634317043641282 1 1
0.422001024746302 0.417519452792709 1 1
0.725301272471289 0.718272691294699 0 0
0.528838221920779 0.523507770720049 1 1
0.363065098226372 0.359946866343467 1 1
0.215778469317616 0.213939706969811 1 1
0.621250893163679 0.614773489899588 1 1
0.514154634461007 0.508658387797512 1 1
0.482018133795066 0.477298114038154 1 1
0.48535070807825 0.479866422962107 1 1
0.653220452313475 0.64675471847029 1 1
0.306024247079413 0.303437799941742 1 1
0.549139643753014 0.543671028949584 1 1
0.597960069548899 0.592638758130585 1 1
0.589691792267379 0.585069118723485 1 1
0.566280137311404 0.561247676245011 1 1
0.531080553460896 0.524786525592589 1 1
0.567348295393549 0.559179478196226 1 1
0.526805015610185 0.521020358083455 1 1
0.604957277493222 0.599775751613268 1 1
0.141276758527297 0.139692544077335 0 0
0.190637076657795 0.188092058958952 0 0
0.558937536902651 0.554290149467621 1 1
0.573271197744617 0.567975871306413 1 1
0.733455703264217 0.726315270148926 1 1
0.646400283035606 0.640225580482613 1 1
0.247535669047042 0.245203183318354 0 0
0.495845238601527 0.491163069702921 1 1
0.497772060054896 0.492024558723769 1 1
0.539189231760743 0.533912629486509 1 1
0.522139034933908 0.517087751546852 1 1
0.504421124143502 0.499818655959749 1 1
0.429793942976793 0.424374042391776 1 1
0.45557517470473 0.450210284603471 1 1
0.415896449424971 0.41232468304087 1 1
0.469553878435239 0.464849040616531 1 1
0.744278577492621 0.736911309867225 0 0
0.597557133214956 0.591612389222382 1 1
0.631485792747869 0.623881205324314 1 1
0.265324693848888 0.262336180414499 1 1
0.615018197379845 0.608103677037766 1 1
0.220497043468444 0.217957447752222 0 0
0.673906957623796 0.666813897028006 1 1
0.386016455576035 0.382672320609418 1 1
0.381005427424171 0.377295247352024 1 1
0.279122865998138 0.276133199461298 1 1
0.392415984556357 0.388975330006069 1 1
0.975320449969146 0.965595703611964 0 0
0.496509346168489 0.489817708784069 1 1
0.739616891831842 0.732381911079051 1 1
0.151078055676285 0.150301109868421 1 1
0.593279760589783 0.587915895973397 1 1
0.299853151571732 0.297493101400355 1 1
0.676404444537074 0.669789063089323 1 1
0.523005610287098 0.51805167473334 1 1
0.649282719845069 0.642597254886415 1 1
0.339920713074042 0.336314003325523 1 1
0.456687916170589 0.452495081324638 1 1
1.01590001574629 1.00530305366545 0 0
0.663185609987329 0.657044602127606 1 1
0.548587813897726 0.541505807825186 1 1
0.789141408874102 0.780306216777804 1 1
0.271420144354369 0.268549128504007 1 1
0.254674176474527 0.251858877125792 1 1
0.356665762155687 0.353017987146334 1 1
0.400621362808826 0.395927538839762 1 1
0.270331744621828 0.267833615923192 1 1
0.420629890865463 0.41658706561889 1 1
0.483311122065467 0.479924230944317 1 1
0.839230852051006 0.831033480149714 0 0
0.672477065112789 0.665467806716199 1 1
0.58659645699402 0.580206400364688 1 1
0.5656843979965 0.559929714415388 1 1
0.595540695074678 0.589567556927755 1 1
0.342427783820068 0.338929059855852 1 1
0.576675235945444 0.570796475548791 1 1
0.641050321923607 0.634394375502472 1 1
0.470941588569509 0.466578244398271 1 1
0.233759697573831 0.232120604445762 1 1
0.32013629283764 0.317229860107593 1 1
0.698602001092388 0.691476610389105 1 1
0.470299123912381 0.466013939320962 1 1
0.225439794553808 0.223440009911806 1 1
0.720537640815096 0.712570218256211 1 1
0.650352173372128 0.64341365493041 1 1
0.867520708835169 0.859066143838142 0 0
0.653315716645425 0.647042360367376 1 1
0.794986722915478 0.787388231587311 0 0
0.568916722295769 0.563312364023477 1 1
0.473591389621307 0.468771482862627 1 1
0.541403345789482 0.534807347155539 1 1
0.226836498967416 0.22360615539169 1 1
0.4559083431778 0.452008766926924 1 1
0.354037070820568 0.349936291913639 1 1
0.343946530712981 0.340844877996621 1 1
0.565860619017625 0.560224054237961 1 1
0.339577112829982 0.33688513309197 1 1
0.596068153424093 0.590593619484028 1 1
0.159208922684442 0.157317512976604 1 1
0.799684594190167 0.792300329160243 1 1
0.392163760766571 0.387520214098115 1 1
0.720456231298366 0.713382962013428 1 1
0.269594491472074 0.267407530816294 1 1
0.498771627459101 0.494650616384808 1 1
0.503656055004712 0.497947650984963 1 1
0.378022629559921 0.373668551159491 1 1
0.236906214073655 0.234360203841384 1 0
0.390491965269406 0.386089012431432 1 1
0.278621446033082 0.275680592449481 1 1
0.761372119785366 0.753698050614879 1 1
0.414858441607789 0.409612621509004 1 1
0.428615238667155 0.424417533032083 1 1
0.68280843956333 0.674860692677065 1 1
0.776352229594877 0.768053821963086 1 1
0.351733569002006 0.347919272200315 1 1
0.589928190507943 0.584059906071844 1 1
0.409209322466457 0.404877643477396 1 1
0.225512501320438 0.224191164724506 1 1
0.555557940787266 0.550324611948949 1 1
0.347218471532658 0.343500522889047 1 1
0.452360103355159 0.44820504400273 1 1
0.550524114017943 0.544727818111855 1 1
0.594112083770631 0.587725917334829 1 1
0.711254379182026 0.702850241476363 1 1
0.340199565687846 0.335622876895087 1 1
0.730981791523335 0.722771326389742 1 1
0.549374636486844 0.543875485584618 1 1
0.326874260412554 0.323551051841831 1 1
0.424483270769417 0.420297922935958 1 1
0.415449388497322 0.41118509356483 1 1
0.797647446262741 0.789637747669239 1 1
0.360895105643739 0.356813652159143 1 1
0.686657924266026 0.678785046280811 1 1
0.432645675489362 0.428364690083449 1 1
0.217726658203132 0.215772082681708 1 1
0.398082181696493 0.393620500729553 1 1
0.643407896501769 0.636905194950866 1 1
0.356043785309643 0.352493714682936 1 1
0.628138320190605 0.621412089730157 1 1
0.47495952296914 0.4700570719266 1 1
0.554016750856462 0.548704741003859 1 1
0.585771588719866 0.579413083950444 1 1
0.454150100304021 0.450147740242149 1 1
0.739843782988157 0.73206241594117 1 1
0.493245521273063 0.488788187353681 1 1
0.361573151190752 0.358111592253669 1 1
0.475489599255338 0.471585965946534 1 1
0.471156340950281 0.466070319329464 1 1
0.702246240469988 0.695786124769879 1 1
0.417502545918569 0.413421168637299 1 1
0.470758548240626 0.465670035092165 1 1
0.35956374964822 0.356024263908499 1 0
0.443429754320423 0.438930215762054 1 1
0.607413541333919 0.600989535729559 1 1
0.515114537829522 0.510144427414945 1 1
0.756837338291664 0.749389546533763 1 1
0.496598364775079 0.491316061026975 1 1
0.669721743102583 0.662908723685663 1 1
0.387825777599906 0.384084428767227 1 1
0.721409516013688 0.71245934661768 1 1
0.20141813882367 0.19910801281828 1 1
0.735119943818278 0.727715249434009 1 1
0.537762582528764 0.53169055305611 1 1
0.384561582448449 0.381074864890763 1 1
0.608311841354289 0.603089799488075 1 1
0.664166464991666 0.656851346376725 1 1
0.50593266513025 0.500279753320846 1 1
0.0339999541353311 0.0335566349169927 0 0
0.422050874060377 0.417384069399676 1 1
0.679116152073794 0.671550625229851 1 1
0.527261983188878 0.52169051199717 1 1
0.315703996490718 0.312286111645666 1 1
0.909654124258606 0.900264260430559 1 1
0.644308652718261 0.638268674032568 1 1
0.385285216596941 0.382133235428179 1 1
0.534881841512297 0.529119255437853 1 1
0.632178771192352 0.625934666047349 1 1
0.352036568013774 0.348820584551366 1 1
0.459818768873355 0.455104615533863 1 1
0.503106657994206 0.49857849368442 1 1
0.352411801666609 0.348989466346272 1 1
0.311675762810836 0.308795112067565 0 0
0.560136971249524 0.553066369842306 1 1
0.418075986937662 0.413689549703651 1 1
0.452389944006586 0.448473278609002 1 1
0.35717365766954 0.353664324906091 1 1
0.290835647742195 0.288565851810647 1 1
0.462052618067087 0.457046298318264 1 1
0.514346386485103 0.509107332000922 1 1
0.141695633419325 0.140807063489253 0 0
0.566215386762969 0.560566541249835 1 1
0.553065780843725 0.547426080181679 1 1
0.667507634317362 0.65990633015352 1 1
0.483278264720186 0.478614698395479 1 1
0.263165261589912 0.260003390730612 1 1
0.534202688667971 0.528927919651489 1 1
0.888625646625028 0.879391831214465 0 0
0.354636951464509 0.351654597241071 1 1
0.35645516611358 0.35280350763081 1 1
0.554397227876748 0.547611245613722 1 1
0.332639729008589 0.32949340903665 1 1
0.694789870322609 0.688619394810303 1 1
0.577182973704757 0.571577535959667 1 1
0.371446498720217 0.367830550559268 1 1
0.392837031618257 0.388159167003042 1 1
0.535144153437865 0.530163688899725 1 1
0.490395882950741 0.485213364065915 1 1
0.188909294446101 0.187175654418866 1 1
0.965928571582959 0.955970655109317 0 0
0.610010031553187 0.603171450504487 1 1
0.627076417731293 0.62155512136789 1 1
0.300615929526371 0.296889060593451 1 1
0.213529761720939 0.210692374918934 1 1
0.392797291292995 0.388854006047036 1 1
0.512495840891206 0.50739120358567 1 1
0.668545930571373 0.662383061417349 1 1
0.290790662338117 0.288548472242489 1 1
0.358231349734799 0.355423656092375 1 1
0.361473109295724 0.357389487040952 1 1
0.724964613978896 0.717972644204539 1 1
0.641491461785612 0.635135090126606 1 1
0.567934025783602 0.563010112716937 1 1
0.656391423248565 0.64816958206006 1 1
-0.0140365737261723 -0.0143173420954819 0 0
0.398435408456375 0.394162473605643 1 1
0.355725022120329 0.351350911035467 1 1
0.788430175930078 0.781698983967197 0 0
0.450556140801796 0.445546844230564 1 1
0.725565025875888 0.718198495325792 0 0
0.316563860679068 0.313085064554716 1 1
0.440070538597714 0.435949606154573 1 1
0.610011258583054 0.602850313826622 1 1
0.501141249479777 0.495973904589612 1 1
0.359850623000687 0.355688774169926 1 1
0.770200399978432 0.763838006843933 1 1
0.425280529273163 0.420798560017985 1 1
0.370351575608287 0.36672368848435 1 1
0.319271718683288 0.316438188955331 1 1
0.298522606318355 0.294831579863243 1 1
0.633643128433004 0.626996217925611 1 1
0.5367407080398 0.530901582207436 1 1
0.4710023304661 0.466403751562704 1 1
0.692562194024208 0.6851949900272 1 1
0.564987209018854 0.557956951769572 1 1
0.394472109017635 0.390492959295039 1 1
0.339577316871425 0.33613846140368 1 1
0.516618911521257 0.512083931567936 1 1
0.483337639612051 0.478080948390388 1 1
0.562892789751736 0.557292513578884 1 1
0.484718093509785 0.480728824054293 1 1
0.640295709079011 0.634019614268412 1 1
0.530098776579498 0.524132995935999 1 1
0.381024691937966 0.37628672865416 1 1
0.852050839424648 0.842520982343237 1 1
0.735274491955164 0.728027677970505 1 1
0.18983624797536 0.186982503712396 1 1
0.248929684385886 0.246486439749366 0 0
0.282341065990199 0.279152259021743 1 0
0.443506172682351 0.438936486553231 1 1
0.366869947039792 0.362353006890776 1 1
0.526169101094803 0.519876502804326 1 1
0.218578352268047 0.215877354841972 1 1
0.571783667658913 0.566538048829463 1 1
0.411028797162106 0.406436275159719 1 1
0.424039665854593 0.419671510006998 1 1
0.352406577345324 0.348705436693705 1 1
0.672373966661845 0.664524118796282 1 1
0.432412462477937 0.427471624593668 1 1
0.551663461162796 0.545907965239891 1 1
0.111264239967052 0.111163191073051 0 0
0.642728088011432 0.635467378337492 1 1
0.599522800034995 0.593039267282812 1 1
0.396539273929549 0.391994319832832 1 1
0.597536385538223 0.591896049955281 1 1
0.26906694650181 0.265953148634379 1 1
0.555658264308738 0.550581013757552 1 1
0.5024287893617 0.496873993449431 1 1
0.575058129630692 0.569283571536367 1 1
0.636092708756886 0.629398004160494 1 1
0.344047122866448 0.341289797637687 1 0
0.601555150716487 0.595464866039059 1 1
0.73282145918418 0.725366081797324 1 1
0.260467027512634 0.258028239293504 1 1
0.245845208696401 0.242551721772898 0 0
0.271511684809973 0.268522739775352 1 1
0.56654798075821 0.558585145973028 1 1
0.717789126281728 0.710218154620304 1 1
0.364399171570328 0.360529117534277 1 1
0.528714810083053 0.523308828709387 1 1
0.619124013209327 0.611724588968556 1 1
0.2989855164095 0.296331403471111 1 1
0.481660922632711 0.477125520752802 1 1
0.372996588645342 0.368982899575838 1 1
0.760270530392215 0.752189838633915 1 1
0.683954547221692 0.678123313014339 1 1
0.529398948262851 0.523230453800953 1 1
0.366869721817374 0.363124843874513 1 1
0.131977803875455 0.129816490159669 0 0
0.371193112141516 0.367834249542606 1 1
0.621757930745904 0.61498248972618 1 1
0.647316767811583 0.640708850622608 1 1
0.20180804362519 0.200114943813592 1 1
0.0589741992874367 0.0585641931632331 0 0
0.715891469383695 0.709014201248154 1 1
0.735406664788102 0.728559301887229 1 1
0.539577695066187 0.533715396825367 1 1
0.641565719439047 0.635341825314303 1 1
0.200468523213784 0.197448260538956 0 0
0.327112025959463 0.32313452770592 1 1
0.327190095444077 0.323089424893338 1 1
0.300655404257427 0.297856892671142 1 1
0.508481088415487 0.504615296818683 1 1
0.514407427049565 0.508567889164358 1 1
0.533101042730645 0.527378256240579 1 1
0.377497244938021 0.371802034217608 1 1
0.695980397513572 0.688661724936808 1 1
0.456954049152428 0.452164139541925 1 1
0.549709039540197 0.544137661490162 1 1
0.609208331556749 0.603504041159451 1 1
0.602518686070439 0.595523584470351 1 1
0.163411061580617 0.162114461620275 0 0
0.466407747483926 0.461578952029989 1 1
0.6559139651642 0.650351086374199 1 1
0.810171526814833 0.801787884090982 1 1
0.821492849137591 0.813862348872995 0 0
0.213902431306749 0.211321761003346 1 1
0.599458692111782 0.592068653039425 1 1
0.632594846530578 0.6264834164373 1 1
0.609337104505023 0.603076466320794 1 1
0.345778242521167 0.341904007048076 1 1
0.274444111007384 0.27174676431196 1 1
0.348038784848571 0.344214995191005 1 1
0.445464130240523 0.440797089481446 1 1
0.757718346349516 0.750024119453905 1 1
0.646726015245402 0.640544050227832 1 1
0.490337255331012 0.485580953350838 1 1
0.367957034644754 0.363792234159492 1 1
0.52245413490839 0.515953000636585 1 1
0.706632894981078 0.697791142602743 1 1
0.344971465270603 0.341692110113245 1 1
0.437121958129421 0.432611218203024 1 1
0.387798924331417 0.38462334522497 1 1
0.514218097675794 0.508477619550571 1 1
0.749551719432952 0.74094034165804 1 1
0.538891656151675 0.533612264865067 1 1
0.473528305949188 0.469215188731317 1 1
0.362700116381445 0.359114777243258 1 1
0.563920476735863 0.559469219574336 1 1
0.311708339838308 0.308533856435835 1 1
0.328594263687526 0.326131060554984 1 1
0.697085012587662 0.689685316915961 1 1
0.369413836322356 0.364371437978391 1 1
0.442981557990426 0.43790027842012 1 1
0.274073114072381 0.271101579614586 1 1
0.584788783182119 0.579187860054056 1 1
0.462448132312599 0.457690233991206 1 1
0.535622825778549 0.529344337480575 1 1
0.648907941418851 0.643339036302082 1 1
0.474229396936848 0.469714163408279 1 1
0.297999579350123 0.293537545781636 1 1
0.768009121326657 0.759419764343087 1 1
0.550430089846405 0.546166950750495 1 1
0.639096061698365 0.633619355676178 1 1
0.640535563560846 0.633808366452924 1 1
0.671285423280443 0.665315567551483 1 1
0.496011357192078 0.49119057614357 1 1
0.383896209905475 0.380264239816385 1 1
0.737423262644952 0.730386753691271 1 1
0.649211725502888 0.642888654707003 1 1
0.562759341336407 0.557340134441091 1 1
0.587117318470694 0.581103539572673 1 1
0.316802646223355 0.312890297234759 1 1
0.367222747741215 0.362599454643057 1 1
0.632094085641944 0.624975321571686 1 1
0.393355181972546 0.389103415326466 1 1
0.408497220718622 0.404851738120259 1 1
0.681631097658523 0.674526844455179 1 1
0.310599355777259 0.30766897049506 1 1
0.346705768993119 0.342543192559053 1 1
0.444080022598994 0.439754227605629 1 1
0.672224251001855 0.666046824381287 1 1
0.471970811367642 0.467593976360425 1 1
0.692652077766995 0.685915623720513 1 1
0.418724333009547 0.414327118435004 1 1
0.429433254888417 0.4243262952313 1 1
0.604252360893762 0.597602945796673 1 1
0.44274084784353 0.438383696480184 1 1
0.664556328401392 0.657011299206057 1 1
0.729216433607231 0.72215414552466 1 1
0.32602079030515 0.322735575313818 1 1
0.343896086047138 0.339045333633829 1 1
0.518056541670097 0.51210342388151 1 1
0.41096549016193 0.406949320027944 1 1
0.459137527660869 0.454650085714563 1 1
0.539155682786159 0.533790899905421 1 1
0.320985194850048 0.317163987154018 1 1
0.603846987610599 0.597847691258269 1 1
0.671449599855941 0.66420045676657 1 1
0.5992069126671 0.592252795601987 1 1
0.609882633531748 0.602831171714675 1 1
0.31967057805955 0.315244255324403 1 1
0.344401847083126 0.340580059655059 1 1
0.444797319910535 0.440006336310868 1 1
0.554903225249585 0.547964786744344 1 1
0.423945992398465 0.419833258975061 1 1
0.365164510606229 0.361023337982073 1 1
0.666844803942708 0.659685044658646 1 1
0.503858195826901 0.498500955130642 1 1
0.496712609689084 0.492333999049394 1 1
0.337125658353863 0.333288795934273 1 1
0.6426253219566 0.636533128330564 1 1
0.310395480262152 0.30686196720362 1 1
0.620761700641189 0.614338596992729 1 1
0.334322845965494 0.330343334110619 1 1
0.353150807494673 0.349845578517605 1 1
0.178012945141396 0.176005698957018 0 0
0.727341890069759 0.719264700246495 0 1
0.403478558885467 0.398707488830475 1 1
0.487110602126398 0.48150944432346 1 1
0.613736726614039 0.607986126958329 1 1
0.545370211557832 0.538961503813097 1 1
0.58152768273319 0.575083334219215 1 1
0.333747234002193 0.329800402246126 1 1
0.396754062402859 0.393023015032506 1 1
0.410853321835156 0.405943442898914 1 1
0.536712468389489 0.531553026528127 1 1
0.619690370334773 0.613834964601439 1 1
0.473852389604905 0.469059632314086 1 1
0.349923633773586 0.345960014457678 1 1
0.696258660304441 0.689155348064363 1 1
0.523538429399437 0.518950188601387 1 1
0.551066019627339 0.545333060226709 1 1
0.460909145261918 0.456523996150993 1 1
0.595389780849289 0.587878513054354 1 1
0.498228248090444 0.493326331109129 1 1
0.18167628435169 0.179588158083646 0 0
0.260819948705326 0.258712144650163 1 1
0.317201728058028 0.313765060797361 1 1
0.394943497793971 0.39072976432071 1 1
0.352709739357868 0.348359730586803 1 1
0.742002274078111 0.734736544451405 1 1
0.467509824806476 0.46263456221231 1 1
0.678405194532615 0.672293677759747 1 1
0.720473064883006 0.712642939781273 1 1
0.604773319817971 0.599526981155112 1 1
0.521994213578438 0.516759126003905 1 1
0.490502768021769 0.48491345397555 1 1
0.377606074800185 0.373717081059613 1 1
0.622710764843847 0.616772784088686 1 1
0.659846772128181 0.653073212544648 1 1
0.413330351233324 0.40879022778897 1 1
0.471757128355173 0.466963937244401 1 1
0.666178809006886 0.658246522626201 1 1
0.432269220352856 0.42766533601213 1 1
0.511654808208494 0.506209261077493 1 1
0.251995737968125 0.248851502180972 1 1
0.596313070048458 0.590253503820313 1 1
0.405883857506774 0.400580639253019 1 1
0.456064443982315 0.451949082024426 1 1
0.333003244992448 0.329693290180642 1 1
0.550617794912264 0.545107068310924 1 1
0.594546073438796 0.58876853218343 1 1
0.437048846440712 0.431899705633582 1 1
0.508460004728993 0.5027691069626 1 1
0.684214750035818 0.678001772964907 1 1
0.39484000509188 0.390365685849609 1 1
0.317128779443175 0.314139331657399 1 1
0.516066987201902 0.511122051978678 1 1
0.474403075321113 0.468602179690286 1 1
0.709913118704806 0.703020008931266 1 1
0.400853446844549 0.397417991662361 1 1
0.573712689604425 0.567643393164752 1 1
0.419056141574315 0.414349547315388 1 1
0.389298309313459 0.385381621092818 1 1
0.780378448226278 0.77267678946334 0 0
0.611728723581829 0.606653262002986 1 1
0.705912361616986 0.697566134616703 1 1
0.419068107766645 0.414589198783422 1 1
0.221267553734225 0.219133201734547 1 1
0.561074877717303 0.554818392891066 1 1
0.440551107510786 0.436748543136644 1 1
0.771884516581015 0.76346426849042 1 1
0.891247242906948 0.882682883704732 0 0
0.66607037807191 0.659337226925313 1 1
0.826383011472914 0.818292552776548 1 1
0.583150635319683 0.57669731600879 1 1
0.424133073125109 0.419245799568486 1 1
0.717984897931458 0.710881478758673 1 1
0.592258706952046 0.586412570008147 1 1
0.621645207823579 0.61653262008522 1 1
0.7170483533588 0.710405971044916 1 1
0.539583707872838 0.533923445131981 1 1
0.666891208184591 0.660222322238907 1 1
0.811244762903739 0.801990333490147 1 1
0.359209879548439 0.355441227021902 1 1
0.326447676145733 0.321941645772631 1 1
0.659575177074864 0.651546404163997 1 1
0.400061861961564 0.396310365337313 1 1
0.609837163277378 0.603998557200167 1 1
0.507955700101302 0.502353976938917 1 1
0.143582840735554 0.142735132534004 0 0
0.451849275382094 0.447915280255951 1 1
0.353830391202058 0.350315009945022 1 1
0.381616073603531 0.378079243787205 1 1
0.954405781548296 0.945642409915217 0 0
0.520063253098114 0.515206516139309 1 1
0.371952476248406 0.368117214751474 1 1
0.389876517913583 0.385692401211831 1 1
0.552318356291402 0.545987509919355 1 1
0.845653596841756 0.836488326730583 0 0
0.491632114551799 0.486587527066872 1 1
0.516518776761642 0.511703688072314 1 1
0.623105918640821 0.616680602152414 1 1
0.527275308091115 0.522223682848998 1 1
0.531424256835945 0.52656022772099 1 1
0.183343343860528 0.181395806626554 0 0
0.426945082926798 0.422050939900723 1 1
0.316561517333747 0.314395865418395 1 1
0.219450002998488 0.216927701131357 1 1
0.768431486038792 0.761168945305505 1 1
0.641209972207143 0.635774878320245 1 1
0.421684597754277 0.416901038311844 1 1
0.458037106785953 0.452869713189064 1 1
0.865186414576844 0.855193294072342 1 1
0.561170467613605 0.55445938273038 1 1
0.677887221705948 0.671847471186008 1 1
0.516744842137164 0.511167250759 1 1
0.423870706236414 0.419591679102015 1 1
0.554312572742264 0.548583251547306 1 1
0.319404061557417 0.31597452189851 1 1
0.245458339251315 0.243389281844203 1 1
0.778692659177998 0.770883509018005 0 0
0.707304236168398 0.699534401779533 1 1
0.188408407481176 0.187543711786906 0 0
0.698960359106821 0.691005748657666 1 1
0.57691986409724 0.570520282312593 1 1
0.503245654017353 0.498176777816241 1 1
0.45878783346027 0.454184567810498 1 1
0.17205704258663 0.170868648699093 0 0
0.291259269607347 0.288933696340023 1 1
0.719452686347112 0.710840049331914 1 1
0.494827619730287 0.490034237639599 1 1
0.57069378511268 0.56510878924854 1 1
0.433750654486056 0.429185758025544 1 1
0.442561368493833 0.438413181581845 1 1
0.56560615742816 0.560188902846083 1 1
0.870350295209145 0.861760988825556 0 0
0.231059238191933 0.229064454527524 1 1
0.388084750079897 0.38436816354868 1 1
0.506738434550888 0.50231886678046 1 1
0.689666756814385 0.682781881671658 1 1
0.310861373405553 0.307663083227476 1 1
0.329148215698989 0.326064324011182 1 1
0.556565514576628 0.551635452063806 1 1
0.70797325037833 0.702045842267828 1 1
0.436642835633056 0.432323532230479 1 1
0.415615799725032 0.410092576247553 1 1
0.535399602918012 0.530551574482007 1 1
0.447903938673077 0.442866654918564 1 1
0.424549564294941 0.420026331381636 1 1
0.378488258516802 0.374763546838455 1 1
0.399870856027299 0.396192332723244 1 1
0.481723261122369 0.476988876009754 1 1
0.614057176129069 0.607170681944036 1 1
0.570041415409263 0.564578953095044 1 1
0.45767256768163 0.45351314141313 1 1
0.520309813832268 0.514589811111071 1 1
0.423763293163125 0.419184404193989 1 1
0.677840873311332 0.670922491989567 1 1
0.380505575590397 0.377561305076454 1 1
0.726955677245394 0.720005629318734 1 1
0.626914897982723 0.62002849123216 1 1
0.399407196681949 0.395611772353085 1 1
0.450409466719242 0.445556733317677 1 1
0.624087632823264 0.618482434021307 1 1
0.521236973672105 0.515504196790191 1 1
0.391963459381287 0.38804512057503 1 1
0.313323119591693 0.31022001764444 1 1
0.88588165768809 0.87605152464652 1 1
0.729150388091441 0.722353375828908 1 1
0.441712231480926 0.437820891596009 1 1
0.530613993468591 0.525448382196065 1 1
0.609353825575212 0.602833635235508 1 1
0.319494937451289 0.316804701122114 1 1
0.541178549469917 0.534084913139518 1 1
0.628506046626609 0.622163259824484 1 1
0.225012251854206 0.222018282920024 1 1
0.572290120848906 0.566684019261481 1 1
0.594908674298779 0.588883681633688 1 1
0.558881903075939 0.553813727572848 1 1
0.799803713493919 0.791601836788424 0 0
0.421686887680187 0.416977409489649 1 1
0.296259865623345 0.29405637255082 1 1
0.341584646657791 0.337281385664201 1 1
0.843539520156968 0.835106636481668 1 1
0.167086044662978 0.164429494103389 0 0
0.339663620157651 0.335231564749893 1 1
0.353295729728008 0.349076679284739 1 1
0.65659051403903 0.649577528177455 1 1
0.665897671977696 0.659859426308478 1 1
0.439270818801427 0.435383952388685 1 1
0.585613701626406 0.580033733913356 1 1
0.577600357096788 0.570945916329161 1 1
0.511662186229773 0.507210184901277 1 1
0.384175354628228 0.380321151284891 1 1
0.372015683396432 0.369692985945753 1 1
0.470654852224804 0.465056212291741 1 1
0.664771474238187 0.658709979569721 1 1
0.425675504730716 0.420865654192314 1 1
0.475020579217993 0.470140586581453 1 1
0.461554690655827 0.457284340873342 1 1
0.412086141197248 0.407291607552841 1 1
0.533511550105976 0.528528470530206 1 1
0.600334462808015 0.594113527071914 1 1
0.635850035567539 0.628451152733567 1 1
0.316235904922118 0.3124405122834 1 1
0.299921125066187 0.296477647147094 1 1
0.539489245478316 0.533625429162105 1 1
0.478820703743036 0.473793042823625 1 1
0.386083492992755 0.381877586226426 1 1
0.434829428773744 0.430810219703732 1 1
0.418031185227947 0.413744977401474 1 1
0.701452370139389 0.695100499166597 1 1
0.568368960159144 0.562379457938612 1 1
0.342083092421497 0.338638726874657 1 1
0.542401716008119 0.537343065091158 1 1
0.595784724197492 0.590465029080529 1 1
0.527740746272416 0.522222312304359 1 1
0.558654723692042 0.552527311444946 1 1
0.315397255146392 0.311828616937885 1 1
0.375913517680339 0.372897816971935 1 1
0.453571238187613 0.449463364819883 1 1
0.519303075967564 0.514019782395624 1 1
0.490969375792499 0.486375366511167 1 1
0.710658805926097 0.703150865517142 1 1
0.496049101926482 0.491119060728353 1 1
0.6074422932015 0.601758727020009 1 1
0.600114830778725 0.593864744983089 1 1
0.472485363760195 0.468179237769788 1 1
0.00917121123273666 0.00949559795046952 0 0
0.451406837954664 0.446955233176257 1 1
0.515564950350711 0.510642062449727 1 1
0.190228253966983 0.188248957345187 0 0
0.501492505279081 0.496201560288528 1 1
0.547837300899236 0.541843002614805 1 1
0.680609131814327 0.672163547355342 1 1
0.381841719317253 0.377963476647595 1 1
0.704402815257257 0.696225046416612 1 1
0.455497425835914 0.450462647417725 1 1
0.681640379065513 0.675646722287997 1 1
0.594396977826336 0.58762562333806 1 1
0.278393328653262 0.275252885413407 1 1
0.495203354436978 0.490008147606402 1 1
0.512161800004689 0.506826979538275 1 1
0.611313748161584 0.604313951639756 1 1
0.383195020421784 0.379163075360327 1 1
0.188148046364414 0.186209637943615 1 1
0.556979971502417 0.550985534819747 1 1
0.373090120566834 0.367766926932504 1 1
0.39720127770609 0.392545718845694 1 1
0.250258315068102 0.247655019106477 1 1
0.397888178636925 0.393310186271366 1 1
0.603370992448932 0.597822704800834 1 1
0.544639199030089 0.539970800711586 1 1
0.451266616722562 0.446090473452344 1 1
0.526423384916628 0.521896063688388 1 1
0.375893174458681 0.372325657649193 1 1
0.552847514687953 0.546539617214468 1 1
0.54504660290008 0.539551306427481 1 1
0.577124000045264 0.57078967754436 1 1
0.30171373056239 0.297514947098649 1 1
0.676674533414627 0.670509043585506 1 1
0.270005694111443 0.267230004634376 1 1
0.868470875401332 0.85928632636194 1 1
0.554946607578318 0.549356602069858 1 1
0.614319007269992 0.608632830205785 1 1
0.876585099980591 0.86740830581522 0 0
0.427663690715965 0.423247100699048 1 1
0.18844343984756 0.186459626127679 1 1
0.486760217087165 0.481769833235176 1 1
0.561181311536905 0.554931799345417 1 1
0.613060735102954 0.606578627970969 1 1
0.347615124864386 0.34315465224642 1 1
0.705085097565186 0.697299399883742 1 1
0.435422675225591 0.430504288985721 1 1
0.460142126230508 0.454869294421876 1 1
0.375276545030569 0.370553891892614 1 1
0.208072650612727 0.205757826423442 1 1
0.304301813528505 0.301564891352865 1 1
0.390539516043548 0.386729531901899 1 1
0.53102405816632 0.52606750813199 1 1
0.664140515380608 0.657411235754598 1 1
0.330733635041216 0.327195344509824 1 1
0.308509746190404 0.305675305296835 1 1
0.486890032594751 0.482292158403217 1 1
0.124667770181987 0.123211302835624 0 0
0.784941465630556 0.777129446636792 1 1
0.203714205175537 0.201703783806252 1 1
0.572494690280244 0.567018045695467 1 1
0.543884221118194 0.538013658816813 1 1
0.649647274109387 0.644415287244473 1 1
0.659840158417245 0.65418668381769 1 1
0.643252850937802 0.636285203025274 1 1
0.607263578225298 0.598904582089849 1 1
0.249713463375053 0.246523591362993 1 1
0.60028560510139 0.593319989336586 1 1
0.486164478204903 0.481364177367766 1 1
0.71951904578907 0.712392199382601 1 1
0.602976825101169 0.596307482540244 1 1
0.575557012628853 0.570379589640882 1 1
0.571663225439891 0.56590659630943 1 1
0.450801508625438 0.446350865343437 1 1
0.264463507500111 0.261186105096513 1 1
0.567050242734667 0.560931438523308 1 1
0.776201778289725 0.7680986520546 1 1
0.624756035887904 0.61787705616628 1 1
0.666502435812408 0.658709943868052 1 1
0.634534071481811 0.62737770815156 1 1
0.27824347874152 0.275599123292845 0 0
0.698806898882734 0.690711842067209 1 1
0.602825130260382 0.596799451430079 1 1
0.620787254862494 0.613934937456976 1 1
0.493450568165786 0.488103098528411 1 1
0.454305475666561 0.449440867169124 1 1
0.715187796623061 0.708067490923491 1 1
0.794799567601344 0.786497417832984 1 1
0.503883807653124 0.499126798543138 1 1
0.434907353502389 0.430351822180181 1 1
0.607385319672552 0.60096959235618 1 1
0.445382872885766 0.440033788546358 1 1
0.179046823606896 0.177175332169164 0 0
0.695923801279045 0.688487230984468 1 1
0.785075212349013 0.777063044319462 1 1
0.645286803081158 0.637905594614169 1 1
0.197580216144696 0.195595038452654 0 0
0.345604864931394 0.342569513180737 1 1
0.410459637763679 0.406841238603647 1 1
0.71075268718865 0.703862154289271 1 1
0.203427767801075 0.201290345419654 1 1
0.853885457530885 0.845065123296705 0 0
0.25343432261258 0.251571219492401 0 0
0.37723990557775 0.372907255415895 1 1
0.218517347737685 0.216804398722451 1 1
0.278291254707556 0.275659572821566 0 0
0.510339790259481 0.50576589670878 1 1
0.87429450468229 0.864143316823654 1 1
0.206785054317162 0.203884011671541 0 0
0.610530421168726 0.604367289905868 1 1
0.628989461097752 0.622282954163389 1 1
0.253583891406579 0.25134658601491 1 1
0.575330456404024 0.570052645902986 1 1
0.47250243056642 0.467928419394182 1 1
0.413360910111025 0.409282705169917 1 1
0.370916088436527 0.367882007687998 1 1
0.175760995381434 0.173144666646 0 0
0.336712109744643 0.334493902737937 1 1
0.758651382518733 0.751142724488901 1 1
0.554113366746947 0.548179284820966 1 1
0.580402865677036 0.574562314781938 1 1
0.490697937625203 0.485501488249777 1 1
0.791037687377658 0.781889201094737 1 1
0.625886161814388 0.61970664025824 1 1
0.277602921391124 0.274757820516349 1 1
0.411195383196321 0.406242558931521 1 1
0.332229545413653 0.328583920925222 1 1
0.421851676809924 0.417619737642934 1 1
0.181389566301494 0.178673053931495 0 0
0.749132668908697 0.741457176738318 1 1
0.441995499278503 0.437962615308644 1 1
0.590820472466647 0.585096289290512 1 1
0.334730052345754 0.331356434333226 1 1
0.492058629902047 0.487320349510233 1 1
0.480730118176832 0.475835274471927 1 1
0.96134751019596 0.952060168558028 1 1
0.671477840755579 0.665902289329076 1 1
0.455180087290093 0.450327455654534 1 1
0.319468381481535 0.316588385389751 1 1
0.564000217876882 0.55867761769774 1 1
0.835981156837078 0.827596143641867 0 0
0.436042992083551 0.431795912783642 1 1
0.448194980497123 0.444259183435242 1 1
0.522285277112169 0.515311404182318 1 1
0.262251449034284 0.258979669107007 1 1
0.435008619428996 0.430912666322104 1 1
0.613921067963909 0.609072782407517 1 1
0.384513192162855 0.380099657724857 1 1
0.0919917975019467 0.0909292619979202 0 0
0.617039087925755 0.611037719474055 1 1
0.651433621309236 0.645501612405111 1 1
0.343786928900658 0.340743197902991 1 1
0.928485141378131 0.919221165168167 0 0
0.298090574019883 0.295482431959696 1 1
0.483797402734753 0.479040592193116 1 1
0.674665183496967 0.666805517765862 1 1
0.498239525697196 0.49273616463892 1 1
0.401622343419189 0.396861788487113 1 1
0.263770429015561 0.261007381545424 1 1
0.779865422814389 0.771220437535062 0 0
1.00622374920045 0.995658485562868 0 0
0.551709484961762 0.546338560847109 1 1
0.724526012439332 0.716810669551383 1 1
0.286435349910133 0.283205918443972 1 1
0.573231480463126 0.567404434050556 1 1
0.706999683676187 0.700308716768271 1 1
0.477390303037569 0.472575961210544 1 1
0.458606744760476 0.453388754424261 1 1
0.666736185927492 0.659299065743055 1 1
0.614516980912328 0.608598525311614 1 1
0.337392186361695 0.333146947521005 1 1
0.391941596939675 0.388391599222264 1 1
0.436231811599483 0.432018296090168 1 1
0.226399228110452 0.223413440430606 1 1
0.517855515820923 0.512853844759203 1 1
0.830031057995277 0.822102302069871 0 0
0.357962848120925 0.355254255858863 1 1
0.622037498730086 0.615941191632276 1 1
0.306566413312291 0.304141098799699 1 1
0.497296398211473 0.49315902213008 1 1
0.781585507075126 0.773130639387183 1 1
0.668872351220405 0.661692499041913 1 1
0.370805987957452 0.366890701826012 1 1
0.489099856383616 0.485375631084373 1 1
0.750861790681052 0.743268092693512 0 0
0.628242957364263 0.621776536825503 1 1
0.170229043529781 0.169171316417952 1 1
0.259956267526136 0.257757733076675 1 1
0.610562396302025 0.604348392794915 1 1
0.465116797985639 0.461150946225668 1 1
0.772132480819137 0.764162809681542 1 1
0.691809744168657 0.684955695731718 1 1
0.664015389591951 0.657546741654581 1 1
0.336806793130058 0.332814103641114 1 1
0.391525163554843 0.387635817546682 1 1
0.471693669951114 0.467207895614658 1 1
0.572533601014671 0.566241678060225 1 1
0.751513966265554 0.743824312982822 0 0
0.463445633838259 0.457957310707994 1 1
0.487058841464401 0.4813322169494 1 1
0.388046006430466 0.38451997075534 1 1
0.0756461097680252 0.0747410752635547 0 0
0.370099067518179 0.366377776294432 1 1
0.664406596218286 0.658248322985122 1 1
0.412062032809968 0.406944373778166 1 1
0.463335898200435 0.457919661909638 1 1
0.735915739445061 0.728023179733945 1 1
0.541779126526836 0.536191361081617 1 1
0.245794354891358 0.24249500754565 0 0
0.449415724769099 0.445169649499258 1 1
0.466301590131376 0.460849091184843 1 1
0.496797915871016 0.491731650399794 1 1
0.37808465654405 0.374761210229031 1 1
0.297524748308118 0.293283404780642 1 1
0.380659348051958 0.376481881796945 1 1
0.551079644658048 0.545563189197151 1 1
0.384788954833049 0.380608723207264 1 1
0.627987846607745 0.621498514497443 1 1
0.165590766769774 0.162595487564628 1 1
0.776057798369773 0.767902228678744 1 1
0.408382267503815 0.404463506832403 1 1
0.716234805401537 0.708078673583372 1 1
0.27985961684036 0.276935795138595 1 0
0.447988299741208 0.443309063188128 1 1
0.976242246501312 0.966463252965627 0 0
0.333607032462263 0.330298027565313 1 1
0.179541114700958 0.178104590431221 1 1
0.57736525087022 0.570550048501072 1 1
0.674215635358504 0.667777545871039 1 1
0.289312169300203 0.28552314589422 1 1
0.637741229305746 0.630500633851424 1 1
0.43378288866059 0.429570813060748 1 1
0.437152865277712 0.432845169618126 1 1
0.275098663866193 0.272827485722222 1 1
0.657415023346644 0.65005759978307 1 1
0.620799740166123 0.614576935879937 1 1
0.706301034703342 0.699081182391199 1 1
0.439894982068236 0.435106295034732 1 1
0.477559281742886 0.47326329742443 1 1
0.401509017996997 0.397309180470734 1 1
0.513995224251265 0.50924000110316 1 1
0.568262533415203 0.561707455074396 1 1
0.483439463861303 0.478860272853235 1 1
0.705372167070643 0.699306610539831 1 1
0.57783059698006 0.572161114685499 1 1
0.408685951932883 0.404876563250257 1 1
0.519605888971638 0.514783285218608 1 1
0.645856828250577 0.638811076587389 1 1
0.514300554330356 0.509150334422086 1 1
0.410969426982173 0.40728972280932 1 1
0.604065058165761 0.598964386241528 1 1
0.428975958585765 0.424375750645375 1 1
0.776303193342751 0.768619167164529 1 1
0.589253542646679 0.584025864417852 1 1
0.297057734958935 0.293555970139397 1 1
0.426469673503085 0.421055813085637 1 1
0.728312420731914 0.720599866380178 1 1
0.401909855547775 0.398648597591719 1 1
0.440882370223065 0.436231778988889 1 1
0.486152454151371 0.480543739756469 1 1
0.58758572968681 0.580478364199272 1 1
0.639444765288128 0.632044714887453 1 1
0.635772447707477 0.628111629289059 1 1
0.5412897569099 0.53442524009949 1 1
0.408504518842425 0.402956998630516 1 1
0.817714750771978 0.808414458131237 1 1
0.635056938632517 0.628800253727645 1 1
0.351820875707486 0.349199450102791 1 1
0.480656021721514 0.475918453878406 1 1
0.620070292081432 0.614441724552404 1 1
0.43453086263272 0.430336231644785 1 1
0.315622320261621 0.312456071121719 1 1
0.535669553249337 0.529170927479627 1 1
0.783587364453927 0.775544838311214 1 1
0.587251349740535 0.582280335557601 1 1
0.224863453676923 0.222959531822657 1 1
0.322883912563435 0.319719282266891 1 1
0.634722543206704 0.62820309462631 1 1
0.324196844446462 0.320218693251916 1 1
0.409793242337353 0.405421633103415 1 1
0.387430879460668 0.383230508805144 1 1
0.614071075449805 0.606887027992303 1 1
0.470641143649078 0.466183068279269 1 1
0.61662268022614 0.611061740683996 1 1
0.631907499124442 0.624510193638206 1 1
0.606455290671441 0.600623831244241 1 1
0.512080666095024 0.507714888479265 1 1
0.53870858797671 0.533948355005589 1 1
0.467664373510193 0.463092444346632 1 1
0.372659512111242 0.369412911143176 1 1
0.635435158323918 0.629125728146988 1 1
0.566616497148746 0.56127969783126 1 1
0.610765819392726 0.604279792156154 1 1
0.0246697233470131 0.0251282759144519 0 0
0.764427928622675 0.756211904459891 1 1
0.290003946027437 0.286957524982834 1 1
0.499093197131015 0.49442084227315 1 1
0.497523348596655 0.493099781345509 1 1
0.400135930375532 0.395377745349021 1 1
0.509246644129301 0.504529208654173 1 1
0.602124985651977 0.596637738982446 1 1
0.531473451540282 0.525737801198019 1 1
0.520321840384353 0.513671008263115 1 1
0.711360953821279 0.704526841064728 1 1
0.438965895437096 0.43537573622806 1 1
0.106756886078136 0.105026347842874 0 0
0.240817848151358 0.23824415051527 1 1
0.449876742997636 0.445292188444934 1 1
0.414018723174343 0.410350639147345 1 1
0.979391001992846 0.969839229990938 0 0
0.349072484212669 0.345962617121183 1 1
0.420336468086648 0.415487545419665 1 1
0.393631189909068 0.390386299875614 1 1
0.468459074215331 0.463783134706004 1 1
0.55676589835867 0.551754579958691 1 1
0.120884771506961 0.119199817806707 1 1
0.268108580044484 0.265177975650807 1 1
0.619264856882162 0.612208437466608 1 1
0.274999475550637 0.270957553756216 1 1
0.649011588515228 0.642542790810294 1 1
0.500080683708916 0.495162453843413 1 1
0.381532528068294 0.376952837430003 1 1
0.72424463659644 0.716352111505898 1 1
0.597628229666278 0.591073161765461 1 1
0.557419674387931 0.551017261891675 1 1
0.563919369178946 0.558196939901602 1 1
0.173152274581014 0.170922518869704 0 0
0.246110209040388 0.243859792076947 1 1
0.668638887343361 0.662371435293696 1 1
0.520953515016141 0.514981939252052 1 1
0.527300539682357 0.521750886468257 1 1
0.464930135937757 0.459567872714469 1 1
0.316148746061011 0.312903459082858 1 1
0.460082843244559 0.454237545035148 1 1
0.764552887682104 0.757473895642069 1 1
0.435260862939181 0.431025988544773 1 1
0.464666564926867 0.460370399304139 1 1
0.399944403878782 0.396273721490315 1 1
0.2759537976971 0.273544562526164 1 1
0.222267676802288 0.22086642816568 0 0
0.440114583718005 0.43481581420053 1 1
0.608957165243095 0.603289788977023 1 1
0.49301743853249 0.488146815292422 1 1
0.298368957354829 0.295478073297001 1 1
0.391680468487662 0.38839429221571 1 1
0.680032812178189 0.672454989277688 1 1
0.746571981212646 0.737686645423568 0 0
0.387632485471088 0.382673090315013 1 1
0.323455586460806 0.320194849432273 1 1
0.696723170479318 0.689272813836916 1 1
0.484283128667803 0.478170597857271 1 1
0.68203684091556 0.675068049540091 1 1
0.46950490527016 0.464025281664881 1 1
0.731980727357024 0.724329913896183 0 0
0.975596348516074 0.96577322620511 0 0
0.62974193765734 0.624228022435662 1 1
0.375817080664273 0.372664554667849 1 1
0.618024170129051 0.611835321077078 1 1
0.45186977133251 0.447317239762507 1 1
0.433996543405485 0.429973198989577 1 1
0.643413020185089 0.637489455452375 1 1
0.599239166147328 0.592723210780155 1 1
0.495726390015628 0.490695734243763 1 1
0.597650494124275 0.591600152698159 1 1
0.371543935994433 0.367267947588921 1 1
0.763252974066719 0.755525673581394 1 1
0.357041408532206 0.353959994315053 1 1
0.518384493717587 0.513442371416968 1 1
0.45289828154199 0.448420448181345 1 1
0.87302013893167 0.862734931958798 0 0
0.516018251246993 0.510969479614154 1 1
0.335201318186217 0.331559822570504 1 1
0.604643793068064 0.598679834707657 1 1
0.411957024971837 0.409003289343968 1 1
0.706289037817191 0.698843477564483 1 1
0.665595356009877 0.658264756155267 1 1
0.506682688502839 0.501949797094143 1 1
0.629485391620131 0.623671299165963 1 1
0.723162117432118 0.714466601929112 1 1
0.666712380625514 0.659644700247191 1 1
0.508225926574988 0.502197067867726 1 1
0.543665270878443 0.536922465573429 1 1
0.405531141755717 0.401493366197211 1 1
0.669497840531456 0.663879566366975 1 1
0.355223216125371 0.351507699636457 1 1
0.964462581622432 0.952797935841202 0 0
0.509295735992175 0.504525686815832 1 1
0.797964633939412 0.789415571216167 1 1
0.275311451548711 0.271585178855912 1 1
0.541919687161062 0.53581486788434 1 1
0.32445492484448 0.321039035988073 1 1
0.464648518162209 0.460406144647924 1 1
0.320072444553003 0.317075111905216 1 1
0.372635778392677 0.368827530576358 1 1
0.299753731267123 0.296395372950155 1 0
0.501606120975585 0.497176465779612 1 1
0.298748912948479 0.296198448278172 1 1
0.593766396898075 0.587948264165524 1 1
0.699066786344387 0.692072354601786 0 0
0.508822194161127 0.50272512479846 1 1
0.621382281891829 0.615294931120818 1 1
0.357447315611876 0.353531797735427 1 1
0.588712888093936 0.582301801978932 1 1
0.786128211181221 0.778011326279115 1 1
0.240522059041003 0.23792329897494 1 1
0.224354346033281 0.22262345470596 0 0
0.462440222408767 0.458026776915519 1 1
0.652421417166749 0.644773205321184 1 1
0.252873727454897 0.249990629824065 1 1
0.403405988837648 0.39860173407081 1 1
0.542441931322548 0.536219803972696 1 1
0.6331986403796 0.626671730037425 1 1
0.0948487245750512 0.093786262469114 0 0
0.408179909372227 0.404770765604391 1 1
0.867163671951768 0.856842336781528 1 1
0.667769483810498 0.660555225528915 1 1
0.373877019089405 0.369918820257004 1 1
0.435799132105231 0.431827606860406 1 1
0.514364681922282 0.50877057724059 1 1
0.142962202780488 0.141168843609107 0 0
0.426249153835449 0.421382757157865 1 1
0.781437779970234 0.773562935380556 1 1
0.228016334566107 0.226137748956679 1 1
0.470620779235516 0.466073309651011 1 1
0.832126216922427 0.823788199567322 1 1
0.498883753956622 0.494995023612596 1 1
0.814482007394485 0.805988729751033 1 1
0.450700583533318 0.446218834858311 1 1
0.406657858410701 0.401967447890348 1 1
0.752714072012005 0.745126396125598 1 1
0.56710189991964 0.561716910695169 1 1
0.952941609786985 0.944250688310467 0 0
0.617419546397423 0.611287117711429 1 1
0.340903526156783 0.338137005650909 1 1
0.18061221886022 0.178710319591635 1 1
0.503201663646539 0.497958899582018 1 1
0.413395034763444 0.408951135329724 1 1
0.748976765682288 0.741497409199121 0 0
0.204630463882925 0.202156768050734 1 1
0.472711037745171 0.468179401504454 1 1
0.747038342260446 0.740109323667361 1 1
0.656448075830977 0.649750515338278 1 1
0.762353757726439 0.754829073900231 1 1
0.499618923595561 0.494504923508112 1 1
0.649302764141622 0.643035076012065 1 1
0.643590709601473 0.636912310879886 1 1
0.573214664550667 0.566980925802703 1 1
0.610729664686888 0.604040993054041 1 1
0.347489871982006 0.344174627573757 1 1
0.540500437011885 0.535353007893341 1 1
0.736877979333386 0.729064277340188 1 1
0.492702508498191 0.48685230333265 1 1
0.573906874549958 0.567690142463369 1 1
0.379415851514432 0.375885491430076 1 1
0.523559731850538 0.517921090846888 1 1
0.831180993383997 0.822229176795817 1 1
0.511902008771409 0.507147396589262 1 1
0.527738511784073 0.521514626947442 1 1
0.5260666101939 0.519900787076725 1 1
0.598340704548312 0.592206959549395 1 1
0.575211789327022 0.568613174766327 1 1
0.248563486482384 0.244850598797175 1 1
0.314282386092466 0.311299026091431 1 1
0.57968764222869 0.573665213698101 1 1
0.353751236242711 0.350484066481575 1 1
0.726688972866393 0.718709693485836 1 1
0.507930865969988 0.502653381611322 1 1
0.433404693518411 0.429753866829204 1 1
0.233954431939257 0.231541608735376 1 1
0.551067617480499 0.54518743248109 1 1
0.325187159228059 0.321524284822646 1 1
0.503152226268642 0.497863563405488 1 1
0.354646402459199 0.35159527510807 1 1
0.328748629981757 0.324735312913147 1 1
0.786026369674999 0.77778479923069 1 1
0.621182671644376 0.614473143376658 1 1
0.120944654677262 0.120286853020343 0 0
0.546560680311445 0.540399238758764 1 1
0.776740059978156 0.768454219917961 1 1
0.370897826963751 0.367325333283883 1 1
0.133032764353261 0.132217704386549 0 0
0.432342760840208 0.426550790253172 1 1
0.414435950237861 0.410717457825616 1 1
0.621768437713484 0.615698033993331 1 1
0.364468080772435 0.359939600500891 1 1
0.353968591532221 0.349469677182151 1 1
0.606015223531639 0.600823815446382 1 1
0.697968383151748 0.690888167496419 1 1
0.546696671110667 0.541848311250626 1 1
0.350095334382851 0.347066324449984 1 1
0.488660455793835 0.484314034854615 1 1
0.610930455167587 0.604584513340286 1 1
0.377056490624923 0.373334877813948 1 1
0.639471418195225 0.633882666902876 1 1
1.03043684904689 1.02028250715702 0 0
0.742118924918682 0.734610713760897 1 1
0.417238102846949 0.413919552844098 1 1
0.720304037652452 0.713701571865929 1 1
0.502104577189913 0.496688661229617 1 1
0.857389189587553 0.848641170119603 1 1
0.705039638247209 0.697171755661232 1 1
0.493070664732555 0.489118265434705 1 1
0.3701818952299 0.365728905051237 1 1
0.288725775720907 0.285730979700225 1 1
0.402142673776574 0.398016435021929 1 1
0.484794803967124 0.480622199804788 1 1
0.779885563535423 0.771871051265752 1 1
0.614922641481085 0.608456278628559 1 1
0.628244812307326 0.62007773559331 1 1
0.279389050398378 0.276705566775162 1 1
0.584035440229772 0.577783582642778 1 1
0.531130164144874 0.526362700250278 1 1
0.505520516659543 0.500331732536055 1 1
0.487727653146328 0.481510186746242 1 1
0.165875539382105 0.163607866902085 1 1
0.408690350355348 0.405220511128606 1 1
0.709081862461789 0.702645899195614 1 1
0.390653770363082 0.387001389125175 1 1
0.409405128588182 0.405184280251882 1 1
0.505106079464373 0.499104201458568 1 1
0.415456757063512 0.411470758157924 1 1
0.271565121248657 0.269438804321625 1 1
0.708682593674169 0.701752914288869 1 1
0.703340267364066 0.696557408034769 1 1
0.590761251457479 0.584660642696368 1 1
0.650957797392068 0.644355078208256 1 1
0.730406971841225 0.723008071706548 1 1
0.297805965273889 0.295248597733461 1 1
0.555583879894302 0.549328239925045 1 1
0.665708998218845 0.65906746977594 1 1
0.633543257422533 0.626563435412216 1 1
0.56081717619953 0.555242927863454 1 1
0.37328568869375 0.368535206804321 1 1
0.673021152660626 0.665923415831751 1 1
0.603779041434087 0.597043244452894 1 1
0.524649031748098 0.518468068664552 1 1
0.249339271197121 0.24756327706725 1 1
0.518293172528643 0.512704324717517 1 1
0.675916253524188 0.667881898595188 1 1
0.5936134871861 0.5867308155852 1 1
0.618040753661638 0.611516352761521 1 1
0.602351590767649 0.595544745804989 1 1
0.268335493116031 0.26594171608135 1 1
0.403576288390911 0.399377532960315 1 1
0.338811362467294 0.335028358285919 1 1
0.417289511914112 0.413033788434221 1 1
0.524060649474183 0.519484924013924 1 1
0.4919018735695 0.4870719305268 1 1
0.754661891436735 0.746971377583587 1 1
0.521470431066763 0.515517239542445 1 1
0.617032043052876 0.60857662493148 1 1
0.754439039611883 0.745991645750737 0 0
0.435302239342264 0.429791634454511 1 1
0.426552136420034 0.421776337048133 1 1
0.410911034181396 0.406294680711452 1 1
0.598577903148567 0.592632495224144 1 1
0.428233724678254 0.423540293437913 1 1
0.433738953540507 0.42863259354185 1 1
0.554630123415974 0.54923529340878 1 1
0.255097592852891 0.252875165790726 1 1
0.543426277190114 0.537998394412438 1 1
0.557929430756215 0.553270347250882 1 1
0.482493556841118 0.476792208610409 1 1
0.278322512049177 0.275344475269384 1 1
0.231726105131784 0.228955533046291 0 0
0.534653245274114 0.528547785478431 1 1
0.981342927059175 0.969243630197619 0 0
0.32918160017792 0.326225788187597 1 1
0.484140207604356 0.478519877268259 1 1
0.479146072488182 0.474747377139962 1 1
0.513472528518909 0.507845558619451 1 1
0.210451714377119 0.208312895133313 0 0
0.600601156109037 0.594758134391759 1 1
0.581716663846343 0.575294333685578 1 1
0.625097078392095 0.618995516237879 1 1
0.308244166810991 0.305434088986432 1 1
0.549593253935176 0.543920857610662 1 1
0.56913804138382 0.563772293719743 1 1
0.679929795043806 0.673358638872934 1 1
0.566170916152448 0.559057376659639 1 1
0.478434724856327 0.473905399888783 1 1
0.921874834465608 0.913512977726408 0 0
0.463013236960162 0.458493859579141 1 1
0.68129411588391 0.674764586321133 1 1
0.497543080656374 0.492703953415508 1 1
0.391072270162405 0.387476422107456 1 1
0.459756577607936 0.454959829295915 1 1
0.570996093399573 0.563894604984588 1 1
0.632762559956666 0.625925898139738 1 1
0.562209369731532 0.556304721645545 1 1
0.446942099715472 0.442425684044491 1 1
0.308324899335527 0.304587031626495 1 1
0.702706888727624 0.695969164695665 1 1
0.542917789733692 0.538014971660153 1 1
0.501304854690457 0.495133433106865 1 1
0.506281385645295 0.501117125727177 1 1
0.525345614993487 0.520277074565384 1 1
0.619463680195761 0.613608379490737 1 1
0.380565619240105 0.376605499305697 1 1
0.302291567209334 0.298636282821781 1 1
0.42466819294005 0.420987496623521 1 1
0.162246285261197 0.160558600726132 0 0
0.519275467185562 0.513745866309492 1 1
0.493378965275835 0.488570581844587 1 1
0.420798013357122 0.416782445610732 1 1
0.23772873212324 0.235541754914609 1 1
0.398078140244866 0.395200032179381 1 1
0.375434937577908 0.372364762959063 1 1
0.75970368661013 0.751073317993858 0 0
0.650789062779739 0.644050752560372 1 1
0.213152018723586 0.209924298272061 1 1
0.746911231457646 0.739231242007635 1 1
0.923839433921423 0.914038825497763 0 0
0.433456518355534 0.428152030754612 1 1
0.295154080621354 0.291291345535039 1 1
-0.00632914303323482 -0.00612554775575049 0 0
0.371118012130671 0.366660268185706 1 1
0.532727869354125 0.525839497290777 1 1
0.358015709097872 0.355071668380306 1 1
0.538871174057191 0.534311459353684 1 1
0.388372451296366 0.384258310629028 1 1
0.49587215420355 0.489977390597656 1 1
0.611454395442763 0.605924272207073 1 1
0.79182088101736 0.783661225150743 1 1
0.732760254309511 0.725079383798461 1 1
0.673518881137217 0.667008606523813 1 1
0.385027272921925 0.380523480617107 1 1
0.606819502391442 0.601872076314577 1 1
0.621688100218442 0.615835608655277 1 1
0.0934861716261814 0.0930558016946776 0 0
0.630794914775036 0.624403383873517 1 1
0.46938091070735 0.464298987864625 1 1
0.518080693043228 0.513394924668447 1 1
0.232500299248904 0.230019544339881 1 1
0.288635601458155 0.285832609260625 1 1
-0.0324278852667434 -0.0313934035716742 0 0
0.546842136158506 0.541729966087601 1 1
0.348494102127635 0.344621675905138 1 1
0.443425432307527 0.437844256266772 1 1
0.39482955908551 0.390377494988949 1 1
0.581557403278013 0.575582390562443 1 1
0.465745430194382 0.460043673928456 1 1
0.720527202736288 0.71268218629269 1 1
0.423581808931666 0.41901062094133 1 1
0.504997827325064 0.500561624720907 1 1
0.645360595414265 0.63880384061139 1 1
0.210636835773486 0.208166819380836 0 0
0.424650807854592 0.419827093450382 1 1
0.361648369379673 0.358269291297444 1 1
0.402135690887116 0.397836819199863 1 1
0.981872799798327 0.971969860999688 0 0
0.510132883506399 0.505787617984504 1 1
0.355463531267827 0.351473520290844 1 1
0.822973351565134 0.814269330476034 1 1
0.320124660311902 0.317423145659618 1 1
0.6209816404192 0.614110661120339 1 1
0.522572488210295 0.517527296512865 1 1
0.560685804036788 0.554912977194675 1 1
0.6122259748553 0.606162689334052 1 1
0.880743574359632 0.872159804332312 0 0
0.764626246644778 0.757813522793876 1 1
0.535689809216948 0.530142010537134 1 1
0.647237356167154 0.64084139977405 1 1
0.390643013300353 0.38664810692839 1 1
0.640981188439337 0.634741228504105 1 1
0.552674311379277 0.546752680092484 1 1
0.654453172401945 0.647802557283054 1 1
0.478534716477159 0.473623707483797 1 1
0.349724238087948 0.346330979254198 1 1
0.329961250732171 0.326667840684992 1 1
0.624045749987334 0.618434168808534 1 1
0.245004452990322 0.242606003443105 1 1
0.405786276770506 0.401732049297225 1 1
0.400239024823172 0.39720138817153 1 1
0.354220376511192 0.350503818071731 1 1
0.371734419675663 0.366795940515741 1 1
0.396552962379564 0.392252403403869 1 1
0.299056769861935 0.296383903328118 1 1
0.212006411299667 0.209909332210824 0 0
0.37388856694752 0.369732882687357 1 1
0.37918471185636 0.375547389001436 1 1
0.322182179829163 0.317865739339833 1 1
0.492965165418719 0.487503422373536 1 1
0.603905496379348 0.598249842499495 1 1
0.729897932048955 0.722788453995251 1 1
0.261029009577887 0.258873049862738 1 1
0.463063182830043 0.458266234492102 1 1
0.449837854484819 0.44493865386545 1 1
0.466387952812997 0.461666176395678 1 1
0.620821833865605 0.614933615795645 1 1
0.652217430018874 0.645932850815193 1 1
0.31396934965382 0.309854321910537 1 1
0.609353070252266 0.602706559705248 1 1
0.796262894923544 0.788032541720207 1 1
0.414813088966963 0.411116366708629 1 1
0.419212578408182 0.415031756748096 1 1
0.370109848315659 0.367457605262258 1 1
0.294716441750255 0.291550333453951 1 1
0.592783869903506 0.586331004696197 1 1
0.699621919089919 0.691892565566288 1 1
0.105654566227323 0.104194833045723 1 1
0.580607888311581 0.574534258155098 1 1
0.274334856191331 0.271966656450731 1 1
0.709128835653426 0.701263994756551 1 1
0.457936942513613 0.453401925897449 1 1
0.366146606785456 0.363082770556905 1 1
0.591416857087061 0.585199587720736 1 1
0.705256603155327 0.698158841382664 1 1
0.613749012627748 0.607653691620653 1 1
0.553256225935848 0.547269725337747 1 1
0.180917776909546 0.17899322888935 0 0
0.705610159972516 0.699263103741362 1 1
0.244947855980699 0.242513121330277 1 1
0.305045888674207 0.302617721281361 1 1
0.606729793206019 0.600562005942924 1 1
0.10397989546245 0.103215037764879 1 0
0.564870788415699 0.559267436444174 1 1
0.686241861370077 0.680023351053168 1 1
0.611533935287197 0.604799029376274 1 1
0.519311882584364 0.514003927347132 1 1
0.360123006629423 0.356140780315176 1 1
0.640662612861465 0.631971237591433 1 1
0.168739846972117 0.166898761439432 0 0
0.307972335628691 0.304621159610882 1 1
0.583001986910263 0.577168183649468 1 1
0.631255686377521 0.62525643360806 1 1
0.405448733320412 0.40222484427902 1 1
0.555469685600156 0.550196925499753 1 1
0.240281213322126 0.238573849899913 1 1
0.567502474361846 0.561369243161561 1 1
0.448656445431868 0.44354888742918 1 1
0.374077643473043 0.370065145047519 1 1
0.401222628888465 0.396175340621801 1 1
0.549717836212294 0.544497918143026 1 1
0.523841620887072 0.518306523195156 1 1
0.573524551687536 0.567985539649307 1 1
0.491455981742459 0.486673299189726 1 1
0.594216404479932 0.58759660616194 1 1
0.601786066376351 0.595527539288988 1 1
0.324550995569745 0.321436323924765 1 1
0.727455885876319 0.718565715649206 1 1
0.735967631502825 0.728097028919474 1 1
0.394377908846523 0.390894653419688 1 1
0.543980353935133 0.537904255822143 1 1
0.561154231788921 0.555364443567385 1 1
0.589018167469747 0.582311538990396 1 1
0.437087820490115 0.432900172830628 1 1
0.519160639575937 0.514651525510338 1 1
0.675791497886613 0.669494518815981 1 1
0.279407093081657 0.276961377531818 1 1
0.270567643999565 0.267996835685373 1 1
0.503699819304402 0.498989598399262 1 1
0.577911992090812 0.571764697123834 1 1
0.915261613592092 0.9064427218311 0 0
0.584346648182279 0.578841454181451 1 1
0.801215884235757 0.792835065523866 1 1
0.644502970103788 0.638019070376794 1 1
0.598699362198366 0.59241350791912 1 1
0.529664155577565 0.523573039198509 1 1
0.705546297670758 0.699114261942078 1 1
0.534471532748457 0.528096698071894 1 1
0.706653873134676 0.699778068544779 1 1
0.579200343205749 0.573043084381246 1 1
0.832549334657394 0.823906110346687 1 1
0.618682743835842 0.6127409597887 1 1
0.435452634450995 0.432103834422558 1 1
0.643481070421299 0.637652505447769 1 1
0.724281658877982 0.717635347332386 1 1
0.539239598833446 0.532081844131609 1 1
0.437814563056734 0.434138491048499 1 1
0.693236812211716 0.68687087350705 0 1
0.81081209817228 0.802296838549755 1 1
0.756676832840848 0.750166589885719 1 1
0.456299260795866 0.451030158112892 1 1
0.0681194109165493 0.0673382635275896 0 0
0.294702716817797 0.292466577176506 1 1
0.739736282569905 0.732728137664313 1 1
0.368071910246292 0.363267046795849 1 1
0.40600315642132 0.40130183513569 1 1
0.594240142267839 0.588023416708208 1 1
0.603381702095295 0.597138624394248 1 1
0.359291237022225 0.356309089396365 1 1
0.312569090344962 0.309570742027939 1 1
0.31343151847379 0.310661331194711 1 1
0.414337169769018 0.410654858916531 1 1
0.471439512452424 0.465894783495025 1 1
0.533033269524439 0.52805704749404 1 1
0.676166371430544 0.669042830993927 1 1
0.427847761842525 0.422878093806254 1 1
0.528688697064959 0.523307548679281 1 1
0.517348344472059 0.512028561256188 1 1
0.812270247762529 0.803941758512835 0 0
0.127090821922236 0.12573557563918 1 1
0.828726718908025 0.818462818552824 1 1
0.238249179731741 0.236613136238633 1 1
0.693464299199678 0.687560206822906 1 1
0.407061637597358 0.403230486850522 1 1
0.736986078852133 0.728840908633804 1 1
0.333701660955678 0.32998666323593 1 1
0.195377745282523 0.192039395076666 1 1
0.202782549777334 0.200565775768471 0 0
0.662708186766547 0.656482822082055 1 1
0.509224868548533 0.50420454254889 1 1
0.52072523955814 0.51532118674186 1 1
0.965902111295587 0.956032817071886 0 0
0.602068341240658 0.596080073490786 1 1
0.654375389186903 0.647638034250038 1 1
0.721257983204246 0.713032195258711 1 1
0.367254608538286 0.36400540556326 1 1
0.655414240313341 0.6481375922787 1 1
0.488741928874361 0.484331297365847 1 1
0.571104657069111 0.565214659694567 1 1
0.605442802033457 0.599196957893586 1 1
0.50985161092851 0.504929688938934 1 1
0.861295748043407 0.852362916301843 0 0
0.367719968948498 0.363658711655121 1 1
0.052819715805762 0.0522237495740063 0 0
0.458938182457205 0.454969882880917 1 1
0.489316226570514 0.483889894710885 1 1
0.280812344979642 0.277497409658882 1 1
0.333567276943172 0.330298683210664 1 1
0.541700295782774 0.535892865666805 1 1
0.398824464347965 0.395054087812972 1 1
0.365303070642914 0.361551699700719 1 1
0.179319216778065 0.177624784181116 0 0
0.279618260383305 0.276497134699778 1 1
0.603444330655755 0.597139685373765 1 1
0.638721213321572 0.631662627393155 1 1
0.547771160450694 0.541584985498369 1 1
0.777361710313817 0.76964147886385 0 0
0.433165427779133 0.429079179979545 1 1
0.364978226145736 0.361961443282671 1 1
0.992779090682263 0.983167009972311 0 0
0.484747575333738 0.479616951294501 1 1
0.330811715275744 0.328091486273394 1 1
0.464951212270379 0.460528596553661 1 1
0.285428026155287 0.28294467081386 1 1
0.424363802476726 0.419796000089618 1 1
0.447728746528924 0.443336728563491 1 1
0.455669435987493 0.451151630761858 1 1
0.865834776381829 0.857845521370527 0 0
0.686122283239513 0.678592734432298 1 1
0.582832939956382 0.577564499870104 1 1
0.558480696782614 0.5534966332457 1 1
0.324663392980427 0.321518257259767 1 1
0.565851216599484 0.559471450693492 1 1
0.475818674596246 0.471077525244529 1 1
0.508882397475524 0.504300855486923 1 1
0.481406545356476 0.476470790213992 1 1
0.313900368506454 0.310372823006603 1 1
0.0925615239084297 0.0917381142947965 0 0
0.426547016997941 0.421694061435695 1 1
0.551983802864938 0.5455144628121 1 1
0.127668103063724 0.126703795791557 0 0
0.327348444276047 0.324603541740044 1 1
0.403037516108077 0.398242424988716 1 1
0.49762086036447 0.492559223988531 1 1
0.416065481888612 0.412038894719385 1 1
0.185579991570865 0.184205082517692 0 0
0.564855680261576 0.560214399617918 1 1
0.528153667066739 0.521961767008872 1 1
0.233807404496709 0.231615194036142 1 1
0.271870115470305 0.269086181643995 1 1
0.556583323380534 0.551739621358224 1 1
0.584109514886641 0.578410964799136 1 1
0.71203772725625 0.704769571365597 1 1
0.306183391270114 0.303692649693048 1 1
0.657932206758248 0.65041115410092 1 1
0.751817638924291 0.745006418616728 1 1
0.596876077965011 0.590569664824412 1 1
0.283086297460138 0.279197584596527 1 1
0.343239394586141 0.338978211010239 1 1
0.399131380377406 0.395248055325734 1 1
0.403364399803286 0.399369185676259 1 1
0.357984074857365 0.353981505289769 1 1
0.627694570881385 0.621406496131223 1 1
0.642348785075199 0.636258032378117 1 1
0.501458809327465 0.496835018611156 1 1
0.506657766384173 0.500664934392258 1 1
0.453784598954741 0.449147309351608 1 1
0.254272262572267 0.25171404353909 1 1
0.120436536552081 0.118242882584804 1 1
0.139536622708066 0.13869297299483 0 0
0.36341598595271 0.359965536881088 1 1
0.377208456171047 0.373472691657646 1 1
0.450926707979276 0.446724638663893 1 1
0.83428423286009 0.826093223536668 1 1
0.372754902251283 0.368729110774578 1 1
0.371328206708076 0.367479739667231 1 1
0.42252477081988 0.418833487931431 1 1
0.608048374957874 0.600887349013665 1 1
1.10384913138849 1.09091883668111 0 0
0.516685690356861 0.511220013395774 1 1
0.352970754635975 0.349041585198175 1 1
0.52635705780426 0.521018843256665 1 1
0.395265059856901 0.391197753783739 1 1
0.704527283702109 0.697666348089476 1 1
0.587641076042138 0.581468308728312 1 1
0.511354437549008 0.506283007263244 1 1
0.501680223784452 0.497143675177139 1 1
0.478719639551042 0.474917937269925 1 1
0.43633463175965 0.431816721774302 1 1
0.411513097011759 0.407212095910103 1 1
0.494200210151978 0.489169328745524 1 1
0.744594156743484 0.737042485649153 1 1
0.372212495780963 0.36805905273938 1 1
0.621719436887125 0.614770554587947 1 1
0.31703327958494 0.314079907836486 1 1
0.717493154449736 0.710706319625206 1 1
0.467659603611405 0.463754033134421 1 1
0.629685270889594 0.623620982761033 1 1
0.522046734139145 0.516609711175938 1 1
0.279045170326105 0.27563662201596 1 1
0.41152615374686 0.407947514167541 1 1
0.485079401580223 0.480235176686823 1 1
0.341121064936365 0.336138735166068 1 1
0.339077287295078 0.335531598632225 1 1
0.389447962752829 0.385130636750481 1 1
0.277810904099988 0.275052130244604 1 1
0.881118440069288 0.873012096125249 0 0
0.51152333125517 0.505347423947013 1 1
0.702312108680627 0.694518625840667 1 1
0.540455914967934 0.535138754151614 1 1
0.652274724219017 0.645693026535757 1 1
0.129224537829788 0.127602696148444 0 0
0.374995660889531 0.370251399160189 1 1
0.649040164616962 0.642459937559129 1 1
0.523150341828946 0.51773906412161 1 1
0.695279369774479 0.689183120215686 1 1
0.654219691863469 0.648234656791908 1 1
0.380147180556634 0.376593127144158 1 1
0.337110532607844 0.333557630117153 1 1
0.146088701197695 0.143910117656491 1 1
0.186956742162193 0.185900858664305 0 0
0.637231645761377 0.630043076259731 1 1
0.321040826767116 0.3183659271579 1 1
0.464765847948425 0.460956334213595 1 1
0.393724200363356 0.389777173331928 1 1
0.469777053521641 0.464706805660284 1 1
0.407440721131949 0.403241489813784 1 1
0.0638044008753073 0.0632953377445146 0 0
0.359471104045822 0.356774955524406 1 1
0.532763947824957 0.527054759964282 1 1
0.44795464250695 0.444507320238607 1 1
0.471951587328058 0.467387839742824 1 1
0.509115950806368 0.504013722277724 1 1
0.553589764899435 0.547378919870528 1 1
0.400108989907584 0.396532110463926 1 1
0.329001694513289 0.325484307210947 1 1
0.893424496809594 0.884449747517412 0 0
0.765348327473963 0.756905422931539 1 1
0.499313637837934 0.494652356467844 1 1
0.431225961727995 0.427563735285729 1 1
0.369146597664843 0.365725890079329 1 1
0.319482854610519 0.315847495602988 1 1
0.49715809274371 0.493211194375459 1 1
0.542398305405961 0.537782349035594 1 1
0.675827249043608 0.668860140453845 1 1
0.605854235166441 0.599490715101319 1 1
0.431293492614238 0.426879055845395 1 1
0.837659932411827 0.828944182336344 1 1
0.421646631302296 0.417779467697387 1 1
0.252247871713292 0.249348999546485 1 1
0.403943723431791 0.400566311449649 1 1
0.410311920381417 0.406237258236013 1 1
0.289737295502784 0.286987663257276 1 1
0.704685391537271 0.697492962539235 1 1
0.553444203793626 0.547782996911649 1 1
0.555088953759683 0.549836816605898 1 1
0.34467292858085 0.340627499578523 1 1
0.59145437794916 0.585041570499376 1 1
0.757857758046828 0.750519708655205 1 1
0.189184379773167 0.187448262373732 0 0
0.685854941894448 0.678659928949969 1 1
0.60625715693339 0.599264856626495 1 1
0.468943632576929 0.464042962952738 1 1
0.230338069837786 0.228050155383165 1 0
0.622473001799535 0.616100476830889 1 1
0.680188832694967 0.673779748550354 1 1
0.175885932884645 0.173542894582157 1 1
0.323623934951419 0.320067123402079 1 1
0.544788226182496 0.53937318147697 1 1
0.319683561799329 0.31652913105451 1 1
0.238961424147468 0.237222953031798 1 1
-0.067096802175772 -0.0658705686817153 0 0
0.770547614360091 0.763028067031782 0 0
0.80759950475229 0.799877832350066 1 1
0.0126175453615618 0.0132250236235663 0 0
0.579436594013087 0.573409200792893 1 1
0.292089005784131 0.289465017798909 1 1
0.574559180202277 0.569815474610657 1 1
0.0681365274469488 0.0671604710506474 0 0
0.669202025304046 0.663154568414703 1 1
0.708634640735042 0.699344687587345 1 1
0.547097907501105 0.541788960740085 1 1
0.280279302267633 0.278495062075432 1 1
0.189864821355246 0.187150862627551 1 1
0.577971452764147 0.571977854482326 1 1
0.122757516876692 0.121593833989102 0 0
0.572622833844481 0.566099898603183 1 1
0.574650388555456 0.569168100852543 1 1
0.359434587446716 0.355216440014456 1 1
0.713807446982627 0.705565833331363 1 1
0.278764735687288 0.275241696476435 1 1
0.354773194814666 0.35158170945834 1 1
0.347662870362385 0.344875590657413 1 1
0.396136432215181 0.391392435566359 1 1
0.506503397700515 0.501687087264586 1 1
0.664131693592775 0.657389316696852 1 1
0.200413064787451 0.198282688008639 1 1
0.319897086382002 0.316580917842297 1 1
0.488495936332045 0.483021047417374 1 1
0.485402423309014 0.480574868262315 1 1
0.699581341515322 0.693663944592239 1 1
0.499159487552583 0.494294032241136 1 1
0.622221752810762 0.614942446352697 1 1
0.242138560122742 0.240014819471604 1 1
0.654599890432776 0.648353274227188 1 1
0.49402736442807 0.489459142213083 1 1
0.248629710866866 0.245790084778927 1 1
0.422549987977948 0.41815640181864 1 1
0.940270568095843 0.928936350905501 0 0
0.702489424344144 0.696125876668391 1 1
0.381673696729165 0.377113660344987 1 1
0.385489541176206 0.38109539874474 1 1
0.119842106930799 0.118325601671046 0 0
0.486452340576171 0.480564016250093 1 1
0.463499588368734 0.459039425665878 1 1
0.75710983581516 0.750371795406434 0 0
0.497633836338764 0.492935802166462 1 1
0.335879642238451 0.33181720249946 1 1
0.500806525338473 0.495743444690088 1 1
0.788794829415919 0.780567829781322 0 0
0.552517314120457 0.547128893281109 1 1
0.567000663840669 0.561568072319937 1 1
0.403508783208969 0.398973959257506 1 1
0.411040105995872 0.406711649371131 1 1
0.443612409734702 0.438636093596612 1 1
0.23040589525726 0.227893449916016 1 1
0.078248154286022 0.0772308198720885 0 0
0.2249929675206 0.222013455707835 1 1
0.521098141829438 0.516372041629271 1 1
0.439426774470499 0.434878457415797 1 1
0.313148708430145 0.309065906372832 1 1
0.66631679893985 0.659732347350322 1 1
0.899989651631935 0.890134776835027 0 0
0.529075212858617 0.524631488378159 1 1
0.451927063642588 0.446178673799589 1 1
0.529400783889871 0.522915157986628 1 1
0.603063949240971 0.5954683608796 1 1
0.268559048397847 0.266226985905652 0 0
0.34919863811022 0.345648425256614 1 1
0.333662459695703 0.330149273187182 1 1
0.691328877451891 0.684803643540169 1 1
0.372067953654883 0.368624677096769 1 1
0.250060111494169 0.247399503681353 1 1
0.301081080304405 0.298464727469518 1 1
0.621538767047246 0.615014547261699 1 1
0.770476096111521 0.762578402538678 0 0
0.427092679436703 0.422437609631586 1 1
0.776026174123284 0.767692475359366 1 1
0.531510073720595 0.525567214894768 1 1
0.729039170312291 0.721795431202948 1 1
0.712552627941716 0.70503133864796 1 1
0.606666508706955 0.60028981683292 1 1
0.276795070777272 0.273592022058257 1 1
0.389732976589217 0.385702898056351 1 1
0.753860972793157 0.746572133601378 0 0
0.320119255315408 0.316724264928317 1 1
0.268921215122622 0.265710023391102 1 1
0.520332148623879 0.514664495549124 1 1
0.656923595698258 0.650366653894549 1 1
0.310761378100985 0.308333445865924 1 1
0.895546033732053 0.886339786381123 0 0
0.414181325889778 0.409260862753899 1 1
0.716407518702807 0.707957632501832 1 1
0.537830474317379 0.53314038453627 1 1
0.276180966933896 0.273299549643247 1 1
0.325445096871385 0.322132948960808 1 1
0.701002386927324 0.693769487704655 1 1
0.317994532570704 0.315150159254519 1 1
0.343556722614664 0.340161376944156 1 1
0.663422552563414 0.657299558249691 1 1
0.530380194643297 0.52510081520348 1 1
0.533707861399117 0.528165346857581 1 1
0.533709582107349 0.528641151419703 1 1
0.48481829414284 0.478841127980643 1 1
0.461113903858489 0.457566205675658 1 1
0.501648584990187 0.49608420855836 1 1
0.919380695117016 0.909744416904721 0 0
0.497735428956432 0.492499137913832 1 1
0.593402820054372 0.588292140591444 1 1
0.29525487427832 0.291928622555718 1 1
0.265808195796451 0.263103458319814 1 1
0.570460494013293 0.563432748720918 1 1
0.105915623035567 0.10485067540538 0 0
0.633804890033692 0.627341944328712 1 1
0.431056421370884 0.427477683460591 1 1
0.311376962534602 0.307428712302037 1 1
0.550468899783976 0.544769906061191 1 1
0.396169219171196 0.392443445635044 1 1
0.435432411947072 0.4313978533577 1 1
0.425897978562697 0.421599671050745 1 1
0.326954245076257 0.322580393350263 1 0
0.705577384267317 0.698004485066203 1 1
0.577940957720172 0.572229606367881 1 1
0.339461306349389 0.335576111541578 1 1
0.603127693060907 0.597305223093093 1 1
0.11790511262075 0.116726653148549 0 0
0.565097922523694 0.559096285470511 1 1
0.568206597340625 0.562205904495469 1 1
0.359585011565726 0.356052092265577 1 1
0.164210911187305 0.161786099298676 1 1
0.478204863743748 0.472845474038774 1 1
0.416563498879873 0.41330599866026 1 1
0.635420944980542 0.629224408286436 1 1
0.381649538736006 0.377138305035462 1 1
0.43644038012627 0.432008445226363 1 1
0.42527980935756 0.421220471955018 1 1
0.753689456853582 0.746153889956589 1 1
0.555968630455465 0.549846399182224 1 1
0.200650646646984 0.198410496746612 0 0
0.500215260688423 0.495153110704962 1 1
0.499749383899473 0.495363113583275 1 1
0.51283322645139 0.507427448105853 1 1
0.812209916203667 0.804638618270515 1 1
0.331361348822175 0.328207356775846 1 1
0.664241335927994 0.657654842052531 1 1
0.651290600113176 0.644443612395202 1 1
0.388331534282661 0.383746532974685 1 1
0.765347936349934 0.757774823043168 1 1
0.751058410974705 0.743750037292699 1 1
0.663801630455857 0.65569277854289 1 1
0.654315431728487 0.648050319965406 1 1
0.304271156161226 0.300779201886187 1 1
0.142243937749526 0.14151797805821 0 0
0.417844471185804 0.414314050884412 1 1
0.598913081141311 0.592629661277394 1 1
0.684188589160517 0.676151069199346 0 0
0.291806878597011 0.288618509821604 1 1
0.52969636293293 0.523946666588441 1 1
0.451955028670641 0.447894311774486 1 1
0.699601617456455 0.691500029634466 1 1
0.716804578728415 0.709460504158519 1 1
0.422447607066085 0.418401832793083 1 1
0.532366093461277 0.52567837310669 1 1
0.58957187583111 0.583063224895479 1 1
0.58023580880604 0.574352853175843 1 1
0.635105637406223 0.628603179683868 1 1
0.50443233175035 0.498743266579085 1 1
0.53373263125952 0.528641057587923 1 1
0.733886815252029 0.726079686781776 1 1
0.557698044020296 0.551767406553293 1 1
0.631514779215779 0.625745515883091 1 1
0.570188363512476 0.565304603096783 1 1
0.594026154710182 0.588000600736097 1 1
0.66246251422474 0.655201645225981 1 1
0.566623141557459 0.561327970935882 1 1
0.555596219750979 0.549300959707336 1 1
0.77004490133492 0.762340417102596 1 1
0.294416658173756 0.291108450460645 1 1
0.189262479127944 0.187760899674254 1 1
0.359067452247239 0.355979373796926 1 1
0.0632833360345242 0.0628328056250763 0 0
0.607050500836302 0.599873902697864 1 1
0.427992003978389 0.423952122589949 1 1
0.2109389587945 0.208649993614409 0 0
0.459529378173211 0.454600430571927 1 1
0.674045120585223 0.666698617651509 1 1
0.574280117926881 0.567522389599287 1 1
0.504321484264191 0.49956777296188 1 1
0.750039242509055 0.742617977756466 1 1
0.596412203179816 0.590997708372044 1 1
0.595276032105232 0.588619148691052 1 1
0.755037557236617 0.74757708503412 1 1
0.435512224594975 0.430035777465334 1 1
0.515681174023719 0.511098577038612 1 1
0.503210806929242 0.49810943759094 1 1
0.494715190414618 0.489161970275061 1 1
0.796613416522551 0.788493486748188 0 0
0.606203373066306 0.599298071302929 1 1
0.207840985727968 0.20484136127588 1 1
0.635146262219727 0.628783352210204 1 1
0.405645151190363 0.401485836722331 1 1
0.356318057761135 0.352865977674054 1 1
0.229110331541808 0.227731888370393 1 1
0.465741489521351 0.460300910908645 1 1
0.686662532222082 0.679648297799816 1 1
0.584755951425046 0.579050105470696 1 1
0.563652112318671 0.557813832489241 1 1
0.403596720148993 0.398920617826486 1 1
0.502337694923551 0.497604396608551 1 1
0.106707453355643 0.10566137908504 0 0
0.748473466421049 0.740271529499465 1 1
0.557175956178956 0.550990004101347 1 1
0.702025590876746 0.694856349598406 1 1
0.679055547063126 0.672769897718175 1 1
0.162002311531204 0.160581609532044 0 0
0.362792809272101 0.359311707796851 1 1
0.378261548864038 0.373797367703676 1 1
0.500356963009377 0.49612896338642 1 1
0.550366981195947 0.544167948611668 1 1
0.717734872325326 0.710153204611228 1 1
0.203469549567246 0.201438904127751 0 0
0.437900404796003 0.433586944450796 1 1
0.612758228274344 0.607270872915618 1 1
0.391602320579799 0.387558294659885 1 1
0.496086166021178 0.490875742843499 1 1
0.445907650501808 0.441996889536257 1 1
0.486955597099425 0.482138955209587 1 1
0.156775727953929 0.155018683726337 0 0
0.438041759449319 0.434102293761559 1 1
0.347606059900469 0.344042105671788 1 1
0.293415309275049 0.289737993891574 1 1
0.466220355910112 0.460785585294504 1 1
0.369909444406653 0.366131417044562 1 1
0.413063114375245 0.409853334474058 1 1
0.755305460531196 0.747649223932501 1 1
0.549561758565848 0.544366650260985 1 1
0.302423451856406 0.298950082306887 1 1
0.469803011871511 0.463838730972017 1 1
0.598175723038717 0.59180048969426 1 1
0.174673924114036 0.173972220711014 1 1
0.538929284761159 0.533806913663329 1 1
0.877530024767873 0.868711155452266 1 1
0.501818129483978 0.496492142088295 1 1
0.247823920162201 0.245246387671228 1 1
0.235568965357759 0.23379055040576 1 1
0.441988554951219 0.437686709367398 1 1
0.570862272004277 0.565670177804844 1 1
0.506787730436116 0.501005211918664 1 1
0.746889510129368 0.739052315490315 1 1
0.485502664414393 0.47972454587785 1 1
0.456782394760596 0.452236958202252 1 1
0.409700915339358 0.405369955221121 1 1
0.735772550976395 0.728400588710054 1 1
0.612431502586097 0.606155595130434 1 1
0.328313967704986 0.324834085913124 1 1
0.423702985791604 0.420086802273566 1 1
0.632632116834997 0.625008579534256 1 1
0.578178497453204 0.571587162375647 1 1
0.64280924087962 0.635641968149022 1 1
0.547086030896707 0.541701123386383 1 1
0.0270530920335898 0.0271652174198298 0 0
0.359475344204905 0.356575075098599 1 1
0.704310740962269 0.697600668220101 1 1
0.708928953722588 0.701371775867706 1 1
0.473836690066516 0.469057448067485 1 1
0.500905670970525 0.495669245639208 1 1
0.577446389776501 0.570750610908296 1 1
0.356252953090201 0.352839753429407 1 1
0.430395631235035 0.426567428839985 1 1
0.487799224931205 0.483885363323328 1 1
0.461009901492378 0.456898563554367 1 1
0.557539970404719 0.552022337269342 1 1
0.227063222233056 0.224529524952806 0 0
0.459640733750651 0.455372509838856 1 1
0.48445918729408 0.479058427377322 1 1
0.657049945592321 0.648790473034751 1 1
0.851476984057672 0.842865684422603 0 0
0.370549445311332 0.367050331760935 1 1
0.599098490163655 0.592623454816 1 1
0.563631273756017 0.55845156697549 1 1
0.880459616973994 0.871073426925673 0 0
0.276482377043019 0.273567385114522 1 1
0.360135015867028 0.356750998891623 1 1
0.271549855876085 0.268405532850742 0 0
0.51251982389988 0.507103616269744 1 1
0.327374589625637 0.323737723551628 1 1
0.230667604280559 0.22776061641604 1 1
0.428655710421074 0.424488592705808 1 1
0.47852308625317 0.47321566130029 1 1
0.299307518138988 0.296257695568286 1 1
0.614986295747941 0.608089908772144 1 1
0.361159554441374 0.356916280905766 1 1
0.259895967291645 0.257197457510449 1 1
0.369915139653605 0.365904108049029 1 1
0.556575569551088 0.551109112832566 1 1
0.217851221730816 0.214858055382125 1 1
0.385598714938972 0.380812612760764 1 1
0.366523206681709 0.363206173269824 1 1
0.476573472636264 0.471395773087603 1 1
0.520342189712163 0.51508841442093 1 1
0.827708248749285 0.820250646967923 1 1
0.646760586555575 0.640144532554541 1 1
0.346562996817176 0.341740157417709 1 1
0.69268733436463 0.686309475591063 1 1
0.427642022271865 0.422893034769609 1 1
0.41051571525335 0.406270420974355 1 1
0.340651166817673 0.337770430055351 1 1
0.805110858263358 0.797386976510026 1 1
0.740449096858011 0.733154454931739 1 1
0.750058261035246 0.741922829801198 1 1
0.428213045500178 0.423970620585627 1 1
0.544385164265458 0.539411840885438 1 1
0.464883259311984 0.459692592874318 1 1
0.383545020700114 0.379513190392713 1 1
0.792016170978503 0.783497163151769 0 0
0.370169288647691 0.36628663631624 1 1
0.432150714151042 0.42753246777924 1 1
0.813723757358053 0.805640580490373 1 1
0.464035541975989 0.458176799183096 1 1
0.524844363110819 0.519714713884126 1 1
0.563456645708816 0.557199614281768 1 1
0.691926971954042 0.684335509235651 1 1
0.598949699071043 0.593334173090394 1 1
0.46008500096665 0.455835842210551 1 1
0.677759726446453 0.671621880417879 1 1
0.394752616345626 0.390550108384174 1 1
0.651685535763931 0.644873646944487 1 1
0.487008813169475 0.482033957707597 1 1
0.622536711662318 0.616900524985039 1 1
0.75629067479854 0.748027103180416 1 1
0.632836324839841 0.625910883499628 1 1
0.655189980537265 0.64892458593596 1 1
0.291936535464813 0.289508875355977 1 1
0.443895469251917 0.439114002573515 1 1
0.386666420550446 0.382826408793571 1 1
0.39131848054802 0.387567550640213 1 1
0.829330763177023 0.821062402651522 1 1
0.580603971264077 0.575354666705468 1 1
0.511536144474902 0.506916113316442 1 1
0.374646857678287 0.370755747640835 1 1
0.673348373582548 0.665927020877181 1 1
0.512680698551189 0.507500597308034 1 1
0.5045093932911 0.498764691807427 1 1
0.616314033295649 0.610986526623723 1 1
0.632987609892207 0.627734542678238 1 1
0.652361561945562 0.643883575925767 1 1
0.20161877531336 0.199348341429262 1 1
0.436192657273219 0.432315364703426 1 1
0.546526757580369 0.540474599206042 1 1
0.387038587882354 0.382540792729304 1 1
0.352986068694197 0.348705599751071 1 1
0.270648408698068 0.268094722829642 1 1
0.302853141476359 0.300095142981155 1 1
0.382059483914921 0.377900026269256 1 1
0.197388059223336 0.195347551490772 1 1
0.785303973639876 0.778045460225955 1 1
0.526166985577412 0.52076926348811 1 1
0.345023774537567 0.340953273173423 1 1
0.460668994276348 0.454557273772388 1 1
0.562525912180018 0.557619771026885 1 1
0.335141411739037 0.332465891895345 1 1
0.553584418853045 0.548058031040792 1 1
0.487153304124772 0.482345016361979 1 1
0.629000101450189 0.620811550477637 1 1
0.10042884937293 0.0995162743501025 1 1
0.0915263211620517 0.0899292256782115 0 0
0.646107945544917 0.63940630995988 1 1
0.676339476205356 0.6690203840046 1 1
0.262017157913739 0.258432167753557 1 1
0.577860470038976 0.57242313254209 1 1
0.266298707549788 0.263960413554081 1 1
0.393933446907709 0.389736089617279 1 1
0.465403235780949 0.460280683483621 1 1
0.374022705100039 0.370795426424239 1 1
0.510556803001098 0.505793841886905 1 1
0.619687820856078 0.613105876178464 1 1
0.487909911141311 0.482839000482458 1 1
0.361503181140992 0.358201068752181 1 1
0.16932829171459 0.167888082507444 0 0
0.551408851030206 0.546133106811517 1 1
0.731098722448315 0.723102752774977 1 1
0.187362524607666 0.184276577611414 1 1
0.661517352344023 0.654195965781009 1 1
0.382968929124492 0.378483885636703 1 1
0.359002416677822 0.355253274053522 1 1
0.409779194007848 0.405183573468456 1 1
0.706597305511827 0.699611716635575 1 1
0.268151234922547 0.265710798483293 1 1
0.668464867292111 0.660729908024978 1 1
0.535264775017327 0.530662114912756 1 1
0.340519462909639 0.336738203531419 1 1
0.172565077122724 0.170832649902928 0 0
0.417288497122864 0.412933438790172 1 1
0.370519327247135 0.367686243685047 1 1
1.05559723357469 1.04494354487719 0 0
0.568646200101554 0.562688849134427 1 1
0.544932489011796 0.539254120800089 1 1
0.303906272447553 0.301397214526723 0 0
0.359618732470167 0.356173045710399 1 1
0.477113528500652 0.472999423439308 1 1
0.311561536958626 0.307911151571513 1 1
0.492203097620149 0.487264922236998 1 1
0.288485274201409 0.285456412544442 1 1
0.275457147108804 0.273241674409117 1 1
0.507331518221646 0.501356228393918 1 1
0.263421222490582 0.260006943694653 0 0
0.835474660440527 0.826890168473108 0 0
0.364241365655977 0.361478040749539 1 1
0.765199412184622 0.757673507938077 1 1
0.477535432910783 0.473248939100556 1 1
0.587788799816511 0.582078861162432 1 1
0.0550417127540951 0.0551630077866155 0 0
0.448732059962798 0.444233101518074 1 1
0.586559291329982 0.580840941726577 1 1
0.353864867510216 0.350657539283653 1 1
0.307987224432954 0.30489581768986 1 1
0.479762077935727 0.474727852385184 1 1
0.290762625077066 0.287703291556551 1 1
0.329312180560587 0.325319181108545 1 1
0.292494551475281 0.288519296964702 1 1
0.258667542975464 0.255466052854378 1 1
0.775765667678369 0.766576111664085 1 1
0.340501347836468 0.337467639338307 1 1
0.379006058860043 0.375233779949527 1 1
0.345984060889211 0.342341524053712 1 1
0.213615128169645 0.211336092779197 1 1
0.468921709544739 0.464033480739841 1 1
0.347597042639009 0.344598516800158 1 1
0.649243161378247 0.642311031139784 1 1
0.520366025838943 0.51527727019256 1 1
0.4274408050717 0.423835926952749 1 1
0.670181427067926 0.662114280228443 1 1
0.374700632061605 0.36997493762025 1 1
0.495450366942459 0.489650996878513 1 1
0.521912859500773 0.5165549593542 1 1
0.802303045131764 0.79395932724649 0 0
0.722316792610074 0.714675743825999 1 1
0.125405908323784 0.124504214023154 0 0
0.481608312132616 0.477008622028163 1 1
0.595772568727679 0.589370660901463 1 1
0.358883456843621 0.35560772719991 1 1
0.416947866292666 0.412220976002878 1 1
0.705114259058307 0.698210643010463 1 1
0.53751857724991 0.531634740364729 1 1
0.709758284328566 0.702110210337124 1 1
0.291814789384371 0.289248956705751 1 1
0.316925429503951 0.313462664466714 1 1
0.604070014937672 0.597456848597117 1 1
0.543489566190524 0.538486766035254 1 1
0.395610802574855 0.391435847140965 1 1
0.528049161661245 0.521619444878783 1 1
0.756427232153676 0.746828898213315 1 1
0.721258981785648 0.713203936825436 1 1
0.645571188407707 0.639124643081482 1 1
0.235158334361994 0.232857184161721 1 1
0.616853523194969 0.609897561586157 1 1
0.245533713385218 0.242971488923477 0 0
0.527777480945627 0.52265939503188 1 1
0.477368538778503 0.472697980632181 1 1
0.592120955735946 0.586164890083477 1 1
0.830834718225272 0.823352613515605 0 0
0.577892284745659 0.570758680408908 1 1
0.60963249720515 0.603406803025589 1 1
0.730963313483644 0.72331978519276 1 1
0.740716839021237 0.73305348426745 1 1
0.455110933050225 0.450362878173769 1 1
0.518598011007098 0.513469759423906 1 1
0.87667026631285 0.867422697064393 0 0
0.769051397346632 0.760140877465103 1 1
0.332931952277358 0.329963548811714 1 1
0.779777258422165 0.771596876302177 1 1
0.768267815996782 0.76055850757807 1 1
0.557051872004257 0.551222898791532 1 1
0.0854166202798909 0.0848823759971052 0 0
0.206986985105747 0.205120469352719 1 1
0.617888906358171 0.611541021742591 1 1
0.509905955161995 0.505017399505167 1 1
0.681307352725545 0.673049713107485 1 1
0.488296973732976 0.483116595299127 1 1
0.774077602214205 0.765223734742294 1 1
0.40894620345125 0.404273923360897 1 1
0.666580034755273 0.658773302059308 1 1
0.630831687469846 0.625605135136857 1 1
0.367369394529945 0.364220681625928 1 1
0.398709664823207 0.3953277811198 1 1
0.221664509768687 0.220049028923078 1 1
0.669135126824649 0.662479086615735 1 1
0.647688025084173 0.640544078634807 1 1
0.586387991590174 0.579931987719681 1 1
0.436674171961345 0.431210984719872 1 1
0.507988208629054 0.503163057487456 1 1
0.436793842833022 0.432906894208584 1 1
0.211773397197552 0.209475117944746 1 1
0.246116932505064 0.243408551367689 1 1
0.715584331877291 0.708667116061272 1 1
0.581415443403032 0.574635117005054 1 1
0.345444993346495 0.340823529165621 1 1
0.656379791213785 0.649364292213226 1 1
0.809666237258638 0.800265188974664 1 1
0.667177791970535 0.659667178045184 1 1
0.498908530532299 0.495198127725351 1 1
0.36821202139916 0.364905083244724 1 1
0.438053722456441 0.43334506150549 1 1
0.321709147903958 0.318136782592847 1 1
0.23523751170513 0.232232736676141 1 1
0.687706194946709 0.681029767786867 1 1
0.327729520761105 0.324931457647473 1 1
0.630923602116364 0.624984411973391 1 1
0.375870851907102 0.37236622776837 1 1
0.583020758239746 0.577762830920763 1 1
0.634312362610401 0.628131099131168 1 1
0.508261931585529 0.503698960067902 1 1
0.542218373316926 0.536789324645276 1 1
0.562212247258078 0.55659578596367 1 1
0.741633382047503 0.734516015369241 1 1
0.427490874395777 0.423390211084946 1 1
0.552954303682083 0.548618172009779 1 1
0.424499852642721 0.420042112228202 1 1
0.42334058213021 0.419062531055289 1 1
0.617083086184078 0.609839994644516 1 1
0.348600855972578 0.345068449719693 1 1
0.62016245451053 0.613497217962955 1 1
0.389287513951992 0.384649920924912 1 1
0.31704485106708 0.313292206206788 1 1
0.678166059236595 0.669846878956516 1 1
0.443790363120393 0.440251903791383 1 1
0.508126790573363 0.503929621938634 1 1
0.427355008565547 0.422206024509343 1 1
0.905058003981627 0.896180496319175 0 0
0.560153240314592 0.554880617257154 1 1
0.382071478482456 0.377570517957854 1 1
0.676863700504397 0.669128671373312 1 1
0.552213473925231 0.547422704381503 1 1
0.630600955881548 0.623377773769573 1 1
0.433676324546077 0.428231105116125 1 1
0.647484478099258 0.641152233289718 1 1
0.711888841149553 0.704454960648896 1 1
0.437831495258784 0.433471142763586 1 1
0.372910243159799 0.369318493250084 1 1
0.383994280478074 0.380560031679225 1 1
0.423437590743789 0.419765053110924 1 1
0.445452877342762 0.441203519016606 1 1
0.603641587750643 0.598003420138805 1 1
0.32694290988065 0.32400776240047 1 1
0.589046716356051 0.583340038030666 1 1
0.601691680536633 0.595126906957663 1 1
0.555626477838633 0.549658562829476 1 1
0.49229204239695 0.487203653685173 1 1
0.612360935654134 0.606477251365376 1 1
0.533389934952921 0.528277279060225 1 1
0.545037744075103 0.539608082270769 1 1
0.426137606402501 0.421910850765841 1 1
0.200614957461356 0.19798230740431 0 0
0.401819197948287 0.397586722654166 1 1
0.495277171639 0.491007410904001 1 1
0.46985761185662 0.464135938707907 1 1
0.685570975352837 0.679005942051198 1 1
0.480963320272042 0.476534923300146 1 1
0.488498337917386 0.484025400098122 1 1
0.588141213998956 0.582035712108748 1 1
0.276197401337854 0.273099697007839 1 1
0.441647456854771 0.437641900890148 1 1
0.429593654862768 0.424524092767138 1 1
0.304649174697405 0.302213994414721 1 1
0.588410478114898 0.583156449371487 1 1
1.0164791600709 1.00632374135221 0 0
0.331366810104033 0.327541811133917 1 1
0.599302515834697 0.593840736745386 1 1
0.231152951261946 0.228949159145395 1 1
0.530225875274013 0.524734593006924 1 1
0.586594887913017 0.580593939961564 1 1
0.320250888707163 0.316990732640959 1 1
0.281871160144395 0.279348447126995 1 1
0.598493645983759 0.59267921221796 1 1
0.449113661148079 0.444305204753545 1 1
0.786131031949715 0.778699994488039 1 1
0.633686526106877 0.627522603266124 1 1
0.611487488150582 0.604640403135328 1 1
0.320187995560906 0.317139653856545 1 1
0.348760300015762 0.344366221078799 1 1
0.577394311894939 0.571445498266339 1 1
0.215320984016986 0.213748879690413 1 1
0.586116020451407 0.579893094308638 1 1
0.280621305629437 0.276933842143427 1 1
0.664712425702933 0.658217831854068 1 1
0.43146421917658 0.42596569269194 1 1
0.433190647376643 0.428941460893821 1 1
0.63090257295785 0.624212443482647 1 1
0.606655819694275 0.600905933809999 1 1
0.331834885537896 0.328564885094854 1 1
0.452867969617269 0.447672389524402 1 1
0.566450967464181 0.560025839185014 1 1
0.631180956130489 0.624874934297313 1 1
0.55654269582129 0.549338841095599 1 1
0.614822952421128 0.608516988760954 1 1
0.391065346292812 0.387089630139012 1 1
0.745234654038974 0.73733851455062 1 1
0.38029973842093 0.377183300168215 1 1
0.32324773664398 0.320231001316687 1 1
0.657814185671748 0.650328486674972 1 1
0.384850224636777 0.380046824603509 1 1
0.482066834924227 0.477128014778925 1 1
0.447953910393357 0.442839166429645 1 1
0.618428200627429 0.612338268335688 1 1
0.585673445003303 0.579778362988143 1 1
0.739756879097109 0.731946551672093 1 1
0.398807421666711 0.39572398462007 1 1
0.407513015070744 0.403603807320446 1 1
0.261129290518627 0.258511759846649 1 1
0.412135086624124 0.408252905702836 1 1
0.606130160855974 0.59951887852067 1 1
0.694878375205156 0.687723842607673 1 1
0.76402464143771 0.756787931337397 1 1
0.499656678648988 0.494556211554343 1 1
0.429442457616487 0.425169925513245 1 1
0.386504495961819 0.382842648940897 1 1
0.662585242825222 0.656365242513992 1 1
0.609468107602101 0.603063315381631 1 1
0.150445576382578 0.148678589533192 0 0
0.538696498579279 0.532926704205561 1 1
0.515735187498698 0.510938948994795 1 1
0.574050090386042 0.568334062894691 1 1
0.359176540089993 0.355657214477527 1 1
0.307923639024216 0.304644823010407 1 1
0.180851720893577 0.179637621558763 0 0
0.558313164340154 0.552407654278763 1 1
0.228450256616053 0.226978340536626 1 1
0.717075794185796 0.710154501172427 1 1
0.377858347239092 0.374511920652741 1 1
0.344835032012122 0.341013929803137 1 1
0.431876816899472 0.427683329174167 1 1
0.308104509487756 0.30591234982481 1 1
0.203747292585831 0.201167525142096 0 0
0.343199800151875 0.339095432284814 1 1
0.350247316929688 0.346290305460358 1 1
0.308222837701389 0.30531545753495 1 1
0.366393708011452 0.363367743990503 1 1
0.297524407413584 0.294617065492561 1 1
0.718350272875934 0.710823074205454 1 1
0.757479078105135 0.749397717101589 1 1
0.514057176818797 0.509274758519112 1 1
0.389963495075323 0.385673334308336 1 1
0.47920943931365 0.474097709466167 1 1
0.525616379522155 0.520548579241647 1 1
0.51673871710048 0.511900616871475 1 1
0.523040324937114 0.516720350052611 1 1
0.875018107897645 0.865931705517626 0 0
0.341670104439357 0.33854223553293 1 1
0.620612039460496 0.613532551978639 1 1
0.483401116471179 0.478891990601911 1 1
0.37372323025573 0.37002258969772 1 1
0.374974743444081 0.371418191632089 1 1
0.744174333455224 0.736993557945218 1 1
0.516149949335827 0.51102906559106 1 1
0.578751559850483 0.57258082748417 1 1
0.453030085756164 0.448273682819626 1 1
0.731177249813274 0.724264000732888 1 1
0.549192267353415 0.54364639322544 1 1
0.660373607758909 0.652999411615612 1 1
0.384997392723243 0.381047871013025 1 1
0.743313659890948 0.735763630769963 1 1
0.626235948682224 0.618535393260562 1 1
0.163069181973443 0.161320746410325 0 0
0.3309666484702 0.3280967100493 1 1
0.692888106789077 0.685931020566617 1 1
0.648042336471722 0.642086807319409 1 1
0.566378008740882 0.560571028775364 1 1
0.687058933919753 0.67964358568314 1 1
0.374621993209533 0.371551610641775 1 1
0.345177206007127 0.341669349222833 1 1
0.427502054041808 0.423219791074681 1 1
0.869559090486638 0.860725858340768 1 1
0.268064357285795 0.266036955815411 1 1
0.372302489292603 0.369075024557391 1 1
0.283861583948317 0.281081359718576 1 1
0.390232116894612 0.385784403987599 1 1
0.609373357493461 0.60336960832193 1 1
0.513632201814019 0.508590953894257 1 1
0.763149503982051 0.755985396424706 1 1
0.580825282673755 0.573841800821687 1 1
0.331938746340939 0.32793127156077 1 1
0.352966227955268 0.349465728208554 1 1
0.45790798557038 0.453572773356851 1 1
0.421637220996655 0.417048006347477 1 1
0.526222620595567 0.520212225214415 1 1
0.434442922131407 0.429979521742753 1 1
0.557868818229951 0.553123457351463 1 1
0.539161620726007 0.534129774313125 1 1
0.61114018058423 0.604850727296718 1 1
0.345961213681111 0.342321197037528 1 1
0.28890849503308 0.285064406331557 1 1
0.586745559946402 0.580520845046675 1 1
0.713679144378281 0.705109703029768 1 1
0.403675959762197 0.399959903605226 1 1
0.384458326022182 0.380287370172401 1 1
0.611752689235349 0.60655762993845 1 1
0.0706195154394949 0.0708181242667717 0 0
0.441251477982977 0.436970146185071 1 1
0.386364349890003 0.38189877918959 1 1
0.592632574712822 0.586867569180187 1 1
0.36535005293979 0.361800690281539 1 1
0.564434716079793 0.558679424941966 1 1
0.620886150636279 0.61379171141549 1 1
0.323173188581531 0.318260723857686 1 1
0.231505199901952 0.228988526536698 0 0
0.42925039861305 0.425300944543383 1 1
0.569852256775719 0.563953087341997 1 1
0.516157893007525 0.5107272878678 1 1
0.31792990661482 0.314887183014113 1 1
0.680345754460035 0.672739273750016 1 1
0.652298314014687 0.644555927185568 1 1
0.764391041459849 0.755587616976797 1 1
0.676886808103732 0.670512681485645 1 1
0.66510732948931 0.658762334564251 1 1
0.454792860321172 0.449736131429988 1 1
0.632262866364411 0.625342761853702 1 1
0.454740506696306 0.451646810096687 1 1
0.560504527853106 0.554527423423701 1 1
0.707020532792831 0.699133446302408 1 1
0.661103055426078 0.653791864292749 1 1
0.782015485212263 0.774953352568574 0 0
0.751242013870571 0.743320540583335 1 1
0.614345299554954 0.60741135088497 1 1
0.395064028866964 0.391383567333321 1 1
0.303554467125598 0.300917215043263 1 1
0.50394537152223 0.497778330206462 1 1
0.357774173479947 0.354081260549961 1 1
0.724451149816296 0.716687741404671 0 0
0.669118082633043 0.661496029728848 1 1
0.635078195484853 0.628573725588098 1 1
0.085201390374256 0.0841400129215863 0 0
0.541749022006995 0.537030168335312 1 1
0.619111374147161 0.612007957016073 1 1
0.449835473410859 0.445608007291636 1 1
0.363829655684776 0.360109923441111 1 1
0.604057311233648 0.598100631604838 1 1
0.633885172282524 0.627296200945567 1 1
0.351551998656542 0.347847561496369 1 1
0.411217532858293 0.405774387272292 1 1
0.213237866418615 0.210710292033576 1 1
0.521909505631291 0.516270482004075 1 1
0.663113043227909 0.656873900795356 1 1
0.248496973481276 0.246061258954436 1 1
0.387704511616672 0.384332492616757 1 1
0.526218074602186 0.520628815462419 1 1
0.5343036293346 0.528301311362503 1 1
0.501097248945881 0.495099747971556 1 1
0.501149141958206 0.496730998221317 1 1
0.72547559200908 0.717426505907921 1 1
0.512059107146126 0.507493456009989 1 1
0.218201782983278 0.215860709864761 1 1
0.197248155126946 0.195100035696978 1 1
0.599787028356045 0.592791597880035 1 1
0.555905131275452 0.55105732686098 1 1
0.442420374249612 0.437783447951269 1 1
0.657753253328043 0.649895031607677 1 1
0.460343766723004 0.455423635466262 1 1
0.411585092283141 0.407106727581564 1 1
0.531817471420764 0.52638268477434 1 1
0.35755718144484 0.353438278997383 1 1
0.528293458566189 0.523657638402897 1 1
0.538486769967698 0.532646410053458 1 1
0.812630225220891 0.804724799184222 1 1
0.731936983310541 0.725270898524694 1 1
0.592281590161543 0.586306333487887 1 1
0.437697040662499 0.433530663900169 1 1
0.0411944059215741 0.0408515416895272 0 0
0.495219598830963 0.489898098364042 1 1
0.282170140940559 0.280001806546135 1 1
0.632933595367163 0.626259171930555 1 1
0.576048706421462 0.570521239396822 1 1
0.573052410141257 0.566999069155805 1 1
0.596205367921985 0.589570808353016 1 1
0.369709178298232 0.365925966185061 1 1
0.396114501278205 0.392336739041922 1 1
0.55079119640819 0.545366130311302 1 1
0.442223265676129 0.438319021926328 1 1
0.476614806933283 0.47200841320634 1 1
0.30363879919891 0.29994954698959 1 1
0.360665454537 0.356711681429654 1 1
0.48990719535789 0.485791043650205 1 1
0.71923917228618 0.712209937839042 1 1
0.427702900997408 0.423467008876113 1 1
0.50412482797515 0.498789428437835 1 1
0.500138555025697 0.496006130336834 1 1
0.484002687459999 0.478385502240277 1 1
0.560302950707382 0.5541117644731 1 1
0.414470464792409 0.40953773373113 1 1
0.506161667316058 0.500524978746045 1 1
0.49838226376463 0.493413495203614 1 1
0.702856762086341 0.695860166668001 1 1
0.814161618749732 0.806123475705499 0 0
0.319678809645298 0.316422975113121 1 1
0.153190025555109 0.151459722610499 1 1
0.668292247506849 0.660809513208412 1 1
0.512487400346521 0.506880800720481 1 1
0.589633865692413 0.583232591141424 1 1
0.439586359708135 0.435582319989115 1 1
0.361264454175884 0.357801998468484 1 1
0.513814943434175 0.509013466811222 1 1
0.548486031460118 0.543955900650942 1 1
0.958701654578753 0.949791105310245 0 0
0.325002527311647 0.322081685565563 1 1
0.464802570732097 0.459940733098389 1 1
0.143412112646036 0.141827056364765 1 1
0.462048354970293 0.457720523634775 1 1
0.413666671357599 0.409367952150182 1 1
0.650597650871647 0.643508296186311 1 1
0.930280660061865 0.920367427109968 1 1
0.481855436989798 0.476848347296757 1 1
0.387904136537414 0.384226405881801 1 1
0.976504959980046 0.965743602027874 0 0
0.733330773008041 0.725308680027315 1 1
0.535501137197676 0.53088307106872 1 1
0.767387690671372 0.759722293943046 1 1
0.512977212486165 0.507529243485981 1 1
0.543090435130006 0.537392107018355 1 1
0.699944035944987 0.692701129797691 1 1
0.517997460956961 0.511259531306079 1 1
0.0991830301785515 0.0975526274685893 0 0
0.379397240087038 0.375863343078665 1 1
0.589847313909122 0.583350440466909 1 1
0.503449654834571 0.498424096226509 1 1
0.76547069752399 0.757987384249537 1 1
0.459765360276538 0.45458174473815 1 1
0.180979165592448 0.179974361779022 0 0
0.742122839416777 0.733365505246068 1 1
0.629297406049148 0.62259092976508 1 1
0.451305726684381 0.44743537591595 1 1
0.291886325732445 0.288787593679007 1 1
0.593228090459896 0.588928295901973 1 1
0.642916430080521 0.637233680305531 1 1
0.28835394717645 0.285119084770705 1 1
0.398362489931163 0.395259264039291 1 1
0.628935194552773 0.622719845791754 1 1
0.539498530148439 0.533908537542185 1 1
0.341113993355081 0.338240467521213 1 1
0.413367144232521 0.409039590908992 1 1
0.714865675251536 0.707054738179283 0 0
0.270624471064194 0.267349747909495 1 1
0.680893028672699 0.672916042577834 1 1
0.728722554563657 0.719676835188806 1 1
0.418360380984973 0.415239391232066 1 1
0.43429579046794 0.429816044990018 1 1
0.669149354930335 0.661023562389515 1 1
0.496308244163035 0.490998496475436 1 1
0.593731610396446 0.5877414126534 1 1
0.55709024352041 0.550670132340508 1 1
0.706939894501716 0.699059932530002 1 1
0.319126793118874 0.316235809140765 1 1
0.512441784577651 0.506718557774342 1 1
0.0225174285172844 0.0220704940197344 0 0
0.527298600437157 0.520927014930324 1 1
0.457287836743563 0.453419157112946 1 1
0.528563280448397 0.523159154859396 1 1
0.572206332813234 0.56569830536483 1 1
0.280674669389205 0.277418722274992 1 1
0.384684376160995 0.380452740597742 1 1
0.396722407659638 0.393319696722765 1 1
0.602626636390157 0.597168914073592 1 1
0.523001744030883 0.518623578679223 1 1
0.710312219863551 0.703088605613173 1 1
0.131480557160374 0.130317854046639 0 0
0.411919765844928 0.407389823770805 1 1
0.2952099879038 0.292598953037134 1 1
0.485268400710413 0.478629193985186 1 1
0.807573604035599 0.797746635071484 1 1
0.193415540914885 0.190568608363286 0 0
0.464700327858656 0.459905880301903 1 1
0.592976245303435 0.58700278616836 1 1
0.799935326947686 0.791379871436713 1 1
0.999704213828619 0.988889349103985 0 0
0.673017025184608 0.665185005238187 1 1
0.565988105003174 0.559293398099418 1 1
0.584539349195983 0.579067842897779 1 1
0.477835676334285 0.472498327409642 1 1
0.318386784683198 0.315997191013286 1 1
0.645382721495168 0.638235964703433 1 1
0.508955197819002 0.503873052096452 1 1
0.564194065244869 0.557711300590575 1 1
0.27809769528727 0.275430021338972 0 0
0.610374613255601 0.604922319256353 1 1
0.479529538373693 0.475132175027579 1 1
0.557073841874753 0.552163792840153 1 1
0.469324823781733 0.464283007813462 1 1
0.454937679209607 0.448615455823238 1 1
0.735209520759691 0.728285923297318 0 0
0.218076556331306 0.215635866864491 1 1
0.224120898458492 0.221454151013524 1 1
0.691136983115808 0.684724785961234 1 1
0.303975199015643 0.300698528760389 1 1
0.40969452181168 0.404956411301738 1 1
0.440909059313777 0.437096180264585 1 1
0.469759188434902 0.464282648850715 1 1
0.397201984123659 0.39355071795539 1 1
0.388110980701502 0.383957064670584 1 1
0.459656387165181 0.455098296172429 1 1
0.650165693517566 0.643904671954128 1 1
0.377101676131184 0.373039116373551 1 1
0.419797373913146 0.415943239685511 1 1
0.479089718778952 0.473445180438403 1 1
0.40783422492296 0.402740430780976 1 1
0.378680214353058 0.374423729045732 1 1
0.484512268725859 0.479071456213404 1 1
0.546385380327498 0.540335292548588 1 1
0.547973587438835 0.54300927301302 1 1
0.572085441194139 0.565520810492241 1 1
0.731070835411411 0.722516311864647 1 1
0.267386615843338 0.264764183089788 1 1
0.837014526597639 0.828459411313537 0 0
0.369899857581543 0.364668976567437 1 1
0.368950374146227 0.364983647649398 1 1
0.750568124192482 0.742559951775696 1 1
0.331158006584834 0.327313324134191 1 1
0.777024291755145 0.768946111207405 1 1
0.0827916550578633 0.0823583273066224 0 0
0.654662948485416 0.647821386391582 1 1
0.514228887005049 0.509140190286741 1 1
0.443508842419513 0.437946992950584 1 1
0.557438377714474 0.551030168391506 1 1
0.55443315473585 0.549817518096996 1 1
0.554087107063429 0.548427639012825 1 1
0.367491848887661 0.363662451062104 1 1
0.918882224372627 0.908967661358927 1 1
0.660098416614065 0.653639832345929 1 1
0.00658883365403746 0.00714039226824567 0 0
0.415629301397169 0.410970774057373 1 1
0.565854655853412 0.5601925648122 1 1
0.499926806554579 0.494624347433636 1 1
0.110112368552361 0.109492942826832 1 1
0.353402726457398 0.350013842415871 1 1
0.50840332633145 0.503332086913162 1 1
0.7129929043673 0.706556268601424 1 1
0.460541915582926 0.455467357430183 1 1
0.029519691515891 0.0292469115772297 0 0
0.226127656255399 0.224334229044275 1 1
0.381477840045902 0.378518954805413 1 1
0.575418594887092 0.569849039610804 1 1
0.558787494306373 0.552366893022362 1 1
0.341603185546507 0.337923138015058 1 1
0.406257572659308 0.402426448042635 1 1
0.393897156363655 0.389214687304955 1 1
0.522464596711125 0.515299221259327 1 1
0.347930447879786 0.345138940867716 1 1
0.421737614320678 0.417765646768845 1 1
0.359955491558479 0.355504003469075 1 1
0.662350921857578 0.655123143169429 1 1
0.740530161042013 0.732661549908809 1 1
0.615491386912879 0.609013588209408 1 1
0.497278456745329 0.492581820064584 1 1
0.391482911153304 0.387248158486447 1 1
0.401876950542064 0.397577598260101 1 1
0.630580285274007 0.624960858986508 1 1
0.479056853549346 0.474481144477757 1 1
0.251747383000711 0.248842461704518 1 1
0.431774917269615 0.426430367387918 1 1
0.481418739421433 0.476425042376962 1 1
0.548154715858943 0.542349925540877 1 1
0.454200399229274 0.448954673450398 1 1
0.455701676423906 0.451812316296411 1 1
0.412489669362705 0.408704115122694 1 1
0.581238677644945 0.57517082293027 1 1
0.391602597859783 0.387501300107911 1 1
0.577864137475489 0.572139388528409 1 1
0.657061317005918 0.649629190515032 1 1
0.494884025912842 0.489697303128834 1 1
0.46593463458517 0.461767603742039 1 1
0.503415101237013 0.498422565657285 1 1
0.174659300227964 0.172472263474309 1 1
0.574225258921163 0.56782554932691 1 1
0.501817038769122 0.496596685165754 1 1
0.661846937907317 0.65460737420446 1 1
0.279833673605818 0.277343669742503 1 1
0.51826628478603 0.512466537735259 1 1
0.491473914473658 0.485338403382443 1 1
0.653110881873765 0.646380447777011 1 1
0.78742064926692 0.778405570582093 0 0
0.821028963953688 0.813121254869655 0 0
0.508556813045263 0.503329971723496 1 1
0.801538369779487 0.792234726406246 0 0
0.604950274725654 0.598772307302812 1 1
0.499274885658669 0.495652232778276 1 1
0.315982955470583 0.313025200960579 1 1
0.272291161664165 0.269324293163631 1 1
0.453882556834269 0.449342981303485 1 1
0.706200363240874 0.699053047598377 1 1
0.48102421577164 0.476748289921233 1 1
0.73921747968878 0.73123747943706 0 0
0.279401175285418 0.276000877194493 1 1
0.360847284443413 0.356626442688261 1 1
0.653962974281546 0.647319444970322 1 1
0.55459674801634 0.549325339987351 1 1
0.589760438036552 0.583282261884473 1 1
0.488756796475352 0.484513169041448 1 1
0.619244804353484 0.612955631958017 1 1
0.302241224525564 0.30004669490822 1 1
0.599158848349517 0.593839699980618 1 1
0.577457839565873 0.571542605716255 1 1
0.391065682388191 0.386803847396666 1 1
0.369896128174935 0.366966462453663 1 1
0.668628963974981 0.66257085212305 1 1
0.261822206121747 0.258808847725043 1 1
0.648371997441933 0.64205684085489 1 1
0.320311348894857 0.317222191354302 0 0
0.614139049974231 0.607839257355071 1 1
0.676117480478054 0.669426671607608 1 1
0.532705064898752 0.527077602922828 1 1
0.150854570866008 0.148514412519529 0 0
0.606322378119402 0.599988462225764 1 1
0.566836871168701 0.560563027004594 1 1
0.687409014237695 0.680891111327912 1 1
0.654241297615123 0.646220630205089 1 1
0.627075907882968 0.620425106682248 1 1
0.758543175777957 0.751731006497972 0 0
0.200074650188735 0.19848333369346 1 1
0.361491013339328 0.357920182186772 1 1
0.324527198595929 0.320204664108684 1 1
0.353391045047146 0.350212767939979 1 1
0.243119100929759 0.240164316268487 1 1
0.508691894479097 0.503615481373147 1 1
0.679294357938344 0.671971770187636 1 1
0.315892462053981 0.312098556834999 1 1
0.622526495145353 0.616732391204814 1 1
0.55877762457374 0.553711230829316 1 1
0.465313935701155 0.460645330238758 1 1
0.387830446260458 0.384917507098694 1 1
0.699536214746246 0.691028624151788 1 1
0.435929618104511 0.430392443552964 1 1
0.426574966122972 0.422791870069318 1 1
0.538795142115428 0.533649646466446 1 1
0.357864915052901 0.35411050673111 1 1
0.790783515506992 0.782264074926473 0 1
0.656163230581255 0.650555043922009 1 1
0.473878858466114 0.469264464984194 1 1
0.378224349002628 0.374653511940657 1 1
0.298321807375755 0.295590528634888 0 0
0.49670831659473 0.491544206696708 1 1
0.229249936539617 0.22682115051201 1 1
0.800873344341931 0.792391837299609 0 0
0.904024604282967 0.893646882636915 0 0
0.690982539507554 0.683311819881061 1 1
0.517305333359218 0.512901817543558 1 1
0.579264306712457 0.573933800242049 1 1
0.62658017603482 0.619076559417697 1 1
0.858494251558304 0.848682978968656 1 1
0.327207370610851 0.323898530313609 1 1
0.751551662611485 0.743944050526051 1 1
0.670288322859613 0.664015203681005 1 1
0.791320961434142 0.783199455332939 1 1
0.433674289516713 0.428875235445479 1 1
0.3997463253609 0.395888080474043 1 1
0.37405347978464 0.370947759995227 1 1
0.496140947176128 0.492596040723409 1 1
0.491229535341062 0.48666214170044 1 1
0.448628352125117 0.444895632250968 1 1
0.695605769727804 0.688845436355159 1 1
0.401298181988777 0.396772290481437 1 1
0.670958062567813 0.664887207830586 1 1
0.328953960663639 0.325149619512695 1 1
0.423944522214885 0.419900711581542 1 1
0.52920456840767 0.523249284665746 1 1
0.667391274560235 0.65952181810516 1 1
0.406840344323286 0.402575520716198 1 1
0.412184669564372 0.407258885327196 1 1
0.659032211849611 0.650598075046826 1 1
0.681195553626773 0.673345260065227 1 1
0.373827584801557 0.369251438687103 1 1
0.513976394125031 0.507716609217949 1 1
0.576418116877797 0.571557453111953 1 1
0.687156490811196 0.678393123439045 1 1
0.496204842170917 0.491724623949879 1 1
0.297842072391423 0.294503725857221 0 0
0.669566316044055 0.663051811676079 1 1
0.25557853205092 0.253111694329039 1 1
0.813988320803726 0.80608832100442 1 1
0.420057185200542 0.415887486185682 1 1
0.571769268330531 0.565917350236361 1 1
0.698483656445471 0.691259113437969 1 1
0.666518675839747 0.659742262583928 1 1
0.789930824367446 0.781088035497634 1 1
0.632965032965462 0.625605040294727 1 1
0.422954633192665 0.419164216924141 1 1
0.46377184175723 0.458825489272206 1 1
0.676532828876493 0.670314180982849 1 1
0.428021141453114 0.424047243061361 1 1
0.571613279483723 0.565677954832889 1 1
0.631617313686585 0.625668981106947 1 1
0.723175465751125 0.715899821000332 1 1
0.193785362812363 0.192014341588933 0 0
0.470859329706477 0.46706776058478 1 1
0.332107104395163 0.328495916416752 1 1
0.35856804287978 0.35616004473952 1 1
0.737140556717494 0.729271096077624 1 1
0.392703337870625 0.38801672684202 1 1
0.383868335646337 0.380613357513466 1 1
0.3161850445895 0.314028629059457 1 1
0.571712123793941 0.566418908123949 1 1
0.355639363573762 0.351615037023431 1 1
0.547252098002408 0.54121023266298 1 1
0.43420250653969 0.429724927219992 1 1
0.425784258929398 0.421039566051555 1 1
0.751834160435307 0.742333467897665 1 1
0.901141658364204 0.892342263271426 0 0
0.54515014516038 0.539463918571597 1 1
0.28422514675715 0.281309795296388 1 1
0.704013214382656 0.697107048755323 1 1
0.389393165592709 0.385720065335875 1 1
0.66948848429185 0.662158360210011 1 1
0.53432630592163 0.528416619487706 1 1
0.478327054844201 0.47293370881817 1 1
0.764587196069892 0.756395603269548 1 1
0.310365714789359 0.307055866981829 1 1
0.269906296809737 0.267164099674989 1 1
0.701584348463567 0.695511968699461 1 1
0.561217525907754 0.555846087771791 1 1
0.752600297510924 0.745202368151733 1 1
0.680371000752364 0.674152098870192 1 1
0.369479139321284 0.365884683367522 1 1
0.50904641606027 0.503701852043879 1 1
0.600439422081401 0.593887124758193 1 1
0.675614303651819 0.668042526221554 1 1
0.6004321774363 0.594338829894523 1 1
0.487797478257553 0.482071841521315 1 1
0.514840917203662 0.509472884984182 1 1
0.569869395296039 0.563810486759901 1 1
0.912450177188832 0.903561412742665 1 1
0.504510370239984 0.498909793891369 1 1
0.258600053168294 0.256131810775051 1 1
0.420558600666344 0.416815542778681 1 1
0.576496931443864 0.570204588127525 1 1
0.522586799964702 0.51681015670751 1 1
0.641859591910825 0.636300502631968 1 1
0.535554340193046 0.530631847079139 1 1
0.318882120441435 0.316549032575528 1 1
0.197273708878581 0.196419120146647 1 1
0.577724656965931 0.572356555023683 1 1
0.145242973665157 0.144423836385294 0 0
0.690922109514579 0.683824727387962 1 1
0.844110179447621 0.835937537546758 0 0
0.294616672479485 0.29182614513562 1 1
0.446053508955064 0.441285967843876 1 1
0.426636871278099 0.422056844332143 1 1
0.236975546437169 0.235027980357634 1 1
0.349912951819029 0.346584724637947 1 1
0.523585223948132 0.519324791883165 1 1
0.622205424629317 0.616179686703157 1 1
0.367193683701721 0.362915560754729 1 1
0.436857966217614 0.432604387928355 1 1
0.360800411403833 0.35708785326728 1 1
0.661839121088239 0.655387652977715 1 1
0.478694990216987 0.473871179857084 1 1
0.732649727554395 0.724941708661872 1 1
0.576107204570267 0.569359015108516 1 1
0.152878317853297 0.150923579236201 1 1
0.285840224674622 0.28320208761663 1 1
0.0687060307895714 0.0674286019456262 0 0
0.567760835041289 0.562533175888597 1 1
0.613986294281939 0.607593397601243 1 1
0.876301028154983 0.866412997954033 0 0
0.671993701836084 0.665807824444908 1 1
0.580997366269829 0.575415919130931 1 1
0.820537193394801 0.81305846357722 0 0
0.709639231825993 0.701880561258558 1 1
0.139772686098087 0.138187543736576 1 1
0.694042902872244 0.686995485394571 1 1
0.598286450184585 0.59185767886031 1 1
0.176498809340223 0.175135374663877 1 0
0.292989444500552 0.289845694678804 1 1
0.500709770391157 0.49626405859645 1 1
0.502781829525363 0.497155726180515 1 1
0.688441100154647 0.680469705881629 1 1
0.757840546307565 0.750090433883264 0 0
0.742298941271508 0.735057305362535 1 1
0.536858863322949 0.532019041313846 1 1
0.404579399435099 0.399661491894898 1 1
0.346722053992388 0.343775866186925 1 1
0.416659333897219 0.411961536845981 1 1
0.44314572131236 0.439512638910892 1 1
0.483931241937159 0.47796480174846 1 1
0.426792432631108 0.422580782114463 1 1
0.589132039163809 0.583367861797296 1 1
0.561279213711407 0.555753902550352 1 1
0.581036607278181 0.574339035828915 1 1
0.17538421303309 0.17415867189897 1 1
0.605711822847315 0.600674391129119 1 1
0.719729493242598 0.712890414638731 1 1
0.50698696468445 0.50196037413631 1 1
0.632170387355315 0.626279548845355 1 1
0.397541040470041 0.394188294821446 1 1
0.483150013984482 0.478715381915879 1 1
0.635258365787878 0.629492861432698 1 1
0.511075809482274 0.506715296435412 1 1
0.321498268403985 0.318205676211145 1 1
0.214722320562485 0.212328060223357 0 0
0.496414294291824 0.491105853095358 1 1
0.578749336512194 0.573090876994616 1 1
0.552229423144207 0.546917067367796 1 1
0.549511071604966 0.544724822420355 1 1
0.454078767772291 0.44942293920279 1 1
0.612015224135698 0.604749478093915 1 1
0.603847620818805 0.597088817939167 1 1
0.592688090884176 0.585592545010824 1 1
0.45758475149045 0.452408158254485 1 1
0.388413843802867 0.384564296866297 1 1
0.57810524246876 0.572284689041306 1 1
0.644369626076129 0.637514574609639 1 1
0.279232360291208 0.275971953041306 1 1
0.460341759337214 0.455711665276019 1 1
0.62158649935794 0.615057698452935 1 1
0.445459153589945 0.440449491869766 1 1
0.569338717847666 0.564347424544865 1 1
0.259761325956106 0.257174743995057 1 1
0.545201467139304 0.539702395921389 1 1
0.541950336272819 0.536795913537167 1 1
0.632131935534396 0.625838756337652 1 1
0.532187513395272 0.527018297731999 1 1
0.255566680441155 0.252814761109458 1 1
0.544930725960108 0.539456276639881 1 1
0.510823089128381 0.506312376659201 1 1
0.515636663766524 0.510859464639246 1 1
0.498983907622999 0.49361946242164 1 1
0.607075341383022 0.600922526959432 1 1
0.536184053680104 0.530445651057627 1 1
0.492554613942787 0.488104013453768 1 1
0.517639441954864 0.512490525022176 1 1
0.570013658795408 0.563992123154679 1 1
0.52149973283715 0.515933183724421 1 1
0.354125184760163 0.35038678358717 1 1
0.515232311261761 0.510753326094443 1 1
0.296676530084034 0.29297773668033 1 1
0.208454827581029 0.205576914816904 1 1
0.346173866468949 0.342004019378278 1 1
0.657529479150756 0.650666661831959 1 1
0.318867292426792 0.316010662570995 1 1
0.589874750932751 0.583105970741529 1 1
0.64442324991735 0.639627233192467 1 1
0.312466046518022 0.308539354891402 1 1
0.420464976918772 0.416327926635545 1 1
0.519688721269138 0.513579154414754 1 1
0.305117936422899 0.303395747877992 1 1
0.518462692670302 0.512760616775194 1 1
0.365674479948411 0.362220302652721 1 1
0.456435460303534 0.451477945176616 1 1
0.461781432739582 0.456786981934917 1 1
0.360851166868005 0.3568431716919 1 1
0.617511009831203 0.611136696026617 1 1
0.232978660703787 0.231151985544407 1 1
0.504315882715595 0.499783933373514 1 1
0.749552436800855 0.742346342734697 1 1
0.561476790688684 0.555945276304019 1 1
0.703195995509395 0.69633048965004 1 1
0.843476378051687 0.834932520259575 1 1
0.510874734835308 0.50461564494848 1 1
0.0496267738279941 0.0496197695502199 0 0
0.365146501038949 0.361520411794763 1 1
0.53502981479428 0.529818413926298 1 1
0.405052647878508 0.401631913378543 1 1
0.502289332441936 0.497966007895696 1 1
0.344176122170687 0.340869454817337 1 1
0.532678281360045 0.527098303154638 1 1
0.25198472255965 0.249648689868438 1 1
0.320000683701509 0.317184239094475 1 1
0.376573486013893 0.372942335853141 1 1
0.215433741460062 0.213263038400008 1 1
0.245621675655842 0.242611324743265 1 1
0.235828669778291 0.23301092108707 1 1
0.74164842641219 0.734087417353294 1 1
0.18356758777946 0.182150027396677 1 1
0.485686985272867 0.480530118741359 1 1
0.565484985297287 0.559411446242112 1 1
0.76505827974461 0.756919722929494 1 1
0.124269455098665 0.122873553765937 0 0
0.665943323311308 0.660105555100211 1 1
0.708377278143139 0.701028929552257 0 1
0.487232605309408 0.48247897006683 1 1
0.233350257306631 0.231470155987092 1 1
0.715126433572323 0.706739313019047 1 1
0.764598390434548 0.75647756150464 1 1
0.56582603109304 0.560151466600292 1 1
0.320082702583362 0.316176689301884 1 1
0.313488264656644 0.310574309094898 1 1
0.467815950159213 0.461798634665417 1 1
0.856686831797188 0.848921156527901 0 0
0.679645099060723 0.67322895020058 1 1
0.728366909101217 0.721009516022501 1 1
0.734620076668896 0.727967326907009 1 1
0.485882706906993 0.481312076258452 1 1
0.518125735606139 0.51335008438235 1 1
0.505679819779331 0.501430414284959 1 1
0.596609829334222 0.58967434868968 1 1
0.396919552461428 0.392032660417146 1 1
0.510219050490847 0.505373979601479 1 1
0.508002500787958 0.502606584199894 1 1
0.477964213094379 0.4736055244849 1 1
0.63923273663094 0.63274535629039 1 1
0.677440392714352 0.669180968570354 1 1
0.698687531698441 0.6920226718538 1 1
0.546817750515273 0.541573173437201 1 1
0.525683076760688 0.519853766203159 1 1
0.377081832327954 0.37306241653063 1 1
0.929396693953113 0.91968708779496 0 0
0.600720206672974 0.594612769189638 1 1
0.371974289825496 0.368390006796075 1 1
0.018468093913077 0.0177312461663861 0 0
0.527369166079512 0.522251873547912 1 1
0.370098815039923 0.366119395963218 1 1
0.665721466017816 0.659030876345477 1 1
0.403895282135741 0.400209343623526 1 1
0.425763840940932 0.421292954900564 1 1
0.781013633316246 0.772121692026974 1 1
0.533983121978711 0.528862776731075 1 1
0.620742095367196 0.613870779588632 1 1
0.472543395893031 0.46721830689216 1 1
0.412462784961234 0.408443911630429 1 1
0.281066233159569 0.277805595469895 1 1
0.370599488660568 0.367004742786882 1 1
0.582876890898111 0.577057162967965 1 1
0.436393459707002 0.431936700290394 1 1
0.252504773789917 0.250070412774846 1 1
0.87006967901672 0.860720342546682 0 0
0.489681761320337 0.484663693569678 1 1
0.519875060996672 0.515236460153324 1 1
0.509438398289642 0.502284823706146 1 1
0.39030521482443 0.385954710002096 1 1
0.425040013874601 0.42060450267395 1 1
0.382018469574976 0.378416076158071 1 1
0.56357632188722 0.557505293863949 1 1
0.705916297897752 0.699245635526012 1 1
0.484533068294172 0.479316800386325 1 1
0.612913972645986 0.606345631625635 1 1
0.785236017638781 0.777398312540368 0 0
0.707564542012257 0.698664151656083 1 1
0.598726229406781 0.592462427835849 1 1
0.508031484729339 0.503529761900969 1 1
0.704337974237164 0.698302662550089 1 1
0.366713294978874 0.362753602180007 1 1
0.513770679448016 0.507752640856236 1 1
0.271177407267784 0.268537640944989 1 1
0.529411812473052 0.524602598851771 1 1
0.415010291297753 0.410863963865151 1 1
0.44924759110848 0.444703292502453 1 1
0.275280367781413 0.272952212736587 1 1
0.330374920651391 0.327039765975485 1 1
0.403522823327887 0.399814015936527 1 1
0.416938625221496 0.411861601449967 1 1
0.439486332352484 0.434385428275795 1 1
0.628505930057012 0.622885634610643 1 1
0.625077416714729 0.618622414829366 1 1
0.811917542613013 0.802804524361964 0 0
0.177414112560006 0.174994805678267 1 1
0.818642169174946 0.810828618845023 0 0
0.448490617772844 0.443687089526771 1 1
0.348692447151922 0.345036373733875 1 1
0.540500853997193 0.534690040525121 1 1
0.0334348685257509 0.0330547166751334 0 0
0.405060308243079 0.400033024548194 1 1
0.519165766849967 0.514138420423197 1 1
0.340548639248265 0.336753769955686 1 1
0.299018036357572 0.295528518813732 1 1
0.424864440438472 0.420435638017561 1 1
0.389567792899689 0.385418707220408 1 1
0.340878647464822 0.336898087495519 1 1
0.431821700776218 0.427285153948995 1 1
0.386972143967584 0.382416718198338 1 1
0.285244520390091 0.282493045762068 1 1
0.564122161290647 0.558396073157651 1 1
0.393457656549299 0.389088849267944 1 1
0.348270912899543 0.344700943084114 1 1
0.22629733029463 0.223958703718278 1 1
0.555174736468375 0.548983005875436 1 1
0.353253779191986 0.34956751893339 1 1
0.244496468034429 0.241677010056293 1 1
0.417598260716313 0.413479599662581 1 1
0.435468096594779 0.43132906055335 1 1
0.23875620729695 0.236674169309318 0 0
0.431940837937759 0.427362430382001 1 1
0.679185721500923 0.672008061398612 1 1
0.607327446095467 0.599985732082657 1 1
0.563458233716668 0.55736815927196 1 1
0.525635481802412 0.519628898063175 1 1
0.566313005909716 0.561333149392035 1 1
0.434177444652662 0.4296704844848 1 1
0.457971947239981 0.452891774129981 1 1
0.238557544981381 0.235744960637591 1 1
0.378198322923527 0.374249301870308 1 1
0.639125407893024 0.632899990804223 1 1
0.494231222295684 0.489426091165046 1 1
0.264119436952967 0.261495977161651 1 0
0.521424045833107 0.516489478268786 1 1
0.581476306901285 0.576142908189329 1 1
0.723149868496053 0.715890145958623 1 1
0.42062642369625 0.416390695220218 1 1
0.648912435827762 0.641758242789801 1 1
0.432997170021536 0.428449866636632 1 1
0.611539615076706 0.605690428290722 1 1
0.45842238473387 0.453892947621976 1 1
0.472191132516668 0.467146019331302 1 1
0.431773661097132 0.428253681819668 1 1
0.677975396130192 0.670640588239409 1 1
0.544673430837792 0.538719592933901 1 1
0.971748325901756 0.961587665033016 0 0
0.641203549978194 0.634522954483515 1 1
0.553446048227779 0.546739400861173 1 1
0.604648276506605 0.59863551313332 1 1
0.533736485614112 0.528535842706434 1 1
0.790043716907992 0.781182376950793 1 1
0.252266274249149 0.249825764101412 1 1
0.322252603454971 0.319510292915338 1 1
0.317143565522232 0.314025206513459 1 1
0.417451184916911 0.41312646508912 1 1
0.231415513404018 0.229703001766691 1 1
0.84172176838462 0.833022557981181 0 0
0.724099462841324 0.716377954023493 1 1
0.830924382794247 0.821222058117418 1 1
0.366071974768036 0.362400778479326 1 1
0.727691538538529 0.720969428083787 1 1
0.212646996229506 0.209837264431175 1 1
0.505772992031724 0.501040889253455 1 1
0.30143869364604 0.298917666513141 1 1
0.547901277034776 0.542248105240369 1 1
0.666720410842378 0.659646729598733 1 1
0.605377401920498 0.599737703571889 1 1
0.432401100421867 0.42774028601657 1 1
0.614739062692573 0.608277283237525 1 1
0.422052606213353 0.417837662496791 1 1
0.342812021696381 0.339524559436031 1 1
0.387972427650392 0.383424624407415 1 1
0.254827282215047 0.252377245314657 1 1
0.394097833125329 0.389445363776908 1 1
0.401543176399842 0.396681314994947 1 1
0.312831282647665 0.309084561627172 1 1
0.527734385802938 0.521726074123642 1 1
0.30331393600011 0.300432061692355 1 1
0.00940709705620075 0.00913066708432508 0 0
0.43346947816786 0.428763634061351 1 1
0.225866926832324 0.223657937452481 1 1
0.609557048125607 0.60356172711978 1 1
0.130425420479361 0.129663181457959 1 1
0.365263891666629 0.361745733895521 1 1
0.59491591993068 0.588167912749295 1 1
0.45640870343149 0.452248974903388 1 1
0.459674543444555 0.454865062106757 1 1
0.544726904140415 0.539306904411556 1 1
0.555275668673152 0.549677471063229 1 1
0.525198505449957 0.520385443778368 1 1
0.473375008381026 0.468983699075731 1 1
0.568346939124081 0.562225673759655 1 1
0.709712232837606 0.702836617049698 1 1
0.291734525117302 0.288324079229963 1 1
0.522077730655606 0.516214070622344 1 1
0.476002574608027 0.470890641918778 1 1
0.34720055690342 0.343625505482526 1 1
0.438464109853984 0.434914791066555 1 1
0.477206514870441 0.472484058137841 1 1
0.327425208292778 0.323790696396586 1 1
0.498782899698801 0.494492693847578 1 1
0.336990032728337 0.334486340765267 1 1
0.773630768413548 0.765409751704836 1 1
0.511607722691202 0.506026197233804 1 1
0.601995711548631 0.596250092096744 1 1
0.412471673127593 0.408658589811254 1 1
0.68501113220836 0.676974321168576 1 1
0.487874497256543 0.482978173554427 1 1
0.422971746061773 0.418834919796652 1 1
0.613765305314104 0.608256857136567 1 1
0.409265285690467 0.403565361599193 1 1
0.602002449448261 0.595581341376908 1 1
0.746696965518498 0.739510221708397 1 1
0.717680309593917 0.710492061361424 0 0
0.593588090869261 0.585757603763321 1 1
0.434742548905088 0.430635129735952 1 1
0.764257863390553 0.75791461157564 1 1
0.456159006588392 0.451554273779214 1 1
0.474650709073302 0.469566189084155 1 1
0.611246686406699 0.605356622820522 1 1
0.435694145155921 0.431568958330173 1 1
0.384655253678493 0.381104681985469 1 1
1.01614007412895 1.00704667789646 0 0
0.306400767527268 0.302610555961345 1 1
0.719750233983137 0.712874442904323 1 1
0.833213626231612 0.823433205993501 1 1
0.41434405437141 0.409765793414348 1 1
0.728156496547898 0.721024670324028 1 1
0.370215017237212 0.366695879802134 1 1
0.484691902697875 0.479039340606135 1 1
0.551846929061261 0.546172711175186 1 1
0.604227123208155 0.597111714645788 1 1
0.0563978735648318 0.0557402061112072 0 0
0.604508873879382 0.599038225103336 1 1
0.660063388780251 0.652247776110771 1 1
0.1693935701521 0.167957669991192 1 1
0.486127224335461 0.482263355901006 1 1
0.186843911570714 0.185913831466535 1 1
0.456232273547305 0.451066029686439 1 1
0.651530967749661 0.645237884038754 1 1
0.322604840146235 0.318605484849077 1 1
0.245483044934608 0.243284160791795 1 1
0.369220947483567 0.365549343685267 1 1
0.48736835969119 0.482139070427928 1 1
0.622251012607069 0.615512376362169 1 1
0.598924041603891 0.592324564777866 1 1
0.545762511678739 0.541082354172687 1 1
0.402725887383533 0.397941721299694 1 1
0.238753540414427 0.235526653228115 1 1
0.490631382173971 0.485813481576668 1 1
0.789084077690292 0.781927327093322 1 1
0.278804526446607 0.276653523992584 1 1
0.731898170507792 0.724778271424246 0 0
0.659803954902114 0.652594168939037 1 1
0.326829757542922 0.323828929101654 0 0
0.16575640055402 0.163725452136945 1 1
0.411101113302637 0.407343366196923 1 1
0.445945499583301 0.440376062941877 1 1
0.587152939865973 0.580659698032203 1 1
0.333474186062506 0.329282578964711 1 1
0.59612164475817 0.590176481509332 1 1
0.470619560187293 0.465493816971452 1 1
0.488064494649933 0.482887372773045 1 1
0.632793493740996 0.626277154755991 1 1
0.485539596371607 0.479954976813656 1 1
0.635646206901663 0.628607864165235 1 1
0.525214657050285 0.519984043272474 1 1
0.378099707898861 0.373912611633424 1 1
0.498674107695044 0.493938928345934 1 1
0.605664399733768 0.600314515761388 1 1
0.48013465536548 0.474507400054158 1 1
0.532048804805041 0.527192479482946 1 1
0.41398555362219 0.410163284240592 1 1
0.298830573371517 0.295411267470418 1 1
0.426793627600751 0.421780687060015 1 1
0.483721714596226 0.478979089765393 1 1
0.386252757474788 0.382289207999503 1 1
0.807773036818336 0.79975350628319 0 0
0.321329898883053 0.318460548682613 1 1
0.387049884185287 0.383397851128225 1 1
0.23858737038898 0.236160693302282 1 1
0.343263666406994 0.339358466664294 1 1
0.390570331904365 0.38648109300826 1 1
0.747449347434648 0.741538266164444 1 1
0.636709135606102 0.62845863148578 1 1
0.733391077540389 0.725684028289987 1 1
0.510778368097204 0.505687393506976 1 1
0.514494244912367 0.509745233628761 1 1
0.524325235803531 0.519645717433301 1 1
-0.091004135053498 -0.0898562747618845 0 0
0.325926374129943 0.32246345027223 1 1
0.412286220803053 0.409094267819098 1 1
0.431241355768126 0.426793663704833 1 1
0.501757006366455 0.496471201369847 1 1
0.537269564036962 0.530564174120354 1 1
0.0826137727948892 0.0820194939090671 0 0
0.529374739633772 0.523582697282188 1 1
0.368929408207009 0.364923840758852 1 1
0.387296912249913 0.383602533229604 1 1
0.716302228856551 0.708945870175156 1 1
0.718990752621857 0.710764684654403 1 1
0.54894703329714 0.543586560948937 1 1
0.29022226578492 0.287890780450926 1 1
0.783585634961641 0.775538691313126 1 1
0.546209912076907 0.540967881246137 1 1
0.590249219711136 0.584026338776551 1 1
0.516184812790865 0.510728747527795 1 1
0.368427823656412 0.364695879513323 1 1
0.498567120679843 0.49350914485932 1 1
0.547377839728705 0.541696712968918 1 1
0.614823722319903 0.607206612259008 1 1
0.299195842317767 0.296346056772341 1 1
0.479173747582161 0.474527471666799 1 1
0.537791633677264 0.533030833319271 1 1
0.450604015299258 0.446549264740951 1 1
0.526912518314063 0.520940726630893 1 1
0.530549671785708 0.525708011451013 1 1
0.723964443805649 0.717596937627934 1 1
0.641241225370613 0.63550646303861 1 1
0.30214023982007 0.298680873511253 1 1
0.519645773119466 0.514840703771561 1 1
0.406108316693732 0.401399468186622 1 1
0.184941217977801 0.182784626376873 1 1
0.812550038211713 0.804526351639143 0 0
0.507057400403835 0.501252452671361 1 1
0.894549877445808 0.885238657875999 0 0
0.369876384894844 0.365457822009825 1 1
0.649226382147942 0.643371235560098 1 1
0.62475272384321 0.618182500440185 1 1
0.5708540351976 0.565206183081352 1 1
0.374589682157741 0.370601139870856 1 1
0.530527549796181 0.524398904616845 1 1
0.725121177388071 0.716140917060093 1 1
0.363901991770711 0.35995711979767 1 1
0.324419664887964 0.321381977144321 1 1
0.62652251604285 0.618657009859496 1 1
0.562113040182051 0.555807386302456 1 1
0.732592098021077 0.724473870025999 1 1
0.592037142834317 0.58564600473474 1 1
0.189355020982369 0.18693923076968 0 0
0.0819877278565599 0.0804203907717497 0 0
0.551214030199273 0.545554570632276 1 1
0.591008973803048 0.585313457143235 1 1
0.579049146845292 0.574196611403252 1 1
0.569568260082052 0.564871887003927 1 1
0.56848120790314 0.56198648791849 1 1
0.32641790523097 0.321937780793173 1 1
0.698560823083312 0.691590407556972 1 1
0.436252182906373 0.430818122604599 1 1
0.554007683349178 0.546926968919004 1 1
0.570502758901362 0.56435855784665 1 1
0.328630589090659 0.325577550050789 1 1
0.544711611370834 0.537944642651621 1 1
0.71469815004794 0.707223688611026 1 1
0.40049101037482 0.395980298254279 1 1
0.790410622959476 0.783157358612348 1 1
0.703371128682984 0.696043622144825 1 1
0.381986837106002 0.378399239686084 1 1
0.486088541978725 0.481571734152189 1 1
0.434806234989159 0.431013749569136 1 1
0.36570627594964 0.36245912678507 1 1
0.0431000905170565 0.04288402383376 0 0
0.330646317828134 0.327266712597382 1 1
0.267197578601201 0.264033554861701 1 1
0.465434676204683 0.461457214400568 1 1
0.3949317724391 0.390315297934688 1 1
0.532941234367139 0.528024403412949 1 1
0.638818260781552 0.63080777936908 1 1
0.475157476295718 0.470591011299049 1 1
0.575533778925643 0.568537738613513 1 1
0.534881685913413 0.529679590297852 1 1
0.539433140428005 0.533035784961248 1 1
0.212925331048757 0.210277145556605 1 1
0.3329860917511 0.329805772912864 1 1
0.691690440340284 0.684079961642765 1 1
0.665954102445768 0.659207374814002 1 1
0.590269831213928 0.584767991464049 1 1
0.400892644564486 0.396413865887244 1 1
0.646977785999665 0.639792856199319 1 1
0.190277175457994 0.187707353153999 1 1
0.569816747988724 0.564164950043481 1 1
0.737809585586699 0.730724877324171 1 1
0.661424799926953 0.65407267851555 1 1
0.276912479163438 0.27386893567392 1 1
0.738022985962828 0.731095760778453 0 0
0.714303492585178 0.707267360279711 0 0
0.817713317632141 0.810174623847014 1 1
0.650844866638285 0.644412439607006 1 1
0.519410363478045 0.513858797034506 1 1
0.81500073370386 0.807159638897355 1 1
0.580178159895715 0.574395594967262 1 1
0.623648693730327 0.616844659930369 1 1
0.50650643030789 0.501380036907761 1 1
0.404468381543892 0.401317303391234 1 1
0.276299970667756 0.272846427331288 1 1
0.520811008839549 0.515376097038289 1 1
0.563006376163929 0.556573622762941 1 1
0.359828385480051 0.356841032608603 1 1
0.470355804356012 0.464939216867379 1 1
0.229961250116419 0.22695637555684 1 1
0.742648674957675 0.73445523960168 1 1
0.347408851960262 0.343216307478578 1 1
0.630850930088267 0.624674360243273 1 1
0.226400142872262 0.224076085970045 1 1
0.578474056545545 0.572101356297297 1 1
0.610222971863896 0.603440911228635 1 1
0.581310911336661 0.573923329102244 1 1
0.431844415336506 0.427328829245614 1 1
0.551730460542389 0.546091875601874 1 1
0.615425715339056 0.609165885803441 1 1
0.586821417894447 0.581055369301078 1 1
0.376175786838639 0.372511010324323 1 1
0.594923485873577 0.587838131970175 1 1
0.394512406956644 0.390399694650257 1 1
0.654840647748275 0.648179328822348 1 1
0.728840994649906 0.720510835977895 0 0
0.63556433566552 0.628403537153756 1 1
0.616771630613106 0.610011731396425 1 1
0.565669352062063 0.560087980351887 1 1
0.711835287251394 0.704849439528524 1 1
0.568485040876969 0.562689616498132 1 1
0.554368303878456 0.549118625678062 1 1
0.651985736840745 0.645637920119377 1 1
0.303363448893611 0.299838024071015 1 1
0.607966853426988 0.602468171361595 1 1
0.186048374539742 0.183939017985831 0 0
0.440388922024197 0.435906247942345 1 1
0.425551356005092 0.42150575320866 1 1
0.483276536197296 0.478401996574913 1 1
0.253617303777028 0.25084037881188 1 1
0.680634988017072 0.674367645608311 1 1
0.433897803191815 0.429491484510156 1 1
0.404940111215154 0.40069511591645 1 1
0.468212561659257 0.463585660981745 1 1
0.293631069588153 0.290634148731233 1 1
0.587694547102733 0.581497144699037 1 1
0.482161374850549 0.477696472377004 1 1
0.524711204924173 0.519442144128541 1 1
0.483968756345988 0.478964374892484 1 1
0.34625845193469 0.343209868667654 1 1
0.5498376812132 0.544312283260158 1 1
0.702738967840906 0.694750287796005 1 1
0.143143163162122 0.141692521160797 0 0
0.733004136418492 0.725333725238492 1 1
0.625817911113014 0.620260769049008 1 1
0.513183224311337 0.507573002468788 1 1
0.373135023364893 0.370431215838187 1 1
0.267794616243883 0.264891110089312 1 1
0.84135453327561 0.83320517860846 0 0
0.649146779396731 0.642813678077498 1 1
0.561381918653641 0.555606058649544 1 1
0.234236450893171 0.232189570544559 1 1
0.540048453403652 0.533799344459349 1 1
0.509143623139278 0.503762314414547 1 1
0.361442351946234 0.357049925348869 1 1
0.349971627976567 0.345722656254275 1 1
0.785320708700745 0.778054673874867 1 1
0.60585700404368 0.600054609528133 1 1
0.511681178206135 0.506670764201596 1 1
0.493809000594984 0.488825501053624 1 1
0.64414097090324 0.63684880488709 1 1
0.202530706346803 0.201301128652693 0 0
0.455227884894977 0.450552572607518 1 1
0.452422525262297 0.448228054140798 1 1
0.452299736353388 0.447543370973401 1 1
0.662033948420246 0.655327792749838 1 1
0.736190749674499 0.729330076321676 1 1
0.570480087249222 0.565635082014654 1 1
0.772171353937264 0.763508788723263 1 1
0.514385078870541 0.509649107729551 1 1
0.291741721105022 0.288648419711632 1 1
0.333635236919461 0.33077535797915 1 1
0.536446845981448 0.532416978132344 1 1
0.518442415126926 0.513215659585907 1 1
0.36850127806504 0.364293718423664 1 1
0.445699393686421 0.44164907388417 1 1
0.609858364803 0.603750422673148 1 1
0.627019492829768 0.619746751130418 1 1
0.551584629581112 0.546385464055793 1 1
0.577375770934417 0.571136701564526 1 1
0.404106548873644 0.399975169448477 1 1
0.658699572459972 0.651879340578487 1 1
0.330692183405853 0.326732142884159 1 1
0.659581907042889 0.652712064386533 1 1
0.485106312607533 0.480853092525435 1 1
0.573176655861401 0.565844801253386 1 1
0.660048226596752 0.6524438304688 1 1
0.403786332301365 0.399937714342829 1 1
0.371654639384696 0.368232297964793 1 1
0.742747855875412 0.735065340707525 1 1
0.889523059908981 0.880638571290378 1 1
0.514613381195518 0.50891744226465 1 1
0.36614393312313 0.362269762637655 1 1
0.604671513924725 0.599260985088516 1 1
0.459070756302896 0.454135354011696 1 1
0.543764103724649 0.538985872936622 1 1
0.527971117544806 0.522789751174651 1 1
0.697655536280148 0.690633402685217 1 1
0.00859500358281945 0.00774337788962369 0 0
0.401197337750752 0.397589248542843 1 1
0.751271860084984 0.74353826304237 1 1
0.283044728642934 0.280103252833471 1 1
0.505052407709733 0.499830075974691 1 1
0.461128994743458 0.45696503434795 1 1
0.925637636866998 0.916301264158282 0 0
0.29429233367327 0.291779626595023 0 0
0.619853454458142 0.612877583250516 1 1
0.558476279685176 0.553686638598073 1 1
0.774218123503842 0.766448965443836 1 1
-0.0257229762401285 -0.025412143915695 0 0
0.477356551208643 0.472157801966387 1 1
0.350637543094647 0.347333059143808 1 1
0.363643384651369 0.360369112475813 1 1
0.740953501199651 0.733665156304592 1 1
0.404858315993611 0.400589779526787 1 1
0.535688228295844 0.5310882311043 1 1
0.370211464236125 0.365953328155267 1 1
0.533311241361586 0.528783644005418 1 1
0.313379495962842 0.309772256241588 1 1
0.509648732728147 0.504229099618719 1 1
0.66348273279169 0.656731213213984 1 1
0.418369179959166 0.414933174969284 1 1
0.677715357637285 0.671775691389048 1 1
0.519857175652812 0.514915719697862 1 1
0.665590882510118 0.659275480608368 1 1
0.203974293553607 0.201603598125553 1 1
0.965747974057536 0.957034532442336 0 0
0.493752659042825 0.488929360257789 1 1
0.611120866955977 0.604774488091818 1 1
0.796490082265677 0.788231752641566 1 1
0.526227327094131 0.520750176645483 1 1
0.450631913667884 0.446211336008754 1 1
0.365786351453588 0.362483959354944 1 1
0.395621929285432 0.391326870464402 1 1
0.249004158309742 0.246992888178666 1 1
0.639646679459681 0.633365642520001 1 1
0.74717317209333 0.739023041018647 0 0
0.352751638465782 0.348484449874674 1 1
0.45889489673896 0.453997098467358 1 1
0.765423180439644 0.756635076123376 1 1
0.686499311429902 0.678674909573239 1 1
0.341203909586483 0.338371243641262 1 1
0.309258488184726 0.306060331442469 1 1
0.795508320993614 0.787219989703779 1 1
0.691842360733137 0.684268343724068 1 1
0.578685585847243 0.573675112893576 1 1
0.420316175560975 0.416672824560305 1 1
0.502687219922701 0.498567351454943 1 1
0.368257482547683 0.363924980760638 1 1
0.423308890641765 0.417970579531177 1 1
0.396698924912131 0.392590275284182 1 1
0.936333378701801 0.927198100215076 0 1
0.779353181943015 0.77028778096592 1 1
0.664989779086734 0.657633880404977 1 1
0.431678328712263 0.427241835141687 1 1
0.606788828385934 0.599008777764139 1 1
0.49504159816831 0.49068501805054 1 1
0.310852172205801 0.307805594873708 1 1
0.365565451157039 0.360758827882861 1 1
0.308871479837825 0.305780073403103 1 1
0.60696507568513 0.601466004535293 1 1
0.419066086572561 0.414317286152881 1 1
0.151325548104076 0.149812302497821 0 0
0.408948649113707 0.404140276987322 1 1
0.648016551897242 0.641185532179284 1 1
0.642770902321885 0.637295593007137 1 1
0.260774691565507 0.258774474260386 1 1
0.484366433661573 0.479712520581142 1 1
0.154205668241399 0.152207206656983 0 0
0.406227442091484 0.402440750790507 1 1
0.450059314421526 0.446239154846673 1 1
0.554435120593071 0.549999299950023 1 1
0.168391553321625 0.166726035450745 1 1
0.406002071155465 0.402309371583527 1 1
0.728080650253814 0.719881498941013 1 1
0.495401679740955 0.490016978119964 1 1
0.451343335670898 0.44711577271387 1 1
0.479435543939119 0.475129914808134 1 1
0.590245342224943 0.583646073566152 1 1
0.746891249642484 0.740230548819192 0 0
0.455821403215292 0.451954558666107 1 1
0.576726717965951 0.570334332446494 1 1
0.40674062622135 0.401770072825117 1 1
0.618028137490896 0.611500487312584 1 1
0.522802562461963 0.516186247250736 1 1
0.549926438678584 0.544243598443838 1 1
0.573333986061341 0.567889191400289 1 1
0.39169446055026 0.388239184748741 1 1
0.312750508336024 0.310053113055517 1 1
0.281720887471352 0.279408500256895 1 1
0.328801390996994 0.325347377825533 1 1
0.576884681511843 0.571540380662635 1 1
0.791618906761792 0.784476432545062 1 1
0.485234950702521 0.480659558874928 1 1
0.503868991451402 0.499612713584863 1 1
0.126404530905127 0.125622012928178 0 0
0.230567446295204 0.228263527931471 1 1
0.488470765647187 0.483621789518795 1 1
0.501227129512007 0.495227334429471 1 1
0.581454536987028 0.575943091466018 1 1
0.560403248463785 0.555015933107694 1 1
0.741793618290805 0.734300397327294 1 1
0.995131661881044 0.984945714559843 0 0
0.678843206671664 0.671991495271649 1 1
0.700671378414571 0.693707561416441 1 1
0.414273192563948 0.409501098748977 1 1
0.266892402559414 0.263980792902049 1 1
0.699884869711383 0.693471408506023 1 1
0.332301109649283 0.328732646698456 1 1
0.789459571615109 0.781076826833323 1 1
0.352645031182698 0.348141527764342 1 1
0.412001583706376 0.407308020151371 1 1
0.375454706709733 0.370851424014102 1 1
0.413804928818855 0.409837526718096 1 1
0.778887404596991 0.770323893073301 1 1
0.424318565062611 0.419121645952884 1 1
0.554411404681029 0.548023409174619 1 1
0.270316789629342 0.267941133724783 1 1
0.472683746897471 0.468134963198402 1 1
0.615090590258977 0.608046332663278 1 1
0.798143851251671 0.790773983356203 1 1
0.620126947045982 0.614101282418112 1 1
0.698143767740515 0.690799974076332 1 1
0.68051713365048 0.673565097066047 1 1
0.330534344531315 0.327943374170158 1 1
0.380911011421076 0.376964512727413 1 1
0.345516876530007 0.341891793621384 1 1
0.497504077955297 0.492763050511526 1 1
0.33644944881579 0.333686848693694 1 1
0.394072017167801 0.39003488848553 1 1
0.623085708397402 0.61693029872208 1 1
0.412774178025277 0.40805027828944 1 1
0.462362376665252 0.457825344052016 1 1
0.532455570074253 0.526459187607603 1 1
0.586968063111326 0.579799281447215 1 1
0.613936788706475 0.606601061094842 1 1
0.444808898989022 0.439610226735126 1 1
0.613365018190456 0.60767804425495 1 1
0.470473674666796 0.465725328651062 1 1
0.823881681664229 0.813622304493279 1 1
0.696705338938831 0.689365660028054 1 1
0.366760275123616 0.363132284827046 1 1
0.817442106030581 0.807786441611416 0 0
0.394926884347162 0.391095054299229 1 1
0.233926692140529 0.231617729942046 1 1
0.488693837581413 0.482914814962215 1 1
0.756644479824127 0.748782552834787 1 1
0.8590661194317 0.85002157508309 0 0
0.417519491558142 0.412715003092815 1 1
0.368381976243702 0.365050101176528 1 1
0.493114242301837 0.487766584276361 1 1
0.214755823241008 0.21290194830828 0 0
0.252774575517433 0.250878429839935 1 1
0.357248634357955 0.3535094494007 1 1
0.564397796593481 0.558375988166243 1 1
0.404131285507288 0.399693815580124 1 1
0.447900225811171 0.442339880099826 1 1
0.810298596273164 0.802155843449561 0 0
0.68425644444413 0.677921122418083 1 1
0.196725748423701 0.193660104839878 1 1
0.80838499114421 0.799263733755857 1 1
0.601847408264881 0.596270288943186 1 1
0.459342166884716 0.454405244913532 1 1
0.378541711786986 0.375450239984793 1 1
0.433756950289799 0.430033824307791 1 1
0.363992991179213 0.360168972124928 1 1
0.666409084480058 0.660285174193971 1 1
0.468167255896794 0.462457754951631 1 1
0.602972494324601 0.596994396661502 1 1
0.390693031443542 0.387155264647972 1 1
0.388492529045835 0.384921135557722 1 1
0.730062180693239 0.7215164753977 1 1
0.538520095540884 0.53226626359228 1 1
0.542052441479993 0.536507706891422 1 1
0.733092988368483 0.725910769994189 1 1
0.460556852095642 0.455690236289426 1 1
0.0594087412445097 0.0584137487499128 0 0
0.517857690577403 0.512947293701243 1 1
0.648596075562895 0.641768999527478 1 1
0.292052767188403 0.288938304302439 1 1
0.555986074633692 0.550429405560907 1 1
0.546121404281911 0.540603051389877 1 1
0.535392584973089 0.530229461282157 1 1
0.317302924003753 0.313529721709373 1 1
0.270186846132049 0.26732057344408 1 1
0.45897277197123 0.454788770969843 1 1
0.440822982443163 0.436623995703848 1 1
0.751206484409984 0.743244182417567 1 1
0.506421311608899 0.501454320009022 1 1
0.465639970539508 0.461126203011465 1 1
0.683506734386709 0.67699393708952 1 1
0.468659986598384 0.464077484097313 1 1
0.247741068844696 0.245370646348515 0 0
0.475320627925735 0.468909345436156 1 1
0.48321587522472 0.477705480536575 1 1
0.348039364269108 0.344353352014597 1 1
0.42804461901972 0.424179051339575 1 1
0.210174336197866 0.207598577981073 1 1
0.510755411049784 0.505090957702364 1 1
0.232957677827227 0.230091957291492 1 1
0.109525105427408 0.107958401300234 1 1
0.652846388516604 0.646128783737317 1 1
0.262795874506195 0.259813647387117 1 0
0.540091122785114 0.533643417797302 1 1
0.457072503275134 0.452388163400724 1 1
0.834815332667377 0.825366755779374 0 0
0.430455461288859 0.425476693629339 1 1
0.404414868530084 0.400893721102435 1 1
0.584998110734907 0.579168402648553 1 1
0.28389824795839 0.28068145821159 1 1
0.632008765385925 0.626706088913632 1 1
0.650975439688724 0.644273377094308 1 1
0.544532430764507 0.539660736808906 1 1
0.61100376611987 0.604131775751593 1 1
0.234408577691761 0.231046490098167 1 1
0.481354060426467 0.476061072579292 1 1
0.471134695138331 0.46555211625877 1 1
0.579298708338967 0.573178910680529 1 1
0.723621406656977 0.715793619268946 1 1
0.53398241847893 0.529132648278462 1 1
0.43291771291087 0.428045863358315 1 1
0.367173122258884 0.363632047971737 1 1
0.287912048448512 0.284843011275671 1 1
0.432396890450873 0.427170554657036 1 1
0.432026833163335 0.42821663580807 1 1
0.492350452021242 0.487902441269757 1 1
0.281632223930572 0.279162264611279 1 1
0.338195274291941 0.3349978788374 1 1
0.795785105291047 0.788567699060757 1 1
0.44541485213364 0.441067326056258 1 1
0.561896677721586 0.55706353430503 1 1
0.365987072305482 0.362376735739518 1 1
0.221881508579924 0.219828828372961 1 1
0.603088560859121 0.596931815291148 1 1
0.641155484597847 0.635481557400764 1 1
0.276751449653025 0.274336672396751 1 1
0.184128663148476 0.182644524477679 0 0
0.287911503784123 0.285779345900622 1 1
0.446798329128597 0.442427003896506 1 1
0.65929270988545 0.652489606188853 1 1
0.679999925937366 0.672933943913741 1 1
0.474362651623935 0.469381579080516 1 1
0.227269198508403 0.2253652402405 1 1
0.71335967410336 0.705985994478083 1 1
0.432394436385365 0.427668576309149 1 1
0.481985084795085 0.476871797099089 1 1
0.539728806386312 0.534637417243219 1 1
0.662482117869384 0.65501164625622 1 1
0.307472368150394 0.304583630908457 1 1
0.500484464059344 0.49555245892823 1 1
0.614560958905022 0.607404941057131 1 1
0.55867088128832 0.552625095646584 1 1
0.272721353288729 0.270538761124756 1 1
0.285951312371306 0.283408670272395 1 1
0.359957681313637 0.355529968790782 1 1
0.707897013149973 0.701235821891192 1 1
0.479798383709618 0.475449035382142 1 1
0.729956132932113 0.723051291798672 1 1
0.879155846897626 0.86980870487233 0 0
0.349338933545588 0.346501257429959 1 1
0.771389873401065 0.762391992814979 1 1
0.625181775785166 0.618763875823357 1 1
0.716205749748346 0.709379747805391 1 1
0.438123165040402 0.433591040092511 1 1
0.446242268664679 0.441727795352944 1 1
0.498770610644288 0.493628379625466 1 1
0.518233125849003 0.512074800454582 1 1
0.0786025293412258 0.0775092939468294 0 0
0.467425600727207 0.463162322688502 1 1
0.327492501668753 0.323683298242253 1 1
0.683928197750551 0.677292213473897 1 1
0.448911773369529 0.444794614579121 1 1
0.699268280380298 0.692519952188723 1 1
0.490745452779252 0.485340424338464 1 1
0.635359428244365 0.628742302693868 1 1
0.317489077005532 0.313398254399288 1 1
0.712883312414079 0.705523475175501 1 1
0.412679561460137 0.40779167930879 1 1
0.641438494330975 0.632916247214031 1 1
0.34944907775446 0.346012228565349 1 1
0.467706986810758 0.46256540851406 1 1
0.365172212663993 0.360959855782731 1 1
0.511478406508029 0.506399007194009 1 1
0.49906479245495 0.494892088309761 1 1
0.564391917622814 0.55845898392107 1 1
0.362517657604272 0.358325275975484 1 1
0.62322071117354 0.616933460797324 1 1
0.46282190772316 0.457779744543062 1 1
0.49147032728904 0.48582983171997 1 1
0.442893012347076 0.437412467610863 1 1
0.545066729183024 0.540181283235011 1 1
0.483899979780249 0.478638085592504 1 1
0.610977097262554 0.6046224488719 1 1
0.395918142459173 0.392495440609376 1 1
0.510044551013918 0.505126126013799 1 1
0.376886016236718 0.372074465624816 1 1
0.647802436361602 0.641166711956197 1 1
0.460633795167086 0.456690259177513 1 1
0.460963679347635 0.456341280521836 1 1
0.691532716615304 0.684348486757438 1 1
0.429650983679343 0.423710965399805 1 1
0.498480857724669 0.492100331885535 1 1
0.221785251187403 0.220124592370544 1 1
0.494256271388599 0.489618383822711 1 1
0.40348635218572 0.398228653729801 1 1
0.192434330296986 0.189969161821716 1 1
0.510929380191644 0.505804331862324 1 1
0.648082588732384 0.640534410996954 1 1
0.40844507285462 0.404120203043583 1 1
0.307565503926893 0.304078619905888 1 1
0.536045648763657 0.531352322926979 1 1
0.641060391490402 0.63230253348492 1 1
0.501820762473692 0.496878405824903 1 1
0.389069034270243 0.385962317135332 1 1
0.640210732770215 0.632954074319748 1 1
0.636658809860126 0.629858829307877 1 1
1.01008988599975 0.999613600091574 0 0
0.847046505555222 0.839586371939783 0 0
0.301332588210832 0.298116770099494 1 1
0.387492832899654 0.383804888730079 1 1
0.41708240869481 0.412693383817007 1 1
0.426239987721368 0.422017419574161 1 1
0.641719188172616 0.634174679253676 1 1
0.580752734434461 0.575100508414939 1 1
0.319878682699614 0.31663022115499 1 1
0.510835653738629 0.506384051009561 1 1
0.751598219002586 0.744660492669969 1 1
0.539385802153264 0.533595650120884 1 1
0.208733408032575 0.206245890525578 1 0
0.666674107993377 0.66114765613679 1 1
0.0872735721336444 0.0864455429067843 0 0
0.462369340461528 0.457286390616803 1 1
0.648551105041861 0.641362652163504 1 1
0.409119988733472 0.405135388577995 1 1
0.472035424071758 0.468226529859122 1 1
0.382550356693253 0.378872891909205 1 1
0.68655413259737 0.68033290213965 1 1
0.308833840231061 0.305264868721784 1 1
0.406834930810331 0.403612933207623 1 1
0.726238511369324 0.71830512782577 1 1
0.34763244155519 0.344833987225464 1 1
0.687053276361237 0.680114612436361 1 1
0.663144110752937 0.657443872624448 1 1
0.78416159352429 0.776800409678134 1 1
0.728725998990114 0.720460708805326 1 1
0.37313023308919 0.369165696077293 1 1
0.615758377765907 0.609475551386855 1 1
0.585930850702137 0.580326610941098 1 1
0.616243667473951 0.609725576527094 1 1
0.197984106280743 0.196036288204727 1 1
0.540207539998126 0.534990517529641 1 1
0.387916113300219 0.384131166344622 1 1
0.56161921171622 0.55602720177671 1 1
0.502284807292022 0.496446733161388 1 1
0.426838846731454 0.422371085784756 1 1
0.567425980515588 0.561860275348032 1 1
0.465846042112697 0.461258249581916 1 1
0.426207886445601 0.422393995407245 1 1
0.701261198857853 0.694571942940231 1 1
0.33384051706461 0.331385079311265 1 1
0.242761473317939 0.241242231070239 1 1
0.33657498923007 0.332876703066988 1 1
0.468259759647143 0.462992558110075 1 1
0.482239768141088 0.477316412378155 1 1
0.27460842860201 0.271023735787747 1 1
0.736923600010375 0.729624798369102 1 1
0.429424044177467 0.42454080305641 1 1
0.37878250595495 0.375651926982844 1 1
0.784872357737827 0.777848962675773 1 1
0.594528803929251 0.589029275520281 1 1
0.266582269040652 0.264409941427442 1 1
0.769844324007621 0.762706617334043 1 1
0.30917457836266 0.30564617370012 1 1
0.440224274034423 0.435472934220072 1 1
-0.0078003912457954 -0.00765387238880361 0 0
0.325262116512663 0.323045847180061 1 1
0.280051018882868 0.275707007291476 1 1
0.429211296435796 0.42409189435216 1 1
0.610085822602537 0.603179846232932 1 1
0.807956969461751 0.799209163063778 0 0
0.545341412851598 0.539461199313973 1 1
0.392174310386534 0.387664310378733 1 1
0.619325061491902 0.613593973594159 1 1
0.466293355499096 0.460738470371508 1 1
0.244629658839342 0.242614026154516 1 1
0.379804868327563 0.375593763055087 1 1
0.532544766047007 0.527126127250785 1 1
0.591352295375751 0.583386377433694 1 1
0.387124540533062 0.382610046589931 1 1
0.309841720127243 0.305963696402481 1 1
0.626846623336185 0.620698189673314 1 1
0.555331337649497 0.549640342554722 1 1
0.58845778193689 0.582488197978723 1 1
0.106203496527911 0.10467752182214 0 0
0.33244737705035 0.329060142989082 1 1
0.387310489195107 0.382929147606432 1 1
0.542334280773149 0.535857441092266 1 1
0.762269797546711 0.754735455360095 1 1
0.494365566458178 0.489370036343319 1 1
0.402173661759288 0.39786879207631 1 1
0.208508867532178 0.206597787081259 0 0
0.376374968264748 0.372839568909821 1 1
0.606454472773894 0.601212757179361 1 1
0.231288637713823 0.22959155356655 1 1
0.531650773857343 0.526856096226834 1 1
0.475552853289211 0.470606695236763 1 1
0.378748709066917 0.374526068741876 1 1
0.771797884415964 0.76446695634906 1 1
0.676927970671367 0.668513670102777 1 1
0.462501568523628 0.458485155164526 1 1
0.86128430102834 0.851920428124228 1 1
0.198899460576712 0.19704974669808 1 1
0.736110648494384 0.729389005592003 1 1
0.598207133489608 0.592889260276878 1 1
0.604648776442408 0.59838326796035 1 1
0.654786445743383 0.647618756881107 1 1
0.681141229052156 0.672351428698183 1 1
0.371026176511239 0.367429713071828 1 1
0.405463053935061 0.400841129561568 1 1
0.803838772031047 0.795236942377087 1 1
0.594043939078841 0.587457215206685 1 1
0.539230019215995 0.534055099564714 1 1
0.636372720007747 0.627811614708135 1 1
0.702173606645863 0.694653976262577 1 1
0.464677251036297 0.459815923478562 1 1
0.383467559381015 0.379985497642864 1 1
0.429538733227878 0.425557674130345 1 1
0.564425321784162 0.559298041937898 1 1
0.359790162970454 0.35634295337306 1 1
0.643640251018961 0.637130161677448 1 1
0.421330464896875 0.417080708455528 1 1
0.363302117686541 0.359957243682662 1 1
0.392536641191921 0.388498729094318 1 1
0.382851994118184 0.378607584389705 1 1
0.234302223632389 0.231623195090567 1 1
0.598578163723428 0.593767549627126 1 1
0.520059783551284 0.513699611841589 1 1
0.443770932967234 0.440060110686148 1 1
0.706668285054276 0.700054890740659 1 1
0.42851137007547 0.424004665894855 1 1
0.514157558875159 0.508639910350767 1 1
0.574371464331265 0.567557625032277 1 1
0.462861658394013 0.458341928975699 1 1
0.403614803037412 0.39963154359402 1 1
0.520273313090115 0.514759765859604 1 1
0.56775391773119 0.560916791671915 1 1
0.469913770290626 0.465060158931735 1 1
0.641687978425217 0.634770546410982 1 1
0.346047317160981 0.342434051988216 1 1
0.499749565817558 0.494558494090888 1 1
0.314621138341954 0.310887948435854 1 1
0.25755055378496 0.255170705279472 1 1
0.36245983553594 0.358526489196921 1 1
0.376776877345713 0.373121578360097 1 1
0.480560932297525 0.475801962629191 1 1
0.54200814682527 0.535626690752783 1 1
0.569025295344566 0.562904329220153 1 1
0.710199420962955 0.701593911822106 1 1
0.265148781104203 0.262243899610209 1 1
0.527782801263711 0.522132636257352 1 1
0.725307528110827 0.717414773387246 1 1
0.723282982046452 0.716471549909132 1 1
0.46418896090522 0.460549768545157 1 1
0.683650669349003 0.676872363678902 1 1
0.199346483647711 0.196671106938435 1 1
0.324663289448055 0.321678073898949 1 1
0.699723047973379 0.692991428673494 1 1
0.371560236875077 0.367725948625535 1 1
0.393868828116505 0.39019071036532 1 1
0.38801540803296 0.383073118062983 1 1
0.516874116131694 0.512203515748487 1 1
0.688381246981629 0.680765174130046 1 1
0.483002267893307 0.477399851702252 1 1
0.592585685943245 0.586954320056986 1 1
0.700022012441311 0.693399088493314 0 0
0.436434697237955 0.431836808709325 1 1
0.475327537645744 0.471159174632686 1 1
0.429964861821881 0.425659390868508 1 1
0.741158254914682 0.735009679281352 1 1
0.514925077265782 0.51040097674612 1 1
0.576880807482768 0.571371076610337 1 1
0.207192892367628 0.205384253648504 1 1
0.380740249241227 0.377169979950982 1 1
0.797040963981737 0.78902700973558 1 1
0.377146413913908 0.37272051605841 1 1
0.30335694068276 0.30062958141259 1 1
0.427135872841049 0.422546867477841 1 1
0.843520617811517 0.834485556794521 1 1
0.243141752714963 0.240685874280181 1 1
0.289881186575871 0.287470506521235 1 1
0.311740611590187 0.307308457090095 1 1
0.301843649370389 0.298792865262319 1 1
0.355256951887339 0.351478085117295 1 1
0.766950190690361 0.759509694424691 1 1
0.610293395465874 0.604796598147063 1 1
0.758657039882196 0.752369060864934 1 1
0.443683423925013 0.439475583063149 1 1
0.722708081572921 0.715260993046816 1 1
0.45535756307328 0.450885767138161 1 1
0.465279488877049 0.46105239704681 1 1
0.757363544392652 0.749738782685542 1 1
0.638236725522319 0.632871606536379 1 1
0.308979469086102 0.305557489129083 1 1
0.610407969541873 0.604336641555169 1 1
0.688741140686435 0.682029450261202 1 1
0.586767170386729 0.580927492261147 1 1
0.444790015709079 0.440301829715903 1 1
0.337961324941551 0.334824400473852 1 1
0.639907319318852 0.633213927898565 1 1
0.213029707913062 0.210585641105248 0 0
0.468838846006422 0.463708517526511 1 1
0.156309837499168 0.154429071515649 1 1
0.420855285025044 0.41740043724023 1 1
0.348876922799507 0.34527961136888 1 1
0.537656874990216 0.532505468264731 1 1
0.484641974368641 0.479706272467823 1 1
0.331452898780951 0.328568029640638 1 1
0.612835640407319 0.606823381858239 1 1
0.530431709441013 0.524580621231018 1 1
0.326753608197115 0.323085198166385 1 1
0.729248163403146 0.72099703632363 1 1
0.650941166702221 0.643674054361525 1 1
0.296551187858121 0.293463576624681 1 1
0.450939609308557 0.446255767670838 1 1
0.359767971419927 0.356076381251032 1 1
0.502790169700605 0.497980273128975 1 1
0.501746913169866 0.497083943202064 1 1
0.743554864368533 0.735576346906559 1 1
0.436158547797558 0.431540259276559 1 1
0.591353814697398 0.584624939394219 1 1
0.528897804765291 0.523123598734595 1 1
0.418883649327209 0.41430025296579 1 1
-0.0103106299872309 -0.0104560525540186 0 0
0.631678162664913 0.62425153254246 1 1
0.442840842901149 0.438486137701782 1 1
0.128018848657294 0.126811913365729 0 0
0.298941199510956 0.295781339655636 1 1
0.454737353906055 0.449834566619719 1 1
0.534255310362003 0.528538362331602 1 1
0.254593877935975 0.251948805833048 1 1
0.296818912213171 0.293458645345199 1 1
0.245383709764879 0.242169166464362 1 1
0.365351839306192 0.362055692294975 1 1
0.464051380044017 0.459671393341219 1 1
0.415328558510883 0.41153116140708 1 1
0.410458052325241 0.406963214018784 1 1
0.960401272114101 0.950689977492865 1 1
0.592458727733669 0.586431281741234 1 1
0.458870212915221 0.454536998376467 1 1
0.612999648101767 0.60636491047627 1 1
0.519807292680053 0.514436021960469 1 1
0.397161880130254 0.393012177600224 1 1
0.569417887657867 0.563839827995081 1 1
0.521863057289595 0.516141187911971 1 1
0.805054069821033 0.797683214565401 0 0
0.789467446799801 0.779650442859557 1 1
0.668673518974682 0.661717772568679 1 1
0.58040382954794 0.574601338826835 1 1
0.729720420290466 0.722664118106454 1 1
0.382342434596117 0.379432740772143 1 1
0.371608596901244 0.368407770356707 1 1
0.457197687699594 0.452344159050304 1 1
0.809652295329382 0.801914976508545 0 0
0.511559151660145 0.50582405502472 1 1
0.509848559762562 0.50523329661188 1 1
0.477677997973045 0.472372773654048 1 1
0.529512483988802 0.524623819144771 1 1
0.529471600454001 0.524873639657832 1 1
0.415034309416454 0.410826319195543 1 1
0.386756995935624 0.383696084519662 1 1
0.625874234475857 0.620264580188661 1 1
0.598901182856865 0.593028644027973 1 1
0.455261021553711 0.450890958365119 1 1
0.38451890614372 0.380493320636379 1 1
0.540325538917226 0.534801430099776 1 1
0.463208972666344 0.458552225560684 1 1
0.342167056954985 0.338714151004708 1 1
0.404482432928004 0.399692203901459 1 1
0.380145091296975 0.376165697256341 1 1
0.781360670336805 0.773064473622252 1 1
0.28623286476704 0.28398253938805 1 1
0.421573491197599 0.417745280840739 1 1
0.583886367603281 0.577543731589493 1 1
0.650225700977533 0.643637689396218 1 1
0.260600739920367 0.25777351813996 1 1
0.644436255456721 0.638204041411225 1 1
0.640583607403816 0.633215063670075 1 1
0.317039369006564 0.314225867291403 1 1
0.631333606998522 0.625115735399471 1 1
0.534114536900574 0.529082317363952 1 1
0.847472754116624 0.83977794508065 1 1
0.688188711250697 0.682051179004031 1 1
0.53682316167222 0.53186620926904 1 1
0.254932756437135 0.252920549403022 1 1
0.392757641727123 0.389174549215241 1 1
0.472280500593147 0.467451211535566 1 1
0.181582066168219 0.179515438425597 1 1
0.405766859202641 0.400572121233846 1 1
0.528319356021495 0.523216749892331 1 1
0.753764554063365 0.745414242515314 1 1
0.304630591441598 0.301370913358281 1 1
0.276263995181049 0.273048227325482 1 1
0.721683299148283 0.71474941776656 1 1
0.638560182129975 0.632665375584903 1 1
0.438089353117485 0.434021978060411 1 1
0.439342148266528 0.433992952409938 1 1
0.393757688615441 0.389891361891855 1 1
0.2250728858528 0.222371719814003 1 1
0.386525449537143 0.38308667284007 1 1
0.401451740812543 0.397006883736407 1 1
0.301379356931844 0.298071650638868 1 1
0.537105158429719 0.529780503594974 1 1
0.348231000836487 0.344426781213403 1 1
0.508941623237788 0.503773462872755 1 1
0.402038162616552 0.397588528229449 1 1
0.376718471118155 0.373397126055011 1 1
0.9076839755275 0.899137073859687 0 0
0.23172768740356 0.229547402169661 0 0
0.641270213473857 0.63535807633877 1 1
0.535255317342317 0.528650351502417 1 1
0.364923093827744 0.361573647305788 1 1
0.250176518583437 0.247249931899359 1 1
0.255453936591163 0.252638732324446 0 0
0.87756709702892 0.868960419491125 0 0
0.405719496839628 0.400029037647519 1 1
0.50398116315349 0.498822640564874 1 1
0.500002567241548 0.493567689617246 1 1
0.445089087246224 0.440039774118228 1 1
0.489643107766769 0.484964035732819 1 1
0.465846664253493 0.460824879406303 1 1
-0.0441929450936564 -0.0436001827427037 0 0
0.322012185661912 0.31846590185859 1 1
0.275947420448453 0.273624191799993 1 1
0.589993116200634 0.583916485940361 1 1
0.338755272983693 0.335810366731869 1 1
0.268507736332899 0.26512215616641 1 1
0.346797156074933 0.342493298247121 1 1
0.296721014740575 0.292974348660402 1 1
0.513493772047426 0.507337858301078 1 1
0.55761635858689 0.552076619861652 1 1
0.426565985619504 0.422200243670996 1 1
0.32085343946735 0.317961519979313 1 1
0.57882575092249 0.573715908095271 1 1
0.676298678691765 0.668857806756748 1 1
0.567268427221472 0.560693760706053 1 1
0.421480999036038 0.417359632256706 1 1
0.315688119520757 0.31162892163533 0 0
0.590870831177141 0.584343919325665 1 1
0.345415028656477 0.342204847039923 1 1
0.632531662814985 0.625473889556216 1 1
0.491390923814435 0.487258412756699 1 1
0.669622772157696 0.662841382264136 1 1
0.510710411830561 0.505684227155742 1 1
0.441312165119374 0.436007433036985 1 1
0.744963933660845 0.738256277744082 1 1
0.54670759231302 0.540657928813694 1 1
0.357075227312761 0.352881864385369 1 1
0.513983046979222 0.507940214273035 1 1
0.31013835223237 0.306347275175884 1 1
0.488762417742911 0.48315106812509 1 1
0.793441944512507 0.785390792348565 0 0
0.603381882195438 0.59769060740348 1 1
0.536110559678343 0.530810352994451 1 1
0.167353885181533 0.165432873636873 1 1
0.833205789986518 0.825603266821661 0 0
0.66479977533836 0.658268005774576 1 1
0.751999781267628 0.743297638707607 1 1
0.422346468856317 0.416687641220144 1 1
0.630654181176962 0.624999043409364 1 1
0.365971200052108 0.361085482548586 1 1
0.475432140485621 0.470385049450834 1 1
0.62001445939654 0.613663587802333 1 1
0.519245544975165 0.513822336583171 1 1
0.654975050494881 0.647780128810533 1 1
0.624347235136239 0.61773045087683 1 1
0.453578313762817 0.449726414906611 1 1
0.863994514156409 0.855953024268246 0 0
0.278302516584057 0.276074127588654 1 1
0.234045176163858 0.232402762666942 1 1
0.801435771244724 0.793488738320364 1 1
0.451938850321842 0.447404987914702 1 1
0.321803300020731 0.318437402032836 1 1
0.64644691336434 0.640444415835387 1 1
0.58950395695421 0.582521782836105 1 1
0.65975512989986 0.652446647397528 1 1
0.428044851729998 0.424464450768499 1 1
0.713494000488505 0.706498215337149 1 1
0.626246615652201 0.618783331631996 1 1
0.884964089546028 0.875480285143919 0 0
0.418214146855597 0.41394936387442 1 1
0.290355341202556 0.288201319755028 1 1
0.482788044666842 0.477703715053601 1 1
0.996883658740181 0.98704890474045 0 0
0.719812738255717 0.712576937372021 1 1
0.802510735247588 0.795197990395583 0 0
0.204977491773642 0.202545927169142 0 0
0.319920503208667 0.316971535863585 1 1
0.582268142372434 0.576660935854771 1 1
0.709974691216723 0.701910389512999 1 1
0.561128067848665 0.555174209738559 1 1
0.49745068853797 0.492614011278671 1 1
0.597954604621961 0.591461843498805 1 1
0.496861717627402 0.492399354205236 1 1
0.440019436572216 0.435935521780355 1 1
0.209028233584254 0.206453253850046 0 0
0.62722858702836 0.620663428210213 1 1
0.462243478567428 0.457643397530466 1 1
0.436695249245211 0.432603274013647 1 1
0.638792073158492 0.632560298990072 1 1
0.800030773251593 0.79185870918022 0 0
0.780210609171374 0.77363264183231 0 0
0.645933662254714 0.639396901225035 1 1
0.630807834523144 0.624586925257826 1 1
0.447234083048836 0.443319313631851 1 1
0.498771097684689 0.493062747154448 1 1
0.335164459001062 0.331991160834471 1 1
0.443155859862573 0.437537122341018 1 1
0.418004835412905 0.413697964842144 1 1
0.411085439980546 0.407812239278575 1 1
0.615069565214027 0.609315107140969 1 1
0.582335486591884 0.576595680451149 1 1
0.280256377489492 0.277703355966908 1 1
0.628615983208789 0.622175845528037 1 1
0.519102570006607 0.513771724337805 1 1
0.339969529637711 0.336537908902727 1 1
0.524691114691881 0.520070543004346 1 1
0.722665189967216 0.714141290011825 1 1
0.591183690760401 0.585470181991103 1 1
0.364984670202428 0.360788348187452 1 1
0.501997211649728 0.496194191684154 1 1
0.606850078307241 0.600853195755614 1 1
0.450037405491787 0.444849204095753 1 1
0.38875618843571 0.385114267364111 1 1
0.593095884022602 0.586839994852152 1 1
0.448590944782111 0.443909837720288 1 1
0.47562072357716 0.470478645234395 1 1
0.388213401796026 0.384087235397732 1 1
0.38945203736262 0.385617215739028 1 1
0.64257447439272 0.636931702343951 1 1
0.248475846410049 0.245853387575087 1 1
0.402468478657267 0.398486785222498 1 1
0.272122085585915 0.268493239332669 1 1
0.499527338492535 0.494597039384101 1 1
0.895821532554594 0.886629896751897 0 0
0.784767784535053 0.775969860269424 1 1
0.248538863528995 0.244955363612254 1 1
0.252566423891365 0.250506350713233 1 1
0.607984161000767 0.601039125228807 1 1
0.650574079521813 0.643844274501733 1 1
0.585496817448916 0.58006302546916 1 1
0.578754115294433 0.573237636997344 1 1
0.478681313190581 0.473838776220406 1 1
0.490423855731983 0.485529447059709 1 1
0.692156603529836 0.684210335651558 1 1
0.550736040022416 0.544330711287449 1 1
0.399437990546412 0.395606143528053 1 1
0.543864997806164 0.537966037490679 1 1
0.569727112579944 0.564284668858911 1 1
0.57012501957098 0.564013465660803 1 1
0.647203388212348 0.640572685570754 1 1
0.335357357681873 0.331819777039391 1 1
0.801226729161684 0.792863253934576 1 1
0.622183084859993 0.614061731627009 1 1
0.846881544130837 0.837832780645478 0 0
0.451647687051414 0.446831664647085 1 1
0.281599101360908 0.27926105458689 1 1
0.321999953612902 0.318325373300131 1 1
0.506313347022744 0.501423818339742 1 1
0.180547446688901 0.179197741928965 1 1
0.238370131452166 0.235724205549066 1 1
0.458107212093365 0.453363368186133 1 1
0.683041002807762 0.676135033763676 1 1
0.621365335148191 0.615117089539481 1 1
0.472338385384473 0.467313322171639 1 1
0.491445598197739 0.486664736537618 1 1
0.580412387149422 0.573929002128905 1 1
0.839361649991259 0.831061856851841 0 0
0.657935934079548 0.651974352806632 1 1
0.544328003376448 0.539251487131809 1 1
0.440571506473278 0.4354323101088 1 1
0.555176987588912 0.549422734400364 1 1
0.108386782433132 0.107100885931687 0 0
0.568790048562723 0.562126075791855 1 1
0.262992260344963 0.260608495513229 1 1
0.572045436000329 0.56604841001271 1 1
0.655807160341268 0.64904955445435 1 1
0.205175544273576 0.202168059332109 1 1
0.379646779746352 0.375761302439073 1 1
0.525886020581476 0.520411947064867 1 1
0.701140614195388 0.693019350521171 1 1
0.211701272884791 0.209795334272437 0 0
0.645938923091447 0.639319684057039 1 1
0.369967142884152 0.366061951530507 1 1
0.375688271983624 0.371779993053007 1 1
0.533174328864968 0.527757316125115 1 1
0.435123971243789 0.430367024687188 1 1
0.346144697589867 0.341904850579127 1 1
0.423484715427483 0.419238003831352 1 1
0.702343620372366 0.694869457740456 1 1
0.441829916467922 0.43725493827474 1 1
0.235070648270722 0.232759526299397 1 1
0.306097500420245 0.302957905230172 1 1
0.181981161095967 0.180444006787766 1 1
0.229720039704104 0.22779147356762 0 0
0.571029845270843 0.565737672212649 1 1
0.456061081075466 0.451574344302864 1 1
0.221037803766805 0.218828918250818 1 1
0.619614086635466 0.612184753668185 1 1
0.460536312482611 0.456450107021315 1 1
0.435641327403508 0.430764250962774 1 1
0.267194655071234 0.263623691189684 1 1
0.556739227669322 0.549068155883333 1 1
0.342729717555819 0.339364241079635 1 1
0.691138051739191 0.683925785271126 1 1
0.264430317487164 0.261641452828938 1 1
0.735105360226526 0.727587686150573 1 1
0.604578613289559 0.599236072726212 1 1
0.548165206394898 0.542432815228994 1 1
0.264771756733439 0.261447511464856 1 1
0.353760662863606 0.349848410480128 1 1
0.54030649328295 0.534266127514156 1 1
0.67144710110481 0.664563084561087 1 1
0.320906835197696 0.318290687890626 1 1
0.905590514449118 0.894571113708396 0 0
0.305041654034272 0.301692541955598 0 0
0.5052677687685 0.500602125339984 1 1
0.520632226779985 0.515657097788996 1 1
0.740930107293037 0.733874533938004 1 1
0.446845377174995 0.443341443335061 1 1
0.345835291415631 0.341990463446089 1 1
0.311386213011364 0.306926069491119 1 1
0.528114697729395 0.523128477555954 1 1
0.44911552926155 0.44408170820191 1 1
0.372447359500152 0.368193270474791 1 1
0.398927109333816 0.394766138140211 1 1
0.278956769721688 0.276598808904687 1 1
0.287785428804317 0.284562265828044 1 1
0.246545915229295 0.244110214926511 1 1
0.394965250034696 0.391575119091746 1 1
0.512404050456028 0.506734383381299 1 1
0.616327452474182 0.610200765379917 1 1
0.743384875966565 0.736052340750627 1 1
0.411928444446786 0.407503653132979 1 1
0.293516921030901 0.290770341386571 1 1
0.461077789572503 0.456257857891678 1 1
0.669619363195694 0.662645829648758 1 1
0.530064861091584 0.524236135957421 1 1
0.455918361258041 0.451992321891679 1 1
0.38955634437788 0.385787725741987 1 1
0.332051131741839 0.328933836805099 1 1
0.434858849584424 0.430458087444407 1 1
0.461791846790243 0.456813005949859 1 1
0.551793121176329 0.546304542866168 1 1
0.323579127258416 0.319633519105053 1 1
0.640157389014894 0.633619807745157 1 1
0.487377561427523 0.481422964624314 1 1
0.36927639493475 0.364509281394857 1 1
0.527189781174742 0.522099510581874 1 1
0.607120159290109 0.600322697295795 1 1
0.557383209376873 0.551784897338051 1 1
0.319302620032296 0.316053188403533 1 1
0.416913519979526 0.412788843565085 1 1
0.441062074830185 0.436974647713605 1 1
0.360682094602183 0.357784006684772 1 1
0.565365236653692 0.558590366570311 1 1
0.1041154619081 0.103336799205223 0 0
0.618642134639484 0.612372926557501 1 1
0.634254671056576 0.626671797207301 1 1
0.596827110967628 0.591064552488517 1 1
0.428392966485507 0.423350410942673 1 1
0.815145342800858 0.80730493308722 0 0
0.576088467088721 0.570084806434119 1 1
0.546407953430663 0.541689312736717 1 1
0.398862015197047 0.394585291773184 1 1
0.565918241766112 0.560899121935357 1 1
0.536091327929241 0.529755740233358 1 1
0.759861446822261 0.753157816442264 1 1
0.630433722284743 0.623871646702956 1 1
0.276967121449461 0.27352723547923 1 1
0.329536438148013 0.325889131229259 1 1
0.589130700688442 0.58285129968994 1 1
0.4951618608984 0.490593004942668 1 1
0.564868753172369 0.559198794999624 1 1
0.807494169854041 0.798470215922285 1 1
0.285646255987414 0.282632214587602 1 1
0.422505337809095 0.419119500385319 1 1
0.293182882992677 0.290785931895481 1 1
0.638289204323614 0.631777629313314 1 1
0.433307656264548 0.428502223298328 1 1
0.409200875978759 0.405293604502192 1 1
0.559343369539327 0.553374666937064 1 1
0.364552534386887 0.361433431865261 1 1
0.254919059928838 0.253102801178559 1 1
0.638749886856715 0.631204050595312 1 1
0.557155448222685 0.551160059368329 1 1
0.67418155323386 0.667096819132872 1 1
0.129813051463849 0.128146175844035 0 0
0.794029087250024 0.784808155353566 1 1
0.527805422706579 0.522038462752705 1 1
0.542521526477669 0.537851369771884 1 1
0.291832440980766 0.287896500162461 1 1
0.503560362389958 0.498272072555709 1 1
0.674412451971465 0.666595465985007 1 1
0.563267010009257 0.558268981088378 1 1
0.630095532457557 0.624142104138574 1 1
0.440305410538406 0.435712305638952 1 1
0.455028984417139 0.449957273233148 1 1
0.429564127826527 0.425442885622712 1 1
0.1951848305661 0.193026828003406 1 1
0.370707902202089 0.367040341202538 1 1
0.621725514563549 0.615059559756054 1 1
0.666127071229892 0.65943909932104 1 1
0.394038936274824 0.39054195843313 1 1
0.378543941728028 0.375527759669524 1 1
0.382704035592046 0.377577836401943 1 1
0.57368463285033 0.566673115836861 1 1
0.52556088262208 0.52013062768332 1 1
0.60325220780585 0.597232522595131 1 1
0.416007766341475 0.411790390554786 1 1
0.651189484548139 0.642873512091519 1 1
0.399786986669642 0.394509003097669 1 1
0.244206474657959 0.241998681414282 1 1
0.680532764592916 0.673881449116767 1 1
0.314509471816098 0.310900496887107 1 1
0.79949526042588 0.792207508821545 1 1
0.381150624039993 0.378232092825 1 1
0.476312939922051 0.471619771911751 1 1
0.428106820515346 0.423700407232127 1 1
0.966554798392746 0.956997046488868 0 0
0.524336184812819 0.519612981076014 1 1
0.492488798858709 0.487866466986007 1 1
0.538224839316037 0.531097190869549 1 1
0.628755038442187 0.622226660467729 1 1
0.53547103792086 0.52858191924348 1 1
0.421906047163398 0.417464257566242 1 1
0.748835561811837 0.742295234588916 1 1
0.880320016368587 0.871300932341432 1 1
0.646127508787627 0.639278075968283 1 1
0.41018306078836 0.405629764671961 1 1
0.13605204891648 0.134607073644716 0 0
0.63307204427933 0.626605411836429 1 1
0.943467897271429 0.933632079374374 0 0
0.545070976508782 0.539856081753363 1 1
0.395215876385791 0.391872845054633 1 1
0.769653150725384 0.762328465985125 1 1
0.550681258643088 0.545439473484354 1 1
0.40869982487309 0.40438112434374 1 1
0.676304614796507 0.669618879567233 1 1
0.491250483330456 0.486069753797782 1 1
0.388867764042243 0.384344749601436 1 1
0.454829120854975 0.450626743519309 1 1
0.253594519977682 0.250603239314469 1 1
0.428308794932035 0.423370171701067 1 1
0.550965846711514 0.545672400499528 1 1
0.31051074320964 0.307499906634279 1 1
0.211339257899134 0.209156370398955 0 0
0.538006479333395 0.532472548199386 1 1
0.598668240264649 0.593101602722539 1 1
0.466698162445223 0.462300615045898 1 1
0.529314443464181 0.524947386086102 1 1
0.518039798540806 0.51248610354488 1 1
0.614484855189979 0.60863507723575 1 1
0.666897102070373 0.659888609423676 1 1
0.628389737514269 0.621892137251388 1 1
0.549862695630148 0.54322988180262 1 1
0.454696243664217 0.450532456606605 1 1
-0.000700672466849081 -0.00102675332437806 0 0
0.624807491225062 0.618988243651928 1 1
0.456759657489925 0.45278561582978 1 1
0.482748535982429 0.477240032696123 1 1
0.280449335224933 0.276186629790463 1 1
0.712876087496606 0.705361966465673 1 1
0.575619696319666 0.569500906581066 1 1
0.595711844502589 0.589289676054232 1 1
0.919158870658838 0.909393123245515 0 0
0.234840815490811 0.231901073991408 1 1
0.665479602871912 0.658768211413894 1 1
0.522833299296851 0.516841285154254 1 1
0.638203062158378 0.631534220871068 1 1
0.423122164677136 0.418943089514051 1 1
0.510597687181866 0.505278319845854 1 1
0.585612251363677 0.579926946539664 1 1
0.529675141503576 0.524706929993427 1 1
0.63205792312078 0.625556560947627 1 1
0.528451512546874 0.521999102169249 1 1
0.645542666714268 0.639260619022563 1 1
0.49398986818591 0.489037128371373 1 1
0.348990526842895 0.344469998401534 1 1
0.380045705606972 0.37590627198246 1 1
0.772980761095628 0.764910427668363 1 1
0.455632925022897 0.449826492793457 1 1
0.343823536478828 0.340085610664688 1 1
0.57839644660929 0.571786668730449 1 1
0.479592946595577 0.475378693407032 1 1
0.275048280383245 0.272123561322629 1 1
0.445734282708224 0.44144224151675 1 1
0.504507125904734 0.499644524263915 1 1
0.699322778553723 0.692781616299194 1 1
0.601223585781012 0.594738109901948 1 1
0.744156396920561 0.736137823993953 0 0
0.669449699449974 0.661544304363071 1 1
0.518564916012598 0.512512740254345 1 1
0.604071167018156 0.597827277441214 1 1
0.312377331791695 0.309880144940317 1 1
0.577601964113766 0.571964166542117 1 1
0.430793333111998 0.427147383812488 1 1
0.768630848783045 0.761090824212902 1 1
0.532816834558858 0.527187898425769 1 1
0.518121452088051 0.512935850208545 1 1
0.632097708127587 0.626121322010226 1 1
0.64638645144704 0.639528728662067 1 1
0.396440690734847 0.392443915018389 1 1
0.47086989166053 0.467232666962834 1 1
0.454076215604864 0.449288814667952 1 1
0.577902785806608 0.572897763872055 1 1
0.256601835177505 0.253928681765813 1 1
0.616583061720639 0.610563939522667 1 1
0.431526982829349 0.427100659252155 1 1
0.812089336972064 0.803893702530341 0 0
0.188091150373539 0.186215972290618 1 1
0.442715516382976 0.438949004863042 1 1
0.470434848006827 0.466248467897418 1 1
0.762394442938431 0.754925733837946 1 1
0.685343579324519 0.677556753714305 1 1
0.612981295092728 0.606571267123731 1 1
0.460241677699087 0.454815823650874 1 1
0.783133563310958 0.776335057367779 1 1
0.428185359638789 0.423290687650179 1 1
0.590360110137987 0.583836621029481 1 1
0.428362881114859 0.423740796256608 1 1
0.437149972379374 0.432874868405645 1 1
0.449341818632691 0.444388624364749 1 1
0.608964007331702 0.603111908347468 1 1
0.693114249358191 0.686869151076507 1 1
0.0963766301694452 0.0946011068606694 0 0
0.312789654709815 0.308866408125061 1 1
0.405278949544317 0.401359422561038 1 1
0.422556341760648 0.418467537023564 1 1
0.496318673427708 0.491178271409671 1 1
0.462064959656103 0.457087261923789 1 1
0.334257913104588 0.33090595923456 1 1
0.521776945653081 0.517785851942826 1 1
0.256661464385278 0.254426048354335 1 1
0.256987016734905 0.253745084190182 1 1
0.299833481140677 0.29717858201985 1 1
0.311014471756374 0.307258404824092 1 1
-0.0924364280791865 -0.0916472093748458 0 0
0.55866174760013 0.553511634220215 1 1
0.460497668040122 0.454989325162637 1 1
0.563679204631466 0.558469437441927 1 1
0.525160332597605 0.519851376455234 1 1
0.36670673842413 0.362710199956766 1 1
0.51193243373646 0.507140233176626 1 1
0.851062436852179 0.842615118460301 0 0
0.594469855816594 0.587230806927285 1 1
0.219899858500668 0.217397102696311 1 1
0.578199539379619 0.573222295514793 1 1
0.40418530131669 0.400267396226511 1 1
0.521399973192314 0.515684060774503 1 1
0.602831825400466 0.596037652631259 1 1
0.254285487653431 0.2517770191082 0 0
0.412998419105291 0.408644321449238 1 1
0.666160080918191 0.659099681899471 1 1
0.575618820433408 0.569581155479452 1 1
0.63020636941444 0.624211695273187 1 1
0.561559253036253 0.556168212135556 1 1
0.397272384703791 0.393281247096075 1 1
0.251912991711313 0.249617263115181 1 1
0.564441900799827 0.558063815815151 1 1
0.462195956622168 0.456981931042668 1 1
0.365975951987829 0.363332533835185 1 1
0.265657367072177 0.263978337921545 1 1
0.355467839378725 0.352420317401932 1 1
0.528407785424808 0.522550089880076 1 1
0.258076875372102 0.255985758972597 1 1
0.0128213281003722 0.0127026053621451 0 0
0.471283990086565 0.466828457621879 1 1
0.497434066477651 0.491924874945546 1 1
0.382306941271823 0.378102876507769 1 1
0.208586051653057 0.20676448029384 0 0
0.373084125820511 0.368998264749273 1 1
0.408913445477838 0.405389371403786 1 1
0.644143107170941 0.637711009763157 1 1
0.603108051346395 0.597303252481946 1 1
0.595195199340607 0.589125919903163 1 1
0.151957218556696 0.149935887795976 1 1
0.334313594643284 0.330871660604134 1 1
0.376780916231042 0.373982454691741 1 1
0.558676285582263 0.552493871455332 1 1
0.58491921308086 0.579104083049627 1 1
0.564202576380963 0.557292895403968 1 1
0.449679279431418 0.445847638549568 1 1
0.42538213541463 0.420652016001967 1 1
0.546768609708467 0.541616502860384 1 1
0.708871430099996 0.701405254273707 1 1
0.719522447436649 0.712331111834316 1 1
0.551544372266413 0.546405324867746 1 1
0.398489077872868 0.393393390760698 1 1
0.427639435711338 0.423601740669154 1 1
0.504606061469505 0.499423355968495 1 1
0.447455651855927 0.442960813963806 1 1
0.744469925590892 0.735741573191923 1 1
0.661071158411608 0.654005499666879 1 1
0.386701102464789 0.382367873024012 1 1
0.0715549980091141 0.0705814796287128 0 0
0.553132386081106 0.54774065235679 1 1
0.630140909959925 0.624041454609608 1 1
0.588751731292783 0.583860873169714 1 1
0.353903412777037 0.350097508851556 1 1
0.58067135940565 0.574014099726118 1 1
0.747710784172033 0.740411516248594 0 0
0.544478034820553 0.538733184570243 1 1
0.18945454162387 0.187119516269313 1 1
0.774281595294656 0.764925225581521 1 1
0.496980192670757 0.491801467370185 1 1
0.531300955039777 0.525725152429079 1 1
0.482516397349939 0.478660531504538 1 1
0.16322414496952 0.161854107087547 1 1
0.815994944880249 0.808698474704857 0 0
0.244014420959294 0.241612583425388 0 0
0.421813692971664 0.417452533891503 1 1
0.415994441934308 0.411725321740423 1 1
0.629232905081283 0.621295828134215 1 1
0.663107558557643 0.655333194223083 1 1
0.569501253755136 0.564694020890518 1 1
0.452658556127038 0.448612026968623 1 1
0.567031247071328 0.561719719411404 1 1
0.425351750501481 0.421959617140936 1 1
0.321992558614389 0.318208062487158 1 1
0.588303383878551 0.58181139974562 1 1
0.139384363030889 0.1382888749237 0 0
0.535039868577732 0.529326615841257 1 1
0.301164000578101 0.2982755876413 1 1
0.56000061888802 0.553371018975389 1 1
0.390246630839289 0.386544885787424 1 1
0.340028623956691 0.336052805001336 1 1
0.427681286580285 0.422886192827071 1 1
0.411240691066565 0.405730971336862 1 1
0.569358367810414 0.563153654735917 1 1
0.308877493104606 0.305438844479029 1 1
0.414313826851385 0.409959474971231 1 1
0.341635299527714 0.337034136882017 1 1
0.883145856946489 0.871716984767494 1 1
0.671134696221586 0.663501999903009 1 1
0.53679078912786 0.531549981202439 1 1
0.636077757505076 0.628861760651153 1 1
0.592745555837827 0.586121602779649 1 1
0.500749457591603 0.496296035941193 1 1
0.799701387194234 0.792351570488738 0 0
0.637099069740862 0.630852644701597 1 1
0.643518250660625 0.63755176779601 1 1
0.525591279763933 0.519948263590626 1 1
0.756218845056585 0.748546446627345 1 1
0.51842159637593 0.512897933539808 1 1
0.503659174292013 0.498837845527574 1 1
0.574998233143412 0.568518174727162 1 1
0.447494105713577 0.443102145863355 1 1
0.123478349815584 0.122902861462544 1 1
0.425229461244726 0.420641044522211 1 1
0.491231620156906 0.486143218092636 1 1
0.504292815097706 0.499814212252032 1 1
0.662379434887226 0.656550425716642 1 1
0.273459570480061 0.270439912510818 1 1
0.65535644062707 0.64914645932046 1 1
0.87965563988085 0.869633656677058 0 0
0.610314396432683 0.603943011754633 1 1
0.527309363150972 0.521768337553048 1 1
0.706014072094358 0.698846747676441 1 1
0.342341462628225 0.339687018511111 1 1
0.66608115936351 0.659099564754268 1 1
0.421596476332008 0.417876248169684 1 1
0.325394687592553 0.323229077735826 1 1
0.515077222442505 0.509231787324526 1 1
0.575379510308561 0.569894944095486 1 1
0.447981827091759 0.443888584125554 1 1
0.544356328011062 0.538314493579742 1 1
0.538062154513299 0.532654503269868 1 1
0.621060795327001 0.614708688717233 1 1
0.631417538257382 0.624784050778418 1 1
0.601438732253599 0.595168328466328 1 1
0.44752370048658 0.442597836316277 1 1
0.593958481040069 0.58792433852459 1 1
0.281644660081467 0.278317919359893 1 1
0.618792112949627 0.611612430989526 1 1
0.370221911172041 0.36532344226041 1 1
0.643828106639117 0.636800986632715 1 1
0.500784800227178 0.494419365825411 1 1
0.337718043453341 0.334443700439241 1 1
0.91822576843639 0.908665297567483 0 0
0.573902360149301 0.567729266401036 1 1
0.33504905485026 0.331765466006802 1 1
0.457211573125034 0.451937458179547 1 1
0.649840622471489 0.641213194505607 1 1
0.488747687604675 0.482607057361269 1 1
0.562722795359662 0.556806974410393 1 1
0.540328309525442 0.534683517823313 1 1
0.525228614134327 0.518617516379368 1 1
0.468682874670647 0.463427046996367 1 1
0.55519632098398 0.549494665428625 1 1
0.404717164723561 0.400261077527714 1 1
0.624511795187387 0.617930519388879 1 1
0.611978659415713 0.605962318505942 1 1
0.657080657360952 0.650265053743724 1 1
0.181943870066809 0.180932392296624 1 1
0.484943154468475 0.479481445398555 1 1
0.585037869553868 0.579164024001006 1 1
0.666582876941406 0.659427682055634 1 1
0.169233307923196 0.167794207867269 0 0
0.147432213520323 0.146627294190211 1 1
0.432706163666984 0.428135265036028 1 1
0.659284981783102 0.652527347030299 1 1
0.0541151096914683 0.0534281598064976 0 0
0.423252548791373 0.419024514036475 1 1
0.727731706440048 0.720384644288812 1 1
0.391115745198117 0.387621763610935 1 1
0.39607283484851 0.392241944316912 1 1
0.634938740266038 0.629628640930606 1 1
0.484705084669322 0.479811878791312 1 1
0.454556536985409 0.450828822930425 1 1
0.347408206447317 0.343461742502783 1 1
0.420375642658855 0.416374280370244 1 1
0.341368612585449 0.336492081177554 1 1
0.41087588127277 0.407756304831852 1 1
0.302373348686276 0.298291263287002 1 1
0.25895574470914 0.256307824360651 1 1
0.197622810675652 0.195535949510739 0 0
0.733864695178174 0.726663669943086 0 0
0.597367209947826 0.591847368598682 1 1
0.411233888509323 0.407440904058952 1 1
0.429726378839495 0.425772757454108 1 1
0.447010779270559 0.443393432803917 1 1
0.592452002452618 0.585833574857734 1 1
0.113019148984854 0.112398189573556 0 0
0.512348584090189 0.507240981942435 1 1
0.545440828572325 0.53917223591848 1 1
0.0382835158637651 0.0384364945083781 0 0
0.698772855661802 0.691524573615511 1 1
0.888421480266644 0.880090559423459 1 1
0.580781334100531 0.575175552366982 1 1
0.816799775471442 0.80849124624999 1 1
0.455865100546047 0.451566440912017 1 1
0.500691818851989 0.496075131561251 1 1
0.141170164575651 0.140028159158049 0 0
0.593995885834336 0.588151805366012 1 1
0.807287077160601 0.799783290642468 0 0
0.283415339210439 0.280858663894748 1 1
0.539691083044737 0.53320519275824 1 1
0.424880994945093 0.420887091928134 1 1
0.476938265982821 0.472295915387992 1 1
0.478040569643883 0.473248234928595 1 1
0.383546672953093 0.379327275159513 1 1
0.603602188169802 0.597121147500247 1 1
0.73304057279871 0.726012271905608 1 1
0.4536022733463 0.449255751012083 1 1
0.587939938995302 0.581931173807312 1 1
0.486008720706049 0.481762653801347 1 1
0.41834101478556 0.413625106579958 1 1
0.57366087001527 0.568251318450296 1 1
0.0726381223569279 0.0722885775624893 0 0
0.397183554583948 0.393599420810076 1 1
0.446589744279 0.441497655823795 1 1
0.620385557424038 0.614552751452622 1 1
0.256289002960273 0.253173970594353 1 1
0.390095093482552 0.386340710372192 1 1
0.649419326851363 0.642142575283987 1 1
0.550828383774958 0.545008570419959 1 1
0.26596102700005 0.263882906765152 1 1
0.745429235774575 0.736353809350853 1 1
0.429950591721934 0.425692886101116 1 1
0.531377768893999 0.525607224947765 1 1
0.1735279391305 0.170726105861884 0 0
0.223223915989401 0.220720226849441 1 1
0.613239066117222 0.607747700240613 1 1
0.647562683252627 0.641592866760171 1 1
0.571075860433991 0.566490420665556 1 1
0.623487417434177 0.617684302933418 1 1
0.441494937012164 0.436411121076344 1 1
0.34576383330341 0.342033250841253 1 1
0.419799884104375 0.415899415114321 1 1
0.348987400523504 0.345478376458714 1 1
0.298219101638795 0.294962141962386 1 1
0.559014357683692 0.553049921557394 1 1
0.556262973137985 0.550280076246522 1 1
0.544965152835192 0.540716775422794 1 1
0.340632258324393 0.337017516835879 1 1
0.498037248069573 0.491396213633928 1 1
0.495073105860647 0.489785913033946 1 1
0.47017712998867 0.465031215084898 1 1
0.586474496418692 0.580540861639391 1 1
0.672728515100946 0.665484518288193 1 1
0.693696629883701 0.687518376743734 1 1
0.681133516920705 0.673928291621428 1 1
0.424251982507052 0.419227870013954 1 1
0.382320651577246 0.378254192440703 1 1
0.889954902886941 0.880843066565737 0 0
0.534594061876044 0.529041521551143 1 1
0.558630978288265 0.553617216870428 1 1
0.0965962307427785 0.0962343476373333 1 1
0.54597814110169 0.539185118181537 1 1
0.849625402799476 0.841362019760148 0 0
0.3148006535399 0.312111768418249 1 1
0.489617739327544 0.484648289207095 1 1
0.425603942534466 0.42140701876252 1 1
0.451097548726973 0.445886784445674 1 1
0.45553668816293 0.451295277196887 1 1
0.537127591699192 0.532179688160128 1 1
0.320111712868553 0.317018745764516 0 0
0.207645814978278 0.205594649371202 0 0
0.247475976397451 0.245494047376636 1 1
0.598916803034078 0.592458198374674 1 1
0.57073543362602 0.565034523866579 1 1
0.417042106803906 0.412206898057875 1 1
0.795700001029506 0.78747302019144 0 0
0.571017740198815 0.565217739721819 1 1
0.497907914340239 0.492471333248354 1 1
0.292092147766918 0.289604895282358 0 0
0.246611843831143 0.244235506114396 1 1
0.334880523015169 0.3315746183067 1 1
0.560809234624624 0.556284432877045 1 1
0.79502573763691 0.786789184029318 1 1
0.8025610030387 0.794012047558331 0 0
0.615760972519122 0.608905646157346 1 1
0.619020214282718 0.613153354154071 1 1
0.400748898279055 0.396802116567076 1 1
0.539263022290826 0.534272075169572 1 1
0.459238096628022 0.453108612619406 1 1
0.696647810285631 0.690232623975039 1 1
0.205815879336129 0.203363397314439 1 1
0.347515172538105 0.344106757425044 1 1
0.570990234730926 0.565331781350391 1 1
0.314754642420351 0.311871621857549 1 1
0.494510471663442 0.489416612966813 1 1
0.148525241038053 0.147167528131291 0 0
0.374162492089259 0.37040430876104 1 1
0.631106692720459 0.624179657917059 1 1
0.761494562582635 0.754039875390789 1 1
0.59454782715798 0.588235913639163 1 1
0.784122811301456 0.775981929340269 1 1
0.619844190588034 0.613543416424277 1 1
0.580351715976024 0.574271792041085 1 1
0.356888707269932 0.353503079164621 1 1
0.395693657280533 0.391777892561092 1 1
0.620571078851605 0.614700790361932 1 1
0.815699909195014 0.807447679747506 0 0
0.375634756418433 0.372174484640419 1 1
0.394782708560439 0.390803488359947 1 1
0.614538677562954 0.608450980290186 1 1
0.525709466180845 0.519300459421424 1 1
0.436352594214452 0.432740715907575 1 1
0.293111094874144 0.289765985721993 1 1
1.03074464941309 1.02025163095873 0 0
0.563957910817161 0.558703126760073 1 1
0.722792297948914 0.715960248084332 1 1
0.63256073738017 0.625903984192241 1 1
0.598457468193173 0.592171527981153 1 1
0.618754893489262 0.612916587780888 1 1
0.360991790408867 0.35676587826033 1 1
0.638394755978522 0.631637941961866 1 1
0.0723958560229177 0.0709453086375836 0 0
0.628127437879814 0.622128719204262 1 1
0.773874677038462 0.766326909085898 1 1
0.49027521853332 0.484147941427642 1 1
0.424341172264984 0.419517852044087 1 1
0.548670635975659 0.54323245020894 1 1
0.492401553430444 0.487582935353911 1 1
0.677984505644651 0.671518471863166 1 1
0.765144583657702 0.757004015067268 1 1
0.545684348824631 0.540339764393493 1 1
0.612063906455256 0.605942178607408 1 1
0.265382979161264 0.261057706115026 1 1
0.470439465882807 0.466042212944629 1 1
0.671153276641804 0.665053783933644 1 1
0.511281640413748 0.506350470987 1 1
0.289723488968858 0.287478279531131 0 0
0.384340582925305 0.379784163818718 1 1
0.754618975506173 0.747009978853547 0 0
0.551428228730417 0.545322762973175 1 1
0.318740984086754 0.315855342575734 1 1
0.724157559332334 0.717330378360612 1 1
0.341255817666105 0.338174185339777 1 1
0.154350080457809 0.153007578385612 0 0
0.446668105543693 0.441876546287821 1 1
0.536519723336915 0.531537031183948 1 1
0.199291709219453 0.197500006098682 1 1
0.604986241036787 0.598922330675987 1 1
0.659979367262112 0.652888077523101 1 1
0.186532848063637 0.184516417159766 0 0
0.509222119242657 0.503724110324 1 1
0.647469944689043 0.641675937839198 1 1
0.55761750343499 0.552085088299023 1 1
0.662379124199771 0.654722136322927 1 1
0.749114299105321 0.740712080321353 1 1
0.633927985173329 0.626785779395273 1 1
0.600699434416684 0.595251370896021 1 1
0.240223768939674 0.238085162944813 1 1
0.772673638803137 0.765819964625454 1 1
0.167875052205999 0.166472321264865 0 0
0.398374524745463 0.394156366349186 1 1
0.569691484962588 0.564225690333692 1 1
0.576103797236679 0.570719335443211 1 1
0.659372699840657 0.65160809197668 1 1
0.323212137579982 0.320446652786188 1 1
0.71849004680428 0.711755362381116 1 1
0.609375261673852 0.604672597262213 1 1
0.146576918109363 0.145401850812486 0 0
0.506134395959133 0.500674561711801 1 1
0.437098315955106 0.43252942738918 1 1
0.636063204672091 0.630572054427952 1 1
0.624286583738205 0.617629851033987 1 1
0.536906828389739 0.531417902532836 1 1
0.0919327726980664 0.090930000078938 1 1
0.260983959350163 0.258239742836285 1 1
0.709640901112521 0.702802967869076 0 0
0.705201232664195 0.698394614620443 1 1
0.0927655263727901 0.0917754764753295 0 0
0.553627011916164 0.548111901951349 1 1
0.37186385410173 0.3673654844525 1 1
0.449154375373375 0.443824229737637 1 1
0.79714801772262 0.789615089884246 1 1
0.63608077954829 0.629760279498473 1 1
0.240169239333802 0.237953034544383 1 1
0.594161184691407 0.589277640886981 1 1
0.315799695233442 0.312611792345272 1 1
0.857013738408496 0.848774265219584 0 0
0.477033520979845 0.471725236336403 1 1
0.420340556774335 0.415885745153531 1 1
0.562219706613804 0.555903612668057 1 1
0.285519898427723 0.283418858828074 1 1
0.642587820870616 0.636620349984124 1 1
0.565774912710335 0.559884647495926 1 1
0.232342349717955 0.230374150519568 0 0
0.40368217388145 0.399213061819941 1 1
0.51523042682267 0.50954154474899 1 1
0.554235938355348 0.549598017117667 1 1
0.713911304179809 0.70694200191749 1 1
0.472826798825981 0.467426347854808 1 1
0.509010343306863 0.503631473938032 1 1
0.390677721245558 0.386883724397384 1 1
0.395209993838262 0.391536676177422 1 1
0.725757115989562 0.717662579659044 1 1
0.671375641196962 0.664801227410542 1 1
0.454352307806882 0.450731584263633 1 1
0.633315552776488 0.627305636831934 1 1
0.364113630365496 0.360072152119352 1 1
0.406530876173856 0.402680344759532 1 1
0.79698131695978 0.788385894647834 1 1
0.205790234594719 0.203413099272734 1 1
0.106653850148877 0.105688030951512 0 0
0.159168790999884 0.158059628133442 0 0
0.224891003246863 0.222727975123814 1 1
0.364745490118873 0.360658110097888 1 1
0.698528449119049 0.691385062267792 0 0
0.509056178163996 0.503290410471317 1 1
0.508594304523825 0.502823999322537 1 1
0.204518722555395 0.202390108620388 1 1
0.170839822473498 0.168398108623899 1 1
0.562222321511087 0.55549221506852 1 1
0.467573123951009 0.46351209176191 1 1
0.445428517477073 0.442002477089585 1 1
0.545606494867011 0.539409189926099 1 1
0.551234045817041 0.54486114207119 1 1
0.560264284465848 0.554543186575016 1 1
0.707327550298067 0.700692649479668 1 1
0.570917028553536 0.564831517765434 1 1
0.524427785563505 0.518611648056142 1 1
0.398267760313522 0.393799549538592 1 1
0.524331024724758 0.518865389670381 1 1
0.36387199580697 0.359388587871704 1 1
0.57331154282175 0.568158094031146 1 1
0.511246909685014 0.50524166668766 1 1
0.335994911133606 0.33236127001155 1 1
0.623376933451803 0.616217203817636 1 1
0.315781202512705 0.311239627520128 1 1
0.223002200573607 0.22033393741734 1 1
0.629305590402769 0.62363652991145 1 1
0.361680990253359 0.357475405831569 1 1
0.463727103728385 0.457401011400276 1 1
0.732267703868622 0.724403138065793 0 0
0.415140631867275 0.410481913286754 1 1
0.413467694005235 0.409039691425136 1 1
0.572121345771291 0.566140445936334 1 1
0.67991384012523 0.674168631045539 1 1
0.485687885326843 0.482132436416048 1 1
0.232453490687396 0.230230285275038 1 1
0.236341202236942 0.234215844625876 1 1
0.652465250447995 0.645319361898316 1 1
0.719764141078706 0.712481093500546 0 0
0.316420132475239 0.313238553110313 1 1
0.436434082544765 0.431205676937298 1 1
0.284431034493979 0.281519645611329 1 1
0.463907300119837 0.459906936655216 1 1
0.654415783056583 0.64803042134132 1 1
0.454420156376553 0.448903353343935 1 1
0.636259893091954 0.630076566360332 1 1
0.548054272196344 0.542969201595091 1 1
0.541685358552863 0.53610002653639 1 1
0.828352016672428 0.819973728605501 1 1
0.175931372830062 0.174348505299372 1 1
0.420159255388884 0.415618027276018 1 1
0.393604954464596 0.388884694045351 1 1
0.339707194423881 0.335745041487951 1 1
0.362357049057464 0.359084042394473 1 1
0.760271922103547 0.752793782382932 1 1
0.558229505433532 0.552865376752917 1 1
0.454594534732923 0.449921061983078 1 1
0.370713158909063 0.366734800049767 1 1
0.987554441713914 0.977963567907502 0 0
0.543634044759278 0.538709143202617 1 1
0.448134148569057 0.443472169785189 1 1
0.544229485671572 0.538531253703847 1 1
0.420382978997963 0.4160859706288 1 1
0.567218450222239 0.561542815851686 1 1
0.506916428581388 0.500845831913384 1 1
0.72366355401565 0.716662632875684 1 1
0.654929343877719 0.648593891927026 1 1
0.510822359806216 0.506122097814536 1 1
0.923301910069708 0.913498327669166 0 0
0.454883319718801 0.449726704324919 1 1
0.290875939481982 0.288290268498519 1 1
0.361562872315477 0.356557383079088 1 1
0.432745852522367 0.428664278222428 1 1
0.393462507656909 0.389973326254543 1 1
0.313565477201035 0.310137302017404 1 1
0.358563068594403 0.355119143252557 1 1
0.452909446710862 0.447586272131294 1 1
0.475344330578879 0.469258588971347 1 1
0.454526463639135 0.449812262732851 1 1
0.363230873770379 0.359393389909389 1 1
0.393952581630077 0.389951702486306 1 1
0.705055462286084 0.696846496064573 1 1
0.433387447037709 0.429220329786914 1 1
0.448231715841819 0.443701131806618 1 1
0.398496450783862 0.3944958991752 1 1
0.253500743643364 0.251213585509213 1 1
0.392308871280576 0.389079906400616 1 1
0.313219923754139 0.309624121642773 1 1
0.431255841218366 0.426622310937298 1 1
0.168862968084522 0.167529925601766 0 0
0.571421231588707 0.56570584435277 1 1
0.63335598656981 0.626899391209516 1 1
0.559170155538594 0.553474734083638 1 1
0.527471175409372 0.522777102431213 1 1
0.772038453027327 0.764040130055173 1 1
0.46945728837238 0.464902539286211 1 1
0.559439195201495 0.552406129576521 1 1
0.59559963161953 0.589338026588589 1 1
0.402745443849495 0.39898136515224 1 1
0.430122860171186 0.426251839796674 1 1
0.851267945893361 0.841842231079874 1 1
0.656245537491632 0.649725949812922 1 1
0.241814517887275 0.239545053327458 1 1
0.579239553764658 0.573337788822321 1 1
0.597466426757127 0.590553816401924 1 1
0.662991319119222 0.65644463118697 1 1
0.0171122861899633 0.0175174522872976 0 0
0.35494575645077 0.351671607258984 1 1
0.441825024732656 0.436674479726988 1 1
0.439839092535517 0.435205958355411 1 1
0.702605615385598 0.695939297544331 1 1
0.799489626893485 0.790857658336577 1 1
0.68615217949516 0.679854387671459 1 1
0.183120660968336 0.181553117908268 0 0
0.23140672520388 0.229591479239806 1 1
0.56267507348892 0.55672001808413 1 1
0.662946831445308 0.657159226073958 1 1
0.617479026395589 0.611090486217187 1 1
0.663770402690793 0.657563997462397 1 1
0.546958842982243 0.541454213190522 1 1
0.643718336555604 0.636176595580474 1 1
0.435538904811617 0.429939953237663 1 1
0.703277233888361 0.696175794740338 1 1
0.356724172644341 0.352511574626628 1 1
0.1616170449567 0.160200857465388 0 0
0.781829411937502 0.774443437135811 1 1
0.554532763663499 0.549589713135771 1 1
0.534565651757364 0.529136035523364 1 1
0.633225060812938 0.626828687547414 1 1
0.580459947903757 0.575077200731553 1 1
0.32688881034921 0.324219802315805 1 1
0.69223354044679 0.684861685338401 1 1
0.607523141001355 0.601516327899644 1 1
0.657945121405016 0.651396201841497 1 1
0.501281122614797 0.496559282972953 1 1
0.438006126762942 0.434218856236843 1 1
0.723675911521589 0.716722809587677 1 1
0.414720016882601 0.409516836810885 1 1
0.525450261377629 0.52046880439919 1 1
0.340102998572257 0.33666099105175 1 1
0.331019018688067 0.328118152701823 1 1
0.65542945404607 0.649262123337816 1 1
0.514558648477268 0.50957450928791 1 1
0.425055723865645 0.421234570149769 1 1
0.551197250986561 0.54594485852571 1 1
0.454920394580382 0.450444929072011 1 1
0.645493487777933 0.638803269447995 1 1
0.527691853975496 0.523560370901396 1 1
0.526209052635867 0.521607573418407 1 1
0.365006259325081 0.36059486037341 1 1
0.791384977142114 0.782893215364862 1 1
0.335245081247938 0.332434592838396 1 1
0.596407424067714 0.590007943650142 1 1
0.430469433910485 0.426733325159292 1 1
0.563864070165667 0.557528904097826 1 1
0.610951034615856 0.60479200182619 1 1
0.565739919661193 0.559416156717959 1 1
0.330517539125891 0.326947572323981 1 1
0.582445838242543 0.576213254609343 1 1
0.675907815533281 0.668250418522202 1 1
0.735331640394142 0.727607027142859 1 1
0.59822151370089 0.591133969445465 1 1
0.559095453913886 0.552459630154135 1 1
0.78287339971418 0.775880169182703 1 1
0.376156856119346 0.371632201450126 1 1
0.333858492705799 0.32985966310576 1 1
0.664747945944494 0.657588614162845 1 1
0.686983578751253 0.680402552138509 1 1
0.579954351230578 0.574290263216095 1 1
0.440485421159313 0.436094743626762 1 1
0.622442071729132 0.61632331936846 1 1
0.257320609446924 0.254905791812864 1 1
0.758558345815709 0.751404965638611 1 1
0.495062343173407 0.490351960672553 1 1
0.100944143637119 0.0993570219087379 0 0
0.639261658517264 0.632741388228007 1 1
0.24159890840474 0.238562868237672 1 1
0.41217320147784 0.408130651521481 1 1
0.416441377447816 0.411989782720445 1 1
0.682405313289754 0.674421473614518 1 1
0.386957942762998 0.382611129086291 1 1
0.694300779512201 0.687762027859837 1 1
0.814973429722038 0.80559240450437 1 1
0.37993521767059 0.37681566661022 1 1
0.465929322304802 0.461275116563613 1 1
0.454024707092575 0.449851565869893 1 1
0.485843404246932 0.480075903376752 1 1
0.806639328911499 0.797110647411359 0 0
0.410476070387644 0.406484316751054 1 1
0.5784742120761 0.573202876278967 1 1
0.595516782709393 0.590404378157798 1 1
0.641980670178469 0.635057933574393 1 1
0.568260928543388 0.562757391387378 1 1
0.593540986490485 0.588053407132756 1 1
0.576090064096358 0.570892627292237 1 1
0.66402571516536 0.657576574187854 1 1
0.28940592174053 0.285891915122956 1 1
0.69027837656729 0.683730051596189 1 1
0.48822447949948 0.483392642181596 1 1
0.488732194767142 0.483430386759192 1 1
0.390752777686224 0.38741125119852 1 1
0.546016464168903 0.540323485936971 1 1
0.512892497409925 0.507749197975451 1 1
0.325491219583618 0.322086697757336 1 1
0.656273260924376 0.648044595027077 1 1
0.51919783356866 0.513571111035164 1 1
0.479744964544308 0.475231397969818 1 1
0.449037180422019 0.444213047148311 1 1
0.470555180789149 0.466296591457306 1 1
0.537631436715732 0.532918772752942 1 1
0.442650264718448 0.438424808798174 1 1
0.909210156594279 0.898244581144764 1 1
0.469979674025491 0.464910271279104 1 1
0.148495727965384 0.147467376918266 0 0
0.610227828051668 0.603711167705868 1 1
0.451991791916251 0.446911394187223 1 1
0.486728521196884 0.482051161228146 1 1
0.65212531840721 0.645144414777535 1 1
0.423286564169996 0.418670059219104 1 1
0.652296589488848 0.646274822805727 1 1
0.604306795205995 0.597858192502008 1 1
0.101600095195187 0.100982948484799 1 1
0.324910095895301 0.320899510659635 0 0
0.313525701951016 0.31067065171868 1 0
0.216298342989063 0.214571358780907 1 1
0.47207492363628 0.46690123621247 1 1
0.449218515283727 0.443986099234154 1 1
0.732456440120361 0.724758738163642 1 1
0.624305831124072 0.616780386760763 1 1
0.608720224854708 0.602455232602762 1 1
0.386362873858293 0.382906865991558 1 1
0.915244323194752 0.905616806042695 0 1
0.486041975838237 0.481346034564268 1 1
0.488749454062391 0.484409676673217 1 1
0.373433298637314 0.369792567200289 1 1
0.52726950935228 0.521796502733349 1 1
0.543890756966205 0.538383144462622 1 1
0.294405271780532 0.291919679279981 1 1
0.420455987103111 0.415208770406743 1 1
0.505761360012358 0.500097817240565 1 1
0.338588512896685 0.334817706445371 1 1
0.552635721541675 0.547096910856431 1 1
0.426550038885501 0.422861058264209 1 1
0.475555375616415 0.471632548545712 1 1
0.318122214792113 0.314726099626202 0 0
0.36670423858526 0.363656101305899 1 1
0.245636232279851 0.243427007821675 0 0
0.811274616284956 0.804249392895979 0 0
0.541263950610734 0.5352382143275 1 1
0.455907369842919 0.450755795183298 1 1
0.406747524100698 0.402403526180949 1 1
0.541900486643381 0.536341815129238 1 1
0.434616402349895 0.430845860295737 1 1
0.551535401782643 0.545101804671818 1 1
0.30299891507122 0.299905956341831 1 1
0.617338887156795 0.611036947104959 1 1
0.589221008247178 0.5829560693653 1 1
0.346072940368933 0.341545249346465 1 1
0.58594325727881 0.579679802631714 1 1
0.792189992696326 0.784375907101775 1 1
0.672556441042394 0.665564222832219 1 1
0.688206879624394 0.68116766286508 1 1
0.624219898467554 0.617710976955529 1 1
0.704996130958568 0.697271558746184 1 1
0.349767843882952 0.346158668426738 1 1
0.521143921217658 0.516227121966338 1 1
0.257800029852018 0.254992718031059 1 1
0.429557097896674 0.424868641431341 1 1
0.507545180062067 0.501995375089323 1 1
0.268565651556684 0.265907406147204 1 1
0.644154151068505 0.637590710951903 1 1
0.533355867593984 0.528270761040765 1 1
0.510661757274353 0.505318576386424 1 1
0.480428919113574 0.474936441284124 1 1
0.526166221210426 0.519885380998297 1 1
0.759114028568349 0.752190098601485 1 1
0.764348838872474 0.756874439029759 1 1
0.623207197480788 0.616576187505376 1 1
0.646039213341034 0.63895072413868 1 1
0.69442263714856 0.687302680624245 1 1
0.539683453515467 0.533952728566771 1 1
0.58019102431186 0.573560051545094 1 1
0.582598289017786 0.577917570140846 1 1
0.57990160563007 0.574685899924044 1 1
0.175656675383406 0.173940302350835 1 1
0.796339060238457 0.787639413663919 1 1
0.562580045534816 0.557608267872651 1 1
0.547150933362577 0.541851317180523 1 1
0.281927410057644 0.279391358010445 1 1
0.638711623143724 0.631564719515201 1 1
0.507602362691688 0.501983868473018 1 1
0.374556764056961 0.371147868156248 1 1
0.632387713919676 0.626026098475291 1 1
0.410473998129829 0.406325134306649 1 1
0.354441824994408 0.350520918140516 1 1
0.516777683686405 0.51183836304091 1 1
0.553375020063082 0.547070226931304 1 1
0.502290409399933 0.497518756468521 1 1
0.510049583052575 0.505385451694828 1 1
0.557061641362875 0.55194763647067 1 1
0.595420218191428 0.589566090058814 1 1
0.539414101248907 0.533356848032953 1 1
0.816183930638921 0.808261524895967 1 1
0.0191016059434527 0.0180099337662746 0 0
0.660235466456322 0.653779542273666 1 1
0.606451550053864 0.600406358457951 1 1
0.353418372999571 0.349587381015025 1 1
0.486151297240107 0.480345942936183 1 1
0.472297078051871 0.46737937875794 1 1
0.320095172266997 0.317172961060128 1 1
0.470904140370681 0.466593346972267 1 1
0.388626579887207 0.385195863437309 1 1
0.767815368466208 0.76019283690401 1 1
0.574193348012382 0.568249940969147 1 1
0.52298188281748 0.517784820010332 1 1
0.248027493886176 0.24559830958128 1 1
0.55908220592062 0.554159057844073 1 1
0.464240250099702 0.460335164708051 1 1
0.664285374395201 0.657534642228652 1 1
0.67413208648982 0.667367110234452 1 1
0.5190389053546 0.514014148518627 1 1
0.788610977564099 0.780955324855421 1 1
0.108162787980754 0.107284277831796 0 0
0.87193103337899 0.864011470651315 0 0
0.380808357518194 0.376651077389367 1 1
0.156058066255263 0.154159690577114 0 0
0.54355509898155 0.538485317425226 1 1
0.494117109399873 0.487968070101456 1 1
0.428646272590171 0.423286328818437 1 1
0.559799208773627 0.553546261551212 1 1
0.501744898385875 0.496606773469299 1 1
0.584623784887421 0.578514854039772 1 1
0.63120007589035 0.624766271317774 1 1
0.651746975293203 0.644527116105763 1 1
0.620872138004327 0.615118919366847 1 1
0.77267523510025 0.766497184972942 1 1
0.372112478028952 0.368914566640608 1 1
0.729627017528919 0.72145431528267 1 1
0.719293190621176 0.711492903782535 1 1
0.682929496822085 0.67575873935304 1 1
0.612294050898015 0.605792849846981 1 1
0.506982871776945 0.501058969370779 1 1
0.19132108269261 0.189115955190369 1 1
0.758953593345839 0.752331540604001 0 0
0.311902749161178 0.308986389579198 0 0
0.303919757369698 0.3011019696816 1 1
0.538151617773876 0.532166997594073 1 1
0.432603806247067 0.427295866468019 1 1
0.453612138753084 0.449130701032847 1 1
0.534136225749057 0.528804393370654 1 1
0.552279827691358 0.545944501011425 1 1
0.36934642678161 0.366038836618861 1 1
0.300875436211018 0.297207506680635 1 1
-0.0618260528151696 -0.0612970293180879 0 0
0.532162475429918 0.52702752869513 1 1
0.616698227635284 0.610681336417191 1 1
0.304698394269403 0.301655547063125 1 1
0.430145797506332 0.425537558708399 1 1
0.370432253066341 0.366676823915435 1 1
0.349700732228479 0.345966808497554 1 1
0.950231215412771 0.940990201969922 0 0
0.219861162314496 0.21812351214887 0 0
1.17923180719732 1.16777341199199 0 0
0.354324710288291 0.351324869998428 1 1
0.810252257993714 0.802337188185727 0 0
0.2606060487418 0.257861202970649 1 1
0.648821656750403 0.643298583879362 1 1
0.631345956840679 0.625577312126197 1 1
0.456741999081841 0.451393110245283 1 1
0.554725348274411 0.548513171418169 1 1
0.54762509689288 0.541103919726342 1 1
0.145390233046325 0.143188017701305 1 1
0.522782463157565 0.516467561340063 1 1
0.732537915808936 0.725043696226142 1 1
0.64440645720327 0.638669131190867 1 1
0.420458283127629 0.416535707920355 1 1
0.406291212568067 0.400913767196285 1 1
0.347444125459139 0.342955982692978 1 1
0.262819469783362 0.259506713837974 1 1
0.636910464291343 0.630882728269174 1 1
-0.0125658424981698 -0.012482479493682 0 0
0.31038932068196 0.307597177658145 1 1
0.461499033140938 0.456983074895487 1 1
0.51533087153112 0.510440094113946 1 1
0.550766626098935 0.544593418526768 1 1
0.341189500815907 0.33855783472106 1 1
0.710793340350644 0.704066282960338 1 1
0.54639240790119 0.541996730437452 1 1
0.0773139278880385 0.0758477685924515 0 0
0.825298157151996 0.816856806707478 1 1
0.386039767841717 0.382397060442973 1 1
0.475822903839478 0.471654969183839 1 1
0.972097581704057 0.961288803639664 0 0
0.284330796882657 0.28095295652575 1 1
0.369741975153082 0.366307188339113 1 1
0.764526283423149 0.757267370817065 0 0
0.500587416407909 0.496213200726802 1 1
0.577922103205353 0.571491310000853 1 1
0.138797288329388 0.137187478247066 0 0
0.23569166817597 0.233476324054596 1 1
0.81801680522055 0.809780789918521 1 1
0.586703039896537 0.580103894399293 1 1
0.414102008967045 0.409007036052047 1 1
0.628063827871012 0.622075965373924 1 1
0.651361024678272 0.644086501631465 1 1
0.60572676291186 0.598084652291743 1 1
0.267869598273689 0.265202743012397 0 0
0.786702660818082 0.779305858498058 0 0
0.368692967846544 0.36481037681551 1 1
0.419749688641678 0.415390208167056 1 1
0.152199885352911 0.150342862800737 1 1
0.425586954316216 0.422405930295753 1 1
0.73627024199221 0.728594710071768 1 1
0.452567783370171 0.447277977103714 1 1
0.608885541736116 0.60203208948365 1 1
0.754473304063263 0.747373487599142 1 1
0.666473118589603 0.660311881551436 1 1
0.728595611276926 0.720629837216342 1 1
0.675075413086287 0.668036273289487 1 1
0.505916058300612 0.501601909790884 1 1
0.325521687341432 0.32203085485196 1 1
0.297835255208914 0.294764404771295 1 1
0.656035825666695 0.650343797207849 1 1
0.628859503692364 0.623085068578796 1 1
0.310588135657645 0.307060615709683 1 1
0.625674731055246 0.619350053561992 1 1
0.345782223745819 0.342979637889794 1 1
0.294342354262619 0.291532238922228 1 1
0.418983106406179 0.414907228600201 1 1
0.524534627054651 0.519354521198091 1 1
0.270485497979306 0.268253098686486 1 1
0.416640004957295 0.411817824785761 1 1
0.682023896214027 0.675150015744292 1 1
0.873400135054542 0.863419647876144 1 1
0.45900415172299 0.454552671679284 1 1
0.618018045507601 0.611401703877537 1 1
0.628741351292854 0.621800001429722 1 1
0.694278790082231 0.687431175308071 1 1
0.376746211882689 0.372713209089274 1 1
0.478476054129468 0.473485405534222 1 1
0.267486606559315 0.264730188660704 1 1
0.211506949646825 0.209265654429112 1 1
0.485012323468724 0.480932975331138 1 1
0.694276934240985 0.686723993004245 1 1
0.472754327601164 0.467913728041092 1 1
0.255941882700486 0.25255472013537 0 0
0.413845959593164 0.410478716812138 1 1
0.615914742763024 0.609384808753007 1 1
0.541338110260864 0.536562349918483 1 1
0.624314281117897 0.61799043804774 1 1
0.138162464140335 0.137212845187038 0 0
0.589206856781413 0.582341051339711 1 1
0.810401274682345 0.802617992116786 0 0
0.353254468759646 0.349162389933197 1 1
0.57072566871182 0.565453676670229 1 1
0.179217511969576 0.177388628325861 1 1
0.595474340603543 0.589811429258774 1 1
0.479716250263928 0.474349231248239 1 1
0.676867527838327 0.66994823082939 1 1
0.531360773895039 0.526411462606668 1 1
0.347813709425473 0.34473487508517 1 1
0.321873878340481 0.319168318198805 1 1
0.483735756849328 0.479781056460717 1 1
0.401222447624866 0.396842744021073 1 1
0.48266662242468 0.477484202072085 1 1
0.484274126009113 0.480097325247185 1 1
0.698286296101415 0.690910539317363 1 1
0.476866486146702 0.47210980496093 1 1
0.584250895187008 0.57736483216903 1 1
0.451778211236663 0.446739113630652 1 1
0.434637506926936 0.429674978346535 1 1
0.402876029990177 0.399310847889959 1 1
0.572108292391634 0.566482349631453 1 1
0.582293419463577 0.576349760846647 1 1
0.385899582593152 0.382279253949246 1 1
0.721334980219311 0.713960647597327 1 1
0.70563499033625 0.6987308192506 1 1
0.623333427073336 0.616863112120081 1 1
0.501099257768607 0.496606727058285 1 1
0.550902136198964 0.544989261125242 1 1
0.190098317331394 0.188201519248971 0 0
0.154013905804235 0.152625000406272 1 1
0.38524694287203 0.38169086114423 1 1
0.494856312624611 0.488232848171385 1 1
0.823212272763799 0.81493978904138 1 1
0.447549919498427 0.4431342831801 1 1
0.516060471553548 0.510535002341751 1 1
0.640580828815488 0.634392384843869 1 1
0.392607319102348 0.387838080504096 1 1
0.214328429556526 0.21232256800013 1 1
0.5022395775211 0.4965748601137 1 1
0.708850183666839 0.701204683340596 1 1
0.425167977675731 0.421041029345605 1 1
0.180245867498882 0.179803445192873 1 1
0.463058758526392 0.457340353141587 1 1
0.597842739924417 0.592308274588352 1 1
0.548885533634928 0.54328363397733 1 1
0.251614898506623 0.24868048491532 0 0
0.704993069998741 0.69775578369928 1 1
0.39555623691687 0.391239586180238 1 1
0.359749284209803 0.356969320802943 1 1
0.160297881914692 0.158751270468135 0 0
0.341259047880233 0.337296937690412 1 1
0.124550178455717 0.12320885787068 1 1
0.434918975924454 0.430242680499234 1 1
0.222946365523531 0.220442836268524 1 1
0.633946671877673 0.626866706754818 1 1
0.654769858428253 0.647746232618172 1 1
0.630187330905874 0.6235740443258 1 1
0.293077554751356 0.289678579406867 1 0
0.671390515060374 0.664494933407268 1 1
0.393158740415275 0.389304667251423 1 1
0.593304978337291 0.587719382547027 1 1
0.558285223275559 0.551655630049858 1 1
0.339187458179071 0.33513004360848 1 1
0.511935792714732 0.506350918510287 1 1
0.437535496840622 0.433208143404449 1 1
0.726891567994965 0.719972665448482 1 1
0.412354173666933 0.408794487337807 1 1
0.358637102433064 0.35476610144344 1 1
0.353266995918861 0.349408015965995 1 1
0.606711991025948 0.600758883772439 1 1
0.61849731167303 0.610837007575798 1 1
0.462824717188817 0.45864368042388 1 1
0.280911213315965 0.277903247416586 1 1
0.607194519823089 0.601740872746286 1 1
0.268170363818674 0.265097895349402 1 1
0.250312347359683 0.247745073165635 1 1
0.769243491738907 0.761234045415846 1 1
0.495524514549789 0.489524520641588 1 1
0.644991195491684 0.637671836853442 1 1
0.392833783708427 0.388543089179682 1 1
0.351707064024238 0.3483008172743 1 1
0.502455349766142 0.497179214217414 1 1
0.462638124779521 0.458826381247767 1 1
0.658029170919879 0.651565020419254 1 1
0.451600222291773 0.446701648662986 1 1
0.347107756895172 0.343858523626746 1 1
0.587394688130939 0.583157726599863 1 1
0.61561192321059 0.609423086805512 1 1
0.458676829102314 0.453710349707726 1 1
0.737757391482474 0.729251697860354 1 1
0.21005826868647 0.207411605545057 1 1
0.482170646922069 0.477422379533266 1 1
0.69200327586601 0.684059901420373 1 1
0.731110649814677 0.723786733361213 1 1
0.569975243880082 0.563812973645163 1 1
0.541615023432388 0.53583801948361 1 1
0.339140396969679 0.336030952781782 1 1
0.425624075049274 0.421537476583291 1 1
0.0683498887654557 0.06821591669388 0 0
0.322798996041132 0.319546409340661 1 1
0.624093035689262 0.618198843550683 1 1
0.375073245066737 0.371828864314779 1 1
0.552228449408624 0.546743612932758 1 1
0.493805219455602 0.489045693023871 1 1
0.450313166837849 0.445260451727882 1 1
0.607338004055081 0.601169034506838 1 1
0.449646092514028 0.444879179714601 1 1
0.374500827940167 0.370437578020003 1 1
0.639937473313173 0.634308460280174 1 1
0.674328383366623 0.666824996812526 1 1
0.445659091463093 0.441151431769186 1 1
0.420058740300485 0.416526379432964 1 1
0.223045605045687 0.220443904128011 1 1
0.555300835234038 0.550314663427818 1 1
0.614208598967746 0.608253372033664 1 1
0.154546118498578 0.152598538077911 0 0
0.440615302206932 0.436536697000605 1 1
0.666214471478246 0.659818487317812 1 1
0.799778711187489 0.792200176508988 1 1
0.403661327781333 0.399393729094046 1 1
0.986358532150001 0.976030103791839 0 0
0.272727265052408 0.268676402239232 1 1
0.219303728853718 0.217625028456882 1 1
0.580536913737969 0.575104989660095 1 1
0.561319889499949 0.556532587316355 1 1
0.484391006500392 0.47934979502951 1 1
0.550808430774908 0.544836131082476 1 1
0.604559092518509 0.597602627692143 1 1
0.273904487554579 0.270623081517444 1 1
0.42889311977972 0.424019436638792 1 1
0.439895450072336 0.435760337665585 1 1
0.533345966439214 0.527672505213769 1 1
0.623664262106043 0.618093550203842 1 1
0.612868474827761 0.606798762126365 1 1
0.308988955427231 0.306643605439159 1 1
0.715984232823822 0.708873348228368 1 1
0.549642164095793 0.543195250085083 1 1
0.55592006600772 0.550169437752593 1 1
0.526050850124369 0.520150519097307 1 1
0.176188251048923 0.174075321019488 0 0
0.600088573236302 0.593970589110411 1 1
0.427482054370241 0.422745509076981 1 1
0.89121468173512 0.88293001158929 0 0
0.450645408135447 0.44621120644676 1 1
0.803004913466189 0.795640454648088 1 1
0.541223326396433 0.535882289568772 1 1
0.333472898109983 0.33105269174379 1 1
0.689393645166729 0.680606069441663 1 1
0.533564576237663 0.52787757227653 1 1
0.74713599948178 0.739906907172073 1 1
0.294345048623255 0.29030133098661 1 1
0.230438102133388 0.22823458169953 1 1
0.502633108265475 0.497399651164009 1 1
0.785804088671064 0.777704816459557 1 1
0.379645573685337 0.376093790609314 1 1
0.456364544895129 0.450920995887042 1 1
0.563162257041512 0.558140778092856 1 1
0.393227141851619 0.388380461474764 1 1
0.783305433841061 0.775419859703901 1 1
0.760603211270065 0.752028195450024 1 1
0.286814225722645 0.283691939654928 1 0
0.71233047866025 0.705547703817025 1 1
0.418925447703355 0.415038111947029 1 1
0.301290374385388 0.29848497543652 1 1
0.375844047943873 0.371640485721434 1 1
0.615227698564875 0.608940442715742 1 1
0.667949082820997 0.661020536402212 1 1
0.79847654081845 0.790537151281962 0 0
0.475023047452167 0.470619144594586 1 1
0.457898369560337 0.453367280951937 1 1
0.78341264818021 0.775956412098891 0 0
0.529980079994514 0.524592328909081 1 1
0.14255336131711 0.140944946003207 0 0
0.279253450105729 0.276863938110628 1 1
0.520797909627888 0.515026159696082 1 1
0.481684032151946 0.476786279015967 1 1
0.289383815062536 0.286689971180287 1 1
0.349415885428202 0.346526131378162 1 1
0.558995219658855 0.552670895469737 1 1
0.664647549171061 0.657956420458376 1 1
0.508332511083033 0.503366680248251 1 1
0.521438585975085 0.515587414408504 1 1
0.324789894990302 0.322035221425865 1 1
0.652151650901269 0.646088746627086 1 1
0.662732084780073 0.654709597548974 1 1
0.326887809476433 0.323592478350771 1 1
0.31542712069477 0.311691226590108 1 1
0.652362366455174 0.646002549994308 1 1
0.657913574053532 0.651343562008642 1 1
0.474538912520409 0.470266464069744 1 1
0.120330995203725 0.118802651328191 0 0
0.231550534501809 0.229800280065323 1 1
0.610266945677626 0.603722465695661 1 1
0.712759584508634 0.70634037989419 1 1
0.606330669141283 0.600661318978931 1 1
0.297488229791947 0.294498360407608 1 1
0.354784983302923 0.352009547680402 1 1
0.429082865261811 0.425024974663583 1 1
0.469617775892706 0.465173663427706 1 1
0.86835349240708 0.859811598753359 0 0
0.703743068641041 0.696363946818174 1 1
0.82688526940748 0.81793110369881 1 1
0.652337745454526 0.645661368069494 1 1
0.350440327221655 0.347371325387994 1 1
0.479020178418844 0.474597176716724 1 1
0.43749537795049 0.433315534744829 1 1
0.402518523795975 0.397705339021504 1 1
0.463760186485047 0.458268277443434 1 1
0.506459896044953 0.501234290395772 1 1
0.843832599450062 0.834517390481182 0 0
0.60826556610107 0.601465715459936 1 1
0.599809951325404 0.593709494973105 1 1
0.559251351488874 0.55416916612865 1 1
0.439865517814435 0.435769098811331 1 1
0.509884102201299 0.505917696400309 1 1
0.543894055498758 0.538244554868983 1 1
0.561467169320768 0.555443598005849 1 1
0.49273323346517 0.487678242415322 1 1
0.814036226364186 0.806396607811081 0 0
0.766048149785832 0.7587356580883 1 1
0.171548663218906 0.170043605136175 0 0
0.64469824220836 0.638114334622888 1 1
0.713092128268901 0.706387408563838 1 1
0.580662693238406 0.575044749807203 1 1
0.557139304982964 0.551552679373743 1 1
0.260701036282207 0.25778169701661 1 1
0.704080602975798 0.696795043703346 1 1
0.593645140562504 0.587704121831403 1 1
0.451767003914431 0.4471949678148 1 1
0.497302949956388 0.492283911731094 1 1
0.481415331218056 0.477281873979725 1 1
0.556776962704403 0.551718969741674 1 1
0.616043342797162 0.610504718318698 1 1
0.584203209036337 0.578191209313991 1 1
0.573249756691843 0.567275720924827 1 1
0.755998594363435 0.749858723854613 1 1
0.372216424041054 0.368454173645504 1 1
0.855541362248051 0.847152244214418 1 1
0.530749402144694 0.525027061785674 1 1
0.398414010909326 0.394380672496526 1 1
0.9508538363029 0.940772396494272 0 0
0.397405010302326 0.392904997964314 1 1
0.688193640646912 0.681565546049403 1 1
0.622469884105995 0.6164212516809 1 1
0.601080754149707 0.595695753194385 1 1
0.583403305584086 0.576824823364813 1 1
0.459595960815505 0.454293741386907 1 1
0.521605430733223 0.516421030924489 1 1
0.505793732655809 0.501064915835508 1 1
0.558683753889356 0.552613504826129 1 1
0.486268328421992 0.481359272391877 1 1
0.418594959348835 0.415024500299665 1 1
0.516963487223434 0.51164808949414 1 1
0.400116405915735 0.395784576596211 1 1
0.457589790811341 0.453133398272227 1 1
0.376826483924191 0.373332532252665 1 1
0.63449373356848 0.628096157475902 1 1
0.433163987543306 0.427863708322195 1 1
0.638565197246273 0.632085030238685 1 1
0.469103179521056 0.464485153220258 1 1
0.540145099531444 0.534955307907724 1 1
0.220976064052248 0.218522208321604 1 1
0.911220711951251 0.901565670005098 0 0
0.584179110825895 0.577854410938461 1 1
0.567065262467913 0.560171307785434 1 1
0.6555767234858 0.648817033621062 1 1
0.672577504106899 0.666497643120503 1 1
0.504715538522433 0.500073733943094 1 1
0.495904939380126 0.491593064950883 1 1
0.573042156151301 0.567879310459054 1 1
0.40364289441164 0.399938395121266 1 1
0.770707650767377 0.762818139708217 1 1
0.501335524856101 0.496439544362726 1 1
0.441904953354309 0.437451250024744 1 1
0.302464166184956 0.298352212722335 1 1
0.717917908318373 0.711006665433512 1 1
0.262019118881877 0.259514110965197 1 1
0.379570093528368 0.376265447130039 1 1
0.48789412999462 0.482986410245375 1 1
0.392426339012475 0.388602143970146 1 1
0.568561454643159 0.562054144822069 1 1
0.476436164432077 0.470845080998143 1 1
0.356752778215107 0.353330616178372 1 1
0.527951470139973 0.522024864363171 1 1
0.817113907933317 0.808365017695386 0 0
0.530377924840125 0.525863359906006 1 1
0.325928604988251 0.323003376281689 1 1
0.73207958810043 0.724297720841067 1 1
0.576134983617921 0.569524925254547 1 1
0.568800610820298 0.56279768268689 1 1
0.256111992284462 0.253405195461508 1 1
0.300617529141287 0.298386975152642 1 1
0.332489346492877 0.328953480842459 1 1
0.190692398713808 0.188867791349246 1 1
0.617287548419802 0.609458923025104 1 1
0.535388126672392 0.528715833242522 1 1
0.678984007996975 0.671507729419871 1 1
0.434264126681438 0.430705661035357 1 1
0.628119437833479 0.621471893610402 1 1
0.672738592040492 0.6658904284028 1 1
0.46604815159708 0.461565994044248 1 1
0.569010884599689 0.563862475972951 1 1
0.563970921621221 0.55889354947026 1 1
0.547586307865627 0.54157291790414 1 1
0.204320840349084 0.203302610267122 1 1
0.621662430248351 0.61625118449515 1 1
0.471123269273953 0.464270657617048 1 1
0.59099819558178 0.58383369872078 1 1
0.198950937389719 0.196851961243674 0 0
0.78929114654481 0.782248491966212 0 0
0.760910802831592 0.752336001575787 0 0
0.583419361592587 0.577051947787045 1 1
0.495527897305645 0.488898243521812 1 1
0.402207977321908 0.398102357426802 1 1
0.742451349828724 0.73512591363775 1 1
0.447177624005523 0.442905633429766 1 1
0.337192164409592 0.333481755642556 1 1
0.299504998757686 0.295922845296053 1 1
0.419255232947366 0.414855443792507 1 1
0.417747785091067 0.412840044275861 1 1
0.581354569928338 0.575838491199053 1 1
0.474797301462859 0.469356623735305 1 1
0.500076496345639 0.494947603259804 1 1
0.387267582435473 0.383432348286848 1 1
0.529178488559608 0.524240378314152 1 1
0.447175309383077 0.443222397746544 1 1
0.465768479709183 0.460451199259466 1 1
0.423228627948581 0.419574421978946 1 1
0.719954269658615 0.712942156486425 1 1
0.0643712706024312 0.0638368143011191 0 0
0.715678841556313 0.709028384534041 1 1
0.55489216432849 0.550527630506209 1 1
0.661020920223678 0.654655871540471 1 1
0.541649823130524 0.536347453520233 1 1
0.561537322139123 0.556495299046218 1 1
0.371583422956602 0.368353637941794 1 1
0.81824193964485 0.809929960636383 0 0
0.354433811517316 0.35062954771757 1 1
0.608542553672365 0.602107994182048 1 1
0.620962411908448 0.615102469587511 1 1
0.67828964457029 0.672750931494463 1 1
0.397095784401939 0.392551747274058 1 1
0.647675870885862 0.641030723644495 1 1
0.594717319325657 0.588669895529672 1 1
0.522417049828489 0.517172439207769 1 1
0.683370846651015 0.675881221783866 1 1
0.72076346572121 0.713209644750037 1 1
0.371133698717491 0.367936951068318 1 1
0.79118736521706 0.784051002941803 0 0
0.177501511557741 0.175953494698314 0 0
0.465562694920599 0.46138458347527 1 1
0.41598756163494 0.412240878193345 1 1
0.670823178342265 0.663348727018181 1 1
0.600769985247814 0.594116676362032 1 1
0.372529824215131 0.368915362324374 1 1
0.312897660729111 0.308829251917743 1 1
0.446950292806018 0.442698763437151 1 1
0.600259828075931 0.594533882669513 1 1
0.652945362636215 0.645826402448999 1 1
0.540229644081638 0.533566937341192 1 1
0.487740976024927 0.483570018621348 1 1
0.29239093916367 0.289902191764568 0 0
0.489830240185563 0.485994471767635 1 1
0.564759395909058 0.559002423831539 1 1
0.4670319491033 0.462412185295842 1 1
0.532565375967905 0.527036185783127 1 1
0.531151866210923 0.525681897139809 1 1
0.614171375288355 0.607953141622719 1 1
0.60630822994954 0.601057125604961 1 1
0.511669025117105 0.506122727462212 1 1
0.360754655023724 0.357050599488737 1 1
0.585771029996259 0.579546691306743 1 1
0.783632111125804 0.775252431378038 1 1
0.818096932650924 0.808419500451724 0 0
0.625256323306436 0.618446788090585 1 1
0.766123273810568 0.757144667936084 1 1
0.504568015133297 0.498892087520556 1 1
0.534344320510449 0.528890514053684 1 1
0.621946989377928 0.615813675023347 1 1
0.139436850942804 0.138619601374915 0 0
0.528491127452342 0.522389335834591 1 1
0.460597405173947 0.456146118381605 1 1
0.576230264725488 0.569841007479611 1 1
0.571279657250096 0.565449547957512 1 1
0.497727425986541 0.492544803432741 1 1
0.502496829895003 0.497426618117174 1 1
0.69791035412348 0.689913870049062 1 1
0.38651420716961 0.383359060336638 1 1
0.490158087334997 0.485425575417323 1 1
0.469752014954225 0.465277590121487 1 1
0.336751946588625 0.333193723487747 1 1
0.53308119905949 0.528134413147545 1 1
0.666039744277546 0.659250736804384 1 1
0.584597391284084 0.579456270251091 1 1
0.340329506860567 0.337269253154316 1 1
0.236700875594372 0.233889505435979 1 1
0.454614638522696 0.450197479680042 1 1
0.368905272970481 0.36518699969793 1 1
0.512394412719431 0.507313678579918 1 1
0.672138005824542 0.666575103253764 1 1
0.454387970008193 0.450203433181109 1 1
0.119679650517416 0.117951865310349 0 0
0.793033976828237 0.785292123687332 1 1
0.478563960894585 0.4719749502911 1 1
0.392908252050774 0.388537923428948 1 1
0.7649215552237 0.757605267206973 1 1
0.455806530871965 0.451933717976073 1 1
0.763834263852571 0.75534597203242 1 1
0.447760755717216 0.442943829178737 1 1
0.631608039982601 0.626487037521215 1 1
0.63986060651105 0.633578836385256 1 1
0.920466765206076 0.911005011833382 0 0
0.381502406473894 0.377273707667195 1 1
0.308275035355093 0.305568299914751 1 1
0.317774410717265 0.31473203327175 1 1
0.0867908258550364 0.0863489703249679 0 0
0.352508113829478 0.348688746491945 1 1
0.379663731016472 0.375481531853578 1 1
0.561959421139102 0.557122676098382 1 1
0.512227409979927 0.507426811116831 1 1
0.370616707730779 0.36637854037881 1 1
0.719019300935533 0.710048924083047 1 1
0.265741032814915 0.262707769701773 1 1
0.505001112600656 0.499949477870068 1 1
0.3855121379874 0.381376421720804 1 1
0.433107975254669 0.428141752022046 1 1
0.849487823417925 0.840802822075674 1 1
0.181706120336248 0.180088886324886 0 0
0.226328886993276 0.223912171426107 0 0
0.327446378998919 0.323977170265766 1 1
0.568973829911724 0.562651184772115 1 1
0.444072016150299 0.439220645806767 1 1
0.394109778937572 0.391075554557864 1 1
0.507477441388011 0.502062114542751 1 1
0.639028255391145 0.631543155116389 1 1
1.02698407189606 1.01610152300908 0 0
0.340446269632017 0.336271451755569 1 1
0.421819073145153 0.417881594207688 1 1
0.674376249324438 0.667834221265115 1 1
0.817317314229832 0.809387837444412 1 1
0.453688579212837 0.449453187536008 1 1
0.338981020416524 0.335622071210312 1 1
0.45791724273022 0.453272234995073 1 1
0.566225614138087 0.560770851491744 1 1
0.601133627321717 0.594309299284485 1 1
0.592756091245887 0.586633963087348 1 1
0.594816598892945 0.589391063730443 1 1
0.619162652632984 0.612618682897909 1 1
0.627133946227744 0.621307504942287 1 1
0.591885550231627 0.585825000006304 1 1
0.0650283047171762 0.0643083444003836 0 0
0.471738037179176 0.467481665398358 1 1
0.233215067048728 0.231316464333166 1 1
0.599810944155361 0.593416375010763 1 1
0.466802239960742 0.462756229474375 1 1
0.392419515066881 0.388964913696174 1 1
0.516366559600016 0.511022279491525 1 1
0.520188707955293 0.514830451410584 1 1
0.311218238247003 0.307933371557248 1 1
0.234212662973405 0.232022871196153 1 1
0.663434379012462 0.657547900734533 1 1
0.654214302567575 0.647159545623894 1 1
0.260150212793098 0.257471268452715 1 1
0.37359183244233 0.369583950900976 1 1
0.149051590454673 0.148396313757634 0 0
0.650257871382334 0.644151000445731 1 1
0.425484879218999 0.420904944458438 1 1
0.209940965080053 0.207879738435241 0 0
0.312629186083737 0.309298350286951 1 1
0.496056603276959 0.491227528055069 1 1
0.331169375457361 0.328328923013088 1 1
0.798425334283871 0.790431344889847 1 1
0.736152175266655 0.727189511817577 1 1
0.641801693048434 0.634071804564588 1 1
0.436197063366897 0.432152802540844 1 1
0.578517582476009 0.573154658284962 1 1
0.716419010249704 0.708973995485209 1 1
0.419376795270925 0.415447816311903 1 1
0.75423336400229 0.746814748176236 1 1
0.43553001793282 0.431791365961131 1 1
0.292910916822258 0.290149995925063 1 1
0.370934724345838 0.367208828014725 1 1
0.372509042800205 0.36855361125975 1 1
0.57273736211027 0.567273820164648 1 1
0.472225761104008 0.46608308215466 1 1
0.552488131567541 0.54749390704992 1 1
0.278954561656121 0.276210135852193 1 1
0.56417890726686 0.558076307659265 1 1
0.3604575995552 0.356502475733186 1 1
0.49066274700289 0.485486686030084 1 1
0.368805119243378 0.364996714801863 1 1
0.428766670628129 0.424295109791518 1 1
0.543079742557037 0.53612849796472 1 1
0.453853882227496 0.448969936452768 1 1
0.645279128401503 0.639454907026307 1 1
0.775545558552283 0.767681249262305 1 1
0.513165339173624 0.506705051826129 1 1
0.560972969464856 0.555289367677433 1 1
0.492438180642302 0.487747958397527 1 1
0.382854382154563 0.378864998587229 1 1
0.700458055848089 0.694216024927841 1 1
0.700609100208885 0.694429088231765 1 1
0.397633207130623 0.392062983796655 1 1
0.240053453628685 0.23800930346768 0 0
0.700027837195162 0.693760614516176 1 1
0.902510566881909 0.892668542096506 0 1
0.721803410991613 0.715169954767333 1 1
0.630190770790676 0.623055927175104 1 1
0.356608065328353 0.352306174513218 1 1
0.367991641550514 0.364135492619642 1 1
0.482279064725897 0.477829942261399 1 1
0.435812847476056 0.431824108032039 1 1
0.666883252320769 0.660377366862489 1 1
0.268070277457017 0.265393239713269 1 1
0.723275415177648 0.715077338374069 1 1
0.538473663922903 0.532859480593409 1 1
0.655824539100506 0.648764416105538 1 1
0.591093185248697 0.584939861447852 1 1
0.598713028287133 0.593272259380601 1 1
0.505156599121215 0.499529709950432 1 1
0.569164485336158 0.564114269505326 1 1
0.555840571636558 0.550268405769428 1 1
0.74266391159553 0.734515267250316 1 1
0.641896515959905 0.63505184844078 1 1
0.42498919839118 0.42070427028776 1 1
0.556845179467482 0.550417643650564 1 1
0.203027710799567 0.200221383821687 1 1
0.391613751881955 0.387784616759928 1 1
0.47266148930269 0.467726139055117 1 1
0.365177378185185 0.36207990083564 1 1
0.494123991587833 0.489735464408699 1 1
0.766777753328364 0.759160739074403 1 1
0.86318784074632 0.854569481023706 0 0
0.709335539213083 0.702546617707462 1 1
0.838037949068878 0.829608035316413 1 1
0.339853823386304 0.336071131191831 1 1
0.782356325124352 0.774800519250384 1 1
0.595624490050923 0.590510048829598 1 1
0.284747347014115 0.281657789082274 1 1
0.535697738681744 0.529819217370762 1 1
0.781653149823669 0.773549469652433 1 1
0.594800713821857 0.58822029555621 1 1
0.376735147003155 0.373133156101859 1 1
0.687628681133282 0.68113245771276 1 1
0.324089709575559 0.321103273768218 1 1
0.60250610786739 0.595745383649784 1 1
0.738950238523041 0.73261760898354 1 1
0.850043809793393 0.841329904507772 1 1
0.594662583115356 0.588402108522436 1 1
0.611390077874681 0.605950125845942 1 1
0.326735996435881 0.323635092922816 1 1
0.547738466111156 0.542257462389461 1 1
0.490020242070734 0.484383129540483 1 1
0.562198918369626 0.554902925736711 1 1
0.2433252263803 0.242014795141354 1 1
0.465861596604396 0.460648314967075 1 1
0.698620585808308 0.691329677848266 1 1
0.064454883484914 0.0640713629677139 0 0
0.731908650981982 0.723255644347061 1 1
0.512453677787162 0.506087143267635 1 1
0.564509899833757 0.557635533761747 1 1
0.470272265283952 0.46513881102305 1 1
0.452831441465658 0.449110545116565 1 1
0.554931500421636 0.549076163184137 1 1
0.415232562484651 0.409864122180145 1 1
0.832770327312468 0.823788324830212 0 0
0.632881347454267 0.62581494024212 1 1
0.435432461308654 0.431733038455027 1 1
0.665775305116663 0.659940778835988 1 1
0.411347108701159 0.40743374898519 1 1
0.615051819640549 0.608856820104638 1 1
0.499497035112801 0.494500737112367 1 1
0.853127673667593 0.843975399856244 0 0
0.717095252793291 0.709111091270937 1 1
0.28544966854725 0.282672345040173 1 1
0.679015395540908 0.672132132235967 1 1
0.465111853720344 0.459577105011862 1 1
0.142115337028143 0.140500518335604 0 0
0.261607756412698 0.25886439175018 1 1
0.731707817611208 0.724319175745294 1 1
0.236179817658669 0.23374625962448 1 1
0.247653348587732 0.2449726631781 1 1
0.549706488716751 0.54423348724091 1 1
0.404797022209589 0.401099682307384 1 1
0.66660748866259 0.659276536507144 1 1
0.408821223566886 0.403612978680193 1 1
0.23578902168947 0.23356867123914 1 1
0.390568954638047 0.386603592282415 1 1
0.726573103340869 0.719833685681313 1 1
0.506138585448883 0.5014918067445 1 1
0.366130056170374 0.362369631585297 1 1
0.410359814621216 0.405442305572174 1 1
0.666947711571339 0.660288965424131 1 1
0.465214950476954 0.460115717819625 1 1
0.843988130500116 0.836404660950763 0 0
0.768345902419553 0.76173111154419 1 1
0.626661424071628 0.620792131680029 1 1
0.16320906633291 0.161472502757078 0 0
0.636835490208142 0.630854662714881 1 1
0.690249067125797 0.682729402433664 1 1
0.523448964862504 0.51907275049303 1 1
0.37911873240745 0.375338336215908 1 1
0.587682766661862 0.581502167984185 1 1
0.24047678244816 0.238169854779954 0 0
0.26427502286288 0.261433701916093 1 1
0.631749843421291 0.626027538798768 1 1
0.524838629141805 0.518255934850086 1 1
0.480337109002291 0.47524590961316 1 1
0.486502373415742 0.48231939650494 1 1
1.09610773672519 1.086256072052 0 0
0.29067083696635 0.287061683958146 1 1
0.629334073576666 0.622258172162205 1 1
0.36536349905992 0.361907543145751 1 1
0.259468089957402 0.257218096722922 1 1
0.179503658427001 0.177193711606085 0 0
0.0704570114723688 0.0691008896326852 0 0
0.536910583781293 0.53106281630955 1 1
0.742133298452575 0.734480843367212 1 1
0.588694176572331 0.582263130266531 1 1
0.345239451942539 0.341550815016534 1 1
0.479109779652458 0.474454148551523 1 1
0.367541147731088 0.36505470446188 1 1
0.576302491966746 0.569406453263038 1 1
0.505604878129517 0.500438544704444 1 1
0.455722295911271 0.45094309531937 1 1
0.573941731243059 0.567630684028083 1 1
0.506941355713428 0.501247304836323 1 1
0.660970566856477 0.654566596600289 1 1
0.45773041026151 0.453153889689193 1 1
0.395844144107766 0.39172765197599 1 1
0.741023950670655 0.732672840451291 1 1
0.511341783785638 0.506135007602086 1 1
0.519100648521218 0.51384825157137 1 1
0.434713084448199 0.429146276592368 1 1
0.363303772009127 0.359560187990115 1 1
0.0897250963165207 0.0895875163677875 0 0
0.52123074417187 0.516293416408871 1 1
0.481049986688239 0.476573698844437 1 1
0.567805368610221 0.562038647567739 1 1
0.277436979528876 0.274247419647544 1 1
0.301156335928504 0.298048821936504 1 1
0.191868080842665 0.189826257346577 1 1
0.211859171479184 0.209850327305042 1 1
0.403515634133687 0.39943744854772 1 1
0.690708566906162 0.682584880215631 1 1
0.586319511706749 0.580217867751713 1 1
0.284148980292327 0.280962789733347 1 1
0.659275166632101 0.652122304814601 1 1
0.708399842535798 0.701003003507429 1 1
0.612921878863468 0.606855945079913 1 1
0.685711122460382 0.678409648963797 1 1
0.558550801702862 0.553475541467257 1 1
0.585039824143273 0.578927167870051 1 1
0.292497962612204 0.290749715554144 1 1
0.631799331914816 0.624843303490224 1 1
0.37441933975619 0.370893861607875 1 1
0.40774737307617 0.403822692531915 1 1
0.38460374912856 0.380738911326537 1 1
0.635645032892843 0.629464056999759 1 1
0.220208115467417 0.218113489123534 1 1
0.685961057808172 0.679443418540967 1 1
0.334132468226269 0.331093335782034 1 1
0.395618146487057 0.390866275900216 1 1
0.662330702195445 0.656368022961667 1 1
0.346218018649176 0.342725998054804 1 1
0.298135905965263 0.294830758992458 1 1
0.74315300012157 0.73344049493204 1 1
0.592160532995463 0.586566521477532 1 1
0.572791640789827 0.566192704169637 1 1
0.745925366900071 0.737011354013858 1 1
0.398119840628935 0.394484270886358 1 1
0.517762839016038 0.51241734891645 1 1
0.427462956627688 0.423402755098963 1 1
0.578874592866141 0.573060700263236 1 1
0.473199420687012 0.467228922643333 1 1
0.584308994734989 0.577807666998189 1 1
0.468671410305183 0.462644159513442 1 1
0.498811216562488 0.493229384793393 1 1
0.234337921674557 0.232241495340387 1 1
0.480197736632445 0.47536539403816 1 1
0.23337666708888 0.230152625432931 1 1
0.463632084381582 0.458866870909674 1 1
0.348224350868981 0.344321322236978 1 1
0.381355814654313 0.378047872198599 1 1
0.325296026630837 0.322128929078486 1 1
0.320987131605949 0.317937938878886 1 1
0.603535931340636 0.597115682494991 1 1
0.279870195483874 0.276477721677634 1 1
0.482714519261178 0.477661257604567 1 1
0.489754753725635 0.484699136362845 1 1
0.61875073692118 0.612657645015261 1 1
0.661119096105531 0.654144269387394 1 1
0.1168436137733 0.115594225626419 0 0
0.604138780069365 0.598721422976542 1 1
0.511112443562761 0.505905815733459 1 1
0.644213709138945 0.636887789611291 1 1
0.00654590577367575 0.00622469335545953 0 0
0.69589295625108 0.688468887183854 1 1
0.54703179082183 0.540909598731313 1 1
0.368044225606395 0.363770655146052 1 1
0.66983027853512 0.662015838455148 1 1
0.383684809162703 0.380004980455832 1 1
0.498408870645985 0.494004348174398 1 1
0.0920538013006497 0.0913076081675718 0 0
0.223503495644638 0.221820228297164 1 1
0.593929752630669 0.588508506219792 1 1
0.616632993746573 0.611597679326262 1 1
0.28464389806327 0.281966090807303 0 0
0.649147002274535 0.641901826625674 1 1
0.480600555411287 0.475719844978908 1 1
0.70885504126774 0.699988508134365 1 1
0.678228613629847 0.67138919780555 1 1
0.170778490653447 0.169349658818133 1 1
0.388375733062771 0.383110485494816 1 1
0.420966406553624 0.416999428583223 1 1
0.372791647410557 0.369449138021126 1 1
0.613237106256278 0.606514087020987 1 1
0.364040291779331 0.359957865689751 1 1
0.491591782037216 0.486369982047843 1 1
0.592459699260487 0.586131374527981 1 1
0.14672644795015 0.144991531095848 1 1
0.735748505132872 0.727862162674511 1 1
0.57528379505763 0.569799336990917 1 1
0.252184738311073 0.250058011814049 1 1
0.212658449147346 0.210607787504726 1 1
0.330982824778851 0.327721622901467 1 1
0.655994258635716 0.649169533582296 1 1
0.670637717734169 0.66362627033464 1 1
0.576748683102991 0.571544275536158 1 1
0.925751432413206 0.916912883383619 0 0
0.453777195895262 0.448930667137285 1 1
0.62070367658062 0.615098590243073 1 1
0.41192570790581 0.407441231999014 1 1
0.714478826239027 0.707432733390255 1 1
0.355807228480217 0.35241865722392 1 1
0.294774521724682 0.292063761523417 1 1
0.398161375513691 0.394604533898295 1 1
0.761239910388312 0.753231307028121 1 1
0.29830683738793 0.295337892136513 1 1
0.344621377737958 0.340749019562563 1 1
0.516945280598007 0.512196103753287 1 1
0.682627734282836 0.6750132694336 1 1
0.498049099836083 0.492187657169448 1 1
0.611553622589762 0.605583305930922 1 1
0.441075427216182 0.437345083570409 1 1
0.42498494922447 0.420376141391595 1 1
0.660118846252722 0.653543533490486 1 1
0.760661268478109 0.753218065869423 1 1
0.41265948659476 0.408379349901501 1 1
0.632081961224954 0.625169819924086 1 1
0.30888685329159 0.305921003263082 1 1
0.109519814357946 0.108134768005007 0 0
0.535952163728382 0.530800943942432 1 1
0.84117532328071 0.833351729557788 1 1
0.453354223635793 0.447946200374812 1 1
0.476145722844817 0.472024284906466 1 1
0.260629590704623 0.257642929839737 1 1
0.26332179921256 0.261416022629507 1 1
0.81469618216051 0.807323556576352 0 0
0.124175230336058 0.123647912821272 0 0
0.455393824304218 0.451056245249235 1 1
0.205990599768828 0.203831378145265 1 1
0.212819490220709 0.210015184523723 1 1
0.349030044982383 0.345409208346883 1 1
0.62812000088924 0.621915820726749 1 1
0.35657559644352 0.352456526548851 1 1
0.549552382363155 0.542732313440184 1 1
0.477069540824388 0.472015392637366 1 1
0.617654967398238 0.611444645434598 1 1
0.738000199545664 0.731017534185501 1 1
0.48918678635619 0.484900675332123 1 1
0.709770476007509 0.702753375444577 1 1
0.71269047838002 0.703622455183751 1 1
0.364180303790463 0.361022446776843 1 1
0.726743791452958 0.718888248028052 1 1
0.259750704787862 0.257668210013173 1 1
0.867973683780892 0.859448398597712 1 1
0.813076975779858 0.804388627961561 1 1
0.517867341063083 0.51215809224102 1 1
0.489814551041824 0.485389778526072 1 1
0.596446373738502 0.589555914737232 1 1
0.634916030317052 0.627221857841901 1 1
0.724815196334938 0.717784030683181 1 1
0.567352601473235 0.561303434443052 1 1
0.280843668163366 0.277633289070142 1 1
0.378763366740474 0.375117345548457 1 1
0.381689325552946 0.378783451170886 1 1
0.46760388604658 0.462658073162317 1 1
0.681456993873035 0.674124388302567 1 1
0.296046223204787 0.292878089823414 1 1
0.284614366170383 0.281210719710266 1 1
0.538872804388345 0.532752151218573 1 1
0.524395611317592 0.518906504024757 1 1
0.591311491746771 0.585646309952748 1 1
0.467949208422364 0.462438566643291 1 1
0.512237062840807 0.507249780445719 1 1
0.702936556357641 0.69628001069887 1 1
0.338945652506539 0.335871468698172 1 1
0.717621575583266 0.710009579167117 1 1
0.581785937556218 0.5757120227874 1 1
0.525933618159117 0.520529088986892 1 1
0.175846463490838 0.174343835739099 1 1
0.497233458327359 0.49298369135017 1 1
0.374127135725198 0.369940653216701 1 1
0.480316209129133 0.476036130855267 1 1
0.237153004666168 0.234496215931218 1 1
0.0838729556523081 0.0830091695582351 0 0
0.448864968127541 0.44477045937306 1 1
0.54552121101134 0.539777802544416 1 1
0.26001289752369 0.256976977472394 1 1
0.658286398328896 0.652146086669376 1 1
0.489494407684784 0.484417218689844 1 1
0.642616637929275 0.635757497896996 1 1
0.734905546291725 0.7272442017571 1 1
0.541710655519618 0.535698118256009 1 1
0.689897749140769 0.682798167723895 1 1
0.491575365509943 0.487323481973419 1 1
0.782126962546719 0.773974049165692 1 1
0.393729549260064 0.389989285270449 1 1
0.295374698174539 0.291815461520065 1 1
0.47930245999054 0.47448635771526 1 1
0.52519782057873 0.519440855701868 1 1
0.413094079660112 0.408704487785358 1 1
0.731064473549513 0.723220738558005 1 1
0.577717821219396 0.57201632429206 1 1
0.772681268536539 0.764251978220066 1 1
0.58045896005053 0.574824559701254 1 1
0.53830451693505 0.533014262824778 1 1
0.498544348389452 0.494607810033539 1 1
0.608713373280443 0.602795318393155 1 1
0.677412997303386 0.670490789329963 1 1
0.751835084934738 0.744637293440441 1 1
0.497106170891108 0.492024797660364 1 1
0.429543073032087 0.425195645067748 1 1
0.356790678581975 0.35306823346933 1 1
0.453571798824477 0.448578742431761 1 1
0.125849810279223 0.124622140675506 0 0
0.526193227896182 0.520720708621896 1 1
0.565863708497526 0.558842895062775 1 1
0.523286976857248 0.517864526930004 1 1
0.471151898536869 0.466024651478024 1 1
0.298372264048507 0.29542866548955 1 1
0.576516454774982 0.571002617231153 1 1
0.594176004280676 0.58792421853932 1 1
0.586120496822178 0.578843118610085 1 1
0.423885596372721 0.420050468436635 1 1
0.715309162467783 0.706663510157754 1 1
0.323960584814693 0.321123513394215 1 1
0.424665173893558 0.420627531970949 1 1
0.388228577854235 0.384646755995045 1 1
0.524681155171787 0.518868683592159 1 1
0.724517038395693 0.718126577945625 0 0
0.108421491832352 0.107329882787525 0 0
0.278642978649519 0.276573936565576 1 1
0.367770622587204 0.364030466140571 1 1
0.491411335096833 0.485849937309012 1 1
0.618158087135059 0.612002353446156 1 1
0.41154779107964 0.407658587045676 1 1
0.28296753792092 0.280418457646018 1 1
0.522500170592922 0.518254722258204 1 1
0.579159991437289 0.573585193441346 1 1
0.194995387642337 0.192242567612361 1 1
0.344836006153325 0.341624732755693 1 1
0.280307604568439 0.27730337755782 1 1
0.272793697014092 0.269830887795602 1 1
0.589796995537891 0.584216125389027 1 1
0.635771549236849 0.629328153803518 1 1
0.686776928591691 0.679969642431833 1 1
0.293904129078158 0.29094165181251 1 1
0.180793130909685 0.179588053319807 1 1
0.539529394858375 0.534768480525181 1 1
0.470644560400934 0.466135071815587 1 1
0.701242297779962 0.69346981185479 1 1
0.524518644229722 0.518669624641904 1 1
0.599546306597154 0.593065777575886 1 1
0.536658823372649 0.530925137883071 1 1
0.67883229452369 0.67236115734204 1 1
0.257670884483047 0.254709413111414 1 1
0.475721704953818 0.470656322494539 1 1
0.520630034036499 0.515501489181438 1 1
0.252586100372186 0.250487055470105 1 1
0.328546960679245 0.325067667612864 1 1
0.581708022010004 0.575741267302436 1 1
0.357519569606384 0.353078214947373 1 1
0.521183101610665 0.51594475072411 1 1
0.439982265065146 0.435481054273578 1 1
0.533874467724709 0.528173843308135 1 1
0.365902801200826 0.362064839578101 1 1
0.381371832400063 0.37721450995671 1 1
0.158092368994624 0.156555362317365 0 0
0.965870161009071 0.956289659046235 0 0
0.485476389608516 0.481073935456981 1 1
0.723264872002178 0.716178313200155 0 0
0.593638780682 0.587179422583801 1 1
0.439054254688748 0.43434463149832 1 1
0.133182147269059 0.131985222785133 1 1
0.601093614488923 0.595158975617132 1 1
0.51502539335556 0.50910289251547 1 1
0.719088671506278 0.711510890870727 1 1
0.468964130888901 0.464224928007833 1 1
0.480590428016653 0.476306267871918 1 1
0.518953516824342 0.513580298550916 1 1
0.544943538958443 0.539711732682221 1 1
0.762674294403553 0.75458548768106 1 1
0.667524823570555 0.661221729964046 1 1
0.243979930435341 0.241484860360998 0 0
0.572457268093216 0.565554402356978 1 1
0.274701441650828 0.271111880777148 1 1
0.814534507985155 0.806867101130115 0 0
0.506805294457463 0.501343986113623 1 1
0.504612763138296 0.499382560385083 1 1
0.724995200254839 0.718745967775383 1 1
0.468678179079228 0.462774854505798 1 1
0.846374285475826 0.838894375083705 1 1
0.333531656727807 0.329201995475926 1 1
0.291385185500642 0.288471263899751 0 0
0.627390865118991 0.620087693650705 1 1
0.521613914649548 0.516121952068251 1 1
0.45150287117216 0.445864301407437 1 1
0.694826253653026 0.687184339084179 1 1
0.668057956663829 0.661346293143486 1 1
0.311998176875399 0.308190951595857 1 1
0.450078913807689 0.445257016203794 1 1
0.660480281050984 0.6536363230602 1 1
0.577775537565037 0.573221576415508 1 1
0.566628340452883 0.561745808381709 1 1
0.738312448270793 0.730587260995899 1 1
0.391595169334339 0.387767780657122 1 1
0.344152504898721 0.339590779363676 1 1
0.341571226705038 0.338490818416255 1 1
0.752229714097672 0.745003702715774 1 1
0.585888502643986 0.580148874210142 1 1
0.653549821205839 0.647317377679709 1 1
0.207568279417985 0.205684494332535 1 1
0.410042154676607 0.405663942912407 1 1
0.68795695397873 0.680948448346095 1 1
0.442962869251673 0.43914987716511 1 1
0.490605440770781 0.485722963720044 1 1
0.371387571303999 0.367989236199933 1 1
0.457251716971236 0.453564957217432 1 1
0.312806961301606 0.309128575573097 1 1
0.395257811298678 0.39126895404007 1 1
0.301355505015415 0.298329389635854 1 1
0.381146357727858 0.377541681489193 1 1
0.618515990376236 0.612063235536479 1 1
0.386904243460486 0.383855920119154 1 1
0.460472380363792 0.45511997259174 1 1
0.480080231004751 0.475170575847405 1 1
0.785140381268377 0.778311422181203 1 1
0.649115082985955 0.641988459163171 1 1
0.507361927958964 0.501326635490612 1 1
0.627699769340811 0.622086378229112 1 1
0.16447605961572 0.162174812381532 0 0
0.325153818388963 0.322188723647439 1 1
0.35864285230049 0.35472109615687 1 1
0.0799165073172383 0.0787325449366909 1 0
0.862654547141945 0.853934312471511 0 0
0.507416172850651 0.50250396200659 1 1
0.482392937293167 0.477825281086637 1 1
0.424872754420557 0.421471676933611 1 1
0.691734756967708 0.683814303957616 1 1
0.70565379823809 0.697647152304829 1 1
0.619994957332907 0.614184248936279 1 1
0.62440121568407 0.618746517015318 1 1
0.62066222072135 0.614622021497098 1 1
0.533569551119543 0.527703154675266 1 1
0.395150076372895 0.39115223779924 1 1
0.565872628728566 0.560369569608322 1 1
0.493630857728618 0.488866217451037 1 1
0.175216472825459 0.173599217809672 0 0
0.620840018726159 0.615038071808869 1 1
0.543332553667243 0.537478650142838 1 1
0.423327398262491 0.41972681974734 1 1
0.509136228889472 0.503458422283032 1 1
0.427108498088401 0.422054997640008 1 1
0.354426015999803 0.351232458119487 1 1
0.540623630405802 0.534494184239707 1 1
0.723362295505385 0.715858969416425 1 1
0.332245862399467 0.328594710836135 1 1
0.647400357483233 0.641344981567217 1 1
0.550227684793407 0.544338909842946 1 1
0.588253579953485 0.582347528883196 1 1
0.540654327960672 0.534651149121849 1 1
0.645304917095901 0.639432085133266 1 1
0.412753343238186 0.408252340498699 1 1
0.637693676696022 0.631648072032723 1 1
0.480598868508616 0.475743921175007 1 1
0.706280611869608 0.698095865367819 1 1
0.884257454270531 0.874708444416478 0 0
0.485911914967988 0.480987320160779 1 1
0.496652084550876 0.491160744966116 1 1
0.136754341633492 0.134842869008051 0 0
0.362784824241201 0.359420197281382 1 1
0.498906904175246 0.492966299402364 1 1
0.739680520816285 0.732953897503047 1 1
0.0359550769789918 0.0362961343270453 0 0
0.388790605855981 0.384882211602928 1 1
0.353275271043713 0.350368075743233 1 1
0.535966709060204 0.53045283655006 1 1
0.323856578847563 0.320304213725611 1 1
0.57580019734548 0.570255946479745 1 1
0.455608026611686 0.450963524968669 1 1
0.608811958395366 0.60171345384572 1 1
0.371045159871995 0.367259587279785 1 1
0.584923588682802 0.580036789067337 1 1
0.442935220668508 0.437644240628532 1 1
0.457903307119632 0.453508135904835 1 1
0.796679336439086 0.788749541888539 1 1
0.369553588000401 0.3651103888782 1 1
0.347877513992639 0.344012990945284 1 1
0.436619763178564 0.432246767141868 1 1
0.701385071826293 0.694210727693913 1 1
0.704880399537744 0.698260317345322 1 1
0.423104753894596 0.418524338625746 1 1
0.389262455004898 0.384917467856145 1 1
0.810820973460653 0.803035721414636 1 1
0.225019015026617 0.223538135361224 1 1
0.503565371118938 0.498522391255225 1 1
0.616532278313112 0.610627631326458 1 1
0.537336896523676 0.531746184836474 1 1
0.607482789372497 0.601222746836855 1 1
0.0916560325692182 0.0905715361126974 0 0
0.476569381437483 0.472575815750917 1 1
0.470464820659482 0.466400869384326 1 1
0.59283925759362 0.586530609953235 1 1
0.545427977087564 0.539893567241811 1 1
0.725310623058249 0.71898822852995 1 1
0.356599189983051 0.352160226407339 1 1
0.485116010253274 0.480910662580049 1 1
0.764466295176347 0.755457682229595 0 0
0.365537295342859 0.361332789480098 1 1
0.700020212820137 0.693314765306552 1 1
0.471712920840232 0.467435010960298 1 1
0.302949503107471 0.300393827011241 1 1
0.670886628006098 0.663158285082097 1 1
0.250020014987701 0.24727147501222 1 1
0.496852428525599 0.492095063508781 1 1
0.642364304568294 0.636479763613987 1 1
0.339195402671975 0.33593575085803 1 1
0.586764352567023 0.580725131462505 1 1
0.579677003768189 0.573934238685042 1 1
0.63415577048149 0.627575404556337 1 1
0.399408672542629 0.395589338226664 1 1
0.361176311325087 0.358303870261798 1 1
0.334025865502585 0.330300107762291 1 1
0.664369980536003 0.657181664003536 1 1
0.509910521359193 0.503577217946562 1 1
0.457990278789492 0.453402906733851 1 1
0.360825697810976 0.356809705798503 1 1
0.48935224945782 0.484138616198986 1 1
0.668694310763562 0.661480527059425 1 1
0.49499415108356 0.489804508305422 1 1
0.0980568027495449 0.0968060455872295 0 0
0.566949271708662 0.561884984262018 1 1
0.667025260187398 0.660518015772015 1 1
0.487165674916664 0.482190241066621 1 1
0.290124984425066 0.286606764161955 0 0
0.431775726496844 0.426522928430981 1 1
0.744889564535665 0.738428034058448 1 1
0.5408264537562 0.534607495156487 1 1
0.513111601048198 0.507311973234311 1 1
0.392386344118559 0.387249657319633 1 1
0.760883586690927 0.752121384406936 1 1
0.629756705451222 0.623549019691983 1 1
0.43297931851713 0.428581898427532 1 1
0.841237649553972 0.832317058906924 0 0
0.384540170384805 0.381223437593698 1 1
0.644013236372006 0.638137621144052 1 1
0.590328876136315 0.583923924772798 1 1
0.717200857536835 0.710717371963885 1 1
0.473636168792079 0.46876072559104 1 1
0.467902845282377 0.464042340442942 1 1
0.261355704791036 0.258576907244847 1 1
0.584786496365751 0.578611539342859 1 1
0.508689426710257 0.504287130750152 1 1
0.752294217659883 0.743527127066335 1 1
0.406148932814789 0.402517325624058 1 1
0.793221009192249 0.784605953547923 1 1
0.539773346255332 0.534510607539643 1 1
0.336963832727534 0.334502156384435 1 1
0.654618122812298 0.646978018896162 1 1
0.441421774048063 0.436818712668284 1 1
0.62636254477803 0.618670340938269 1 1
0.349505351498993 0.345884730121005 1 1
0.450950966676801 0.44604158599175 1 1
0.257895386789009 0.255134925795937 1 1
0.424803959097875 0.419680334953991 1 1
0.49918223843344 0.494461583297818 1 1
0.536926642453733 0.531858520642251 1 1
0.259511779803366 0.257593040519281 1 1
0.781968949214213 0.77460886281294 1 1
0.325868358613244 0.321945578601715 1 1
0.389110227292854 0.385273942093037 1 1
0.531000336669437 0.525956342090004 1 1
0.477469939374554 0.47308369156432 1 1
0.551641699728079 0.545328565130375 1 1
0.606347362821261 0.600496251415635 1 1
0.504744592167445 0.499426676383057 1 1
0.721171617698603 0.712914447328633 1 1
0.563557306840688 0.557781093857224 1 1
0.434840918561308 0.430543746384145 1 1
0.698901092484008 0.690851105921638 1 1
0.378065621909932 0.374245999247858 1 1
0.203763972569891 0.202212651169322 1 1
0.766919047404816 0.758540908504156 1 1
0.724877442625316 0.717567004313977 1 1
0.395134179033218 0.390908125679598 1 1
0.621852548611363 0.61621135817806 1 1
0.371492377638454 0.367616801124762 1 1
0.313651283497606 0.310342368720601 1 1
0.562744234035358 0.55784675726019 1 1
0.301712551839529 0.298224832387731 1 1
0.640279024775562 0.633630519172434 1 1
0.279836918719257 0.277171681546258 1 1
0.462514772111182 0.457803523561931 1 1
0.619097594625885 0.612870069325626 1 1
0.199642624395436 0.198069917495016 1 1
0.345036176318341 0.340776475399125 1 1
0.607688631317369 0.60144154803433 1 1
0.678065232048346 0.671170404619047 1 1
0.653264851473167 0.647537292279743 1 1
0.396447581146842 0.393127221967281 1 1
0.251981222310396 0.249126712881325 1 1
0.583364629433596 0.577790858506259 1 1
0.338548143103378 0.33622695215254 1 1
0.541535813769427 0.536115992710955 1 1
0.265591287015524 0.262965741816675 1 1
0.671257642848563 0.664150039680002 1 1
0.607772670562658 0.601117735030249 1 1
0.714745449309676 0.707946851136992 1 1
0.635173358846531 0.629033985764796 1 1
0.419865085489382 0.414747494699002 1 1
0.262604834824455 0.260312498336771 1 1
0.307351508230191 0.304917474849642 1 1
0.68105651803822 0.673970956048861 1 1
0.622348680759901 0.616169284908134 1 1
0.607896586239389 0.600709920079271 1 1
0.474759498266352 0.470156128710312 1 1
0.336278667216549 0.333032952264607 1 1
0.57747275786128 0.571976275507637 1 1
0.831609831362011 0.823248682733726 1 1
0.336405065561485 0.332347770699589 1 1
0.129611880176414 0.12812881437016 0 0
0.624885624059884 0.618189380457865 1 1
0.765382365329055 0.756607487442199 1 1
0.514537285579075 0.508875212193772 1 1
0.661217723767638 0.654295902024681 1 1
0.58538906412953 0.579236627592334 1 1
0.513955988571032 0.509023476729313 1 1
0.749005512360191 0.739933786746994 1 1
0.817162555720798 0.809504094185386 0 0
0.503187270143976 0.49812275959766 1 1
0.388731241285131 0.384411688284311 1 1
0.414311749801874 0.410209153869753 1 1
0.685200828161327 0.677103095146127 1 1
0.520227059888502 0.515436311030894 1 1
0.645701950013666 0.63972460585174 1 1
0.572561278314979 0.566466306464881 1 1
0.832085649249565 0.823390772212815 0 1
0.383903318059845 0.379927783756053 1 1
0.496820303759584 0.492278818976445 1 1
0.504953293594508 0.500425422836965 1 1
0.395356031000488 0.390487712610997 1 1
0.634247888563568 0.628130753462424 1 1
0.604083165907227 0.598228072331949 1 1
0.371903598277986 0.368031902697956 1 1
0.835233984107523 0.826640060163111 1 1
0.649265976455512 0.642559001645594 1 1
0.273587554807073 0.271125716445878 1 1
0.298722575419415 0.296017623111486 1 1
0.516969935071059 0.510381824779381 1 1
0.471205955352003 0.46682793961998 1 1
0.660077782631996 0.653934914151968 1 1
0.452631385901712 0.447467419627767 1 1
0.255522536606771 0.2530347640941 1 1
0.253436807680083 0.251434156576948 1 1
0.661582969829714 0.654916864451549 1 1
0.441073372556125 0.436728077209 1 1
0.398601243533182 0.393799333547744 1 1
0.520264731168707 0.515326007014642 1 1
0.657761604130869 0.65017380524329 1 1
0.526648355488687 0.522046235094657 1 1
0.654365178696639 0.648130810441084 1 1
0.501049112473559 0.496062854550503 1 1
0.543902087363007 0.537935154040547 1 1
0.574189536266064 0.568005144461374 1 1
0.568503031065235 0.56278853090406 1 1
0.659920051908004 0.652914748693166 1 1
0.491762684240079 0.487281185832521 1 1
0.752811861684983 0.744577914866451 1 1
0.79494600292255 0.786391896480668 1 1
0.546686128078806 0.540263797658431 1 1
0.491113566210907 0.486269716893224 1 1
0.305786246127301 0.302575697506729 1 1
0.51719018096107 0.511866931802756 1 1
0.508155284416827 0.504368584241878 1 1
0.421106865894828 0.417001870476888 1 1
0.627431880317243 0.62094544385117 1 1
0.273966726515658 0.270237625233834 0 0
0.465358222740142 0.461001111780905 1 1
0.2725642005646 0.269383390308942 0 0
0.428825589275698 0.424687517652221 1 1
0.467503580773288 0.462881981194273 1 1
0.605227380628527 0.59831248500952 1 1
0.463760688954619 0.458894207682607 1 1
0.505290669032683 0.500147315930534 1 1
0.696818357667948 0.689373531881466 1 1
0.767561313029363 0.759242748726378 1 1
0.915945184731572 0.90754879806135 0 0
0.485935729544191 0.48049112799026 1 1
0.458543314052235 0.453490049845966 1 1
0.555791980600639 0.550139390459468 1 1
0.32169593215057 0.317858244205373 1 1
0.361467169980764 0.357944168991523 1 1
0.763354515328822 0.755868588841849 1 1
0.759701095631289 0.751698579975284 0 0
0.631625402823885 0.624932390422671 1 1
0.432960335667179 0.428803369591127 1 1
0.573648393338948 0.56638008555229 1 1
0.505879142900606 0.501076802231731 1 1
0.748381787894748 0.740106306639822 1 1
0.374970785435923 0.37119772093239 1 1
0.836236733910778 0.827162850686311 0 0
0.430348922970078 0.42586893608017 1 1
0.56721475248411 0.561504090297153 1 1
0.281524482269163 0.27850420965094 1 1
0.454045296544228 0.449522625027522 1 1
0.784004693080863 0.777026270612917 1 1
0.326533820764155 0.323912301669011 1 1
0.706538711703495 0.699502201333754 1 1
0.780611301957305 0.772630453346487 1 1
0.495095153836912 0.489648094349467 1 1
0.663083573435283 0.65687679904141 1 1
0.359073359717319 0.354778505455597 1 1
0.429408951099432 0.425488041369741 1 1
0.417346198889519 0.413723406240649 1 1
0.203321791296545 0.201244019439186 1 1
0.551856450899504 0.544802936885938 1 1
0.412127832564796 0.407743364497165 1 1
0.73676425540302 0.729389874522087 1 1
0.633020688365426 0.626768813561087 1 1
0.542538895360304 0.536477439005144 1 1
0.476504238815332 0.471985183063481 1 1
0.400173704799719 0.396526202773334 1 1
0.599231238970067 0.592501740160528 1 1
0.464360195124847 0.460247632480313 1 1
0.670187457042421 0.663672638108362 1 1
0.35166957624673 0.347700678325834 1 1
0.475017101478604 0.469978878990904 1 1
0.610929979723081 0.604370600779156 1 1
0.852995043799929 0.845155745243239 0 0
0.180545719671349 0.179537797647538 0 0
0.42744044302287 0.422973729985713 1 1
0.652420028919066 0.645900760677898 1 1
0.317512448110617 0.313918336663564 1 1
0.41218564999847 0.407681654837412 1 1
0.592417454114929 0.586857718625985 1 1
0.341306376102422 0.33717316518296 1 1
0.353062073443671 0.350063463495292 1 1
0.589958420353276 0.584376372449808 1 1
0.530093891799826 0.525072680388979 1 1
0.582990536645642 0.576056398682457 1 1
0.578355392965857 0.572741339039551 1 1
0.282260572295429 0.279822312284953 1 1
0.314955789554173 0.311647419403911 1 1
0.345272937227867 0.342037111817679 1 1
0.246669456124955 0.244132321498098 1 1
0.67027515615884 0.663729323402993 1 1
0.637408566202419 0.631729180347019 1 1
0.19609946984554 0.194144680192038 1 1
0.829773248864932 0.821731115833323 0 0
0.829006111315476 0.820365042117065 1 1
0.4301887182627 0.42634719907703 1 1
0.482081328185489 0.477825328902054 1 1
0.518225640738564 0.513022552702321 1 1
0.28756238233283 0.285147693722807 1 1
0.435848031055349 0.432196114478163 1 1
0.566886534650566 0.561019910220222 1 1
0.486335415717658 0.481583542280431 1 1
0.436152882434335 0.431347958092529 1 1
0.595335442290123 0.589435332903822 1 1
0.64907256931649 0.642139356528724 1 1
0.690505249363988 0.683888979152949 1 1
0.471081474722899 0.466065746544333 1 1
0.694432179864591 0.686453392324375 1 1
0.735067000537126 0.727179378478582 1 1
0.307242296748693 0.30412587718312 1 1
0.48827992923304 0.482832228026793 1 1
0.347250314395212 0.343771484814335 1 1
0.823180681254799 0.815010996248217 0 0
0.246476577793153 0.244430599458161 0 0
0.345318592917062 0.342324580457206 1 1
0.371332480381463 0.368077033333337 1 1
0.468681573190394 0.463857362292473 1 1
0.782400208232306 0.774326602802362 1 1
0.36338711853434 0.360268551670979 1 1
0.723740986698779 0.716637406301873 1 1
0.828096849749091 0.817605528126752 1 1
0.5641079922608 0.557836938322567 1 1
0.784804443878163 0.77669475264522 1 1
0.600380086607372 0.593964704247763 1 1
0.397880936167257 0.392750831813737 1 1
0.295577375154268 0.291996975159101 1 1
0.53599456262486 0.530815440757307 1 1
0.590746611946919 0.58411657490114 1 1
0.27708446850752 0.274246041802104 1 1
0.734195943191489 0.726574966513872 1 1
0.224269173596891 0.22243665260472 1 1
0.52682870075251 0.521469471613793 1 1
0.332914946262298 0.329316138821798 0 0
0.608205609386102 0.602975900877172 1 1
0.383649118345339 0.379314830296325 1 1
0.477750493157472 0.472987879379068 1 1
0.493465003426551 0.488376627434971 1 1
0.194297758093711 0.192430556690727 1 1
0.788972400467169 0.781454138229739 1 1
0.744195415883852 0.736098054878563 1 1
0.825966366341477 0.81845320544807 0 0
0.541067484102648 0.535834538845715 1 1
0.415677245962326 0.41229117270651 1 1
0.665280479022809 0.659312639661448 1 1
0.581671380147465 0.574995540217435 1 1
0.449531929100954 0.445668300844065 1 1
0.253754636576692 0.251547291816116 1 1
0.458061724667267 0.454311569851014 1 1
0.391168047504938 0.38685527881416 1 1
0.38547223957509 0.382036855687669 1 1
0.15748255020791 0.155689328381641 0 0
0.261591177219418 0.259180658245301 1 1
0.664060904692449 0.657192365322974 1 1
0.589177160259182 0.583485969031642 1 1
0.754118238316779 0.747230919504523 1 1
0.465737173366781 0.460044139862816 1 1
0.545633760619843 0.53987718395513 1 1
0.516569683928065 0.511054454068647 1 1
0.818844980880766 0.808622218875376 1 1
0.408966946226298 0.40528103082326 1 1
0.441643136363875 0.437250804886549 1 1
0.952431537101541 0.94201832715092 0 0
0.513650208227807 0.508845841241558 1 1
0.575884471444907 0.569787427492226 1 1
0.192217437417348 0.190129349385483 1 1
0.701319579374189 0.694481097295327 1 1
0.591170792853665 0.584598544401055 1 1
0.538260631088407 0.5329524491477 1 1
0.751667106247185 0.743970767223117 1 1
0.63081362913598 0.623882713128372 1 1
0.647030814298612 0.64170852941404 1 1
0.441042091108668 0.435826172361287 1 1
0.480670686184556 0.475621007559028 1 1
0.574703630289719 0.568840755668736 1 1
0.43978509078371 0.435011411140051 1 1
0.520290061505066 0.515496503709314 1 1
0.312813320451212 0.310258481503723 1 1
0.799436600160373 0.789977851686692 1 1
0.386891643563766 0.381897341720991 1 1
0.73998738578374 0.732141073061011 1 1
0.582481835238074 0.576747538801014 1 1
0.277470056416146 0.27518746405733 1 1
0.603686150053489 0.598076938344211 1 1
0.412843508166309 0.408623682784188 1 1
0.114451552501139 0.112528022847965 0 0
0.623927281039027 0.617166575071458 1 1
0.267895657718247 0.265427478425003 0 0
0.703077671854218 0.696756400210714 1 1
0.403730836713959 0.400069099564576 1 1
0.189344476071273 0.187038483620539 1 1
0.484829775554961 0.480567351230968 1 1
0.37320877895098 0.370068708776839 1 1
0.689783006932319 0.683173256017267 1 1
0.628087472715184 0.621747845148343 1 1
0.958497444503501 0.948584972846352 0 0
0.390485927887817 0.385489576311778 1 1
0.405744557943707 0.402246286454212 1 1
0.168442109510185 0.166636015447646 0 0
0.0443689179613247 0.0439142120346914 0 0
0.42812348670839 0.424677041333783 1 1
0.235737070810597 0.234088194703287 1 1
0.588367496781487 0.58253510806927 1 1
0.488132121773987 0.484066393911229 1 1
0.634613455873906 0.628778869785468 1 1
0.596413044751542 0.590141627662856 1 1
0.661934452298604 0.654371909490154 1 1
0.32070939835605 0.316709803555649 1 1
0.735483844246402 0.727720923229039 1 1
0.351340318665976 0.348458309786765 1 1
0.532019649119407 0.526851869349684 1 1
0.327195900647868 0.323166699654039 1 1
0.320119612928973 0.317587513499682 1 1
0.698002098487075 0.690591486017545 1 1
0.621425556732463 0.615310486203973 1 1
0.0773384992882045 0.0759039960505763 0 0
0.292279566491049 0.289989320075949 1 1
0.081884590802097 0.081700495733667 0 0
0.681650455858089 0.674824083267626 0 1
0.394803193616832 0.390420388542541 1 1
0.371738835118886 0.367640345378794 1 1
0.580454772483409 0.575539785685826 1 1
0.432288624070804 0.427626761469872 1 1
0.581436416043007 0.575825241435309 1 1
0.306202030324184 0.302319814110317 1 1
0.757497998622758 0.75012403638699 1 1
0.620826580165647 0.614574934162147 1 1
0.255908143583423 0.2538505939727 1 1
0.309356703322975 0.30633249396404 1 1
0.620505884829107 0.614655074342919 1 1
0.473339497573458 0.468742707281573 1 1
0.419660472151503 0.415637926159 1 1
0.117946724150536 0.116896986162887 1 1
0.424331451179186 0.419483869935612 1 1
0.513407442047002 0.508048042343964 1 1
0.511572540778613 0.506087566810227 1 1
0.37195596592604 0.367811482869959 1 1
0.303910971342452 0.300548775051979 1 1
0.262370934008023 0.259310735340274 1 1
0.514706029405471 0.510162338665986 1 1
0.568866488097744 0.562656030809947 1 1
0.429120653340243 0.424959166054203 1 1
0.494104022140729 0.489331660138466 1 1
0.279147534125444 0.27542391215743 1 1
0.438609700434252 0.433868238113102 1 1
0.779786308290357 0.772943033768317 1 1
0.495013550774792 0.490561522608959 1 1
0.34685756811138 0.343089497529881 1 1
0.656853647450529 0.650650219279646 1 1
0.497324585178061 0.492076942879929 1 1
0.651745604211496 0.644716819215747 1 1
0.389503691426612 0.385826257375669 1 1
0.336458821735705 0.33269260202609 1 1
0.426004036361343 0.420917259562363 1 1
0.401593355300453 0.396243008295505 1 1
0.304114398838278 0.30087371484455 1 1
0.481348829416062 0.477049819283412 1 1
0.628902468411394 0.622046654612896 1 1
0.286471158283487 0.283497810278585 1 1
0.350858240551087 0.34731297962988 1 1
0.813723935201231 0.80608219001434 0 0
0.326294677135395 0.323742247604141 1 1
0.454123801283835 0.449312582028068 1 1
0.187526354551073 0.185835850339404 0 0
0.683184188097546 0.67616107539088 1 1
0.268606788980906 0.266131108681416 0 0
0.551059873962486 0.545398020479705 1 1
0.509961849433504 0.504361515619739 1 1
0.538005822447414 0.532726354118845 1 1
0.556575335570573 0.55107157498092 1 1
0.414508172968076 0.411093650197475 1 1
0.768759769900964 0.761754450342483 1 1
0.755572706955213 0.74829238995852 1 1
0.47008675485667 0.465393039629124 1 1
0.753276354023319 0.745588276523468 1 1
0.665849859225138 0.65897344332797 1 1
0.554180899363915 0.548446683854709 1 1
0.505607899383631 0.501214452702639 1 1
0.529201814981558 0.524377331615518 1 1
0.48216099999636 0.477153681555077 1 1
0.593431402459007 0.588387922013579 1 1
0.298538038149559 0.295052183334367 1 1
0.548447325855852 0.542095470687996 1 1
0.308583256765364 0.304714330469106 1 1
0.69878962545627 0.690999484748366 1 1
0.397719981748883 0.39274625910369 1 1
0.745448212836903 0.737476018820215 1 1
0.48965454002596 0.484066866905263 1 1
0.530703141651348 0.524310198710111 1 1
0.39732676426946 0.393725762623463 1 1
0.647727254353938 0.641085104336283 1 1
0.572571927464509 0.56630712174267 1 1
0.750356401600161 0.743161226556358 1 1
0.460224139554246 0.455330816764781 1 1
0.630565897727772 0.62448820636631 1 1
0.675617003688839 0.668158197520431 1 1
0.461571120507035 0.457042362867017 1 1
0.361226062365373 0.356726450683403 1 1
0.596560874701885 0.591348477963214 1 1
0.666217794475652 0.65875167016223 1 1
0.558441569935326 0.552055561481414 1 1
0.57745507630492 0.57206624925542 1 1
0.61924339926969 0.612541730481545 1 1
0.685434147059799 0.678048382587348 1 1
0.446414320590747 0.441688175451724 1 1
0.515611155833623 0.509512947394134 1 1
0.602864652324003 0.597274661532633 1 1
0.719357383555658 0.711034240580454 1 1
0.519403863342175 0.514226725508029 1 1
0.667237745697503 0.660886111526325 1 1
0.331834435367084 0.328511476313452 0 0
0.513098846253031 0.508034783958793 1 1
0.572950971866605 0.567358854110416 1 1
0.488172217005814 0.483719010359965 1 1
0.281543934133258 0.278303217770432 1 1
0.885965207546802 0.876342900772023 0 0
0.590176792968245 0.58431721744221 1 1
0.467657759657988 0.46180293897525 1 1
0.893132541626262 0.88342217089509 0 1
0.606258808113877 0.598898292552621 1 1
0.645052891373674 0.636952264417026 1 1
0.462718428847788 0.457959524083465 1 1
0.719283083860658 0.712270337496951 1 1
0.38853810693992 0.383960585709802 1 1
0.737844750235684 0.730136260128483 1 1
0.656095594640276 0.649826108205478 1 1
0.456675846277977 0.452723557680995 1 1
0.770559087726553 0.763225608884854 1 1
0.0670780517617313 0.0666528737764598 0 0
0.815080255496551 0.807099371292975 1 1
0.530938258954834 0.525323476454982 1 1
0.494799776453938 0.488674837844157 1 1
0.560589700218699 0.553788820749602 1 1
0.604095681348148 0.597733202759566 1 1
0.35669263967831 0.35358582643044 1 1
0.573566818358421 0.5683705479848 1 1
0.457703007723536 0.452701443173197 1 1
0.419858138517541 0.414887768476118 1 1
0.270855780614066 0.267027565929279 1 1
0.742998908801424 0.734385500285417 1 1
0.483986455698129 0.47886676371701 1 1
0.573270330820003 0.567707132044791 1 1
0.100814755744383 0.0993865930689136 0 0
0.442222162471283 0.437802688387847 1 1
0.391206979832407 0.386941279538409 1 1
0.522205676598442 0.517463031303717 1 1
0.57404827022772 0.567681254904279 1 1
0.314521202943231 0.31174243973848 1 1
0.638917245823717 0.632026244304611 1 1
0.772298872528615 0.763582414754025 0 0
0.532058649526098 0.525782646589365 1 1
0.764085127959336 0.75701896825403 1 1
0.180092260647918 0.178012665403411 0 0
0.747099667489803 0.739786689155725 1 1
0.549089578854025 0.543614942825381 1 1
0.498048021472028 0.492735669023129 1 1
0.395137663779376 0.390912001989524 1 1
0.879437318595754 0.870510397492052 1 1
0.479208026282277 0.473851416145892 1 1
0.213679155159336 0.211052194991331 1 1
0.726694384211228 0.719418694975335 1 1
0.626850411304089 0.619921078957053 1 1
0.468119097558578 0.464284237325842 1 1
1.00568234275991 0.995121130449769 0 0
0.491197978914981 0.486424647993339 1 1
0.524027838585179 0.518403624107982 1 1
0.291488606108518 0.289718176199734 1 1
0.541862748332902 0.536108619751441 1 1
0.136362638887551 0.134785590747019 1 1
0.309050196447258 0.306143780059048 1 1
0.184416453885989 0.183153884944558 1 1
0.733925236741145 0.726581217210361 1 1
0.526152056304369 0.52084322931192 1 1
0.669161207069214 0.663445075276138 1 1
0.546324976636979 0.541188674194421 1 1
1.00635878429929 0.995362338152201 0 0
0.450178542603959 0.446247888033472 1 1
0.458886475150117 0.454259287484976 1 1
0.431795290284736 0.427388448985637 1 1
0.724900823070132 0.71889890140767 1 1
0.650036616302934 0.644492068547023 1 1
0.492708773955528 0.488039944291966 1 1
0.603513241359234 0.596679111940402 1 1
0.694254834127665 0.686968836163361 1 1
0.843328701174446 0.834543601933144 0 0
0.304266939282921 0.300490470872735 1 1
0.199882904552934 0.197917901263593 1 1
0.176513293614864 0.174376250820642 0 0
0.526050956398989 0.521107331765118 1 1
0.376470071804665 0.371644420288444 1 1
0.581265602736308 0.576169638995571 1 1
0.302349592888205 0.298963991799246 1 1
0.495451425551269 0.490979384977153 1 1
0.305190451649251 0.302157724621381 1 1
0.600730833089426 0.594074296503488 1 1
0.568642036990622 0.563577360222733 1 1
0.403868103277557 0.39970937305555 1 1
0.379819823380261 0.376916925222327 1 1
0.339191138349223 0.335449858083964 1 1
0.335577556411388 0.332638938181 1 1
0.528941387348158 0.523074055701574 1 1
0.468226781906381 0.463572361958 1 1
0.81056371325134 0.802726196391844 1 1
0.513430074198317 0.508113821719593 1 1
0.551821667496503 0.545907938431134 1 1
0.836713230618234 0.828119810970213 1 1
0.247435009032693 0.244994592388944 1 1
0.352077296767407 0.347765689978362 1 1
0.777043544110489 0.769405767559751 1 1
0.465237979983207 0.461123932416914 1 1
0.138527483390857 0.136648290723924 1 1
0.581763022846733 0.576346568196001 1 1
0.364333903422929 0.360328777384361 1 1
0.607062857504074 0.599944589118579 1 1
0.56226107713349 0.556936302248546 1 1
0.376579441027334 0.373040330180932 1 1
0.54021677456677 0.53454494790568 1 1
0.68153401121342 0.674415869515374 1 1
0.403888830817478 0.400649592180872 1 1
0.579097593737545 0.572280706183794 1 1
0.492862666302849 0.488048314528021 1 1
0.270122147644407 0.267185777135013 1 1
0.36257209550378 0.358374949248524 1 1
0.650531537971537 0.642944789696854 1 1
0.423193014099473 0.419311482469179 1 1
0.321473312221273 0.317743021310681 1 1
0.516513519706821 0.51106257647067 1 1
0.495810496942667 0.491779315810326 1 1
0.451787686451538 0.44643814190055 1 1
0.435592800865524 0.431108875938262 1 1
0.469478243422641 0.464258865865183 1 1
0.581346485717102 0.57488166708609 1 1
0.418169287831578 0.413856257717676 1 1
0.228043948010684 0.225852141469578 1 1
0.342551492872784 0.339126934745602 1 1
0.317919371089562 0.314192170019832 1 1
0.683041282990017 0.67518573770531 0 0
0.238524959718245 0.236229653610373 1 1
0.74189350258595 0.733554731813906 1 1
0.399460433638158 0.395149101560582 1 1
0.298472061720445 0.295266838398647 1 1
0.569327126465191 0.563358724135342 1 1
0.430677015546084 0.426423429477775 1 1
0.857446692518214 0.848277360624463 0 0
0.66971611353746 0.661481947849892 1 1
0.568328536156558 0.56187175663503 1 1
0.439501408377163 0.434664648529981 1 1
0.529059533125543 0.522685577839263 1 1
0.489102994443203 0.484140965137188 1 1
0.729705893635165 0.722316418586647 1 1
0.409240217288293 0.40571105132008 1 1
0.469351113289767 0.464541450569737 1 1
0.468933341386053 0.463818666949747 1 1
0.806099711570854 0.798325381317472 0 0
0.341239417653887 0.337466925063466 1 1
0.356731828023427 0.353846533514012 1 1
0.647070906363418 0.641044438629542 1 1
0.360813359473074 0.357016616013686 1 1
0.727981151223057 0.720551932397612 0 0
0.436600533575701 0.431452031835796 1 1
0.394124502103845 0.390562323738014 1 1
0.493591149172919 0.489021951075058 1 1
0.583269802115037 0.576846465301651 1 1
0.291502125012785 0.289048838035353 1 1
0.705402855896727 0.698245504018521 1 1
0.390511921023283 0.385713966000988 1 1
0.668590301064992 0.66140749506809 1 1
0.633866711693766 0.627845553963304 1 1
0.406011121000993 0.402412080970103 1 1
0.383357519969593 0.379794218739394 1 1
0.761703854397041 0.754659042958741 1 1
0.53250143971469 0.527239368935774 1 1
0.463677683169234 0.458814526398061 1 1
0.839008341669596 0.829712072736949 0 0
0.478454391324342 0.473878591404876 1 1
0.567294457163835 0.561631482164293 1 1
0.484862568245834 0.47936105575879 1 1
0.495031767166481 0.490016619316069 1 1
0.410596191429187 0.406300853597517 1 1
0.511941381337172 0.505984395672246 1 1
0.58690255152212 0.581760307676794 1 1
0.431683992276648 0.42651863543181 1 1
0.730603274749649 0.723948469237152 1 1
0.305741916273148 0.302191245918614 1 0
0.579432322710686 0.574070212371508 1 1
0.419878711630069 0.415680846973611 1 1
0.355842733815576 0.352161219610682 1 1
0.40749479744877 0.402815277776703 1 1
0.694047692809198 0.687427051894515 1 1
0.767743060158707 0.760050740420766 1 1
0.505920631832786 0.500447260733776 1 1
0.567571813257839 0.562484921358969 1 1
0.704829373728612 0.696429409913437 1 1
0.161913538516731 0.160396086459713 0 0
0.48850099798387 0.483842074998523 1 1
0.354046970429876 0.350787162034778 1 1
0.881353803189182 0.871229600759382 1 1
0.595394250544539 0.589220120627681 1 1
0.267542441136197 0.264661997518719 1 1
0.615314117689684 0.608348512683288 1 1
0.196905696373379 0.194638203049925 1 1
0.3732858317435 0.369472008212509 1 1
0.313932844355919 0.311087477832644 1 1
0.691784772145232 0.684920344622476 1 1
0.560537750510261 0.555539079633709 1 1
0.479954032565345 0.474838756736562 1 1
0.619065791602683 0.612274491888667 1 1
0.316335203343745 0.312620695458233 1 1
0.404049970609766 0.40035742254687 1 1
0.372488807162653 0.368481006541056 1 1
0.485648428628786 0.481321167158243 1 1
0.331174771752249 0.327581487989685 1 1
0.605945032711947 0.599370072238419 1 1
0.52699464074699 0.522022381419227 1 1
0.52636536914795 0.520958828387773 1 1
0.483468467061106 0.478198350581144 1 1
0.585728216604729 0.577818929607994 1 1
0.614413987008483 0.607696938822716 1 1
0.494560915302089 0.489255841511474 1 1
0.414049569004511 0.409963372143875 1 1
0.424275828990241 0.420260926985399 1 1
0.488873636165216 0.48450897769793 1 1
0.418272729382802 0.414389360395852 1 1
0.665382698216824 0.659240516372121 1 1
0.635879983939359 0.629290084915328 1 1
0.480712315959287 0.475178529906043 1 1
0.475139288772889 0.470466839717534 1 1
0.194764442166401 0.192366477326774 0 0
0.347533404327973 0.344026199907601 1 1
0.927418325395179 0.918510195144732 0 0
0.246129599341981 0.243682480360211 1 1
0.423091361176291 0.418693475191593 1 1
0.485469867213288 0.479827387763409 1 1
0.218108085389343 0.216014858660661 0 0
0.717850114098711 0.710587096588035 1 1
0.579564175468427 0.572849303821624 1 1
0.478681791321589 0.473716150969505 1 1
0.573578233895659 0.568924855042771 1 1
0.317636642817097 0.313309555030965 0 0
0.705683944507174 0.698597211270569 0 0
0.436453677703695 0.432034632603569 1 1
0.601944746271532 0.596041302553488 1 1
0.384334347277826 0.379837148982903 1 1
0.423816595265782 0.419584035067066 1 1
0.507206343588382 0.501741294057952 1 1
0.403254574258215 0.399319232362958 1 1
0.496489034345544 0.491991710535516 1 1
0.593510785282506 0.586870092119634 1 1
0.573766958173306 0.567526146561265 1 1
0.632506311881526 0.626479855710948 1 1
0.520710326472426 0.515404981587241 1 1
0.552273601576756 0.546276644209247 1 1
0.453131870080418 0.449000938595337 1 1
0.508828868481999 0.503172044834997 1 1
0.536510818726875 0.53115976427064 1 1
0.464857857365354 0.460549881292328 1 1
0.49367545695663 0.488787712619409 1 1
0.337642653464555 0.334609105139255 1 1
0.661116379247047 0.655364104790588 1 1
0.532111198231247 0.526723603668713 1 1
0.205277782266209 0.203289745340206 1 1
0.416024890171527 0.411600201079458 1 1
0.482301525035543 0.476404950283826 1 1
0.30499668386175 0.301857150372433 1 1
0.247013728591318 0.245000742580217 1 0
0.563096391256981 0.557704490851205 1 1
0.66402897452603 0.657458466927216 1 1
0.557855543893985 0.551655272497113 1 1
0.523125736660143 0.518103509713513 1 1
0.398876306190985 0.395361852810327 1 1
0.301496616664426 0.298038886427689 1 1
0.295327566784574 0.292264433549206 1 1
0.654581861176744 0.647327634209332 1 1
0.414355637482973 0.41050208534585 1 1
0.744497829327423 0.736981443300132 1 1
0.497114100921006 0.49207267574482 1 1
0.318701295873649 0.315549040110416 1 1
0.443728016945537 0.440050278416575 1 1
0.536316678756866 0.530234206922093 1 1
0.354330500450573 0.349687229677858 1 1
0.555791861366551 0.549980735579741 1 1
0.946028409995935 0.936274962852238 0 0
0.528598967527546 0.524296406945675 1 1
0.362101239072725 0.358723644347526 1 1
0.534992613111487 0.529504604479048 1 1
0.356554886774799 0.353154015345169 1 1
0.61725602766652 0.611279553791305 1 1
0.429588197267437 0.425168304540878 1 1
0.351741229502111 0.348459172937519 1 1
0.596460738187715 0.590393008815024 1 1
0.2371880582338 0.23378512205563 1 1
0.417882209918409 0.413771450911434 1 1
0.867865146767406 0.858034199212944 0 0
0.622496048056054 0.616687061158624 1 1
0.53908388324353 0.533475313318435 1 1
0.731265185448823 0.723065539038793 1 1
0.33931142052448 0.33512789521226 1 1
0.603160939168149 0.596831914401853 1 1
0.987102044078778 0.978187784602976 0 0
0.539931586472649 0.534985010221876 1 1
0.247316715269299 0.244707382334539 1 1
0.503317676846343 0.4967526531793 1 1
0.616356628859873 0.610740362777638 1 1
0.629831370763549 0.623051205762285 1 1
0.386716755548746 0.384140047655232 1 1
0.410474221240075 0.406340000888527 1 1
0.54526960596136 0.539564481310976 1 1
0.47732859497584 0.472386111274939 1 1
0.468308708439328 0.463602668358713 1 1
0.30119723486602 0.297821695800841 1 1
0.395857906329353 0.390943211570057 1 1
0.288755332600837 0.285992632768351 1 1
0.482373538390165 0.477726459066737 1 1
0.197752248193287 0.195171154128147 1 1
0.417815547807754 0.413594256123274 1 1
0.576422464675077 0.571123751154453 1 1
0.249945844695996 0.248171634330669 1 1
0.475774848200722 0.470055443139822 1 1
0.74478040543756 0.737277559951161 1 1
0.392494115451841 0.388369130014575 1 1
0.387723260840453 0.384979772347713 1 1
0.460944061245454 0.456618335723906 1 1
0.366536724718975 0.362969056282313 1 1
0.441277850867647 0.436863120279928 1 1
0.629285701429072 0.622973521199634 1 1
0.302781399135935 0.299916360401896 1 1
0.766974335644172 0.75831536784686 1 1
0.783581329188429 0.774438172732796 1 1
0.759352589397528 0.749772096265494 1 1
0.624667328092026 0.617780388539878 1 1
0.219958561485872 0.217341285914793 1 1
0.35685288246124 0.353567426290675 1 1
0.752760806205245 0.745204005415747 1 1
0.400765873247998 0.395592452690289 1 1
0.805343960476121 0.796931855892443 0 0
0.292896978333314 0.289817315460063 1 1
0.616058543168276 0.610019176476252 1 1
0.113751862016155 0.112608552150284 1 1
0.545861113038599 0.540358857177214 1 1
0.669486686243538 0.662870757700071 1 1
0.0774037016486772 0.0765638245775749 0 0
0.566651651547025 0.560333203150761 1 1
0.329612244102906 0.327105321410448 1 1
0.33670594600832 0.333073926753472 1 1
0.555528786544818 0.549419221669581 1 1
0.456815275407766 0.451486017094044 1 1
0.684681066538025 0.676969191790043 1 1
0.337536511765722 0.333363039368679 1 1
0.461471006082335 0.456857631776605 1 1
0.516920166969245 0.511924164744475 1 1
0.394201065448509 0.389675282483044 1 1
0.605188919842671 0.599127496636233 1 1
0.403773804808043 0.399631266655941 1 1
-0.0471866973022239 -0.0467533001273937 0 0
0.521307398431719 0.516067179666141 1 1
0.538684571302198 0.533374270298861 1 1
0.245892811629112 0.243421515212971 0 0
0.432307194336426 0.427890861179071 1 1
0.539115905124289 0.533310413029004 1 1
0.787481618359547 0.779383808082092 1 1
0.511745845353108 0.506303741672918 1 1
0.352054049879356 0.348060551333099 1 1
0.275528073821638 0.272933996803335 1 1
0.333325875342341 0.330121052601342 1 1
0.548635778124613 0.542690585825121 1 1
0.59203385121233 0.585693396051039 1 1
0.577112359214307 0.571332274664775 1 1
0.216412040618607 0.213680891209976 1 1
0.536954612053836 0.532018866090191 1 1
0.504938221710009 0.499711143066095 1 1
0.419854438525019 0.415465713338079 1 1
0.615373726638552 0.607741307453882 1 1
0.68532726753522 0.678795502719795 1 1
0.370756884127342 0.367145029439402 1 1
0.433921329018802 0.429083922667796 1 1
0.362403893188593 0.358195602732112 1 1
0.226648355893206 0.224453883724678 1 1
0.120257213082874 0.118998710529715 0 0
0.341669857764577 0.337938211049397 1 1
0.344413315289232 0.340904431462324 1 1
0.333680754998051 0.329857890432692 1 1
0.282144112617498 0.279132416670643 1 1
0.803015239063383 0.795650629274907 0 0
0.500649280272049 0.495893387979997 1 1
0.280088274892979 0.27803901406293 1 1
0.19601700220687 0.194143422750353 1 1
0.776633097281868 0.768627847866578 1 1
0.469123058340943 0.464062261273001 1 1
0.468339792485339 0.463703674491067 1 1
0.376618606091298 0.373263138715405 1 1
0.443718206478231 0.438873262185658 1 1
0.168462222122782 0.166429049764667 1 1
0.653356621665153 0.646941213308623 1 1
0.555162467929164 0.549186189450485 1 1
0.369639179258191 0.365864459206349 1 1
0.506854085837598 0.501530129436982 1 1
0.178375163745877 0.176803191175762 0 0
0.49070348035057 0.485484292430632 1 1
0.645666888584187 0.638706039720295 1 1
0.721789633663398 0.714175814999935 1 1
0.427134533136671 0.422506250392842 1 1
0.563960262780666 0.557489259340792 1 1
0.805623110497741 0.796689016620601 0 0
0.554039823174292 0.548571037055218 1 1
0.324600875059572 0.320138243588363 1 1
0.332468552604952 0.328969225385792 1 1
0.620767374263064 0.614091205005802 1 1
0.597792165580458 0.592521070203544 1 1
0.37708381761903 0.373432157904065 1 1
0.405560704714871 0.401248033379777 1 1
0.679310299006736 0.672724025423766 1 1
0.497233374074925 0.492236069398791 1 1
0.785653622129031 0.777802583901951 1 1
0.939590334098037 0.930317280897446 0 0
0.672801371708495 0.665712768211484 1 1
0.730245754042009 0.721865723397683 1 1
0.652360660901279 0.645831876672543 1 1
0.64700197393331 0.640691428104276 1 1
0.35798440357654 0.353635086152512 1 1
0.441759294710287 0.43666145505252 1 1
0.565588407513383 0.560228907336365 1 1
0.412692763935562 0.408332397111935 1 1
0.712120403193689 0.704704479221411 1 1
0.803957793342831 0.795547346305742 0 0
0.375449499881722 0.370579387953323 1 1
0.354477525263027 0.35095975155593 1 1
0.888915514331148 0.879604952371923 0 0
0.62217807001194 0.614980770396554 1 1
0.351982396603433 0.348820040013601 1 1
0.673478700249569 0.66770684407315 1 1
0.285502136283436 0.282455851391289 1 1
0.593759384392316 0.587446205335907 1 1
