# Supplementary material for: Bias caused by sampling error in meta-analysis with small sample sizes
Source: PLoS One. 2018 Sep 13;13(9):e0204056. doi: 10.1371/journal.pone.0204056 (PMC6136825; doi:10.1371/journal.pone.0204056)
Supplement: S4 File — (ZIP) [file pone.0204056.s004.zip › results N = 10 theta = 0.5 tau = 0.5 sz = 500-1000.txt]

"cohen.dl.theta" "hedges.dl.theta" "cohen.dl.cp" "hedges.dl.cp"
0.479934129221687 0.479467349120241 1 1
0.180069601247701 0.179875635398998 1 1
0.419935760831005 0.419527539970981 1 1
0.495619432343988 0.495059391350804 1 1
0.544709031017362 0.544167683379589 1 1
0.655027731983445 0.654363281088108 1 1
0.374470399337552 0.374088565111017 1 1
0.406865098948807 0.406323202764604 1 1
0.249755937683995 0.249494829229846 1 1
0.668529842868386 0.667805146022071 1 1
0.502324598682438 0.501793735733913 1 1
0.54810523733543 0.547628124875284 1 1
0.704677537336681 0.703969873582417 1 1
0.454891831822458 0.454430095906323 1 1
0.707132862644374 0.706446535096257 1 1
0.326378214507971 0.326026577501719 1 1
0.673859250324305 0.673107433637404 1 1
0.464384162700441 0.46392102731133 1 1
0.540098062201675 0.539542207890831 1 1
0.47122711934675 0.470706097302603 1 1
0.595089472611963 0.594545321389294 1 1
0.583713543984896 0.58302519545255 1 1
0.628788933655216 0.62809045225166 1 1
0.360943840135097 0.360506780920009 1 1
0.323392191356891 0.32305693806829 1 1
0.690414926946365 0.689723642661215 1 1
0.88963205018843 0.88871003559598 0 0
0.468507054313437 0.468058333644599 1 1
0.582266596780474 0.581649603295445 1 1
0.379948874663024 0.379642161020218 1 1
0.386681253024167 0.38631666314486 1 1
0.193146634703495 0.19301025834821 0 0
0.438878466687957 0.438468956311086 1 1
0.395953254406169 0.395591519292188 1 1
0.76227132842406 0.761523540090004 0 0
0.520851714875778 0.520331264455318 1 1
0.401301506903575 0.400871762585602 1 1
0.675812403953853 0.675137054752465 1 1
0.678088553483586 0.677340690701237 1 1
0.477203434023855 0.476792279825031 1 1
0.677518230521206 0.676804030369616 1 1
0.222507723825156 0.22228517864629 0 0
0.600590768079385 0.599874442722016 1 1
0.349700135328914 0.349400252585795 1 1
0.283595727315418 0.283283274635673 0 0
0.542261924509893 0.541689949843415 1 1
0.835650936042714 0.834782588775148 0 0
0.370566151029315 0.370173156328053 1 1
0.386012254052066 0.385556973020872 1 1
0.680911970146418 0.680076934138264 1 1
0.632899312743996 0.632273250865563 1 1
0.531341580754213 0.53073832528957 1 1
0.419740399584265 0.419335636454689 1 1
0.687482802299911 0.686786653813229 1 1
0.573487143448576 0.572861179231737 1 1
0.877085916071707 0.876130678832566 0 0
0.369380381158327 0.368946963951288 1 1
0.637759644497156 0.637006379990729 1 1
0.571223469842324 0.570645355411839 1 1
0.435983553559596 0.435538763013785 1 1
0.458965327680646 0.45845806812393 1 1
0.323997923235466 0.323669643307003 1 1
0.411955330837275 0.411537608240576 1 1
0.671787471474526 0.670930801036962 1 1
0.27589905860199 0.275608326852265 0 0
0.566208797856659 0.565649731834096 1 1
0.7718777502769 0.770994112961628 1 1
0.411974869167491 0.411499487164368 1 1
0.606098545368302 0.605543672143769 1 1
0.317470077719955 0.317153324312882 1 1
0.612276828142637 0.611545458845603 1 1
0.418620636893756 0.418229252613406 1 1
0.467594131684086 0.467139192291982 1 1
0.256276354063173 0.256011559493559 0 0
0.203009062769616 0.202789041675968 0 0
0.292064079527141 0.291771889937864 1 1
0.55888616126862 0.558343468716375 1 1
0.694781810789078 0.694119604957307 1 1
0.527481075872593 0.526920606984436 1 1
0.360822277013017 0.360434598940207 1 1
0.492017932345023 0.491488306986215 1 1
0.345245259850245 0.344900215542267 1 1
0.61064049314409 0.609945367952388 1 1
0.470535288194606 0.469991747132734 1 1
0.70986780590947 0.709104581284412 0 0
0.484735974560556 0.484223988384249 1 1
0.530847822457562 0.53038861924109 1 1
0.640069962193765 0.639406180876197 1 1
0.560351647719134 0.559688320625572 1 1
0.567413394806212 0.566866669748297 1 1
0.500730454289445 0.500216099516792 1 1
0.541659358257709 0.541170651973986 1 1
0.462797180196864 0.462333938894364 1 1
0.681375281466323 0.680698483093756 1 1
0.273486939022768 0.273194782649243 1 1
0.379229065598764 0.378794631374939 1 1
0.34806428749374 0.347691331050729 1 1
0.509424558834442 0.508958491034869 1 1
0.358972112176265 0.358598243310387 1 1
0.286731275123116 0.286376287889408 1 1
0.752225496948508 0.751429853336175 0 0
0.63267239406765 0.632018583188071 1 1
0.615306369757098 0.6146175423468 1 1
0.427767864132577 0.427339101727075 1 1
0.598320208071373 0.597779755682714 1 1
0.723576176316407 0.722911984239833 1 1
0.318823207111427 0.318490411117038 1 1
0.329483134465636 0.329186732221936 1 1
0.0715267071481512 0.071513767760572 0 0
0.288609272977772 0.288322075438472 1 1
0.641927293238275 0.641188638947785 1 1
0.589506398224471 0.588882633955462 1 1
0.363785182792307 0.363378958781987 1 1
0.715395172500954 0.714695786351624 1 1
0.873584938108283 0.87273574639314 0 0
0.59379935009669 0.593162385622402 1 1
0.691988022668571 0.691242417268391 0 0
0.627080808106367 0.62645659284085 1 1
0.548170702343205 0.54761966412471 1 1
0.346759499662262 0.346366050200553 1 1
0.489842946937009 0.489294317204345 1 1
0.271699480966824 0.271386307812658 1 1
0.68078607863936 0.680039715693246 1 1
0.460968251805896 0.460519996592308 1 1
0.167281905829079 0.1671661778495 0 0
0.535901543648961 0.535309069348233 1 1
0.740374214799991 0.73956870644877 1 1
0.274108884691333 0.273738254916389 1 1
0.439518623857169 0.439087387164772 1 1
0.504238227041453 0.503711523069794 1 1
0.404932467686737 0.40455745497311 1 1
0.73828628604777 0.737616881545996 1 1
0.683718447763785 0.683037238463656 1 1
0.291329639532066 0.290911138236384 1 1
0.353191691933933 0.352799218651814 1 1
0.21240892210851 0.212199022853511 0 0
0.389897907423845 0.389508045851469 1 1
0.554174993918442 0.553645327719825 1 1
0.577415117374282 0.576800083961288 1 1
0.479692436801648 0.479178762593216 1 1
0.750479664562933 0.749680041108884 1 1
0.773284125573024 0.772561313531902 0 0
0.722089379867587 0.721351871283402 1 1
0.747902072024329 0.74716047144159 1 1
0.65542485254891 0.654839460331061 1 1
0.272101392989923 0.271864322700537 1 1
0.595137821842688 0.594564332556278 1 1
0.670934460402934 0.670235399802452 1 1
0.447247786161667 0.446771085963366 1 1
0.409221565227057 0.408745637901375 1 1
0.532950863633055 0.532510171370712 1 1
0.725061031721266 0.724300197830247 1 1
0.570506688049657 0.569934987437073 1 1
0.503674127084221 0.503214780247263 1 1
0.372311093950011 0.371862424661597 1 1
0.503826042295069 0.503422181462082 1 1
0.345174811962234 0.34480728991681 1 1
0.454169350187333 0.453653675817713 1 1
0.629001578940824 0.628342574070576 1 1
0.508735172180856 0.508111426754134 1 1
0.386521840214001 0.386184754562414 1 1
0.469781636284667 0.469385544277505 1 1
0.58741314362788 0.586825729949747 1 1
0.437378741161565 0.436923122693659 1 1
0.477360338724532 0.476847607907612 1 1
0.516591468394247 0.516009033131829 1 1
0.974839847308669 0.97392158892263 0 0
0.615461219125767 0.614834185538605 1 1
0.514062256021561 0.513585903588574 1 1
0.581616381543327 0.580939088257426 1 1
0.49668570736665 0.496174963102799 1 1
0.498629922488966 0.498066828986657 1 1
0.464147274247803 0.463609053913942 1 1
0.677712765358643 0.677096050171069 1 1
0.618084627444407 0.617489660213285 1 1
0.549358026498885 0.54873840131731 1 1
0.360275660878644 0.359871067950015 1 1
0.419808439000088 0.419360922927163 1 1
0.319270469506442 0.318988110522952 0 0
0.155830810343625 0.155676273390506 0 0
0.332548146671805 0.332161432291478 1 1
0.354404195989191 0.354083282774605 1 1
0.802172909255682 0.801296048679187 0 0
0.479327568336049 0.478908239540427 1 1
0.477485052814891 0.477015431399137 1 1
0.599810861047613 0.599167215034357 1 1
0.655056043475501 0.654358080372602 1 1
0.510204634277191 0.509645641402592 1 1
0.675491334315204 0.67483457898718 1 1
0.585194278041766 0.584580497705109 1 1
0.384086498988902 0.383735127916146 1 1
0.560348901196388 0.55978374288093 1 1
0.517187996688304 0.5166681050106 1 1
0.745165204173889 0.744499535413446 1 1
0.672630935459753 0.67193947626994 1 1
0.592321674520346 0.591715199099633 1 1
0.344503727290007 0.344178767882583 1 1
0.380829726918567 0.380454818634156 1 1
0.379787384447162 0.37940231529063 1 1
0.634903451031711 0.634362813322144 1 1
0.399767810475549 0.399359707715705 1 1
0.180754600718029 0.180507955883082 0 0
0.620831566002546 0.620244788762213 1 1
0.564333156144706 0.563654656268153 1 1
0.508822300802182 0.50829982621826 1 1
0.549192103404133 0.548679910605429 1 1
0.470808993202041 0.470312491806369 1 1
0.502919298920176 0.502468753418218 1 1
0.379701183306495 0.379331005609305 1 1
0.339532447629248 0.339184223621043 1 1
0.670825639585645 0.670172924413158 1 1
0.827994728416724 0.827181228393945 0 0
0.312488659421246 0.312227088229582 1 1
0.425526255464411 0.425087338695983 1 1
0.588542833117467 0.587947250998837 1 1
0.75278411230901 0.75196105104393 0 0
0.633100285916498 0.632432943880939 1 1
0.583660920865586 0.5830736457594 1 1
0.404760877807261 0.404341771356712 1 1
0.71283906769154 0.712215272516394 1 1
0.391791813229954 0.391391706162043 1 1
0.346916090737628 0.346556543743651 1 1
0.501919318016563 0.501321157330747 1 1
0.399227359620456 0.398774113933515 1 1
0.532853052774532 0.532299792642394 1 1
0.629698225961806 0.629086677946494 1 1
0.404969850141947 0.404592486646842 1 1
0.436522603270015 0.436063708140903 1 1
0.68250205961897 0.681900705933872 1 1
0.642490906160529 0.641768902436622 1 1
0.710015006548556 0.709392651399605 1 1
0.634526110608766 0.63386307279479 1 1
0.388088707206543 0.387737281034205 1 1
0.456866474114147 0.456352669882833 1 1
0.552350349193222 0.551799728915152 1 1
0.635184326649939 0.634572570471578 1 1
0.573448282393764 0.572932548094092 1 1
0.39585057898893 0.395374566158924 1 1
0.69886926592584 0.698238621625235 1 1
0.527279606605383 0.526776465908938 1 1
0.60256981668862 0.601942184534113 1 1
0.557074808791993 0.556387298108718 1 1
0.676241172986128 0.675565611721801 1 1
0.241389947301349 0.241146455960716 0 0
0.645429540913969 0.644788501327552 1 1
0.543680191864145 0.543079404224575 1 1
0.475627224992053 0.475174592191326 1 1
0.542496070935282 0.542010189529284 1 1
0.704438983197 0.703580922988496 1 1
0.457695362964768 0.457217045430206 1 1
0.507523408982335 0.506981191937513 1 1
0.310338270406539 0.309967696918363 1 1
0.420980338461221 0.420543932403696 1 1
0.80372719723588 0.8029204057314 1 1
0.753907904175093 0.753107381141684 1 1
0.791328006771315 0.790409065049047 1 1
0.742114259367571 0.741225145299086 0 0
0.58465576729141 0.58391543342671 1 1
0.618374149153992 0.617727321943443 1 1
0.472977193411311 0.472494854971386 1 1
0.572527386533549 0.571957305855336 1 1
0.554738493285928 0.554230719200159 1 1
0.379650649145114 0.379196288053144 1 1
0.736852839223619 0.736123990450578 1 1
0.519647302956443 0.51914336528872 1 1
0.570130890914916 0.569569078895917 1 1
0.508760525136814 0.508232687357214 1 1
0.595979156944029 0.595311351832947 1 1
0.372814474664141 0.372394183464499 1 1
0.441398041103463 0.440962024188985 1 1
0.507338447779926 0.506773797744156 1 1
0.890883630324237 0.889893396588055 0 0
0.397321487251022 0.396955510566016 1 1
0.493659946126524 0.493144025891785 1 1
0.562626111752401 0.562022831590563 1 1
0.547732415834914 0.547106591009895 1 1
0.611316218531098 0.610685523923631 1 1
0.508725429235757 0.508193315004619 1 1
0.866678402674189 0.865841600848432 0 0
0.388242850903704 0.387910173013847 1 1
0.309855629082067 0.309522795536638 1 1
0.554461098285343 0.553792135226738 1 1
0.516542266824339 0.516068562227002 1 1
0.848098914223419 0.847164437383962 0 0
0.298205363586949 0.297873264404998 0 0
0.717082210597888 0.716371136267343 0 0
0.584768790744339 0.584167052049283 1 1
0.546942693594868 0.546369763890404 1 1
0.396615196116098 0.396204018152024 1 1
0.618269575157269 0.617652375767258 1 1
0.442152270515985 0.441646633493229 1 1
0.504298706978312 0.503797641877018 1 1
0.257630018534002 0.257301716306582 1 1
0.609588850549297 0.608954724374962 1 1
0.408786787865538 0.408394459879719 1 1
0.0934231239154843 0.093417945980869 0 0
0.632700274346626 0.632052991956424 1 1
0.467421578204957 0.46691548560826 1 1
0.574199566975921 0.573523144114226 1 1
0.404425198444089 0.404047480409644 1 1
0.640213690393673 0.639548339178811 1 1
0.352625229192202 0.352229899886536 1 1
0.853063703657059 0.852139679886794 0 0
0.407409321930138 0.406940497574549 1 1
0.393784016385696 0.393365454020875 1 1
0.632942695673003 0.6323866509197 1 1
0.393271815329557 0.392805266337521 1 1
0.513610345990483 0.513086222322342 1 1
0.32588502594463 0.325518991268134 1 1
0.758127893910355 0.757267814151435 1 1
0.763523520293983 0.762721916203373 1 1
0.524112756130079 0.523569083786805 1 1
0.725452241499135 0.724783701373182 1 1
0.6807950796903 0.679987322249238 1 1
0.379523621473439 0.379130208098503 1 1
0.648855627937213 0.648238292984417 1 1
0.540409826851391 0.539865089809275 1 1
0.62856785646012 0.627816805353635 1 1
0.198965296245415 0.198783686728562 0 0
0.354216371387015 0.353795712081468 1 1
0.346528230444203 0.346215223788154 1 1
0.466055900604504 0.465645433267786 1 1
0.664283655703676 0.663636903721866 1 1
1.06729752812504 1.06607303119125 0 0
0.496171533183107 0.495736582723642 1 1
0.696367780638468 0.695706168077617 1 1
0.56107882424758 0.560480072993084 1 1
0.530670109496118 0.530163415618614 1 1
0.707078403152716 0.70626662583108 1 1
0.378627827039411 0.378256099491159 1 1
0.59653001582246 0.595925406559303 1 1
0.548441753712504 0.547897744976407 1 1
0.688483819884687 0.687732737267819 1 1
0.650434408569001 0.649703626270765 1 1
0.469588508656469 0.469069855113767 1 1
0.78060463668718 0.779776723723949 1 1
0.430630395002143 0.430232546804179 1 1
0.413051218334682 0.412647221002436 1 1
0.641305175825779 0.640666742502174 1 1
0.669985569925301 0.669276029932042 1 1
0.444944749662547 0.444467679867708 1 1
0.485623833348 0.485095661039296 1 1
0.202795363550956 0.202579051108169 0 0
0.613740606903838 0.613216383833208 1 1
0.489155842144066 0.488660189271299 1 1
0.625974056166272 0.625349741313382 1 1
0.398825047657255 0.39846028127818 1 1
0.263508654244167 0.263212787134614 1 1
0.519718912111012 0.519212439399888 1 1
0.724052262720633 0.723307727181408 1 1
0.639882083130728 0.639292081384675 1 1
0.342898780730563 0.342534859241591 1 1
0.467692478967148 0.467142305059163 1 1
0.154152205273132 0.15398457621776 0 0
0.154581881374899 0.154404818614807 1 1
0.555761548265334 0.555192470267457 1 1
0.614441487254101 0.613747381626586 1 1
0.31457475359749 0.314209185526183 0 0
0.620881031628949 0.620295511481364 1 1
0.311979997447133 0.311687859113898 1 1
0.39409563047147 0.393724787138645 1 1
0.79395751635572 0.793130706131174 1 1
0.385928030487482 0.385572741134756 1 1
0.254330900088022 0.254091272166282 1 1
0.506092341796478 0.505579000925251 1 1
0.369676002799471 0.36925545458808 1 1
0.218770527593541 0.218490610271723 1 1
0.406051103779556 0.405640028322412 1 1
0.630081484119102 0.629456926795849 1 1
0.314317052466337 0.314012702238043 1 1
0.310572207375949 0.310226302027506 1 1
0.549190355236012 0.548574240827679 1 1
0.315061898516553 0.31480075070428 1 1
0.692482992411926 0.691735424626336 1 1
0.315925244974692 0.31564709240407 1 1
0.64131056989517 0.64064426689938 1 1
0.588680188925412 0.58804330742273 1 1
0.447349061347357 0.44694968150503 1 1
0.523753919861942 0.523173521782443 1 1
0.361774871066193 0.361432314312186 1 1
0.49439456250564 0.493911318990346 1 1
0.568301844245667 0.567686182907794 1 1
0.455375171854768 0.454938654188919 1 1
0.36811467405843 0.367807687855161 1 1
0.580954201622039 0.580317634068893 1 1
0.618946104224435 0.618262264202631 1 1
0.587736037992795 0.587062472143322 1 1
0.602610908165906 0.601930739382237 1 1
0.256878559210584 0.256584615590565 0 0
0.486922214295614 0.486441474376587 1 1
0.555095829332792 0.55451862746214 1 1
0.613441825116738 0.612747168141685 1 1
0.57949159243049 0.578961919922663 1 1
0.588659360636652 0.587995823868783 1 1
0.583272484769833 0.582597543709451 1 1
0.385942749218161 0.385537328347736 1 1
0.364175806124859 0.363784744292905 1 1
0.461609303897226 0.461162300535934 1 1
0.567930610952555 0.567387974005083 1 1
0.432766728554549 0.432263584370927 1 1
0.550062037037459 0.549496420834846 1 1
0.576528387692478 0.5758983216712 1 1
0.559764889434661 0.55918997478031 1 1
0.554401378563404 0.553824892019606 1 1
0.457121814794974 0.456575316649879 1 1
0.644811163594162 0.644114459537465 1 1
0.367249337241474 0.366827490356033 1 1
0.704711661130244 0.703981808157348 1 1
0.4070960511658 0.406683001888706 1 1
0.604612684287018 0.604031212202593 1 1
0.50174459211322 0.501327531816372 1 1
0.390772577253865 0.390470610609332 1 1
0.554928138545516 0.554350223338032 1 1
0.27119864029473 0.270949766335451 1 1
0.579815913760072 0.57920415818384 1 1
0.586664915799363 0.586101716550271 1 1
0.631558534431362 0.630974302782832 1 1
0.462891039464194 0.462322364093973 1 1
0.385408976060567 0.384978550794916 1 1
0.594032502803212 0.593346853128956 1 1
0.537721233714144 0.53711986452167 1 1
0.555004712536206 0.554431576115098 1 1
0.356511032708236 0.356221456798358 1 1
0.515130783598048 0.514611004055977 1 1
0.40036069123366 0.399883002554162 1 1
0.342737965961305 0.342361664759892 1 1
0.47827379042555 0.477781065898951 1 1
0.442605500888968 0.44215481551116 1 1
0.403833974793788 0.403447244427364 1 1
0.479687600550739 0.479247449389784 1 1
0.512590729129376 0.512045226107444 1 1
0.0864349863549328 0.0863545184755067 0 0
0.458964733123517 0.458479582104384 1 1
0.568567169224614 0.567923355236713 1 1
0.626254909170931 0.625608758821555 1 1
0.839669674280221 0.838733285540673 0 0
0.38340817185016 0.382982212764201 1 1
0.554160555701386 0.553584141380528 1 1
0.554200945859886 0.553573717696459 1 1
0.350779109524078 0.35040491033089 1 1
0.58362942483694 0.583028841766872 1 1
0.458793343795246 0.458371889649372 1 1
0.57997664338996 0.579331842590185 1 1
0.771248932341157 0.770441952160906 0 0
0.538678370727826 0.538119276937663 1 1
0.695530315677437 0.694678301507132 1 1
0.732398109653176 0.731639739340543 1 1
0.540961645874539 0.54037711988975 1 1
0.566734516805464 0.566119811630291 1 1
0.359460120227473 0.359101472383117 1 1
0.610717974310922 0.61010605935786 1 1
0.46566801246975 0.465151987307174 1 1
0.751752831167493 0.750968478409222 1 1
0.444526414833082 0.444091931549895 1 1
0.390931848312799 0.390537359721586 1 1
0.349720203114167 0.349400382478259 1 1
0.398030115601398 0.397650213253015 1 1
0.738903184006483 0.738161434735091 1 1
0.644787184629763 0.644107563667481 1 1
0.708552598232512 0.707895633931808 1 1
0.482863052741665 0.482371556549152 1 1
0.662667691457172 0.661949207125883 1 1
0.519880860269603 0.519370835898483 1 1
0.582231822806308 0.581703236426446 1 1
0.372342298761054 0.371901403274336 1 1
0.462980799279098 0.462544045995829 1 1
0.510821000302163 0.510301703587379 1 1
0.367631911998636 0.36717191900893 1 1
0.346513373479943 0.34616761107607 1 1
0.478383261239604 0.477873707804587 1 1
0.403906217239378 0.403411020563239 1 1
0.937207001258675 0.936059266864205 1 1
0.730169577954128 0.729489938611786 1 1
0.544618862272728 0.54411885590336 1 1
0.154819529856965 0.154614948664144 0 0
0.476238945292936 0.475758716826793 1 1
0.324890842978822 0.324534560490381 1 1
0.476446812334365 0.47592105841322 1 1
0.606734766160925 0.606116639747872 1 1
0.688078988137791 0.687349478495489 1 1
0.42538686194276 0.424965043032279 1 1
0.65872035764476 0.657988436109572 1 1
0.179600532527032 0.179407242557685 1 1
0.271153158671428 0.270845992320784 1 1
0.185448890304393 0.185263364281152 1 1
0.557100407233385 0.556567031031072 1 1
0.547311584923405 0.546821941092783 1 1
0.365670955649097 0.365308306677486 1 1
0.53748835294953 0.536950497307782 1 1
0.451152063192137 0.450727735434369 1 1
0.412419501687737 0.412065532212 1 1
0.811830089636167 0.8109866899041 0 0
0.42500696230477 0.424528313793904 1 1
0.339459995038454 0.339158178185471 1 1
0.62808529674038 0.627412733907659 1 1
0.622243436164252 0.62164065040668 1 1
0.398779685655644 0.398334706150643 1 1
0.547021804525741 0.546498677149732 1 1
0.389304501491943 0.388931430443137 1 1
0.747182112760882 0.746378547611734 1 1
0.230076850658504 0.229894017182102 1 1
0.394764248243102 0.394215294562372 1 1
0.392022194765442 0.391609469507747 1 1
0.401677327049823 0.401246087027857 1 1
0.400298264046168 0.39986257927694 1 1
0.594972218391692 0.594336326113578 1 1
0.528060237382845 0.527459518354392 1 1
0.628752508805153 0.628075821887697 1 1
0.543415833726932 0.542920770647427 1 1
0.46725215894453 0.466815000546647 1 1
0.631897760157447 0.631103466001084 1 1
0.265730473456468 0.265429995070883 1 1
0.488833389832602 0.488342735682085 1 1
0.366550603168956 0.366223174492498 1 1
0.483886622682989 0.483398315428421 1 1
0.607111720303802 0.606507485670201 1 1
0.63538376442743 0.634817761686736 1 1
0.345920117631764 0.345601205115574 1 1
0.338495003610855 0.338178167973047 1 1
0.972746058019471 0.971721551667844 0 0
0.528686693786576 0.52817659268407 1 1
0.663468229625808 0.662841850089265 1 1
0.458991969727124 0.458483473901029 1 1
0.429462532604935 0.428966979427239 1 1
0.31516137638971 0.314769763340601 1 1
0.507854818799504 0.50728899055021 1 1
0.458816125116594 0.458297224624816 1 1
0.495355803134008 0.494870984636316 1 1
0.552278538788975 0.551717513150675 1 1
0.605198863652087 0.604567976194317 1 1
0.472291023378215 0.471676481496016 1 1
0.449784367514631 0.449272542081525 1 1
0.483888948055211 0.483359644708346 1 1
0.593264820475971 0.592663941847909 1 1
0.569152210404603 0.568470918915831 1 1
0.243767206392359 0.243513771892709 1 1
0.809456570493551 0.80867474207819 1 1
0.253613301091671 0.253353987796165 1 1
0.452306145544775 0.451684279068874 1 1
0.0859037371743996 0.0858393148957345 1 1
0.401727474109554 0.401327738129228 1 1
0.621998466652644 0.621377976366292 1 1
0.636632711190011 0.635980201569465 1 1
0.388168305131114 0.387806479117795 1 1
0.479624158859831 0.479046166761972 1 1
0.62374777664375 0.623068237687757 1 1
0.295342342754399 0.29506476762225 1 1
0.570343714661262 0.569712057001027 1 1
0.537779422047894 0.537198913432129 1 1
0.265741060613064 0.265488388657775 1 1
0.451327534386343 0.450843509425463 1 1
0.682306785740971 0.681661061002538 1 1
0.442120211418298 0.441576407341023 1 1
0.935692490912894 0.934705125070417 0 0
0.337232654309785 0.336936762465044 1 1
0.218268210232977 0.218064013413615 1 1
0.506098748646232 0.505672319051274 1 1
0.187582381307613 0.187389674332072 0 0
0.783335507494878 0.782430088997775 1 1
0.35491974737905 0.354548671666226 1 1
0.639489406258831 0.638812871326726 1 1
0.566738334943746 0.566147495963977 1 1
0.460869470551309 0.46038572755003 1 1
0.520670424926718 0.520056052376953 1 1
0.640266934688046 0.639675906641343 1 1
0.714416564214107 0.713522012625505 1 1
0.555752094713431 0.555186332350625 1 1
0.740459331863635 0.739682383511433 1 1
0.417533805313743 0.417153715006574 1 1
0.289347236832576 0.289048581041569 1 1
0.606243227504897 0.605568455159916 1 1
0.347583979001598 0.347211154526549 1 1
0.340966351225146 0.340615014942437 1 1
0.335066230536953 0.334682053113507 1 1
0.512801695242209 0.512297417289044 1 1
0.519581178117098 0.519062279422797 1 1
0.527104638487231 0.526562156406541 1 1
0.28907810214755 0.288694882261544 1 1
0.298095853338513 0.297803648913005 0 0
0.747439052485155 0.746613114453772 1 1
0.391187936783808 0.390772636126504 1 1
0.213244503827904 0.212979204289509 1 1
0.5111129769785 0.510523811710794 1 1
0.747044029148552 0.74633751181243 1 1
0.354670843532757 0.354353847948352 1 1
0.571638119423005 0.571001270403964 1 1
0.430822647057963 0.430353046814729 1 1
0.431746318116958 0.431267127513501 1 1
0.72035238250015 0.719641482894548 1 1
0.397105715569671 0.396759263063493 1 1
0.266111063752467 0.265820431912185 1 1
0.551998239832136 0.551413039801602 1 1
0.358910886623038 0.358507359234283 1 1
0.761591130286028 0.760821279327499 0 0
0.172528441739414 0.172345333155334 1 1
0.213601565595137 0.213401680358138 0 0
0.369457063891989 0.369019759687759 1 1
0.558982911588479 0.558446368104444 1 1
0.507959833021738 0.507409138831889 1 1
0.475057831840507 0.474550902407872 1 1
0.560658086559352 0.56014149686496 1 1
0.184479532718572 0.184268430665617 1 1
0.626130938596861 0.625432857884087 1 1
0.604037612621171 0.603352731070611 1 1
0.504769252459333 0.504228129155064 1 1
0.645344090347732 0.644605862580442 1 1
0.350753353347787 0.350444819140954 1 1
0.355639793369185 0.355262797040765 1 1
0.607342383294349 0.606682588072846 1 1
0.541756261041955 0.54119802907703 1 1
0.692434179001419 0.691694591225963 0 0
0.491081593010432 0.490554980511499 1 1
0.598301419396601 0.597749962512452 1 1
0.616641110450629 0.615989343183022 1 1
0.540948421800137 0.540386267408179 1 1
0.605669295919321 0.604972476157669 1 1
0.280538651536458 0.280244570634905 1 1
0.544920956452172 0.544426805749754 1 1
0.593126188825858 0.592470316931491 1 1
0.442417327326037 0.441995342726022 1 1
0.632779619197008 0.632124216612842 1 1
0.495993407298548 0.495487815088083 1 1
0.703865477110424 0.703154906967213 1 1
0.53788153371141 0.537310482620234 1 1
0.496115469570627 0.495671962673445 1 1
0.348982294758098 0.348662234643589 1 1
0.577408084481717 0.576752673199944 1 1
0.576681931770032 0.576133175817098 1 1
0.839947568737343 0.839144121237329 0 0
0.378635693708122 0.378284414913899 1 1
0.585535804766534 0.584909702816934 1 1
0.643572001737691 0.642915360161399 1 1
0.73391144920219 0.733148011286229 1 1
0.420160861235727 0.419764232342368 1 1
0.737359243791659 0.736562710336801 0 0
0.459085216228192 0.458561772913162 1 1
0.430990093419824 0.430546078491141 1 1
0.442336287963365 0.441911393024843 1 1
0.594086209388046 0.593470666131035 1 1
0.290752134500143 0.290415945853775 1 1
0.416119758619426 0.415624809469993 1 1
0.512547569396299 0.512008531459999 1 1
0.865774299314061 0.864971737719352 0 0
0.503880229936185 0.503393981543988 1 1
0.473449474786673 0.472916230838943 1 1
0.374867636863922 0.374512953032694 1 1
0.243401376763392 0.243156967470076 1 1
0.498984616374829 0.498443381201454 1 1
0.430358838186859 0.429932336019701 1 1
0.168729654331947 0.16861805340784 1 1
0.611949532370375 0.611384438260889 1 1
0.768812301721782 0.768061660051729 1 1
0.603664911154359 0.602984774521284 1 1
0.574130156092777 0.573527265354656 1 1
0.466138725354085 0.465645118829154 1 1
0.336169922635155 0.335803327222014 1 1
0.367128804035495 0.366745262987646 1 1
0.32590619822018 0.325573657887518 1 1
0.377045581498316 0.376689532504837 1 1
0.561918884492653 0.561392534729947 1 1
0.645185206145134 0.644529422667705 1 1
0.160357087504647 0.16021497840938 1 1
0.450160211640953 0.449619676493376 1 1
0.580453767681963 0.57983985647685 1 1
0.429676014385072 0.429198941215113 1 1
0.427558452631993 0.427014904658272 1 1
0.429885475437708 0.429424304377426 1 1
0.582506726205445 0.581868499474332 1 1
0.565099566075128 0.564566501015462 1 1
0.685812063978782 0.685101247821721 1 1
0.65956064978495 0.658873912344632 1 1
0.344768813230125 0.344421055657782 1 1
0.0580764854608898 0.058018530068812 0 0
0.622095537128348 0.621437626152403 1 1
0.194329579756567 0.194112641446917 0 0
0.697836530714399 0.69710732766491 1 1
0.215024758663991 0.214823211185129 1 1
0.533773945317043 0.533274025370544 1 1
0.4649101684016 0.464338627557993 1 1
0.551640222574573 0.551048678511578 1 1
0.24356158143489 0.243393365084016 1 1
0.611153047212312 0.610420148302464 1 1
0.432138174100932 0.431661032056252 1 1
0.476607030753415 0.476089170232064 1 1
0.454590926135503 0.454139433334893 1 1
0.767823308194025 0.766994940644463 1 1
0.392849243388899 0.392423041453915 1 1
0.248301040798577 0.24806003566177 1 1
0.409695442519528 0.409211696066753 1 1
0.246631949753238 0.246445940593635 1 1
0.354091091463755 0.353716181347862 1 1
0.626799647755115 0.626150702013704 1 1
0.626429424931585 0.625809845819926 1 1
0.429337725547771 0.428887090129115 1 1
0.752054925211429 0.751286267176578 1 1
0.419305353204212 0.418876885192833 1 1
0.390083988595641 0.389696786557842 1 1
0.550858688346768 0.550328892338854 1 1
0.647808196966385 0.647162560505659 1 1
0.154904889360344 0.154722920009547 0 0
0.581563341959506 0.580897698448549 1 1
0.535570137006335 0.535028231329536 1 1
0.584859998316592 0.584283872582663 1 1
0.518747294175407 0.518181676815868 1 1
0.47636356063453 0.475916028800072 1 1
0.61497293728443 0.614362413813006 1 1
0.485171462563183 0.484757173016971 1 1
0.510937753520477 0.510403141603839 1 1
0.541291135460524 0.540672219998617 1 1
0.383275392090448 0.382888750133375 1 1
0.526466621530986 0.525990081432732 1 1
0.575452678623088 0.574820414188482 1 1
0.146928141978844 0.146776324059041 0 0
0.530722465786037 0.530179554142623 1 1
0.652363982449999 0.651626743830614 1 1
0.220830760757948 0.220654336046835 1 1
0.463590386860463 0.463050252675056 1 1
0.661483462413981 0.660816687612498 1 1
0.582087347472648 0.581451930294836 1 1
0.646612617895473 0.645866981872777 1 1
0.539094069244807 0.538555418108054 1 1
0.358377330005632 0.357954600030912 1 1
0.499297038595141 0.498694880278591 1 1
0.392869484777287 0.392480474695024 1 1
0.468424265962188 0.468007526351087 1 1
0.691179734133884 0.690529179378398 1 1
0.576237196763102 0.575640019659587 1 1
0.445936484082042 0.445478995216538 1 1
0.55366645058308 0.553110324819424 1 1
0.257175663834749 0.256884682719215 1 1
0.65739133325426 0.65663065477044 1 1
0.482653639796054 0.482146556618236 1 1
0.366717839298061 0.366297387985727 1 1
0.277055589336797 0.276737779976549 1 1
0.695670956480802 0.694920808636642 1 1
0.614533013687282 0.613871107791017 1 1
0.529860534269309 0.529304593909281 1 1
0.564813743632617 0.564227845172112 1 1
0.381042165350427 0.380639085497611 1 1
0.388781574888238 0.388378579340237 1 1
0.317892738083443 0.317534825601572 1 1
0.341956395253809 0.341639666563653 1 1
0.351514873603575 0.351135898927466 1 1
0.31469230153181 0.314462555469187 1 1
0.567737519249032 0.567123834066772 1 1
0.60946695331128 0.60889260459713 1 1
0.529051612462298 0.528507562045789 1 1
0.962626670771516 0.961489747427667 0 0
0.386495300708867 0.386132070499166 1 1
0.500952192321757 0.500461222289729 1 1
0.705984695660568 0.705266273185068 1 1
0.477292867789707 0.476830349861374 1 1
0.674953686729054 0.674253397720116 1 1
0.68370306708231 0.683077943611538 1 1
0.587875183688419 0.587361486162306 1 1
0.59449556623419 0.593872351218339 1 1
0.729629903403556 0.728858101719448 1 1
0.22229561581334 0.222074513178362 1 1
0.346385690867444 0.345981659173535 1 1
0.321786266721033 0.321434935206555 1 1
0.538478528702017 0.537981052809944 1 1
0.563155848590518 0.562576588642693 1 1
0.419213550575077 0.41881565549671 1 1
0.503611092374921 0.50313486754974 1 1
0.801442122889006 0.800548251777769 1 1
0.349112046619274 0.348784308970107 1 1
0.347782994564906 0.347370353811365 1 1
0.565805835174215 0.565239169724004 1 1
0.279770031200324 0.279472424658587 1 1
0.240824467646952 0.240552799201861 1 1
0.347067884095848 0.346688341126565 1 1
0.480119873741766 0.479579327549021 1 1
0.670901428055385 0.670188530026894 1 1
0.789460194863412 0.788569846889305 0 0
0.318356171803078 0.317930505451092 1 1
0.203687668409312 0.203449312862745 1 1
0.845812799001943 0.844803710046711 1 1
0.473460868171254 0.472957058880348 1 1
0.541231601564299 0.540720145472832 1 1
0.615509967798896 0.614875235195821 1 1
0.437511545002265 0.437071103553591 1 1
0.407914652354616 0.407520472447229 1 1
0.700641164385634 0.699942178478328 1 1
0.636579244829545 0.635896486444932 1 1
0.413653123460024 0.413292802752906 1 1
0.443262618669251 0.442736328832707 1 1
0.641895777401914 0.641246830671383 1 1
0.268768198756093 0.268531184655941 1 1
0.485846142986501 0.485348856436421 1 1
0.566640363949274 0.566106513433762 1 1
0.451187955067445 0.450719249080366 1 1
0.700425774974171 0.699734026307291 1 1
0.396155390334677 0.395757961568162 1 1
0.774871893988305 0.774163200821666 0 0
0.64349575196781 0.642953874550873 1 1
0.520439441782742 0.519910713564501 1 1
0.510927939048164 0.510368946012507 1 1
0.397527135082682 0.397031986827866 1 1
0.145414979613444 0.145245612377441 0 0
0.449948820948905 0.44943340507776 1 1
0.476419523735673 0.475921111275982 1 1
0.680806396925561 0.680132182867775 1 1
0.368527253190936 0.368113237738432 1 1
0.549979875049994 0.549476665012352 1 1
0.380493237985487 0.380108705579454 1 1
0.689839281844845 0.689137476855225 1 1
0.275028218943946 0.274699500696219 1 1
0.599407334292327 0.598755967306669 1 1
0.778292723556397 0.777501834058465 1 1
0.52221297622476 0.52172699798321 1 1
0.280363635409921 0.28007712541798 1 1
0.608796429435371 0.608279586557063 1 1
0.650187244553743 0.649601775089484 1 1
0.528043717218834 0.527479217426777 1 1
0.493946608402919 0.49340945446102 1 1
0.343089749881379 0.34273887704328 1 1
0.497729009419982 0.497166513688991 1 1
0.365294965108293 0.364931578903594 1 1
0.510718192168701 0.510131947818892 1 1
0.602342497773597 0.601687141472278 1 1
0.448224203639278 0.447680061024534 1 1
0.14719546634412 0.147069633983255 0 0
0.778857343180116 0.778049100456165 1 1
0.363197057250725 0.362844380949577 1 1
0.636002177628206 0.635369610900861 1 1
0.543494946281683 0.542926128077537 1 1
0.226892639235468 0.226669592699904 1 1
0.588163558852841 0.587491730162907 1 1
0.647288450233263 0.646594489922089 1 1
0.744563406217443 0.74383434024362 1 1
0.732190022419739 0.731389629264828 1 1
0.640036215185286 0.639399731392913 1 1
0.402137327641644 0.401695207794912 1 1
0.0542021270323359 0.0540714827252477 0 0
0.487050411915627 0.486574024264043 1 1
0.776085181468606 0.775304793487525 0 0
0.929383042481733 0.928411032439106 0 0
0.464995280483698 0.464536444563768 1 1
0.388297595662684 0.387911646912344 1 1
0.206157719833482 0.206011956826383 1 1
0.2925115668095 0.292184728382051 1 1
0.22910205970087 0.228816532862247 1 1
0.656358838941124 0.655782861477911 1 1
0.332418798980224 0.33202683053272 1 1
0.266896397364498 0.266555128017024 1 1
0.278531856975541 0.278274890097285 1 1
0.576061359357083 0.575384579786883 1 1
0.835247382618643 0.834323828299716 0 0
0.611058702457233 0.610427335307027 1 1
0.317594659269206 0.317349876696064 1 1
0.704449232913102 0.703784461937408 1 1
0.305054104631906 0.304695259947171 1 1
0.700572296432847 0.699820029804785 1 1
0.575318067639291 0.574788126028944 1 1
0.651023800124053 0.65039355734178 1 1
0.608313294862478 0.60765695849313 1 1
0.403242311087195 0.402836741182932 1 1
0.331056114074862 0.330686692614229 1 1
0.382618066090125 0.382272312654479 1 1
0.695810904233762 0.695143393901904 1 1
0.375689271899995 0.375270364892075 1 1
0.7022421870142 0.701584006987743 1 1
0.286619208952397 0.286275147895872 1 1
0.375260621504729 0.374885668810464 1 1
0.304394617212806 0.304070204820593 1 1
0.270964467880003 0.270729084415494 1 1
0.273764958296659 0.273441523213949 1 1
0.264220853633973 0.263942913975238 1 1
0.627657863627114 0.627048848856742 1 1
0.54015278797725 0.539621932962941 1 1
0.3347243129067 0.33437932272122 1 1
0.501694863444383 0.501258634045438 1 1
0.477222084177569 0.476764807193627 1 1
0.278522976110706 0.278183896041585 1 1
0.567143552334246 0.56656154375481 1 1
0.570894151386642 0.570312875387612 1 1
0.587427615448697 0.586836843061186 1 1
0.763420121647676 0.76263429844531 1 1
0.434254165241449 0.433854424185213 1 1
0.576106524674213 0.575606027371443 1 1
0.442290600080435 0.441814829284461 1 1
0.404435351869598 0.403951363773642 1 1
0.652270335084532 0.651430799108322 1 1
0.598489452324906 0.597834513674627 1 1
0.225497746990753 0.225276843883332 1 1
0.183734523850587 0.183540206322518 0 0
0.10481786970722 0.104737477176378 0 0
0.56336620753755 0.562808805508397 1 1
0.450738356410688 0.450201194888157 1 1
0.361396849104283 0.361014936219733 1 1
0.771038087301235 0.770065381640821 1 1
0.527705301537738 0.5271523938818 1 1
0.58700014806954 0.586388093894537 1 1
0.317692183924195 0.317390097313217 1 1
0.494856535801226 0.494321712409101 1 1
0.63499070293129 0.634366443712621 1 1
0.412350774968691 0.411907492993666 1 1
0.647384047286214 0.646727918775414 1 1
0.687263695824505 0.686624213002847 0 0
0.645689168187641 0.645001456724512 1 1
0.563656763384956 0.5630701754142 1 1
0.386057682673064 0.385642328203992 1 1
0.45677096967416 0.456323957959833 1 1
0.418182069306436 0.417726901921687 1 1
0.776734192498017 0.775973381016371 0 0
0.470450710842041 0.469975222472247 1 1
0.38745440478081 0.387036403420134 1 1
0.467389713705145 0.466920857744483 1 1
0.674285319904898 0.673623877953097 1 1
0.453975681996431 0.453467439391416 1 1
0.240325395274434 0.24005697416264 0 0
0.472603341984994 0.472094257911696 1 1
0.751959692597929 0.75124729756709 1 1
0.383277638577105 0.38287051089874 1 1
0.395945562827513 0.395456139220521 1 1
0.522131950532329 0.52161865221432 1 1
0.680431121716499 0.679697485146038 1 1
0.252745723748313 0.252491879826897 1 1
0.643028329170169 0.642339288164734 1 1
0.734753095984036 0.734007811710555 1 1
0.319394964411834 0.319116805946949 1 1
0.423923177967333 0.423499292556526 1 1
0.257977029836595 0.257734875282093 1 1
0.407965278690806 0.407494457820127 1 1
0.302329175640354 0.302017594610335 1 1
0.530354622226817 0.529726605556551 1 1
0.740660228727981 0.739871962684977 1 1
0.510841637350634 0.510267196633589 1 1
0.628343082947071 0.62777358422555 1 1
0.466846580067378 0.466360791262197 1 1
0.326802883777961 0.326410573932292 1 1
0.248194739907028 0.247935958798725 0 0
0.676208208947875 0.675450527440156 1 1
0.297454420559593 0.297062683122642 1 1
0.412586396766133 0.412182569554411 1 1
0.394504118762344 0.394086477972633 1 1
0.634685907921585 0.634001881945908 1 1
0.647742097313788 0.64705365832805 1 1
0.665906161330763 0.665153782813324 1 1
0.252721237841844 0.252421389800715 1 1
0.516913275984833 0.516341462724278 1 1
0.432102321465827 0.431646709320287 1 1
0.692643491831754 0.691890087838974 1 1
0.575816911047974 0.57525432403667 1 1
0.657757937050343 0.657026658838912 1 1
0.713803399327696 0.713068828085895 1 1
0.393577170407144 0.393141197686838 1 1
0.316507101096545 0.316220693408547 1 1
0.481800789907259 0.481320615484711 1 1
0.594260254044366 0.593626698268869 1 1
0.395392189643176 0.394994512191137 1 1
0.556152550583425 0.555685775077659 1 1
0.782460519161122 0.781624120347257 0 0
0.704585301949389 0.703948767287113 1 1
0.500592641622557 0.500058943195421 1 1
0.636331844008116 0.635725069298411 1 1
0.933256316149395 0.932241437552571 0 0
0.400928863953906 0.400439338684879 1 1
0.749583234225903 0.74879976327865 1 1
0.496308242335983 0.495773698587686 1 1
0.692481289175415 0.691754017398194 1 1
0.471685998307241 0.47116208163894 1 1
0.447347148133933 0.44688660026001 1 1
0.298638638082894 0.298367239071424 1 1
0.632432815508005 0.631840228060408 1 1
0.793284103175986 0.792564112298264 1 1
0.556995058886747 0.556407127363519 1 1
0.285625462811933 0.285342387885624 1 1
0.468061614242566 0.467612742548785 1 1
0.513519939992178 0.51300416019034 1 1
0.476104988083031 0.475577205289309 1 1
0.667227465936586 0.666527281268632 1 1
0.332609558189468 0.332278775658461 1 1
0.558393398804231 0.557885033837105 1 1
0.330889027634187 0.330534077073785 1 1
0.323908634104441 0.323613710867717 1 1
0.452223738085707 0.451738846408681 1 1
0.375424846895673 0.375052098865165 1 1
0.786772011731182 0.785927419955553 1 1
0.531345973515022 0.530770204089691 1 1
0.608835898601796 0.608279863116518 1 1
0.808212052571049 0.807397323739319 1 1
0.593813338716127 0.593231720790121 1 1
0.54799058602361 0.547465565258787 1 1
0.312380225265851 0.312081578333233 1 1
0.562925319144282 0.562303109052193 1 1
0.52864792414888 0.528115675320069 1 1
0.363612589309016 0.363209490243657 1 1
0.614770929259561 0.614147147179442 1 1
0.401649528256643 0.401185433421512 1 1
0.524055678464212 0.523559073531216 1 1
0.517876717950351 0.517321916899188 1 1
0.519197688934528 0.518666413884268 1 1
0.478097716362321 0.47757905171819 1 1
0.321546418439663 0.321243021355034 1 1
0.574367896491331 0.573744375360474 1 1
0.566439605361299 0.565897647171725 1 1
0.318562213695808 0.31815654995968 1 1
0.621092890483691 0.620531534566654 1 1
0.615371683258566 0.6146827924573 1 1
0.369362636406061 0.368984422411818 1 1
0.613221634616729 0.612600990839633 1 1
0.524818660279263 0.524314989018439 1 1
0.373034131011388 0.372559066126335 1 1
0.684172151968238 0.683444717174794 1 1
0.817247557626498 0.816354287863872 1 1
0.314688727934404 0.314316112217659 1 1
0.812770774149197 0.811875909690082 1 1
0.338134682539298 0.337802136928394 1 1
0.623008013540247 0.6223698418773 1 1
0.519640136526217 0.519119460676061 1 1
0.800269285757744 0.799493967847498 0 0
0.144075525215943 0.14391206301124 1 1
0.406345850553335 0.405976015734862 1 1
0.424102992366402 0.423648068774496 1 1
0.621666423165649 0.62102158247142 1 1
0.630062636167346 0.629419298378999 1 1
0.856733335174 0.855864618239487 0 0
0.247409818631897 0.247149909081985 1 1
0.360765270585782 0.360419943203306 1 1
0.598728454313227 0.598193420870285 1 1
0.38602260192342 0.385572804622706 1 1
0.344308209021837 0.343912193896816 1 1
0.54036223283414 0.539808014081981 1 1
0.247795552282757 0.247542983579975 0 0
0.598340910048354 0.597733559102725 1 1
0.325085084211323 0.324792086046598 1 1
0.427397714963278 0.426988745595273 1 1
0.201172372604867 0.200953711195715 1 1
0.483875387086582 0.48334488849528 1 1
0.267099123139585 0.266835568987007 1 1
0.746737458983101 0.746000876381108 1 1
0.406689549372119 0.406264034325092 1 1
0.556663188220243 0.55610165553166 1 1
0.667901453597724 0.667272133267485 1 1
0.707331178270355 0.706697022358392 1 1
0.439360552155948 0.438938553419104 1 1
0.314569142518226 0.314247046062879 1 1
0.379251738506811 0.37885957834658 1 1
0.727092433828955 0.726318381698382 1 1
0.695630606873418 0.694890789993132 1 1
0.565905219394168 0.565298492282185 1 1
0.605154347959752 0.604472341297851 1 1
0.462851177729231 0.462304649225943 1 1
0.4245297550549 0.424082284328297 1 1
0.678330507807997 0.677580046889687 1 1
0.394428694456176 0.393967894447554 1 1
0.426694282375825 0.426218105648996 1 1
0.497816113856401 0.497251284971702 1 1
0.824172455630841 0.823276476352905 1 1
0.613282779392375 0.612650796991141 1 1
0.874363161984116 0.873650928186756 0 0
0.317579046729019 0.317248737346467 1 1
0.38563491309071 0.385230545309556 1 1
0.65020555946166 0.649469966600616 1 1
0.621820520815254 0.621134111556242 1 1
0.80683645826958 0.805997506885572 1 1
0.297922166100925 0.297567464658078 1 1
0.588667411068774 0.588099023485179 1 1
0.598055853027287 0.597408832645752 1 1
0.566654917691758 0.566110328151907 1 1
0.505599788823558 0.505069379063084 1 1
0.274109395131688 0.273862864096415 1 1
0.293100772476937 0.292762574854375 0 0
0.345299237523987 0.344830255059178 1 1
0.692194469789147 0.691460010852751 1 1
0.543546964667471 0.542972703002334 1 1
0.382624282842663 0.382265381597355 1 1
0.509490036269593 0.508989732788932 1 1
0.666123209031435 0.665349916657171 1 1
0.613675480863022 0.613048890156033 1 1
0.539462479026115 0.538878375186054 1 1
0.65811451240861 0.657398240729924 1 1
0.186441856821033 0.186253278938914 1 1
0.601156093454536 0.600495409179452 1 1
0.313765197801445 0.313352012947353 1 1
0.443057984339842 0.442628070719709 1 1
0.373490128493419 0.373120872385785 1 1
0.472378128582674 0.471945363894526 1 1
0.646224494091285 0.645557309223561 1 1
0.635491390651116 0.634896013048684 1 1
0.578941861133768 0.578260582545582 1 1
0.448241048637285 0.447780357838355 1 1
0.49214761185163 0.491600067222233 1 1
0.652667221567871 0.651946470533396 1 1
0.435277992883034 0.434838205615282 1 1
0.590750231846402 0.590162075075523 1 1
0.468269471272536 0.467754041038835 1 1
0.424456362769907 0.423999270260233 1 1
0.414491446114796 0.414108307782763 1 1
0.549252689129755 0.548656235148077 1 1
0.549074889168795 0.548490460168754 1 1
0.532344213104441 0.53181535284982 1 1
0.443744316816784 0.443241844038344 1 1
0.385077865169157 0.384710460925373 1 1
0.579457105028892 0.578896183020668 1 1
0.483957130561177 0.483503354352047 1 1
0.288357729900925 0.288071644273176 1 1
0.50310586291503 0.502598965696329 1 1
0.521630023534968 0.52107515881397 1 1
0.53252215268842 0.531970350130779 1 1
0.35124450489297 0.35084513696095 1 1
0.700161525989925 0.699519274619667 1 1
0.450422987792643 0.450004185472709 1 1
0.364777567850147 0.36437081773962 1 1
0.544849414148234 0.544243739512059 1 1
0.277148445611674 0.276839759218625 1 1
0.629579228212067 0.628793561127694 1 1
0.687030071335409 0.686381325520305 1 1
0.437727034768029 0.437326030279021 1 1
0.58955557383188 0.588843885666349 1 1
0.360187692575926 0.359845326154992 1 1
0.167167788879025 0.166992794729578 1 1
0.680923084687002 0.680212762541925 1 1
0.484695355093799 0.484229799045142 1 1
0.477788250721536 0.477327122974734 1 1
0.48656564028868 0.486035462865233 1 1
0.32643102552989 0.326143270638078 1 1
0.533304294153391 0.532735375738468 1 1
0.310734862718345 0.310472808975084 1 1
0.638564505599454 0.637850143857758 1 1
0.366648670295724 0.366245492623693 1 1
0.657130581193472 0.656492197072954 1 1
0.452089491430944 0.451688929133276 1 1
0.309195722641734 0.308948271259284 1 1
0.825661961527834 0.82472368728163 0 0
0.227500794345638 0.227239396114068 1 1
0.49329393490286 0.492841755319349 1 1
0.502741726919997 0.502214511222757 1 1
0.660424640103863 0.659789099751989 1 1
0.549714859590299 0.549140880115857 1 1
0.417590345577938 0.417171609818562 1 1
0.657634428844268 0.656923368408869 1 1
0.257740667514895 0.257395361766377 1 1
0.431710009697652 0.431286170385088 1 1
0.35546328896584 0.355118476510641 1 1
0.385629368378323 0.38520751012055 1 1
0.392684917380345 0.39230154530322 1 1
0.710803741891941 0.710037688616777 1 1
0.443750822784502 0.443267186103248 1 1
0.657591376434988 0.65685618663289 0 0
0.646199892882724 0.645516474915837 1 1
0.447617835571354 0.447179947217199 1 1
0.602674986932148 0.602083689388454 1 1
0.583602477371851 0.583035628350913 1 1
0.485932744577976 0.485415771238623 1 1
0.613128074074152 0.61239044648498 1 1
0.768506413170483 0.767670451868667 1 1
0.495557049657558 0.495023807884717 1 1
0.538892156037852 0.538304940819498 1 1
0.708968282241086 0.708237862215918 1 1
0.24771888997347 0.247482652448593 0 0
0.691150106185204 0.690389347786236 1 1
0.601566880509419 0.601033897493433 1 1
0.445790413893725 0.445353365881059 1 1
0.239097940270905 0.238881710110456 1 1
0.427203488439857 0.426728545886159 1 1
0.425102962078335 0.424608557717308 1 1
0.641570660584408 0.640902131883187 1 1
0.292476433720348 0.292140999543897 1 1
0.578004200705879 0.577382811649948 1 1
0.556895816707874 0.556325487721253 1 1
0.337865447341706 0.337514852668935 1 1
0.350651811409769 0.350310732042597 1 1
0.599880055187377 0.599229413852395 1 1
0.512980017978319 0.512484395270146 1 1
0.570096935407918 0.569555685269391 1 1
0.220467141862512 0.220237634183088 0 0
0.48726990721228 0.486718515993527 1 1
0.670998698616228 0.670327161138802 1 1
0.501999672138099 0.50150425433308 1 1
0.474972919172575 0.474462684293412 1 1
0.390624991100114 0.390133917590906 1 1
0.803463975860697 0.802558118179569 1 1
0.414145985595707 0.413643540600484 1 1
0.338618217736397 0.338155099334775 1 1
0.270598287771184 0.270323601724785 1 1
0.415097732367363 0.414636568023989 1 1
0.465900231352145 0.465332079312476 1 1
0.440090451893901 0.439665138342495 1 1
0.453468939306039 0.452994841236163 1 1
0.709238564368769 0.708452859805347 1 1
0.324575445437597 0.324207000811044 1 1
0.642262186189952 0.641541824380215 1 1
0.595352329030177 0.594807556361182 1 1
0.575990335327848 0.57542353084979 1 1
0.327078422931661 0.326756816029428 1 1
0.771805070020415 0.771105630430156 1 1
0.530841504494535 0.530183569282798 1 1
0.32493596565328 0.324545710290453 1 1
0.525078891621463 0.524544032059481 1 1
0.353593736279263 0.353203203772313 1 1
0.666968447983447 0.666360721706244 1 1
0.806153731413074 0.805344654533269 1 1
0.460185563318281 0.459777002418772 1 1
0.590421687024038 0.589757273524585 1 1
0.519443621114607 0.518848636428885 1 1
0.454518884908313 0.454062800858418 1 1
0.559157365395119 0.558551084376516 1 1
0.458787147296521 0.458303185200278 1 1
0.448612751146467 0.448184649603012 1 1
0.0629440965739789 0.0628036155073196 0 0
0.69800482775049 0.697278199892989 1 1
0.537794865709085 0.537245053057647 1 1
0.429916855700766 0.429488681243997 1 1
0.362768196501625 0.362397449364787 1 1
0.559938743261372 0.559397514039183 1 1
0.373008886953215 0.372631767548494 1 1
0.32440946602997 0.324113551543221 1 1
0.590427483649433 0.589793055761138 1 1
0.390540830659487 0.390145290393093 1 1
0.456892902347686 0.456389671482698 1 1
0.675396133004426 0.674778668001405 1 1
0.176672369938846 0.176500602722479 1 1
0.592529030505425 0.591856312233854 1 1
0.374793184982228 0.374487168279297 1 1
0.35749244495917 0.357122283500829 1 1
0.420694113870033 0.42028434625771 1 1
0.550771539661254 0.550198970571283 1 1
0.368346677136001 0.367956054238454 1 1
0.899291291957179 0.89827445338671 0 0
0.503291475834268 0.502789268416269 1 1
0.490059848225545 0.489482941720952 1 1
0.619002424880135 0.618399692347234 1 1
0.606470918776254 0.605924867408141 1 1
0.335290809833149 0.334985808292964 1 1
0.459486225173555 0.459077355370734 1 1
0.761952345646874 0.761126402930019 1 1
0.42378096612649 0.423328517334373 1 1
0.554814670088341 0.55418142029891 1 1
0.750720886943016 0.74990459455478 0 0
0.7811880937182 0.780411742670446 0 0
0.18558435318921 0.185433244913299 0 0
0.523291139619104 0.522727294028241 1 1
0.337367183671617 0.336985494950515 1 1
0.64418976391653 0.64355108512555 1 1
0.381595438564302 0.381177684236302 1 1
0.416276238514241 0.415894093119107 1 1
0.554541705501949 0.553945242891712 1 1
0.515961718734197 0.515374976304027 1 1
0.473213951748195 0.472699644664264 1 1
0.624792206949551 0.624192323534404 1 1
0.624864622840429 0.624212434385307 1 1
0.535321306355654 0.534804527317668 1 1
0.333324799403598 0.333014742380064 1 1
0.32081094862275 0.32043944882073 1 1
0.498803720473558 0.498231869855205 1 1
0.596495938971602 0.595938359279971 1 1
0.189714932938486 0.189503385343728 0 0
0.323038097543935 0.32270995280479 1 1
0.601257706164035 0.600565989870645 1 1
0.348134840783063 0.347753150979618 1 1
0.622125389223197 0.621515666006339 1 1
0.487067712743597 0.486560911944425 1 1
0.701149961682878 0.700316304771651 0 0
0.546065858802825 0.545412749145511 1 1
0.638902761865107 0.638185640770502 1 1
0.584036935034807 0.583360963237787 1 1
0.56532009543488 0.564708899092023 1 1
0.149295601907417 0.149167866168607 1 1
0.308099738394719 0.307809206032906 1 1
0.651360998984273 0.650709810976032 1 1
0.501200006370428 0.500718529300783 1 1
0.338127353107584 0.33787581124436 1 1
0.617007170677521 0.616453359371872 1 1
0.378200103845456 0.377846069024413 1 1
0.668810241376626 0.668009812693033 1 1
0.785891889130683 0.785146412725845 1 1
0.519749819304107 0.519251942899871 1 1
0.441902135945674 0.44146064568691 1 1
0.696050541023562 0.695389565870162 1 1
0.435231700863778 0.434867435277623 1 1
0.317084021284119 0.316739514640691 1 1
0.609160275673941 0.608531216839711 1 1
0.41786970954392 0.417425795959111 1 1
0.471957715854512 0.471419109988435 1 1
0.387985063846208 0.387604009646042 1 1
0.608041208371704 0.607405680054968 1 1
0.446542450660556 0.446049268545782 1 1
0.101856308561729 0.101790579452585 1 1
0.359380413800895 0.359014754984968 1 1
0.181251459700522 0.181000476687203 0 0
0.867432931962732 0.866570505453152 0 0
0.46385008312359 0.463305015591997 1 1
0.502306623976305 0.501803529890294 1 1
0.629887505489861 0.629340189041538 1 1
0.685793722011887 0.685107391600108 1 1
0.443034102716852 0.442550129571462 1 1
0.28242683237674 0.282117384469838 1 1
0.599809413289494 0.599262147050385 1 1
0.139907678198734 0.139788236331918 0 0
0.435756109845084 0.43528431536683 1 1
0.569074825145524 0.568463350587338 1 1
0.422002335192538 0.42157342710023 1 1
0.421232891071654 0.420864874265767 1 1
0.348140300054815 0.347809002482606 1 1
0.531400593317555 0.530873856209422 1 1
0.339045891154089 0.338719028056314 1 1
0.671119843693458 0.670469836853025 1 1
0.567130372150648 0.566516829308968 1 1
0.456519435241685 0.456092904806905 1 1
0.646593038812237 0.645915039791005 1 1
0.494008578170466 0.493449175001962 1 1
0.409730745613429 0.40935599655462 1 1
0.409139132102398 0.408726930258787 1 1
0.801558289822909 0.800801347631007 0 0
0.590396700986803 0.589871184496728 1 1
0.482153478614902 0.481647453846809 1 1
0.597944868988781 0.597250212242036 1 1
0.449603970673947 0.449156531251882 1 1
0.373472854044136 0.373085888380737 1 1
0.719330637408282 0.718649597854448 1 1
0.659631307434598 0.659015000054196 1 1
0.699923493212109 0.699142057448817 0 0
0.718553501671133 0.717755308245897 1 1
0.560221687183448 0.559601211021183 1 1
0.812041622697006 0.811065191593815 0 0
0.392962937459997 0.392528177643499 1 1
0.713698495588004 0.712949427163738 1 1
0.44369544864902 0.443309037289377 1 1
0.38123422264639 0.380879194119046 1 1
0.741011229425583 0.740217024009925 1 1
0.262627152774347 0.262372826082386 1 1
0.602991741648836 0.602287165031675 1 1
0.623136622034024 0.622514098308589 1 1
0.547987095795626 0.547399211693469 1 1
0.385087920464704 0.384708863383915 1 1
0.754319778983492 0.753564893503136 1 1
0.516593807472652 0.515992811812265 1 1
0.299520754604312 0.299206890477501 1 1
0.347320222968493 0.346987635883483 1 1
0.378888354206532 0.378488905225214 1 1
0.496540338189844 0.496048093886346 1 1
0.521367172955272 0.520841927354157 1 1
0.0356709751278143 0.0356033374809044 0 0
0.396662974318626 0.396208442351243 1 1
0.438172515976341 0.437660426405907 1 1
0.228000931247496 0.227719435111316 1 1
0.437785695201873 0.437322515567082 1 1
0.421712270670938 0.421315022759432 1 1
0.385969330880226 0.385593000576807 1 1
0.472968914757562 0.472449994267672 1 1
0.866649217125837 0.865886397027856 0 0
0.17928741853243 0.179059778524157 1 1
0.40329024225914 0.40283797538279 1 1
0.639890340927691 0.639080053981215 1 1
0.820679546469589 0.819795485861145 0 0
0.683873267542662 0.683197061272088 1 1
0.405269268814721 0.404783952076909 1 1
0.437459398485725 0.437030393560066 1 1
0.512661733825304 0.512202370722078 1 1
0.497854525527559 0.497398353011465 1 1
0.736485889367736 0.73571707840959 1 1
0.0952190927842794 0.0951036841722261 0 0
0.743983738718104 0.743294224799016 0 0
0.400616445580717 0.400190450485582 1 1
0.611343625157666 0.610654177233488 1 1
0.213494367761193 0.213312052342958 1 1
0.317846771450701 0.317510061996246 1 1
0.54248007462458 0.541889208301012 1 1
0.306962345576606 0.30662631779548 1 1
0.610602866038555 0.609918178849139 1 1
0.328568350655397 0.3282158082341 1 1
0.659356640506689 0.65865916725118 1 1
0.612731974818388 0.612083105553853 1 1
0.512273334956931 0.511726530052048 1 1
0.482870919148613 0.482386183492888 1 1
0.340746264617367 0.340369233799515 1 1
0.613753176308877 0.61306636019561 1 1
0.319166237171439 0.3188442964566 1 1
0.672661761580203 0.671924620624123 1 1
0.95642382000459 0.955414661781679 0 0
0.289365575227933 0.289024216443544 0 0
0.386598407561837 0.386192427646005 1 1
0.618272960182674 0.617599381193043 1 1
0.371111482359623 0.370737169887949 1 1
0.580832645027576 0.580223112741217 1 1
0.472931656928336 0.472503411816939 1 1
0.537911666339727 0.537309385878287 1 1
0.493254569089602 0.492676153323283 1 1
0.572356513185206 0.571841770729418 1 1
0.472372184600312 0.471860258024805 1 1
0.902177312317797 0.901410140302604 0 0
0.801555982754209 0.800696024387844 0 0
0.277909117779577 0.277674413664549 1 1
0.767921746390911 0.767002467929644 1 1
0.611881797315364 0.611265870355256 1 1
0.421201502529377 0.420672132687792 1 1
0.415662404622969 0.415266775113685 1 1
0.692147581162706 0.691460851645253 1 1
0.722858268233 0.722180122248186 1 1
0.714098626985433 0.713310341314899 1 1
0.454649521017977 0.454192267632883 1 1
0.600803588222099 0.600268939133571 1 1
0.511949229461281 0.511406872126742 1 1
0.408058908248004 0.407616236599752 1 1
0.351370725813337 0.351060684387156 1 1
0.354741854772736 0.354356852156345 1 1
0.257338686534366 0.257053578797512 1 1
0.5449478033701 0.544355660556058 1 1
0.611296139006498 0.6106572014483 1 1
0.681591453930536 0.680825727108675 1 1
0.555220057618753 0.554613689366418 1 1
0.425391558901821 0.42501101719142 1 1
0.456559446858795 0.456106763678723 1 1
0.346601527333241 0.346234238297204 1 1
0.653251817748824 0.652457783735617 1 1
0.415135976292326 0.414740185814468 1 1
0.590146818966127 0.589537789933386 1 1
0.700563677999446 0.69982550078117 1 1
0.336206903063818 0.335817857389648 1 1
0.510417640367603 0.509848628219349 1 1
0.523504435545843 0.523009638181529 1 1
0.680250612151714 0.679598432135523 1 1
0.38182029163059 0.381360362186834 1 1
0.799401317810626 0.798574742325186 0 0
0.508174743447846 0.507717086491665 1 1
0.583482693595123 0.582842136060047 1 1
0.532860210358582 0.532267102499495 1 1
0.519148358744608 0.518549477044703 1 1
0.800697041267751 0.799878413155131 0 0
0.55340111198329 0.552906060736383 1 1
0.557552953068757 0.556930429159465 1 1
0.39260734588217 0.392274038844091 1 1
0.198762998660152 0.198630384720145 0 0
0.546078753156103 0.545543438267368 1 1
0.350535180138988 0.350223552482699 1 1
0.189930370784388 0.189781697568863 0 0
0.36241975406323 0.36197923650686 1 1
0.47971399455006 0.479232832673231 1 1
0.531926038808501 0.53143031393383 1 1
0.445787635408976 0.445334030870783 1 1
0.34881029959478 0.348357497255102 1 1
0.377192286285326 0.376723696976748 1 1
0.519590523785428 0.519076475962129 1 1
0.140907869624199 0.140756420213286 0 0
0.391355142287028 0.391055314501269 1 1
0.520734189954056 0.52014430495386 1 1
0.698433730445472 0.697693277527985 1 1
0.670586582902404 0.669929094299516 1 1
0.491544949694683 0.491044351830999 1 1
0.506781401496109 0.50633432138259 1 1
0.405360986611629 0.404952203056749 1 1
0.294773652110758 0.294444767849731 1 1
0.356454575974917 0.356035224024507 1 1
0.327501841122735 0.327097056390597 1 1
0.440615189201038 0.440108026142097 1 1
0.71597380861217 0.715283734267859 0 0
0.594226217934969 0.593543860812961 1 1
0.548099103510356 0.54753024285859 1 1
0.353900154019464 0.353534920910426 1 1
0.679920861926408 0.679215973152009 1 1
0.303644587917364 0.30329233901008 1 1
0.857158272939251 0.85634246855088 0 0
0.293099396603993 0.29279662251695 1 1
0.434259723271065 0.433817495029683 1 1
0.742415900548718 0.741669118694316 1 1
0.751536145393171 0.750739001226016 0 0
0.592431972985367 0.591816066273766 1 1
0.434559433722011 0.434097263775477 1 1
0.462372272982064 0.461850768445352 1 1
0.491953315575995 0.491389804285926 1 1
0.695642833608185 0.694900764729391 1 1
0.420571750968236 0.420087169737145 1 1
0.205864499668468 0.205618485331353 0 0
0.551397100318811 0.550779021056357 1 1
0.578077467654138 0.577495635759087 1 1
0.468051843511316 0.467640654710379 1 1
0.673506827603653 0.672797756455606 1 1
0.723540562063049 0.722783034352609 1 1
0.408614144479797 0.40820780657141 1 1
0.608576329267659 0.607917258493476 1 1
0.414507295455837 0.414125698231299 1 1
0.578065725231745 0.577401646029446 1 1
0.472014185122668 0.47154865281036 1 1
0.0472713034160783 0.0472517539863235 0 0
0.507618584361589 0.507142187341126 1 1
0.636693923109643 0.636019166104939 1 1
0.437036453350075 0.436626220658647 1 1
0.547986940142111 0.547407978437382 1 1
0.650641476123925 0.64997696249513 1 1
0.598421435282546 0.597829096250903 1 1
0.654414759714057 0.653692494065932 1 1
0.559100747889833 0.558511775007548 1 1
0.707936159607267 0.707135229360599 1 1
0.504916162014199 0.504388060913904 1 1
0.304537237635709 0.30420829210673 1 1
0.660698412423039 0.659989033523801 1 1
0.252507887597484 0.252267463359569 1 1
0.746590608610722 0.745897156032206 1 1
0.481358560054741 0.480883974745569 1 1
0.450528528715773 0.450141697354782 1 1
0.393894403060492 0.39348790461359 1 1
0.471200581932449 0.470704714611249 1 1
0.818707522603835 0.817880321121369 1 1
0.507125578176264 0.506629000353452 1 1
0.396138078690164 0.395627075659879 1 1
0.481243960427057 0.48069772944814 1 1
0.462716216057407 0.462245777788615 1 1
0.454917086286402 0.454441667502781 1 1
0.638008352606734 0.637350991027261 1 1
0.586780160671199 0.586202949517697 1 1
0.515099369371268 0.514524282127124 1 1
0.634371173964412 0.633751310478881 1 1
0.627308223081445 0.626624587878322 1 1
0.697912499276448 0.697188431437621 1 1
0.47766774071473 0.477187472262496 1 1
0.396996106485904 0.396592633211473 1 1
0.59649780942158 0.595874697839126 1 1
0.6476211780435 0.646947377961188 1 1
0.331895224085182 0.331550508973988 1 1
0.479623812039506 0.479118320657917 1 1
0.444372096236093 0.443886029975858 1 1
0.510137437441256 0.509663495095951 1 1
0.640309432490857 0.639612246056496 1 1
0.540011760706174 0.539497006993882 1 1
0.590252333894311 0.589586367179136 1 1
0.453357537115248 0.452891499569286 1 1
0.408577971919741 0.408178845539784 1 1
0.450743490223702 0.45024658554564 1 1
0.436087561120331 0.435553078962879 1 1
0.548035913033269 0.547423499104504 1 1
0.624999186403481 0.624357368499806 1 1
0.721403835437652 0.720657033421992 0 0
0.526448272490274 0.525981742064659 1 1
0.220213233556744 0.219982516811343 1 1
0.762597250274777 0.761802032390036 0 0
0.69114363896309 0.690443261450665 1 1
0.433492885861412 0.433013640208471 1 1
0.42350645186556 0.423148551992621 1 1
0.651258920497899 0.650580988182121 1 1
0.421263353137853 0.420798867657366 1 1
0.482532144827294 0.481983309283379 1 1
0.565370961339111 0.564722012583477 1 1
0.61979030175225 0.619212057053559 1 1
0.429987737521833 0.429418322544124 1 1
0.423524660990991 0.423146665349047 1 1
0.653507648147112 0.652836374897 1 1
0.490242123559017 0.489714246904411 1 1
0.298563553571377 0.298284953920037 1 1
0.223036965128475 0.222766856689074 1 1
-0.0428484785647221 -0.0428646058190508 0 0
0.332674564326513 0.332286168211173 1 1
0.709298275927277 0.708625532433279 1 1
0.476228907772037 0.475790165036323 1 1
0.307090553140905 0.30674194943303 1 1
0.333452480525602 0.333042407985212 1 1
0.504307777428095 0.503680058432621 1 1
0.427809848263695 0.427343202578348 1 1
0.582739832739924 0.582201342399128 1 1
0.992820034902813 0.99190175082077 0 0
0.63007633545902 0.629526398752083 1 1
0.420427990165747 0.419966211772765 1 1
0.40383633472784 0.403378709298865 1 1
0.691107571158534 0.690414519483567 1 1
0.509774401462388 0.509242086904596 1 1
0.533271033159652 0.532729841170651 1 1
0.350695987689693 0.350315031805967 1 1
0.596374661367577 0.595774591452449 1 1
0.431857227383953 0.431481524590391 1 1
0.553711323252141 0.553171778745491 1 1
0.655816605224406 0.655170434380208 1 1
0.549909942929048 0.549343446012214 1 1
0.516468695900281 0.515956265472309 1 1
0.35315845956736 0.352829729499131 1 1
0.490737361119752 0.490308126570086 1 1
0.277770737365746 0.277501631049598 1 1
0.405633247739999 0.405236854292675 1 1
0.506817608314836 0.506285175595242 1 1
0.338491347222708 0.338127800214381 1 1
0.474769627297355 0.474293045987662 1 1
0.429306866713744 0.428888560393569 1 1
0.558480290397881 0.557865415648051 1 1
0.415798721155098 0.415366256304515 1 1
0.619276451194549 0.618599316050379 1 1
0.604552853558855 0.603921375268672 1 1
0.343677886975701 0.343353525495821 1 1
0.412327124691169 0.411926798772044 1 1
0.395838556130742 0.395420507527655 1 1
0.384401763532477 0.383985731896811 1 1
0.479743938238665 0.479250258446425 1 1
0.805981859615856 0.805096152666852 0 0
0.313158461037781 0.312848050007277 1 1
0.426407721360776 0.42600619093988 1 1
0.511009715517124 0.510411203252436 1 1
0.613362264995819 0.612716537141272 1 1
0.527132484557247 0.526506629918092 1 1
0.490643081498309 0.49015354662602 1 1
0.676954688642523 0.676222499596033 1 1
0.482224246555945 0.481793601225232 1 1
0.503652492008494 0.503132650644457 1 1
0.564626317260032 0.563966704700429 1 1
0.631032939583966 0.630420256677942 1 1
0.463202453130747 0.462701222740268 1 1
0.167372373833772 0.167182082233492 0 0
0.255700428676953 0.255383346528806 1 1
0.597309129311575 0.59670022655578 1 1
0.40132808965436 0.400944682015331 1 1
0.45424561894333 0.45370276710057 1 1
0.413744911901605 0.413307991841184 1 1
0.506655387414093 0.50606809886901 1 1
0.322677571213301 0.322347923399192 1 1
0.731710840173411 0.73104015023815 1 1
0.82018008333032 0.81925970859548 0 0
0.454178991456476 0.453659817648013 1 1
0.312672134527406 0.312387135692776 1 1
0.209058141915246 0.208875012110351 0 0
0.858132404780577 0.857263245458911 0 0
0.607385197755122 0.606764751770017 1 1
0.402602328236239 0.402179321208969 1 1
0.726685910488791 0.725903998248768 1 1
0.554469326704983 0.553894705795773 1 1
0.421866290554587 0.421421041714681 1 1
0.68557469216653 0.68493999144658 1 1
0.552081455772197 0.551510059433735 1 1
0.567778431197835 0.5671696172687 1 1
0.625831193885318 0.625216474196582 1 1
0.20470280329949 0.204494406576256 1 1
0.466787728147868 0.466345708851526 1 1
0.205427917349981 0.205236781599599 0 0
0.550007199354901 0.549462845377024 1 1
0.436795948830248 0.436370727855507 1 1
0.440784548400971 0.44029255189382 1 1
0.781656207458575 0.780688983072833 1 1
0.474999759553484 0.474547848514401 1 1
0.614629756276278 0.613999275623582 1 1
0.264157982758143 0.263779852584847 1 1
0.675418581567472 0.674664576143893 1 1
0.273230683974913 0.272987352690333 1 1
0.495888199298638 0.495364702637912 1 1
0.36437134177984 0.364024129067684 1 1
0.742619892909421 0.741789369130428 1 1
0.48903487111977 0.488403303641026 1 1
0.462313721469177 0.461756001618518 1 1
0.886474258690785 0.885493443821684 0 0
0.328797174851474 0.328531963626939 1 1
0.735591618750592 0.734833666897124 1 1
0.344626097172476 0.344173667974999 1 1
0.66540257039293 0.664703962849994 1 1
0.123838927196051 0.12370914416225 0 0
0.565047425946132 0.564522571141158 1 1
0.538874095810124 0.538285659791885 1 1
0.577760722754692 0.577225958080224 1 1
0.681683389373183 0.681015477381724 1 1
0.617206945309104 0.616576968539038 1 1
0.502449542279465 0.501832798105914 1 1
0.797146064973543 0.796212482914782 1 1
0.548567181040212 0.548052110398454 1 1
0.592538300863578 0.591887807382549 1 1
0.662333401292095 0.661691214436061 1 1
0.582115092272762 0.581559025467153 1 1
0.360531750682661 0.360187081938589 1 1
0.606143172239623 0.605495260181684 1 1
0.719481769240444 0.718778468800684 1 1
0.368110064354896 0.367766022270843 1 1
0.342610996954166 0.342302886277375 1 1
0.493604753306462 0.493070684977645 1 1
0.719987138732103 0.719203879020247 1 1
0.163306506378691 0.163089997590594 0 0
0.308150703509579 0.307791879151832 1 1
0.257610985861557 0.257403094576122 1 1
0.423099476552031 0.422708041888645 1 1
0.525768217131144 0.52524794164246 1 1
0.64813115730651 0.647330506682821 1 1
0.539018102984794 0.538479754463319 1 1
0.436989892443904 0.436551587620984 1 1
0.474625646827626 0.474137890962151 1 1
0.626182316697844 0.625628842653161 1 1
0.525995163086547 0.525408049678724 1 1
0.617778027331209 0.617071743699675 1 1
0.523681783691861 0.523150654170565 1 1
0.521307895432357 0.520798419353554 1 1
0.466878010884719 0.466376850759779 1 1
0.562772315198411 0.56219801720454 1 1
0.576239504864095 0.575663749114559 1 1
0.658359734118338 0.657695568220195 1 1
0.268890890059772 0.268683671126375 1 1
0.797894270953984 0.797116700610539 0 0
0.688584096150094 0.687924384726563 1 1
0.589364024646463 0.588707737147616 1 1
0.662908508475684 0.662244305872098 1 1
0.524656423546397 0.524125751986111 1 1
0.557899648051733 0.55730572639291 1 1
0.588463832120486 0.587916615363038 1 1
0.676280140854892 0.675557226468729 1 1
0.401281798237629 0.400847606025828 1 1
0.698382315079141 0.697612055656906 1 1
0.551032785326085 0.550455057709102 1 1
0.294719003665398 0.294406664560088 1 1
0.270913427736141 0.270665408430831 1 1
0.57923149239317 0.578679524763364 1 1
0.667888804190393 0.667279244754157 1 1
0.530646763310754 0.530160907321092 1 1
0.313044674154407 0.312815113448954 1 1
0.632678962987374 0.632068123058389 1 1
0.393917683796903 0.393532759607445 1 1
0.536267695579789 0.535747014942769 1 1
0.567839716583612 0.567221999323556 1 1
0.449531614306175 0.449086044688846 1 1
0.362318881220598 0.361813255280975 1 1
0.633019121458795 0.632409695252458 1 1
0.564258657470309 0.563620235490418 1 1
0.462631245783192 0.462225922996964 1 1
0.457121819807635 0.456682323479911 1 1
0.230216431747732 0.229999245224192 1 1
0.33378908367838 0.333442393711457 1 1
0.746107538423509 0.745384701671909 1 1
0.16481215801109 0.164643595894995 1 1
0.41761682718357 0.417125815112457 1 1
0.519392196126162 0.518891360667517 1 1
0.275701281788294 0.275399164529369 1 1
0.543720619714187 0.543079525683286 1 1
0.464093232443531 0.463668482627803 1 1
0.374897463403719 0.374530719559458 1 1
0.279249192893994 0.278914502570943 1 1
0.690077498214923 0.689376304031119 1 1
0.386913473950092 0.386592718503101 1 1
0.359591678666271 0.359261374398629 1 1
0.652081390044402 0.651341306708734 1 1
0.476236625341068 0.475814614850798 1 1
0.454711189436953 0.454195721155855 1 1
0.511347791071006 0.51079957308728 1 1
0.76808006443753 0.767211837523743 0 0
0.414460417415651 0.414038851195367 1 1
0.517299767798891 0.516739765508495 1 1
0.738625011261207 0.737767889687339 1 1
0.502044145293772 0.501502697719907 1 1
0.230516584255937 0.23031549372846 1 1
0.88880868256334 0.88784479279011 0 0
0.532231761207591 0.531694662308845 1 1
0.682672677478734 0.682037380177722 1 1
0.539512757206682 0.538830297517374 1 1
0.666768643098247 0.666055104270781 1 1
0.572869513071051 0.572347077912968 1 1
0.518565237841581 0.518052714758991 1 1
0.347399019745477 0.347074033858734 1 1
0.399554599746497 0.399110918321103 1 1
0.614823658527737 0.614196706805732 1 1
0.631939268913646 0.631284151884549 1 1
0.664458677958437 0.663702973520252 1 1
0.780638766387269 0.779860027562525 0 1
0.163248051324106 0.163054087762116 0 0
0.304229964479737 0.303947472187278 1 1
0.45997997019763 0.459413427609272 1 1
0.267532262443919 0.267224418116429 1 1
0.508983857146431 0.50840072613976 1 1
0.622560429601279 0.621911741497431 1 1
0.451580408824135 0.451051595292142 1 1
0.295151615499939 0.294895707378599 1 1
0.414823004928171 0.414355872233479 1 1
0.610463280112994 0.609830274782638 1 1
0.521801541147387 0.521217153123797 1 1
0.493115842781057 0.492622343260832 1 1
0.944191578008466 0.943343727035849 0 0
0.421372230054086 0.42094022593614 1 1
0.639443906519192 0.638699467307182 1 1
0.536615324971753 0.536029865554462 1 1
0.497960451886081 0.497406979360432 1 1
0.624154727809247 0.623512881167908 1 1
0.81521453451993 0.814356514889176 0 0
0.918046477423231 0.917077932634885 0 0
0.384277067302144 0.383823621603913 1 1
0.603736364752161 0.603182965345358 1 1
0.318059229002258 0.317803266648366 1 1
0.63929223774941 0.638679134020554 1 1
0.400751898037196 0.400275983277981 1 1
0.30477509224524 0.304476636110298 1 1
0.445960897192147 0.445539922929855 1 1
0.615621132947053 0.614947884492396 1 1
0.366520583935786 0.366067891493385 1 1
0.588092762503725 0.587387055218405 1 1
0.508566331628183 0.508088523017706 1 1
0.674281602013412 0.673625750231862 1 1
0.414451581943788 0.413951236559371 1 1
0.317054475322116 0.316726028942174 1 1
0.52983348392366 0.529357698721254 1 1
0.442993509783725 0.442516859982358 1 1
0.48198088886174 0.481505236717924 1 1
0.304833505567266 0.30457874932597 1 1
0.462860709228213 0.462350938991412 1 1
0.677617623013685 0.67693273549881 1 1
0.46369620355 0.463277012060824 1 1
0.522365221031686 0.521833290669406 1 1
0.464348292487137 0.463901245799409 1 1
0.412726180604476 0.412266006128394 1 1
0.535484182656985 0.534967193792306 1 1
0.498937390628174 0.498435495969121 1 1
0.698173934528556 0.697525830141183 1 1
0.239604323508034 0.239375998783425 0 0
0.151108411607284 0.150962286527266 0 0
0.503991714035918 0.503480155536576 1 1
0.774887462025282 0.774141294186924 0 0
0.61551112212418 0.614993539988521 1 1
0.336533535223982 0.336205674147633 1 1
0.19618358281525 0.195997664178517 1 1
0.505642952352643 0.505205361988997 1 1
0.600828730112206 0.600092708109953 1 1
0.63870243541594 0.638064638421346 1 1
0.618656959438076 0.618089447548224 0 0
0.878064870287862 0.877079076137909 0 0
0.632092718520123 0.631474718734595 1 1
0.543686717354849 0.543093989725066 1 1
0.508547491498762 0.508010125617073 1 1
0.761322412118621 0.76053051065655 1 1
0.239426359513342 0.239190305742078 1 1
0.491619750147259 0.491153015851744 1 1
0.216814557986862 0.216555129299743 0 0
0.171220656157544 0.171054214929467 0 0
0.350268404804907 0.349939941518123 1 1
0.318995948672869 0.318576721538654 1 1
0.355812781968079 0.355389055912334 1 1
0.650736793401148 0.650118758021091 1 1
0.404265933443083 0.403880275453892 1 1
0.655571484427589 0.654851469515675 1 1
0.479884528250762 0.479415006980979 1 1
0.476601217604818 0.476140049837969 1 1
0.353321706247926 0.352869164123488 1 1
0.564056010417392 0.563378248788619 1 1
0.312308738800293 0.311996803880416 1 1
0.346601532301952 0.346214752279513 1 1
0.655588474241773 0.654939716688577 1 1
0.34464686228794 0.344277936716274 1 1
0.539072740299687 0.538581479385867 1 1
0.599624675415012 0.599052368319053 1 1
0.665963626788992 0.66512263120745 1 1
0.391941020751188 0.391622343267479 1 1
0.330879972928383 0.330566631369846 1 1
0.602017459774129 0.601309251374751 1 1
0.63545654686321 0.634846643480825 1 1
0.426231348549634 0.425725762478637 1 1
0.602618929488243 0.601948592311228 1 1
0.252249123015752 0.251969616735076 1 1
0.352055258347716 0.351660639399585 1 1
0.532227378133174 0.531708755139851 1 1
0.576467941699846 0.57596586352264 1 1
0.350268943552897 0.349927408193699 1 1
0.482578646937461 0.482016189519828 1 1
0.40731833419956 0.406834157706781 1 1
0.477331852478069 0.476801958327329 1 1
0.552107380343957 0.551519443028924 1 1
0.348395152064951 0.348040106587461 1 1
0.347774809279421 0.347462164619324 1 1
0.434445266327893 0.433984445143989 1 1
0.744677557485947 0.743971440175773 1 1
0.66936713477106 0.668678539266277 1 1
0.394136915375504 0.393725292563187 1 1
0.743510664697186 0.742773680973427 1 1
0.586258098439852 0.58564023234483 1 1
0.450273069998023 0.449849426096812 1 1
0.674654328188888 0.67402433474536 1 1
0.389979724562813 0.389638359130445 1 1
0.450949337470337 0.450522937158415 1 1
0.502166188087504 0.501630799688676 1 1
0.686447316446182 0.685665629517899 1 1
0.52932897156581 0.528834511275624 1 1
0.385862074006737 0.385487590724938 1 1
0.606391167592989 0.605715784371781 1 1
0.545767831454855 0.545186782164436 1 1
0.527527057173606 0.527051727044487 1 1
0.32067439211909 0.320290160236205 1 1
0.799361260215944 0.798574531872115 1 1
0.573008856530349 0.572415516742908 1 1
0.317733940785982 0.317368021631277 1 1
0.200023498797716 0.19979484651632 0 0
0.449641360767499 0.449163351458813 1 1
0.296825845622464 0.296456539554603 1 1
0.564842526557573 0.564206383439401 1 1
0.26304459628035 0.262815503628533 1 1
0.537084539232518 0.536532712308031 1 1
0.643195372007092 0.642542859391146 1 1
0.452536870823516 0.452020340481271 1 1
0.644464787262035 0.643808910369188 1 1
0.492238789902646 0.491758993375197 1 1
0.593134172041805 0.592505853313868 1 1
0.753801844298207 0.752948725974227 1 1
0.374799086083561 0.374465851278811 1 1
0.566985330511658 0.566415938094682 1 1
0.348311262633768 0.34798718272983 1 1
0.540253962815709 0.53961436347788 1 1
0.259349866004691 0.258965555619053 1 1
0.450990097945747 0.450549011452316 1 1
0.667946786080272 0.667190494236402 1 1
0.689702781762891 0.688982289081053 1 1
0.209849784704519 0.209603008858165 1 1
0.253102216200241 0.252831707145912 1 1
0.282848030053322 0.282552713815533 1 1
0.0476792627619649 0.0476514566272587 0 0
0.661947919227165 0.661284369032567 1 1
0.32983778856994 0.329462688252884 1 1
0.763788038732557 0.762970140179577 1 1
0.305148103318169 0.304896124205962 1 1
0.157455085544817 0.157320586944094 0 0
0.478662150474222 0.478190482918832 1 1
0.440223169535115 0.439809933242029 1 1
0.677143251814319 0.676382861713649 1 1
0.620633364397869 0.619988545393468 1 1
0.557870493691088 0.557215317706768 1 1
0.279021733931643 0.278714557270024 1 1
0.384174844028224 0.383820313014894 1 1
0.36190215577128 0.361578663340172 1 1
0.528541009883549 0.528042562313377 1 1
0.570622874631643 0.570116037646981 1 1
0.191701271092722 0.191478984201426 0 0
0.239513819787865 0.239298214815553 1 1
0.46536416225853 0.464892282502651 1 1
0.502545066450139 0.501992779869923 1 1
0.268447311426202 0.268085096125322 1 1
0.630533105541784 0.629902306858929 1 1
0.563580176989409 0.563051772451484 1 1
0.226592596624168 0.226312369182722 0 0
0.475541897973123 0.475099301039625 1 1
0.416210503589673 0.415762173344434 1 1
0.59377968552971 0.59313077187322 1 1
0.497354255554705 0.496878031981127 1 1
0.584375402421144 0.583714822738499 1 1
0.703520509123002 0.702832122938585 1 1
0.21165690181846 0.211413267066266 0 0
0.50114693904091 0.500715221541945 1 1
0.320219879965605 0.319827978391226 1 1
0.722105531641017 0.72123764777317 1 1
0.376708622787341 0.376314448998637 1 1
0.808379445010785 0.807573476919309 1 1
0.428541821701391 0.428152803870835 1 1
0.399508340707999 0.399155561827275 1 1
0.720098824069005 0.71929328958584 1 1
0.437108364698236 0.436732343511827 1 1
0.710456881859349 0.70964366831429 0 0
0.511983729698872 0.511424443449913 1 1
0.319918856840975 0.319518106858549 1 1
0.515097952298127 0.514620172931465 1 1
0.410792950521815 0.410407334241295 1 1
0.533454375224393 0.532856516962768 1 1
0.615599244664395 0.614961064685184 1 1
0.389450636655826 0.389047594253655 1 1
0.680588373306055 0.679842097782238 1 1
0.269793208236093 0.269522504299748 1 1
0.554673952063573 0.554085464694384 1 1
0.228598761094458 0.228371266230586 1 1
0.379464201843424 0.379081206821461 1 1
0.309797392112193 0.309494474679642 1 1
0.446386791195473 0.44594982742349 1 1
0.360001713836544 0.359642973774574 1 1
0.467480455515704 0.46702284312946 1 1
0.389982729218657 0.389567029729163 1 1
0.407746637776325 0.407447204897064 1 1
0.388325514878943 0.388002746056501 1 1
0.348151450338006 0.347781921096711 1 1
0.374620351243999 0.374288309357876 1 1
0.410021904369247 0.409573801570742 1 1
0.314148376466492 0.313759345979439 1 1
0.687186468128126 0.686463526572209 1 1
0.696412894589436 0.695751354359015 1 1
0.400103026129058 0.399651056832819 1 1
0.757246039716395 0.756392527333442 1 1
0.206192524091768 0.205978002194608 1 1
0.767957110526894 0.767177649725302 0 0
0.415248157266925 0.414912648603223 1 1
0.516177621744394 0.515638016550456 1 1
0.42259780513081 0.422140726656535 1 1
0.300628956824838 0.300282646460823 1 1
0.461606084107195 0.461130823995543 1 1
0.421748224268404 0.421276470536227 1 1
0.373527169707938 0.373052935068308 1 1
0.458242511329958 0.457653218340833 1 1
0.156998537541744 0.156803438465828 0 0
0.44019539370428 0.43971465983748 1 1
0.499489497306117 0.498965490927241 1 1
0.435890470818498 0.435501681543663 1 1
0.725864864234179 0.725132318714827 1 1
0.297408103602601 0.297104449060338 1 1
0.355277742562248 0.354969701903472 1 1
0.698229175939557 0.697602861706582 1 1
0.417023441451908 0.416647692716454 1 1
0.583979192290056 0.583394331067204 1 1
0.383478133861872 0.383153225429583 1 1
0.302098492211508 0.301762113550746 1 1
0.621740795210919 0.62117763415951 1 1
0.537690380933385 0.537084425889162 1 1
0.501798193571105 0.50126371401557 1 1
0.268664239299237 0.268421443469503 0 0
0.516581517907022 0.51607201184363 1 1
0.192426359224451 0.192228757057203 1 1
0.51808242365403 0.517587560469261 1 1
0.324538573366016 0.324215963716576 1 1
0.692839259975602 0.692147426853425 1 1
0.157831353964581 0.157669146521578 0 0
0.447937000181239 0.447532916646744 1 1
0.355537677893387 0.355167440751948 1 1
0.362812595602569 0.362481411816078 1 1
0.648005835865368 0.647322105565508 1 1
0.584115694339119 0.583475072500203 1 1
0.312039527205941 0.31165771672474 1 1
0.602970240427845 0.602294770536924 1 1
0.636224458442934 0.63548926988101 1 1
0.576803946865296 0.576172100937277 1 1
0.306161700511155 0.305843962410764 1 1
0.314674751686191 0.31428008530356 1 1
0.699940080513834 0.699147625764757 1 1
0.445522226523205 0.445084722725399 1 1
0.617413710382231 0.616744007246774 1 1
0.572231867325489 0.571708893225548 1 1
0.514822711477705 0.514291781598038 1 1
0.230129511639163 0.229886675372585 1 1
0.459401735498668 0.458962561816765 1 1
0.542680033005392 0.542095266698286 1 1
0.124919304168912 0.124810454348722 0 0
0.531577880053885 0.531099933969401 1 1
0.754004482369092 0.753266607800177 1 1
0.493840446232557 0.493378050783562 1 1
0.551060046839856 0.550468645745512 1 1
0.658688852877877 0.657962757914722 1 1
0.382986990583232 0.382602235937975 1 1
0.749443309267215 0.748670474641574 0 0
0.353046748827238 0.352737170573756 1 1
0.338798249618638 0.338388301505923 1 1
0.303329683384606 0.303052073677917 1 1
0.771315044291718 0.770568186190786 0 0
0.451190272543336 0.450776703650216 1 1
0.306921839637384 0.306662206156796 1 1
0.658267229088527 0.657560055734597 1 1
0.410979760724218 0.410529343140336 1 1
0.33222497636437 0.331880348538383 1 1
0.938632335911025 0.937693738724519 0 0
0.338849869125714 0.338462966237743 1 1
0.611944165007243 0.611249751244715 1 1
0.721479420125359 0.720721515187973 0 0
0.372751224320068 0.372335794338301 1 1
0.406160216482485 0.405702711208824 1 1
0.441474402242012 0.440987799766298 1 1
0.631329001094631 0.630652414364616 1 1
0.799763576503209 0.798852921334965 0 0
0.43572302665396 0.435220897176961 1 1
0.776788636358322 0.776040586477051 1 1
0.667082470801217 0.666428356720701 1 1
0.342974887203289 0.342641413847351 1 1
0.4840588910959 0.483537845814661 1 1
0.803885534433287 0.803100096095593 0 0
0.644370663357761 0.643694655126785 1 1
0.779972610376849 0.779132855580614 0 0
0.324662873957013 0.324348585813698 1 1
0.598849049687708 0.598253209741121 1 1
0.559788636220884 0.559248519999591 1 1
0.322133956794004 0.321789004711198 1 1
0.592333617866618 0.591718440748486 1 1
0.511549942878061 0.511061345149273 1 1
0.483048445096952 0.48253174864548 1 1
0.701638294866023 0.700863754815383 1 1
0.437175932684351 0.436776205749749 1 1
0.646839269725087 0.646213559082114 1 1
0.381383612324759 0.380900776095548 1 1
0.307307266402805 0.306956330413731 1 1
0.547922875439309 0.547327300967437 1 1
0.596330321458958 0.595650113975523 1 1
0.569932373034434 0.569364665011546 1 1
0.190306089324058 0.190073274130305 0 0
0.350301972121017 0.349913818476392 1 1
0.676201776256176 0.675436170422559 1 1
0.204982486212749 0.204724749646623 1 1
0.907853251648124 0.906887727122919 0 0
0.522479692547432 0.521925052914072 1 1
0.312260883179461 0.311967203588447 1 1
0.682457592279752 0.681761434830935 0 0
0.496644269868276 0.495998567004 1 1
0.408100772894831 0.407706144223153 1 1
0.886298275574066 0.885336768647079 0 0
0.528126207208438 0.527540551917329 1 1
0.514293288375124 0.513854851316624 1 1
0.494330891335383 0.493890233098394 1 1
0.278868454676633 0.278601821060281 1 1
0.455764710789963 0.455369409951099 1 1
0.586955573682486 0.58636974924386 1 1
0.378262230561966 0.377781809872356 1 1
0.473647985174205 0.473091873736563 1 1
0.618916651781182 0.618286888673854 1 1
0.305817505258484 0.305537794659239 1 1
0.764711178439692 0.763939914515412 0 0
0.362662649030448 0.362230988425853 1 1
0.650962171797986 0.650311652933582 1 1
0.654336457872114 0.65365294104424 1 1
0.547939266921121 0.547408278313079 1 1
0.105123588371315 0.105038312215202 0 0
0.402508270149545 0.402126298195373 1 1
0.323277089282479 0.322942509508208 1 1
0.488605042632529 0.488105480391781 1 1
0.702664591239235 0.70200353048931 1 1
0.261796136702723 0.261527053979463 0 0
0.323596599840859 0.323239064813979 1 1
0.475232544283997 0.47476407999235 1 1
0.477672963280602 0.477235126001902 1 1
0.293895043928663 0.293595970244206 1 1
0.634024942645669 0.633313498935576 1 1
0.340716231591818 0.340386979725979 1 1
0.484184037710329 0.483611079061432 1 1
0.414328454770423 0.413899887641951 1 1
0.523473703821559 0.522935573882664 1 1
0.592990608569639 0.592341089993423 1 1
0.169032297221453 0.168859688179286 0 0
0.671226868763439 0.670528103371677 1 1
0.38036108219081 0.380038401964666 1 1
0.650089678503929 0.649498521022425 1 1
0.4017758641142 0.401340226039692 1 1
0.419029998341248 0.418646638353201 1 1
0.496975260086277 0.496413229620044 1 1
0.319041287829585 0.318758364088379 1 1
0.540672866991987 0.540115462071083 1 1
0.502876562714395 0.502391818977564 1 1
0.675999113348833 0.675311943472388 1 1
0.3206252207942 0.320307226150775 1 1
0.826360970017262 0.825438379228987 1 1
0.601540619725081 0.600965768629235 1 1
0.492712551280348 0.492140472602559 1 1
0.495927167166154 0.4953441932751 1 1
0.347309030344882 0.346991560758728 1 1
0.22862971085484 0.228305124629319 1 1
0.907196599722372 0.906369308964755 0 0
0.481675081650053 0.481197319204064 1 1
0.643042652820832 0.642391679992263 1 1
0.45717946146761 0.456718663091891 1 1
0.483638064854863 0.483176266348779 1 1
0.400928414994578 0.400545895005282 1 1
0.531474552549425 0.530943590371182 1 1
0.0621420648938103 0.0621011614806538 0 0
0.709654189187872 0.70898909194797 1 1
0.547908269596223 0.547324704693735 1 1
0.337617722007282 0.337249209469377 1 1
0.522095703484039 0.521584261414024 1 1
0.654241782783729 0.65365080176363 1 1
0.484861929733389 0.484343163615139 1 1
0.451226676318815 0.450726155654923 1 1
0.286631457146262 0.286346586377629 1 1
0.386368706598779 0.385905980196953 1 1
0.655454490673146 0.654798315013499 1 1
0.358338511880156 0.357877675648993 1 1
0.753719527894059 0.752906740878696 1 1
0.495931029077505 0.495385283621281 1 1
0.535136542502041 0.534650646831676 1 1
0.498216707195817 0.49771218810383 1 1
0.749761077148007 0.749087473341426 1 1
0.594626850892476 0.593972026963693 1 1
0.269189210246849 0.268967051053947 1 1
0.548699974479807 0.548122058800188 1 1
0.503610248181363 0.503102700843961 1 1
0.51107767010149 0.510591880134657 1 1
0.616999067989265 0.616386769039591 1 1
0.442200901081093 0.441827609913912 1 1
0.564158724178087 0.563605225221792 1 1
0.658764052963481 0.658102635463165 1 1
0.585190908719196 0.584606516795124 1 1
0.730505875257009 0.729836202321022 1 1
0.325201951084436 0.324824436918555 1 1
0.392078631123396 0.391592099750007 1 1
0.532134800139333 0.531579859101307 1 1
0.533356506866684 0.532798762443796 1 1
0.511619398585474 0.511015074241264 1 1
0.511485305721433 0.510957781789673 1 1
0.30170641284549 0.301335924987475 1 1
0.699872680752281 0.69906898003791 1 1
0.577099974490806 0.576561316936063 1 1
0.716209951596446 0.71541754311575 1 1
0.941007317560603 0.940039707197284 0 0
0.443568616641087 0.443085243361623 1 1
0.794960842273324 0.794239235805521 1 1
0.464939334253999 0.464438443823785 1 1
0.775225565390042 0.77441700492406 1 1
0.816028227442972 0.815299472071759 1 1
0.680703768744422 0.679998190476718 1 1
0.519752540739111 0.519230462677499 1 1
0.582861984784434 0.582267601213201 1 1
0.565242973016346 0.564683129859525 1 1
0.81903593104701 0.818295042572426 1 1
0.708178065541933 0.707476896769605 0 0
0.529875721148719 0.529307763979389 1 1
0.238947505585379 0.238770893195068 1 1
0.128371288979362 0.128210983542858 0 0
0.460417846289072 0.459924333737418 1 1
0.617007929267375 0.616331587078389 1 1
0.610562548596043 0.609820588068541 1 1
0.526468985639956 0.525903483633099 1 1
0.329269901846849 0.328904292859539 1 1
0.650695752686176 0.65003593025202 1 1
0.496500684169248 0.495939153793141 1 1
0.465364425781597 0.464910529281978 1 1
0.721367658167214 0.720562827778936 0 0
0.402821782995452 0.40246388935947 1 1
0.307206499913252 0.306831424072897 1 1
0.519300038170582 0.518795440787215 1 1
0.291046238692198 0.290775935078324 0 0
0.522103365470318 0.521538258130783 1 1
0.430890483964198 0.430481804505489 1 1
0.378121286667576 0.377728654711843 1 1
0.376059468038066 0.375664937462832 1 1
0.592377838399376 0.59179165016395 1 1
0.294132016093301 0.293766438577291 1 1
0.458916009786691 0.458369341692796 1 1
0.578592946630703 0.577978327262426 1 1
0.473695980636032 0.473221350983679 1 1
0.280289314614764 0.279969969380588 0 0
0.600714732986037 0.600085785004049 1 1
0.546472417705857 0.5459580500731 1 1
0.561179878910277 0.560628278760337 1 1
0.308025368574024 0.307681640922996 1 1
0.49920767317737 0.498669028571933 1 1
0.490554177117997 0.489987476163263 1 1
0.584104499061303 0.583533544758541 1 1
0.489253398125343 0.488674869630382 1 1
0.517810869848924 0.517291368198807 1 1
0.374573189327446 0.374230855974185 1 1
0.545541274662392 0.544884932760802 1 1
0.690948256691691 0.690294490795359 1 1
0.567693572143387 0.567141759696991 1 1
0.527044438403985 0.526463350256313 1 1
0.682440687954548 0.681765244406487 1 1
0.441053531077338 0.440600538539483 1 1
0.250573286963628 0.250322395081808 1 1
0.632543696936048 0.631902002949073 1 1
0.341288791307879 0.340973113881978 1 1
0.472022581030393 0.471538321472047 1 1
0.612488743548892 0.611806454405781 1 1
0.348834589996369 0.348435736143042 1 1
0.562648140655566 0.562107392469079 1 1
0.599272771311474 0.598682799407724 1 1
0.712794565073259 0.712126154566238 1 1
0.414877279529107 0.414469206610529 1 1
0.430863712131582 0.430399384069542 1 1
0.432165705226838 0.431702365486183 1 1
0.758614388466251 0.757898848037907 1 1
0.441891988480845 0.441459632221195 1 1
0.594096080480421 0.593519839670806 1 1
0.452004050642532 0.451670636109592 1 1
0.554437004342214 0.553807743822927 1 1
0.397497094211168 0.397057478731438 1 1
0.66299109219917 0.662233107759163 1 1
0.405743146679865 0.405301073059737 1 1
0.674225346396866 0.673515074514854 1 1
0.350110841101226 0.349774812054519 1 1
0.527444725948964 0.526892971650664 1 1
0.742087175564324 0.741287111180745 1 1
0.443637055183457 0.443207652069342 1 1
0.1792616554853 0.179097648865848 0 0
0.428551706917008 0.428140015548173 1 1
0.586351020995131 0.585750890398092 1 1
0.527599513172954 0.527018694918109 1 1
0.383542015368321 0.383197816667805 1 1
0.433001965529944 0.432534616378003 1 1
0.40288966550948 0.402461564955364 1 1
0.569631502523891 0.568996434694221 1 1
0.416101917272779 0.415661167404091 1 1
0.621258986011889 0.620523121693249 1 1
0.350460351498844 0.350128845677576 1 1
0.463566218227463 0.463048053281187 1 1
0.707926501796727 0.70718923283672 1 1
0.490563483056217 0.490071526156096 1 1
0.706518327113605 0.705770530420305 1 1
0.764715292883315 0.763959664599007 1 1
0.509811287445322 0.509314369900297 1 1
0.616941932785596 0.616255818766471 1 1
0.217976284353275 0.217749326126887 0 0
0.533141209127458 0.532648180905201 1 1
0.683032897470562 0.682276845235509 1 1
0.558655930471041 0.558101527541289 1 1
0.433161352704442 0.432778998573095 1 1
0.475854935704166 0.475371099022251 1 1
0.498125782860361 0.497609957081818 1 1
0.694066183900187 0.693413473897256 1 1
0.287641859473042 0.287327198939236 1 1
0.465426765742105 0.464879047941215 1 1
0.426081882736186 0.425638269691345 1 1
0.55490423199299 0.554265852776043 1 1
0.644186317435666 0.64349523370044 1 1
0.586167301375116 0.585529376629368 1 1
0.658470320986218 0.657879704465993 1 1
0.564045106353163 0.563495632533001 1 1
0.517444663015772 0.516896360505025 1 1
0.493940741664351 0.493368468258335 1 1
0.754298291244915 0.753414714563247 0 0
0.380896858611522 0.380530492705034 1 1
0.51018874672904 0.50973613204142 1 1
0.538586108660401 0.537946626280003 1 1
0.408403489716647 0.408024341796701 1 1
0.55848333554967 0.557893516526843 1 1
0.421698697658861 0.421256874500612 1 1
0.314382067746544 0.314054474708087 1 1
0.479809107969524 0.4793365241407 1 1
0.567509169690646 0.566904278090418 1 1
0.669465124664194 0.668794420334801 1 1
0.562744735712724 0.562273751441481 1 1
0.403433174273698 0.403002204245697 1 1
0.605201125723469 0.604520621888392 1 1
0.44238245915209 0.441966195727872 1 1
0.445735351760623 0.445326168497799 1 1
0.397068991113916 0.39662257301039 1 1
0.269372528666141 0.269005402051367 1 1
0.452782599556486 0.452342749576933 1 1
0.390884151314789 0.390490031197811 1 1
0.767239055022923 0.766435304923013 0 0
0.46987618429161 0.469387124949937 1 1
0.425098265516975 0.424673225709997 1 1
0.502138055127678 0.501577478789824 1 1
0.482261577246235 0.481708483880715 1 1
0.536226081283339 0.535603410334185 1 1
0.552066311855862 0.551565590397267 1 1
0.339834860532228 0.339512545868665 1 1
0.682429171166204 0.681602879092245 1 1
0.791780625048655 0.790917333330048 1 1
0.769255008778315 0.768474786473315 1 1
0.338548341605344 0.33824727360059 1 1
0.673671046302304 0.672964206294108 1 1
0.742264845415854 0.741518448696778 1 1
0.576283493932229 0.575683480895796 1 1
0.610610157032381 0.610052245464918 1 1
0.543349398552921 0.542742909876035 1 1
0.567184248802067 0.566639707084701 1 1
0.550687137491186 0.550159111682707 1 1
0.434901057858048 0.434290975501266 1 1
0.548725461388261 0.548163873731951 1 1
0.289293358617067 0.288977097390444 1 1
0.330288690698296 0.329978306266885 1 1
0.42954277004288 0.429035219056196 1 1
0.519621271092082 0.519173092428808 1 1
0.54149385928999 0.540966203426689 1 1
0.794869091900519 0.794079956068584 1 1
0.49165646850645 0.491114730155314 1 1
0.525833347333403 0.525327986288087 1 1
0.245631413198536 0.245412761807274 1 1
0.473937177249572 0.473539094999414 1 1
0.59387045564376 0.593211210183738 1 1
0.436892448534518 0.436474537466894 1 1
0.743639521142623 0.742853211301898 1 1
0.30430259474874 0.303906884065393 1 1
0.495326068279552 0.49486283195314 1 1
0.725213012666551 0.724457139772668 1 1
0.358317202865034 0.357877168485791 1 1
0.22802535917719 0.227789411641947 0 0
0.56850216799721 0.567964265727309 1 1
0.583704325546355 0.583021420338023 1 1
0.726425040489604 0.725602706990839 1 1
0.315661615497677 0.31538134644985 1 1
0.554965884689876 0.554445212622567 1 1
0.490464359092087 0.489994629533185 1 1
0.691590587400962 0.690944927154617 1 1
0.195121547378286 0.194866738748497 1 1
0.477802146685556 0.477328150238438 1 1
0.203832476020349 0.203663038937585 1 1
0.708218181766826 0.70751778776735 1 1
0.592381673766496 0.591785417361635 1 1
0.192343043500996 0.192115564377516 0 0
0.671470879585049 0.670714101601924 1 1
0.491868516425316 0.491357044786884 1 1
0.347305629482254 0.347029281845597 1 1
0.255125522164927 0.254860762899815 1 1
0.284844660208629 0.284510114726235 1 1
0.547498228601919 0.546971893966294 1 1
0.505330376938412 0.504872273550318 1 1
0.48688067044262 0.486422805757159 1 1
0.549659262181632 0.549149809594825 1 1
0.377966401877879 0.37761761370599 1 1
0.568996713917275 0.568432036095499 1 1
0.348138443471742 0.347776293862387 1 1
0.371435064087976 0.371108182960602 1 1
0.702414786145138 0.701709964325637 1 1
0.569130756783642 0.568547538782687 1 1
0.802290618369501 0.801437785511079 0 0
0.461251132398985 0.460792151933333 1 1
0.536132832416517 0.53565244830156 1 1
0.708607997373848 0.707834820601244 1 1
0.478549902838973 0.478013359975659 1 1
0.446987094333888 0.44649550122594 1 1
0.61034458595294 0.609813333508823 1 1
0.533649463229203 0.533013855517097 1 1
0.529915978022685 0.52937563963484 1 1
0.274769893640632 0.274513760927698 1 1
0.390692984490494 0.390242918949212 1 1
0.464706804419413 0.464281833688869 1 1
0.437879254539689 0.437418129445752 1 1
0.369261838388209 0.368766647121844 1 1
0.673776716098566 0.673146681377147 1 1
0.679520701868067 0.678787855182039 1 1
0.402800800752495 0.402427241154456 1 1
0.472527892009863 0.472032343715272 1 1
0.254649895957962 0.254339732385548 0 0
0.74713397934424 0.746429847165124 0 0
0.436423808591952 0.435890605726595 1 1
0.573946768012818 0.573385738260202 1 1
0.408250419864898 0.407771948349717 1 1
0.488375524228598 0.48789303101793 1 1
0.397014006800321 0.396625373351627 1 1
0.616351145067864 0.615785372275477 1 1
0.382045094484498 0.381620702713866 1 1
0.516176891954155 0.515554154113008 1 1
0.313317218295563 0.312991890252354 1 1
0.566213623515573 0.565610249406782 1 1
0.595001647629931 0.594355679278052 1 1
0.330869284112858 0.330525240851931 1 1
0.495457529091333 0.49496698059255 1 1
0.442905183417592 0.442426101091252 1 1
0.462686725073334 0.462161033045904 1 1
0.683038007563492 0.682441815961084 1 1
0.341860857894086 0.341461087833317 1 1
0.588227065469299 0.587661563146052 1 1
0.397283616271353 0.396853184064253 1 1
0.133826431192461 0.133665437857273 1 1
0.618881079679897 0.618200375880707 1 1
0.542671647086609 0.542132131765855 1 1
0.474039655859439 0.473585517406454 1 1
0.207992667654917 0.207815814676259 0 0
0.641024870214118 0.640374229051531 1 1
0.649724851936679 0.649044970203943 1 1
0.532086898504838 0.531567764129817 1 1
0.394632268432712 0.394115632573496 1 1
0.544473023367662 0.543915036567728 1 1
0.425304776696386 0.424975883389724 1 1
0.669184913925321 0.668461428457829 1 1
0.566072266801793 0.565507984362953 1 1
0.635079851319021 0.634403580284981 1 1
0.583285634842333 0.582692974114602 1 1
0.395407813620718 0.394971063119631 1 1
0.637588856156499 0.636954368857049 1 1
0.586926898017952 0.586349494818061 1 1
0.613579571728889 0.612936286960998 1 1
0.532919389209572 0.532399927342517 1 1
0.145699553257422 0.145523827628203 0 0
0.550868355050393 0.550287813955735 1 1
0.42378765119199 0.423325459453504 1 1
0.628050241967407 0.627470226438241 1 1
0.564384544030815 0.563788694170581 1 1
0.531348890410436 0.530751159979105 1 1
0.141266344846995 0.141088063789511 0 0
0.360981512027804 0.360544286876512 1 1
0.292890601513575 0.292625434054949 1 1
0.565506155814716 0.564922513803688 1 1
0.385723287546407 0.385329215792338 1 1
0.592154985168677 0.591498847143296 1 1
0.310151295469659 0.309795116920713 1 1
0.449106686962515 0.448664195536028 1 1
0.488162493931083 0.487690970867947 1 1
0.382030144753571 0.381611464085326 1 1
0.393237274736445 0.392765957860682 1 1
0.523456474018687 0.522953673317917 1 1
0.453733525542078 0.453223669359543 1 1
0.573158637437014 0.572632816679074 1 1
0.525962529058436 0.525511097774494 1 1
0.565626039794357 0.565064074507515 1 1
0.666749838712091 0.666020186005991 1 1
0.458716501776173 0.458269552966494 1 1
0.65420389441059 0.65353640150239 1 1
0.425973375854072 0.425559228857768 1 1
0.485235434292834 0.484778596926723 1 1
0.738799656172991 0.737980507448079 1 1
0.697230711348476 0.696548868459414 1 1
0.87392280523484 0.872987895387996 0 0
0.640921999802343 0.640264342495586 1 1
0.436998505267222 0.436511571018293 1 1
0.643899875493774 0.643277756532259 1 1
0.533722958948691 0.533168198909928 1 1
0.521715035413676 0.521191515796894 1 1
0.368205178982358 0.367870847800686 1 1
0.402556127775733 0.402163958565221 1 1
0.0658549013725255 0.0657571787259016 0 0
0.520301795428252 0.51974654244033 1 1
0.692250072998025 0.691588705661405 1 1
0.296515742939232 0.296146250789766 1 1
0.461685990117447 0.461247828328056 1 1
0.521313974785962 0.520797910735191 1 1
0.322138123691977 0.321811678097014 1 1
0.697917315184367 0.697098440950754 1 1
0.651160233308995 0.650383426332274 1 1
0.416141675928534 0.415716748256325 1 1
0.333603503600291 0.333313569750848 1 1
0.59096704607899 0.590322360208575 1 1
0.729738959151764 0.728956532062257 1 1
0.395007475626017 0.394640033133848 1 1
0.805910902695589 0.805019351658968 0 0
0.402237769342103 0.401813175810184 1 1
0.77429338646378 0.773569948976463 0 0
0.503752192502359 0.503312645128505 1 1
0.938423645879344 0.937466601794309 0 0
0.183842495521715 0.183612606333445 1 1
0.813462791441341 0.812624702956819 1 1
0.234923292774911 0.234678570212812 1 1
0.554511350283477 0.553951602704727 1 1
0.300215204761083 0.299868653235222 1 1
0.722396178630507 0.721673354460007 1 1
0.574959944038897 0.574287298298044 1 1
0.615316914718807 0.614711877416383 1 1
0.356207911234186 0.355805205458431 1 1
0.467167767518947 0.466663961493087 1 1
0.482727047318474 0.482166936548416 1 1
0.615022564377767 0.614363891057075 1 1
0.3265710153564 0.326237844444521 1 1
0.640412916817229 0.639643727549368 1 1
0.546610975780839 0.545952332821773 1 1
0.492168005227081 0.491650402255711 1 1
0.33006957847773 0.329769476158612 1 1
0.481913910740929 0.481366195698762 1 1
0.505942351452861 0.50544377489517 1 1
0.721767689847698 0.721060914318126 1 1
0.508655415275827 0.508134188397896 1 1
0.405531971796304 0.405088688452732 1 1
0.295083552420247 0.294754136164908 1 1
0.389684971428462 0.389294414754111 1 1
0.773349419415202 0.77251135285314 1 1
0.604552799713508 0.603889221832061 1 1
0.571110166038587 0.570586465782646 1 1
0.293058648569743 0.292773534041386 1 1
0.455864169460546 0.455293484698237 1 1
0.64721306315498 0.646566264515512 1 1
0.535503732871248 0.534980692440019 1 1
0.579939401433618 0.579418377904365 1 1
0.235212398633781 0.23495163171937 0 0
0.507548441601649 0.506908388520151 1 1
0.370415830391441 0.370087809122269 1 1
0.502939219415363 0.502470689969491 1 1
0.524007636642854 0.523473135958739 1 1
0.71783164494009 0.717127644428445 1 1
0.456109227920466 0.455649228271016 1 1
0.176963470970917 0.17673292183783 1 1
0.752264106435137 0.751416420177785 1 1
0.434902648189678 0.434479813443588 1 1
0.752239709309025 0.751498115079242 0 0
0.396808084955254 0.396348719248569 1 1
0.425523490616902 0.424986329183009 1 1
0.379481436488954 0.379083505043302 1 1
0.658971349317584 0.658184052349233 1 1
0.606171447853747 0.605531782026729 1 1
0.633542676936334 0.632928939074097 1 1
0.404317679419237 0.403944268615044 1 1
0.243688963987395 0.243420952920765 1 1
0.739026970043833 0.738276625947264 1 1
0.419199066248349 0.418733958611702 1 1
0.572701294914572 0.57214397111086 1 1
0.482530956179089 0.482041065042268 1 1
0.505882235944568 0.505259908391119 1 1
0.512304578931371 0.511742260955973 1 1
0.803056066157705 0.802261080736148 1 1
0.574793628690536 0.574221540788191 1 1
0.522257815679985 0.521687540049787 1 1
0.423271705960771 0.422834025192314 1 1
0.532867947045187 0.532339036636035 1 1
0.418379740969673 0.417974847976376 1 1
0.637699021758679 0.637040809027847 1 1
0.266014504878987 0.265735002053337 0 0
0.548844968285392 0.548270786088044 1 1
0.496181060537862 0.495618582515687 1 1
0.550224059871931 0.549667305694079 1 1
0.342443915816178 0.342141481835044 1 1
0.564522232882346 0.563922627275694 1 1
0.43999120473479 0.439608567419171 1 1
0.386260032361151 0.385808397835465 1 1
0.6042725072935 0.603594797412235 1 1
0.800751859396027 0.799870979784532 1 1
0.389349194209038 0.388915498577231 1 1
0.434970147999502 0.434519939099198 1 1
0.594574249082588 0.593975412874571 1 1
0.47691580214408 0.476441954425749 1 1
0.469163754827119 0.468710247575016 1 1
0.610839437566273 0.610200837170793 1 1
0.499347441910369 0.498903936166906 1 1
0.694421734641963 0.693649524181425 0 0
0.556441431297864 0.555875460269642 1 1
0.529642312188807 0.52901138767512 1 1
0.674740677542215 0.673943902299176 1 1
0.672522543654735 0.671729182607757 1 1
0.503926896474193 0.503410855303791 1 1
0.478092276996305 0.477633259908009 1 1
0.617744269468023 0.617076697923678 1 1
0.616218080114825 0.615593955103871 1 1
0.230477109548183 0.230243830683963 0 0
0.571451126632943 0.570821299178814 1 1
0.733088459636981 0.732305559460608 1 1
0.172164989031578 0.171994407210244 0 0
0.235905106225934 0.235631321812839 1 1
0.628804290117899 0.628026780318435 1 1
0.440699262773673 0.440274268993038 1 1
0.336129551871787 0.335740598682816 1 1
0.510864251976454 0.510320787516638 1 1
0.605934369145333 0.605333775752184 1 1
0.767351135872043 0.766638843438249 1 1
0.64692307584011 0.646190957583809 1 1
0.402146239697367 0.401737902234964 1 1
0.579818794856675 0.579252736696278 1 1
0.380647769566141 0.380204671517827 1 1
0.251964335365258 0.251730113524304 1 1
0.52162057042527 0.521096091494448 1 1
0.599051751102952 0.598358506407825 1 1
0.479040415464459 0.478561993676513 1 1
0.577404049746972 0.576809656628272 1 1
0.515026753866566 0.514483768875824 1 1
0.403884525606812 0.403524805866857 1 1
0.622403823967459 0.621746242175254 1 1
0.537838509322667 0.537181724608381 1 1
0.668883316684386 0.668217989564392 1 1
0.738561519987119 0.737741489277372 1 1
0.498703352734198 0.498249319341775 1 1
0.522933111392171 0.522390741162272 1 1
0.342665627502114 0.342217771516473 1 1
0.633166800042986 0.632406768824792 1 1
0.588782020972501 0.588196685360233 1 1
0.570813479745384 0.570228918259989 1 1
0.513534380410283 0.513084128497923 1 1
0.516637104799 0.51610253440241 1 1
0.718901048466163 0.718216218140419 1 1
0.522099091521903 0.521472567262203 1 1
0.328881121192114 0.328551399794112 1 1
0.468606594788079 0.468169868614417 1 1
0.684183384266896 0.683410841552115 1 1
0.501911704627027 0.501362388245185 1 1
0.375094587107855 0.374676482944154 1 1
0.389238165807897 0.388846829692171 1 1
0.558073141749578 0.557541666914971 1 1
0.431975342181182 0.431577351589754 1 1
0.466315662261841 0.465822302183844 1 1
0.418039053025237 0.417603844763837 1 1
0.296097889398649 0.29576466994232 1 1
0.320803372400929 0.32054802333955 1 1
0.582726861969107 0.582140865007933 1 1
0.715445898906104 0.714802279587946 1 1
0.452547849118347 0.452112050788857 1 1
0.740404498339393 0.739493785524398 1 1
0.553458274153936 0.552899754805991 1 1
0.488908601238613 0.488401731150097 1 1
0.593309955228559 0.592740963390155 1 1
0.911236167318092 0.910334789042026 1 1
0.668016781508666 0.667390234672304 1 1
0.550327818475177 0.549749581680074 1 1
0.924324978964371 0.923439791533154 0 0
0.452126170224538 0.451722447491557 1 1
0.116351526997253 0.116262068798671 0 0
0.0695317814365974 0.0694210711317738 0 0
0.552809567784112 0.552254785513101 1 1
0.486294673118884 0.485820722890536 1 1
0.454367350597435 0.45390303046541 1 1
0.41160778587707 0.411231158507926 1 1
0.390075164451038 0.389610838844983 1 1
0.321815874761458 0.321435454380213 1 1
0.489368206043682 0.4888230269028 1 1
0.394779938090734 0.394391471033787 1 1
0.387012694697872 0.386576897554118 1 1
0.3054454656831 0.305107603350346 1 1
0.612747933125205 0.612104127223408 1 1
0.602738796882036 0.602083234976607 1 1
0.510997619031238 0.51047917872798 1 1
0.38172021544704 0.381306548032339 1 1
0.736186699738271 0.735473923622274 0 0
0.563429084987684 0.562858041548028 1 1
0.729080592726201 0.728435233922565 1 1
0.247869816843791 0.247570285660438 1 1
0.619990003677362 0.619396716885061 1 1
0.441844877885785 0.441349255054256 1 1
0.263267213572701 0.263007377036531 1 1
0.36096463462027 0.360567816002199 1 1
0.462884263709981 0.462416397131918 1 1
0.426949149814808 0.42659149554797 1 1
0.445716937027863 0.445261475074496 1 1
0.421996185091013 0.42153278548454 1 1
0.419328231486249 0.418875872331085 1 1
0.280306224951994 0.279976713585962 1 1
0.461369357120853 0.460858063215667 1 1
0.668175738836451 0.667479349947252 1 1
0.288322269564904 0.288054049117969 1 1
0.589665868846974 0.589032644810257 1 1
0.497202362252714 0.49676657735027 1 1
0.626462756200212 0.625831385275747 1 1
0.41242199382184 0.412027883503305 1 1
0.395171695180378 0.394692768133109 1 1
0.69344783004485 0.692674053877736 1 1
0.366060362758981 0.365707651174118 1 1
0.373554871783289 0.373115817607279 1 1
0.626236285724641 0.625566463333325 1 1
0.883480174308166 0.882644091571669 0 0
0.456846440598343 0.456376313168777 1 1
0.650483618472271 0.649783018236184 1 1
0.534614633682714 0.534052442346308 1 1
0.504220701651273 0.503723705983119 1 1
0.333113177142707 0.332814409544054 1 1
0.384144871851915 0.383746680218547 1 1
0.341976142161497 0.341675633879238 1 1
0.647746862585239 0.646994135113147 1 1
0.358841861433527 0.358403141873903 1 1
0.581311648105257 0.580725739830171 1 1
0.368964285852304 0.368612592723496 1 1
0.43877706158004 0.438309472566173 1 1
0.368767299522416 0.368443845777918 1 1
0.590366592399409 0.58977016059807 1 1
0.674173876094127 0.673448075548013 1 1
0.435728515352259 0.435276439055006 1 1
0.468747783390355 0.468304556181861 1 1
0.512878049922782 0.51231864053822 1 1
0.703391250752312 0.702743200446273 0 0
0.611975791842268 0.611332848137688 1 1
0.392971883849106 0.392587427092867 1 1
0.79711560204153 0.796273298096055 1 1
0.682498652060674 0.681877712544328 1 1
0.629799262213061 0.629113614490699 1 1
0.621778524813725 0.621117438583017 1 1
0.428599143826451 0.428143876040735 1 1
0.539070969205729 0.538537788265899 1 1
0.434161700239421 0.433756508284236 1 1
0.841259306901304 0.840319804109436 0 0
0.393387952973909 0.392928585129799 1 1
0.50078406628518 0.500253283103325 1 1
0.494627676279624 0.494084327347579 1 1
0.448131860473757 0.447647517872281 1 1
0.559408382651823 0.55878437657412 1 1
0.710988719906861 0.710237288613449 1 1
0.554352242278357 0.553757793869666 1 1
0.341994759851581 0.3416109506481 1 1
0.569132719984647 0.568493540069827 1 1
0.589499722228629 0.588894768644477 1 1
0.365309216896741 0.364846435679867 1 1
0.583140163802175 0.582496969439655 1 1
0.763273478785179 0.762505796153377 1 1
0.703169814978944 0.702411631968952 1 1
0.564645253045211 0.563999896675527 1 1
0.595618772533838 0.595019153309524 1 1
0.37088686904951 0.370519763074989 1 1
0.273775005312029 0.273505514663538 1 1
0.673789022567291 0.67308893678381 1 1
0.679818759862561 0.679132200509462 1 1
0.492528920746806 0.492088262864227 1 1
0.545977304723829 0.545320834735082 1 1
0.420762690643776 0.420291332519383 1 1
0.373000652915708 0.372560391727221 1 1
0.397485180604324 0.397036184988577 1 1
0.549362627109462 0.548800102264543 1 1
0.682466237921955 0.681736289490653 1 1
0.410374460375347 0.409948324417152 1 1
0.608184574977453 0.607460172165764 1 1
0.658355221307598 0.657695926018839 1 1
0.690957717165941 0.69028785624465 1 1
0.390690861493913 0.390320444363657 1 1
0.260965025746975 0.260595345719922 1 1
0.340296152473002 0.339967875631562 1 1
0.613688052282621 0.6130333591866 1 1
0.69511040739313 0.694413605482435 1 1
0.414749082916572 0.41430739148084 1 1
0.0916807250209376 0.0915775986874217 0 0
0.550276514486408 0.54972661928515 1 1
0.207441374568474 0.20719802638491 1 1
0.741139481130334 0.740347325871453 1 1
0.095141450324212 0.0950689330115401 0 0
0.56224064093717 0.561614475250209 1 1
0.626160496915852 0.6255613252389 1 1
0.407557957442745 0.407073572723963 1 1
0.356987449425601 0.35659023644559 1 1
0.631821409706834 0.631203298164092 1 1
0.105850833640563 0.105707990188264 0 0
0.621029150219719 0.62042034960801 1 1
0.404290123839433 0.40389507794332 1 1
0.425308978771401 0.424825126940485 1 1
0.600917278081323 0.600298534756657 1 1
0.303367852076676 0.303063595293597 1 1
0.362527344216057 0.362076174644664 1 1
0.043866228647362 0.0437781913184884 0 0
0.51231810626819 0.511810422021231 1 1
0.675053267436634 0.67432082910199 1 1
0.669090802925559 0.668406181464372 1 1
0.586877008802692 0.586202994716394 1 1
0.435618466192753 0.435170182718522 1 1
0.335464634378407 0.335130989718534 1 1
0.563773682410637 0.563169884712608 1 1
0.463069185037742 0.462481087788286 1 1
0.442771535526536 0.44230357202019 1 1
0.274906315261954 0.274572640844051 1 1
0.20070436976689 0.200473183792832 0 0
0.409854601446783 0.40947421312422 1 1
0.629644945052718 0.628991877635285 1 1
0.514851254404962 0.514231460262158 1 1
0.585937296736655 0.585342709468707 1 1
0.280609861644652 0.280307735583577 1 1
0.361196885843281 0.360827723099266 1 1
0.442829307841591 0.442418950230836 1 1
0.574399823610903 0.573856507818629 1 1
0.641744142076579 0.641115545716246 1 1
0.683755650801432 0.682916289510976 1 1
0.715885364080285 0.715201796384174 1 1
0.689895786292098 0.68924172871526 1 1
0.534776723255087 0.534282280769001 1 1
0.614511729316746 0.613906244920726 1 1
0.492455856448012 0.491920540422461 1 1
0.463387397236812 0.462899240905744 1 1
0.550984894624878 0.550393499990797 1 1
0.697464484236208 0.696755218696601 1 1
0.478363384555759 0.477897836963402 1 1
0.377991896267805 0.377532084715151 1 1
0.633220108614272 0.632505813987025 1 1
0.644681473589214 0.644023249499152 1 1
0.567078066680134 0.566556707651815 1 1
0.2242120893237 0.224030107720563 1 1
0.592579475974191 0.591959031215026 1 1
0.693638650904889 0.692896991100646 1 1
0.443952822788318 0.443389590036088 1 1
0.464350459868947 0.463983972135745 1 1
0.745871724322164 0.745102282999523 1 1
0.477773051368102 0.477303883630022 1 1
0.576544485135407 0.575846524156314 1 1
0.637731788302764 0.636937415034002 1 1
0.235594224033133 0.23535058458168 1 1
0.440356084717831 0.4398649687397 1 1
0.25366339357646 0.253398270962344 1 1
0.551060446760336 0.550421472641336 1 1
0.591148920356797 0.590582139045273 1 1
0.200215131651653 0.199921865037752 1 1
0.458516912822007 0.458007167488147 1 1
0.451463302308085 0.451011780686834 1 1
0.441545228719026 0.441134603899233 1 1
0.552697418376711 0.552163993693283 1 1
0.7587321107565 0.757989597726304 1 1
0.653550358489373 0.652912568167124 1 1
0.601289440575229 0.600693518445693 1 1
0.366206489193996 0.365894862699604 1 1
0.401000021292697 0.400606293818761 1 1
0.368687735394804 0.368312226553355 1 1
0.57231807002997 0.571660189257562 1 1
0.396935991238545 0.3965186115197 1 1
0.900706514380443 0.899754770529721 0 0
0.430338423086659 0.429965264246768 1 1
0.701892515376371 0.701120673714342 1 1
0.493987850768663 0.493384243635805 1 1
0.747175241020733 0.746434669712868 0 0
0.467194770348983 0.466713255197075 1 1
0.450531690648709 0.450085774359055 1 1
0.290538971216259 0.290292578859017 1 1
0.638134681065952 0.637458793871625 1 1
0.314281774414057 0.313983474500683 1 1
0.631645310140137 0.631001376289512 1 1
0.37531603905962 0.374875858398426 1 1
0.662647789523943 0.661976496179585 1 1
0.33178364735385 0.331480905071823 1 1
0.491539176058635 0.491042287865971 1 1
0.583654458744136 0.583124443733769 1 1
0.52854699967745 0.52811578958464 1 1
0.460028843902681 0.459611791250542 1 1
0.46536107871584 0.464828576175357 1 1
0.579649811010905 0.578865605365799 1 1
0.592567846545692 0.591944792117738 1 1
0.581854454799849 0.581324248109702 1 1
0.310565865432957 0.31021581756711 1 1
0.331658960134793 0.331330441590662 1 1
0.537003686752212 0.536506878066818 1 1
0.624613815125882 0.623995873469572 1 1
0.645525709739466 0.64489507493377 1 1
0.751763553202828 0.751011641158449 1 1
0.273393789296104 0.273133001903542 0 0
0.478181360681631 0.477709554583062 1 1
0.481467015535003 0.480918460492622 1 1
0.603520758096479 0.602908023431922 1 1
0.576927496717983 0.576339715140616 1 1
0.412538203910586 0.41214175262427 1 1
0.458106016675805 0.457560211328395 1 1
0.423461853909087 0.422968808027034 1 1
0.576813815596383 0.57628776762482 1 1
0.514062022806485 0.513509762143752 1 1
0.779054834499299 0.778262294565938 0 0
0.559104010092835 0.558552761072802 1 1
0.640710613216059 0.639961260369933 1 1
0.262341861628363 0.262036715816841 1 1
0.608185867179832 0.607515093879959 1 1
0.214445940262977 0.21420496763424 0 0
0.505843052229129 0.505310901775917 1 1
0.464048186042745 0.463645053218132 1 1
0.451286993014164 0.450803538290781 1 1
0.229218321676599 0.228962203782698 0 0
0.472202903887985 0.471801032222243 1 1
0.836038396799341 0.835200524989656 0 0
0.499122044863558 0.498465260707523 1 1
0.745584734751204 0.74485746275061 1 1
0.278424799618454 0.278191781168485 1 1
0.586925887130904 0.58634206654499 1 1
0.498688852929685 0.498217915781054 1 1
0.57020791454712 0.569639590595657 1 1
0.597506686419869 0.596905025958706 1 1
0.698740794913646 0.697959463742343 1 1
0.366435755525622 0.366042121608596 1 1
0.484260082638951 0.483813279310454 1 1
0.944698414256162 0.943704168705268 0 0
0.559402988601961 0.558903851911791 1 1
0.493145196212871 0.492547358789896 1 1
0.779564906925898 0.77866682563276 1 1
0.395447023828864 0.39497431697397 1 1
0.320851925613861 0.320501872906439 1 1
0.464647459110991 0.464160850681101 1 1
0.416597900222404 0.416109229088376 1 1
0.354069207643554 0.353715351653362 1 1
0.533079967139625 0.532548341698825 1 1
0.440751506966485 0.440404653729765 1 1
0.942823888948911 0.941892352785075 0 0
0.485243270357157 0.484755705826189 1 1
0.628261693691172 0.627576491093412 1 1
0.532624569154253 0.532122129721989 1 1
0.493661587046095 0.493144837931308 1 1
0.386990447259073 0.386570907398795 1 1
0.642626242261159 0.641960002186213 1 1
0.475839860731669 0.475297336992507 1 1
0.578344055644588 0.577780879826105 1 1
0.335418769795668 0.335122885325016 1 1
0.237666486497179 0.237459720017657 0 0
0.687209727713862 0.686516594850971 1 1
0.391961510337618 0.391585619441707 1 1
0.188123969202451 0.18793577957296 0 0
0.664369423007915 0.663643132588375 1 1
0.721688260161238 0.720912670606558 1 1
0.713761443438274 0.713056563848993 0 0
0.642497119697903 0.641854309922309 1 1
0.762192353872031 0.76146933708252 1 1
0.507077476143245 0.50657265769078 1 1
0.408597705712345 0.408168187743032 1 1
0.510861681842806 0.51024898561644 1 1
0.143401473851575 0.143179332198901 0 0
0.534448725564909 0.533975311798574 1 1
0.431748973619159 0.431291708339837 1 1
0.436953235318773 0.436507327999644 1 1
0.619099155858131 0.618471131612755 1 1
0.358583896069599 0.35825088507344 1 1
0.632697027635677 0.632091247736979 1 1
0.326393669437869 0.326021871003462 1 1
0.719971140694591 0.719331629494083 1 1
0.401405256279661 0.400943482028052 1 1
0.674420045859194 0.673768549453944 1 1
0.353304525575618 0.352974762442132 1 1
0.408765715729983 0.408418150720406 1 1
0.484928743918105 0.484387823869671 1 1
0.376781505404794 0.376369504353897 1 1
0.228599576973989 0.228381330524715 0 0
0.458261209786408 0.457767260024163 1 1
0.279168423692312 0.278854042682893 1 1
0.659826102380593 0.65914663360624 1 1
0.336803792803915 0.336428075774664 1 1
0.486511996272945 0.486026145461263 1 1
0.672774213002303 0.672021463989367 1 1
0.632951883626843 0.632291869204786 1 1
0.441315744445075 0.440816057242921 1 1
0.591272835986756 0.590655539427314 1 1
0.444589684471461 0.444123954317869 1 1
0.285769700183675 0.285578328821102 1 1
0.559918501819578 0.559392892164205 1 1
0.282578994347989 0.282260702851196 0 0
0.395743516163943 0.395340220655338 1 1
0.410764890827669 0.410295493537501 1 1
0.708039443171372 0.707303189048289 1 1
0.676702862642288 0.675901419567155 1 1
0.415036043752323 0.41454041520981 1 1
0.634109568498361 0.633388682018188 1 1
0.482119410834115 0.481630250887886 1 1
0.379971152983747 0.379598408265789 1 1
0.46667196584072 0.46618546472534 1 1
0.498791445604106 0.498323920721981 1 1
0.781942109157571 0.781142031582202 1 1
0.30009401393833 0.299787854700529 1 1
0.682870922482038 0.682103638783465 1 1
0.502680220148763 0.502214172464154 1 1
0.305077712142264 0.304773534640572 1 1
0.363178584960542 0.362790735590867 1 1
0.544666615175935 0.544089312099626 1 1
0.438925868470381 0.438492841620946 1 1
0.434836243310556 0.434382032112428 1 1
0.615036719337208 0.614413112180952 1 1
0.512307443565148 0.511785755716184 1 1
0.590453461191305 0.589805069792399 1 1
0.466104086956464 0.465683931004925 1 1
0.582200034183445 0.581604498061395 1 1
0.462692852323302 0.462225747941984 1 1
0.466162862666117 0.465720037175941 1 1
0.391716559261496 0.391383880813853 1 1
0.492300539658369 0.491752624208195 1 1
0.789580447412611 0.788871572701126 0 0
0.499326668470754 0.49884271329688 1 1
0.49382645668302 0.493271846348019 1 1
0.49471946096153 0.494227276328058 1 1
0.450474151171994 0.450029069645311 1 1
0.49348185404381 0.49294594987345 1 1
0.523825500319436 0.523256425275836 1 1
0.849591662956969 0.848725354043206 0 0
0.601352353017468 0.600756259181403 1 1
0.611457082138305 0.610846000690622 1 1
0.438220927214311 0.437780202736315 1 1
0.681428972230606 0.680562016342771 1 1
0.251006606054709 0.250768261633535 1 1
0.748260272549752 0.747469651529637 1 1
0.518388819365298 0.517809806214722 1 1
0.320507740449628 0.32020080035095 1 1
0.499609119241722 0.499187378606761 1 1
0.514437429648636 0.513892103108392 1 1
0.513346001184393 0.512725786388652 1 1
0.0295397784421403 0.029498004920276 0 0
0.455856414890137 0.45536104432876 1 1
0.647524615880407 0.646812217056712 1 1
0.520559663676157 0.520032410053449 1 1
0.383608432447028 0.383187851340667 1 1
0.914823199385635 0.913876186823682 0 0
0.57081030913653 0.570233653104902 1 1
0.407676475967418 0.407326083436536 1 1
0.57455433748418 0.57392964320226 1 1
0.760752261697983 0.760002147774872 1 1
0.290328905556082 0.290055365793136 1 1
0.422718894318386 0.422262652980015 1 1
0.527936931022966 0.527434684602839 1 1
0.253822527079986 0.253570004574758 0 0
0.380059877442439 0.379648187757451 1 1
0.577884951427831 0.577174258899736 1 1
0.421846382996759 0.421422607878875 1 1
0.450809747503123 0.450348087814386 1 1
0.411402880317388 0.410984891923243 1 1
0.289186317815799 0.288959428407824 1 1
0.44169512972018 0.441175250820662 1 1
0.395136247987781 0.394705730994264 1 1
0.151554743635712 0.151440778933749 0 0
0.570733931003455 0.570157250824493 1 1
0.555184294756233 0.554608873242464 1 1
0.73976338885891 0.738885430522642 1 1
0.656497946764503 0.655854835648473 1 1
0.20622798700102 0.205961994552161 0 0
0.528784274921091 0.528252082566538 1 1
0.843958006884312 0.843053283689405 0 0
0.533036381988317 0.532559087230566 1 1
0.328974975059369 0.328655633055028 1 1
0.734534748614164 0.733617710603312 1 1
0.327036703210544 0.326743773610723 1 1
0.638446784771172 0.637864591595068 1 1
0.722215385824099 0.721493042935237 1 1
0.432898703833335 0.432462262704727 1 1
0.475563453611617 0.475039359941785 1 1
0.613247656800762 0.612668900347317 1 1
0.521163365582766 0.520583059753069 1 1
0.333831806308144 0.333495596874635 1 1
0.85322261289112 0.852333294877244 0 0
0.593140257020736 0.592482346398888 1 1
0.58953765004563 0.589014814446571 1 1
0.414067328234174 0.413595983495101 1 1
0.258155052350525 0.257841904954703 1 1
0.476736585124279 0.47626525880175 1 1
0.513133205927644 0.512603121472225 1 1
0.725393758114582 0.724693306019717 1 1
0.388741090895545 0.388377777086787 1 1
0.389314733908023 0.388979714297779 1 1
0.375446466734306 0.375032849062698 1 1
0.652403836176943 0.651782851147216 1 1
0.62517022625328 0.624501570939003 1 1
0.58952284276303 0.588996639047994 1 1
0.667630383775021 0.666837687666532 1 1
0.0332711254617924 0.0331914270548868 0 0
0.468431224561608 0.467889989256641 1 1
0.34119960520526 0.340772465719569 1 1
0.757630702423721 0.756959694591335 1 1
0.516890561808392 0.516326049019393 1 1
0.585122767549045 0.5844837850004 1 1
0.314603981222525 0.31426976826717 1 1
0.410712987987137 0.410321856165329 1 1
0.636251295880441 0.635522799186022 1 1
0.486036782380466 0.48553364114155 1 1
0.518860580871688 0.518263425431029 1 1
0.669434422214607 0.668837184237604 1 1
0.447119468790974 0.446651648786787 1 1
0.329499123356236 0.329124368821818 1 1
0.354710082322949 0.354360867031475 1 1
0.319783409830359 0.319423964946967 1 1
0.554158089051749 0.553576923961689 1 1
0.457243848190211 0.456776942185963 1 1
0.423295972873881 0.422877234064713 1 1
0.702796067413072 0.702061909841172 1 1
0.639151221053729 0.638380605371262 0 0
0.373463389123997 0.373107136075999 1 1
0.280630213367562 0.280345067578958 1 1
0.662252703978479 0.661633648018072 1 1
0.438904707785132 0.438415534716503 1 1
0.573437214313858 0.57281569502947 1 1
0.393575404011344 0.393235542150633 1 1
0.641226982215085 0.64057553492128 1 1
0.557696272863013 0.557096936855921 1 1
0.397007499653726 0.396536464813811 1 1
0.936117047556982 0.935065079274594 0 0
0.620786169831645 0.620173481060414 1 1
0.243187817076385 0.242878153418955 1 1
0.358805722604988 0.358429422737517 1 1
0.414410507540811 0.413917851590139 1 1
0.388073324912692 0.387664124459982 1 1
0.314272951807838 0.31389941463414 1 1
0.464159312127162 0.463632091623128 1 1
0.193844548541773 0.19362833698463 0 0
0.562194896868493 0.561636549857547 1 1
0.424343262678414 0.423876514676816 1 1
0.399620257950813 0.399217308863698 1 1
0.419826921071235 0.419372816735121 1 1
0.595546263429842 0.594870562550534 1 1
0.352033375426037 0.351637777473243 1 1
0.623485513302307 0.622787019169076 1 1
0.115114662478982 0.115081862106662 0 0
0.793735087615795 0.792892330378583 1 1
0.528250883507295 0.527677658587465 1 1
0.434713555513212 0.434225699914662 1 1
0.5767249295642 0.576148275573322 1 1
0.431567788163423 0.431114237474865 1 1
0.523893572631241 0.523399337572904 1 1
0.427692321595415 0.427213193293486 1 1
0.548614331707528 0.548058947320303 1 1
0.589118526893864 0.588500926442858 1 1
0.363416057704967 0.363061498318299 0 0
0.495194322598692 0.494702771765142 1 1
0.715987221855093 0.715211153972528 1 1
0.308777380330519 0.308449024391486 1 1
0.215772258439555 0.215514669784033 0 0
0.329016614063593 0.328688698152281 1 1
0.307703898106387 0.307284001059582 1 1
0.807150068370371 0.806268059347706 0 0
0.307930031030722 0.307598466143961 1 1
0.669664887410669 0.668934602440106 1 1
0.630186643784087 0.629440190656015 1 1
0.242014188852364 0.241780699621378 1 1
0.534458332566126 0.53391678214205 1 1
0.382351433741458 0.381913710186595 1 1
0.726782992680566 0.72601033763511 1 1
0.575209709043491 0.574718620928296 1 1
0.611371130848396 0.610644986736539 1 1
0.553681819691887 0.5531213207914 1 1
0.186732008571155 0.186493156295776 0 0
0.337105671170805 0.336801399338402 1 1
0.62215862611044 0.621472987363656 1 1
0.547143843177599 0.546564222908082 1 1
0.267121748112473 0.266842561063197 1 1
0.294281346509765 0.293955770734616 0 0
0.644046233568031 0.64341604104801 1 1
0.69701744948678 0.696356521713659 1 1
0.427451846694002 0.42697951699652 1 1
0.600867837363559 0.600299128760286 1 1
0.316832909471859 0.31639896310799 1 1
0.442697706218846 0.442194603083677 1 1
0.329768271001607 0.32936135765801 1 1
0.26172082221211 0.261478090747963 1 1
0.608457711725632 0.607928997567288 1 1
0.421278655744578 0.420772819471335 1 1
0.483919563986858 0.483430623133549 1 1
0.372619657687233 0.372120763130514 1 1
0.684622220013321 0.683859347060316 1 1
0.449200183592724 0.44873958476113 1 1
0.504545398225264 0.504009282191018 1 1
0.620432728261221 0.619818658681776 1 1
0.675758403790871 0.674996595659666 1 1
0.209795061747346 0.209598617392539 0 0
0.427097076854896 0.426641943926392 1 1
0.607372109287216 0.606840368178412 1 1
0.683597709573025 0.682900227399942 1 1
0.871178182689009 0.870345547244138 0 0
0.314968067522101 0.314617076776533 1 1
0.583388209813617 0.582720513852772 1 1
0.413552928724635 0.413184402299304 1 1
0.538661485792212 0.538097178018753 1 1
0.40260886188542 0.402129541363227 1 1
0.346597610562015 0.346252984091813 1 1
0.386060573643187 0.385669153878988 1 1
0.456401960743168 0.455903077766977 1 1
0.859197167562017 0.858301781334122 1 1
0.699825145972016 0.699146959611239 0 0
0.538811879091954 0.538280256964144 1 1
0.349710626181638 0.34931835350176 1 1
0.643397270003928 0.642609259355441 1 1
0.605284056932355 0.604536036382337 1 1
0.382300508306272 0.381922917028877 1 1
0.415025182211511 0.414596833593316 1 1
0.421699994290659 0.421336456038246 1 1
0.391163770531826 0.390722614203845 1 1
0.824688532711025 0.823670140459903 0 0
0.562078996621553 0.561500589703292 1 1
0.434560248911194 0.434168929686741 1 1
0.435155943144717 0.434736234163259 1 1
0.492852524990874 0.492474576750693 1 1
0.295089672307862 0.29475155178339 1 1
0.452274042759037 0.451855774655264 1 1
0.546532302884103 0.545958654000884 1 1
0.427497372126164 0.426946230616652 1 1
0.41299070810177 0.412538971882297 1 1
0.267590018141904 0.267295804010644 1 1
0.540579130114615 0.540103602372366 1 1
0.53096139457322 0.530392775895372 1 1
0.637780474073708 0.637058323527788 1 1
0.561751406095581 0.561258174001353 1 1
0.312208697962024 0.311928050053703 1 1
0.483625682903499 0.482997885767771 1 1
0.601161649232351 0.600512634106491 1 1
0.540780917869459 0.540338559042133 1 1
0.641217350046921 0.640653958236728 1 1
0.620412826077624 0.61976379061783 1 1
0.569843043651036 0.569320495404946 1 1
0.552731975545613 0.552159217712912 1 1
0.468707145508807 0.468243145000208 1 1
0.71612825250097 0.715389261464986 1 1
0.573205023335948 0.572619850368301 1 1
0.553609139938753 0.553034907326965 1 1
0.466225676224515 0.465735111361201 1 1
0.393321279536388 0.392849262695184 1 1
0.449630027682468 0.449054841194735 1 1
0.628921169482957 0.628208990793004 1 1
0.467611154274962 0.467085418476148 1 1
0.501950599830591 0.501466937118566 1 1
0.727252403389741 0.726482405038085 1 1
0.332502379757648 0.332184204429153 1 1
0.207069431617145 0.206794608215062 1 1
0.497394640426255 0.496864479815086 1 1
0.61538622839595 0.614803976081172 1 1
0.440419495662833 0.439976627450991 1 1
0.63648488101988 0.635823868994046 1 1
0.56693839556218 0.566314253390607 1 1
0.424294612635568 0.423821327630016 1 1
0.569664012356313 0.569029619406468 1 1
0.416583964851004 0.416161634246879 1 1
0.669076523189862 0.668298471243212 1 1
0.577423720364366 0.576845072618539 1 1
0.350128137500558 0.349782153521072 1 1
0.400713713119012 0.400196036453368 1 1
0.498240379721811 0.497689350112207 1 1
0.407720807883851 0.407325328287537 1 1
0.427929730330486 0.427477160834153 1 1
0.451771453103457 0.451316864604688 1 1
0.329711470255134 0.329345876440605 1 1
0.637618786694668 0.636943787945534 1 1
0.626025577905361 0.625374440578694 1 1
0.629346868591102 0.628625387814416 1 1
0.701450617822858 0.700628111243964 1 1
0.373655337897443 0.373195632660669 1 1
0.361325781047454 0.360943962577761 1 1
0.399882798730352 0.399462259819334 1 1
0.641352425386451 0.640543704995644 1 1
0.432709691315536 0.432277149178245 1 1
0.234846479851222 0.234579924976843 1 1
0.68534260694699 0.684625869373014 1 1
0.333374452326602 0.333007317722312 1 1
0.439046509424994 0.43867522051123 1 1
0.381841817534397 0.381420875928178 1 1
0.559678333591179 0.559129752474931 1 1
0.375003677109701 0.374593039873621 1 1
0.577363082873009 0.576758603581574 1 1
0.414245940100433 0.413761512369786 1 1
0.321174627729746 0.320852316867536 1 1
0.23989571409363 0.239652629512208 1 1
0.775830679133057 0.774950517496036 1 1
0.560054345807212 0.559390568105357 1 1
0.514737343835392 0.514120742703294 1 1
0.578549541101579 0.578020531553377 1 1
0.52593996921692 0.525319793181445 1 1
0.590597407138504 0.589959105584395 1 1
0.281997704963488 0.281655446312513 1 1
0.414087971955235 0.413704555538182 1 1
0.487278892462371 0.486692205370491 1 1
0.431242251629046 0.430816162824395 1 1
0.677016978457234 0.676367004149213 1 1
0.583328072291287 0.582728774278362 1 1
0.421939695441686 0.42144894432188 1 1
0.511389226469531 0.510841785733852 1 1
0.545745225059956 0.545262625606095 1 1
0.71527784529128 0.714524371869256 1 1
0.46047784423769 0.460022730990311 1 1
0.576296960824527 0.575622670819208 1 1
0.586971934263372 0.586362539767524 1 1
0.249509203639116 0.2492014618004 1 1
0.35261334679211 0.352320811806353 1 1
0.285666272172553 0.285359916577652 1 1
0.455402128327515 0.454896074273481 1 1
0.414051076460514 0.413553765369436 1 1
0.732457904783745 0.731718772550376 0 0
0.465426046838631 0.464940411771555 1 1
0.753358843569983 0.752600339101364 1 1
0.7238310533217 0.723070792174293 0 0
0.600540804015826 0.600011107780658 1 1
0.557635923724517 0.557037747596753 1 1
0.462345510501633 0.461789709989272 1 1
0.377108782315399 0.37671964572997 1 1
0.664950042867343 0.664300908313825 1 1
0.660750009667603 0.660058294855445 1 1
0.474565156355087 0.474067064444549 1 1
0.451444800681539 0.450985804031318 1 1
0.506261750723594 0.50567397423501 1 1
0.462653360099279 0.462172215918471 1 1
0.566132022272731 0.565532593863907 1 1
0.396836929016401 0.396374192576338 1 1
0.49518521699475 0.494665292227912 1 1
0.418752977578464 0.418254946546235 1 1
0.486107604221058 0.485638884486795 1 1
0.319187707393277 0.318889703324958 1 1
0.514211193410017 0.513714855075848 1 1
0.465299452930523 0.464839498973427 1 1
0.488174726984859 0.487630928801929 1 1
0.481810642378067 0.481275529380527 1 1
0.714914461249751 0.714244111380167 1 1
0.415884347374301 0.415409051210151 1 1
0.361683646823701 0.361325458155885 1 1
0.477261162300308 0.476786367288648 1 1
0.387935021821162 0.387495361185421 1 1
0.706855873502814 0.706169214752002 1 1
0.436780306705617 0.436359549962325 1 1
0.501023264422277 0.500518467912134 1 1
0.369384590542316 0.368996767062822 1 1
0.431391063283082 0.430976197310422 1 1
0.81612199163276 0.815296621016788 0 0
0.560926267786998 0.560421136344602 1 1
0.69302159297525 0.692211898256118 1 1
0.37002282176949 0.369618816227528 1 1
0.227556521889355 0.227358752173501 1 1
0.504032356093968 0.503492727410189 1 1
0.366371065297115 0.36603499338353 1 1
0.575361552731334 0.57474458169381 1 1
0.960029376838293 0.959057622526436 0 0
0.611401699093064 0.610785737271279 1 1
0.707694783265313 0.706967453588363 1 1
0.450681679833612 0.450187110927958 1 1
0.521872454787732 0.521246821330731 1 1
0.647759147038439 0.647120355385195 1 1
0.526262589589864 0.525736177784021 1 1
0.630095078643238 0.629558983021295 1 1
0.615755014334717 0.615136553477289 1 1
0.646731332629202 0.646024264890798 1 1
0.667546206610871 0.666890283625113 1 1
0.72980481974972 0.728972230233443 1 1
0.325778534963037 0.325440431929963 1 1
0.341431454353141 0.341013301582872 1 1
0.624060811207746 0.623328288028408 1 1
0.467390139602434 0.466899931733544 1 1
0.640243768665582 0.63958677934767 1 1
0.499034881355662 0.498514111153833 1 1
0.257446762854767 0.257232932163613 1 1
0.486157838124676 0.48570805601893 1 1
0.489857842208174 0.489347841452023 1 1
0.447568720503867 0.44713162562632 1 1
0.847023394120592 0.846226348613458 0 0
0.621019485396684 0.620404440605505 1 1
0.294721586973384 0.294425733793343 1 1
0.371927779487297 0.371516282701234 1 1
0.622571899879139 0.621865625662431 1 1
0.787678164076558 0.786840375166737 1 1
0.544703117198641 0.544156075253836 1 1
0.630814177091818 0.63018909449537 1 1
0.598969819641675 0.598357669721053 1 1
0.506059021824362 0.505519546399227 1 1
0.534128353567132 0.533641337162907 1 1
0.114508948235841 0.114388430397982 0 0
0.487791182435122 0.487215033712821 1 1
0.292679514384216 0.292476213585669 1 1
0.302813223679683 0.302486844718252 1 1
0.825900630633063 0.825068665074187 0 0
0.65396971374013 0.653407338970995 1 1
0.499541079968617 0.498989995148682 1 1
0.450894131566165 0.450401772554847 1 1
0.769259548424132 0.76834485478717 1 1
0.605832692283626 0.605101661495081 1 1
0.689045564173558 0.688393059874457 1 1
0.581560820602368 0.580914059847157 1 1
0.617150281326026 0.616532854308889 1 1
0.516292070864199 0.51575535070922 1 1
0.347819465735671 0.3474545670486 1 1
0.339856744720582 0.339473282977415 1 1
0.705730693452033 0.705013477027161 1 1
0.539250933434814 0.538651574230416 1 1
0.102295974573999 0.102227585663027 0 0
0.674946910338894 0.674167227826415 1 1
0.51017918866105 0.509627079885689 1 1
0.485913074925498 0.485415573197528 1 1
0.476109740899531 0.475630913762595 1 1
0.313958437695691 0.313685369433247 1 1
0.337792513376887 0.337460614299096 1 1
0.790486329637651 0.78961185617618 0 0
0.46230909546159 0.46185523165959 1 1
0.663141854115259 0.662464158478107 1 1
0.38707935833509 0.386640730144747 1 1
0.409896171428466 0.409489805711016 1 1
0.627110579889902 0.626409293817751 1 1
0.745578600881819 0.744866235838425 1 1
0.367312039908672 0.366946595582574 1 1
0.299998222210333 0.299704356960787 1 1
0.501894536367653 0.5014471830133 1 1
0.665917578041649 0.665285631786887 1 1
0.40231146981 0.401905302360239 1 1
0.356463968347531 0.356078895148267 1 1
0.617113853103591 0.616518690249215 1 1
0.690796786364282 0.690190494669288 1 1
0.530497844111968 0.5299547010224 1 1
0.400896694748097 0.400378068012232 1 1
0.558583917996104 0.558083630217768 1 1
0.484493219430535 0.483948907545668 1 1
0.4187753404669 0.418342540960952 1 1
0.463048050010736 0.462587834698226 1 1
0.325069307714206 0.324756875367472 1 1
0.549953456369215 0.549390188129974 1 1
0.732743943817375 0.731897236106718 1 1
0.560217078692743 0.559657468484978 1 1
0.440175593464342 0.439753653047554 1 1
0.473273053622035 0.472755546057633 1 1
0.42656788769459 0.4260824244152 1 1
0.628482488283907 0.627814749854909 1 1
0.428136098425575 0.427762507331721 1 1
0.77558466926016 0.774811030458694 1 1
0.519344674598126 0.518733761516738 1 1
0.471759656788985 0.471272108253179 1 1
0.471047525998911 0.470561731691331 1 1
0.603061782519711 0.60251551513986 1 1
0.495131243241026 0.494577281132193 1 1
0.388775272183595 0.388399839044175 1 1
0.337228523840235 0.336892718018919 1 1
0.791774807404621 0.790893614493984 1 1
0.581411669555779 0.580848023851142 1 1
0.446072993182002 0.445685602425784 1 1
0.71728073778716 0.71653806128295 1 1
0.502267971397386 0.501744410348106 1 1
0.425975933585862 0.425583303255701 1 1
0.515744247115628 0.515100259706715 1 1
0.715204277417624 0.714462802599539 1 1
0.231108848949177 0.23081255095715 1 1
0.488683919661199 0.48816166103299 1 1
0.544961611385447 0.544391441577756 1 1
0.496906485558577 0.496450939595138 1 1
0.824188348999411 0.823378229562502 0 0
0.447774028828185 0.447263767513407 1 1
0.204852071810704 0.204689748034872 0 0
0.365278532634017 0.364823572827226 1 1
0.745015534416986 0.744248895940387 1 1
0.0906305715053448 0.0904887754146867 0 0
0.270014082978194 0.269682595590047 1 1
0.320704398355832 0.320309243338102 1 1
0.556107645650731 0.555517183428511 1 1
0.643072811501177 0.642462328948431 1 1
0.405810806200801 0.405459124392823 1 1
0.456349333974181 0.455880854067496 1 1
0.608701747622324 0.607985424856284 1 1
0.550683089032827 0.550153805904177 1 1
0.294753694352322 0.294453472982138 1 1
0.304347560381429 0.304141311129681 1 1
0.355178130570755 0.354774188391596 1 1
0.512651370221446 0.512200482653357 1 1
0.453407653727389 0.452940314788695 1 1
0.417397908250836 0.416968394974308 1 1
0.393845226559503 0.393476467187835 1 1
0.359018118745759 0.358594596989037 1 1
0.545797819115922 0.545265797190122 1 1
0.570039851411694 0.569452579610054 1 1
0.674979024109099 0.674193202156679 1 1
0.286569669519188 0.286242186866531 0 0
0.404624058735051 0.404165337565991 1 1
0.502983318114429 0.502420460044621 1 1
0.585514948780409 0.584838040937293 1 1
0.481097302779298 0.480532143656339 1 1
0.378954420963473 0.3785879750267 1 1
0.526218143801907 0.525670681510828 1 1
0.840437275537562 0.839662845983289 0 0
0.677569422995736 0.676848973976564 1 1
0.370738705488551 0.370363679640876 1 1
0.500977433488959 0.500509818826643 1 1
0.565281868323532 0.564763354484338 1 1
0.422409078950439 0.421944231111163 1 1
0.478274929466657 0.477748242153597 1 1
0.375664098655975 0.375260673437013 1 1
0.447944821736941 0.447533673612094 1 1
0.380193931445468 0.379851702666709 1 1
0.517533583843632 0.516980111743274 1 1
0.477097667436772 0.476648554997421 1 1
0.639020060131056 0.638272301440402 1 1
0.606904581899887 0.606313933241402 1 1
0.61638760941354 0.615809033643778 1 1
0.583772718153988 0.583147287423175 1 1
0.579635427892521 0.579088644528804 1 1
0.0926926251153793 0.0926233251485254 0 0
0.418707227585755 0.418296188297178 1 1
0.517332806631257 0.516860015897101 1 1
0.343475633659064 0.343090395786405 1 1
0.487951833206506 0.487428795213686 1 1
0.591008245068851 0.590343983753876 1 1
0.713454905213741 0.712603849570363 1 1
0.452701959875538 0.452194146154698 1 1
0.656867719331721 0.65604184054766 1 1
0.451899974835669 0.451386242999942 1 1
0.663429569649389 0.662846058711989 1 1
0.700360938698656 0.699613573261795 1 1
0.354717458994412 0.354327979922653 1 1
0.564453141472282 0.56383165246959 1 1
0.321832023468025 0.321482717884459 1 1
0.552860958245894 0.552244174673865 1 1
0.3830036257223 0.382598273122347 1 1
0.186238909472022 0.186038270927631 0 0
0.530276104710553 0.529736530836028 1 1
0.400856366112793 0.400359624771017 1 1
0.517575938967272 0.516986979237422 1 1
0.22530525626782 0.225076085253316 0 0
0.436430938522378 0.43594433366554 1 1
0.575103141319188 0.574573935488906 1 1
0.613111067180203 0.612541162515381 1 1
0.423140743687203 0.422643709074813 1 1
0.563388715480636 0.562858388722209 1 1
0.329870645167248 0.329524452631735 1 1
0.524711265662217 0.524090987947237 1 1
0.496589741580337 0.496090037353329 1 1
0.571762924146773 0.571144588085476 1 1
0.301966375925028 0.301590470634424 1 1
0.602172133128003 0.601565511926186 1 1
0.369829999200397 0.369424412472375 1 1
0.793597026969503 0.792771737673491 1 1
0.461898516826639 0.461420323787292 1 1
0.511800978859959 0.51133596748179 1 1
0.730952885448089 0.730195496122898 1 1
0.432442447955733 0.432011036153378 1 1
0.138003212875705 0.137896742212582 1 1
0.500049967080154 0.499524761030797 1 1
0.59818716136031 0.597523048626817 1 1
0.497306173274664 0.496797444572433 1 1
0.363037963441424 0.362585410518092 1 1
0.691171819129172 0.690380925864689 1 1
0.568402115660125 0.56776890735492 1 1
0.504739961499854 0.504163020215126 1 1
0.351114935339596 0.350720822407396 1 1
0.314473805138681 0.314112501241061 1 1
0.367920067072286 0.36756416388398 1 1
0.498961938990605 0.498453875620482 1 1
0.505328218886602 0.504819691984393 1 1
0.69067315083471 0.689956139779557 1 1
0.294861042315807 0.294553251166381 1 1
0.324355200801539 0.324046332540175 1 1
0.443722094115828 0.443318201223971 1 1
0.194820609080659 0.194595348339034 1 1
0.699382005286083 0.69867348652385 1 1
0.253596401864907 0.253350412005336 1 1
0.413788927653532 0.413415504691967 1 1
0.644370157775866 0.643700556296889 1 1
0.641260006948443 0.640705213380752 1 1
0.579624501314205 0.579106983136891 1 1
0.622711625752978 0.622038522503519 1 1
0.665436874259136 0.664576315690416 1 1
0.206665630981864 0.20641521718113 1 1
0.551720115509999 0.551077570593394 1 1
0.386882514311589 0.386494010605408 1 1
0.703057263677257 0.702352963496152 1 1
0.678952366736713 0.678220631145924 1 1
0.616667029415526 0.61610237147173 1 1
0.559834004585565 0.559262293393329 1 1
0.42669436856494 0.42627410338275 1 1
0.460983460640588 0.460498693743604 1 1
0.4725323265942 0.47201878135507 1 1
0.600134165187927 0.599499855552888 1 1
0.574156261308819 0.57352530310065 1 1
0.768845008388195 0.767968940471029 1 1
0.712158859250157 0.711364112171525 1 1
0.484168359264682 0.483639605591802 1 1
0.705244588400206 0.704408169899393 1 1
0.58776280283047 0.587180642761142 1 1
0.581107076594961 0.580496769144323 1 1
0.501250860179937 0.5006971014186 1 1
0.478729242527905 0.47820340610437 1 1
0.519196863354397 0.518673999244171 1 1
0.625388961658704 0.624681710471766 1 1
0.578880814360554 0.57833476619073 1 1
0.36611190505939 0.365744795511554 1 1
0.566107908088392 0.565485140112789 1 1
0.451334130522587 0.450796571068676 1 1
0.180853420119003 0.180651208773118 0 0
0.739084311558747 0.738292275918609 1 1
0.636802609384302 0.636150688806242 1 1
0.573125556161371 0.572490176067715 1 1
0.253997391288249 0.253754533521226 1 1
0.322352979954477 0.32204134538297 1 1
0.470760981664286 0.470254423964764 1 1
0.736005090837267 0.735298844161959 1 1
0.3021800544126 0.301876369166335 1 1
0.821937999360843 0.821090194193886 1 1
0.260524486648784 0.260323327360285 0 0
0.384500131276235 0.38407275587422 1 1
0.23530343703265 0.235129139565484 1 1
0.383084070946335 0.382693414072417 1 1
0.412888386844924 0.412530218282402 1 1
0.786856214839152 0.785945959287234 1 1
0.231048083260476 0.230747330630398 0 0
0.515282251042536 0.514756324953325 1 1
0.621501703285526 0.620821757490053 1 1
0.286694672587101 0.286410984860333 1 1
0.512041533942312 0.511586388722488 1 1
0.435293217615057 0.434865924448795 1 1
0.557881505329618 0.557314233521352 1 1
0.31930115958732 0.319011395385031 1 1
0.27881123148909 0.278497112388126 0 0
0.480330951994241 0.479911506015235 1 1
0.845402673378597 0.844581876716615 0 0
0.520436248194159 0.519895253070962 1 1
0.521947766573448 0.521403835165051 1 1
0.369474297980925 0.369072742748023 1 1
0.70864172061394 0.707857062314574 1 1
0.599636046121722 0.599013790498308 1 1
0.315782138516964 0.315448702005611 1 1
0.504382899978533 0.503839796825954 1 1
0.339501678284497 0.339156123091553 1 1
0.406054502835355 0.40567196387554 1 1
0.330068448433093 0.329666608867489 0 0
0.769864350035964 0.769073044486778 0 0
0.470586276319296 0.470134385082615 1 1
0.600128301343138 0.599536481611085 1 1
0.310773741697719 0.310463172513557 1 1
0.43619160477271 0.43576264034778 1 1
0.536844991959891 0.536265791717625 1 1
0.856377678187238 0.855515933611511 1 1
0.716929040799403 0.71626391373365 1 1
0.524582121286971 0.524005394745291 1 1
0.450425148123155 0.449973161444843 1 1
0.590015859972458 0.589435582449143 1 1
0.765061631541902 0.764265072391498 0 0
0.388672169692294 0.388243246919214 1 1
0.517199067662489 0.516724662045004 1 1
0.545742054191074 0.54506034153708 1 1
0.234755087773647 0.234485179120335 1 1
0.439094568439133 0.438664766636126 1 1
0.517430200322162 0.517017221405936 1 1
0.467611091915543 0.467058451824674 1 1
0.0965431033778365 0.0964359891311863 0 0
0.617755307967393 0.617155210163617 1 1
0.712317970401957 0.711619339675205 1 1
0.302690091044867 0.302399172346758 1 1
0.827882583939984 0.82704820292592 1 1
0.351632481799963 0.351320463895241 1 1
0.475908158438094 0.475435244486927 1 1
0.530571694238651 0.529962396275824 1 1
0.53826353124134 0.537646054292903 1 1
0.42461321425554 0.424137974031724 1 1
0.354237928940307 0.353862056573528 1 1
0.832532379875166 0.831547749800854 0 0
0.977975402997901 0.976900891941454 0 0
0.550079481995769 0.549558968966753 1 1
0.629236000872004 0.628596610194288 1 1
0.286418471856796 0.286109445240864 1 1
0.536780678364514 0.536250551922596 1 1
0.60415579057747 0.603569436326121 1 1
0.498838936174996 0.498299092686227 1 1
0.381518539009874 0.381104912004504 1 1
0.648385688952072 0.647678332362537 1 1
0.669487525269451 0.66884403047667 1 1
0.420501903587682 0.419988013402284 1 1
0.440988056794811 0.440555343204385 1 1
0.380483256327791 0.380105997461768 1 1
0.366829541801172 0.36640067785913 1 1
0.574214875264688 0.573652259724844 1 1
0.816487396671824 0.815679451756434 0 0
0.400230750107998 0.399891232692085 1 1
0.385376762184649 0.38498734342076 1 1
0.311131108156373 0.310840541688722 0 0
0.47131765005849 0.470884674269919 1 1
0.566349146059005 0.565765660218409 1 1
0.607908769959182 0.607269679646897 1 1
0.369818680503036 0.369436378960341 1 1
0.456796060842724 0.456389934535388 1 1
0.709577228788969 0.708860637014116 0 0
0.614469500719637 0.61384561653991 1 1
0.121315252711537 0.121234695101776 1 1
0.480611197896374 0.480126628474487 1 1
0.681705004259779 0.680997702577844 1 1
0.548285382151366 0.547754996926577 1 1
0.668839996175664 0.668139569035909 1 1
0.786472343730934 0.785679851739347 1 1
0.645607967467814 0.644947411229665 1 1
0.376811595689021 0.376370000622537 1 1
0.403317914369373 0.402911264419743 1 1
0.333810907833659 0.333512340326549 1 1
0.523967168964317 0.523364971665602 1 1
0.706906109593587 0.706130201929123 0 0
0.509280707430509 0.508687230569562 1 1
0.50798025434651 0.507374923263132 1 1
0.381506227767093 0.381154134018392 1 1
0.177327836202921 0.177132909541594 0 0
0.49636215338298 0.495857742038378 1 1
0.629814034382171 0.629249794396164 1 1
0.667026078676858 0.66624963475736 1 1
0.329281953200711 0.328901132149634 1 1
0.623513202868008 0.622839924470476 1 1
0.53030043259103 0.529755263430002 1 1
0.219223925178993 0.218931039679137 0 0
0.410237767559096 0.409799575987752 1 1
0.560370208369639 0.559728590804149 1 1
0.50272257940556 0.502199579493804 1 1
0.417671491283108 0.41729250116524 1 1
0.295321223366863 0.294921221434878 1 1
0.502543712482265 0.50203842720879 1 1
0.566344728744487 0.565764807998596 1 1
0.471024732035171 0.4705341563928 1 1
0.701310622324966 0.700568820942642 1 1
0.211422569739211 0.211092873521899 1 1
0.732563980285266 0.731770412588176 1 1
0.478410507272364 0.477919386294501 1 1
0.580056379390401 0.579403109651745 1 1
0.399137322349195 0.398665529499668 1 1
0.451628805722764 0.451156640626572 1 1
0.899081458060542 0.898180662080908 0 0
0.33671913590669 0.33638663808471 1 1
0.217556258036161 0.217354974393263 1 1
0.61461980404071 0.613904303404032 1 1
0.740118125178688 0.739398681777011 0 0
0.326892610453673 0.326464956059667 1 1
0.56933421702338 0.568715810819956 1 1
0.542777727866737 0.542263414774453 1 1
0.337103381413911 0.336762580983774 1 1
0.20807787161983 0.207903173177008 1 1
0.484460620277442 0.483944277110576 1 1
0.468945879310283 0.468478304413603 1 1
0.647596537416163 0.646972852676613 1 1
0.436427610698839 0.435955472418076 1 1
0.545815928248221 0.545231399079154 1 1
0.355531030593174 0.355133336157867 1 1
0.561214823140984 0.560668641756162 1 1
0.596480686429293 0.595824651180073 1 1
0.459088957830718 0.458635572663012 1 1
0.701527797066883 0.700899620973368 1 1
0.474401946429405 0.473926825642766 1 1
0.550197483556548 0.54967038890738 1 1
0.622478506861045 0.621837186966855 1 1
0.526570868281417 0.526010891820474 1 1
0.535580025388144 0.53503042673309 1 1
0.398936429506231 0.398552035428862 1 1
0.52004642586001 0.519596970442614 1 1
0.4510393902247 0.450557334295907 1 1
0.772633860082563 0.771881548046865 0 0
0.472108055583678 0.471690646600822 1 1
0.453788144414815 0.453288533666895 1 1
0.279840336637959 0.279533313912147 1 1
0.688715703263586 0.687989256628741 1 1
0.502923135887501 0.502454979110978 1 1
0.393082588566134 0.392645895955675 1 1
0.494150260005742 0.493566682036047 1 1
0.559176537933156 0.558524408007823 1 1
0.585265328836493 0.584586484442955 1 1
0.638327306573169 0.637576429734802 1 1
0.451394912065409 0.450843423398056 1 1
0.492895545159181 0.49226573739166 1 1
0.743075991275088 0.742236832009603 1 1
0.523462589357852 0.522939116991985 1 1
0.499647362828555 0.499213261725932 1 1
0.519073199821694 0.51853910079156 1 1
0.711926718712439 0.711254095337106 0 0
0.46178736481358 0.461334593457384 1 1
0.403901521620093 0.40351162330394 1 1
0.54434923391447 0.543742388486955 1 1
0.767005756905943 0.766231975687228 1 1
0.420751392135442 0.420418015338749 1 1
0.350092709025408 0.349761325155533 1 1
0.428857739351146 0.428412612919819 1 1
0.640767594564691 0.640097024969526 1 1
0.556518405886603 0.555867404888299 1 1
0.400939320477153 0.400499767456055 1 1
0.405633459110817 0.405220387086053 1 1
0.549804697597241 0.549175642737435 1 1
0.433671669496133 0.433268432449985 1 1
0.579767548698111 0.579241513372085 1 1
0.499947855102189 0.499363831879146 1 1
0.611746229261316 0.611140927324477 1 1
0.527240787603916 0.526788973585851 1 1
0.639406086574232 0.638829650492216 1 1
0.597284651345782 0.596646236282019 1 1
0.326527277050901 0.326204780395123 1 1
0.605047003494055 0.604452518075337 1 1
0.520870804528893 0.520370576136711 1 1
0.6181499568211 0.617473084210041 1 1
0.0118709314298496 0.0119092255625282 0 0
0.61199081846271 0.611311174606588 1 1
0.251011387933853 0.250721424111865 1 1
0.389047072703378 0.388688378509381 1 1
0.374307202485486 0.373966604347654 1 1
0.5317373314135 0.531106242351356 1 1
0.529057174105984 0.528535793043822 1 1
0.579338564303694 0.578797738585392 1 1
0.628397020561462 0.627723670223636 1 1
0.52932182438668 0.528663519694293 1 1
0.544869682457028 0.544367665005808 1 1
0.440765104662019 0.440365994350861 1 1
0.203999534472014 0.203695816204752 1 1
0.197688129610241 0.197478444582992 0 0
0.416938870452051 0.416524464452654 1 1
0.419908980798766 0.419553272699071 1 1
1.00580660231302 1.00485145599073 0 0
0.540873451332484 0.540337075566532 1 1
0.433370029924068 0.432876696012749 1 1
0.39543273280202 0.395089501599844 1 1
0.460372919984892 0.459888064898341 1 1
0.577020057062003 0.576461424694316 1 1
0.14005462292724 0.13987954748337 1 1
0.380216584012818 0.379812363981491 1 1
0.515896850569096 0.515293414490211 1 1
0.31089585450047 0.310455038865508 1 1
0.505711016221504 0.505214932019417 1 1
0.51032639625866 0.509818767231615 1 1
0.422520785611505 0.422016772443654 1 1
0.780444861948411 0.779600388571819 1 1
0.648080010587676 0.647339063116314 1 1
0.568337603435567 0.567707546771091 1 1
0.646109503617885 0.645431335782519 1 1
0.368351886564799 0.367906819133474 1 1
0.286586644928446 0.28629594620692 1 1
0.672040242722404 0.671373306702581 1 1
0.480146274691618 0.479586787292263 1 1
0.479097198209801 0.478611326869837 1 1
0.489310498161884 0.488741559153814 1 1
0.344393131131108 0.344046178031482 1 1
0.488051143641435 0.487457269299906 1 1
0.837570573345451 0.836752247533128 0 0
0.365662272160499 0.365312407385544 1 1
0.475564375859933 0.475101733989144 1 1
0.459649860095874 0.45922219813012 1 1
0.399215386977469 0.398816977075717 1 1
0.236770222946907 0.236577955914728 0 0
0.435520170637729 0.435019668590843 1 1
0.591613985288089 0.591037072786244 1 1
0.595631368921936 0.595055864574396 1 1
0.342433354324973 0.342103856203625 1 1
0.302159114435578 0.301879218583012 1 1
0.729068759799255 0.728286715633136 1 1
0.667110924562508 0.666332990184595 1 1
0.44454053497465 0.444002201706274 1 1
0.412009211116499 0.411599739124312 1 1
0.651749232937325 0.65107100002549 1 1
0.510819473268828 0.510155258130882 1 1
0.687827698642958 0.687129355992205 1 1
0.44305354572567 0.442538628889766 1 1
0.769353002722717 0.76855222062916 0 0
0.778603288758045 0.777818444345546 1 1
0.565669954645577 0.565184431452588 1 1
0.405124654731911 0.40473842984237 1 1
0.514498304863325 0.514006575587252 1 1
0.519979447125911 0.519457565656989 1 1
0.48985296534456 0.489384278449239 1 1
0.668570926276558 0.66793450020486 1 1
0.64439739731835 0.643700392298661 1 1
0.404735912618943 0.404327938507892 1 1
0.533136716855415 0.532586077174517 1 1
0.455397463660768 0.454905627329494 1 1
0.839341942851639 0.838476310887344 0 0
0.401407261549179 0.401036099902667 1 1
0.489863409903838 0.489369038424312 1 1
0.432800467425504 0.432381861990139 1 1
0.609059169479871 0.608356869908577 1 1
0.397380386878307 0.396990392052748 1 1
0.373723103935277 0.373321576555525 1 1
0.578645385489856 0.578049876201204 1 1
0.493160094482318 0.492786185185039 1 1
0.688067987537424 0.687330787537613 1 1
0.62026322509761 0.619597441519457 1 1
0.450470718876164 0.4500320949927 1 1
0.770179788714636 0.769445207584753 1 1
0.708174697078094 0.707332370398931 1 1
0.628237022787478 0.627575303717509 1 1
0.498855692655652 0.498272424452715 1 1
0.600839891440493 0.600115411476164 1 1
0.419797711903615 0.419416875495983 1 1
0.66394664265823 0.663377905700347 1 1
0.39180025197205 0.391396661804434 1 1
0.942133379751722 0.94097263368285 0 0
0.658920774275002 0.658219526968609 1 1
0.816989988540627 0.816113844062002 1 1
0.329574369914269 0.329145349547122 1 1
0.614644007494787 0.613984770797829 1 1
0.325033404660217 0.324684923159772 1 1
0.398701737074336 0.398313789465456 1 1
0.428515101242525 0.428064442937029 1 1
0.289554818591602 0.289280526331755 1 1
0.28573098861352 0.285360314246543 1 1
0.584007556446222 0.583474834317177 1 1
0.426519470307131 0.426088425511219 1 1
0.576547872706221 0.575980756808829 1 1
0.687175930357856 0.686440273182378 1 1
0.545222044176339 0.544568714342115 1 1
0.598567651152447 0.59798694640026 1 1
0.460559427583483 0.460072094925947 1 1
0.633753184913687 0.633082585071 1 1
0.800117987534069 0.799280401005664 0 0
0.306741514386396 0.306376261693345 1 1
0.319279734854735 0.318950215142525 1 1
0.452636562534762 0.452200550969783 1 1
0.627671655615475 0.626957987036539 1 1
0.37112270454534 0.370756391646428 1 1
0.516128763755239 0.515539052772388 1 1
0.52800605946465 0.527410264144494 1 1
0.625140933615962 0.624525926037224 1 1
-0.074797674329307 -0.0747200000590002 0 0
0.420041065395333 0.419678903762156 1 1
0.672340094785416 0.67155123798326 1 1
0.635742238366871 0.635043839538759 1 1
0.569887970213803 0.569304795276918 1 1
0.507289841281886 0.506839307503778 1 1
0.572633370840791 0.572035928531576 1 1
0.290160301143911 0.289837254745963 1 1
0.355901444830237 0.355505198107912 1 1
0.745539572148968 0.744789685093692 1 1
0.514180367130839 0.513631193069024 1 1
0.5421369674913 0.541560734926636 1 1
0.865484798170315 0.864569350616715 0 0
0.513512777797594 0.513090104095114 1 1
0.721672190510863 0.720919594706861 1 1
0.440575046533138 0.440128647442863 1 1
0.575354059235929 0.574732743228913 1 1
0.787623115847539 0.786821798783022 1 1
0.556136633942071 0.555599262545784 1 1
0.827880715448421 0.827128246768367 0 0
0.572720865289791 0.572131082516522 1 1
0.421627665974047 0.421236921197242 1 1
0.187166164305478 0.186931617280301 0 0
0.444658757111062 0.444191594806912 1 1
0.429698184382123 0.429271425881703 1 1
0.797072860442931 0.796239834184039 0 0
0.0999290405986309 0.0997933599536194 0 0
0.543667949792798 0.54311369381765 1 1
0.652958095641022 0.652350769913083 1 1
0.659215291949583 0.658547812106956 1 1
0.59700036000555 0.596392587506339 1 1
0.595390412816298 0.594742711338915 1 1
0.546127331090397 0.545544571048301 1 1
0.646847190849333 0.646172277860725 1 1
0.577271043306628 0.57664164583249 1 1
0.596749240096415 0.596129825195502 1 1
0.243933453823491 0.243695948707135 1 1
0.508793697194832 0.508270700242609 1 1
0.768144276544304 0.767307989070131 1 1
0.593936460815521 0.593254207825561 1 1
0.543715180422318 0.543131148023532 1 1
0.350034594071376 0.349696149244977 1 1
0.354521578061352 0.35413557992224 1 1
0.877238805376375 0.876304561577274 0 0
0.514377626005432 0.513888140681764 1 1
0.42669347528971 0.426201076653613 1 1
0.688238650159014 0.687453095903019 1 1
0.660387192319845 0.659738368845324 1 1
0.538419986659884 0.53781076945313 1 1
0.443701492280922 0.443138637264437 1 1
0.3466211862091 0.346275518078291 1 1
0.47703028996497 0.47654230602456 1 1
0.472916668497283 0.472473249374666 1 1
0.687343206476398 0.686583994209831 1 1
0.435522567360163 0.435101106763856 1 1
0.457951077288766 0.45756204789717 1 1
0.258656440718166 0.258390708000337 1 1
0.596600555883745 0.595957517573768 1 1
0.398607165513949 0.398159972805798 1 1
0.547059166144182 0.546500628762002 1 1
0.407171141609256 0.406807094865107 1 1
0.308803960373437 0.308452179268202 1 1
0.696332175169996 0.695579943782312 1 1
0.648463370287514 0.647752603911616 1 1
0.187172348169832 0.187037271163738 1 1
0.647127143837655 0.646371320001915 1 1
0.764802295076968 0.763986439126457 1 1
0.483100339820956 0.482607404720369 1 1
0.212179710539666 0.211974289312463 0 0
0.408682039527417 0.408171263851593 1 1
0.451432177104504 0.451006277799648 1 1
0.437869651136202 0.437445479989067 1 1
0.32382311592214 0.323441124508517 1 1
0.418750018557634 0.418240451274419 1 1
0.686381089188528 0.68575537937506 1 1
0.679335100403255 0.67867466797171 1 1
0.518988296566885 0.518518961835637 1 1
0.393232434765773 0.392886422780202 1 1
0.464941542601427 0.464520635246521 1 1
0.574878464977374 0.574251710220995 1 1
0.317550196868753 0.317203154820513 1 1
0.699417088994693 0.698765993668186 1 1
0.881265613500497 0.880347300410546 0 0
0.54600396216682 0.545441525977663 1 1
0.515235042102666 0.514793828755426 1 1
0.773976738040248 0.773245586616226 1 1
0.477645669830423 0.477146105439442 1 1
0.733094945248509 0.732324667139021 1 1
0.493145046560931 0.492584558350175 1 1
0.499563822223686 0.499114189171588 1 1
0.306411430286494 0.306037470268744 1 1
0.264652803762885 0.264391909498104 1 1
0.397619733212874 0.397187098150645 1 1
0.408385281815738 0.408022771268726 1 1
0.801763249580807 0.800924207205716 0 0
0.62851539398925 0.627810026750398 1 1
0.632466110473368 0.631702798373471 1 1
0.305357741588131 0.305058857943353 1 1
0.489973297007021 0.489429471378405 1 1
0.489551841905114 0.489104661493335 1 1
0.599182703913107 0.59852713681573 1 1
0.484853221408932 0.484246190926169 1 1
0.300544519674953 0.300200582089986 1 1
0.495885042763172 0.49541212850228 1 1
0.580136240218941 0.579580051585252 1 1
0.464431950191385 0.463964138574566 1 1
0.415011982566674 0.414528132321088 1 1
0.593247072582408 0.592545741140998 1 1
0.511812936514783 0.511297848951832 1 1
0.12203516587489 0.121975887648374 0 0
0.727022029422351 0.726281978302673 1 1
0.702287398049032 0.701563710349567 1 1
0.535915816447101 0.535386727655146 1 1
0.552205176728148 0.551611209234535 1 1
0.707618599292313 0.706878896031881 1 1
0.292580057303511 0.292322978399364 1 1
0.585467053920789 0.584817405701714 1 1
0.685728104008395 0.68503898169273 1 1
0.566627521631791 0.566033883715776 1 1
0.627301343761086 0.626648259963705 1 1
0.505380636396756 0.504815163909822 1 1
0.805502680727015 0.80463279368273 1 1
0.625598944196564 0.624932253512425 1 1
0.602886390561237 0.602207655347924 1 1
0.339344051124741 0.339039117005883 1 1
0.550555400785369 0.54997671893966 1 1
0.630829703008229 0.630082228493343 1 1
0.529186748800895 0.528570684001502 1 1
0.514994374228029 0.514437176643315 1 1
0.584300228166656 0.58360210613299 1 1
0.321108758327932 0.320820376814065 1 1
0.377909043820523 0.377520700172318 1 1
0.295476474112723 0.295158796562336 1 1
0.509559593849251 0.508993955766667 1 1
0.469563920601905 0.469149924626864 1 1
0.551219607351714 0.550620327642057 1 1
0.774005539735052 0.77318586847442 0 0
0.550237532942236 0.549600296056022 1 1
0.693910416062849 0.693057588717658 1 1
0.656439729482347 0.655730882353146 0 0
0.367325916876924 0.366876384777199 1 1
0.348999175590048 0.34860771138487 1 1
0.545351759741445 0.544770646528919 1 1
0.5767677526544 0.576210544293435 1 1
0.348497963903315 0.348094817264467 1 1
0.477259717536154 0.476699563480644 1 1
0.6959460829188 0.695235491611156 1 1
0.335941131102369 0.335636339186219 1 1
0.533545017420798 0.532987191522464 1 1
0.537787138768747 0.537320611259776 1 1
0.535890728260417 0.535315753320343 1 1
0.345236032278741 0.344849023700689 1 1
0.345468160684088 0.345085357102138 1 1
0.515812167468101 0.515236213954299 1 1
0.984491194202052 0.983330631330194 0 0
0.341244269709138 0.340929784625444 1 1
0.456314428770838 0.455799660454488 1 1
0.429671925987279 0.429266251402026 1 1
0.505975639727055 0.505414821661668 1 1
0.330670813674227 0.330339240589669 1 1
0.555066535458139 0.554519164165388 1 1
0.708243908786859 0.707449331881694 1 1
0.674103030477976 0.67346086061796 1 1
0.432278322677917 0.431870716448385 1 1
0.575850653032804 0.575255639972106 1 1
0.701616765108742 0.700911727901443 1 1
0.531506548096403 0.531026739610748 1 1
0.561670566863688 0.560980827554862 1 1
0.368873934937712 0.368523249973553 1 1
0.881291073342382 0.880498549260421 0 0
0.447567417399911 0.44708283347172 1 1
0.680532029079568 0.679883070802152 1 1
0.531399498326186 0.530877737926518 1 1
0.235090706797231 0.23484236840763 0 0
0.455715057974778 0.455230473729398 1 1
0.501647639129799 0.501026295262618 1 1
0.647324236688709 0.646652132598521 1 1
0.515729264277224 0.515121145606483 1 1
0.474038930135899 0.473556956136329 1 1
0.335871634317215 0.335469516062331 1 1
0.617420360946803 0.616801475658388 1 1
0.64217469333752 0.641582111498764 1 1
0.531623339683283 0.531006092269973 1 1
0.496231266355308 0.495652506555868 1 1
0.514777571196095 0.514266584645122 1 1
0.690120942929436 0.689437123037783 1 1
0.279252400783651 0.278946375080407 1 1
0.399534369500716 0.39910165934519 1 1
0.369652414171267 0.369321016728119 1 1
0.243301316107673 0.242996634826021 0 0
0.46742482524988 0.46692893419959 1 1
0.465971587954429 0.4655095365944 1 1
0.382402156431919 0.382034979548635 1 1
0.224745386101692 0.224534356979006 1 1
0.50565620819483 0.505219515252866 1 1
0.4006597751279 0.400289615036265 1 1
0.781591683994786 0.7807089453206 0 0
0.541777325773714 0.541177779913482 1 1
0.288017581745626 0.287620523110969 1 1
0.730464705067475 0.729695775973717 0 0
0.666723878860889 0.666001017630005 1 1
0.616909989737558 0.616150169822521 1 1
0.300752976588621 0.300428854582102 1 1
0.100095663039108 0.10001621793758 0 0
0.361784953596644 0.361356769990617 1 1
0.529024599913992 0.528373921209987 1 1
0.448751149013616 0.448316584175522 1 1
0.580124693209203 0.579619316417081 1 1
0.396526011604091 0.396139066609579 1 1
0.410088023690575 0.409621732516546 1 1
0.568495605991963 0.567952965475708 1 1
0.801341955385073 0.800544560999596 1 1
0.776155433248146 0.775354754722791 1 1
0.675585927422446 0.674895877728522 1 1
0.452134178515252 0.451627110748146 1 1
0.698487823708876 0.697860530945529 1 1
0.665206284239933 0.664550908406883 1 1
0.166425285607189 0.166301325829176 0 0
0.409782168943132 0.409360831035707 1 1
0.455168093803099 0.454617633347281 1 1
0.459314960233287 0.458886561352734 1 1
0.243856509632558 0.243599064375259 1 1
0.288490587384947 0.288169472405235 1 1
0.0411826662809246 0.0411955615142095 0 0
0.606059563477509 0.605469994393488 1 1
0.456909787667185 0.456424866426301 1 1
0.59402111116758 0.593294612035793 1 1
0.383664459445845 0.383213503983395 1 1
0.566385907397455 0.565814089879721 1 1
0.297674526814286 0.297312447080124 1 1
0.803051944459971 0.802111945534697 0 0
0.41222933800336 0.41177151457308 1 1
0.535356461016649 0.534839046318666 1 1
0.555487383627483 0.554934649617954 1 1
0.309770277674104 0.309460351012768 1 1
0.505470285104804 0.504915918321757 1 1
0.375182423627611 0.374833873512437 1 1
0.331086197175133 0.330744263457074 1 1
0.92711543791191 0.926175266206914 0 0
0.494692339935442 0.494238864627992 1 1
0.583352926115131 0.582715864333925 1 1
0.79715845878268 0.796274037457056 1 1
0.390308667202151 0.389952012319273 1 1
0.725462013450253 0.724652028328835 1 1
0.432844951359586 0.432414680998269 1 1
0.675066742545198 0.674360993655901 1 1
0.639338629096831 0.638678346358261 1 1
0.961232290843546 0.960292167162663 0 0
0.656332119000625 0.655712143270299 1 1
0.47870632236363 0.478175643390942 1 1
0.647632879176314 0.646972186753444 1 1
0.415559691982495 0.415153054647482 1 1
0.516162012230425 0.515654821894109 1 1
0.601826017549923 0.601158991553542 1 1
0.633801543571448 0.63314370061623 1 1
0.398340318335132 0.397924085468699 1 1
0.283045154776222 0.282759444775893 1 1
0.443677706782811 0.443248964959801 1 1
0.646999817324074 0.646422738105696 1 1
0.229661860047094 0.229433610847374 1 1
0.366390358184458 0.366020269851281 1 1
0.576612953486804 0.576075286401858 1 1
0.389032952203347 0.388628311949535 1 1
0.519150718608461 0.518457838736288 1 1
0.473804124722537 0.473297567341887 1 1
0.274232251114411 0.27399271785687 1 1
0.0471924819527474 0.0471509833618239 0 0
0.481669037581966 0.481097394586385 1 1
0.375525275388209 0.375138982202258 1 1
0.550108972614257 0.549416741062867 1 1
0.449267862184606 0.448758883086461 1 1
0.538328432702059 0.537818660025882 1 1
0.721060068730642 0.720346686551293 0 0
0.268594538482915 0.268342568675483 0 0
0.421836728897311 0.421370505699516 1 1
0.428903268322437 0.428438848354982 1 1
0.443287256981892 0.442829176026854 1 1
0.542846917706426 0.542314511808257 1 1
0.616519143974525 0.615941659396774 1 1
0.46361942108042 0.463071583438393 1 1
0.59531846352226 0.594693951687089 1 1
0.663061527460757 0.662395316806335 1 1
0.470835196794034 0.470382186575343 1 1
0.406906879691749 0.406505845058005 1 1
0.383718302640767 0.383409566479502 1 1
0.351495421118441 0.351104096433372 1 1
0.626958245685455 0.62629139913124 1 1
0.677328805752571 0.676554710617897 1 1
0.167923003692129 0.167695175396951 1 1
0.587532395544393 0.586916545834578 1 1
0.343058520915868 0.342706314950883 1 1
0.659260028736883 0.658535155981677 1 1
0.553321108358937 0.552768133652828 1 1
0.490950165942792 0.490500138676907 1 1
0.640857627899563 0.640161790720893 1 1
0.851686628560724 0.850779312984269 0 0
0.665694399355412 0.665024633917515 1 1
0.529955356525839 0.529356152817757 1 1
0.21597672487022 0.215739622201376 0 0
0.696525924457597 0.695911148646649 1 1
0.249052789004397 0.248792012176745 1 1
0.279534501625789 0.279285801842677 0 0
0.585486113284763 0.584838170572603 1 1
0.26338839870569 0.263140031627682 1 1
0.661632891038796 0.660964418412686 1 1
0.563623655835372 0.563090219092381 1 1
0.719354896751639 0.718579596798528 1 1
0.349120655366091 0.348740573515514 1 1
0.330850277863024 0.330463973363692 1 1
0.641934886834198 0.641096684217589 1 1
0.223458101291906 0.223184636966304 0 0
0.379637066463147 0.379217531296707 1 1
0.40065932896623 0.400274230354049 1 1
0.727232520113787 0.726550018332245 1 1
0.43078243307327 0.430431305847644 1 1
0.535972179461253 0.535437621448481 1 1
0.349282063361766 0.348975814504898 1 1
0.619393748487865 0.618738788915328 1 1
0.573620627314396 0.572969702141857 1 1
0.292813285317918 0.29249316829272 1 1
0.512221038517982 0.511649287630807 1 1
0.506745775806137 0.506195558033809 1 1
0.370340849244039 0.369954620575123 1 1
0.556569311869616 0.556023993805312 1 1
0.557514021195852 0.556964281279019 1 1
0.480102805612846 0.479553897811744 1 1
0.448493341749948 0.448037672523271 1 1
0.426055432566673 0.425651630328327 1 1
0.700705386397014 0.699889925086749 1 1
0.662952408860097 0.662241176171705 1 1
0.471525354601711 0.471066435851746 1 1
0.51608176797642 0.51549305005304 1 1
0.56380683050181 0.563198692073284 1 1
0.68525780258633 0.684470928959272 1 1
0.561677976273464 0.561142214518052 1 1
0.515554473449188 0.515107125658182 1 1
0.631360525391813 0.63076549812278 1 1
0.353260149852393 0.352939392832274 1 1
0.397469058562 0.397038370263827 1 1
0.533217534440286 0.532724153942157 1 1
0.601404289040349 0.600774542753465 1 1
0.841957856048958 0.841117362157451 0 0
0.668376253545008 0.66769363081955 1 1
0.584378203593975 0.583781847541192 1 1
0.623131767377953 0.622463521954989 1 1
0.532758201223511 0.532195211621523 1 1
0.576874988856888 0.576208309917057 1 1
0.641411466376201 0.640810912964498 1 1
0.486004140580149 0.485481246291529 1 1
0.668222022677094 0.667540031808551 1 1
0.517835906006432 0.517272245514935 1 1
0.773080502373177 0.772277421992321 1 1
0.645912612868219 0.645310087268148 1 1
0.455224172131793 0.454858736953225 1 1
0.667349969953642 0.666719306835007 1 1
0.726578999088545 0.725902726402096 1 1
0.573147220875599 0.57243895776792 1 1
0.608375052700887 0.607839844969329 1 1
0.545711585715629 0.545203448202502 1 1
0.779298563708593 0.778487321531102 1 1
0.611102410756944 0.610547821037281 1 1
0.513587655056352 0.512998043064432 1 1
0.0242921133240422 0.0242756656379901 0 0
0.390681342347305 0.390321820985303 1 1
0.642913032723406 0.642282614871763 1 1
0.395421272405022 0.394943855374356 1 1
0.41235214164267 0.4118838766668 1 1
0.590538539104609 0.589896276892271 1 1
0.526827370992785 0.526262340509236 1 1
0.302326718920373 0.30204880272797 1 1
0.344794495551628 0.344454403549924 1 1
0.427716040981549 0.427298430573109 1 1
0.537270265770189 0.536761298458802 1 1
0.553843555365223 0.553222900815656 1 1
0.481170543321011 0.480690904275669 1 1
0.509724082532047 0.509204806239605 1 1
0.33814040719055 0.337732607139248 1 1
0.614733048834854 0.614113616756289 1 1
0.621128348358386 0.620490940011656 1 1
0.69775062205874 0.697034409405496 1 1
0.145239380062444 0.145085595369119 1 1
0.849870171868198 0.8488073020365 1 1
0.354976159365229 0.35466424895614 1 1
0.68240722560969 0.681806389646394 1 1
0.44523011163334 0.444819371724989 1 1
0.634367936777477 0.633682255868362 1 1
0.278986042561002 0.278695052764585 1 1
0.425481888762605 0.424871026639894 1 1
0.270388762924587 0.270096800975057 0 0
0.603606152483923 0.602999244759469 1 1
0.484744884511216 0.484273827939154 1 1
0.476324757178197 0.475851319602594 1 1
0.895563648600585 0.894670461589091 0 0
0.544062051015273 0.543530722331712 1 1
0.637417387978219 0.636739913958529 1 1
0.666927544921935 0.666182446758654 1 1
0.480808245238106 0.480342315653147 1 1
0.607988884949676 0.607313151208096 1 1
0.552039824483017 0.55151815569462 1 1
0.640914520270973 0.640230718660781 1 1
0.62480357982184 0.624146063793276 1 1
0.61576347565569 0.615109292436933 1 1
0.788298997446924 0.787514910849797 1 1
0.343316492369787 0.342953101358238 1 1
0.0754194116910975 0.0753333185961382 0 0
0.58568354013048 0.585118136932228 1 1
0.507407571389731 0.506866540435935 1 1
0.23652000796821 0.236254055848256 1 1
0.374732650336087 0.374347724107415 1 1
0.634423771827401 0.633758348514556 1 1
0.355296878578889 0.354975165346607 1 1
0.379535705260624 0.379111045170756 1 1
0.290285532796737 0.289987150638088 1 1
0.333094122751912 0.332744380787993 1 1
0.592179602202885 0.591538580922039 1 1
0.822084356332685 0.821203722867394 0 0
0.45543795190562 0.45494668076017 1 1
0.628143515027227 0.627509282801184 1 1
0.420152090160876 0.419746060486222 1 1
0.439873924425846 0.439488436981232 1 1
0.761435727078841 0.760709980139073 1 1
0.554970718674794 0.554398784794175 1 1
0.482828194949115 0.482357065117922 1 1
0.559769386596812 0.559200772737712 1 1
0.293686272685744 0.293418659926059 1 1
0.387580029955357 0.387159345781556 1 1
0.509948318101303 0.509405955486149 1 1
0.430967251434181 0.430569441195591 1 1
0.757829805638396 0.757075016745519 0 0
0.691115530544444 0.690375942488759 1 1
0.636380011629821 0.635786442161224 1 1
0.52778413544424 0.527304685281498 1 1
0.366084980083225 0.365676499716484 1 1
0.641536927664433 0.640834780163805 1 1
0.503803075850899 0.503308918837134 1 1
0.509864648199571 0.509391876413986 1 1
0.576496896692108 0.575920234065973 1 1
0.286441530983993 0.286114035491863 1 1
0.167793469280447 0.167652224150316 0 0
0.448116231921764 0.447630650894693 1 1
0.335466072432875 0.335064660531831 1 1
0.126657426213851 0.126540630197587 0 0
0.338596911902887 0.338300407805576 1 1
0.416740658516688 0.41624936609092 1 1
0.516210083866191 0.515682415753284 1 1
0.326341316359676 0.326049977446873 1 1
0.186287641167246 0.186136991328029 0 0
0.489331953631653 0.488871923874879 1 1
0.600571134200121 0.599867261428642 1 1
0.356328761291646 0.355951337344938 1 1
0.219713882062672 0.219509633707345 0 0
0.540191274305305 0.539713316255224 1 1
0.590553190362435 0.589976530664027 1 1
0.726982211948338 0.726240187198931 1 1
0.307857458935662 0.307566174113178 1 1
0.62741816303382 0.62669381482304 1 1
0.630895733670484 0.630306813849618 1 1
0.519479286790167 0.518932604580627 1 1
0.198040755944415 0.19779997283282 0 0
0.392197598777025 0.391747314893616 1 1
0.394878158405379 0.394456076646916 1 1
0.485763804995136 0.485258381514326 1 1
0.412364951194471 0.411918858871435 1 1
0.51999960924501 0.519468102515335 1 1
0.688954425205851 0.688251535415815 1 1
0.542352853840663 0.541834720043408 1 1
0.543251374897303 0.542619251476317 1 1
0.453769501261433 0.453316264778565 1 1
0.373865127285676 0.373495084449935 1 1
0.195993099710518 0.195713242673251 1 1
0.275590066544074 0.275353655569442 1 1
0.345517700747537 0.345168701674713 1 1
0.30120291418596 0.300894400001538 1 1
0.47252319936853 0.472049384212151 1 1
0.69186998232758 0.691184442598074 1 1
0.448769759727749 0.448283416836225 1 1
0.389760773629938 0.389371748823623 1 1
0.496888976074147 0.496387130004397 1 1
0.539403605312322 0.538779264599156 1 1
1.00656901641916 1.00542349377549 0 0
0.475694004142987 0.475166376491935 1 1
0.344313871965294 0.34394187958988 1 1
0.449751681767919 0.449245466369392 1 1
0.40135279923504 0.400935244744899 1 1
0.652196164173789 0.651557775629012 1 1
0.579486527517924 0.578877727777235 1 1
0.670068019012788 0.669362393995601 1 1
0.499146188025977 0.498671084960533 1 1
0.416694707909987 0.41637591431422 1 1
0.472603727893044 0.472106143565927 1 1
0.453425891265792 0.45296203089531 1 1
0.465998145238488 0.465529290844848 1 1
0.676586888851069 0.675910669235386 1 1
0.426180012268614 0.425711877002545 1 1
0.61654796043507 0.615843076798125 1 1
0.288460912835472 0.288131931321198 0 0
0.738101529542495 0.737403264618527 1 1
0.468153174027976 0.467739980447421 1 1
0.60984188837989 0.60924474939779 1 1
0.334695695217343 0.33438321425835 1 1
0.453754944185924 0.45322308535519 1 1
0.446466370996016 0.446031791285361 1 1
0.474962407406724 0.474455316931176 1 1
0.348543865177808 0.348079472364627 1 1
0.421941958170925 0.421460763983672 1 1
0.38959680818327 0.389201666130506 1 1
0.323510514183053 0.323157320846551 1 1
0.683009854807254 0.682355403731993 1 1
0.533558231343177 0.532928860936427 1 1
0.806584323819752 0.805659241556825 0 0
0.689745277947323 0.689041657756722 1 1
0.570106526545988 0.569492867149182 1 1
0.167098586553901 0.16690690999724 0 0
0.395018062932316 0.394521738402998 1 1
0.70564146380352 0.704931320817285 1 1
0.553196686617101 0.552574149108796 1 1
0.690990912417362 0.690373766324464 1 1
0.592282707706906 0.591730334357604 1 1
0.266028549714309 0.265797856989097 1 1
0.298363314074788 0.29806997496112 1 1
0.233750749520665 0.233439516099083 1 1
0.188315867385991 0.188155017479782 0 0
0.656762680107733 0.656006072026472 1 1
0.295590245415011 0.295328396548947 1 1
0.490083595617872 0.489648676268994 1 1
0.446400656509389 0.445900932358097 1 1
0.533094819999714 0.532531541212131 1 1
0.463301379342347 0.46281097401736 1 1
0.279082116706551 0.278777033476933 1 1
0.428232693504751 0.427868506447974 1 1
0.509539300800021 0.509015822917789 1 1
0.350627817795791 0.350355601218909 1 1
0.52413688690061 0.523628420907353 1 1
0.556697738272423 0.556135794878582 1 1
0.678886612670277 0.678136244805665 1 1
0.38041925008198 0.380040166717823 1 1
0.471960909963344 0.471421578020965 1 1
0.81475701792345 0.813948532476457 0 0
0.755864870246964 0.75505391893484 1 1
0.563403450941475 0.562820144374809 1 1
0.364027732080876 0.363672376733918 1 1
0.353077340132014 0.352742136759671 1 1
0.256601155308292 0.256335074142033 1 1
0.453605996980639 0.453224450156279 1 1
0.680356606069295 0.679696209119165 1 1
0.854957156676929 0.854083367094038 0 0
0.594606010555933 0.593963279674763 1 1
0.529933796705536 0.529386332971534 1 1
0.845638779001529 0.844753328243825 1 1
0.331136589855797 0.330825512176131 1 1
0.386910016647726 0.386475437250574 1 1
0.378240389027668 0.377899413005496 1 1
0.409918438251657 0.409520663502666 1 1
0.349354497987141 0.349010090866336 1 1
0.741774014880415 0.740987619728658 1 1
0.583094750006239 0.582470790689864 1 1
0.550453378571171 0.549895924603409 1 1
0.33649267239333 0.336094830081985 1 1
0.480168008047895 0.479682771550143 1 1
0.561034989863754 0.5605040468612 1 1
0.289910243555768 0.28960349300999 1 1
0.685034055193557 0.684289649045682 1 1
0.646738423142629 0.645965800931784 1 1
0.654052721649334 0.653407979371856 1 1
0.264912039643637 0.26465111951725 1 1
0.467809466792369 0.467317484143732 1 1
0.416802227377787 0.416418441016951 1 1
0.205721095766705 0.205460965285307 0 0
0.172003876578042 0.171811822911448 0 0
0.460346577934207 0.459871032610133 1 1
0.475656299889038 0.475182259142476 1 1
0.278425674369415 0.278166885609607 1 1
-0.0364506953044939 -0.0364262857752834 0 0
0.561696408203701 0.56111689000633 1 1
0.794894361525017 0.794137416701283 1 1
0.0389046799845364 0.0389150074553693 0 0
0.507699655359965 0.507151659165479 1 1
0.375469469115234 0.375112074190595 1 1
0.592920243386872 0.592374155812929 1 1
0.19296539453224 0.192766580153799 1 1
0.688782752361944 0.688127211458129 1 1
0.635232230027316 0.634444909890392 1 1
0.490601577612762 0.490124131833905 1 1
0.260271409517898 0.260056620999117 1 1
0.269485808068819 0.269134559512427 1 1
0.636258780869349 0.635618057830174 1 1
0.072978283949691 0.0729209443635146 0 0
0.601914778905921 0.601234015824947 1 1
0.522260237149727 0.521767422406468 1 1
0.47803035379478 0.47746577841371 1 1
0.626841231671243 0.626123900971124 1 1
0.393578967169255 0.393112032660134 1 1
0.360147168794408 0.359791677941187 1 1
0.428530717320402 0.42812940368001 1 1
0.379338125396984 0.37888917993886 1 1
0.499954600207472 0.499500957471712 1 1
0.746603662221543 0.745865774400869 1 1
0.234484442536368 0.234230453085564 1 1
0.439805886480337 0.439354614642271 1 1
0.464313719020847 0.463849611451484 1 1
0.411457420590309 0.41105303777542 1 1
0.649712878932297 0.649144256706639 1 1
0.409150918348957 0.408750416740554 1 1
0.744096398988981 0.743250532877764 0 0
0.209006435052184 0.208791417997136 1 1
0.550265056838533 0.549686238820686 1 1
0.513888888295686 0.513372251821389 1 1
0.263818500946958 0.263534742200697 1 1
0.386325543400546 0.385913194184006 1 1
0.837797370846767 0.836778808041823 1 1
0.749693600771994 0.748971635701473 0 0
0.390292596500315 0.389838274195252 1 1
0.36061865362097 0.360211143451226 1 1
0.106608639158168 0.10649961802153 0 0
0.485370371368016 0.484777071523335 1 1
0.442081731619863 0.441640329683693 1 1
0.627210264631515 0.626646573637573 1 1
0.435175858476363 0.434776023296432 1 1
0.416652970731881 0.41617575564814 1 1
0.552219975821295 0.551609537378349 1 1
0.748195701196407 0.747362635001861 0 0
0.551909943476386 0.55133225768394 1 1
0.512349506250378 0.51184594082779 1 1
0.480133963399884 0.479598178722887 1 1
0.392750212100529 0.392328422690726 1 1
0.395102257375733 0.394644948394593 1 1
0.332060123319228 0.331692691446218 1 1
0.149783893088129 0.149648130959232 0 0
0.356672603937665 0.3562551259706 1 1
0.613719932872103 0.613102050735996 1 1
0.523354702387881 0.52278912705091 1 1
0.217204317377712 0.216935276348667 1 1
0.651675733735371 0.651036891174306 1 1
0.807174084769456 0.806278668996915 1 1
0.554685695980025 0.554165080090233 1 1
0.392472050518457 0.391988303924057 1 1
0.424777094342602 0.42427417012426 1 1
0.584818501196056 0.584149470287962 1 1
0.317222653473416 0.316901490856187 0 0
0.38783245413515 0.387442285667414 1 1
0.525743860768466 0.525206537922338 1 1
0.647421283100464 0.646813956178606 1 1
0.483505183144678 0.48306623271879 1 1
0.269892676782389 0.269592640044231 1 1
0.379326826603295 0.378974790804665 1 1
0.609911413865443 0.609307126288833 1 1
0.719548405888614 0.718816762713381 1 1
0.409453295740523 0.409026059680828 1 1
0.812345417411121 0.811462731850238 0 0
0.478097086425931 0.477585872173996 1 1
0.757013555594649 0.756254459408911 1 1
0.686673225365995 0.68593682518635 1 1
0.698982053857651 0.698295685925016 1 1
0.188874800655801 0.188687667842512 0 0
0.364024245302777 0.363636544948143 1 1
0.643525962440795 0.642890992914031 1 1
0.211099055458071 0.210895677588137 1 1
0.282786397113529 0.282452123547446 1 1
0.502885462026586 0.502321567188144 1 1
0.682465350592377 0.681744255938492 1 1
0.265105528860374 0.264848239035556 1 1
0.780222929413449 0.779375061838194 1 1
0.38711076461477 0.386671414824816 1 1
0.592374891283997 0.59168272594043 1 1
0.631313405120082 0.630715912506334 1 1
0.25155871601119 0.251258455028692 1 1
0.377410099668137 0.377051473269504 1 1
0.669664571795119 0.668943155697992 1 1
0.349043277277268 0.348718341164925 1 1
0.331815318206448 0.331478844183336 1 1
0.614140466089308 0.613561626319942 1 1
0.616460558106769 0.615801855028513 1 1
0.524069385621956 0.523511708912933 1 1
0.551095477445655 0.550582250248057 1 1
0.467573360983986 0.467025866866571 1 1
0.475672597830826 0.475282654828147 1 1
0.475939398150214 0.475438260976582 1 1
0.771139516792818 0.770340576411754 0 0
0.486115338409703 0.485583700668965 1 1
0.602499003581371 0.601957551934611 1 1
0.243526308867633 0.24323723624632 1 1
0.455309330336365 0.454839052177924 1 1
0.545525719688542 0.544881693857739 1 1
0.159220104067677 0.159057123387605 0 0
0.625837008751535 0.625187137065642 1 1
0.3416687974608 0.341367324797217 1 1
0.316778969839876 0.316390241453594 1 1
0.5762060537707 0.575600458208249 1 1
0.378323000253657 0.377975079000896 1 1
0.506000629196855 0.505496446391618 1 1
0.416122122542021 0.41566720110171 1 1
0.366308342441126 0.36589614984084 1 1
0.778684376381384 0.777875415850202 0 0
0.578559042228613 0.577973670931382 1 1
0.359524549322848 0.359091674349593 1 1
0.531341152987033 0.530808230092457 1 1
0.142678268333433 0.142515400567935 0 0
0.475327312340634 0.474835338363295 1 1
0.563018780478044 0.56239520835424 1 1
0.346895013325622 0.346539334353516 1 1
0.215285573819088 0.215023399600564 1 1
0.529675437037606 0.529118626007478 1 1
0.543340228981715 0.542897679755318 1 1
0.592830656336601 0.592224827035019 1 1
0.445241633379015 0.444734507858571 1 1
0.513146946435649 0.512636112254234 1 1
0.396252886522179 0.39586797606955 1 1
0.649680358457054 0.649048871578747 1 1
0.505724745414727 0.505167691247968 1 1
0.262792347169364 0.26253709950561 0 0
0.438328407275869 0.437847002312463 1 1
0.655259508369949 0.654660502290398 1 1
0.437326046722393 0.436866705276786 1 1
0.763213999776839 0.762483787786928 1 1
0.349193289992275 0.348850975410347 1 1
0.673317947802701 0.672645229468956 1 1
0.580685018371163 0.580088155444419 1 1
0.320507126236433 0.320151191895558 1 1
0.734247187636524 0.733520935768661 1 1
0.755617186054094 0.754875566595021 0 0
0.600309452355122 0.599587908064657 1 1
0.70747984023396 0.706804422836421 1 1
0.342078674284209 0.34167281846572 1 1
0.261607646850955 0.261382313220396 1 1
0.356648244392892 0.356314877196917 1 1
0.59013291021153 0.589532705046056 1 1
0.714176422718635 0.713354281625864 1 1
0.332263190726455 0.331892584399637 1 1
0.705932046717831 0.705145263796152 1 1
0.456178378574664 0.455729752174792 1 1
0.679345169508856 0.678560870189958 1 1
0.481534720260321 0.481058949143332 1 1
0.446696422766848 0.446239672069786 1 1
0.490415366945647 0.489784011767213 1 1
0.699941263978222 0.699201010377351 1 1
0.498096169981363 0.497604862492898 1 1
0.677916367989185 0.677197003406542 1 1
0.568240212483811 0.567625820450506 1 1
0.6433148959166 0.642692591202262 1 1
0.577267250288664 0.576648630675146 1 1
0.544469746911991 0.54392147836943 1 1
0.578807878711615 0.578241891880565 1 1
0.509183449331966 0.508741481007915 1 1
0.552017819609374 0.551440835562509 1 1
0.630365630993146 0.629677630796034 1 1
0.549444454708481 0.548923097562505 1 1
0.633686566746819 0.6330059363511 1 1
0.798601016488657 0.797792888055969 0 0
0.341414019202334 0.341055288159373 1 1
0.18921336668374 0.189050874519235 1 1
0.348292961490426 0.347970569818017 1 1
0.336694275770395 0.33633220893492 1 1
0.559508082457571 0.558883131371139 1 1
0.479366314092615 0.478906282122777 1 1
0.361008086208232 0.360628088207106 1 1
0.392340352075463 0.391893629091546 1 1
0.665942682962593 0.665214129575551 1 1
0.516641344651553 0.516030687644645 1 1
0.570771820595752 0.570226472261819 1 1
0.646682032097557 0.64603429993785 1 1
0.582501148262433 0.581948303609146 1 1
0.576032570942517 0.575404406974996 1 1
0.821810541734922 0.820958685692737 1 1
0.39066784507282 0.390187836583484 1 1
0.543871638717868 0.543377120824665 1 1
0.434853409070969 0.434388463068473 1 1
0.466522872790678 0.46603376392026 1 1
0.73872488358671 0.737949335230021 0 0
0.511448411938475 0.510857581874522 1 1
0.2041843384883 0.203901275225197 0 0
0.573810075430518 0.573197630886072 1 1
0.419044554454852 0.418592211371846 1 1
0.50123958850491 0.500705536514585 1 1
0.297488838748032 0.297256200299246 1 1
0.474126813119995 0.473595454083317 1 1
0.562020272253117 0.561450737461223 1 1
0.444172955612107 0.443727703391862 1 1
0.499712887070691 0.499199254447736 1 1
0.542274956555355 0.541662580683438 1 1
0.545676361079536 0.545148339125684 1 1
0.166498818160688 0.166319434900075 1 1
0.598079221324801 0.597415309843713 1 1
0.528046654676731 0.527453412913394 1 1
0.623158062094354 0.622518958920301 1 1
0.564903858277579 0.56436602320075 1 1
0.170039525336755 0.169858431454014 0 0
0.433591533969336 0.433156325112868 1 1
0.42934433230082 0.428876163592161 1 1
0.590550740733777 0.590009421056584 1 1
0.49794443898123 0.497426782663885 1 1
0.667944766149706 0.667235014792166 1 1
0.317425619349709 0.317046959193641 1 1
0.434899061117624 0.434436424326041 1 1
0.590816806273766 0.590264097000621 1 1
0.288923200436758 0.288628046946891 0 0
0.625166547558059 0.624479265301173 1 1
0.427212285007276 0.426800626399667 1 1
0.618104545652629 0.617451687600999 1 1
0.423785233098211 0.423352939058681 1 1
0.52020277070699 0.519744838708409 1 1
0.255129419963163 0.254871635637111 1 1
0.416996258099666 0.416514094522824 1 1
0.490159191830958 0.489596136297259 1 1
0.439636107127148 0.43915519071582 1 1
0.523803503663693 0.523329122935323 1 1
0.686719990458985 0.68601141965927 1 1
0.502558167605204 0.502058721002931 1 1
0.306020777604278 0.305688896740881 1 1
0.398819127121574 0.398343565252818 1 1
0.555531987308442 0.554936691088119 1 1
0.337540058948286 0.337252236986025 1 1
0.594490683180515 0.593917808622036 1 1
0.840996216298304 0.840127659244865 1 1
0.489582702972459 0.489064056274186 1 1
0.294772041423831 0.294469092486422 1 1
0.360944172737153 0.360610612246883 1 1
0.518649333148395 0.518092542383924 1 1
0.504927074219217 0.504463614308108 1 1
0.429776952978714 0.429277175544417 1 1
0.753612493414289 0.752766215028125 1 1
0.465289399893247 0.464756771066752 1 1
0.542032666489084 0.541470025876567 1 1
0.463800798351394 0.463276423317222 1 1
0.590730455946991 0.590152182246869 1 1
0.567332590943215 0.566733929894246 1 1
0.307646739790657 0.307311281566892 1 1
0.491970608611043 0.491504535308855 1 1
0.439856548963064 0.439307544286006 1 1
0.478087602401952 0.477575057596555 1 1
0.646559780348941 0.645815419289281 1 1
0.601029392894322 0.600423518983354 1 1
0.121332908069969 0.121229367369342 0 0
0.45724137008594 0.456823871151942 1 1
0.704577391380261 0.703868688818135 1 1
0.643621494762605 0.642974262687873 1 1
0.488040533208091 0.487541675032978 1 1
0.511805333877113 0.51128788837754 1 1
0.664242319444286 0.663513764983895 1 1
0.373652822221237 0.373303624764713 1 1
0.492692606178413 0.49222131702657 1 1
0.519523238564328 0.519040874504271 1 1
0.428224408058994 0.427819315370454 1 1
0.543769240640233 0.543194844885907 1 1
0.129599031709376 0.129458296252329 0 0
0.531377500248281 0.530863972183517 1 1
0.558055692115633 0.557447826908065 1 1
0.531216511147816 0.53056638407067 1 1
0.772745182995652 0.77196616697919 0 0
0.348683639420752 0.348350098792764 1 1
0.506741731876542 0.506217702907168 1 1
0.565961534268527 0.56541885679011 1 1
0.828643430743004 0.827770598380954 1 1
0.28320412997641 0.28293259176852 0 0
0.525541831933104 0.525005846790266 1 1
0.318657717335027 0.318323454876387 1 1
0.474308691376109 0.473783553864823 1 1
0.497881534019646 0.497348289153135 1 1
0.218104774003735 0.217839750695154 1 1
0.534852896693866 0.534306243677564 1 1
0.562600655256878 0.56198735591215 1 1
0.332641023534653 0.332297750298851 1 1
0.704795997240827 0.703983957739096 1 1
0.356621092629213 0.356223519184379 1 1
0.269618632307146 0.269335360863333 1 1
0.282720529370057 0.282407000383325 1 1
0.414263163514722 0.413812817767226 1 1
0.328157345299395 0.327730600461751 1 1
0.32992691853463 0.329556535675808 1 1
0.464462651020652 0.46406193603995 1 1
0.421719860799159 0.421281723344504 1 1
0.563027004530772 0.562461973291459 1 1
0.723091131494411 0.722439487583031 1 1
0.643007374366978 0.642328761005143 1 1
0.431497847026938 0.430975663097682 1 1
0.663071499971487 0.662436110029901 1 1
0.479129361478844 0.478586307112169 1 1
0.359234641854622 0.358839593628839 1 1
0.206996570171122 0.206840749546074 0 0
0.641783935064086 0.641174034652026 1 1
0.779536108020956 0.778725440691064 0 0
0.739889696141399 0.739088091218313 1 1
0.532331874044755 0.531780723224002 1 1
0.54021170198427 0.539721374296241 1 1
0.527588573242453 0.527006971945951 1 1
0.360486142095949 0.360113917189112 1 1
0.687687912019452 0.686976520977894 1 1
0.362296594156779 0.361899766408672 1 1
0.353893687374681 0.353534739273121 1 1
0.764490902405259 0.76371724711504 0 0
0.4299801177379 0.429400380490161 1 1
0.470642088374247 0.470171123987097 1 1
0.555297842132283 0.554678597361511 1 1
0.630928362594178 0.630241358762442 1 1
0.587197332996879 0.586599317246592 1 1
0.417941970828524 0.417528406269134 1 1
0.581708317342637 0.581199376249575 1 1
0.488662178531987 0.488162763420587 1 1
0.608242465548441 0.607604761332088 1 1
0.582889665429381 0.582263381564544 1 1
0.587399838734538 0.586845547741779 1 1
0.754166909787764 0.75335545194697 1 1
0.625914673408138 0.625280329995999 1 1
0.474263752619429 0.473827667056395 1 1
0.174133755252865 0.17400311192249 0 0
0.511208315969283 0.51066042873143 1 1
0.394237893696239 0.393837482636565 1 1
0.461114709057341 0.460647566433093 1 1
0.871052805217957 0.870186117852869 0 0
0.520911674759354 0.520437517380842 1 1
0.621904834547878 0.621321875741111 1 1
0.446696848355515 0.446189612985963 1 1
0.726815055463469 0.725975319006958 0 0
0.450600032639381 0.450134893316929 1 1
0.51590042867089 0.515334823312768 1 1
0.569423782100945 0.568942649900077 1 1
0.540575004009172 0.540103541852314 1 1
0.724455880376551 0.723570577311154 1 1
0.314481283005444 0.314115126131746 1 1
0.326323586932995 0.326024573115571 1 1
0.609151548572473 0.608470368977309 1 1
0.476356217978817 0.475847462374361 1 1
0.311510602112571 0.311142331970958 0 0
0.375476608032807 0.375122898417339 1 1
0.345257559322435 0.344895718890658 1 1
0.243169271802502 0.242889791739667 1 1
0.364200665534007 0.363816074327517 1 1
0.71615558319025 0.715424649717889 0 0
0.444459027560132 0.44403260241452 1 1
0.369656174174239 0.369204208868622 1 1
0.457306082413548 0.456738636500293 1 1
0.615223249477133 0.614640263350815 1 1
0.36397778502061 0.363655492200151 1 1
0.470232406627607 0.469739102558429 1 1
0.43434489650759 0.433926346337758 1 1
0.666267670673808 0.665402037684893 1 1
0.273590624602277 0.273305043345637 1 1
0.203078299565043 0.202826648973429 0 0
0.562505705894789 0.561896965713806 1 1
0.58563416541983 0.5849909588837 1 1
0.387740318280732 0.387264134470866 1 1
0.616152173371477 0.615550661336811 1 1
0.237609314165375 0.237342777980128 0 0
0.371839245086945 0.37144639547574 1 1
0.404829509021593 0.404416795645043 1 1
0.292258925983212 0.291999600472059 1 1
0.47336109074968 0.472900816713587 1 1
0.56837638854808 0.567774257607364 1 1
0.485619649823131 0.48511013569818 1 1
0.454348746888297 0.453887631357944 1 1
0.248277547888959 0.247996405465423 1 1
0.648824591611965 0.648156816407982 1 1
0.81181730308338 0.8109541803296 1 1
0.248558268148642 0.248216284334579 1 1
0.75990228137192 0.759067945863802 1 1
0.525655068662155 0.525090180525938 1 1
0.432818519938045 0.432352554661403 1 1
0.392828188279114 0.392418254310321 1 1
0.624705742556651 0.624087186998391 1 1
0.279961975678713 0.279676522461251 1 1
0.591133755120751 0.590447189144431 1 1
0.811089662827766 0.810300241885151 1 1
0.316457563344878 0.31610656027009 1 1
0.150355436141429 0.150196040196645 0 0
0.355377780067477 0.354957431314831 1 1
0.351503300737551 0.351181418287878 1 1
0.994893527465958 0.993857688163738 0 0
0.524250713235397 0.523697185329777 1 1
0.566954585208112 0.566377237597895 1 1
0.272903475663508 0.272626505763266 0 0
0.437047605743644 0.436621465201247 1 1
0.537359979124951 0.536863009952056 1 1
0.384374646290645 0.383932489327345 1 1
0.497750557699329 0.497242982471473 1 1
0.309001148196132 0.308714134028562 1 1
0.420122439543826 0.419701346235704 1 1
0.549186252792727 0.548566018779132 1 1
0.254073531310264 0.253739104738292 1 1
0.761565268010223 0.760807679433435 0 0
0.451057953014368 0.450657586680988 1 1
0.724638993795917 0.723894997340516 1 1
0.527845449255798 0.527309127061129 1 1
0.578315220037913 0.57773871949573 1 1
0.234549012646797 0.234352403445196 1 1
0.447153185855148 0.446670625421929 1 1
0.516637812780116 0.516128438934989 1 1
0.397715674903723 0.397330561738333 1 1
0.353829399356849 0.353483596741054 1 1
0.59720522397109 0.596583860344503 1 1
0.397577949632065 0.397157865883342 1 1
0.468433234129136 0.467904635259099 1 1
0.375146366015131 0.374689644466246 1 1
0.426445144120343 0.425940826821716 1 1
0.775928547857387 0.775054010198057 0 0
0.254683815455129 0.254436831604476 1 1
0.359898013152968 0.359504346737308 1 1
0.459224523653907 0.458731644698903 1 1
0.313046480905151 0.312706173073361 1 1
0.467273609152891 0.466781324181707 1 1
0.483349390299437 0.482896630330575 1 1
0.618796963284731 0.61812269676443 1 1
0.50563454820632 0.505118665334005 1 1
0.39973322234776 0.399399087773136 1 1
0.53937945269917 0.53873254979139 1 1
0.448993955222008 0.448427287693827 1 1
0.510419685756925 0.509843623437497 1 1
0.606473980905245 0.605846639120312 1 1
0.624644415548841 0.623990348067514 1 1
0.67104368212021 0.67035372899274 1 1
0.112840627253983 0.112734627351138 0 0
0.635773304096094 0.635155968471643 1 1
0.450107423002731 0.449580828857054 1 1
0.304409513746892 0.304106342172835 0 0
0.47081759045851 0.470283884864961 1 1
0.621189916376676 0.620565154092962 1 1
0.479772868148336 0.479251451770461 1 1
0.68370478547804 0.682997949175298 1 1
0.33253479871101 0.332233795603242 1 1
0.389389723569779 0.388983625751657 1 1
0.579599060066504 0.578937978215713 1 1
0.51250682748646 0.512031719633236 1 1
0.431898178731872 0.431423418137131 1 1
0.536154137377701 0.535522150678624 1 1
0.563652113086198 0.562965713623031 1 1
0.740179843453382 0.739320049806863 1 1
0.659166292110905 0.658514807119848 1 1
0.24116334990671 0.240933307108923 1 1
0.490986277568482 0.490425696345186 1 1
0.253076842185755 0.252787282638192 1 1
0.611433946945743 0.610826997347041 1 1
0.462408356243839 0.461945337704482 1 1
0.46850637648524 0.467995337286378 1 1
0.784897249262852 0.784189544451758 1 1
0.620812366035028 0.620092854381217 1 1
0.488584871830456 0.48807021654598 1 1
0.666217243431205 0.665542504847695 1 1
0.79328229255242 0.792463113568055 1 1
0.604645385662388 0.604006179314073 1 1
0.514165211852002 0.513667604214982 1 1
0.860140933938565 0.859233053036298 0 0
0.745295869882213 0.744454595299465 1 1
0.441876435825197 0.441442900885859 1 1
0.815039803459179 0.814186977344438 1 1
0.631603702342264 0.630978477448556 1 1
0.495730475306181 0.495199227098752 1 1
0.112901964537841 0.112811825579106 1 1
0.140281040997419 0.140168398173818 1 1
0.611673255602019 0.611030967872048 1 1
0.601524408372218 0.600946214432206 1 1
0.659427585335842 0.658658859493158 1 1
0.51193597428979 0.511400846649015 1 1
0.694801750898463 0.694026880290447 1 1
0.372139241590959 0.371710906132611 1 1
0.558600952878381 0.557954401119487 1 1
0.66706947915956 0.666524230877222 1 1
0.465540070426847 0.465146007259966 1 1
0.328143286473089 0.327859689914912 1 1
0.333534550809309 0.333221408317211 1 1
0.614956851315533 0.614332637945945 1 1
0.662245943612862 0.661518915846652 1 1
0.557312576448561 0.55670013462409 1 1
0.405407354229928 0.404927056803282 1 1
0.505668575628811 0.505178486142856 1 1
0.563785223294479 0.563256464070744 1 1
0.249206732163801 0.248938305171448 0 0
0.322424596269392 0.322032921751933 1 1
0.749891943021636 0.7491488530804 1 1
0.491508990461161 0.490926000638927 1 1
0.334033146013661 0.333626688859742 1 1
0.681918951796202 0.681199206577995 1 1
0.855102319081628 0.854146902647493 0 0
0.491660023085319 0.49108736687762 1 1
0.530971956919054 0.530471628379214 1 1
0.465213901347291 0.464742271058691 1 1
0.462123491475477 0.461599773758971 1 1
0.285249784257195 0.284955895407539 1 1
0.34660469676747 0.34619238236311 1 1
0.633421882816693 0.632797216720864 1 1
0.392286520664647 0.391879554423501 1 1
0.598876455543735 0.598314089338417 1 1
0.358987658932421 0.358633157116595 1 1
0.580160670202677 0.579590564718 1 1
0.567113125505579 0.566596923349732 1 1
0.571798965237029 0.571290138640861 1 1
0.527738872356319 0.527191660190744 1 1
0.556776816611399 0.556243778363243 1 1
0.681888865917697 0.681225726286199 1 1
0.465648078592726 0.465173863081971 1 1
0.619283916661424 0.61879379518499 1 1
0.364829560969316 0.364428826434871 1 1
0.414663749847923 0.414243400327984 1 1
0.485716519860418 0.485133795684285 1 1
0.280343870362636 0.280040034315394 1 1
0.470774439450081 0.470265464413745 1 1
0.380846053119845 0.380376430479626 1 1
0.337317506103988 0.336925015843145 1 1
0.668218370180989 0.667411898991709 1 1
0.560461201997631 0.559938889605994 1 1
0.547491391076527 0.546991322441057 1 1
0.574800344275428 0.57413927974776 1 1
0.87839724860309 0.877455658173961 0 0
0.658741867263636 0.658051197576631 1 1
0.408163056518142 0.407668146265316 1 1
0.584976337987498 0.584342033953386 1 1
0.660580557893146 0.659950459274809 1 1
0.523157978023837 0.522570508559282 1 1
0.388999025743101 0.388534297020765 1 1
0.652728714167896 0.652084197198462 1 1
0.659993317720539 0.659295467656074 1 1
0.642045874564937 0.641403182537441 1 1
0.367395099366431 0.367024877794636 1 1
0.350774574486448 0.350444087897662 1 1
0.321743035351753 0.321453515488735 1 1
0.574035301759929 0.573471703763363 1 1
0.54527534063384 0.544740650594503 1 1
0.292136626330387 0.291836321002534 1 1
0.499111243183136 0.498632543968832 1 1
0.60486432908029 0.604157369632745 1 1
0.577864250098683 0.577243354823522 1 1
0.543291364628094 0.542705140275122 1 1
0.652452419333514 0.65181571758608 1 1
0.506391089401144 0.505887410194408 1 1
0.721801697266112 0.721059324408285 1 1
0.387176293868629 0.386794095724806 1 1
0.394084233127154 0.393636162699643 1 1
0.424939511314693 0.424454142952103 1 1
0.529349714298818 0.528861927981394 1 1
0.406133601557713 0.405658701919666 1 1
0.64077176269482 0.64011719974795 1 1
0.536412665644442 0.535887045690336 1 1
0.598499264533055 0.597879190703407 1 1
0.464537857176767 0.464076793498033 1 1
0.39345914506909 0.393013571160562 1 1
0.429614449930509 0.4292050617048 1 1
0.337842861745539 0.337413785562038 1 1
0.382704689263731 0.382328369435954 1 1
0.619223808991141 0.618633858095041 1 1
0.885059305868542 0.884163632550885 0 0
0.449550761173484 0.449050009630565 1 1
0.538953561926814 0.53843277014161 1 1
0.280321651159612 0.280053901428879 1 1
0.408526554232003 0.408068088827905 1 1
0.622931181162579 0.622282677944529 1 1
0.440197409615756 0.43970784394279 1 1
0.277622811027932 0.277328087947939 1 1
0.56943940552721 0.568881034617429 1 1
0.432379387450506 0.43192520434673 1 1
0.779180431748397 0.778407584632428 0 0
0.592174439879819 0.591576123605691 1 1
0.642883188216651 0.642189698106246 1 1
0.438250441180113 0.437759307340135 1 1
0.346838772160227 0.346454495640302 1 1
0.624909561446608 0.624284134014077 1 1
0.210773513150446 0.210595986699459 0 0
0.540366313053385 0.539778802547226 1 1
0.505085756034637 0.504485851193448 1 1
0.631085777621914 0.63043813164912 1 1
0.348233230008653 0.347816646213178 1 1
0.654670914851948 0.654020631449334 1 1
0.651077096285107 0.650375748187272 1 1
0.585124867003943 0.584539040561003 1 1
0.401903246383356 0.401490406793309 1 1
0.315140531986644 0.314786451613905 1 1
0.667633802871778 0.666862600167749 1 1
0.512158005593837 0.511624720918688 1 1
0.387265226119326 0.386805526486788 1 1
0.65718595411375 0.656526064558169 1 1
0.399145035310477 0.39873301118363 1 1
0.715713756966139 0.714933188642657 1 1
0.393660323729463 0.393276528280337 1 1
0.381743385708959 0.381380504427953 1 1
0.586809070316505 0.586147620792243 1 1
0.406651816564466 0.406132181404571 1 1
0.495809315923323 0.495316004206713 1 1
0.43144150375517 0.430971546656765 1 1
0.605268234727775 0.604689053443824 1 1
0.511659126506051 0.511172597352407 1 1
0.61662207705967 0.615971017801267 1 1
0.47604171044962 0.475632999101243 1 1
0.447792648297375 0.447330526178661 1 1
0.295445498299825 0.295130682705008 1 1
0.332494356388098 0.332190620990695 1 1
0.644719055769508 0.644006442032644 1 1
0.596223643952116 0.595631752292761 1 1
0.722752770470228 0.72205031127242 1 1
0.420867649570811 0.420449650762348 1 1
0.421652087731231 0.421251865167232 1 1
0.336623985842093 0.336307353765874 1 1
0.643651352073833 0.643036647249373 1 1
0.53848277116793 0.537918016151525 1 1
0.264780982319718 0.264482011739356 0 0
0.44488551203897 0.444403401296532 1 1
0.396904225759962 0.396529757199957 1 1
0.467811548513981 0.467349221071371 1 1
0.309305464579012 0.308996346061711 1 1
0.484583888873352 0.484047877509082 1 1
0.37802953735969 0.377666806142767 1 1
0.64681231872582 0.646153787172481 1 1
0.310037507195435 0.309766160385494 1 1
0.697104415592641 0.696404563211845 1 1
0.394120899635384 0.393715123740371 1 1
0.368700891516316 0.368292760541535 1 1
0.40442015945309 0.404011028218198 1 1
0.375118908335311 0.374761224520512 1 1
0.211445202895021 0.211197892041834 0 0
0.305545247204657 0.305203647175194 1 1
0.319451464841605 0.319100305323234 1 1
0.382939850942338 0.382542890526974 1 1
0.507533808516837 0.507029742477066 1 1
0.289888519627035 0.289598525020324 1 1
0.609664474521348 0.609008789451044 1 1
0.700455504973484 0.699700089879415 1 1
0.458204883746448 0.457726621295419 1 1
0.416201197189524 0.415765302975762 1 1
0.53981256062371 0.539217832859544 1 1
0.620724166863655 0.620121472396666 1 1
0.547699308685398 0.547192926895273 1 1
0.505141058020863 0.504545462838277 1 1
0.790038047416038 0.789176423716429 1 1
0.283722032670302 0.283484503147804 1 1
0.631468197978228 0.630757753821073 1 1
0.581734757811968 0.581148857546789 1 1
0.359703353942133 0.359341723088696 1 1
0.523427529779321 0.522887448342625 1 1
0.728071856423865 0.727338326354032 0 0
0.35520227139909 0.354835807860405 1 1
0.359670681160368 0.359281053613929 1 1
0.458169896743235 0.457664843012624 1 1
0.801039280589667 0.800251549782628 1 1
0.615034006959533 0.614424901587062 1 1
0.605699551732047 0.605048198553202 1 1
0.39848300977998 0.39808217450697 1 1
0.740640583750785 0.739879356458895 0 0
0.665539578129631 0.664740992594322 1 1
0.198436425466779 0.198223705209273 0 0
0.4035201544464 0.403127705675453 1 1
0.695532576328727 0.694773226600878 1 1
0.690887797474019 0.690176126709066 1 1
0.519907687780894 0.519365222051969 1 1
0.706556712558363 0.705766483358495 1 1
0.624218537753782 0.623607765703622 1 1
0.270129646658891 0.269866049440122 1 1
0.445193391866734 0.444744557340821 1 1
0.866621207413483 0.865677263083503 1 1
0.441042597216388 0.440616559724515 1 1
0.336199363965504 0.335897102613999 1 1
0.3047488170324 0.304438980864155 1 1
0.314250890495963 0.313925995200631 1 1
0.474995041881101 0.474522488823863 1 1
0.529127381515587 0.52857664877716 1 1
0.822339311581601 0.821540175416661 0 0
0.523642519119707 0.523010280878304 1 1
0.383684771776448 0.383246607953655 1 1
0.509169403678848 0.508648942902202 1 1
0.522381168043095 0.521869820958068 1 1
0.361054040323614 0.360655339756456 1 1
0.404284412504271 0.403842353533657 1 1
0.390542037216235 0.390133725129539 1 1
0.565485672202668 0.564997231006909 1 1
0.565545210259102 0.565010452686255 1 1
0.57908530884492 0.578487130153302 1 1
0.321430426923086 0.321092940118054 1 1
0.312244771435111 0.311929655019248 1 1
0.536134638970725 0.535578911198943 1 1
0.705603041689122 0.704750292040349 1 1
0.447400859177786 0.446956010271616 1 1
0.316991957415263 0.316644632148215 1 1
0.691804618688822 0.691186507004374 1 1
0.209827171956637 0.209676405913985 1 1
0.387844371091052 0.387436218146999 1 1
0.322254920651562 0.32188972906621 1 1
0.492756693088543 0.492256442285592 1 1
0.466326003419942 0.465864059852868 1 1
0.578513143308073 0.577855987173963 1 1
0.636206750434925 0.635496605314801 1 1
0.395921055903884 0.395421388481573 1 1
0.337131125566836 0.336792887953241 1 1
0.386264723834529 0.385904255049888 1 1
0.573489581618418 0.572904554172941 1 1
0.504300888663152 0.503772253161656 1 1
0.427235341257503 0.426798838548719 1 1
0.692806314800704 0.691985307699067 1 1
0.606808907573965 0.606081509686924 1 1
0.687733254624016 0.686961651413209 1 1
0.717157737342401 0.716450765539097 1 1
0.646700091019373 0.646057765019214 1 1
0.544518381888707 0.543889339303273 1 1
0.615307308231694 0.614626472456827 1 1
0.472514433844432 0.472140254577408 1 1
0.49471171634552 0.494199592516084 1 1
0.775059238160303 0.774166954158347 1 1
0.586456268975161 0.585802966390797 1 1
0.670299447812124 0.669704556959458 1 1
0.640444318184038 0.639751309834625 1 1
0.580118673108412 0.579472792509014 1 1
0.464120131714905 0.463659616519523 1 1
0.449678514888366 0.449238539461856 1 1
0.542790066232493 0.542149606393592 1 1
0.318474408938483 0.318139463118216 1 1
0.636177652979835 0.635481893014042 1 1
0.700763450953238 0.699981087503579 1 1
0.532007108603259 0.531450969428771 1 1
0.279594471338499 0.279279738935868 1 1
0.582865615552361 0.58232306690192 1 1
0.668290976143531 0.667535415116474 1 1
0.378158494677933 0.377749106814022 1 1
0.415708995063985 0.415303533536583 1 1
0.635820492157118 0.635162991697827 1 1
0.511092354215652 0.510548956349666 1 1
0.261121330271659 0.26085159368297 1 1
0.412483276750124 0.411957500947298 1 1
0.256511623273855 0.25621986334819 1 1
0.535389241959907 0.534831626842062 1 1
0.538411171735154 0.537876766731851 1 1
0.298950784148668 0.298628063154295 1 1
0.380833002781057 0.380498128371541 1 1
0.364650258387243 0.364232492534597 1 1
0.506153943801883 0.505611818042155 1 1
0.399467373812357 0.398979746694385 1 1
0.445950582906315 0.445567042665167 1 1
0.700137317979846 0.699376643506267 1 1
0.485056810983344 0.48462912053649 1 1
0.250109868914376 0.249847467930241 1 1
0.17680084929753 0.176597418976008 1 1
0.64075261474495 0.640018146144749 1 1
0.525627107794745 0.525143134286151 1 1
0.520069334259492 0.519510173366371 1 1
0.604016170180487 0.603305118036442 1 1
0.447587538664859 0.447132110369649 1 1
0.466222949480062 0.465728701734889 1 1
0.544499385261333 0.543901463175815 1 1
0.423639868110859 0.423176567458692 1 1
0.549777468534546 0.549243618382484 1 1
0.527670107100995 0.527099006897294 1 1
0.666219693641455 0.665555585606961 1 1
0.753471264317206 0.75279557206894 1 1
0.643181539906365 0.642519327399719 1 1
0.486521344272902 0.486053585367772 1 1
0.116204878171167 0.116095006326484 0 0
0.411418275174863 0.410994395561957 1 1
0.299689994349352 0.29945638687617 1 1
0.654737889510524 0.654012989547141 1 1
0.620391886620232 0.619787084509834 1 1
0.679895440500761 0.679104760880787 1 1
0.552349801466906 0.551753026740637 1 1
0.408017052806939 0.407606694179709 1 1
0.40224770124415 0.40186518853657 1 1
0.540339031641356 0.539787967683555 1 1
0.536696423166035 0.536178301320372 1 1
0.545096851210397 0.544530838171688 1 1
0.326324483232988 0.325966040141783 1 1
0.318982363952671 0.318657919994667 1 1
0.575992236047329 0.575461758621778 1 1
0.620188954470827 0.619601638694657 1 1
0.609260847024347 0.608587935645002 1 1
0.395585370047606 0.395149144358589 1 1
0.491063566397645 0.490625148832297 1 1
0.516850876079535 0.51626388349487 1 1
0.559554235644495 0.558946371183028 1 1
0.413250122123691 0.412798667555288 1 1
0.443676381011474 0.443175050710214 1 1
0.599995661678084 0.59939335194148 1 1
0.522848190381625 0.522332012832432 1 1
0.759724976639417 0.75896392258396 0 0
0.226943201552246 0.226728261474739 1 1
0.136511144216673 0.13634116920987 0 0
0.692451074778111 0.691711363186632 1 1
0.477703725514931 0.477198236506179 1 1
0.598623747361571 0.59796020198688 1 1
0.499360963775518 0.498899125606308 1 1
0.417404238444045 0.417008326154639 1 1
0.534491125073903 0.53397867494096 1 1
0.61212690910518 0.611543607104832 1 1
0.900924754702814 0.900056405040087 0 0
0.384803579686622 0.384447355718351 1 1
0.530090341786174 0.529534119224014 1 1
0.323107363582559 0.322783337367672 1 1
0.421779108682297 0.421357483287448 1 1
0.372175966387382 0.371828346860193 1 1
0.633357512338448 0.632698669038299 1 1
0.800281908484681 0.799430423299061 1 1
0.518750749114263 0.518187172551524 1 1
0.446256732551563 0.445801049920317 1 1
0.841848338151692 0.840930853555707 0 0
0.634767830626174 0.634111336662611 1 1
0.543395712725366 0.542896800236323 1 1
0.769907942547974 0.769117404681184 1 1
0.42288347470205 0.422421432423326 1 1
0.542544084247542 0.541973603797756 1 1
0.631083196807838 0.630425610031258 1 1
0.583165878189371 0.582404807835482 1 1
0.241512515682954 0.241218640143904 1 1
0.488321141648888 0.48782586082187 1 1
0.737493033825664 0.736731336027543 1 1
0.553653807981399 0.553061716202217 1 1
0.831496265346692 0.830643142559869 0 0
0.461311752908321 0.46078837458608 1 1
0.196928690135133 0.19679531851073 0 0
0.635609234516715 0.634889354161102 1 1
0.649113449816941 0.648407023970198 1 1
0.597097227788511 0.59650988954846 1 1
0.361565112189262 0.361186848474879 1 1
0.53814505988933 0.53773546903463 1 1
0.58312692350218 0.582613122515394 1 1
0.440265988645485 0.439762323908862 1 1
0.339982441917308 0.339685441675662 1 1
0.619466186435391 0.618831141569193 1 1
0.643596697593255 0.642904414670581 1 1
0.401192441135244 0.400798355213503 1 1
0.347662291347793 0.347293405072217 1 1
0.702610580300094 0.701831733785326 0 0
0.334556568433733 0.334158770042079 1 1
0.463098725597183 0.462580127017135 1 1
0.688180186439302 0.687283184790892 1 1
0.485690310628879 0.485309951696362 1 1
0.391360045629385 0.390945150225922 1 1
0.566209555881099 0.565554610156837 1 1
0.403974265642295 0.403563988768942 1 1
0.550935494158931 0.55037168660599 1 1
0.488899586224584 0.488335855512432 1 1
0.706060487792205 0.705250096505862 1 1
0.324850051397751 0.324490371780488 1 1
0.492664150238808 0.492114677692202 1 1
0.23230968454327 0.232046056427997 1 1
0.659023235245129 0.658213587790344 1 1
0.575574534700971 0.575070624568387 1 1
0.543403312119394 0.542833306320827 1 1
0.67290707189837 0.67214622364898 1 1
0.275325575688763 0.275019271594242 1 1
0.426675741750518 0.426247523330239 1 1
0.380995732392696 0.380657899475929 1 1
0.630053413295163 0.629488239533214 1 1
0.569929390443694 0.569418208357709 1 1
0.681999031148006 0.681289187370026 1 1
0.314350788549791 0.314023628053206 1 1
0.50908555273381 0.5084969825494 1 1
0.306388962761633 0.306118540307626 1 1
0.510319127116179 0.509660461894511 1 1
0.746096062685729 0.745228326832535 1 1
0.254314647483133 0.254029467950157 0 0
0.454182293783696 0.453750238817881 1 1
0.610879005611379 0.610242515462528 1 1
0.789711253869466 0.788839049614358 1 1
0.898030116289746 0.897053339628496 0 0
0.674533328449151 0.673800822645885 1 1
0.606656379880351 0.605987259826213 1 1
0.517464177077342 0.516975500127067 1 1
0.524791059937761 0.524215652936072 1 1
0.359800513831869 0.359521194147797 1 1
0.46188634528981 0.461363702354155 1 1
0.614282618712938 0.613605110529101 1 1
0.545821024164403 0.545193922120952 1 1
0.386129884202074 0.385749081181726 1 1
0.676101531344744 0.675488867654974 1 1
0.548998115146685 0.548495110936226 1 1
0.585201493309161 0.584636635568662 1 1
0.428567148390696 0.428118309786523 1 1
0.435803214581336 0.435253010594839 1 1
0.772800236902071 0.772027306637014 0 0
0.22158133771741 0.221340669591144 1 1
0.280364679452945 0.280048776968677 1 1
0.546315200446938 0.545796264585323 1 1
0.265002659532569 0.264727005881976 1 1
0.431842675757087 0.431361913096228 1 1
0.579421689622911 0.578888340449856 1 1
0.357347508107801 0.356931553044861 1 1
0.347221337156174 0.346902020157058 1 1
0.379393584409927 0.379028394791823 1 1
0.337161233407424 0.336855545728646 1 1
0.607767354291951 0.607094704628616 1 1
0.402678396474001 0.402265444027528 1 1
0.463019376093443 0.462590493039387 1 1
0.398004634299829 0.397556824465921 1 1
0.526515390763158 0.525936114416813 1 1
0.454499656276228 0.454025130803834 1 1
0.60195571717106 0.601298370618475 1 1
0.399097784823158 0.398678417755606 1 1
0.498015067681018 0.49756696744705 1 1
0.620066022119751 0.619376993888407 1 1
0.737603925153412 0.73674239159906 1 1
0.3965747321507 0.396169775073326 1 1
0.816394800104343 0.815553064898552 0 0
0.538855028399299 0.538135764757611 1 1
0.379397935392725 0.378984235200958 1 1
0.665836569962315 0.665146738447911 1 1
0.374087940562605 0.373682028203053 1 1
0.59427868964131 0.593666000771094 1 1
0.0381775930672941 0.0381614155145498 0 0
0.556260826380215 0.555685791972456 1 1
0.526101169201307 0.5255887252209 1 1
0.585466429848412 0.584841696556869 1 1
0.470519306236126 0.469986371271899 1 1
0.44785466828293 0.44745433374904 1 1
0.491424746157628 0.490923694169765 1 1
0.364306224999774 0.3639392003809 1 1
0.923802743229178 0.922827480621074 0 0
0.692178844211944 0.691473089062399 1 1
0.102661201166592 0.102574386743972 0 0
0.381443433590984 0.381032928677031 1 1
0.614754366296923 0.614133718190373 1 1
0.467820548561534 0.467331053919105 1 1
0.0729564106620446 0.0729171625355461 0 0
0.426847291720898 0.426379916235086 1 1
0.513050985252737 0.512516871736864 1 1
0.717853173573661 0.717163360032185 1 1
0.445493080886162 0.44501630520479 1 1
0.217386334176153 0.217163859560865 0 0
0.332145474083654 0.331852876307504 1 1
0.391788763239116 0.391463537719912 1 1
0.556522197544574 0.555948342169824 1 1
0.488558530591425 0.487996359036449 1 1
0.386330409978123 0.385911549277701 1 1
0.4371602156022 0.436698961162493 1 1
0.296282272722006 0.295950952782453 1 1
0.564364043805922 0.563616107313265 1 1
0.449921685762478 0.449478414137664 1 1
0.448936124714717 0.448489267694499 1 1
0.343914689467675 0.343516060663924 1 1
0.633966696662766 0.633229738711597 1 1
0.646758453026457 0.646099652848336 1 1
0.599154355094367 0.598504643461859 1 1
0.517894834184732 0.517419024229453 1 1
0.348327115118855 0.347954479832107 1 1
0.444781075621914 0.444303768768785 1 1
0.565371787889628 0.564850236679882 1 1
0.496055416660075 0.495555096681571 1 1
0.406325017235131 0.405880711617085 1 1
0.355030085599147 0.354636208016421 1 1
0.46530635534506 0.46480914865764 1 1
0.465055107935615 0.464586860574792 1 1
0.42992470758579 0.429440982729815 1 1
0.403323408949561 0.402952189488709 1 1
0.464510256039548 0.464017016750286 1 1
0.634379892716805 0.633714097853213 1 1
0.410599964235992 0.410175918717928 1 1
0.597381805196206 0.596766024369438 1 1
0.715011149493792 0.714238824702336 1 1
0.511678054253293 0.511119863072713 1 1
0.523580352448035 0.523089607268343 1 1
0.495840705575973 0.495354695630355 1 1
0.127888749908957 0.127731367241999 0 0
0.653567176718876 0.652828996463717 1 1
0.594339674640609 0.593707919719374 1 1
0.590165478802342 0.589525760794797 1 1
0.429428707744631 0.429009050651036 1 1
0.461304113337767 0.460787734997581 1 1
0.502253394033929 0.501668862849678 1 1
0.542193720736271 0.541652665560521 1 1
0.806979791355321 0.806056306323976 0 0
0.706991345887949 0.706305727125065 0 0
0.592192560575435 0.59158691998463 1 1
0.761643625795937 0.76078445094658 0 0
0.727578026524644 0.726784366215365 0 0
0.472789039279702 0.472410680104196 1 1
0.468424662256848 0.467943300732541 1 1
0.118511740259565 0.118373821814599 0 0
0.348801559973774 0.348453876650211 1 1
0.693262454807587 0.692543105501045 1 1
0.420530708777732 0.420157500055033 1 1
0.557232425273102 0.556628859176783 1 1
0.44164334671249 0.441145760090881 1 1
0.309416952642439 0.309052004483307 1 1
0.734575612746082 0.733814422401733 1 1
0.562427406442454 0.56189148532659 1 1
0.517167304479268 0.516589461866766 1 1
0.431639436862838 0.431280392116793 1 1
0.726075044316352 0.72524832159779 1 1
0.4267454780195 0.426392586923931 1 1
0.542628648670492 0.542147157082862 1 1
0.649325294996643 0.648617469193617 1 1
0.48182848572785 0.481282592336021 1 1
0.331795907650612 0.33151412667664 1 1
0.548774324663424 0.548266825896379 1 1
0.342676810100412 0.342316408655865 1 1
0.646708073507683 0.646032213872079 1 1
0.438947146648011 0.438488138720793 1 1
0.490608607530417 0.490075804700129 1 1
0.703634453028985 0.702883044979315 1 1
0.498731461977789 0.498183831836219 1 1
0.258885330069894 0.258534121396162 1 1
0.563072414906738 0.562474122461153 1 1
0.362487956332684 0.362033529279092 1 1
0.68720194397283 0.686553727333976 1 1
0.669428422356133 0.66861367955225 1 1
0.526193436935511 0.52563441437963 1 1
0.823887832120179 0.823118167346766 0 0
0.141371146784168 0.141256941883354 1 1
0.409479383747221 0.409065240135938 1 1
0.31073092885211 0.310369396387246 1 1
0.368933373675886 0.368608305937013 1 1
0.193348772504705 0.193120557244726 1 1
0.516349345496021 0.515823620631757 1 1
0.511109256375763 0.51057506634443 1 1
0.232982060436085 0.232692979513309 1 1
0.550537444603938 0.549990978057559 1 1
0.495101807895672 0.4946449810295 1 1
0.477207152950868 0.476725852454435 1 1
0.469967136325538 0.469528527800856 1 1
0.792653922188027 0.791674497580568 1 1
0.387057890426525 0.38658604673083 1 1
0.349884831827855 0.349571872446522 1 1
0.635241687710197 0.634629792668993 1 1
0.273201908473663 0.27292971548825 1 1
0.619672132142294 0.61899779586838 1 1
0.620259406146682 0.619703527113602 1 1
0.364154402757004 0.363783931735185 1 1
0.458861958220754 0.458410444536344 1 1
0.493070022427166 0.492593193812503 1 1
0.474391838520954 0.473907105937253 1 1
0.336618808635062 0.336260646701349 1 1
0.715441302149246 0.71469009266543 1 1
0.767416153762219 0.766511053245439 0 0
0.676473297329864 0.675726570413721 1 1
0.510415102492727 0.509956608645918 1 1
0.54569757672644 0.545164939385332 1 1
0.682716234463431 0.681936054741872 1 1
0.883985447708629 0.882994090714701 0 0
0.436823896481022 0.43631692971589 1 1
0.708652708267329 0.707914295496366 1 1
0.650453481234839 0.649817737025675 1 1
0.780244548270308 0.779444798917154 1 1
0.475850801717058 0.475290737943753 1 1
0.47874886975913 0.478301327470564 1 1
0.470410281135186 0.469987521746638 1 1
0.6155312705917 0.615028102800469 1 1
0.50438672647491 0.503893378884549 1 1
0.372196037772436 0.371846172085987 1 1
0.655088902261248 0.654405563016165 1 1
0.386271824599727 0.385839245922997 1 1
0.563992987773337 0.56345140447754 1 1
0.27201625971693 0.271712700758987 1 1
0.533956310273387 0.53347214784279 1 1
0.556230263284826 0.555612963606729 1 1
0.615509350243767 0.614766084372157 1 1
0.410830200916814 0.410381594492325 1 1
0.45324409775605 0.452765636535838 1 1
0.574112930469816 0.57339553880623 1 1
0.52749129948969 0.526876886867167 1 1
0.549817839703102 0.549165666220457 1 1
0.587626598317006 0.586963924183215 1 1
0.680729667447388 0.680126456124137 1 1
0.629789901625824 0.629001938403609 1 1
0.358055372166244 0.357729012001734 1 1
0.32468601704092 0.32431736591338 1 1
0.605639360374114 0.605021933487384 1 1
0.18595942806118 0.185781429855516 1 1
0.751760032235689 0.750996297423867 1 1
0.308973601090043 0.308682412919638 1 1
0.535323936799009 0.534742800416542 1 1
0.659568793854433 0.658861717558026 0 0
0.592859022179207 0.592257582107977 1 1
0.655317280603154 0.654560657810182 1 1
0.560221478917234 0.55953750368474 1 1
0.41499915584103 0.414616473856187 1 1
0.467600025055509 0.4671172945084 1 1
0.614853008701216 0.614297067805237 1 1
0.459917389594764 0.459426060574442 1 1
0.686602030025893 0.685932533773221 1 1
0.696132608164808 0.695461061919149 1 1
0.762882627721961 0.762116911651598 1 1
0.419254508741496 0.418861944367407 1 1
0.408438339907109 0.40805512427242 1 1
0.367936568277144 0.367527581461302 1 1
0.371946572380534 0.371648004832413 1 1
0.75410385289452 0.753242255353036 1 1
0.245796125259125 0.245516039279292 1 1
0.513338856241549 0.512883721499481 1 1
0.375827956292454 0.375537894120578 1 1
0.593083584210419 0.592543463701791 1 1
0.493796056287206 0.493266214504702 1 1
0.554544958611927 0.553953536407374 1 1
0.433624954956916 0.433144471755051 1 1
0.468921373600296 0.468412909918574 1 1
0.794346873170956 0.793352388197433 0 0
0.71203545967952 0.711314811008555 1 1
0.449793594028303 0.449327856316344 1 1
0.346439467148466 0.346092041241123 1 1
0.635866244550479 0.635281865032193 1 1
0.401122868222731 0.400739568991494 1 1
0.594509053647828 0.593890395622705 1 1
0.469469532168728 0.469004372839846 1 1
0.623760981633883 0.623073656542049 1 1
0.690786138341782 0.689994436155756 1 1
0.29624143266787 0.295931043363027 1 1
0.261834161903892 0.261564510822502 1 1
0.611306495110916 0.610764975331875 1 1
0.444438540414344 0.443994078260051 1 1
0.808739532749322 0.807939613695388 1 1
0.681566685398375 0.68092043795313 1 1
0.463135731670675 0.462691817167511 1 1
0.553113486328735 0.552492958425318 1 1
0.574402883301271 0.573768610928404 1 1
0.548130625691522 0.547481084405329 1 1
0.565282378665342 0.564684442274095 1 1
0.588249938109802 0.587551811170488 1 1
0.519131149471976 0.51858459916682 1 1
0.462603867320422 0.462107114150004 1 1
0.76576843991841 0.765043739152756 1 1
0.531652552719807 0.531084465004915 1 1
0.240145705962586 0.239913256250835 0 0
0.430249999291112 0.429836224662883 1 1
0.543710900499751 0.543115085912795 1 1
0.469589640588649 0.469103923253048 1 1
0.425020514090996 0.424652241501819 1 1
0.454626650015617 0.454193784712754 1 1
0.266763560890279 0.266574658170407 1 1
0.132820311496855 0.132753330540211 0 0
0.524961033254948 0.524453943540543 1 1
0.184109285799798 0.183958165703453 0 0
0.647946629888857 0.647275939283674 1 1
0.733489780456772 0.732760409678901 0 0
0.380455137253025 0.380100268668746 1 1
0.472305167533389 0.471818188655185 1 1
0.505821490698638 0.505264172042515 1 1
0.298759042664598 0.298481230505458 1 1
0.393816341165745 0.393452662412842 1 1
0.469193946513487 0.468807322439995 1 1
0.565955836801817 0.565408733856424 1 1
0.445212800713497 0.444730419267134 1 1
0.437055427847407 0.436633545334211 1 1
0.336868482089911 0.3365193249902 1 1
0.792488626261333 0.791660004944157 1 1
0.578109852083529 0.577483747188457 1 1
0.530009722963464 0.52944425722613 1 1
0.573887975145006 0.573207284831742 1 1
0.184669531206873 0.184453112864952 1 1
0.307041174577039 0.306748672017873 1 1
0.149372922403145 0.149189150358421 0 0
0.521530402281451 0.521024357634654 1 1
0.556215996567526 0.555626457566418 1 1
0.778748760715608 0.777879428095491 1 1
0.500376598939142 0.499927995577141 1 1
0.479744555326867 0.479270108680188 1 1
0.759362347396388 0.758665672512923 1 1
0.700542617854766 0.699799978445664 1 1
0.251615779411039 0.251320070327588 1 1
0.655661707197273 0.654999818614183 1 1
0.755969796356763 0.755144057851427 1 1
0.258472299612892 0.258222860728729 1 1
0.42636865107704 0.425903490078263 1 1
0.344586541415802 0.344299794502362 1 1
0.473239927622889 0.472727323879232 1 1
0.733727163508365 0.732885100601309 1 1
0.796709489730197 0.79590187632987 0 0
0.660658473722437 0.66000885463826 1 1
0.52807859878321 0.527601784051369 1 1
0.483897318776601 0.483345512370493 1 1
0.344067980651705 0.343755943927364 1 1
0.459257422037226 0.458732256419644 1 1
0.446509789893336 0.446102855754021 1 1
0.53069442032696 0.530094271133832 1 1
0.362430037211544 0.362099830957699 1 1
0.611743305028899 0.611147029607511 1 1
0.51335623529384 0.512841835731447 1 1
0.562586174216784 0.561946393346263 1 1
0.232992287174418 0.232779086401598 1 1
0.642510893882595 0.641951112262907 1 1
0.637901405547108 0.637233070582893 1 1
0.418409720380578 0.41797908708115 1 1
0.626324989343133 0.625698325442495 1 1
0.344411809198037 0.344081454523469 1 1
0.434697273941352 0.434285509416084 1 1
0.589692723187886 0.589148750701365 1 1
0.455368428537542 0.454962473023078 1 1
0.5133232100854 0.512778177965753 1 1
0.342392443333011 0.342038938384676 1 1
0.546794715755944 0.54622186723401 1 1
0.463069112211464 0.46260504771397 1 1
0.507275111281427 0.506797024003091 1 1
0.547387367750446 0.546867808492221 1 1
0.459167380762618 0.458718019399856 1 1
0.553755672270864 0.55309185839675 1 1
0.646072510413847 0.64534516042235 1 1
0.618029878947582 0.617280587216757 1 1
0.499616856780512 0.499019218776584 1 1
0.502364245880664 0.501856443837275 1 1
0.555500900533887 0.554959325176521 1 1
0.642824674515286 0.642175551783578 1 1
0.249892819967482 0.249608013007433 1 1
0.411782111439144 0.41139403497193 1 1
0.506848881206606 0.506308215934346 1 1
0.394319194948846 0.393892120640857 1 1
0.708762986589103 0.708105436381271 1 1
0.230347854021894 0.230132854424245 1 1
0.570442159258474 0.569845571782655 1 1
0.479687895217097 0.479200767938125 1 1
0.436983576982614 0.436557123423526 1 1
0.584496850160698 0.583937301885972 1 1
0.334415076498963 0.334040866645851 1 1
0.462320418820414 0.461896894250625 1 1
0.488232835010032 0.487798812009515 1 1
0.481801411153579 0.481325567963042 1 1
0.543249299790084 0.542637158257079 1 1
0.622713423128558 0.622066940722138 1 1
0.450603651930738 0.450125144028807 1 1
0.4760597317644 0.475621188360739 1 1
0.498824790605658 0.498306964930599 1 1
0.56749214855489 0.566905825282648 1 1
0.373585340111826 0.373207806219288 1 1
0.372398276859927 0.372003180879519 1 1
0.372630517509299 0.372304206289532 1 1
0.317530859514832 0.317144938607029 1 1
0.431805824702493 0.431280988512999 1 1
0.417640666782739 0.41717654867965 1 1
0.653980388325044 0.653326129341245 1 1
0.441291331578471 0.440862494872332 1 1
0.63803315567861 0.637339073679026 1 1
0.590414712273057 0.589955721228468 1 1
0.463502844048988 0.462954142350257 1 1
0.415399173881726 0.414999794303682 1 1
0.622237887557444 0.621535299585449 1 1
0.370579371614402 0.370284244058098 1 1
0.507982114000404 0.507445061021776 1 1
0.448129221028994 0.447666161402643 1 1
0.543650037857892 0.543062773336808 1 1
0.52376335402883 0.523186092357172 1 1
0.331188688940446 0.330808386344481 1 1
0.591562371343425 0.59094749113396 1 1
0.197499380917718 0.197341100577438 1 1
0.569545316711661 0.569010199070738 1 1
0.736214245614489 0.735507561211442 1 1
0.513292763115953 0.512778759655189 1 1
0.645593068957265 0.644931080623496 1 1
0.70522158857289 0.70447385586581 1 1
0.464747490408825 0.46420265719165 1 1
0.195072700228227 0.194881284511726 0 0
0.456902194816954 0.456438634953397 1 1
0.603971973111575 0.603380954271505 1 1
0.377332249616111 0.377009045254311 1 1
0.41345730485675 0.413086933514301 1 1
0.344286696181576 0.343930144657859 1 1
0.681504908690062 0.68075666485164 1 1
0.266686159419112 0.266428700521244 1 1
0.318567859798456 0.31829130133557 1 1
0.473903461132438 0.473451244139727 1 1
0.250751980178714 0.250468139143318 1 1
0.338271828365054 0.337874524129202 1 1
0.311022871820339 0.31067832052995 1 1
0.705345812596758 0.704645300662219 1 1
0.373359656537214 0.372978235882219 1 1
0.458500818826473 0.458042450984195 1 1
0.494514619843498 0.493975228582778 1 1
0.688577275721573 0.687835471654625 1 1
0.250043504280951 0.249760217260361 1 1
0.621757147880166 0.621169230603658 1 1
0.667211031214334 0.66651961559211 1 1
0.543186191177912 0.542604392106734 1 1
0.255972392031901 0.255737367115036 1 1
0.765546582182815 0.764683912488592 1 1
0.812580947549058 0.811724507611802 0 0
0.593235739300174 0.592648928990087 1 1
0.280621163211233 0.280300030376794 1 1
0.174730241291893 0.174592448121656 1 1
0.429376149817176 0.428845025581522 1 1
0.65734025477998 0.656743246544002 1 1
0.67903199286174 0.6783775804683 1 1
0.74892872919578 0.748155717391399 1 1
0.654270637124699 0.653682398044585 1 1
0.461451285445885 0.460993591441373 1 1
0.49896212365385 0.498492645941882 1 1
0.469125579558525 0.468706185899187 1 1
0.704080071105361 0.703306503564607 1 1
0.519543709857168 0.518958978856631 1 1
0.575953866053051 0.575383479950478 1 1
0.514756978067217 0.514182557602124 1 1
0.451054865702458 0.450616225885234 1 1
0.581548518440603 0.580960471772442 1 1
0.765691823262852 0.764772194522503 1 1
0.750354397241716 0.749627385887962 1 1
0.562367299170141 0.561787652770757 1 1
0.622421098095442 0.621703801812967 1 1
0.381936899264607 0.381538021439355 1 1
0.746321381132752 0.745560243668129 0 0
0.561781828931377 0.561199964774803 1 1
0.403225572956027 0.402826562426371 1 1
0.177213704638816 0.176999008313591 1 1
0.556940891534534 0.556386991848407 1 1
0.422752071286701 0.422319401420845 1 1
0.694980399977322 0.694246666929911 0 0
0.453260206610651 0.452840964448403 1 1
0.370442721196558 0.370087446909767 1 1
0.635430177518495 0.634708707647398 1 1
0.458315584182366 0.457867767983841 1 1
0.672348543714664 0.671633570361198 1 1
0.453431076661626 0.452929153823776 1 1
0.364299411530139 0.363914064695079 1 1
0.260668892733991 0.260388816712788 1 1
0.356912199649745 0.356571167512339 1 1
0.608073895884674 0.607460263542492 1 1
0.374040757232845 0.373630715209406 1 1
0.143543486888023 0.14341895189476 0 0
0.917311870916084 0.916329661953764 0 0
0.562666496042209 0.562050395309757 1 1
0.441542665789142 0.441158717580496 1 1
0.531312584975826 0.530569529072036 1 1
0.504306232510275 0.503756726464384 1 1
0.538993411649227 0.538460186151359 1 1
0.483353996242242 0.482840797181657 1 1
0.547976847594932 0.547393679493714 1 1
0.654639529076108 0.653970818658686 1 1
0.605794983270486 0.60500093590654 1 1
0.713062638216714 0.712311200799876 1 1
0.772094208802052 0.77130479253613 0 0
0.665685020139475 0.664881056887251 1 1
0.710313689655484 0.709524368411076 1 1
0.402848757518929 0.402458263379161 1 1
0.590745203890684 0.590230002705125 1 1
0.319871791762607 0.319514049097173 1 1
0.47801367375816 0.477507865019148 1 1
0.264311183964982 0.26403233734882 1 0
0.613182770920796 0.612602141423508 1 1
0.349070884833989 0.34875220979418 1 1
0.441739139549459 0.441260779381159 1 1
0.315614415868711 0.315343366948808 1 1
0.415704534712874 0.4153081937194 1 1
0.406751651753602 0.406334297891639 1 1
0.437172564797097 0.436683957105675 1 1
0.466078749943523 0.465578981436029 1 1
0.566429393300888 0.565928736927506 1 1
0.674971391072698 0.674247395940011 1 1
0.81141207538705 0.810489995339466 0 0
0.294022184451908 0.293638512564566 1 1
0.696557573028856 0.695855680276976 1 1
0.319350138182723 0.319049176926208 1 1
0.394800389650322 0.39440008655029 1 1
0.54175266771162 0.541155014838677 1 1
0.0920268325513553 0.0919124710752326 0 0
0.390022734525634 0.389543151266911 1 1
0.549356864589809 0.548809834081439 1 1
0.370345071342807 0.369909223095809 1 1
0.392082062865956 0.391621560822017 1 1
0.450181619118277 0.449698207503833 1 1
0.467442392412481 0.466968637898676 1 1
0.33078893344131 0.330457222659293 1 1
0.547559810583011 0.546985204640857 1 1
0.372890970453584 0.372474831462451 1 1
0.307290389031222 0.306977956475264 1 1
0.619346252587289 0.618748479669475 1 1
0.441175255826149 0.440688666518992 1 1
0.366804211165802 0.366413245842456 1 1
0.346807640888168 0.346434037464423 1 1
0.523834711542241 0.523221293666993 1 1
0.356568326936749 0.356217609337614 1 1
0.377504495417641 0.377083401078501 1 1
0.41614121969857 0.415723891739149 1 1
0.434132360156042 0.433721736170384 1 1
0.467900968225196 0.467413467518809 1 1
0.44473252400181 0.444231357172573 1 1
0.617921218919073 0.617259919833076 1 1
0.54536265074043 0.544705089439516 1 1
0.503156959972151 0.502618390437461 1 1
0.495392013667883 0.494808327034782 1 1
0.483085463329493 0.482637509474766 1 1
0.47531258469909 0.474826635985316 1 1
0.427259888014231 0.42675076183517 1 1
0.296776965928135 0.296448464199906 1 1
0.413550780555424 0.413088103407501 1 1
0.629512838518398 0.628916226716275 1 1
0.394611558501976 0.394225033047132 1 1
0.276452264522605 0.276174487260014 1 1
0.601004276578173 0.600421996442166 1 1
0.515125824302284 0.514621903735921 1 1
0.671201024180443 0.670526792316041 1 1
0.383626291855631 0.383225177693511 1 1
0.560951787349983 0.560320311908776 1 1
0.395600193053262 0.395172994306802 1 1
0.754099851057319 0.753396252475257 1 1
0.448197305503704 0.447772453685067 1 1
0.396692689986584 0.396269792140628 1 1
0.384359986491721 0.384048146554286 1 1
0.627081784966449 0.626430259348366 1 1
0.562323704314524 0.561744386184916 1 1
0.896986754653326 0.896015851846782 0 0
0.685584960362627 0.684854500919347 1 1
0.657139555233167 0.656359706232103 1 1
0.600508539628054 0.599897813528666 1 1
0.409606862277648 0.409223978699936 1 1
0.798153355522706 0.797211212822173 0 0
0.291800510111482 0.291532105683799 1 1
0.264360357614695 0.264118616314512 1 1
0.276918402999145 0.276643567963153 1 1
0.461401379316432 0.460920932925719 1 1
0.339503243540042 0.339172448174552 1 1
0.870178336767952 0.869279128925741 0 0
0.705842777577631 0.705085026889676 1 1
0.736452458124979 0.735633801992787 1 1
0.422834258016881 0.422439739004921 1 1
0.570656851731442 0.570130327740324 1 1
0.186208028524228 0.1859519004244 1 1
0.529258939227194 0.528766350863161 1 1
0.432697585895837 0.432275288121432 1 1
0.619107567935929 0.618476308277386 0 0
0.643724867981293 0.643052609915299 1 1
0.660059598099077 0.659472018645685 1 1
0.563232017539738 0.562621491969154 1 1
0.594452732745143 0.593832274992 1 1
0.417703036318894 0.417279922116732 1 1
0.267830018891751 0.26755513293087 1 1
0.318653677496294 0.318303674638138 1 1
0.328788494386404 0.328482207634655 1 1
0.396984189893612 0.396520508659324 1 1
0.444415267848672 0.443905068895875 1 1
0.281192241295462 0.280848305949426 1 1
0.435315737942619 0.434824793525596 1 1
0.172307994668674 0.172150400277859 0 0
0.154552197597087 0.154401038449385 0 0
0.53421241362327 0.533650348344002 1 1
0.214739262761507 0.214550771225794 0 0
0.585142515951041 0.584544412620374 1 1
0.25591201684026 0.255669385253249 1 1
0.395836272194547 0.395451109380294 1 1
0.577920482647496 0.577245761217539 1 1
0.446213518484375 0.445808624121297 1 1
0.348830935167357 0.348471277284938 1 1
0.557713777868893 0.557098353606991 1 1
0.637978871682108 0.637350714278354 1 1
0.599751346286582 0.599159252374858 1 1
0.551151046931182 0.550604097278808 1 1
0.541871009934426 0.54130598558384 1 1
0.660040552665259 0.659403345178355 1 1
0.281424262544495 0.281095474002383 1 1
0.61427079655804 0.613560414589664 1 1
0.555818337181514 0.555229079091552 1 1
0.408642195990971 0.408237650623471 1 1
0.439846400586388 0.439438802621903 1 1
0.542830049152982 0.542269268911937 1 1
0.329615861919093 0.329253705662334 1 1
0.480574218138508 0.480117498692636 1 1
0.218358164362889 0.218188100436554 0 0
0.7392311846022 0.738400279502319 0 0
0.412604032997241 0.412135373592399 1 1
0.503126531014068 0.502652519713541 1 1
0.450757071160069 0.450309727259825 1 1
0.637806437338492 0.637078573395753 1 1
0.488152021894705 0.487653953883999 1 1
0.337025084293655 0.336691628906186 1 1
0.418923843424205 0.418551025995019 1 1
0.379718160497515 0.379289640757073 1 1
0.551306368967687 0.550716316855319 1 1
0.695345009333897 0.694664688017389 1 1
0.667634519014922 0.666933422912819 1 1
0.493736021118943 0.493100243530965 1 1
0.337174824897071 0.336848927174733 1 1
0.868699353117293 0.867955764797741 0 0
0.481277177603173 0.480795599371586 1 1
0.471074993081755 0.470566077931796 1 1
0.590719705085243 0.590152971694772 1 1
0.33121983137238 0.330913271935255 1 1
0.368299371765737 0.367949429034098 1 1
0.903287344428693 0.902476103138303 0 0
0.503187304668251 0.502577003925959 1 1
0.653169894299269 0.65256260331692 1 1
0.717039330055949 0.716196194553109 1 1
0.403701296203098 0.403260279774887 1 1
0.678578113960174 0.677941556309581 1 1
0.404398928358097 0.404018426157261 1 1
0.614050716755643 0.613332302493963 1 1
0.556781564301298 0.556206313946588 1 1
0.675310972327915 0.674521305818115 1 1
0.1097498134957 0.109614203965986 0 0
0.555227227408365 0.554712608165922 1 1
0.612225767213693 0.611543902780667 1 1
0.176342744512815 0.176175350863625 0 0
0.363738980102605 0.363438631057298 1 1
0.188328063241059 0.188205286012397 1 1
0.443714999476722 0.443227842734881 1 1
0.689606959417979 0.68893287813821 1 1
0.339847999273222 0.339488623703828 1 1
0.365155366124087 0.364827637843815 1 1
0.339021435700375 0.338697485818858 1 1
0.474162708762714 0.473643143412419 1 1
0.548609698467765 0.548022462907476 1 1
0.518117869069742 0.517537207363916 1 1
0.535665109211771 0.535203275395379 1 1
0.504305806686035 0.50372356373574 1 1
0.284795392324541 0.284436632691063 1 1
0.491772747516424 0.491294304965414 1 1
0.848383914453346 0.847562675048672 0 0
0.38969402143096 0.389293300827386 1 1
0.564388801052528 0.563833484775761 1 1
0.61801026501577 0.617308684600729 1 1
0.435058854790008 0.43461845371323 1 1
0.199735005637721 0.199523911429498 1 1
0.443559744198396 0.443129953717285 1 1
0.489053756968826 0.488488274933427 1 1
0.530717585373078 0.530138822953179 1 1
0.211954619432234 0.211667900449065 1 1
0.711799293393181 0.711050286094214 1 1
0.548675288956937 0.548074728091459 1 1
0.416814944077156 0.416382306215404 1 1
0.649809662254431 0.649147497552012 1 1
0.536298271734088 0.535680562884926 1 1
0.627789068496531 0.62709284120358 1 1
0.476801537160546 0.47632934042076 1 1
0.430737068045111 0.430264618727419 1 1
0.369593987055035 0.369225869601613 1 1
0.619014571904124 0.618435393632871 1 1
0.500648459280012 0.500044884036512 1 1
0.533799392610166 0.533305068834516 1 1
0.411245203346624 0.410836082879257 1 1
0.327556645064533 0.327209092295786 1 1
0.387852046546593 0.387435485292964 1 1
0.587960753370636 0.587391454357424 1 1
0.487070637662582 0.486564950283195 1 1
0.740997816359218 0.740278474258469 1 1
0.350922958046629 0.350584537736555 1 1
0.467697533555662 0.467182377088413 1 1
0.265118227216128 0.264810140169373 1 1
0.338616850967956 0.338246264135623 1 1
0.327364341625008 0.327014126170919 1 1
0.793053725263967 0.792405682852649 1 1
0.467346983585399 0.466751089238666 1 1
0.672975820321762 0.672290961087007 1 1
0.603175524254258 0.602579726778396 1 1
0.462997419482133 0.462577983730079 1 1
0.450991038234202 0.450586686055187 1 1
0.124525634849948 0.124418792626691 0 0
0.296269836659566 0.295958470829895 1 1
0.486047947184388 0.485568824117527 1 1
0.454837752871227 0.454339216002379 1 1
0.549658758472931 0.549062755902799 1 1
0.58014167483547 0.579447067235405 1 1
0.238055523226863 0.237830095452548 0 0
0.532128251985377 0.531539670781908 1 1
0.419662858404739 0.4192185274619 1 1
0.487024978721232 0.486515477180886 1 1
0.695900969155383 0.695193124924423 1 1
0.561196903800783 0.56057466609728 1 1
0.419610910384381 0.4191959336852 1 1
0.40665986173282 0.406290391677244 1 1
0.658648102963001 0.657947888272565 1 1
0.498708332070636 0.498212583111349 1 1
0.569252761067037 0.568668582776113 1 1
0.545573889980958 0.545004084399833 1 1
0.422806208552474 0.422388606289459 1 1
0.453519292792245 0.453059463988406 1 1
0.469142143703071 0.468621954137977 1 1
0.621174630297308 0.620403323268343 1 1
0.302814640841835 0.302504370218289 1 1
0.437429950588645 0.436971346828906 1 1
0.605346015634349 0.604795750891074 1 1
0.495148560729507 0.494689105806974 1 1
0.487157218079094 0.486617765739818 1 1
0.499763973370463 0.499291212224928 1 1
0.733140789575979 0.732465597285426 1 1
0.456712861724661 0.456309102350564 1 1
0.328065301092484 0.327687079732165 1 1
0.582604762649636 0.582075103206642 1 1
0.390371795876845 0.38994154349805 1 1
0.24225522804113 0.241980876415031 1 1
0.650683576634281 0.65004304216354 1 1
0.532225293865353 0.531639206285077 1 1
0.808380781640906 0.807528521394603 1 1
0.410199138519212 0.409685013731151 1 1
0.570222206361408 0.569705632486936 1 1
0.610805148572424 0.610157124592446 1 1
0.446219629637451 0.445752337419453 1 1
0.406348959118098 0.40592710122076 1 1
0.626239721547922 0.625539643719289 1 1
0.569121629040909 0.568427426547279 1 1
0.284931653085233 0.284632148832544 1 1
0.421953279865924 0.421567905903744 1 1
0.613858074059873 0.613141972625894 1 1
0.444400970399339 0.443922390989772 1 1
0.687812016838323 0.687001283015082 1 1
0.503947223897919 0.503405156315643 1 1
0.25765241505976 0.257341269542734 0 0
0.0271318837141595 0.0270373631454952 0 0
0.528196842830625 0.527659696138165 1 1
0.558515777371359 0.557969989249361 1 1
0.617776891510173 0.617221611956369 1 1
0.479413850950749 0.478992528205668 1 1
0.673998776501704 0.67325698022377 1 1
0.392001944887759 0.391475698564507 1 1
0.607570470386825 0.606978750569374 1 1
0.486412830594041 0.485853272027505 1 1
0.551252510980656 0.550559311990837 1 1
0.57072131831703 0.570121898719008 1 1
0.443478864875962 0.443051852500194 1 1
0.554895273037837 0.554214303188483 1 1
0.554076249254989 0.553495294636708 1 1
0.340624535220472 0.340264477363211 1 1
0.729617662070919 0.728952656358697 1 1
0.611014688221736 0.610372683704682 1 1
0.396034698351425 0.395658782092224 1 1
0.517429234106558 0.516913309069519 1 1
0.454767943604977 0.454370848946061 1 1
0.416097329044098 0.41571047845939 1 1
0.140765070377141 0.140660315597448 0 0
0.326138984134154 0.325794866376246 1 1
0.344135863929164 0.343767350482127 1 1
0.566152581393498 0.565610914897716 1 1
0.398359186287491 0.39791363777451 1 1
0.588912462195102 0.588342602552386 1 1
0.653260394900294 0.652452527972201 1 1
0.490466466397323 0.489997696653712 1 1
0.58138369684782 0.580702109295395 1 1
0.581136704310314 0.580545597785434 1 1
0.658092699512038 0.657370533417613 1 1
0.270391723370689 0.270071394102436 1 1
0.287925521796329 0.287667019456641 1 1
0.761614452682302 0.76079221140748 1 1
0.784449190190543 0.783619998638161 1 1
0.69827334360511 0.697550709814565 1 1
0.493868883658102 0.493342395607437 1 1
0.654088575229433 0.653334267059401 1 1
0.29511697411196 0.294773352776304 1 1
0.58278059175728 0.582191067567705 1 1
0.770475706379469 0.769691090517591 0 0
0.615448033789521 0.614779456239908 1 1
0.299908938376139 0.299578238538075 1 1
0.602516408935648 0.601965218387146 1 1
0.801712196692848 0.800935019134361 0 0
0.876445312294483 0.875618191445325 1 1
0.753746752347584 0.753002015163419 1 1
0.479361170755542 0.478826765770702 1 1
0.679313009670284 0.678678509764807 1 1
0.629026948081552 0.628365588040471 1 1
0.607912878377169 0.607249137380249 1 1
0.539540213557898 0.538995859160953 1 1
0.60762607031 0.607074780234939 1 1
0.367738220427619 0.367275447450863 1 1
0.430934473726855 0.430463783199804 1 1
0.505947883483569 0.505374381777433 1 1
0.439027149107532 0.438603787088485 1 1
0.593186371270806 0.592532765603199 1 1
0.266860386122425 0.26652410207428 1 1
0.713130442427466 0.712351939573235 1 1
0.359041489537556 0.358651402285243 1 1
0.559281843717951 0.558705352172372 1 1
0.18706753586947 0.186884219768326 0 0
0.584743539704577 0.584092240769174 1 1
0.532803006695054 0.532220839156142 1 1
0.806679399547129 0.805706023074195 1 1
0.38587690136541 0.385469798961344 1 1
0.618443057853243 0.617828391942665 1 1
0.537087614937928 0.536534262915137 1 1
0.591415455207626 0.590781711774921 1 1
0.447283659290521 0.446812777728762 1 1
0.573233647163447 0.572537440029009 1 1
0.359890146300327 0.35946620077029 1 1
0.635646523487892 0.634982328713272 1 1
0.728364970707077 0.727484592170266 0 0
0.754657107151898 0.753817522717439 1 1
0.596890732207165 0.596242456937562 1 1
0.531086679176479 0.530527613649906 1 1
0.61608113932558 0.615469688536813 1 1
0.618605782363289 0.617954051836014 1 1
0.541453195187669 0.540944499172785 1 1
0.497425081585919 0.496933003018964 1 1
0.330987206726122 0.330593067184847 1 1
0.569737894520493 0.569220036010191 1 1
0.294572147149283 0.294225327031592 1 1
0.593064759488843 0.592418360592751 1 1
0.496451880196579 0.495980106592626 1 1
0.459728534086827 0.459247079101778 1 1
0.338678720047903 0.33828016084357 1 1
0.655904608838251 0.655272312587122 1 1
0.416709891955597 0.416295700434878 1 1
0.459977384441081 0.45946424181483 1 1
0.458153199024017 0.457690163607727 1 1
0.351407008985158 0.351066529366154 1 1
0.704544563772552 0.70381449859786 1 1
0.462711302081763 0.462272488325969 1 1
0.520878427416858 0.520355556296647 1 1
0.48458891489845 0.484064554442458 1 1
0.400926050663677 0.40051878217777 1 1
0.495022016984784 0.49451520121092 1 1
0.652561135782983 0.651815595873745 1 1
0.252371354324809 0.252124598159104 1 1
0.712698393383523 0.711931257968544 1 1
0.607442394928423 0.606894386144499 1 1
0.509277651238223 0.508696428051196 1 1
0.360862283082306 0.360603638313167 1 1
0.400155037596856 0.399712244846108 1 1
0.762154672633101 0.761415230280528 1 1
0.618581619069873 0.617970023403722 1 1
0.601231233417659 0.600615020424314 1 1
0.30386741820939 0.303572969672376 1 1
0.438944712923172 0.438407004289206 1 1
0.545039645854244 0.544482584640868 1 1
0.435070514853542 0.434573128864687 1 1
0.354647748120199 0.354236530903021 1 1
0.724951408882809 0.724244118086515 1 1
0.686452941930593 0.685791060232385 1 1
0.596411960137165 0.595818075652133 1 1
0.554966399522826 0.55442078479557 1 1
0.692704017209243 0.691889994990209 1 1
0.197242565698935 0.197084568697998 0 0
0.330561852681723 0.330222284758728 1 1
0.362740828285867 0.362401968658536 1 1
0.305088656624941 0.304743339725454 1 1
0.611823106608566 0.611191852534654 1 1
0.618559480066362 0.617974603838634 1 1
0.445880993140315 0.445513902960486 1 1
0.737496905035576 0.736643948288062 1 1
0.621284197859779 0.62064848567484 1 1
0.323513693441715 0.323152481089801 1 1
0.309042354037736 0.3087998266099 1 1
0.510949040122585 0.51053028749444 1 1
0.608741634039093 0.608138648792641 1 1
0.35008879825215 0.349696680682926 1 1
0.34328665156328 0.342972117767606 1 1
0.627050470429577 0.626415461127442 1 1
0.598067275436951 0.597367945515785 1 1
0.572754732370803 0.57220921326109 1 1
0.639365811479275 0.638686407349741 1 1
0.313951280235956 0.313617344519792 1 1
0.686512187032938 0.685783987872101 1 1
0.340399472353529 0.339993272945253 1 1
0.64346912759783 0.642784973274137 1 1
0.537873363424059 0.537365171475046 1 1
0.649426853653806 0.64865565381774 1 1
0.657209581187245 0.656451201489565 1 1
0.413789462062491 0.413373477701103 1 1
0.301813393996031 0.30154343929853 1 1
0.741773878126633 0.741026283555127 0 0
0.805739590892251 0.80492248613708 1 1
0.535969928904255 0.535372928055412 1 1
0.477916850690155 0.477372231632464 1 1
0.578742687326615 0.578192788510069 1 1
0.530739978771425 0.530143720604369 1 1
0.540296469582867 0.539791831297467 1 1
0.475259937376196 0.474811798730747 1 1
0.604000069938924 0.603396863102476 1 1
0.150616192599953 0.150421605946212 0 0
0.484115013826063 0.483689527767303 1 1
0.819649248860364 0.818837710065715 0 0
0.324568291449842 0.324249945414828 1 1
0.522085678538531 0.521559849671042 1 1
0.619125362302376 0.618534645046251 1 1
0.925958779503165 0.924971087090274 0 0
0.295921172888036 0.295666245061175 1 1
0.681370412157227 0.680604528545332 1 1
0.398170777583772 0.39781726713746 1 1
0.730403623000957 0.729619033412823 1 1
0.0405532686301906 0.0405201403703296 0 0
0.423413156142568 0.422952781410859 1 1
0.327440939924499 0.327127840213621 1 1
0.321135891915086 0.320793387518651 1 1
0.73473303059899 0.733970492115866 1 1
0.386269452427707 0.385878805559674 1 1
0.440192426599565 0.439790580184536 1 1
0.402936706050459 0.402518089390348 1 1
0.401573396753628 0.401251587285732 1 1
0.392007483316366 0.391546212324158 1 1
0.441481461196538 0.441020693899496 1 1
0.671965709289017 0.67127307153325 1 1
0.40190275050506 0.401556243456956 1 1
0.689817960258845 0.689158398697574 1 1
0.549596293919296 0.549088106295487 1 1
0.658513063630366 0.657901409607409 1 1
0.214589771852398 0.214338899781648 0 0
0.873742988066261 0.872947962065699 0 0
0.542818711446161 0.542290984939483 1 1
0.579832964717707 0.579230600877714 1 1
0.763212583755198 0.762430065245674 0 0
0.443468162116667 0.442943501077786 1 1
0.331906164212567 0.331608635903071 1 1
0.331502587241103 0.33117898832298 1 1
0.372796187779201 0.372381535776811 1 1
0.230073264602607 0.229879657678512 1 1
0.50165352079086 0.501161565207429 1 1
0.694027300093802 0.693305556475453 1 1
0.430647747459327 0.430147526415042 1 1
0.35639896347388 0.355984961002744 1 1
0.684939594831509 0.684191409199876 1 1
0.637154664897492 0.636425861712702 1 1
0.383519117821454 0.383169812021984 1 1
0.345812129200832 0.34546241596703 1 1
0.685677658931671 0.684939049932055 1 1
0.570517067950997 0.569891513606313 1 1
0.517283933083736 0.516816067951839 1 1
0.605186225205081 0.604588233623013 1 1
0.582901739711405 0.582384698689643 1 1
0.391028186763809 0.390622713186926 1 1
0.469667284046544 0.469110102719713 1 1
0.318085342891675 0.317734879781543 1 1
0.933038876086367 0.93213571666518 1 1
0.817654096971333 0.816710910046721 0 0
0.641295950960398 0.640579222600472 1 1
0.343032440645624 0.342681954672686 1 1
0.5993973527471 0.598654484217765 1 1
0.540820012617451 0.54029266134853 1 1
0.382844413186819 0.382463737480397 1 1
0.29241498681128 0.292059935376409 1 1
0.425932205818584 0.425500142804646 1 1
0.602209132501822 0.601629576296063 1 1
0.447757471497811 0.447280924746544 1 1
0.260066321518651 0.259741049505643 1 1
0.464426350567637 0.46387525509457 1 1
0.663912748772894 0.663232815221219 1 1
0.701818097824491 0.701203286134502 1 1
0.321383052586115 0.321069868743872 1 1
0.608446732671535 0.607860305852147 1 1
0.242649689370296 0.242368669634233 1 1
0.473393807582463 0.472921924496987 1 1
0.47996833678954 0.479522464842236 1 1
0.566503805684441 0.565999830224258 1 1
0.167528716640517 0.167356437128633 0 0
0.395220024384961 0.394833866929344 1 1
0.553592337336982 0.552977290252047 1 1
0.474880061555207 0.474371803293057 1 1
0.539400028419337 0.538854950503994 1 1
0.532994629637685 0.532510435167384 1 1
0.552767690293945 0.552154389821234 1 1
0.649381571249747 0.648801678746954 1 1
0.452454399058101 0.452050483805689 1 1
0.554195063049193 0.55358718013097 1 1
0.494021835761941 0.493445058435555 1 1
0.514197713469739 0.513639698835591 1 1
0.487987875826559 0.487359264960941 1 1
0.444624678163996 0.444118855681354 1 1
0.608073918526562 0.607452245074358 1 1
0.495737274366257 0.49527643562317 1 1
0.484405148814952 0.483964997989212 1 1
0.322180937471342 0.321872854092158 1 1
0.272635299443882 0.272315229145829 1 1
0.594821069322232 0.594233969956608 1 1
0.752010033442818 0.751275258375254 1 1
0.538513792562411 0.537990927506203 1 1
0.426839506558784 0.426455725297438 1 1
0.213620344925906 0.213411968575044 0 0
0.237706075976515 0.237402037655624 1 1
0.51063860688606 0.510112028644754 1 1
0.467482832633286 0.466945601005858 1 1
0.514174649292709 0.513704098549336 1 1
0.555770994224875 0.55521772429333 1 1
0.644170103582333 0.643505145681611 1 1
0.870061461353962 0.869205983212788 0 0
0.692721273516599 0.692019530766996 1 1
0.689338925169578 0.688662518016765 1 1
0.422319437656718 0.421851605584561 1 1
0.369439965346452 0.368996309679969 1 1
0.652926535139912 0.652287633752291 1 1
0.394347209329528 0.393931464295768 1 1
0.679034224586802 0.678303382539436 1 1
0.52665120982453 0.526013793318044 1 1
0.385126791398321 0.384706783954969 1 1
0.502248733104525 0.501666364689612 1 1
0.407196364883912 0.406817590864068 1 1
0.775338728561989 0.77447556028321 1 1
0.420647837286405 0.420139406450531 1 1
0.413412429454402 0.412919207766937 1 1
0.302014544562297 0.301741779801133 1 1
0.418857184102426 0.418425876840659 1 1
0.75444110635843 0.753601658036791 1 1
0.595103222579935 0.59453826195847 1 1
0.45619164741885 0.455740505122384 1 1
0.693036812743434 0.692288154452023 1 1
0.702407872366364 0.701676944266964 1 1
0.405757478951963 0.405381015595427 1 1
0.326712143804273 0.326393614153584 1 1
0.381710416970746 0.38130924246096 1 1
0.563990487559711 0.563376583135041 1 1
0.442637020357407 0.44215109621939 1 1
0.356577401157879 0.356215964472527 1 1
0.667096737890448 0.666390410886934 1 1
0.454501172159408 0.453993518667397 1 1
0.36012080590509 0.359745371132386 1 1
0.568237142396263 0.567629641831807 1 1
0.582913091372674 0.582250079329469 1 1
0.5235556064057 0.522947506680298 1 1
0.561184875789325 0.560554478514067 1 1
0.557904617967473 0.55737217038006 1 1
0.353203402737831 0.35284688855084 1 1
0.768926336927668 0.768019890876994 1 1
0.799595460811562 0.79875977295945 0 0
0.510852948083509 0.510338474309757 1 1
0.855158154778232 0.854190627724745 0 0
0.445296921646184 0.444847749064951 1 1
0.189323467803159 0.189150890823408 1 1
0.497375617741321 0.496795228539469 1 1
0.766448804810379 0.765636296766606 1 1
0.728179898164314 0.727422867498616 1 1
0.523702045692482 0.523080374811113 1 1
0.442004494293046 0.441571575046897 1 1
0.37229662801408 0.371904015613889 1 1
0.349829666664135 0.349492988617417 1 1
0.307417193849204 0.307130506789909 1 1
0.247239307988091 0.246960510788232 0 0
0.548202029878682 0.547599251423263 1 1
0.355339013760972 0.354965769063155 1 1
0.530307141420001 0.529692528294993 1 1
0.775028238054063 0.774256145214644 1 1
0.592653244846591 0.592120226766327 1 1
0.307569791227003 0.307162046323731 1 1
0.73983675826556 0.739040005275873 1 1
0.523188890350429 0.522719689353755 1 1
0.430196970406828 0.429744208812279 1 1
0.382766717447505 0.382423248128156 1 1
0.405273936969312 0.404926306397219 1 1
0.41233127488055 0.411912877043939 1 1
0.654341477234428 0.653739704328178 1 1
0.544439487661506 0.543795212614591 1 1
0.534983915764685 0.534452649521928 1 1
0.491990999388796 0.491493405398312 1 1
0.317900116701595 0.317600684614589 1 1
0.549171803907074 0.548500633831837 1 1
0.541461222854439 0.540847237661145 1 1
0.386262548465977 0.385884754974745 1 1
0.768227825689767 0.767491069047769 1 1
0.480699340326945 0.480181307374934 1 1
0.0672699406738518 0.0671400242705567 0 0
0.411532488520771 0.411115746085305 1 1
0.639170937109178 0.638475707132311 1 1
0.39893101717017 0.398495983704619 1 1
0.55869028952994 0.558136298390741 1 1
0.597675852697058 0.597074289372814 1 1
0.535421612084434 0.53491023537819 1 1
0.337727681791053 0.337334283034586 1 1
0.347225559019536 0.346888160186426 1 1
0.548915601042965 0.548406705323018 1 1
0.494837535752075 0.494352704475396 1 1
0.520853824805591 0.520303182819834 1 1
0.458125331725128 0.457667392405752 1 1
0.396780697039808 0.39640330450375 1 1
0.644295192811904 0.643675784987073 1 1
0.424454416547915 0.42405805630911 1 1
0.273938529706128 0.273633628056764 0 0
0.517394795573414 0.516756988755017 1 1
0.481909028114728 0.481368196749686 1 1
0.372237554167278 0.371878524863431 1 1
0.561009712232811 0.560503859890512 1 1
0.32128576659497 0.320930784578426 1 1
0.49829748128788 0.497728000758974 1 1
0.238116049904548 0.237815971866653 1 1
0.119841830208018 0.119685112651975 1 1
0.539221014093061 0.538674427760617 1 1
0.333145802440267 0.332766586299342 1 1
0.621232352818355 0.620488624219263 1 1
0.365771039461708 0.365366089171988 1 1
0.669738627984744 0.669000598112609 0 0
0.539851755877248 0.539247972155839 1 1
0.307958690673575 0.307679564316781 1 1
0.547180236351043 0.546645488725982 1 1
0.321292754901294 0.320978137555899 1 1
0.513226474221941 0.512774705931613 1 1
0.563749780212408 0.563178291358498 1 1
0.534631457787694 0.534139713970863 1 1
0.450674286285873 0.450165816643887 1 1
0.32807436258397 0.327653101771176 1 1
0.505207743869777 0.504644542312964 1 1
0.580594215072402 0.579925819825038 1 1
0.477632856312409 0.477120554977038 1 1
0.506074937497182 0.505563541623366 1 1
0.407434611808598 0.407056936001126 1 1
0.509172249380535 0.508583363029244 1 1
0.2562585595882 0.256019828927642 1 1
0.285415800396128 0.285138021976559 1 1
0.407001748267285 0.406534279919293 1 1
0.514720361200641 0.514206243707832 1 1
0.538172210502975 0.537647658554401 1 1
0.491177533730483 0.490709671991921 1 1
0.372552649095884 0.372202802393647 1 1
0.744587178801169 0.743897189809178 1 1
0.457481377390333 0.457047750034593 1 1
0.532210765204654 0.531707000029098 1 1
0.190551271762516 0.190355880059649 1 0
0.324389904659621 0.32405952963271 1 1
0.392465266971696 0.392051896527406 1 1
0.570837422297595 0.570316500014849 1 1
0.271441309448809 0.271171628679194 1 1
0.395377092307862 0.394912245725341 1 1
0.298827439873073 0.298560820497258 1 1
0.472730840809824 0.472263152272671 1 1
0.678556850531944 0.677884789783753 1 1
0.687371253163298 0.686644417682612 1 1
0.41729729503992 0.416841407697641 1 1
0.314909077746833 0.314607020031167 1 1
0.690506295300949 0.689799618459472 1 1
0.577773431648093 0.577149796050477 1 1
0.540392174798657 0.539803338088279 1 1
0.526490814357853 0.525978253328336 1 1
0.815872695137201 0.814975357636684 1 1
0.37443014991284 0.374056541210416 1 1
0.434586909962628 0.434156075446311 1 1
0.549390466330346 0.548733179325076 1 1
0.676318651879874 0.675545415518457 1 1
0.451594487817121 0.451167975905024 1 1
0.45593996249894 0.455516353170345 1 1
0.266339555696234 0.266046218979854 1 1
0.705811324298281 0.70512652439398 1 1
0.560075375294278 0.559574327151888 1 1
0.684863844250803 0.684210279597903 1 1
0.803281904744505 0.802413449064098 0 0
0.369393339166016 0.369079747655383 1 1
0.733067718551862 0.732216122854187 1 1
0.574534957173372 0.573966106720377 1 1
0.704705750534684 0.704012007082636 1 1
0.381756568630437 0.381365478262109 1 1
0.555903853984045 0.55531504253051 1 1
0.457947229167781 0.457472103707367 1 1
0.446227093348993 0.445729151713647 1 1
0.0584459072110454 0.0583834525497681 0 0
0.481224339654158 0.480745230129992 1 1
0.332126054731236 0.331711772306225 1 1
0.828298934312616 0.827441325892233 0 0
0.4807125384627 0.480241982335119 1 1
0.666265506790681 0.665644964988983 1 1
0.389028939170547 0.388605705055511 1 1
0.635086484067972 0.634434853764596 1 1
0.445580539542312 0.445055067336475 1 1
0.640862588537002 0.640202106735651 1 1
0.516414732058931 0.515828535122815 1 1
0.570685541157393 0.56994855101266 1 1
0.231196739971739 0.230985838329021 1 1
0.41199025802618 0.411525687913457 1 1
0.432240846209048 0.431774886077541 1 1
0.552645795447977 0.552103804447573 1 1
0.529429091528044 0.528973339433495 1 1
0.500412687177626 0.499851279163767 1 1
0.278774269871307 0.278446933887986 1 1
0.515141581730046 0.514603695676862 1 1
0.421888342370262 0.421444760400358 1 1
0.523864330350819 0.523270678576783 1 1
0.411825375340171 0.411342819082744 1 1
0.683443178572597 0.682802067833031 1 1
0.422663996858917 0.422207859219791 1 1
0.60863566685959 0.608010314287925 1 1
0.448708178296718 0.448315284171571 1 1
0.566539928083305 0.565942685684336 1 1
0.337923840497864 0.337481120911623 1 1
0.62225180242195 0.621580351076117 1 1
0.32633391896184 0.326057146592473 1 1
0.580338696527601 0.579715661202631 1 1
0.598767502153 0.598117873907719 1 1
0.402983610103427 0.402455991805939 1 1
0.471262784000265 0.470661513335496 1 1
0.378376351606594 0.378015447296134 1 1
0.62042329717724 0.619812322735422 1 1
0.405802844094098 0.405340844528049 1 1
0.392841296658568 0.392359924243021 1 1
0.481832435642541 0.481327323107404 1 1
0.547939108429984 0.547276955799671 1 1
0.392845419069231 0.392438226714572 1 1
0.4254137684828 0.424953198101792 1 1
0.619750293043897 0.619167176292403 1 1
0.572667132886883 0.571916205645399 1 1
0.517665366014958 0.517125556934874 1 1
0.358748126736551 0.358456580810344 1 1
0.627209517554977 0.626519083358947 1 1
0.62761170832817 0.626926187540748 1 1
0.923393733728658 0.922445966396251 0 0
0.709112003491249 0.708474516326028 1 1
0.274377057054614 0.274120665626169 1 1
0.423494871616023 0.423075953933365 1 1
0.435210312302166 0.434773496220092 1 1
0.447560738072364 0.44711919876425 1 1
0.464464716387869 0.463951075114893 1 1
0.471936953131754 0.471460375879453 1 1
0.249084756548466 0.248811758026275 1 1
0.633403701479604 0.632798000917078 1 1
0.742879007608549 0.742130742211954 1 1
0.51105465539316 0.51055339320768 1 1
0.179770569524903 0.179560843415535 0 0
0.673834375012393 0.673246855764694 1 1
0.299355160204215 0.298990225670853 1 1
0.535101700424337 0.534518603494531 1 1
0.605465401729284 0.604795515812236 1 1
0.431191860162976 0.430774265089368 1 1
0.448821425056202 0.448476101002223 1 1
0.338286819251383 0.337959365538903 1 1
0.557847732849236 0.557347667815519 1 1
0.292274260123424 0.29193871936001 1 1
0.354361848687101 0.354069013543717 1 1
0.594105982710291 0.593468760877683 1 1
0.534822630876105 0.534269090696154 1 1
0.568269063980136 0.567657494869999 1 1
0.607128178121303 0.606553092929472 1 1
0.690058996701376 0.689414337393578 1 1
0.771340871379804 0.770472159062506 0 0
0.518129401734097 0.517536893462686 1 1
0.663615349680023 0.66297788109851 0 0
0.68283016922711 0.682176467226739 1 1
0.644034270479878 0.643356914164936 1 1
0.143037198329822 0.14291063369518 0 0
0.529582087440143 0.529084046850167 1 1
0.522606764853075 0.522031014722506 1 1
0.429638959604574 0.429243587227202 1 1
0.40689530340203 0.406444236535627 1 1
0.57622838467419 0.575602861540457 1 1
0.590354201589016 0.589730452182951 1 1
0.521519465839639 0.520960750772363 1 1
0.492492498784002 0.492041776764893 1 1
0.827555647499825 0.826719408352582 0 0
0.337828868055672 0.337546533788131 1 1
0.396377768150088 0.396057271367672 1 1
0.368644803294324 0.36820903485057 1 1
0.519945506500553 0.519320777368285 1 1
0.44059692617206 0.440128077828321 1 1
0.311130411323955 0.310755002664981 1 1
0.709130094657699 0.708438629822986 1 1
0.432221568819783 0.431756450881758 1 1
0.453138782421042 0.452736737833038 1 1
0.71833586636463 0.717693234789505 1 1
0.663255060982498 0.662574264269291 0 0
0.170265745023574 0.170120580065303 0 0
0.742988690141762 0.74227296608897 1 1
0.315472822675637 0.315148023093877 1 1
0.50749988739393 0.506955377228589 1 1
0.23798561956467 0.237702670490164 1 1
0.335595705848371 0.335332134271063 1 1
0.379201300862098 0.378684246403469 1 1
0.485044726982107 0.484503173445878 1 1
0.61837628068076 0.617694940433732 1 1
0.789245646203626 0.788399489824378 0 0
0.522212766933173 0.521622626411763 1 1
0.449048448125701 0.448547287895663 1 1
0.711206606648159 0.710498059504933 0 0
0.561428571114709 0.560769573242745 1 1
0.342650036039591 0.342293176529018 1 1
0.571962455147101 0.571293197445043 1 1
0.335195157496503 0.334845975713229 1 1
0.524763331772941 0.524080361524563 1 1
0.399088218577718 0.398638456158387 1 1
0.334670918468633 0.334278004305301 1 1
0.543536248208488 0.54302144742822 1 1
0.4924266619949 0.491932668069306 1 1
0.592379555122632 0.591772554458498 1 1
0.113124874848381 0.113013743697213 0 0
0.252332216585929 0.252071060043563 0 0
0.377742360483974 0.377323302199202 1 1
0.563781832986164 0.56307269678382 1 1
0.609978127911156 0.609371789859919 1 1
0.435499874407324 0.435050143258882 1 1
0.491371364516165 0.490873397359347 1 1
0.299407548283356 0.299078041831919 1 1
0.482240559961471 0.481758841137884 1 1
0.623883412949343 0.623324295173311 1 1
0.420640123812056 0.42023961678718 1 1
0.51527561171098 0.514780270169475 1 1
0.585249860955055 0.584623387751538 1 1
0.38875501193092 0.388322591810357 1 1
0.564323708183945 0.563762510674841 1 1
0.60460869395955 0.603874288604853 1 1
0.534798249951417 0.534281596458015 1 1
0.889001598760065 0.888052229595704 0 0
0.298395237400167 0.298080811381431 1 1
0.650782623700611 0.650159744561207 1 1
0.668540803353885 0.6679383063149 1 1
0.605609252019798 0.60494447904688 1 1
0.716997635926918 0.716227275521876 1 1
0.670802191975397 0.669999132320627 1 1
0.483194100068606 0.482718749673494 1 1
0.412284453622086 0.411858869586267 1 1
0.753571225408994 0.752789052106028 1 1
0.472932855341692 0.472387862995333 1 1
0.537772902516586 0.537267689102253 1 1
0.515427458204007 0.514768760233996 1 1
0.656419097864071 0.655706983464263 1 1
0.459108614253075 0.458602415243713 1 1
0.327774840951223 0.327441149073363 1 1
0.291069685511768 0.290810076951571 1 1
0.482995731720386 0.482544767928091 1 1
0.265026754716156 0.264763934227714 1 1
0.486311103034878 0.485797233649847 1 1
0.349846852031144 0.349492233220621 1 1
0.339983411411149 0.339640011786245 1 1
0.394761374168292 0.394371682230555 1 1
0.441870685588204 0.441395440726667 1 1
0.343627433588376 0.343200464560527 1 1
0.606748819076234 0.606253830081223 1 1
0.604353488778798 0.60367700241127 1 1
0.523799362165661 0.523339448802 1 1
0.724755569426478 0.724040160005736 1 1
0.489084738220932 0.488555955967489 1 1
0.524049245818553 0.523498932685404 1 1
0.547181447736541 0.546545257781678 1 1
0.351009353489569 0.350667719044716 1 1
0.400316729275421 0.399901746135274 1 1
0.516348942825333 0.515786679275173 1 1
0.579875786969374 0.579147108710926 1 1
0.517795046865373 0.51720833992474 1 1
0.671130222006995 0.670351473225257 1 1
0.425430393456028 0.424960520098161 1 1
0.463968742036909 0.463438264080279 1 1
0.433434507429543 0.432944416645588 1 1
0.422982792068458 0.422535782671047 1 1
0.425507145258794 0.425061630174123 1 1
0.390016220472738 0.389644707748322 1 1
0.535367869473068 0.534811434440648 1 1
0.566457314254619 0.565757618279213 1 1
0.509333782382597 0.508781670654686 1 1
0.659221690442799 0.658460374479639 1 1
0.145500749701736 0.145358727560972 1 1
0.403762194944842 0.403312223402159 1 1
0.628983260481238 0.628301254802799 1 1
0.636496417477656 0.635872526421991 1 1
0.344413393886239 0.344132511388512 1 1
0.708716221984979 0.708016096654602 1 1
0.146164531731724 0.145983492434095 0 0
0.295243886222536 0.294973482298598 1 1
0.661663509954793 0.661010625688519 1 1
0.35025089073374 0.349847593400309 1 1
0.292914036698624 0.292639033026722 1 1
0.507006995548292 0.506377824750751 1 1
0.56658113249759 0.566044830203232 1 1
0.590557114962283 0.589939542668433 1 1
0.384569728185975 0.384149347228185 1 1
0.64237499528242 0.641742645117887 1 1
0.768393314319182 0.767601892295298 0 0
0.499243473135715 0.498728158383748 1 1
0.394868349074005 0.394500991181017 1 1
0.449890061703596 0.449457753607353 1 1
0.625391028247118 0.62484225073601 1 1
0.456044781505682 0.455649298589022 1 1
0.560019811058086 0.559456032053528 1 1
0.289946585876999 0.289655846734795 1 1
0.414586756243467 0.414177734424399 1 1
0.830269110200947 0.829414985777179 0 0
0.472851626637006 0.472322035377228 1 1
0.364417045905765 0.364071413855379 1 1
0.340028982276626 0.339682683624523 1 1
0.764554954971976 0.763713503251251 1 1
0.194655979728181 0.194461831064881 1 1
0.40814724232028 0.407730255793652 1 1
0.537393146312829 0.536734063635611 1 1
0.249657722512397 0.249414395953338 1 1
0.290872997463531 0.290556276793274 1 1
0.735138929975564 0.734377996073883 1 1
0.598189137591868 0.597638460878776 1 1
0.786916555479787 0.786223732999725 0 0
0.31082759209745 0.310553635890412 1 1
0.653810250700723 0.653117538040594 1 1
0.503091885352463 0.502586920417598 1 1
0.513112645225283 0.512586923234071 1 1
0.832641689829582 0.831773185322421 1 1
0.594190267641321 0.59366702889531 1 1
0.384215201178082 0.383776493873698 1 1
0.68676637223927 0.686051085816098 1 1
0.663985463698523 0.663340233770172 1 1
0.600048726388249 0.599457535917632 1 1
0.390548113249695 0.390159933418432 1 1
0.381197645381375 0.38082812053608 1 1
0.533292775721523 0.532732764991803 1 1
0.318508840323914 0.318125723477655 1 1
0.54249570879808 0.541918586630781 1 1
0.28024018702142 0.279908089116211 1 1
0.453355631865022 0.452969798364936 1 1
0.3815862129657 0.381172736696864 1 1
0.594754661163623 0.594128805211984 1 1
0.571880638315624 0.571260630978497 1 1
0.379643029519 0.379285677323261 1 1
0.601403528373973 0.600791730362985 1 1
0.611564334373456 0.610935727560291 1 1
0.287002918350851 0.286666163126332 1 1
0.628733166365063 0.628003006693456 1 1
0.665504924634219 0.664776750510865 1 1
0.343787533190309 0.34343444235893 1 1
0.452312999359616 0.451823589889038 1 1
0.273343897427802 0.27306315443502 1 1
0.491940885264078 0.491456742901326 1 1
0.549396223726219 0.548850259894731 1 1
0.675350125659274 0.674619057909779 1 1
0.317655913343932 0.317328581397958 1 1
0.65874096288395 0.658030874607227 1 1
0.486266074159837 0.485731742621684 1 1
0.347931660590318 0.347551967462731 1 1
0.00649971703935937 0.00649336126861588 0 0
0.506826035024584 0.50624789365108 1 1
0.411396004226012 0.410997496126099 1 1
0.211611631097998 0.21141708312893 0 0
0.416700351388877 0.416264091866193 1 1
0.428002618697601 0.427549833507794 1 1
0.616333562996561 0.615712350820199 1 1
0.167070789977773 0.166891755149364 0 0
0.291096484415402 0.29075163558912 1 1
0.399647809559252 0.399174175765835 1 1
0.504229961386374 0.503734733133486 1 1
0.48248425798537 0.482016999324255 1 1
0.561401801657568 0.560824263745629 1 1
0.396795890925843 0.396438021948109 1 1
0.855449641377257 0.854575725018375 1 1
0.67444756828946 0.673788785495347 1 1
0.423390124946614 0.422944467245336 1 1
0.511502816078501 0.510930979618897 1 1
0.561070273467786 0.560473646597759 1 1
0.379987720452797 0.379602302024261 1 1
0.592620382041036 0.592018832107224 1 1
0.603377682811948 0.602754915310074 1 1
0.706076809595427 0.705406098356681 1 1
0.735678876738881 0.734790092647188 1 1
0.599701102603503 0.599078001143271 1 1
0.643983186234546 0.643331221560136 1 1
0.745856140994651 0.745116663085784 1 1
0.480356124759703 0.479960730016699 1 1
0.341269447329797 0.340915394579207 1 1
0.344508986114939 0.344150633458807 1 1
0.780517401480838 0.779784168933325 0 0
0.531824742575652 0.531237562042163 1 1
0.503521657254073 0.503016141149571 1 1
0.663372898531152 0.662629808189094 1 1
0.63024760280066 0.62961698440723 1 1
0.57771084366803 0.577150854833043 1 1
0.359004600659406 0.358627084478624 1 1
0.34509317153117 0.344804086416357 1 1
0.803428469662685 0.802667741896918 1 1
0.585568836696937 0.585001950136774 1 1
0.412089695802029 0.411695530026547 1 1
0.454754747756791 0.454256244333538 1 1
0.535011066076852 0.534482411654851 1 1
0.554711140883544 0.554143502844461 1 1
0.427996787852985 0.427530099401122 1 1
0.553670473283717 0.553046401256946 1 1
0.478352213355873 0.477829392191269 1 1
0.789671212160863 0.788838702348265 1 1
0.298200255441236 0.297936142550495 1 1
0.551293670179539 0.550752318912168 1 1
0.541354949947514 0.540776028073673 1 1
0.513469017138816 0.512951396190605 1 1
0.365042530834802 0.364679386598452 1 1
0.512905338591314 0.512403352196772 1 1
0.680541367090774 0.679744306121961 1 1
0.405095662867579 0.404705093174373 1 1
0.560504375635594 0.559928763795207 1 1
0.381706672152528 0.381339072016515 1 1
0.771515329947886 0.770779230657238 1 1
0.68932588406018 0.688697733266665 1 1
0.513109494032134 0.512630546077202 1 1
0.265941059080978 0.265706474405229 1 1
0.498166472906311 0.497687230279215 1 1
0.34516898794674 0.34485439814407 1 1
0.190486299458375 0.190271355158576 1 1
0.500478575122724 0.499884528547781 1 1
0.513093333872783 0.512564854462793 1 1
0.744221118278578 0.743393032583604 1 1
0.38188816054131 0.381447476056814 1 1
0.356738707012498 0.356389542410918 1 1
0.625022061687215 0.624445423067509 1 1
0.616854915430463 0.616238134355924 1 1
0.43318655032813 0.432756247654873 1 1
0.532363248009327 0.531760175319544 1 1
0.404611289151054 0.404189904768664 1 1
0.1817395665287 0.181501499334297 1 1
0.251221977266378 0.251005843099554 0 0
0.369966092700696 0.36958414028947 1 1
0.423097467016507 0.422618982714764 1 1
0.502594150442961 0.501962464076861 1 1
0.26726696217851 0.266987790686701 0 0
0.662446299166426 0.661692342989214 1 1
0.452872467714594 0.452381975702029 1 1
0.384972108907527 0.384592715642543 1 1
0.812188510976097 0.811422799448065 0 0
0.290326557919229 0.290000977740938 1 1
0.671236621674801 0.670548479089994 1 1
0.449314614492193 0.448800260665322 1 1
0.468212867403789 0.467807326078997 1 1
0.24825895990009 0.247971634714327 1 0
0.256381275709122 0.256150634769921 0 0
0.812385593164755 0.811586370426938 0 0
0.390701706650189 0.390187674442785 1 1
0.37665979084339 0.376255086562256 1 1
0.510674879066892 0.510078648355727 1 1
0.537711745183393 0.537105520330713 1 1
0.447047971996075 0.446607885800004 1 1
0.540207005626224 0.539625967082969 1 1
-0.039219558549217 -0.0391567547629059 0 0
0.365069337412292 0.364679413907087 1 1
0.173581679854772 0.173429704569461 0 0
0.575319762827764 0.574710805719921 1 1
0.478522357764165 0.478051711937739 1 1
0.338495329067156 0.338122388935101 1 1
0.292650058338296 0.292272847561081 1 1
0.364867276102539 0.36441622189744 1 1
0.628068919718375 0.627340894015316 1 1
0.534524593041049 0.533953987263761 1 1
0.498866861578094 0.498309953308271 1 1
0.302891181912713 0.302616478737983 1 1
0.60658936129763 0.606031984290891 1 1
0.662623508143333 0.661885871010211 1 1
0.549175150021794 0.548573438981331 1 1
0.400388250542725 0.399985914185405 1 1
0.236672589110295 0.236393709920167 0 0
0.498219436607494 0.497659567434775 1 1
0.441521578345809 0.441070247193075 1 1
0.536137988894307 0.535532710539514 1 1
0.53776882942755 0.537276962137879 1 1
0.600705012448425 0.600085540064454 1 1
0.399725742457339 0.399349270353794 1 1
0.637811942409283 0.637077772442321 1 1
0.748565614082142 0.747884770810501 1 1
0.343946193085777 0.343524272830936 1 1
0.320819240765576 0.320465157698328 1 1
0.48372904133523 0.48317794856459 1 1
0.327109421568296 0.326713244452196 1 1
0.45258194354814 0.452064638903244 1 1
0.76013266596511 0.759372633218964 1 1
0.577800365573087 0.577226685320296 1 1
0.371590812975483 0.371200979718795 1 1
0.337725656876958 0.337372325276183 1 1
0.770074830916836 0.769375018661969 1 1
0.729967721759829 0.729230172954585 0 0
0.86585656509382 0.864868442130377 0 0
0.49435269468058 0.493745645987401 1 1
0.661943288027565 0.661323837306747 1 1
0.260020330670144 0.259679286913123 1 1
0.657164885253985 0.656423377299791 1 1
0.665963604465827 0.665283219689312 1 1
0.651592215779208 0.650938961800699 1 1
0.666394258712463 0.665670205591485 1 1
0.573264252064887 0.572646272765034 1 1
0.559490364060652 0.558984162502162 1 1
0.625577211574198 0.624988637849705 1 1
0.265395268353013 0.265172798180721 1 1
0.260328747005391 0.260118635004189 1 1
0.776642234651513 0.77590522192831 0 0
0.397985356452666 0.397569313369593 1 1
0.334867831657273 0.334515838442116 1 1
0.726383944367989 0.725667163024598 1 1
0.472221247984035 0.471663227964362 1 1
0.691780037939975 0.691027093316097 1 1
0.565352627544153 0.564843304139008 1 1
0.60681489559749 0.606184616879815 1 1
0.697872761888871 0.697022501767749 1 1
0.799790340624264 0.79891525051805 0 0
0.462436249917071 0.461948830219967 1 1
0.391868687037534 0.39153002025606 1 1
0.466331612799753 0.465820907876453 1 1
0.80350092006336 0.802702564800608 0 0
0.70180149778794 0.701069179989649 1 1
0.679496581073237 0.678868129948328 1 1
0.278763072960867 0.278462043847848 1 1
0.323919895398325 0.323614801322008 0 0
0.572471340620813 0.571874107117768 1 1
0.691522244672883 0.690732140965155 1 1
0.504293208917424 0.503720710283191 1 1
0.457441150994889 0.4569862936202 1 1
0.578708394015542 0.578076031165735 1 1
0.486608250283822 0.486121438774632 1 1
0.563737203893072 0.563203626346809 1 1
0.337644695669333 0.337261432345724 1 1
0.750019143315296 0.749182212631269 0 0
0.461908450840295 0.461403811295806 1 1
0.555234973119698 0.55469710938138 1 1
0.633460535267922 0.632827736437226 1 1
0.775431362484931 0.774631237264974 0 0
0.77628270013531 0.775603876414237 0 0
0.68456327352623 0.683866069475254 1 1
0.679319689045233 0.678618195363677 0 0
0.3525875634934 0.352274631208453 1 1
0.466349971951636 0.465800933915472 1 1
0.358788011419868 0.358446463769546 1 1
0.563732689017661 0.562997800610084 1 1
0.573086575536497 0.572515929354389 1 1
0.349789750667867 0.349482746102441 1 1
0.60904570606311 0.608445451934468 1 1
0.589495120976312 0.588915724492032 1 1
0.330924526858355 0.330621965948234 1 1
0.631177941937072 0.630524429996792 1 1
0.596794935661641 0.596155557668503 1 1
0.34708179031937 0.346720532067528 1 1
0.492430159328067 0.491966438109621 1 1
0.688727777174633 0.687941130557451 1 1
0.440010133537841 0.43960380001777 1 1
0.424891668965038 0.424396592228549 1 1
0.604903261442811 0.604197888171399 1 1
0.593505999512665 0.592900028504256 1 1
0.480192004622639 0.479649336689077 1 1
0.48946040361351 0.488983426730488 1 1
0.703467348798039 0.702698329418352 1 1
0.449072114873515 0.448604081454502 1 1
0.504015693766738 0.503464609489864 1 1
0.476888137001542 0.476410029746642 1 1
0.333750823203159 0.333411198705502 1 1
0.690010750835614 0.689345891859381 1 1
0.380077329437365 0.379663645588523 1 1
0.405367113901309 0.404956378728338 1 1
0.348631523753181 0.348233229740392 1 1
0.539968796450883 0.539415494596597 1 1
0.862919919018346 0.862011725466643 0 0
0.666067611811978 0.665340395166925 1 1
0.116054662403176 0.115868073628615 0 0
0.379477305535108 0.379096910268018 1 1
0.73060831564498 0.729770024919187 1 1
0.607989416560411 0.60735560583018 1 1
0.784439759096591 0.783678035132357 1 1
0.557241149012603 0.556688350215575 1 1
0.536133016994056 0.53556795160862 1 1
0.532624387022323 0.532105117359692 1 1
0.66614211766417 0.665376039888049 1 1
0.632589616993921 0.631871601668797 1 1
0.364739398245117 0.364389274029762 1 1
0.545351099506439 0.544761243144795 1 1
0.598078618290735 0.597508160829102 1 1
0.576708798234346 0.576110778033355 1 1
0.574427799854235 0.573833878611248 1 1
0.388855206755766 0.388464422476841 1 1
0.697599975648848 0.696812735903552 1 1
0.635510502686276 0.634690322769752 1 1
0.684734772149437 0.683983627515883 1 1
0.339915462919046 0.339551240726074 1 1
0.277060918033511 0.276805817999209 0 0
0.298331563678627 0.297997708538812 1 1
0.556083423336204 0.555526262358648 1 1
0.294537355513566 0.294266544595712 1 1
0.35605552759672 0.355673913824517 1 1
0.462773108971566 0.462323480705033 1 1
0.742643521532488 0.74187131244377 0 0
0.69429659151368 0.693612677482347 1 1
0.442603978071784 0.442119021319062 1 1
0.632774496216842 0.632161932998437 1 1
0.61603575623032 0.615336710567051 1 1
0.833610401272199 0.832775940526023 0 0
0.536562367427313 0.536080578951934 1 1
0.458822182274418 0.458384399535974 1 1
0.517313585270129 0.516693677774046 1 1
0.389749751300841 0.389333580403406 1 1
0.22184293303059 0.221596444622222 1 1
0.531274264584924 0.530636165050387 1 1
0.319440057651226 0.319140065945942 1 1
0.496305050317017 0.49574863345775 1 1
0.651926435956256 0.651252835788495 1 1
0.376353371441482 0.375871149908941 1 1
0.436666306083141 0.436225852001356 1 1
0.49504663106729 0.494515925973703 1 1
0.630541259891494 0.629814715166056 1 1
0.281856023745449 0.2815818134704 0 0
0.613638979616451 0.612986024026981 1 1
0.33640717767268 0.336065757917475 1 1
0.24737701878287 0.247138895785298 1 1
0.362932384126691 0.362551421009742 1 1
0.478101286508594 0.477611914409686 1 1
0.313939847222261 0.313567038872934 1 1
0.488551063652491 0.488027625747335 1 1
0.75731149693196 0.756467838602108 1 1
0.462242859621313 0.461764429019037 1 1
0.157191563954051 0.157026748646852 1 1
0.276626885182415 0.276323704648993 0 0
0.43006716858788 0.429660951668015 1 1
0.286928411103794 0.286689047622282 1 1
0.58864341100042 0.588083389668407 1 1
0.494933263474516 0.494408686194039 1 1
0.268277864929842 0.268019653739077 1 1
0.477352362075844 0.476785439607474 1 1
0.568702823817821 0.568115129274013 1 1
0.370495206715161 0.37008769028503 1 1
0.225916748073008 0.225616530994916 1 1
0.351976487536149 0.351467590414531 1 1
0.332631461602307 0.332263832640575 1 1
0.666259029034005 0.665545914552292 1 1
0.220900497704951 0.220640318921779 1 1
0.680945937736329 0.680250389662553 1 1
0.636460394807461 0.635872984340717 1 1
0.31497640481113 0.31465828095221 1 1
0.342434142838386 0.342069882708997 1 1
0.468641091846657 0.468134122217601 1 1
0.60815841859408 0.607462605374345 1 1
0.663238356740539 0.66252742735801 1 1
0.235062548565624 0.234874384578128 1 1
0.812218199811863 0.811231877733351 1 1
0.347864183451149 0.347488434563177 1 1
0.521939670711873 0.521450964049824 1 1
0.56236800256474 0.561848021493759 1 1
0.802252761174422 0.801463025909201 1 1
0.439786055899494 0.439421511306997 1 1
0.347874603030827 0.347505685216773 1 1
0.382067544325628 0.381593746408972 1 1
0.487015594415563 0.486531412640315 1 1
0.6010937682153 0.600441242618858 1 1
0.292111030819875 0.291801807095523 1 1
0.351843580867959 0.351466194081064 1 1
0.222687040238517 0.22247363492627 1 1
0.306832171871882 0.306460960361513 1 1
0.288913132131544 0.288646139842759 1 1
0.404143009067439 0.403765314025142 1 1
0.376574541480148 0.376164819703994 1 1
0.604069607643396 0.603438427242479 1 1
0.609009839121027 0.60836091314731 1 1
0.361255133414673 0.360863750564646 1 1
0.400906905150566 0.400533954761965 1 1
0.534366098006778 0.533798434768356 1 1
0.70001384387162 0.699298783897961 1 1
0.562386595169457 0.561757214660573 1 1
0.358987088688222 0.358677030360397 1 1
0.322512348732549 0.322184854915076 1 1
0.503837842278101 0.503291764369737 1 1
0.500455882215425 0.499932759285543 1 1
0.527524963925096 0.526903060586238 1 1
0.541564643174362 0.541032580531109 1 1
0.278048684341309 0.277689562324538 1 1
0.708091556546927 0.707361415017976 1 1
0.431986095452513 0.431470515009227 1 1
0.379644274757273 0.379168705804298 1 1
0.549347979605388 0.548813766201036 1 1
0.626437002168727 0.625731146083591 1 1
0.442027971371582 0.441555560242856 1 1
0.36066346396372 0.360273709187926 1 1
0.501129833599442 0.500631343719133 1 1
0.440038138832044 0.439598312128424 1 1
0.346859307166786 0.346556333609303 1 1
0.563107925737907 0.562425049158944 1 1
0.128222331300087 0.128123890178898 0 0
0.531956210381465 0.531404974045701 1 1
0.613870807940438 0.613167489849646 1 1
0.577669747175013 0.577087571669807 1 1
0.511725048238591 0.511149235682693 1 1
0.805063684249156 0.804278183821246 0 0
0.550574578186207 0.549990059934613 1 1
0.51134558401465 0.51088540816753 1 1
0.406056046710546 0.405642849588592 1 1
0.574864931190324 0.574292553342213 1 1
0.550646162404447 0.550019539988703 1 1
0.729696378107685 0.729031640528378 1 1
0.522574326021545 0.521997034238709 1 1
0.355523494876971 0.35510084268302 1 1
0.234164210527055 0.233910713872019 1 1
0.561663788175981 0.561057723766825 1 1
0.454032538184742 0.453625324466797 1 1
0.440985445596825 0.440564035124309 1 1
0.807009539456544 0.80614206835079 0 0
0.377489431036022 0.377075978731128 1 1
0.454849256437094 0.454459911552128 1 1
0.30975858440378 0.309473474458897 1 1
0.64262651789991 0.641996358885537 1 1
0.368535155904749 0.368141793286135 1 1
0.429798607364886 0.429375221404734 1 1
0.662810199020745 0.662053490115663 1 1
0.352755167106744 0.352404748900948 1 1
0.426704628837859 0.42635149892785 1 1
0.585374579105066 0.584672914666025 1 1
0.471972666069991 0.471452387069733 1 1
0.679177280302083 0.678441567481356 1 1
0.203144105129001 0.202929762604035 0 0
0.773039006257396 0.772126212217014 1 1
0.490928645905527 0.490406378960294 1 1
0.546739751191551 0.546230138012182 1 1
0.348127246881531 0.347661225867787 1 1
0.542628017896271 0.542075547029799 1 1
0.672337105476284 0.671559017473714 1 1
0.596071690611344 0.595531092091303 1 1
0.582550437991751 0.581993026662851 1 1
0.438422290493618 0.437975278101837 1 1
0.4884323905308 0.48792429937764 1 1
0.357765233803815 0.357425837236159 1 1
0.158218941938146 0.158016673013194 0 0
0.446425341646075 0.445984185871156 1 1
0.559040037016316 0.558454289017202 1 1
0.757284639441209 0.756527240610783 1 1
0.338456197846719 0.338137958462589 1 1
0.376148548547537 0.375835484133794 1 1
0.349467154361617 0.349039615420232 1 1
0.460791749999106 0.460266970442671 1 1
0.507745517951713 0.507205338268399 1 1
0.521622074010765 0.521113882806334 1 1
0.432828172961791 0.432344096599468 1 1
0.518264871624946 0.517619332209514 1 1
0.421695711614128 0.421153978791405 1 1
0.299243043500298 0.298928904324241 0 0
0.592131962846228 0.59153575738483 1 1
0.372661103589233 0.372276803614049 1 1
0.684317762005085 0.683663592547527 1 1
0.303571296743599 0.303321826133502 1 1
0.350126156447226 0.349812287391745 1 1
0.363254050643866 0.36289516063403 1 1
0.894106387438354 0.893235980678339 0 0
0.701351528638214 0.700677398640009 0 0
0.582420986150652 0.581841379674538 1 1
0.496443016300632 0.495782916877264 1 1
0.601158504197738 0.600529808958799 1 1
0.458304247116223 0.457774242579511 1 1
0.561481741504945 0.560861400357235 1 1
0.80907951476326 0.808329390196521 1 1
0.829363725986344 0.828511561276506 1 1
0.711571145122371 0.7108142594875 1 1
0.440213943969885 0.439731360454961 1 1
0.220134410018793 0.219904344308829 0 0
0.67762552112662 0.676907247261737 1 1
0.762245392049496 0.761459811538913 1 1
0.559359084595532 0.55880000118342 1 1
0.484781510654695 0.484287481111201 1 1
0.656896055631951 0.656253289386604 1 1
0.513918384817465 0.513411754728665 1 1
0.273212504565156 0.272932032460117 1 1
0.637902744920976 0.637267473494721 1 1
0.432085157536603 0.431621556109664 1 1
0.433108179362517 0.43262682141759 1 1
0.4679583849891 0.467537820833185 1 1
0.3629543405627 0.362524529005459 1 1
0.490145229238434 0.489612650303775 1 1
0.471907721929516 0.471444344458574 1 1
0.347540623879722 0.347198397473466 1 1
0.16139554533428 0.161215827928927 0 0
0.544410028689035 0.543839800627071 1 1
0.470991822798504 0.470534216105916 1 1
0.481790679965615 0.481326811032279 1 1
0.551068373870786 0.550572781264643 1 1
0.562508871288649 0.561934369375552 1 1
0.586968337688511 0.586404098762754 1 1
0.580617647061094 0.579978667511124 1 1
0.672376508766435 0.67166771464562 1 1
0.46879904640599 0.468232558922457 1 1
0.5102690089547 0.50974101957967 1 1
0.106799140553504 0.106628547092104 0 0
0.73525381594058 0.734521687566017 1 1
0.606085056138015 0.605516834157871 1 1
0.29530742507573 0.294983734790338 0 0
0.390777817598751 0.390277136258626 1 1
0.723654013498082 0.722922719541079 1 1
0.514284371134901 0.513730111153279 1 1
0.555932064316997 0.555282750300263 1 1
0.966592461454462 0.965548926148326 0 0
0.414792325150864 0.41432963312413 1 1
0.579779489696614 0.579188840289807 1 1
0.333917204385436 0.333538289187224 1 1
0.710762008463746 0.71006065961423 1 1
0.469566003638696 0.469079074685851 1 1
0.517845654886015 0.517294548356224 1 1
0.561920572049595 0.561339228972185 1 1
0.412406130140362 0.411986888935727 1 1
0.656499201078315 0.655835870403079 1 1
0.580342095054062 0.579665220886612 1 1
0.585800073157607 0.585208936016057 1 1
0.481539172777388 0.481057653791385 1 1
0.506714370591296 0.506112056170205 1 1
0.491598937955387 0.491062816408149 1 1
0.507656731554129 0.507116909318215 1 1
0.526437659384055 0.525824608699061 1 1
0.358696577712972 0.358341749523373 1 1
0.545192415831468 0.544578966712544 1 1
0.439832329668808 0.439414375873207 1 1
0.259873458053296 0.259594278603744 1 1
0.569612471630963 0.569013478903233 1 1
0.57748021499015 0.576931409846361 1 1
0.703688955343553 0.702999941320344 1 1
0.551532763662649 0.550886765522572 1 1
0.576179037887517 0.575526575656178 1 1
0.585698665268536 0.584982248022868 1 1
0.472358032684108 0.471805018156734 1 1
0.638386495536335 0.637724670087354 1 1
0.427894766386307 0.427511636770413 1 1
0.605863269816344 0.605293721391826 1 1
0.372689574876665 0.372349568966872 1 1
0.721385324377623 0.720672447871188 1 1
0.513807745346569 0.513268736633082 1 1
0.455730438534249 0.455280026518825 1 1
0.553263806741141 0.552725733282154 1 1
0.586589121001534 0.585969798874222 1 1
0.426106798596785 0.425658963381288 1 1
0.526860151528849 0.526431734305475 1 1
0.47218952984764 0.471685559063741 1 1
0.54862741794579 0.5481114622845 1 1
0.208661663568179 0.208461077741154 0 0
0.663713234808587 0.662991565864497 1 1
0.447318785408559 0.446864904452956 1 1
0.77283490009466 0.772028492207052 0 0
0.281152963292899 0.28084795174382 1 1
0.385335865922445 0.384995538377843 1 1
0.618432842771882 0.617829317057231 1 1
0.614150612800131 0.61356231755197 1 1
0.686520979509667 0.685714600620383 1 1
0.606948239613687 0.606331114262422 1 1
0.611482615711745 0.610803228973715 1 1
0.809795116062958 0.809076083104145 1 1
0.571916380937669 0.571288526303121 1 1
0.587309679852782 0.586645581545432 1 1
0.396365145239958 0.395949068296848 1 1
0.528630752345405 0.528108219121837 1 1
0.459901808079327 0.459418784172767 1 1
0.529747311777318 0.529246715632574 1 1
0.667447261129264 0.666817050435458 1 1
0.145071370592214 0.14487546011859 0 0
0.335399356648747 0.334998117649763 1 1
0.320810280778091 0.320497173210844 1 1
0.467144017248158 0.466690358453954 1 1
0.458334562513852 0.457863115325319 1 1
0.507572756022811 0.507027119264219 1 1
0.406640015452928 0.406194543909978 1 1
0.556054525934029 0.555564033768943 1 1
0.276962897043992 0.276694078707734 1 1
0.26830976214787 0.267981285226212 1 1
0.381959491368053 0.381565980704667 1 1
0.317233609220415 0.316864232060327 1 1
0.0109132771155764 0.0108832863679175 0 0
0.548557226992779 0.548003218047975 1 1
0.58328401129665 0.582590569638254 1 1
0.523324291854493 0.52284271797626 1 1
0.462155725365585 0.461706094045573 1 1
0.522384195520263 0.521856019759261 1 1
0.564783414893701 0.564209876032002 1 1
0.91945106648611 0.918527424749023 0 0
0.558766206250183 0.558073410707961 1 1
0.310978708817438 0.310632412420575 1 1
0.624392147592998 0.623839365518295 1 1
0.352877942042176 0.352483778415549 1 1
0.520890915899103 0.520300053640771 1 1
0.607974748151921 0.607319302398389 1 1
0.186079871381907 0.185899018123328 0 0
0.408740686808778 0.408287560814681 1 1
0.607633618878545 0.606980786678562 1 1
0.469179508997291 0.4686725735956 1 1
0.552595451804913 0.552016751189628 1 1
0.525057220506386 0.524529154093043 1 1
0.334308268232159 0.333963605045516 1 1
0.254621898057931 0.254380826496622 1 1
0.632826529872585 0.63212448566828 1 1
0.448451477890066 0.44795136742506 1 1
0.427894731365228 0.427560748980518 1 1
0.302264346751149 0.302025079688036 1 1
0.589615307178781 0.589050631481281 1 1
0.395837374882959 0.395377225571869 1 1
0.293747242338666 0.293493699028264 0 0
0.247432882898074 0.247123347619801 1 1
0.629293016305317 0.628667839067135 1 1
0.400285412503014 0.399852161333741 1 1
0.327858330092408 0.327527634027845 1 1
0.283284347599505 0.28300901372014 1 1
0.430286151233421 0.429823674676026 1 1
0.420116223140162 0.419741094333847 1 1
0.651744634907282 0.65108992781246 1 1
0.614138503826456 0.613529743641814 1 1
0.520124788855896 0.519598667154496 1 1
0.188696646479675 0.188483233046588 1 1
0.366551432714761 0.36615298873427 1 1
0.288474480638203 0.288284223364518 1 1
0.542398721382084 0.541854061101525 1 1
0.521364608373908 0.520835412885917 1 1
0.505469232613983 0.504882157533297 1 1
0.511300958132892 0.51081380630066 1 1
0.424957537500389 0.424514482575941 1 1
0.565164768746995 0.56458865182945 1 1
0.715282702100627 0.714529140884568 1 1
0.593305389621102 0.592698844813672 1 1
0.519095879549056 0.518582204363141 1 1
0.395787579695216 0.395299594217377 1 1
0.453849347685282 0.453414281167888 1 1
0.505298182919003 0.504782294696507 1 1
0.467380226334065 0.466892910165912 1 1
0.6505533719021 0.649781929809128 1 1
0.635323954035162 0.634626627235911 1 1
0.403784373591056 0.403325339538899 1 1
0.137672901094391 0.137526617420796 0 0
0.48527539873355 0.484811552118187 1 1
0.594956242452811 0.594396077482127 1 1
0.609259124997424 0.608715037185311 1 1
0.327801137655319 0.327430390929514 1 1
0.660005398960508 0.659283559768664 1 1
0.647940009063783 0.647289281404615 1 1
0.595071481829432 0.59444821672099 1 1
0.282612133626168 0.282289455473625 1 1
0.651519475908602 0.65074555651314 1 1
0.51721128257098 0.516650491074142 1 1
0.654407074741537 0.653703047930175 1 1
0.516951282516033 0.516495480375452 1 1
0.229499591187208 0.229283405858659 1 1
0.759620101930555 0.758941319433769 0 0
0.392987263792217 0.392584261992065 1 1
0.331278557222756 0.330900182018189 1 1
0.499633560931304 0.499110918439422 1 1
0.673036071923673 0.672231717050592 1 1
0.677934111494205 0.677184014853114 1 1
0.614925248152096 0.614385853337763 1 1
0.536402051410226 0.535904400792987 1 1
0.609925850445697 0.609320183723751 1 1
0.459555666942448 0.459159062193837 1 1
0.2238898075347 0.223632620403263 0 0
0.446330821262734 0.445800960608806 1 1
0.16631381791015 0.166166644433137 0 0
0.483674477581716 0.483172793096168 1 1
0.326315267138866 0.325974997596197 1 1
0.43644618961216 0.435950086425712 1 1
0.46609863343784 0.465659458615215 1 1
0.35884251888183 0.358416917578562 1 1
0.414981977093173 0.414532457551155 1 1
0.432262894557712 0.431703897565226 1 1
0.471984813686206 0.471486249844617 1 1
0.261097590175348 0.260781349839997 1 1
0.376406028482065 0.375997654454159 1 1
0.461074159623674 0.460529283289156 1 1
0.905005374029053 0.903880063138687 0 0
0.598410337746336 0.597712325128484 1 1
0.594892017857086 0.59426534049438 1 1
0.571364098861993 0.570710137272519 1 1
0.438754480069246 0.438267218196772 1 1
0.495546794778917 0.495101879664229 1 1
0.624996393990669 0.624401449064136 0 0
0.664696411355978 0.664004407618497 1 1
0.787627585189303 0.786860529137082 1 1
0.495915954323886 0.495382737160314 1 1
0.72965777929482 0.728912192705943 1 1
0.535116292739771 0.534540894711618 1 1
0.554621288578015 0.554054242472656 1 1
0.541483113968722 0.54088010926626 1 1
0.579947977406321 0.579366084419155 1 1
0.200498265308636 0.200321401468284 1 1
0.362596208535412 0.362230501815561 1 1
0.555961798221327 0.55531298616425 1 1
0.344051358886513 0.343740874664937 1 1
0.622106410942745 0.621524309118333 1 1
0.278733633842108 0.278448686765807 1 1
0.630835247096805 0.630215692292625 1 1
0.831806753603642 0.830825932136467 0 0
0.610660705727466 0.610030064411799 1 1
0.554847772875589 0.554237011023158 1 1
0.623875681968079 0.623214511567539 1 1
0.428726868546144 0.428319477726818 1 1
0.621799398786583 0.621157080783268 1 1
0.466100629271233 0.465659037159158 1 1
0.471947918559417 0.471559278389439 1 1
0.616969472269454 0.616293941460639 1 1
0.409779695267801 0.409393060586733 1 1
0.384879633726277 0.384503872652589 1 1
0.418588526066238 0.418125764010995 1 1
0.48214913674137 0.481656125189818 1 1
0.455026178498222 0.454543456791601 1 1
0.683239558240015 0.682517371733953 1 1
0.581107688751242 0.580484361997094 1 1
0.576114307395716 0.575477219143071 1 1
0.553774313067922 0.553207014575447 1 1
0.297726522237215 0.297379408497906 1 1
0.745430678993084 0.744618950120502 1 1
0.404609798637153 0.404076822710864 1 1
0.564428625043679 0.563786631144541 1 1
0.432498976976074 0.432001055777115 1 1
0.451116989440535 0.450665643750441 1 1
0.736835744407862 0.736069465380929 0 0
0.517990447060548 0.51741852813743 1 1
0.436427852804401 0.43598716128705 1 1
0.467196548996594 0.466664881890913 1 1
0.673646270012254 0.672809123305079 1 1
0.510466042778333 0.509830910159967 1 1
0.631472059140887 0.630765159907119 1 1
0.453097799509342 0.452603079269581 1 1
0.384017929331254 0.383545843078911 1 1
0.443687336359247 0.443209110209819 1 1
0.508110349450828 0.507526428098884 1 1
0.499824303244424 0.499281056228798 1 1
0.672327666370717 0.671634898867258 0 0
0.570720422344684 0.570186385621299 1 1
0.715188452938042 0.714441070836573 1 1
0.240088337395064 0.23988211743767 1 1
0.514684931841048 0.514129640132848 1 1
0.551048141767691 0.550498000673245 1 1
0.636521772642105 0.635832684202972 1 1
0.175732967833344 0.175561075289037 0 0
0.106199297491897 0.106119070520447 0 0
0.410040049800459 0.409600654954293 1 1
0.692550958253467 0.691818264031762 0 0
-0.0110638522435085 -0.0110637474149959 0 0
0.549316862543173 0.548753399242053 1 1
0.725623858569568 0.72490584971024 1 1
0.439138252877373 0.438735321753603 1 1
0.340778669346952 0.340409346446847 1 1
0.561508301550395 0.561019438894196 1 1
0.516149075240926 0.51564449709339 1 1
0.370741412060985 0.370416476367124 1 1
0.361176228525288 0.360791320196651 1 1
0.398409100685222 0.397995488613094 1 1
0.525775389619112 0.525138187461668 1 1
0.366853296257327 0.366547265816249 1 1
0.356922584704245 0.356487006965465 1 1
0.174960044332185 0.174773841094057 0 0
0.21587331475561 0.215635995874113 1 1
0.726626511642981 0.725910779271457 0 0
0.677511000065731 0.676805725352522 1 1
0.505318056715624 0.504809650497777 1 1
0.412081222888794 0.411704828962999 1 1
0.48539963854154 0.484969151356154 1 1
0.618214412383474 0.617522387965676 1 1
0.205795582945686 0.205605651437837 1 1
0.46366867371516 0.463225304815599 1 1
0.735031731665646 0.734194745791019 1 1
0.128774851813673 0.128676637922504 0 0
0.688609142316323 0.687865946219273 1 1
0.792514895062418 0.791766373386318 1 1
0.683284777801619 0.68261310544072 1 1
0.798712504376453 0.797907346259772 1 1
0.429407821080054 0.429011597277486 1 1
0.522540246327823 0.522025219260652 1 1
0.304869858242905 0.304589413221181 1 1
0.663549645072062 0.662894731235052 1 1
0.702915211297074 0.702231740841402 1 1
0.328949884416207 0.328661776542124 1 1
0.536735027494252 0.536129037182087 1 1
0.386873829954126 0.386486950581119 1 1
0.631220544037391 0.630575482248655 1 1
0.534479303264485 0.533926898482812 1 1
0.434767544552276 0.434268938585445 1 1
0.782277341607991 0.781405029736175 0 0
0.708965115338922 0.708261446591963 1 1
0.514149881442466 0.513619178758845 1 1
0.498566761830538 0.498034138947899 1 1
0.411244485716009 0.410865874298727 1 1
0.35161721964034 0.351260091288418 1 1
0.450077824102744 0.449657208268844 1 1
0.0193148697371479 0.0193259934867835 0 0
0.327964388635527 0.327635579987313 1 1
0.495941234473568 0.495363886735218 1 1
0.573455302574084 0.572915173436665 1 1
0.194677944657856 0.194435141571746 1 1
0.481735023053419 0.481249413230359 1 1
0.551815602527423 0.551212675233455 1 1
0.540008716500574 0.539422313480922 1 1
0.179552963133913 0.179411772817379 1 1
0.720051697018971 0.719154758278345 1 1
0.397759625861993 0.397344883526588 1 1
0.572267328759956 0.571663492260088 1 1
0.179992683892339 0.179760577233403 0 0
0.256270757074485 0.255981890233376 1 1
0.564692127478475 0.564183270202392 1 1
0.620197353712423 0.619616215931873 1 1
0.475883372239973 0.475475457681052 1 1
0.578552049690229 0.578022060022406 1 1
0.381547736508661 0.381109603979093 1 1
0.242904090730444 0.242687214326384 1 1
0.331090220865921 0.330764943487856 1 1
0.350060410039192 0.34970598682857 1 1
0.368204110731456 0.367783560830615 1 1
0.547359368298301 0.546768589905271 1 1
0.48544923013196 0.484924196328798 1 1
0.569146419786045 0.568655819626167 1 1
0.347979274977198 0.347597318495233 1 1
0.555769718306739 0.555056150463531 1 1
0.492853667145531 0.492314096985182 1 1
0.531198705482155 0.530600455431047 1 1
0.554057142098753 0.553489900508833 1 1
0.729679060925177 0.728868940620331 1 1
0.584678932037045 0.584146681429252 1 1
0.621296526781429 0.620646978416937 1 1
0.51786726814149 0.517278374659814 1 1
0.274097959704295 0.273820649495035 1 1
0.783191500623023 0.782364167468156 0 0
0.517776320000841 0.517218019969543 1 1
0.593058818005587 0.592494570131624 1 1
0.161836395024599 0.161721557768611 1 1
0.571608080551029 0.570918494134486 1 1
0.795807931899362 0.795041414298002 1 1
0.405620243657226 0.405252224507332 1 1
0.57705306476906 0.576480383690612 1 1
0.536037153346715 0.535489647447825 1 1
0.377609015501098 0.377201117534222 1 1
0.580043707996362 0.579510523914769 1 1
0.515953620283493 0.515471151062205 1 1
0.443980294498782 0.443528216336305 1 1
0.191238802389548 0.191026506266942 0 0
0.189552422509574 0.18939105500146 1 1
0.591620211345994 0.590959401489711 1 1
0.619266362473969 0.618618279315356 1 1
0.350614482441181 0.350206223607143 1 1
0.763640518382733 0.762846395465355 0 0
0.469160989441383 0.468677840665451 1 1
0.444946006834688 0.444470750704994 1 1
0.410106215017737 0.409725362613896 1 1
0.326997582556306 0.326688708291127 1 1
0.364743452690153 0.364391289888794 1 1
0.591101710920285 0.590573972672706 1 1
0.678240763087504 0.677550767821238 1 1
0.727481719302582 0.726695638451981 1 1
0.540843241292249 0.54026187977048 1 1
0.627210651540101 0.626603875979548 1 1
0.408004503724996 0.407609643739471 1 1
0.452561787496855 0.452150221061454 1 1
0.431774093769351 0.431212086540543 1 1
0.634444725572163 0.633857414230201 1 1
0.396742761429012 0.396289467246524 1 1
0.476290560640922 0.475783467208619 1 1
0.538080951412503 0.537541388601961 1 1
0.318776730180666 0.318460961601066 1 1
0.484743943007827 0.484248818472159 1 1
0.197857826575927 0.197683181473238 1 1
0.518211185701197 0.517648015957255 1 1
0.580238304568694 0.57962554855267 1 1
0.698089880172065 0.697403643942958 1 1
0.586891773061014 0.586258920622818 1 1
0.676865837980677 0.676142944473304 1 1
0.648197519377143 0.647523683529198 1 1
0.663635991981633 0.662974475679477 1 1
0.251347897614678 0.251110965212529 0 0
0.325120909029155 0.324780397833703 1 1
0.525847865869647 0.525343143217409 1 1
0.730353667989428 0.729574611066365 1 1
0.480324589022577 0.47983328511544 1 1
0.453048697084544 0.452578950952682 1 1
0.649110405652401 0.648428978304435 1 1
0.47451586627333 0.473952484821551 1 1
0.360788670856316 0.360482780384816 1 1
0.415110544093111 0.414652698651113 1 1
1.12456625619877 1.12341456568422 0 0
0.554426110343292 0.553899735957581 1 1
0.696973405339045 0.696315409263225 1 1
0.652980130001862 0.652297884778725 1 1
0.601059963094859 0.600420830375561 1 1
0.57836263172362 0.577780060268966 1 1
0.36316786846726 0.362743775377299 1 1
0.595252844739196 0.594589056696143 1 1
0.178909264251369 0.178666119870125 0 0
0.651674775298783 0.65102428859869 1 1
0.699212569559716 0.698522720176123 1 1
0.438288802000382 0.437754197401178 1 1
0.532534901158668 0.531946605397141 1 1
0.529212215713388 0.528689519504932 1 1
0.526235348846916 0.525685752632751 1 1
0.611674190325386 0.611085372683974 1 1
0.77731692101249 0.776475051230158 0 0
0.661559766817489 0.660925242095148 1 1
0.57677150013822 0.576186641342592 1 1
0.370244425221497 0.369711088900951 1 1
0.481439878695262 0.480979685908949 1 1
0.618057969008486 0.617494790491037 1 1
0.531363683086741 0.530865769966384 1 1
0.353842876510612 0.353512766569264 1 1
0.435167041934976 0.434672082736082 1 1
0.576235846857368 0.575662022087772 1 1
0.475574371962053 0.475066139971955 1 1
0.296151166782476 0.2958720276895 1 1
0.595568222786586 0.595005143444581 1 1
0.443462703241557 0.443006890991898 1 1
0.200833758913368 0.200652849165225 1 1
0.398550502180398 0.398105897688811 1 1
0.473388746594887 0.472927367433019 1 1
0.243548433729641 0.243313811929338 1 1
0.581187165840386 0.580567864579964 1 1
0.710861700771764 0.710098621734786 1 1
0.292496771953001 0.292157461713926 1 1
0.499333361203766 0.498747560375451 1 1
0.641494973641483 0.640906103154994 1 1
0.482568647815099 0.482073550102035 1 1
0.660775985933233 0.659986828202818 1 1
0.60683205255676 0.606180471067688 1 1
0.688151861397998 0.687440648783525 0 0
0.379286144278895 0.37895585030657 1 1
0.392671907202227 0.392267087641861 1 1
0.759754676612484 0.759070268024314 1 1
0.31426887456256 0.313990999874142 1 1
0.411106652881472 0.410668018913381 1 1
0.354062614458008 0.353696383382022 1 1
0.541591401101191 0.5410527180579 1 1
0.776269682719611 0.775357769806615 1 1
0.381229552795146 0.380857719054591 1 1
0.605137561120564 0.604560453662965 1 1
0.636507289525923 0.63595610669892 1 1
0.202983572797633 0.202775363057679 0 0
0.526374962515743 0.5258069690741 1 1
0.40704332880955 0.406630764720677 1 1
0.644994835660215 0.64444671564301 1 1
0.528736514011182 0.528159400952125 1 1
0.671996188092048 0.671299132464922 0 0
0.231299898964636 0.231077296195886 1 1
0.286457650337174 0.286134893479093 1 1
0.734099711124363 0.733353360644826 1 1
0.703444582314067 0.702733259110289 1 1
0.124811569993667 0.124681480599415 0 0
0.713825529884941 0.713106220388366 0 0
0.387913346575797 0.387453059847138 1 1
0.546312574143395 0.54568904159594 1 1
0.660167874763967 0.659557904979234 1 1
0.633612946612575 0.632982143026532 1 1
0.251804085918282 0.251571894101552 1 1
0.505882528191707 0.505461189222474 1 1
0.421136656503715 0.420730930379235 1 1
0.78286430834288 0.782083635486062 0 0
0.359818328253942 0.359453989682112 1 1
0.423190129017307 0.422706703297683 1 1
0.506430400942942 0.505856537108055 1 1
0.270217833178275 0.269995436719614 1 1
0.566410223954517 0.56586849246226 1 1
0.67913610430077 0.678366902647955 1 1
0.257306585768249 0.257066991070581 0 0
0.392070406703591 0.391618157196523 1 1
0.397696337690089 0.397284341914342 1 1
0.652366764132536 0.651778866303579 1 1
0.703378124214724 0.702620721495198 1 1
0.42514015719552 0.424660882095493 1 1
0.599272465960013 0.598591588821573 1 1
0.43193256651417 0.431516643943764 1 1
0.450868461602002 0.450439169805837 1 1
0.647110619953107 0.646375452581581 1 1
0.606502397095869 0.605907697970624 1 1
0.541057717803358 0.540562657710107 1 1
0.65837395957803 0.657738686975563 1 1
0.410770548302148 0.410306478556461 1 1
0.387658965707235 0.387280999840164 1 1
0.77857664778316 0.777729327913683 1 1
0.208591876329889 0.208338378203635 1 1
0.191056000709969 0.190876061746032 0 0
0.307741073849116 0.307470387055143 1 1
0.211310063079222 0.211088067268035 1 1
0.492452676902375 0.491914881778233 1 1
0.708514805372543 0.70776496939678 1 1
0.587764697733259 0.587107885775495 1 1
0.410950412087337 0.410497721340263 1 1
0.203608196367608 0.203393810305234 1 1
0.123910991724642 0.123740488850527 0 0
0.746024749048527 0.745168949894821 1 1
0.383682218225612 0.383339325433899 1 1
0.339815215158943 0.339535164589271 1 1
0.538656273132679 0.53804130323889 1 1
0.636072772147014 0.6353760973225 1 1
0.60886294580695 0.608261258175761 1 1
0.716351369762085 0.715596644005729 1 1
0.578133481580084 0.577508467997126 1 1
0.401023907180434 0.400585587008797 1 1
0.448369543073417 0.447874384691984 1 1
0.518453991826727 0.517902095386881 1 1
0.48556177943333 0.485018677674141 1 1
0.572556883874188 0.571968975115532 1 1
0.658625330625673 0.657827729029947 1 1
0.260795704363392 0.260549694323847 1 1
0.67197718739063 0.671188225801529 1 1
0.339956355202678 0.339506068163985 1 1
0.283409245956318 0.283033464167737 1 1
0.656221973438172 0.655629146394524 1 1
0.426915960291154 0.426408817316059 1 1
0.536190537045803 0.535490932684193 1 1
0.770623720701033 0.769815531895583 0 0
0.365977716197753 0.365560481627355 1 1
0.51082233443976 0.510242328614869 1 1
0.620668602604544 0.619981093909282 1 1
0.776419314179197 0.775757805688689 1 1
0.552206300408133 0.551746808334884 1 1
0.306370924180236 0.306064429662962 1 1
0.278731031784899 0.278474394505681 1 1
0.577500421901274 0.576886212939457 1 1
0.564189183925574 0.563596445619478 1 1
0.338201379778026 0.337878001626361 1 1
0.445119745075096 0.444563779066454 1 1
0.268370786640562 0.268069687374978 1 1
0.367203375407728 0.366881309524296 1 1
0.72003149013658 0.719268354792086 1 1
0.578369735361294 0.577689253116834 1 1
0.503318174606324 0.502824916349094 1 1
0.609570875680004 0.608991931145877 1 1
0.487858930669979 0.487375029674284 1 1
0.935773775944468 0.934758044419151 0 0
0.175464848333828 0.175309538719406 0 0
0.500351474967686 0.499800444672071 1 1
0.431881086025654 0.431412102306388 1 1
0.290626391581157 0.290319531901743 1 1
0.422588624247227 0.422202325718518 1 1
0.604746657128833 0.604152116799087 1 1
0.452075896269535 0.451635758282866 1 1
0.49585551481851 0.495357539435258 1 1
0.384419273810899 0.383997447183709 1 1
1.0194025059079 1.01836906552245 0 0
0.561524867579297 0.56103552235823 1 1
0.490790277171204 0.490310303571329 1 1
0.568825218048055 0.568240590790594 1 1
0.405572181063882 0.405162791508071 1 1
0.510849142206542 0.51030360593026 1 1
0.518600161314919 0.517977838552115 1 1
0.69328349132401 0.692605595009105 1 1
0.520629247575012 0.520109458659976 1 1
0.574209499643915 0.573629507549312 1 1
0.85156727667446 0.850628237071502 0 0
0.344778097044227 0.344411933845225 1 1
0.396440248964052 0.396059394815337 1 1
0.448883664964999 0.448302233196188 1 1
0.391804799668222 0.391448452683854 1 1
0.335484224648438 0.335155807696622 1 1
0.341532314631516 0.341148128966975 1 1
0.305321794093948 0.30504294483178 1 1
0.544108210729099 0.543486888558441 1 1
0.497702745532425 0.497080782039639 1 1
0.680863338801738 0.680111578579279 1 1
0.394963418603652 0.394554591811246 1 1
0.333024779596191 0.332693047659911 1 1
0.769796192199468 0.768960950013757 1 1
0.47188006602803 0.471412532258195 1 1
0.444902119717336 0.444451935460281 1 1
0.378662884275871 0.378286207716952 1 1
0.358284026840726 0.357928209472806 1 1
0.387142405673031 0.386808967134067 1 1
0.471685266829015 0.471190269263005 1 1
0.349859504217111 0.3494847545806 1 1
0.383908352762803 0.383551479751566 1 1
0.624486846372003 0.623885053092225 1 1
0.516262368114849 0.51574416854832 1 1
0.63698648008421 0.636336145289582 1 1
0.425948331955856 0.425576061786131 1 1
0.707715795452988 0.706984777791091 1 1
0.499150039500476 0.498623978588387 1 1
0.622265841709296 0.62151151418835 1 1
0.697546170268108 0.696823572171493 1 1
0.322349838379839 0.322050043254125 1 1
0.482468187393513 0.482004006840819 1 1
0.802014206738623 0.801132303981968 0 0
0.499837725717369 0.499349037965741 1 1
0.257032313912232 0.256763442020204 1 1
0.624419367950394 0.623776626334058 1 1
0.603039884823436 0.602349765125003 1 1
0.702903156646359 0.702184171372765 1 1
0.12608413431853 0.125984527612003 0 0
0.40056905708116 0.400159114454888 1 1
0.443420732841527 0.442908539282411 1 1
0.472705657906764 0.472194269966284 1 1
0.83907510381407 0.838207541588364 0 0
0.737034711602464 0.736245915783532 1 1
0.590829313243556 0.590287288558097 1 1
0.278304939604754 0.278038946824753 1 1
0.187419858727813 0.187262058596496 0 0
0.585942255671118 0.58537600757204 1 1
0.55656453565049 0.556072325502592 1 1
0.596160512031197 0.595574812216933 1 1
0.687544430178414 0.686896649800585 1 1
0.594681711859361 0.594079754558474 1 1
0.762015023502783 0.761146727835306 1 1
0.31554305971375 0.315141467679224 1 1
0.60798900346805 0.607375476994906 1 1
0.362419065265808 0.362001704846858 1 1
0.161656952862629 0.161511326031956 0 0
0.757516407712589 0.756767555443132 0 0
0.575899979994987 0.575373796042542 1 1
0.485232728650075 0.484707923723979 1 1
0.599698893225361 0.599087410813534 1 1
0.520908246996859 0.520393245278064 1 1
0.302114974790236 0.301855239858482 1 1
0.674742861509372 0.673987246792628 1 1
0.673155420927877 0.672444826822596 1 1
0.630727141977286 0.630099979535923 1 1
0.575646443120494 0.575050416640559 1 1
0.428485704896808 0.428117548390038 1 1
0.79966050493214 0.798907425887064 0 0
0.381867414874232 0.381429669320358 1 1
0.552577531325871 0.552037366274251 1 1
0.297796195248419 0.297489068441439 1 1
0.363802193397633 0.36347974346162 1 1
0.713232161817711 0.712551100678493 1 1
0.576195842296254 0.575609117070016 1 1
0.611484185449888 0.610923340902827 1 1
0.438659020041942 0.43823546133508 1 1
0.493543467131251 0.493074186075368 1 1
0.654273901743757 0.653587011538513 1 1
0.494610157836894 0.494203071894534 1 1
0.511221466695837 0.510743568325458 1 1
0.31552292014052 0.315162421444505 1 1
0.692821626976034 0.692089829407682 1 1
0.363088254804934 0.36277573405439 1 1
0.717876849616715 0.717062371380606 1 1
0.577863420661953 0.577269285309825 1 1
0.584874625367915 0.584193454746936 1 1
0.498214567576279 0.497704285136036 1 1
0.676240997318051 0.675430597907167 0 0
0.324039869193621 0.323694422145069 1 1
0.536765291165794 0.536169636587252 1 1
0.721647641426345 0.720845767509594 1 1
0.66866640948855 0.667953753145612 1 1
0.41042190917936 0.409920554712723 1 1
0.575900096571411 0.575229161423751 1 1
0.765570000269295 0.764875270210587 1 1
0.307405683310316 0.307035189202566 1 1
0.357804297831389 0.357373957604858 1 1
0.736704132907633 0.735944502245488 0 0
0.790725390949428 0.789926548286578 0 0
0.572915917198109 0.572353650986383 1 1
0.256733692111348 0.256479298005719 0 0
0.589669437602735 0.589084393073765 1 1
0.176143399048218 0.175972130168832 1 1
0.76344832098092 0.762713373970494 1 1
0.490053322793066 0.48955709233976 1 1
0.137952577249161 0.137773176456107 0 0
0.606671645906391 0.606078286662471 1 1
0.31715451177944 0.316780354292132 1 1
0.547316383342703 0.546760737234693 1 1
0.394398969790988 0.393988683416982 1 1
0.659497680902116 0.658690283854786 1 1
0.467713079758117 0.467160595400954 1 1
0.581710932196333 0.581166444914362 1 1
0.810265109486398 0.809339360967773 1 1
0.392427855781053 0.392102237136316 1 1
0.431179374306971 0.43071492496338 1 1
0.508177681844906 0.507682717944432 1 1
0.415916937434785 0.41544089497871 1 1
0.744431645432051 0.743604173229872 0 0
0.464662237207001 0.464163513553616 1 1
0.605025208098768 0.604448990230216 1 1
0.600589346464206 0.600065711897269 1 1
0.615288035800522 0.614636134817481 1 1
0.426115588322392 0.425684228846181 1 1
0.580173807331463 0.579618776283268 1 1
0.507232490594873 0.506753721585473 1 1
0.677819910150966 0.67714482797659 1 1
0.382064599945003 0.381667275644976 1 1
0.755399312778531 0.754645718417086 1 1
0.409684833718318 0.409272698084109 1 1
0.613791297607246 0.613132604853305 1 1
0.439080746836869 0.438697120750312 1 1
0.741671662001738 0.740914307737158 1 1
0.60005739934416 0.599461746312252 1 1
0.340979338899095 0.340623916396382 1 1
0.621596422996664 0.620842510345789 1 1
0.619120623151266 0.61845544083201 1 1
0.475137013112268 0.474697387092884 1 1
0.439074054137914 0.438616704726558 1 1
0.577694236511826 0.577165450747534 1 1
0.614383930062478 0.613840421724511 1 1
0.412856605846351 0.412467196696536 1 1
0.913257860268154 0.912157374369498 1 1
0.633220950716094 0.632518262519669 1 1
0.241295077936359 0.241069926064424 0 0
0.549135900564585 0.548545974535249 1 1
0.460177556480572 0.459657453296812 1 1
0.516582557993168 0.516105114209306 1 1
0.667744975395585 0.667033006700172 1 1
0.376149365193049 0.37572923536208 1 1
0.687182558694943 0.686548500688533 1 1
0.63032951623609 0.629628789582923 1 1
0.067211515854537 0.0671785473332935 0 0
0.316115949062706 0.315784617165861 1 1
0.267896130812487 0.267642877755637 0 0
0.160796861215889 0.160667813878917 0 0
0.553306814850396 0.552711916674081 1 1
0.547743585478074 0.547149068603477 1 1
0.895878726222624 0.894939012425018 0 0
0.676949354869709 0.676158870466555 1 1
0.567631113728652 0.567009298459661 1 1
0.45568304348183 0.455255474821114 1 1
0.713850579942216 0.713052525944313 1 1
0.458141845682517 0.457694369675912 1 1
0.420101779444621 0.419719185193543 1 1
0.449294666313415 0.448852065215792 1 1
0.469995898387436 0.469479854391704 1 1
0.576222890493102 0.575656661953212 1 1
0.15877222921361 0.158654275756024 1 1
0.517416601313828 0.516804768791937 1 1
0.455718203045044 0.455210702110613 1 1
0.336251746033888 0.335869741763269 1 1
0.707612312436897 0.706902445567821 1 1
0.392717466637214 0.392368045320369 1 1
0.370108685307759 0.369791562204838 1 1
0.27422852435641 0.273930944072247 0 0
0.509615254900727 0.509156437937246 1 1
0.280638830805929 0.280373837852846 1 1
0.634132904225825 0.633573357884576 1 1
0.590484840559974 0.589813213379912 1 1
0.573776022035933 0.573150801563726 1 1
0.449545614441625 0.449029795826526 1 1
0.448367935954247 0.447935955081539 1 1
0.488620656861223 0.488173527775116 1 1
0.402386400438951 0.40194826339077 1 1
0.307079164285148 0.306737399015442 1 1
0.625284892505712 0.624657622283801 1 1
0.506078937157814 0.505548258256392 1 1
0.422835577646917 0.422328110681337 1 1
0.524975465355534 0.524417284480117 1 1
0.601925545513027 0.601346356834631 1 1
0.614910562957093 0.614272791135355 1 1
0.714853199899027 0.714151959001649 1 1
0.528184934650196 0.527612851203541 1 1
0.602099371984761 0.601421820607008 1 1
0.382147058611204 0.381773721327171 1 1
0.598939479908715 0.598327132678173 1 1
0.344444115785901 0.344099624884256 1 1
0.43001990249506 0.429558681770198 1 1
0.500642626534531 0.500106014659809 1 1
0.366214761991252 0.365832919532704 1 1
0.676592951142963 0.675887709635568 1 1
0.579882709961356 0.57931921401554 1 1
0.394145949438104 0.393685903822727 1 1
0.525020802217151 0.524399706253293 1 1
0.456165724599402 0.455590223638222 1 1
0.559000472574355 0.558491537058706 1 1
0.747910755432133 0.747113576729234 1 1
0.574581029731132 0.573934436308747 1 1
0.688621812709247 0.687875463841557 1 1
0.582279464078034 0.581683553101702 1 1
0.494172696332305 0.493651788530167 1 1
0.570892530956595 0.570241427601665 1 1
0.726249995320897 0.725605839325861 1 1
0.638013355574553 0.637418299816669 1 1
0.16068493159217 0.160514779534597 1 1
0.574500928491373 0.573854582841711 1 1
0.575017033651151 0.574480398903618 1 1
0.49244788819906 0.491952684971952 1 1
0.234897835343172 0.234671480579152 1 1
0.576385910068872 0.57573285089165 1 1
0.480543283220465 0.48001612371202 1 1
0.322511166184214 0.322228294782501 1 1
0.629165027090112 0.628526083290511 1 1
0.268055662155507 0.267770461265081 1 1
0.312885756223496 0.312538932644979 1 1
0.443268368334663 0.442809008511763 1 1
0.448237178277867 0.447719813517272 1 1
0.379718802183738 0.379338759716608 1 1
0.481556242046205 0.481109442421332 1 1
0.355600877846965 0.355273576138517 1 1
0.744312260727151 0.743576450146294 1 1
0.627564427988307 0.626871356429168 1 1
0.673534848256088 0.672868886454252 1 1
0.0311256214339324 0.031029895096231 0 0
0.55770460855241 0.557140048846709 1 1
0.676646419330457 0.675919414335517 1 1
0.374492932586257 0.374076815711884 1 1
0.620854811375885 0.620123004247765 1 1
0.496049107080914 0.49553468953046 1 1
0.245172891950578 0.244927136240149 0 0
0.402055544558957 0.401674126447491 1 1
0.462301208528346 0.46186152607779 1 1
0.752612704138809 0.751855781216659 1 1
0.574089520001024 0.573486088849324 1 1
0.596755888168255 0.596126565034227 1 1
0.225286185754902 0.225079706361714 1 1
0.445068619077392 0.444651926683325 1 1
0.421706058145134 0.421311670508314 1 1
0.459776219991577 0.459295664928238 1 1
0.743505631315307 0.742768614006576 1 1
0.542936897427431 0.542345030824218 1 1
0.790670652351953 0.789904345605311 1 1
0.138627475833285 0.138495377435825 0 0
0.822969447058654 0.822204650161983 0 0
0.396966959924127 0.396551092389414 1 1
0.270702221729292 0.270431259551926 0 0
0.518461498715289 0.517943765114664 1 1
0.563369022065297 0.562701217592873 1 1
0.556031497944007 0.555364516355974 1 1
0.478541448523658 0.478010646528927 1 1
0.42990158083973 0.429451175901952 1 1
0.489906809743353 0.489371366056176 1 1
0.609440075556748 0.608765702372004 1 1
0.526429351905881 0.525860622323824 1 1
0.518838627182744 0.518359635904361 1 1
0.74771796808189 0.747087419876293 1 1
0.395756164141404 0.395385991673092 1 1
0.637743304911872 0.637066877097859 1 1
0.675397221599744 0.6746942221581 1 1
0.649283660499764 0.648602437221624 1 1
0.449552239300785 0.449100104349489 1 1
0.485798414216775 0.485230269642593 1 1
0.170345358277014 0.170160133924794 1 1
0.738592390863417 0.737909897562566 0 0
0.401077070988328 0.400631641446872 1 1
0.324664144372041 0.324337375408862 1 1
0.5545398996226 0.553921936947428 1 1
0.398329033288644 0.397823421776879 1 1
0.423394560666787 0.422979988789374 1 1
0.51883317559924 0.518287313501476 1 1
0.635478523521972 0.634748658240826 1 1
0.469739837897674 0.46927030415341 1 1
0.383293817367205 0.382819026652934 1 1
-0.114570647571143 -0.114465504204999 0 0
0.588891415660925 0.588286161939445 1 1
0.531281067805548 0.530746640670545 1 1
0.378525881512485 0.378085011746019 1 1
0.343200411552624 0.342819178480266 1 1
0.431334208980115 0.430916425089981 1 1
0.489434733047742 0.488950825544562 1 1
0.907163523276826 0.906244048645234 0 0
0.325868207899538 0.3255500572078 0 0
1.26756238925906 1.26631928612148 0 0
0.40572649718048 0.405333166092389 1 1
0.766511557795855 0.765740547884048 0 0
0.421428309995969 0.420996436138993 1 1
0.535820054240962 0.535326302997305 1 1
0.551603830491999 0.551066799730237 1 1
0.472440616230442 0.47188313745932 1 1
0.418004586372367 0.417542613929824 1 1
0.501047201831088 0.500474424125965 1 1
0.169773177967798 0.169562706724085 1 1
0.626606776120655 0.625884419054638 1 1
0.646304946755803 0.645671827360975 1 1
0.671340667299399 0.670718554759103 1 1
0.382486310119795 0.382110556465265 1 1
0.445959383678572 0.445424174474844 1 1
0.326421387002125 0.326004688388955 1 1
0.216764784491615 0.216500512658503 0 0
0.612953668216588 0.612379683091417 1 1
-0.162295400168238 -0.162102595427219 0 0
0.524583206964526 0.524054504642078 1 1
0.491096682653603 0.490568110329876 1 1
0.549433477770243 0.548897641910325 1 1
0.564324365481578 0.563687526920704 1 1
0.261955615791919 0.261758197918931 1 1
0.696904197024756 0.696242341909747 1 1
0.507672941540297 0.507232038291705 1 1
0.0753457999708975 0.0752393235975346 0 0
0.7947503979721 0.793917000665149 1 1
0.428688413832956 0.42825144146224 1 1
0.499265086389265 0.498808482833659 1 1
0.647195362195638 0.646499704714322 1 1
0.491363243126924 0.490762029286574 1 1
0.372820213930836 0.372440003069789 1 1
0.794746609020255 0.793949022488236 0 0
0.456352114660587 0.455954217412055 1 1
0.5185550257906 0.518018888538144 1 1
0.430969545285552 0.430485968682008 1 1
0.245356459878832 0.245088332531583 1 1
0.871448587317015 0.870566379591024 1 1
0.468466908870167 0.467946937233074 1 1
0.425628098824722 0.42512915137305 1 1
0.65745397580265 0.65683118476542 1 1
0.502581827976645 0.502022585471641 1 1
0.607114601972046 0.606362126881653 1 1
0.316839392956126 0.316547399976391 1 1
0.814920797985216 0.814106428277279 0 0
0.278074173460019 0.277791603225973 1 1
0.26577564733808 0.265510739565473 1 1
0.404353811621464 0.403931146624552 1 1
0.414303991769352 0.413960192899327 1 1
0.658866403133344 0.658218105148095 1 1
0.506456564952371 0.50588048539644 1 1
0.666215249731048 0.665473662042286 1 1
0.722388165260591 0.721687757556082 1 1
0.596714986320476 0.596140999626833 1 1
0.624815156581044 0.624115001971422 1 1
0.684564061097269 0.683821746308685 1 1
0.538414158004022 0.537930218002005 1 1
0.291349632523956 0.291063175230267 1 1
0.39731693368782 0.396914968382167 1 1
0.676951243355499 0.676338876707467 1 1
0.578072085878176 0.577518237660106 1 1
0.310944153689904 0.310583536676177 1 1
0.771194156244843 0.770393406275222 1 1
0.207754057578012 0.207578925658312 0 0
0.318029719758123 0.317694286171319 1 1
0.255365915803566 0.255121270936863 0 0
0.603786319995764 0.603148666253862 1 1
0.312936831128553 0.312632575775944 1 1
0.466595508787846 0.466090963786272 1 1
0.636594625095215 0.635962230148845 1 1
0.853660031284663 0.852659728384697 0 0
0.53140263426318 0.530874759187959 1 1
0.55507444835309 0.554430511933823 1 1
0.50593245380301 0.505366714668378 1 1
0.677150557671906 0.676434988539713 1 1
0.536368222178761 0.535821425587583 1 1
0.504838413148669 0.504341017082711 1 1
0.242785640952654 0.242520022221049 1 1
0.127878387625012 0.12775606517319 0 0
0.495981902455321 0.495502455070776 1 1
0.584928215525353 0.584282576585356 1 1
0.510137521771393 0.509621306834792 1 1
0.322920635885206 0.322523555360943 1 1
0.559097825124258 0.558590251663139 1 1
0.624918984100376 0.624237750343974 1 1
0.59154301309091 0.590966875738436 1 1
0.466084453268451 0.465606115536849 1 1
0.290462489411067 0.29020926177079 1 1
0.571636630599218 0.570965880206743 1 1
0.893036537858052 0.892141411235891 0 0
0.355644874209605 0.3552516174436 1 1
0.600565079665496 0.599937841298634 1 1
0.289936139868464 0.289632809572094 1 1
0.672111564109101 0.671461233053122 1 1
0.367515297301875 0.367126756501451 1 1
0.583169519327544 0.582590225443552 1 1
0.591621096584189 0.591053441466411 1 1
0.33540576465644 0.335114833473145 1 1
0.407723038266182 0.407352393574989 1 1
0.470298048190348 0.469875554756696 1 1
0.446464436055673 0.445979326364938 1 1
0.427444875278776 0.426993253230967 1 1
0.372123609892524 0.371814359074846 1 1
0.781499888091722 0.780683633259984 0 0
0.463191157994111 0.462739306947088 1 1
0.624413027721241 0.623683288941627 1 1
0.41142340277377 0.410962835047458 1 1
0.571146249939588 0.570514173049397 1 1
0.355167154488088 0.354832248971491 1 1
0.406381163717917 0.405976997100135 1 1
0.612527970306015 0.611877272176208 1 1
0.379628145441517 0.379247749266239 1 1
0.5088541763883 0.508339199709767 1 1
0.669767006112009 0.669113212858368 1 1
0.660217943343538 0.659514535380608 1 1
0.467300164147203 0.466876315647223 1 1
0.552739532941993 0.552139351320063 1 1
0.329232399030786 0.32889492536559 1 1
0.161475565533614 0.161320841243029 0 0
0.36164365322825 0.361284694616171 1 1
0.537575609570982 0.536897616703808 1 1
0.781550231712256 0.780773441523206 1 1
0.513635096418521 0.513094200976949 1 1
0.59341313306739 0.592755430661766 1 1
0.592236052126951 0.591682101943332 1 1
0.354873918988847 0.354463358167332 1 1
0.26597294259825 0.265718512405656 1 1
0.468306388398331 0.467733888453557 1 1
0.558654384225 0.558023272163493 1 1
0.478445152304277 0.477952372781212 1 1
0.425519565047171 0.425121975825445 1 1
0.393766149296287 0.393306680573477 1 1
0.629181608714908 0.628586525250358 1 1
0.456841044700148 0.456385872892044 1 1
0.256108371686723 0.25579729823599 0 0
0.651892084172916 0.651203415662859 1 1
0.358371665739987 0.358005220226036 1 1
0.452119418153912 0.451784389750682 1 1
0.268372625826229 0.2680963215878 0 0
0.372743876993604 0.372346252075007 1 1
0.21529564700982 0.215053769384741 1 1
0.553358971321121 0.552736908476245 1 1
0.205978383175694 0.205755481648105 1 1
0.612121663470994 0.611384067182917 1 1
0.671188388549294 0.670436778046937 1 1
0.555440685446302 0.554860853348069 1 1
0.396379591815519 0.395929072657221 1 1
0.588138262457714 0.587531370533091 1 1
0.32411820899296 0.323784203584329 1 1
0.652094961360103 0.65148058625731 1 1
0.563991376120427 0.563346773953469 1 1
0.298267199427822 0.297905233114153 1 1
0.386181315625351 0.385734186698849 1 1
0.50398888896455 0.503486009152961 1 1
0.592446375605607 0.591880516425632 1 1
0.485337726943785 0.484909279569736 1 1
0.354542963942798 0.354136356799718 1 1
0.310992634623461 0.310667278773011 1 1
0.701222953548958 0.700531249288922 1 1
0.606217289589336 0.605455352188765 1 1
0.509179386307959 0.508689620624176 1 1
0.283559215898459 0.283262724685379 1 1
0.619718935130692 0.619112701356539 1 1
0.203973211613355 0.203747375576871 0 0
0.286499430549209 0.286214089288277 1 1
0.883381134693778 0.882435310640663 0 0
0.45457682314418 0.454051726136528 1 1
0.654671782665818 0.653875087834465 1 1
0.410216408339227 0.409760630101816 1 1
0.346315258025725 0.345956774893096 1 1
0.382734821177732 0.382329867703179 1 1
0.359883581716301 0.359590351822242 1 1
0.664873142413511 0.664209623168413 1 1
0.46221818297568 0.461739451749594 1 1
0.534415689522149 0.533871305826257 1 1
0.63841082927536 0.63787582131141 1 1
0.634261741392021 0.633626894804773 1 1
0.387047503967613 0.386621367807084 0 0
0.73660367931948 0.735772819237919 1 1
0.230860748572269 0.230597906134634 0 0
0.503010973689431 0.502521056132061 1 1
0.582033618714054 0.58138050314332 1 1
0.731471026840628 0.730722701816601 1 1
0.47955046059868 0.479037103242645 1 1
0.657938439957056 0.657230314127546 1 1
0.39370329987058 0.39334786316942 1 1
0.446764447092536 0.446349642717296 1 1
0.129797701941524 0.129676136859428 0 0
0.435382788976808 0.434912172524482 1 1
0.718559096798697 0.717813278717784 1 1
0.390951959955621 0.390594010938963 1 1
0.574881931101755 0.57433282770113 1 1
0.543370445191624 0.542821792854615 1 1
0.356484436341735 0.356091554544954 1 1
0.735287975843548 0.734572302439448 1 1
0.509684640727011 0.509148170944018 1 1
0.460983312350301 0.460480723279034 1 1
0.558255119865584 0.557737980847009 1 1
0.526032638115409 0.525474785067838 1 1
0.645106848784913 0.644470387332464 1 1
0.368016100636247 0.3676756294079 1 1
0.160998476783639 0.160817036234269 0 0
0.685745657144748 0.68511962703767 1 1
0.507869448791894 0.507388961986928 1 1
0.169424771421332 0.169235764741697 0 0
0.400546104530788 0.400170197651275 1 1
0.687569670145673 0.686850227210499 1 1
0.781821672064878 0.781092728363979 1 1
0.524871014141627 0.524274852001186 1 1
0.896990923627964 0.896023539077182 0 0
0.424199409288233 0.423620357582272 1 1
0.198624930906933 0.19845758467029 0 0
0.73992501377428 0.739169600091094 1 1
0.59505960163436 0.594543868820424 1 1
0.516924075058222 0.516397268982594 1 1
0.523449606326309 0.522901445107905 1 1
0.519628236886227 0.519013493175111 1 1
0.205562713682392 0.205306584407648 1 1
0.534613153598591 0.534019673667664 1 1
0.499590493946253 0.499062224382879 1 1
0.560449212417738 0.559821053595188 1 1
0.42065154062759 0.420248620391122 1 1
0.567751160268216 0.567193388484516 1 1
0.407159584271275 0.406751736556667 1 1
0.792901303166023 0.792062668769501 1 1
0.535238316207146 0.534604461676852 1 1
0.626469569886922 0.625839486257182 1 1
0.338058226380968 0.33771095170111 1 1
0.206587884976639 0.206358200785996 1 1
0.524051031554355 0.523512125390739 1 1
0.44705224463922 0.446518818458859 1 1
0.852413979863168 0.851626935148184 1 1
0.497043521022321 0.496559093745606 1 1
0.7077430152557 0.70707292809854 1 1
0.552510293480329 0.551938285823195 1 1
0.257703159302675 0.257504576652337 1 1
0.564611765416575 0.563914201128857 1 1
0.479147802717652 0.478603319129205 1 1
0.715788459485632 0.715083712062886 1 1
0.23244777861542 0.23214521042276 1 1
0.323138972510403 0.322824524947653 1 1
0.374776642091096 0.374382257426086 1 1
0.597116580800883 0.596522559102115 1 1
0.365425602171444 0.365075042861977 1 1
0.404780805782331 0.404299237998942 1 1
0.598767212947554 0.598222780951082 1 1
0.507202507515342 0.506506291399753 1 1
0.758797727150661 0.758047869097599 1 1
0.715930658221746 0.715161703582134 1 1
0.305549729401461 0.305232752182784 1 1
0.591382553636404 0.590801049921768 1 1
0.441374278748902 0.440907313833574 1 1
0.36697590728304 0.366604381907673 1 1
0.376965770856618 0.376512600399406 1 1
0.518196445685476 0.517662980609248 1 1
0.611682474662247 0.611064072550077 1 1
0.641714103852269 0.641046622875542 1 1
0.47554914718014 0.475086110667575 1 1
0.425888588819895 0.425476145887522 1 1
0.855995085840405 0.855142198095171 0 0
0.537123211394932 0.536567337654541 1 1
0.394565266522349 0.394125685754895 1 1
0.324418263666732 0.324105045114994 1 1
0.675605573115457 0.674832383074089 1 1
0.537436476283611 0.536873895360012 1 1
0.357201910408883 0.35682910986003 1 1
0.390715339142663 0.390382759881886 1 1
0.543337107250946 0.542732063390946 1 1
0.651232542925452 0.650556379239979 1 1
0.492173533424918 0.491678286445544 1 1
0.580777932693478 0.58014975365172 1 1
0.432558695817316 0.432186465339713 1 1
0.493482811588449 0.49301406020337 1 1
0.729275328600995 0.728417293261483 1 1
0.289599628133208 0.289325804639615 1 1
0.241100283442285 0.24078724702076 1 1
0.677981786256481 0.677317523413798 1 1
0.645085303140066 0.644431585303279 1 1
0.416758087141786 0.416334266654834 1 1
0.45603710984533 0.455505284681162 1 1
0.346456031751795 0.34611996527261 1 1
0.652845814485555 0.652149162229035 1 1
0.731454382794745 0.730724920185556 1 1
0.586523619715819 0.585979005031485 1 1
0.261007110271632 0.260721195539225 0 0
0.382071041884239 0.381758104482669 1 1
0.425713927089365 0.425301515613935 1 1
0.561545003361665 0.560977099707094 1 1
0.76927671248256 0.768510775544912 0 0
0.619577719570173 0.618928448895898 1 1
0.75532262702805 0.754498798721311 1 1
0.674172471480589 0.673442093801597 1 1
0.314753373679366 0.314487521916803 1 1
0.556760230395516 0.556196992614776 1 1
0.460892690297539 0.460415469700227 1 1
0.429996023791249 0.429504970427474 1 1
0.407441618077322 0.406986528042025 1 1
0.631327295858602 0.630661563653399 1 1
0.795312944633959 0.794393994313302 0 0
0.500296044550401 0.499736160576167 1 1
0.646303840836816 0.64558576977785 1 1
0.431516673978931 0.43112784422589 1 1
0.506782802623026 0.506307069768563 1 1
0.545006997403048 0.544561249810562 1 1
0.580587567642045 0.580013698878154 1 1
0.641990319223424 0.641288063419212 1 1
0.489862687476712 0.48933646755239 1 1
0.914652979495795 0.913779636625438 0 0
0.870407174105706 0.869542774235348 0 0
0.270588301585998 0.270320476918631 0 0
0.622957868371413 0.622326550006021 1 1
0.727826326902006 0.727125287462356 1 1
0.581845808898156 0.581288493796096 1 1
0.392538538621313 0.392175972787556 1 1
0.341826054855784 0.341465891028838 1 1
0.592215811011546 0.591594572924522 1 1
0.536912407186117 0.536383361612995 1 1
0.414294134413245 0.413903809078395 1 1
0.457879059104332 0.457405695078943 1 1
0.513774637808206 0.513289797958324 1 1
0.427092250971085 0.426702268840345 1 1
0.498614633451169 0.498155018530089 1 1
0.525518801382374 0.524984979287199 1 1
0.491230210465692 0.490709535172095 1 1
0.689544211776138 0.688970510972133 1 1
0.198209738067365 0.198009681877221 1 1
0.807331693886806 0.806550470129752 1 1
0.38460261795173 0.384206305167276 1 1
0.546186031808329 0.545603569047364 1 1
0.866880736961177 0.865952518542337 0 0
0.466344292045534 0.465791066833378 1 1
0.590922495895977 0.590329788408478 1 1
0.725043934918311 0.7243300520058 0 0
0.597467907434347 0.596904192300503 1 1
0.507235139246204 0.506675614841016 1 1
0.465450975583953 0.464924503306508 1 1
0.618657969431971 0.618020984591549 1 1
0.541573602378751 0.54103946616016 1 1
0.546047730278986 0.545467813770535 1 1
0.513845839621255 0.51333846491762 1 1
0.34494616029533 0.344655452962522 1 1
0.403282806771064 0.402846881237555 1 1
0.256545024571739 0.256270822520322 1 1
0.501800687651172 0.501314586409471 1 1
0.55258551557238 0.552050359478355 1 1
0.652395399152053 0.651739970087474 1 1
0.523111688136182 0.522521321479013 1 1
0.589787189144835 0.589157292981975 1 1
0.365194007955837 0.364836581407176 1 1
0.525503002345416 0.524998264620221 1 1
0.220005803952133 0.219764732992321 1 1
0.905682707797668 0.904721694975324 0 0
0.452318148019534 0.451858238844398 1 1
0.491360918372332 0.490764086663124 1 1
0.661516429303275 0.66082341996827 1 1
0.710564318939682 0.709895662260611 1 1
0.454423976357027 0.454002219475178 1 1
0.586226715863753 0.58569134683318 1 1
0.639401450187123 0.638808214375273 1 1
0.487776014454232 0.487302529810063 1 1
0.760435516371618 0.759694844685142 1 1
0.507626906867755 0.50708952588452 1 1
0.402024710715179 0.401620719435957 1 1
0.372115591669174 0.371665074304052 1 1
0.75078996387641 0.750061875392144 0 0
0.395819297296161 0.395416208717301 1 1
0.286780422726678 0.286539320468475 1 1
0.484468547099171 0.483999866334189 1 1
0.462792521461943 0.462288949033717 1 1
0.446108823806781 0.445617544027442 1 1
0.446286740595404 0.445763097779796 1 1
0.332689575019081 0.332341180294432 1 1
0.617187802077069 0.61648668955868 1 1
0.896205710108647 0.895228719855876 0 0
0.434858739170333 0.434491086219872 1 1
0.441639285315453 0.441217325546208 1 1
0.639127768656363 0.638449389265707 1 1
0.43258987348684 0.432096025500489 1 1
0.649481793096354 0.648827584510494 1 1
0.298188962737192 0.297867142657767 1 1
0.377466907627669 0.377097980954739 1 1
0.330137227080946 0.329774615762548 1 1
0.211952459617177 0.211741621438737 1 1
0.526181123063299 0.525552198269985 1 1
0.531503103333211 0.530881243909186 1 1
0.544247857292994 0.543631703661479 1 1
0.364102903771406 0.363776764767972 1 1
0.604581941700908 0.603958467251364 1 1
0.550905807368416 0.550334804974583 1 1
0.473162986229109 0.472693591434205 1 1
0.529787940451731 0.529306558921886 1 1
0.60318420132523 0.602620783969638 1 1
0.554914456414846 0.554276506213222 1 1
0.246043482186855 0.245841265185399 0 0
0.655127216249122 0.654532084635503 1 1
0.503560548911373 0.502897660425663 1 1
0.693112370188495 0.692323586264486 1 1
0.197221502085126 0.196994947378821 0 0
0.695800807135246 0.69516198652753 1 1
0.636713473780993 0.635990028157258 1 1
0.658166505264581 0.657465005953869 1 1
0.60379837761805 0.603070932422476 1 1
0.387199852555297 0.386862323683144 1 1
0.603676588807666 0.603083637831929 1 1
0.419817936147286 0.419393147783425 1 1
0.495619164144346 0.495081648720623 1 1
0.381615189675643 0.381199954419986 1 1
0.460616122446227 0.460150363058271 1 1
0.481860798443632 0.481292291071567 1 1
0.65998046578956 0.659337796971047 1 1
0.471272237244847 0.47074920774059 1 1
0.478066429769113 0.477582899224967 1 1
0.499985436447229 0.499486526607293 1 1
0.544292200134324 0.543773207770495 1 1
0.503437908890544 0.502981947722568 1 1
0.358943165559073 0.358549941490661 1 1
0.38971650484775 0.389342400960232 1 1
0.610625821357333 0.610025087774244 1 1
-0.0884661486115907 -0.0883770428894898 0 0
0.683751232019117 0.683130850482739 1 1
0.554262899649161 0.553786100421922 1 1
0.595943122049156 0.595352207985461 1 1
0.633990989095792 0.633386919526393 1 1
0.675336410565184 0.674689678348016 1 1
0.268668908107278 0.268409547559291 0 0
0.718252492459294 0.717519422900774 1 1
0.35541338391137 0.355050926023726 1 1
0.560186065683133 0.55961686973405 1 1
0.62975653447826 0.629164337590648 1 1
0.666898886152183 0.666333829320178 1 1
0.324689453085154 0.324333536161835 1 1
0.521611796048492 0.521068461483562 1 1
0.62106141093845 0.620392514446757 1 1
0.579369082068931 0.578789718903221 1 1
0.679212766596133 0.67848455527816 1 1
0.641417536913828 0.640698896326121 1 1
0.392989215298771 0.392638639588617 1 1
0.76182413089036 0.761115455368463 1 1
0.375520651020562 0.375151965104227 1 1
0.424572556741206 0.424180370880942 1 1
0.499762601335026 0.499254694150974 1 1
0.66004301024693 0.65935208183345 1 1
0.55729881137068 0.556699768920437 1 1
0.530461581593086 0.529919235615115 1 1
0.354268383228184 0.353853192088743 1 1
0.511262105516652 0.5107387863119 1 1
0.606954583388937 0.606352121898695 1 1
0.589332529114331 0.588646315349288 1 1
0.515934561930713 0.515338226987622 1 1
0.600015339535383 0.599463634383613 1 1
0.256999310604422 0.256755216823361 0 0
0.454150018913651 0.453774496479822 1 1
0.61661743332948 0.615943605955376 1 1
0.56612336493163 0.565565970253016 1 1
0.544229218840781 0.543662981145602 1 1
0.701475175582785 0.700733796736987 1 1
0.512750540820421 0.512216906101969 1 1
0.643047293315979 0.642474778886579 1 1
0.506686663554102 0.506140517268308 1 1
0.273941007299058 0.273646389296538 0 0
0.60197660260916 0.601297348314863 1 1
0.781338709817872 0.780531091686594 0 0
0.888026072956041 0.886986691495233 0 0
0.614971822365756 0.614299572399439 1 1
0.714753317240796 0.713921428205265 1 1
0.45339287324515 0.452872895907492 1 1
0.56832453023553 0.567789744251091 1 1
0.665212560132442 0.664519088434971 1 1
0.211573975490603 0.211430727121791 1 1
0.446023184945428 0.445512552369257 1 1
0.573721622655363 0.57317731034096 1 1
0.704564733726008 0.703813750276127 1 1
0.562406587441955 0.561850565475352 1 1
0.596604528208861 0.595965112224825 1 1
0.481526399478265 0.481016759246806 1 1
0.624011626276824 0.623329868398795 1 1
0.448966935349286 0.448574762479871 1 1
0.613722952246608 0.613114685491124 1 1
0.365365575325504 0.365015368871074 1 1
0.304097848423594 0.303756109017404 1 1
0.481283701694849 0.48079573197136 1 1
0.632628982725737 0.631984988315189 1 1
0.585203280669817 0.584645891024227 1 1
0.248717453188749 0.248506890758427 1 1
0.295681995388347 0.295344789688826 1 1
0.491323669350221 0.490837117095072 1 1
0.405837118983047 0.405388495461683 1 1
0.599108342659361 0.598468533863599 1 1
0.516461458862355 0.516016275286505 1 1
0.384617652123157 0.384267644240222 1 1
0.226505733007484 0.226241486418056 1 1
0.583748014520383 0.583148160318525 1 1
0.428994103265859 0.428433975261425 1 1
0.595606922886852 0.594964267994606 1 1
0.847830689709781 0.84699645958964 0 0
0.391894823408953 0.391537733526789 1 1
0.603463902145566 0.602805461224066 1 1
0.409050637681554 0.40859267039639 1 1
0.52967646629307 0.529192910163876 1 1
0.712756234850894 0.712083830824984 1 1
0.860211615339318 0.859295786362556 0 0
0.489988915145743 0.489434539312997 1 1
0.33338171041301 0.333092430777147 1 1
0.485725097805891 0.485197892115109 1 1
0.14245738540988 0.142323254919963 0 0
0.450031508064611 0.449541835788399 1 1
0.344238111147875 0.34385191168913 1 1
0.463833715959246 0.463447362279229 1 1
0.575367245497134 0.574761707075091 1 1
0.380910819897096 0.380468321847639 1 1
0.720182323579919 0.719309015359085 1 1
0.445695692120369 0.44518238713947 1 1
0.371453219163634 0.371074157712303 1 1
0.514439402744884 0.513861527532595 1 1
0.509012948988123 0.508433986527892 1 1
0.772035708289322 0.771224903749406 1 1
0.315663775158634 0.315364695216234 1 1
0.248524666878491 0.248281749749228 0 0
0.553787980363433 0.553194550778147 1 1
0.707968758103055 0.707180892871367 1 1
0.426115064671774 0.425599798123805 1 1
0.244611755632684 0.244423290422423 1 1
0.556381758264975 0.55580594408138 1 1
0.655279798925485 0.65456797473837 1 1
0.802355435614885 0.801493924939801 1 1
0.256716483965652 0.256406500744775 1 1
0.29416075591708 0.293869508053393 1 1
0.664650035948089 0.663980612740489 1 1
0.620464585792128 0.619836845186664 1 1
0.451388706559141 0.450963254720148 1 1
0.335483737563358 0.335164514039742 1 1
0.400519918833249 0.400118782701417 1 1
0.510753146964842 0.510254935803958 1 1
0.574555730130606 0.57391299463032 1 1
0.610677559914117 0.610048070175231 1 1
0.713281300232973 0.712583054483021 1 1
0.637193241279138 0.636527495330116 1 1
0.672168092282663 0.671545381510308 1 1
0.531878422705601 0.53134981326206 1 1
0.104891808654593 0.104776229967335 0 0
0.392396691283801 0.392042389916123 1 1
0.211106246608265 0.210905788523062 0 0
0.724733172370322 0.723937069488207 1 1
0.430804193991997 0.430447419577905 1 1
0.295902195977751 0.295655522649232 1 1
0.643100564758677 0.642421773816638 1 1
0.501142323662771 0.500638351553405 1 1
0.367765406059985 0.367375455682894 1 1
0.345753978382027 0.345422311325896 1 1
0.565719235654532 0.565180335621724 1 1
0.581066930896148 0.580442841731337 1 1
0.404687188079109 0.404212172491888 1 1
0.338458808934702 0.33806869650095 1 1
0.346010965813762 0.345697457251568 1 1
0.677802574899911 0.677143956726125 1 1
0.302554186432265 0.302210437075522 1 1
0.359595203716144 0.359235410099822 1 1
0.253810337501855 0.253564868032434 1 1
0.554321444419677 0.553785774245749 1 1
0.295798595201818 0.295530930247764 1 1
0.782772299321857 0.781974812383979 1 1
0.590703230172617 0.590010124477657 1 1
0.563549898931822 0.562902398313076 1 1
0.545386935844698 0.544868309864642 1 1
0.557269672943645 0.556705374527472 1 1
0.737124555906386 0.736301997137988 1 1
0.454697351642518 0.454256479919678 1 1
0.672962507534071 0.672296246772017 1 1
0.454392405233946 0.453921861181356 1 1
0.242236029622479 0.242001605872088 1 1
0.342786762197663 0.342432967428238 1 1
0.429732133154362 0.429263637386147 1 1
0.639801783682625 0.639177929757847 1 1
0.524609721352138 0.523951087486579 1 1
0.498806225834956 0.498280502899841 1 1
0.362841854827962 0.36248391374897 1 1
0.528960070288334 0.528355543136724 1 1
0.455582196966085 0.455086472191642 1 1
0.43692776072341 0.436491952358085 1 1
0.409187455750598 0.408789439527037 1 1
0.408936895794486 0.4085081494587 1 1
0.544618884915245 0.543948203815461 1 1
0.519724423074254 0.519153355561128 1 1
0.592530027380255 0.59197859828598 1 1
0.564862147396593 0.564297015207461 1 1
0.56084015761794 0.560167246512235 1 1
0.643605972464921 0.642966624726977 1 1
0.424145226174098 0.423745839127201 1 1
0.49989372523624 0.499370721163585 1 1
0.472678512165364 0.472277180816793 1 1
0.641655094215535 0.641084753966915 1 1
0.371748065931871 0.37129323934348 1 1
0.26890742999616 0.268638755989215 1 1
0.568632715699393 0.568099406911015 1 1
0.731922353133431 0.731124694308204 1 1
0.773136893889961 0.772415443283301 0 0
0.647909991445998 0.647172078551773 1 1
0.350184440679418 0.349777088785886 1 1
0.253418181932957 0.253159895497389 0 0
0.581169527039664 0.580599582224414 1 1
0.547105573827924 0.546542126279458 1 1
0.662626334943017 0.66199534419228 1 1
0.388702471807576 0.388279400529321 1 1
0.604060769038418 0.60338932220325 1 1
0.485395667681158 0.484885965468865 1 1
0.619577652074544 0.618906285844981 1 1
0.584264095635425 0.583655042523286 1 1
0.589526947619787 0.588982218159348 1 1
0.490819466616896 0.49028983073292 1 1
0.517316414224086 0.51685734249981 1 1
0.473501701570072 0.473057893238608 1 1
0.860199768238227 0.859255789522712 1 1
0.669292804795173 0.668595095514631 1 1
0.565845473085475 0.565288855140745 1 1
0.497618503697235 0.497040194328805 1 1
0.320233771942604 0.319857703622511 1 1
0.484704620156846 0.484229152094148 1 1
0.459963848804959 0.459445085945565 1 1
0.398737667156355 0.398343488060018 1 1
0.579525867620383 0.578916775748036 1 1
0.703309328908249 0.702616633742141 1 1
0.796676163054273 0.795876334148232 0 0
0.646315294572601 0.645679485091727 1 1
0.869196789350188 0.868280978099732 0 0
0.31185683695459 0.311524648747479 1 1
0.797984492772018 0.797204217648897 0 0
0.541656566366359 0.541186274663703 1 1
0.240838727391661 0.240554008936425 1 1
0.614538363699794 0.613862997819246 1 1
0.770170346108418 0.769390144595147 1 1
0.551795173933352 0.551200725990785 1 1
0.468968860623956 0.468497748464137 1 1
0.594765655500205 0.594201478433754 1 1
0.314445376413403 0.314158398828926 1 1
0.55711834647465 0.556511182883678 1 1
0.736242425950936 0.735582741058186 1 1
0.902973149922411 0.90199227199814 0 0
0.604460266252964 0.60379914257368 1 1
0.608905326617246 0.608346021522597 1 1
0.445680060820586 0.445227372185885 1 1
0.53583350628246 0.535319290506059 1 1
0.466248024437514 0.465722404574267 1 1
0.571576517113399 0.570867058552327 1 1
0.26121993702545 0.261039530719393 1 1
0.471591905586851 0.47105715853607 1 1
0.684680772593738 0.683968677898957 1 1
0.085913398900285 0.0858711981126898 0 0
0.734643279041204 0.733768065023278 1 1
0.605583318688582 0.604872930744517 1 1
0.599792071133846 0.599084685798339 1 1
0.392800092521804 0.392374361132722 1 1
0.48841122191751 0.487966268173702 1 1
0.587202856703391 0.58656717389153 1 1
0.375955479264367 0.375473250818704 1 1
0.826585116798926 0.825652156555336 0 0
0.539316085231189 0.53870472852581 1 1
0.447521905923636 0.447123500247634 1 1
0.689259678721774 0.688641565501946 1 1
0.33366581899246 0.333340173175684 1 1
0.651426603456799 0.65075802881341 1 1
0.547206741665335 0.546624973492331 1 1
0.835485250120503 0.834589563243218 1 1
0.555083331718055 0.554440469384672 1 1
0.4115619029809 0.411150349945691 1 1
0.637834801567338 0.637182015473929 1 1
0.409486414476943 0.409024251789924 1 1
0.182681354678055 0.182463712338428 0 0
0.432043232985608 0.431588976452039 1 1
0.683320704081061 0.682642382495133 1 1
0.290537598416118 0.29023291310882 1 1
0.327777695406963 0.3274305118437 0 0
0.596721804786271 0.596095669644642 1 1
0.363545587046408 0.363198733103424 1 1
0.700847282082351 0.700063748191586 1 1
0.404740594556973 0.404258739371061 1 1
0.278567375898059 0.278311653861403 1 1
0.464993180592024 0.464502200348635 1 1
0.605045815973812 0.604486548333542 1 1
0.473853183810961 0.473411295169329 1 1
0.315183565349733 0.314870268734108 1 1
0.421444505883032 0.420970415830615 1 1
0.604321142716696 0.603723582794651 1 1
0.585616655836641 0.584981229883263 1 1
0.760201534491454 0.759519957379302 1 1
0.790483976340895 0.789780852302416 0 0
0.676310212642478 0.675649944070237 1 1
0.250068619998924 0.249804989063968 1 1
0.626560343767282 0.625934446675747 1 1
0.707423933935027 0.706629203546541 1 1
0.526161163008163 0.525697868433611 1 1
0.36456721053431 0.364190793382901 1 1
0.594130865373234 0.593500347047943 1 1
0.37137350161435 0.370973655335384 1 1
0.304298006906404 0.303983025439325 1 1
0.633929857530568 0.633403468561662 1 1
0.536608386777361 0.535927844986072 1 1
0.544879281900959 0.544303919068288 1 1
0.439245082523872 0.43885489470702 1 1
1.10770900831193 1.1067246670422 0 0
0.372561747884358 0.372118502008055 1 1
0.553991553113259 0.55337363544582 1 1
0.306144539868963 0.305873265817022 1 1
0.313161437431085 0.312867632245356 0 0
0.299770084752455 0.299380898008432 1 1
0.130605334739415 0.13047339992872 0 0
0.549846111158839 0.549248607336228 1 1
0.671732421707536 0.671025774933377 1 1
0.670322833461952 0.669594915822213 1 1
0.334707014074408 0.334359556219832 1 1
0.448502198857727 0.448065254461265 1 1
0.383071381703416 0.382772294481033 1 1
0.550789955209051 0.550166076722389 1 1
0.477058856119286 0.476570632138046 1 1
0.497795225924291 0.49724886482931 1 1
0.417426365840568 0.41696268533642 1 1
0.483684687214115 0.483131371396958 1 1
0.613435949217262 0.612846858956882 1 1
0.405152750840423 0.404745345308958 1 1
0.48883049726394 0.488290441132238 1 1
0.70388764107408 0.703070305499039 1 1
0.343508667213618 0.34317500812262 1 1
0.468369627724567 0.467904597910107 1 1
0.420170341741692 0.419618173011388 1 1
0.432165980584253 0.431704241513764 1 1
0.137284286663515 0.137228370552576 0 0
0.438916103921747 0.438498485275404 1 1
0.425033950416972 0.424636885401861 1 1
0.449224164595332 0.448763858119909 1 1
0.224720730667476 0.22444708516232 1 1
0.276096357467483 0.2758220089802 1 1
0.294471961546259 0.294155554634565 1 1
0.31876882756364 0.318430950829095 1 1
0.296392576565592 0.296087203079 1 1
0.807393995435488 0.806468045996832 0 0
0.471099371746265 0.470614850449509 1 1
0.471307233733562 0.470774010611316 1 1
0.641591258959135 0.640874977401789 1 1
0.707899749588861 0.707162821677537 1 1
0.603543042790272 0.602929847425351 1 1
0.706112033675962 0.7053580338612 1 1
0.492723064891683 0.49226080628914 1 1
0.577821918648105 0.577146062870961 1 1
0.296567160622192 0.296355912577783 1 1
0.683123813886338 0.68238107060317 1 1
0.169666957879428 0.169532008116013 1 1
0.505310596850307 0.504781726156106 1 1
0.329724161201266 0.329379230645752 1 1
0.608067445101123 0.607480000883382 1 1
0.272908017050287 0.272607788047336 1 1
0.706417479819472 0.705730594049171 1 1
0.397673456835783 0.397296591776976 1 1
0.486613645085216 0.486052660895234 1 1
0.646166363170927 0.645566587530864 1 1
0.334909245813835 0.334553189120393 1 1
0.293652191090016 0.293361869746921 0 0
0.737438936040605 0.736511697940668 1 1
0.749241586966657 0.74851332813197 1 1
0.489916458963218 0.489376026284539 1 1
0.749654139815722 0.748799542016893 1 1
0.410478598132604 0.41005523915361 1 1
0.562472820601756 0.561889788773436 1 1
0.358284013300955 0.357945766890112 1 1
0.670463757062052 0.669736721786406 1 1
0.540515952300845 0.539869381644134 1 1
0.576084339579317 0.575451807205467 1 1
0.557633424852933 0.556948381745384 1 1
0.568370873242676 0.56776918007366 1 1
0.285198709982092 0.284953301238882 1 1
0.446691532774045 0.446253321313394 1 1
0.248230749165573 0.247926207248648 1 1
0.446478681283558 0.446009256936981 1 1
0.301785468987287 0.301441899992502 1 1
0.329994876445562 0.329715357915449 1 1
0.319137187109348 0.318809141087068 1 1
0.394973905171695 0.394569605527143 1 1
0.64993368802105 0.64925296845515 1 1
0.274994249509181 0.274643698208744 1 1
0.488827873329519 0.488237356039794 1 1
0.455685517746287 0.455194118067682 1 1
0.640381720640753 0.639756651559078 1 1
0.65795765960842 0.657298488820141 1 1
0.167107960711692 0.166896409894002 0 0
0.570417769406868 0.569866296058473 1 1
0.59101758885977 0.590391516992721 1 1
0.635733539259096 0.635022207942617 1 1
0.219107793060265 0.218860153768177 1 1
0.61713737692998 0.616475086586469 1 1
0.551879380147167 0.551258599155818 1 1
0.256437473248521 0.256099744579108 1 1
0.671200940145961 0.670399976811122 1 1
0.357241191214166 0.356873612020882 1 1
0.547135717448061 0.546620705252915 1 1
0.15805618104863 0.157897475461988 0 0
0.193282979060501 0.193142130122556 1 1
0.591391557924464 0.590810254143011 1 1
0.526488495857361 0.526035254531688 1 1
0.268932008981668 0.26867436937587 1 1
0.588916793788374 0.588263473552682 1 1
0.609566150001851 0.608921507881119 1 1
0.602578511202802 0.601861847494 1 1
0.728462628610856 0.727690053848543 1 1
0.208224908555561 0.208046451366606 1 1
0.488418916415224 0.487810312014332 1 1
0.362135716766751 0.361805114566576 1 1
0.341113238298436 0.340801120364819 1 1
0.574364779580503 0.573711629496236 1 1
0.332634245456656 0.332286220292823 1 1
0.454653436707973 0.454145678406518 1 1
0.61521859814604 0.614540072730286 1 1
0.239465656623777 0.239196036487259 1 1
0.799810678987605 0.79893849162897 0 0
0.551763406579759 0.551215281724097 1 1
0.297857262094985 0.297570648825641 1 1
0.376684900394901 0.376285112558892 1 1
0.185062610512839 0.184884548901812 0 0
0.642356935903867 0.641682366445 1 1
0.611305242369352 0.610675294909921 1 1
0.553984465615106 0.553472150686938 1 1
0.837007193031226 0.836204314662358 1 1
0.567385516922363 0.566804993166455 1 1
0.668248708392426 0.66764056670222 1 1
0.323621592698968 0.323228654013968 1 1
0.664736103368659 0.664040306374166 1 1
0.426872445331557 0.426471277389855 1 1
0.170869319808984 0.170696369358291 0 0
0.48670207922529 0.486217377369032 1 1
0.648559514325176 0.647880834335223 1 1
0.292546260204431 0.292273128559042 1 1
0.299580232569861 0.299227600356609 0 0
0.36916003324202 0.368829679265924 1 1
0.666273938073839 0.665484056359736 1 1
0.523378862956672 0.522784462052235 1 1
0.609141156092871 0.60857847759347 1 1
0.536093229971033 0.535609564225499 1 1
0.438874697322016 0.438381739371644 1 1
0.58658584485821 0.585993144740953 1 1
0.753318525690185 0.752566137214396 1 1
0.442848924783798 0.44234710993017 1 1
0.591877407885162 0.59123578087439 1 1
0.344162337689902 0.343824221773231 1 1
0.149034332141716 0.148840941335539 1 1
0.513934442630363 0.513429035040316 1 1
0.827000381396016 0.826222972543811 1 1
0.423036411627929 0.422558032739479 1 1
0.465887736200377 0.465467327435937 1 1
0.361167050269386 0.360783103580308 1 1
0.305437369801256 0.305203743817338 1 1
0.688451754147391 0.687800992594991 1 1
0.185411129657834 0.185275349849414 0 0
0.390868887557948 0.390466032132565 1 1
0.111732397682429 0.11161101678846 0 0
0.0904949388526724 0.0903539174181053 0 0
0.368367763417125 0.367974030095578 1 1
0.704402513870023 0.703655721917933 1 1
0.47944398904189 0.478929108325773 1 1
0.546819057884467 0.546121169998279 1 1
0.496300367025658 0.495769803213925 1 1
0.65676123014079 0.65609684221117 1 1
0.650664141747715 0.650041270263268 1 1
0.540557056248025 0.540083712103389 1 1
0.604870057357001 0.604281053086639 1 1
0.580640668306625 0.579941410799019 1 1
0.425549367606645 0.425157793564243 1 1
0.793612844566601 0.792756050145511 0 0
0.262690065309572 0.262438533196869 1 1
0.981567202677815 0.980589573973282 0 0
0.786992714349372 0.786131816904061 1 1
0.451892996947483 0.451423805390594 1 1
0.472709913256308 0.472264410697414 1 1
0.594230443588283 0.593567600936665 1 1
0.715986416751941 0.715142613036715 1 1
0.549052903246787 0.548540229458458 1 1
0.514461102517803 0.513903702574401 1 1
0.41265720853116 0.412174685052487 1 1
0.481702583080062 0.481191367311883 1 1
0.410760678403665 0.410380928040479 1 1
0.475958865921093 0.475455693672493 1 1
0.599206920644399 0.598484094799564 1 1
0.228705636421193 0.228479378880005 1 1
0.364310816520791 0.363892086677737 1 1
0.501682949782902 0.501099722098699 1 1
0.41602875921453 0.415595375915526 1 1
0.690707268253228 0.690043746362983 1 1
0.431034611947859 0.430533885894364 1 1
0.502371795448705 0.50189079326036 1 1
0.753421209475473 0.752689375465067 1 1
0.585933397042601 0.585389557081909 1 1
0.712415176298842 0.71167068244743 1 1
0.556390496314667 0.555813527584806 1 1
0.537722120789925 0.53718114077434 1 1
0.311968798446247 0.311664883633709 1 1
0.511628637897508 0.511178939971453 1 1
0.380438312551315 0.379989563648468 1 1
0.573555490057581 0.573017332933942 1 1
0.216746815053565 0.216510079296801 1 1
0.218727703253467 0.218506620000427 1 1
0.346960453949877 0.346647509346149 1 1
0.492760023208208 0.492257317241561 1 1
0.202859792510005 0.202617324676103 0 0
0.687002847231079 0.686353586643068 1 1
0.628141754293627 0.627485529717982 1 1
0.665174021099159 0.664466116304042 1 1
0.625415696809878 0.624773722222883 1 1
0.484303140556619 0.483767008827827 1 1
0.583385955560907 0.582777952938471 1 1
0.522025118337271 0.521534169375245 1 1
0.84539728399516 0.844475248820744 1 1
0.41716970977846 0.416733683504896 1 1
0.316447493675397 0.316056048199332 1 1
0.580578813116331 0.579963066368652 1 1
0.388202874015179 0.387776287458181 1 1
0.478770293169919 0.478227908657014 1 1
0.936420176005414 0.935422911339114 0 0
0.649020738084947 0.648382214377112 1 1
0.759780819459798 0.758938092563779 1 1
0.652783846754692 0.652118116377026 1 1
0.474923096829225 0.47444416575503 1 1
0.409618969179173 0.40926208992382 1 1
0.482682214285584 0.482202788439735 1 1
0.578968451531785 0.578403049702593 1 1
0.699801706967865 0.69910277167971 1 1
0.426684644565664 0.426261311476274 1 1
0.480529056439586 0.480033813613433 1 1
0.346269092851157 0.345894376782145 1 1
0.411829266565846 0.411390114356335 1 1
0.242736471576084 0.2424822442939 0 0
0.567386272278354 0.566759873137103 1 1
0.644245227315173 0.643473534735389 1 1
0.603359560805827 0.60273581391577 1 1
0.342357165321307 0.34198052166373 1 1
0.405190842286595 0.404762975497172 1 1
0.696653094807574 0.695950977091516 1 1
0.566071838574643 0.565469144836308 1 1
0.483461206239701 0.482891684153633 1 1
0.500665784560857 0.500170224222504 1 1
0.650832132041332 0.650038117653397 1 1
0.387360744328009 0.386974696250936 1 1
0.380395099206417 0.379991438871182 1 1
0.428862906411571 0.428446343295354 1 1
0.521361206062744 0.520771404868909 1 1
0.727761456200724 0.727104202942372 0 0
0.0520472665768575 0.0519843986903558 0 0
0.347210221571637 0.346897065711893 1 1
0.387045269906645 0.386630738389499 1 1
0.536199790526951 0.535620031866028 1 1
0.648427179888773 0.647715845634177 1 1
0.52383034474109 0.523284754396815 1 1
0.185683823473048 0.185514661279096 0 0
0.395928352287997 0.395590284204055 1 1
0.477582690626537 0.477087839529203 1 1
0.338410706883311 0.337995741925601 1 1
0.271122543789704 0.270879483452881 1 1
0.446676072637845 0.446204797483875 1 1
0.36064916068253 0.360275389362745 1 1
0.612924686001002 0.612274359042041 1 1
0.592959619686418 0.59237017873528 1 1
0.665085301994186 0.664395010090516 1 1
0.294852518450705 0.294560538305039 0 0
0.258163188662 0.257941615655993 1 1
0.544062545725568 0.543575255778562 1 1
0.498741022306615 0.498227182780371 1 1
0.630132827761998 0.629427474205842 1 1
0.498293556175387 0.497729123155911 1 1
0.631668412589229 0.630948524868594 1 1
0.470347036970054 0.469833933589607 1 1
0.736702009258969 0.735988044779317 1 1
0.27768980640286 0.277366874133522 1 1
0.472086537246163 0.471540924832427 1 1
0.537965429034831 0.537414182040171 1 1
0.190813442619358 0.190661969081731 0 0
0.343681798332871 0.343309497986253 1 1
0.565808486631677 0.565205914342072 1 1
0.404215059783649 0.403700322077688 1 1
0.513505875483758 0.512990328191447 1 1
0.457740195372403 0.45727679748432 1 1
0.5144555260245 0.513900231276506 1 1
0.453164741299098 0.452706793640456 1 1
0.376883625278457 0.376491651608027 1 1
0.107782378225421 0.107684815130362 0 0
1.01900688199282 1.0179611484593 0 0
0.396768280639045 0.396394302921626 1 1
0.696786558343481 0.696087078083789 1 1
0.528598509353536 0.528036905116562 1 1
0.596879453308495 0.596257548081409 1 1
0.163667402159414 0.163532398897774 1 1
0.5508965630739 0.550388591692607 1 1
0.569969819704134 0.569302365670951 1 1
0.819571011093773 0.818682709624165 1 1
0.566944103923678 0.56636016344795 1 1
0.550320428571506 0.549799374536853 1 1
0.431584959059143 0.43114320634285 1 1
0.425572505956775 0.425145895859395 1 1
0.557625497142917 0.557010209434426 1 1
0.579035536154651 0.57849505476475 1 1
0.253426824677287 0.253187723536505 1 1
0.63583200253968 0.63507995590361 1 1
0.427286200732316 0.426755956668647 1 1
0.742623517156518 0.741928957790078 1 1
0.518331509439351 0.517735962238831 1 1
0.618204137361788 0.617552636832245 1 1
0.622991245411617 0.622433047548324 1 1
0.583337861559281 0.582669351335765 1 1
0.924855656487964 0.924036231098624 0 0
0.497604576016565 0.497042978513359 1 1
0.380678898208188 0.380308306982795 1 1
0.456091536276154 0.455535521099161 1 1
0.509186676858285 0.508647506016064 1 1
0.419676374527904 0.419159940825364 1 1
0.545407781459521 0.544823676198799 1 1
0.619810942681868 0.619157884772527 1 1
0.219568038576185 0.21928435591202 1 1
0.385548608609517 0.385129418589001 1 1
0.714263262556743 0.713485256629325 0 0
0.532491037028536 0.532044394229894 1 1
0.536029971311067 0.535566653672607 1 1
0.710633159638075 0.709901459089762 1 1
0.398797636186977 0.398383348650938 1 1
0.36802610378193 0.367545523236976 1 1
0.403109080093098 0.40268562337637 1 1
0.828561658266518 0.827759246399046 1 1
0.564095926858244 0.563552484233785 1 1
0.508259928968644 0.507773609796318 1 1
0.228586693104888 0.228342679007672 0 0
0.265918934994875 0.265606515265526 0 0
0.687983710197536 0.687246915054965 1 1
0.56412708207486 0.563589788766971 1 1
0.503759000268291 0.503249425193492 1 1
0.429709332475265 0.429267618849573 1 1
0.486390383084902 0.485976574347146 1 1
0.365903528214516 0.365472941983623 1 1
0.47365540707169 0.47314169163034 1 1
0.248456755993243 0.24820901259335 1 1
0.45656816424762 0.456154021027372 1 1
0.577992976102277 0.577359945525414 1 1
0.325079064533216 0.324784373358269 1 1
0.320195578906385 0.31983085562883 1 1
0.523826068403701 0.523278530893718 1 1
0.74600765199391 0.745331956638543 1 1
0.722626608861451 0.721834170744638 1 1
0.543600154624205 0.542958098673969 1 1
0.513177796215672 0.512708437908841 1 1
0.27134722495438 0.27103054356327 1 1
0.438697026489961 0.438279199625316 1 1
0.430461269652648 0.429977572474854 1 1
0.226193963637599 0.225920542708287 1 1
0.761186650217988 0.7603767098002 0 0
0.59354310195304 0.592970276599763 1 1
0.516270848791629 0.515731874168403 1 1
0.442543366377912 0.442160185723733 1 1
0.599446820786067 0.598803319260151 1 1
0.692627110112149 0.691831036334674 1 1
0.538497430207467 0.538007741353113 1 1
0.636679066420142 0.636113754883476 1 1
0.555364839678525 0.554830648905725 1 1
0.60997708435161 0.609326440783691 1 1
0.584638785808215 0.584054826009579 1 1
0.54939555343664 0.548829424993275 1 1
0.482601108241944 0.48209992910307 1 1
0.222621651885162 0.222415531240556 0 0
0.6313412603819 0.630735487909284 1 1
0.545635797388424 0.54501853870542 1 1
0.296750329879442 0.296477920108174 1 1
0.440366642264036 0.4398691022568 1 1
0.440541745461668 0.44003308671821 1 1
0.47258604729647 0.472125945749993 1 1
0.490872626097846 0.490326873217085 1 1
0.772315353152097 0.771501634508806 1 1
0.30455204248298 0.304241431662502 1 1
0.553386256029548 0.552847746849953 1 1
0.566844671500857 0.566222396733719 1 1
0.53377218927701 0.533194051389841 1 1
0.572681113983593 0.57205904698433 1 1
0.518574733110905 0.518069135910928 1 1
0.39128951947287 0.390825241639092 1 1
0.600941983722964 0.600373469827888 1 1
0.490934069909343 0.490421923409678 1 1
0.712758275048134 0.7119421685238 1 1
0.837033156579791 0.836095087555774 1 1
0.469015668780776 0.468512715559906 1 1
0.603625877786645 0.602969546849815 1 1
0.160468028365025 0.160308130199407 0 0
0.502144892856909 0.501682927676918 1 1
0.595247164809485 0.594539628091336 1 1
0.665808149425875 0.665203443069674 1 1
0.0985510774355109 0.0984874994669113 0 0
0.396629762217184 0.39620998100442 1 1
0.392550675828279 0.392231603542535 1 1
0.538671421907495 0.538102217288075 1 1
0.399037792752434 0.398629422841448 1 1
0.640354232436068 0.639716456879063 1 1
0.555969229812838 0.555375745968218 1 1
0.563886255667243 0.563253829969655 1 1
0.438822130478788 0.438349047295933 1 1
0.433400388759706 0.433036672885506 1 1
0.524524153240938 0.523918574181244 1 1
0.490283287405272 0.489789828578105 1 1
0.8482066535373 0.847318886472441 1 1
0.448806683597665 0.448298046172385 1 1
0.465771797059603 0.465255066519996 1 1
0.535217456157995 0.534659325558202 1 1
0.620347208626928 0.619716669511962 1 1
0.591335938935305 0.590770155830834 1 1
0.465771935160209 0.465257239502098 1 1
0.173053623381805 0.172869708776066 1 1
0.650652551297995 0.650005297971063 1 1
0.135479288598326 0.135370929471979 0 0
0.355036810188123 0.354684272557944 1 1
0.679682297073181 0.67901375448733 1 1
0.43837146046571 0.437943642755671 1 1
0.518460908854406 0.517929628291382 1 1
0.258606455550242 0.258308166777924 1 1
0.433241063646928 0.432873074641402 1 1
0.456033102819395 0.455592680405828 1 1
0.530075513246117 0.529517655722925 1 1
0.49240977408077 0.491922743944448 1 1
0.784141742641984 0.783445614080828 1 1
0.417004759660579 0.416476095042987 1 1
0.43787418907336 0.437463441701738 1 1
0.762705220859644 0.761825028847731 0 0
0.295825169579837 0.29550393383233 1 1
0.65611517615816 0.655487297036894 1 1
0.451877246922767 0.451473404560462 1 1
0.327777455164257 0.327460396351038 1 1
0.622039012101854 0.621293249455475 1 1
0.133072037070955 0.132917813046587 0 0
0.454942029555412 0.454492142741172 1 1
0.732064452073246 0.731344992907053 1 1
0.327563373105946 0.327272877976679 1 1
0.572435323677188 0.571841539370688 1 1
0.58584520828897 0.585278765571509 1 1
0.724859603788181 0.724107674347321 1 1
0.399740494975948 0.399340544788424 1 1
0.333119701973538 0.332846021607893 1 1
0.42147735407945 0.421058968060978 1 1
0.653997436790036 0.653290363061799 1 1
0.650800718349891 0.649996591251251 1 1
0.494697161015329 0.49417560726501 1 1
0.414248333218221 0.4137949995765 1 1
0.520613630014218 0.520054775601032 1 1
0.608019176464091 0.607392965294824 1 1
0.525599070871852 0.525036850187009 1 1
0.2286857878059 0.228435253087217 1 1
0.649337761658036 0.648706481422008 1 1
0.626612933891316 0.625950521084897 1 1
0.455345624269707 0.4548785965418 1 1
0.435496447344294 0.435008066894787 1 1
0.457095081044114 0.456550729795057 1 1
0.673031630500032 0.672435376354877 1 1
0.588200646429807 0.587501540196172 1 1
0.456303272302983 0.455854051332896 1 1
0.43915635658067 0.43864127813302 1 1
0.51323167855945 0.51263744433948 1 1
0.600630616049703 0.599999173667946 1 1
0.414060130663438 0.413642612521504 1 1
0.848808357183628 0.847909552898176 0 0
0.337267786094378 0.336930517506445 1 1
0.61114441888538 0.61052697749031 1 1
0.479554222210252 0.478996765284649 1 1
0.726219536848446 0.725549211233743 1 1
0.449489541719068 0.44902440289178 1 1
0.578198761188984 0.577664097937588 1 1
0.234257809724087 0.234039244874999 1 1
0.55874589995722 0.558155184246239 1 1
0.498684320417618 0.498206527115999 1 1
0.68609206718887 0.685303888546617 1 1
0.496856610412603 0.496388356928889 1 1
0.686956727739723 0.686218425210611 1 1
0.525016370753575 0.524496266276958 1 1
0.236310227685376 0.236140556941489 1 1
0.637309537025817 0.636601065842342 1 1
0.419534815938039 0.41906977742324 1 1
0.596545599543583 0.595833823822542 1 1
0.407238350747174 0.406830536397017 1 1
0.459137730266791 0.458650112445187 1 1
0.382844289858954 0.382422523822472 1 1
0.498990550796868 0.498424983785942 1 1
0.431016377126168 0.430586492015199 1 1
0.454693967230523 0.454239215222805 1 1
0.289583441286358 0.28936590606446 1 1
0.656482174715931 0.655871397313429 1 1
0.210135194319775 0.209895557365029 1 1
0.369871738902246 0.369452277870919 1 1
0.620874602717536 0.620266328561426 1 1
0.461235992230081 0.460802969474436 1 1
0.516456997888898 0.515880403516823 1 1
0.570620992206206 0.570111039909478 1 1
0.551681241654255 0.551082242403501 1 1
0.626960009588786 0.626248619540939 1 1
0.617621473869077 0.616989666644399 1 1
0.469408685269341 0.468938451545402 1 1
0.609605383387786 0.608893943858408 1 1
0.258109860289287 0.257837275765961 1 1
0.285027193981497 0.284795977860438 1 1
0.787622797463492 0.786773851793394 0 0
0.731154550167365 0.73043146112839 1 1
0.348335652946511 0.347935363549331 1 1
0.614757732916841 0.614188164301304 1 1
0.362358539679296 0.36197808821722 1 1
0.356305630696103 0.355929135268058 1 1
0.428614467050357 0.428233864050985 1 1
0.415125882761316 0.414662304053 1 1
0.571792425180762 0.571219854451234 1 1
0.387231742068308 0.386850161990327 1 1
0.444919485029609 0.444439964404822 1 1
0.660962557802681 0.660255890304957 1 1
0.16413817461319 0.1639787599853 0 0
0.214797244296331 0.214547547726757 0 0
0.651616203509821 0.650905809197454 1 1
0.726174409870333 0.725459627896019 1 1
0.643983323250076 0.643398549689397 1 1
0.307569134328787 0.307275427384157 0 0
0.290986275673482 0.29067979630527 1 1
0.569423871086182 0.568862713466676 1 1
0.360902091314102 0.360547477380952 1 1
0.546272004924034 0.545690641271491 1 1
0.30819309547107 0.307875114981641 1 1
0.602025287451847 0.601425816572198 1 1
0.585080353714501 0.584422498258194 1 1
0.608960607375902 0.608378795309194 1 1
0.555689189911863 0.555108155289693 1 1
0.452796635276214 0.452251883257628 1 1
0.273197694237544 0.272950905435649 1 1
0.357867029262012 0.35754120280129 1 1
0.645564497535901 0.644879844959403 1 1
0.585214309832373 0.584641452697475 1 1
0.679073883801364 0.678233838809488 1 1
0.482465903331131 0.48198517896127 1 1
0.403854167058045 0.403440736479233 1 1
0.75053122074886 0.749771547705176 1 1
0.793204241433623 0.792413488710714 1 1
0.299287540204681 0.298954588207218 1 1
0.144785807047271 0.144618345233852 0 0
0.497354673691921 0.49683430772909 1 1
0.674446659230337 0.673692226047994 1 1
0.439397859364997 0.438861133749153 1 1
0.477208818817043 0.476728466001474 1 1
0.51990233745709 0.519336659532625 1 1
0.557718333855604 0.557166005107421 1 1
0.720729219327623 0.719862510957803 1 1
0.6267837842818 0.626182635658216 1 1
0.479535585287661 0.479065266719036 1 1
0.396456848008586 0.396031761334591 1 1
0.494337694063437 0.493812609512285 1 1
0.756253566375999 0.755398190732063 0 0
0.532935749925378 0.532444256799966 1 1
0.542452978069089 0.541934865513828 1 1
0.415026392242509 0.414575484684506 1 1
0.768491743089821 0.767692265676583 1 1
0.371785329810196 0.371396653259162 1 1
0.447737664910642 0.447303473525605 1 1
0.462419517294803 0.461995994559765 1 1
0.350452616065903 0.350033625313564 1 1
0.543562566168717 0.543018405426645 1 1
0.541454922235945 0.54091019993795 1 1
0.372942359955446 0.37255362139915 1 1
0.777636080603106 0.776797453797384 1 1
0.710571702333851 0.709836867922922 1 1
0.22541260266348 0.225208167513568 0 0
0.379521544230582 0.379187512629356 1 1
0.443725306000757 0.443140378255448 1 1
0.373893335550121 0.373539784415093 1 1
0.821907100931763 0.821121101585012 0 0
0.468842796606365 0.468317873208224 1 1
0.263749215628037 0.263493032372554 1 1
0.429453893071594 0.429031776801119 1 1
0.533945916837168 0.533401794059345 1 1
0.391799757715952 0.391390140027441 1 1
0.400322230476789 0.39983096678963 1 1
0.426376621312682 0.425964214039646 1 1
0.810224332172707 0.809255010863038 0 0
0.470089322140456 0.469623393318402 1 1
0.57094380257655 0.57040465607099 1 1
0.503416546762996 0.502887781921037 1 1
0.605415130326898 0.60475504966 1 1
0.551048430004233 0.55042479009689 1 1
0.558550009866688 0.558004227928238 1 1
0.658144693764054 0.657423717188189 1 1
0.530823117137959 0.530296074067583 1 1
0.808235521530491 0.807322882955574 1 1
0.827480414455134 0.826532892582297 0 0
0.527406941735023 0.526782993199282 1 1
0.626270539761308 0.625642323668449 1 1
0.22318122521823 0.222950712880071 1 1
0.554239362055144 0.553642945529873 1 1
0.474563772540701 0.474165472007381 1 1
0.379635571225165 0.379284250014862 1 1
0.660791208656289 0.660070990263851 1 1
0.125228652470456 0.125058176392702 0 0
0.434957755242455 0.434539965939796 1 1
0.296326738857471 0.295986078422895 1 1
0.422851732460573 0.422428273112373 1 1
0.410015613211911 0.409627781913576 1 1
0.519394949202161 0.518768090361556 1 1
0.580022809326432 0.579418717529023 1 1
0.629743687641208 0.629081170761773 1 1
0.598414692477753 0.59777164297916 1 1
0.779629343703356 0.778780151453445 1 1
0.81196843832733 0.811213943162653 1 1
0.552123664043366 0.55152739924422 1 1
0.356081441064638 0.355712329366034 1 1
0.546757417113218 0.546217170598769 1 1
0.437418473877211 0.436931534583155 1 1
0.403672835023709 0.403262489426396 1 1
0.697526236676357 0.696831677436709 1 1
0.737641684938057 0.736836161621068 1 1
0.682258829678099 0.681509983841488 1 1
0.441024480721028 0.440600769380915 1 1
0.521451959964033 0.520818142058248 1 1
0.343027170837438 0.3427018005285 1 1
0.778399691975295 0.777510957372421 1 1
0.383687694064064 0.383297590501043 1 1
0.668665061818592 0.667923222081596 1 1
0.399470068821928 0.399038064386958 1 1
0.561917946747039 0.561331093088229 1 1
0.411852973634523 0.411447414394623 1 1
0.491252402251681 0.490746540227034 1 1
0.746560955032947 0.745882071896394 1 1
0.275439461224051 0.27521086288918 1 1
0.636557126148069 0.635924125810251 1 1
0.760574428665578 0.759779294941668 1 1
0.610890805779872 0.6102281365828 1 1
0.56859188850983 0.568033611041576 1 1
0.372148933106916 0.371736186445404 1 1
0.536257358925978 0.535735561162719 1 1
0.434262380800817 0.433855060325456 1 1
0.246891249057314 0.24658507237514 1 1
0.6650281011081 0.664219783394704 1 1
0.503021291809156 0.502481444284257 1 1
0.509013009282628 0.508508503527157 1 1
0.497563659711767 0.497054250886037 1 1
0.566880870362007 0.566278229832461 1 1
0.393715609697203 0.393330776074027 1 1
0.4504751519363 0.450075191459119 1 1
0.648622581331235 0.647875622041911 1 1
0.487044862939234 0.486589395171485 1 1
0.607072535489261 0.606495395761037 1 1
0.440561136009597 0.440090206610763 1 1
0.629733154348179 0.629054513058814 1 1
0.556698519797477 0.556123207877476 1 1
0.902689450845352 0.901833560302725 0 0
0.323564550912213 0.323286991882408 1 1
0.279443399930223 0.27916587395194 1 1
0.501923777567254 0.50143802021386 1 1
0.339614462726957 0.339247656934796 1 1
0.436978486181894 0.436511120536106 1 1
0.63211622841324 0.631503023435013 1 1
0.356510269298045 0.356086190634167 1 1
0.322777128990866 0.322473847283012 1 1
0.587072078819308 0.586498382095638 1 1
0.64538858260484 0.644713932391321 1 1
0.582905928920648 0.58222974746243 1 1
0.700954469964108 0.700230849000514 1 1
0.256596863452316 0.256364700397756 0 0
0.384155342287994 0.383737063267497 1 1
0.368630632293195 0.368266043466156 1 1
0.342668961728393 0.342331842692014 1 1
0.624192845658113 0.623540982559542 1 1
0.608135437482306 0.60753555230822 1 1
0.224563849734313 0.22431860886314 1 1
0.70927381801202 0.708563438206363 0 0
0.72374132036345 0.723026227241501 1 1
0.434762915391643 0.434374607141495 1 1
0.470618387772391 0.470196650776491 1 1
0.533828667734969 0.533276453243564 1 1
0.255835521335453 0.255616098149893 1 1
0.379725286570766 0.379394349193482 1 1
0.51832938667371 0.517772398689729 1 1
0.556117331387422 0.555558574503678 1 1
0.516512284560824 0.515932960084549 1 1
0.693747068616725 0.693026325420988 1 1
0.697076881259576 0.696343753621441 1 1
0.637386140259539 0.636795665134722 1 1
0.448518003402482 0.448029520182014 1 1
0.742263938813026 0.741399227511807 1 1
0.713051930587747 0.712245022049413 1 1
0.354387557149075 0.354000860229383 1 1
0.390309499772508 0.389866240835775 1 1
0.246228260342137 0.245983499367127 1 1
0.939313224487665 0.938408717953648 0 0
0.238909688686598 0.238683674527339 0 0
0.494199045952533 0.493725158933232 1 1
0.354650108929482 0.354310391994557 1 1
0.528240349266067 0.527698052168297 1 1
0.68814120147384 0.687413173952959 1 1
0.293924425930615 0.29366226033944 1 1
0.512109020011482 0.511598997996531 1 1
0.677526513492566 0.676721985916407 1 1
0.553698240420618 0.553112365435137 1 1
0.77735468501665 0.776546402878534 1 1
0.642636737211139 0.641967349611417 1 1
0.317525247313222 0.317078470551449 1 1
0.426879560683592 0.42641595708712 1 1
0.488044701330667 0.487544128408571 1 1
0.534768914496957 0.534165117262645 1 1
0.415447003461252 0.415032007321474 1 1
0.677348912758538 0.676652481213504 1 1
0.321665987968087 0.321339716789237 1 1
0.458458349221132 0.458023231656059 1 1
0.295614338842538 0.295276792352626 0 0
0.635241091926032 0.634659146462466 1 1
0.317596692131593 0.317235021659825 1 1
0.416464494703686 0.416063608254962 1 1
0.385771905534734 0.385354268700157 1 1
0.246457601224833 0.246195772375892 1 1
0.667947190871207 0.667315184450353 1 1
0.737605875810426 0.736764311763071 1 1
0.636256853795331 0.635667749144329 1 1
0.531085542963351 0.530578373838046 1 1
0.43232644811062 0.431961382858594 1 1
0.632763796677288 0.632143692188659 1 1
0.523822796189287 0.523201837383412 1 1
0.420666022918533 0.420300588304881 1 1
0.259634225141622 0.25937492001736 0 0
0.406965490430184 0.406608722247287 1 1
0.431383596792856 0.430928429519706 1 1
0.29529514387267 0.295033389993247 1 1
0.146023160302092 0.145864120217278 0 0
0.302331635369743 0.302038944196255 1 1
0.5598847399275 0.559311880020245 1 1
0.552639330590141 0.55207349203457 1 1
0.601172968103398 0.600635503619808 1 1
0.486695297277045 0.486121764121359 1 1
0.554614095507139 0.554012747439939 1 1
0.490720601249858 0.490166529944281 1 1
0.663175208083657 0.662327987876004 1 1
0.430167975497542 0.429725906874992 1 1
0.51511651703441 0.514599999781053 1 1
0.780045709716438 0.779148754502326 1 1
0.464082891573409 0.463629387689065 1 1
0.627637445237782 0.626976979327017 1 1
0.343846783081696 0.343451449328677 1 1
0.791633669286728 0.790853495881231 0 1
0.523808278066649 0.523235500955572 1 1
0.596182275641872 0.595576163156937 1 1
0.75321349187126 0.752416674750393 1 1
0.463220082619734 0.462706270337444 1 1
0.610616754949946 0.610102460529079 1 1
0.492883973371811 0.492312860975706 1 1
0.524380235793429 0.523811828681233 1 1
0.569834726164491 0.569255844323461 1 1
0.496108713876164 0.495566284804548 1 1
0.506611186573558 0.506144488471793 1 1
0.303115304477562 0.302836712268203 1 1
0.791198596811228 0.790310831568569 1 1
0.348243258619272 0.347826090705753 1 1
0.648629449800996 0.647954959621046 1 1
0.61098738335731 0.610329590474539 1 1
0.366882021495554 0.366507356486551 1 1
0.552365815697611 0.551822827244925 1 1
0.421484381956885 0.42106569087941 1 1
0.178824144619871 0.178603885447781 1 1
0.444452015951326 0.443954901863476 1 1
0.322025459404232 0.321668215918511 1 1
0.585055015604367 0.584507519403285 1 1
0.444295026256465 0.443875991014882 1 1
0.184560374893054 0.184340837776422 1 1
0.359859088105361 0.359527143747633 1 1
0.381131738760222 0.38078001013989 1 1
0.664106054594353 0.663416398811363 1 1
0.511808449136541 0.51127494582389 1 1
0.844095558994994 0.84321146013782 0 0
0.401000003303111 0.400512591477214 1 1
0.553703960870617 0.553186155899231 1 1
0.286837847044034 0.286557920178437 1 1
0.0464085948062094 0.046366867188931 1 1
0.429811465040075 0.429406409514402 1 1
0.29513671414252 0.294894662755114 1 1
0.491499411636109 0.491004067425462 1 1
0.601040538625712 0.600453529653884 1 1
0.620200374808668 0.619617923088017 1 1
0.672662677916485 0.671899177843637 1 1
0.636949373838301 0.636250558440048 1 1
0.314277864503967 0.313910187323508 1 1
0.733632653325535 0.732855741569226 1 1
0.396776986336261 0.396407599627032 1 1
0.458301376230685 0.457844300335984 1 1
0.399806863942541 0.399359772864424 1 1
0.288566934606295 0.288321538233078 1 1
0.748648800093556 0.747886412314924 0 0
0.496542098269191 0.496058380950381 1 1
0.0697699721450984 0.0696691987533816 0 0
0.431240948369413 0.430847788274166 1 1
0.186044015685497 0.185880995219383 1 1
0.674185323095898 0.673519664506749 1 1
0.233347383702462 0.233095441181695 0 0
0.412961185785302 0.412481628097948 1 1
0.550586132802921 0.55009704310429 1 1
0.388854477699618 0.388446385119896 1 1
0.611969744428049 0.611378966978742 1 1
0.312188811545104 0.311826779658483 0 0
0.609166887985939 0.608535899218298 1 1
0.685242604571018 0.684564148838252 1 1
0.30875881407042 0.308479151193142 1 1
0.435914365227408 0.435481509685414 1 1
0.524988501350679 0.52449203598882 1 1
0.468070627159413 0.46760279257608 1 1
0.455109291670573 0.454625825753873 1 1
0.162839841490161 0.162687138533635 0 0
0.517298917007795 0.516679230563477 1 1
0.516926067664362 0.516369390519254 1 1
0.537697930030024 0.53710361690246 1 1
0.350987332330663 0.350634055799544 1 1
0.284674320136005 0.284346191017615 1 1
0.36151896565037 0.361120185370169 1 1
0.497937020975079 0.497456464399098 1 1
0.583548054847228 0.582898306982694 1 1
0.342838736046997 0.342487133804506 1 1
0.524176794908096 0.523668959012586 1 1
0.363087374656666 0.3626434814427 1 1
0.461623490803265 0.461152870029848 1 1
0.809769835454494 0.809030616799486 1 1
0.495516476022599 0.495023789531655 1 1
0.237389817564359 0.23714667148749 0 0
0.520233154218674 0.519733260274903 1 1
0.37970389371933 0.379295865328015 1 1
0.687690161562228 0.686953072231046 1 1
0.434769000433183 0.434339576830739 1 1
0.32831353301673 0.327956114125417 1 1
0.528386162650657 0.527798965942638 1 1
0.394118937568967 0.393575277870321 1 1
0.421455178892491 0.421005479642108 1 1
0.658568932624309 0.657979066658606 1 1
0.57629346048103 0.575635310939715 1 1
0.478531009257242 0.478037285810459 1 1
0.429075384663687 0.428669492154265 1 1
0.789710472319023 0.788985519766025 0 0
0.355566054280176 0.35526593102406 1 1
0.411407232746612 0.4109642145782 1 1
0.141917131841605 0.141807973709199 0 0
0.62629609164593 0.62564064370931 1 1
0.425039169820156 0.424598590433138 1 1
0.472768785855725 0.472282882458916 1 1
0.381384473513533 0.381003645152176 1 1
0.566463843433714 0.565921090811538 1 1
0.432610181697052 0.432169637875644 1 1
0.514192013696708 0.513693590016945 1 1
0.763883015039639 0.763176475630915 1 1
0.793348652106197 0.792557526155683 1 1
0.51120003881965 0.510664925235894 1 1
0.866592823165884 0.865680523540566 0 0
0.524080987596717 0.523533024553491 1 1
0.588130385138436 0.587534415885965 1 1
0.58618490135298 0.585632397769784 1 1
0.438059208602623 0.43764441471618 1 1
0.41560464380244 0.415150310132233 1 1
0.609678366157925 0.609120703310186 1 1
0.268938219469954 0.268616138303728 1 1
0.618168400748147 0.617443065177407 1 1
0.278210429763481 0.277858838275833 1 1
0.608869321901825 0.608125116233956 1 1
0.422175494911748 0.421669013746219 1 1
0.72433703405632 0.723522769831482 1 1
0.534266484487078 0.533620628472173 1 1
0.498536752919375 0.497964334606022 1 1
0.440463580461091 0.440011595609898 1 1
0.55944868750132 0.558893840149725 1 1
0.50772408897394 0.507188484538237 1 1
0.658117524200676 0.65748393425742 1 1
0.557800370602103 0.557207334112707 1 1
0.601189702019929 0.600588605671518 1 1
0.661901356605598 0.661183190721938 1 1
0.411133632113842 0.41070317935289 1 1
0.464183485790785 0.463648990827647 1 1
0.56575891563714 0.565243517560082 1 1
0.616905803793487 0.616239345132707 1 1
0.617056317948207 0.616358379777379 1 1
0.624530426882097 0.623920209761229 1 1
0.535391496598716 0.534839770195362 1 1
0.575005223569189 0.574373230957799 1 1
0.315936771992005 0.315603543894809 1 1
0.426657648948608 0.426170638958147 1 1
0.372711417356545 0.372389643690404 1 1
0.743610086056115 0.742751549108296 1 1
0.544278830465344 0.543722375489546 1 1
0.760010913484553 0.759225580818002 1 1
0.241199933004492 0.240972308276053 0 0
0.459097708645634 0.458657189953195 1 1
0.649377762672909 0.648713080636801 1 1
0.419997654920196 0.419570326313867 1 1
0.367650154758076 0.367251293457199 1 1
0.893860360916487 0.892922445423571 0 0
0.473195982998141 0.472740012516423 1 1
0.500724192917383 0.500117970007934 1 1
0.811786280157106 0.810883187722822 1 1
0.565243011378684 0.564566162685145 1 1
0.602332947126541 0.601620870106428 1 1
0.459584850753582 0.459090746425032 1 1
0.592572380064816 0.591935543746877 1 1
0.509540096994845 0.50894926990374 1 1
0.838074414010435 0.83720609340802 1 1
0.606159436667127 0.605597263202798 1 1
0.429940012509527 0.429566929346533 1 1
0.782442613527431 0.781679931901295 1 1
0.211064813317818 0.210881905650154 1 1
0.634327234620223 0.633687691623831 1 1
0.455037008737932 0.454550385181275 1 1
0.585207732871327 0.584513347327986 1 1
0.545267059092335 0.544610839075781 1 1
0.665403255004017 0.664704744193449 1 1
0.408625845718621 0.40820578642355 1 1
0.375099617637496 0.374751876572574 1 1
0.511929211022929 0.511366816578779 1 1
0.382975892520032 0.382545590312231 1 1
0.242681995938382 0.242359058099641 1 1
0.630519877039431 0.629808774696527 1 1
0.438213431694176 0.437736725439329 1 1
0.626982463242793 0.62636919341743 1 1
0.167984855400132 0.167813325095935 0 0
0.520714131428011 0.520201924603789 1 1
0.496374176339366 0.49583527149646 1 1
0.518920571122799 0.5184133811623 1 1
0.515905971304825 0.515321471799807 1 1
0.334474594148335 0.334173128890181 1 1
0.783957855163423 0.78311508513603 1 1
0.92250829521615 0.921386326381847 0 0
0.54090676848489 0.540297969094487 1 1
0.768513174010999 0.767777943796941 0 0
0.255324662012485 0.25504128071706 0 0
0.675170970368734 0.674468295528729 1 1
0.647958398953099 0.64731633721246 1 1
0.314453993535147 0.314139851646465 1 1
0.450216390862926 0.449698195705807 1 1
0.774900465900618 0.774098405680083 1 1
0.491042242257733 0.490479018047117 1 1
0.194520063351622 0.194291717408461 1 1
0.626782664956544 0.626130217547214 1 1
0.499640479126511 0.49907572370326 1 1
0.496378956728603 0.495951630542935 1 1
1.05432912116529 1.05322111951953 0 0
0.577156891835101 0.576589509160284 1 1
0.563002787405421 0.562366738088147 1 1
0.398953890718209 0.398608343530568 1 1
0.360649050123857 0.36026599377952 1 1
0.270625566481429 0.270335427265325 1 1
0.341652602294568 0.341311033194071 1 1
0.262629425798723 0.262405044643347 1 1
0.66318182258283 0.662543826312082 1 1
0.499738325281091 0.499250504106769 1 1
0.74739325290825 0.74672277325872 1 1
0.529325402318949 0.528832137808538 1 1
0.895103286282483 0.894123367099033 0 0
0.46641642012633 0.46599789860472 1 1
0.433803656300066 0.433372350594147 1 1
0.452013456774194 0.451569963382406 1 1
0.722046290410424 0.721390929566489 1 1
0.681394204139989 0.680800685178496 1 1
0.505856698499308 0.505383790352089 1 1
0.471158468887868 0.47061027953045 1 1
0.590281048635447 0.589686291710096 1 1
0.820942523498057 0.820049265268409 0 0
0.320932246307033 0.320535645757611 1 1
0.366513252051238 0.366127951719409 1 1
0.301296648469626 0.300931759503593 1 1
0.468525991957801 0.46808961942329 1 1
0.264171424634297 0.263835289045515 1 1
0.540631289822823 0.540124090071529 1 1
0.216442821808894 0.216193789952343 1 1
0.341832303356951 0.341537963912086 1 1
0.312654308817666 0.31236307296387 1 1
0.480333387591371 0.479827588518244 1 1
0.561745426329279 0.561250507820853 1 1
0.426812023622014 0.426339776582518 1 1
0.371720892242716 0.371416033615194 1 1
0.423092131127981 0.422648298873302 1 1
0.413476815901912 0.413098924534742 1 1
0.495062917701063 0.494518531818049 1 1
0.356939592834138 0.35659331237621 1 1
0.621898333771302 0.621309677917896 1 1
0.57220885797911 0.571573286180786 1 1
0.359940259687123 0.359561429820223 1 1
0.778053355753948 0.777225403465106 0 0
0.325860027348554 0.325518222433512 1 1
0.300805205130015 0.300482021282493 1 1
0.780631603379501 0.77981138020471 1 1
0.580622461293365 0.580066209943482 1 1
0.167546780515686 0.167344903800931 0 0
0.574084796467586 0.573512217848062 1 1
0.304616041839047 0.304306647108634 1 1
0.523757684226172 0.523121239459345 1 1
0.523015729755692 0.522487098370145 1 1
0.322318160748692 0.322034565305986 1 1
0.494477085930374 0.493982609850093 1 1
0.537991310313579 0.537432570955275 1 1
0.372155777937049 0.371847037766714 1 1
0.649721995767103 0.648975577855723 1 1
0.504551885009089 0.504053787008661 1 1
0.39330616260176 0.392822724841414 1 1
0.369477916916459 0.369053835958412 1 1
0.596048685080433 0.595373603765939 1 1
0.428736797411702 0.428317688252889 1 1
0.379437137150049 0.378977624939646 1 1
0.599523316168221 0.598903235642682 1 1
0.547404974651994 0.546930943050994 1 1
0.379496118050389 0.379021376436617 1 1
0.527376750128748 0.526828523687375 1 1
0.521629575461901 0.52106576377106 1 1
0.554150579808548 0.553511143575297 1 1
0.435514485527979 0.435074848377017 1 1
0.210759966948529 0.21055391109424 1 1
0.410824817781461 0.410367153538414 1 1
0.295999772766616 0.295680485413499 1 1
0.653798481595148 0.653088273290245 1 1
0.393848858350857 0.393462871240581 1 1
0.832831258591242 0.831852573901768 0 0
0.408129617362763 0.407715436328541 1 1
0.335204314426601 0.334800003191098 1 1
0.66132644521318 0.660652285878701 1 1
0.488364832504185 0.487854817157731 1 1
0.761099249282396 0.760297380367736 1 1
0.797908722937639 0.796935006441447 0 0
0.508364234855201 0.507816856219618 1 1
0.523411191194656 0.522850853339384 1 1
0.555037811512045 0.554416983428582 1 1
0.517285212720322 0.516719323342118 1 1
0.770771697188866 0.769972620509468 1 1
0.489283793672351 0.488819382908251 1 1
0.577511125096782 0.576906263093617 1 1
0.374881543589255 0.374443959370826 1 1
0.788817063663724 0.788005143518216 0 0
0.490395719782723 0.489820576199051 1 1
0.298451567844607 0.298189789121931 1 1
0.642580777950253 0.641980090163126 1 1
0.29080427326404 0.29050096551798 1 1
0.769209231725302 0.768415136586495 0 0
0.475642119457766 0.475071029353179 1 1
0.517298228962149 0.516811387630596 1 1
0.492476861598842 0.492016682693093 1 1
0.462824570010259 0.462314250307707 1 1
0.251671717489862 0.251416105426522 1 1
0.668234741106827 0.667509780135226 1 1
0.417041535879168 0.416522340756553 1 1
0.791870198061926 0.791058686992063 0 0
0.568577029530612 0.568027301042065 1 1
0.454748500539833 0.454276479513283 1 1
0.234932025144349 0.234730521860872 1 1
0.82231476197517 0.821534617229918 0 0
0.663864161077753 0.663189455409104 1 1
0.559574121846558 0.558973322792783 1 1
0.832836617514821 0.831890742497622 0 0
0.414586596844366 0.414210950826745 1 1
0.490368503426748 0.489879731513185 1 1
0.492127076129115 0.491571301094449 1 1
0.477477649429527 0.477007653234249 1 1
0.413809311217322 0.413347053476499 1 1
0.419002770533053 0.418507306348775 1 1
0.618989306011078 0.61842776116478 1 1
0.46427436658776 0.463736164885286 1 1
0.673756290534907 0.673125434182853 1 1
0.370374491039314 0.369942861476257 1 1
0.674716293556363 0.674054295958866 1 1
0.473000309142141 0.472539269478323 1 1
0.345301681973291 0.344933671165912 1 1
0.375838871125314 0.375403093744213 1 1
0.551807000284538 0.551282702866969 1 1
0.657712222372401 0.657018754402829 1 1
0.644271031259158 0.643607175959573 1 1
0.523818771266875 0.523326192540992 1 1
0.588412984598653 0.587723447737302 1 1
0.15350498939684 0.15335052590293 0 0
0.547880575673558 0.547322047950357 1 1
0.334643909266437 0.334317696073379 1 1
0.875931361888207 0.874925040551268 0 0
0.62959960879845 0.628932777056438 1 1
0.232134632469788 0.231901212574046 0 0
0.534089356896801 0.533495952698847 1 1
0.106690798568155 0.106561979143063 0 0
0.380393039661379 0.380021856495315 1 1
0.333454439299957 0.333123563917625 1 1
0.595769672391506 0.595155262017944 1 1
0.523836962467139 0.523346971753458 1 1
0.576023926881036 0.575371501735115 1 1
0.690100238453615 0.689337578740626 1 1
0.344691605956024 0.344294606908523 1 1
0.435980546040835 0.435563662971309 1 1
0.458339460474776 0.457852372294096 1 1
0.410822672322697 0.410441301573413 1 1
0.346490531235146 0.346116088171525 1 1
0.466628778416805 0.466108910088742 1 1
0.535844433529528 0.535304175206365 1 1
0.379074995012794 0.37868518386135 1 1
0.604032790086972 0.603383177682935 1 1
0.599471268841202 0.598709244749659 1 1
0.718584682224599 0.717782821053222 1 1
0.630426716649667 0.629767777996718 1 1
0.335788563373974 0.335452051865198 1 1
0.475657983547224 0.475203595747851 1 1
0.407472632921938 0.407093207336049 1 1
0.479466097274988 0.479013221043801 1 1
0.657882230826024 0.657278374866266 1 1
0.458026924068204 0.457542168311319 1 1
0.487539589441274 0.486960900408716 1 1
0.487327492056456 0.486804199176871 1 1
0.197599317314462 0.197375386933605 0 0
0.472540931433554 0.47204166223085 1 1
0.760737390864808 0.759985837147051 0 0
0.24526053385468 0.24497471447451 1 1
0.445424724563134 0.444972919048873 1 1
0.390155274310188 0.3897049244208 1 1
0.172310395569449 0.172137253980873 0 0
0.62527557423405 0.624629190062618 1 1
0.581841909327886 0.581165157852225 1 1
0.521656917644411 0.521095254126832 1 1
0.452290865513767 0.451911258145136 1 1
0.468219073346456 0.467712966762848 1 1
0.682179060377292 0.68144181007967 1 1
0.401072043544598 0.400662022366406 1 1
0.575935370840337 0.575336924253065 1 1
0.390190939303157 0.389735853848467 1 1
0.348950895883711 0.348599128859118 1 1
0.586273296126577 0.585625009243478 1 1
0.512031735759916 0.5115449620982 1 1
0.469832947492923 0.469384813594354 1 1
0.794246403889397 0.793363926329701 1 1
0.60633562729754 0.60566098293545 1 1
0.638771703783442 0.638156989535257 1 1
0.416716818419813 0.416290706057333 1 1
0.585110501386995 0.584451550218578 1 1
0.471943545262405 0.471483405410207 1 1
0.409465443196466 0.409017577172866 1 1
0.543246117959433 0.542706011277703 1 1
0.504265266559351 0.503778020461139 1 1
0.571613864000833 0.571047345775275 1 1
0.367857025741537 0.36753368387039 1 1
0.654890024560935 0.654302146789873 1 1
0.529998764326299 0.529442622859598 1 1
0.180491126969157 0.180322850150649 1 1
0.399828604242195 0.399399978488045 1 1
0.552319297797896 0.551692054179559 1 1
0.36014241872703 0.359772325435088 1 1
0.218072949519115 0.21788796522204 0 0
0.583390555453125 0.582833693946904 1 1
0.601266740028774 0.600662546941344 1 1
0.637417223084673 0.636707922839761 1 1
0.461264342212258 0.460741567681556 1 1
0.509124191615358 0.508627149287248 1 1
0.590843550360047 0.590149121318441 1 1
0.254242169435554 0.253988595995523 0 0
0.479008928343863 0.478482347983051 1 1
0.640407449916369 0.639777797482359 1 1
0.650228712101961 0.649574276966566 1 1
0.553007890397824 0.552424524758736 1 1
0.300209226478633 0.299903222895998 1 1
0.653826231704181 0.653155483253064 1 1
0.51328075570393 0.512695779948301 1 1
0.422302854657784 0.421775270004246 1 1
0.682553243745166 0.681787056795317 1 1
0.902227008092877 0.901285038513244 0 0
0.60024211783917 0.599668465286894 1 1
0.283526475718692 0.283300315821562 1 1
0.548493796027434 0.547893259560537 1 1
0.397391690808459 0.397022665409949 1 1
0.713709793384284 0.713033774866258 1 1
0.497580795763731 0.497062952828809 1 1
0.364067664771222 0.363705534452365 1 1
0.534202834132765 0.533658729335897 1 1
0.262785939956721 0.262416918049012 1 1
0.439426031272473 0.438985377321048 1 1
0.798050529658711 0.797148975996658 0 0
0.596102654582831 0.5955302972501 1 1
0.433497834060272 0.432970315697536 1 1
0.600171172122226 0.599497927804528 1 1
0.364182750553829 0.36376659876518 1 1
0.586284053093107 0.585656322943182 1 1
1.00612455470647 1.00520539293018 0 0
0.681452734009117 0.680814919504243 1 1
0.357305424543973 0.356920593660145 1 1
0.454803813361464 0.454229033239271 1 1
0.705905634839 0.705222881899146 1 1
0.79435721299626 0.793484403694837 1 1
0.417151422366991 0.416819071773678 1 1
0.375573737327599 0.375173472209648 1 1
0.587967337352288 0.587343132911291 1 1
0.494417337855389 0.493907670174081 1 1
0.419486332058674 0.419015968222483 1 1
0.160179667737091 0.159977038004665 0 0
0.414007327828927 0.413531909672313 1 1
0.261860843693852 0.26159756051145 1 1
0.418367400405826 0.417971239393343 1 1
0.258440033314293 0.258138759033236 1 1
0.277992493876275 0.27772667737385 0 0
0.642589081544867 0.641968161807283 1 1
0.414518571872566 0.414158155590346 1 1
0.437218065222999 0.4366514533073 1 1
0.59811329646304 0.597501855234474 1 1
0.414330537292365 0.413901759968759 1 1
0.474218970807409 0.47383364888918 1 1
0.464346565544374 0.46389490448824 1 1
0.329865448001495 0.329568974628966 1 1
0.462399504421721 0.461926201232752 1 1
0.687128898125404 0.686412301371426 0 0
0.391217198193252 0.390827979702956 1 1
0.747862567308194 0.747027930812912 1 1
0.805875088535424 0.804951710071032 1 1
0.744808300935558 0.743932954110384 1 1
0.561977373925427 0.561336442225113 1 1
0.234807063570217 0.234553322191958 1 1
0.333107502152221 0.332777050104717 1 1
0.633976360380495 0.633335271213206 1 1
0.494116799549819 0.493514193748991 1 1
0.804867875192816 0.804016305072145 0 0
0.447695513337064 0.447219526555151 1 1
0.677245783398366 0.676579261180078 1 1
0.289452012380413 0.28915799137183 1 1
0.564931313019423 0.564333132415092 1 1
0.580358897687013 0.579782054841499 1 1
0.12389524004029 0.123764396557665 0 0
0.671811168259422 0.671019627366865 1 1
0.441516056255008 0.441151012803093 1 1
0.493877856952318 0.493329769981406 1 1
0.527473039565232 0.526886817069091 1 1
0.508848155875786 0.508296393612124 1 1
0.633987768002097 0.633298816707641 1 1
0.487357604192854 0.486787683660691 1 1
0.4322858444678 0.43184193156589 1 1
0.50189172281766 0.501405664867558 1 1
0.417229123587709 0.416763052700569 1 1
0.632270498015529 0.631649866764223 1 1
0.431514323431546 0.431053064122205 1 1
0.0119456468993045 0.0119178632891213 0 0
0.515463022631611 0.514929499129293 1 1
0.512937379421617 0.51239743581897 1 1
0.386747834312775 0.386367354594816 1 1
0.47571853057109 0.475223826610422 1 1
0.522919765406906 0.522362476173174 1 1
0.615136798697141 0.614507921596795 1 1
0.46852690678528 0.468097004003552 1 1
0.441152185866907 0.440682939724594 1 1
0.280276939453139 0.279985509561526 1 1
0.478450173564575 0.477970663637954 1 1
0.478491487591619 0.477927723034114 1 1
0.598383507720593 0.597743495527496 1 1
0.547483403742273 0.546907307734614 1 1
0.297748928752212 0.297402232191551 1 1
0.52289955198228 0.522400664295755 1 1
0.390560290209949 0.390103429244311 1 1
0.487059191464001 0.486561593456925 1 1
0.535158232127443 0.534508845937096 1 1
0.62704691366633 0.626413329046897 1 1
0.40788898443904 0.407499750070488 1 1
0.39047931194475 0.390055113312958 1 1
0.383827157596881 0.383421431964007 1 1
0.159951686429112 0.159808385704999 0 0
0.132250838247316 0.132114760813611 0 0
0.328140788917545 0.327792918908442 1 1
0.394311130360923 0.393918468913594 1 1
0.401552234604998 0.401047388540993 1 1
0.298294410871207 0.297984352087242 1 1
0.819879707552188 0.819125358062688 0 0
0.544004050031948 0.543495181686568 1 1
0.224271157589766 0.224085455187381 0 0
0.251507582480445 0.251235336746898 1 1
0.80040492627666 0.799549925867445 0 0
0.495816242724584 0.495260200201821 1 1
0.480500341866333 0.480018412330419 1 1
0.469246606433018 0.468825234735318 1 1
0.304313182720336 0.303988539424475 1 1
0.301555302624084 0.30124034860907 1 1
0.490627665250478 0.490130466592464 1 1
0.571415988957196 0.570799008474722 1 1
0.404645625019235 0.404244802152758 1 1
0.440494519408703 0.440043883434766 1 1
0.170546285311932 0.170385841019836 0 0
0.472983619240755 0.472457982153086 1 1
0.522468194128349 0.521928593137458 1 1
0.675389311802218 0.674649963292843 1 1
0.467379750588096 0.466855046875948 1 1
0.605623163743926 0.604919408048185 1 1
0.647147095683589 0.646410866848762 1 1
0.443862801352816 0.443419014671481 1 1
0.284130862548388 0.283748380749441 1 1
0.139325759551573 0.139186776288043 0 0
0.673890217497812 0.67318425405101 0 0
0.519931563751289 0.519463800245793 1 1
0.537622559306921 0.537051993645245 1 1
0.322870549821994 0.322544631231113 1 1
0.670135184678479 0.669488064202937 1 1
0.529463855030159 0.528904910767186 1 1
0.605130887935105 0.604551431946975 1 1
0.92904812533009 0.928120987827678 0 0
0.696533170911563 0.695830066886403 1 1
0.67688578368148 0.676122855687345 1 1
0.603349757981867 0.602778839407069 1 1
0.699174351088849 0.698454164313945 1 1
0.292139508922648 0.291812811066738 1 1
0.383181495421094 0.382715059368675 1 1
0.542451892920154 0.541918015905541 1 1
0.507775210975166 0.507228347986225 1 1
0.750470157367451 0.749653228009364 1 1
0.774037514025263 0.773252241685372 0 0
0.427060123920858 0.426539172621096 1 1
0.431832542567189 0.431407963958682 1 1
0.650442976068793 0.649766012157914 1 1
0.769867846423624 0.769021711734385 0 0
0.497801364695366 0.497326336725536 1 1
0.709074566821872 0.708333482965086 1 1
0.327079273871849 0.326748616520289 1 1
0.604268231922572 0.603656780507063 1 1
