# Supplementary material for: Bias caused by sampling error in meta-analysis with small sample sizes
Source: PLoS One. 2018 Sep 13;13(9):e0204056. doi: 10.1371/journal.pone.0204056 (PMC6136825; doi:10.1371/journal.pone.0204056)
Supplement: S4 File — (ZIP) [file pone.0204056.s004.zip › results N = 10 theta = 0.8 tau = 0 sz = 10-20.txt]

"cohen.dl.theta" "hedges.dl.theta" "cohen.dl.cp" "hedges.dl.cp"
0.798764203913814 0.758112238610272 1 1
0.857612362984628 0.809113962313003 1 1
0.975961101804682 0.919814623746455 1 1
0.565365148434453 0.542617935324891 1 1
0.843840579323333 0.807189828076972 1 1
0.61806373503542 0.589173544922245 1 1
1.09118598584255 1.03761606614839 1 1
0.780137640390219 0.736332972334029 1 1
0.625079281787259 0.591291411283555 1 1
0.681717587195378 0.650758259446227 1 1
0.870718237486963 0.826500246834893 1 1
0.67147709337804 0.644283559727273 1 1
0.720937992269645 0.682754284232802 1 1
0.899626736801529 0.851953930109236 1 1
1.06843569542313 1.01333412712749 1 1
0.687899636587287 0.651723247169649 1 1
0.621453057893285 0.590348545916302 1 1
0.718382275459111 0.685990669706689 1 1
0.895511304095599 0.857327060790676 1 1
0.616544233989598 0.589782874150581 1 1
0.705867033756393 0.67386697614941 1 1
0.691759497078339 0.660379546987773 1 1
0.679694581244302 0.642639837952534 1 1
0.811204373922038 0.772136708854459 1 1
0.65620162585335 0.623548834503909 1 1
0.691690810169347 0.656641030466308 1 1
0.908354596453226 0.866951311402299 1 1
1.01165387411533 0.959605632472014 1 1
0.817209512598169 0.778689959605411 1 1
0.977100124263883 0.929014233965377 1 1
0.927017802317971 0.878684920036426 1 1
0.977944931349145 0.922742130895509 1 1
1.01449443481287 0.963205276363612 1 1
1.05720375633469 1.00385403328147 1 1
0.761316141641227 0.729550998482203 1 1
0.808813122632687 0.773308600559052 1 1
0.697046289932421 0.666994799026675 1 1
0.876743385425798 0.834072959373631 1 1
0.654780977671811 0.617942834032636 1 1
0.599480974255144 0.57257965220687 1 1
0.912200076124207 0.868279518248458 1 1
0.873481581766396 0.830840257246078 1 1
0.751331153895748 0.716338412579803 1 1
1.02839876457201 0.983675086522227 1 1
0.952288140408757 0.898460309086746 1 1
0.726013348815155 0.693122085369559 1 1
0.572155807694313 0.549417009318551 1 1
0.860759818278255 0.816801332275511 1 1
0.713550967920111 0.691312875326551 1 1
0.848837664844406 0.808882847660962 1 1
0.911741145302833 0.868339644391322 1 1
0.811620089371363 0.772914965392773 1 1
0.675384524725537 0.637915134106602 1 1
0.883836845845695 0.846871614352308 1 1
0.585688733279453 0.561831975786525 1 1
0.628764746593618 0.597183343498148 1 1
0.745178513886013 0.702687459474585 1 1
1.08454381207538 1.02741326121104 1 1
0.565806536609951 0.540053743724394 1 1
0.998238260340437 0.955565923572666 1 1
0.777498377547661 0.744211141032212 1 1
0.782721427676435 0.742724031403751 1 1
0.68012924880916 0.649935203710176 1 1
0.756143285156535 0.725044582355808 1 1
0.727250041300124 0.694844442977629 1 1
0.686759517617359 0.656416285005614 1 1
0.893054061417782 0.853754740321192 1 1
1.04710282090608 0.997937385742871 1 1
0.720583250246886 0.687087542490964 1 1
0.768861717063361 0.731395760622038 1 1
0.76218539622087 0.723458592301316 1 1
0.655086626963658 0.618165063916727 1 1
0.696535896878611 0.658718897466181 1 1
0.710280877451927 0.676459081396031 1 1
0.539359726553787 0.513667382467271 1 1
0.762084742142845 0.722023326637174 1 1
0.906644392609354 0.860463286501249 1 1
0.69501538338618 0.656860719944224 1 1
0.79766783939139 0.752987578552012 1 1
1.03251431015631 0.982212875141507 1 1
0.784845631251594 0.754436187773398 1 1
0.699194510176296 0.664385774834797 1 1
0.828446707715647 0.792246537227735 1 1
0.779688240312492 0.74810581863027 1 1
0.529709158044533 0.506144737765364 1 1
0.575619841459437 0.549937211543838 1 1
0.523514225858845 0.498853227154174 1 1
0.787870257191875 0.747823185412412 1 1
0.715615953522305 0.677253852782122 1 1
0.806420367545721 0.76449360484827 1 1
0.701824669119546 0.668699510503797 1 1
0.792877919589304 0.754056205576339 1 1
0.708555587359388 0.672451384279197 1 1
1.02112811327721 0.975776468088577 1 1
0.874773677664126 0.830862471177261 1 1
0.567134014380704 0.542477708804314 1 1
1.16168832221083 1.08998821270216 1 1
0.946004197496725 0.892251264416458 1 1
1.20853839430521 1.15218742273814 0 0
0.925657341299736 0.871012276275136 1 1
0.966586975896491 0.919176450657915 1 1
0.892378876589558 0.844057773206691 1 1
0.895763422330428 0.847524405278583 1 1
0.66276068037488 0.623952454880076 1 1
1.08703702267004 1.02891513500149 1 1
0.919263068086799 0.88156252894684 1 1
0.605129107837126 0.572223737508893 1 1
0.584791866603753 0.557625283935412 1 1
0.939649215474748 0.894828553966011 1 1
0.614109140475757 0.585183896181266 1 1
0.862157994814916 0.818756677719774 1 1
1.12624073999275 1.07630383568885 1 1
0.848506200069504 0.791370199078489 1 1
0.699514749248949 0.670610055205174 1 1
0.879445087130569 0.844688311048671 1 1
0.787775725419188 0.742504193000906 1 1
1.0093766738229 0.964626897177523 1 1
0.90054577253628 0.861795928751881 1 1
0.689589179885724 0.655481402094485 1 1
0.433980826664772 0.39964548201925 1 0
0.872977812575294 0.830701291888893 1 1
0.717285229994776 0.680312276071871 1 1
0.53265943772059 0.502360802102427 1 1
0.928330119478626 0.887503288110583 1 1
0.835596679492257 0.792185810705446 1 1
0.751492235573815 0.713157650465226 1 1
0.758668746690276 0.729313568063924 1 1
0.733706317233057 0.704158451266073 1 1
0.580284526375646 0.55047425783427 1 1
0.748235214837707 0.716325644130986 1 1
0.734953143388804 0.700856115745299 1 1
0.75258054101761 0.723367162063334 1 1
0.617590812000685 0.589344352383287 1 1
0.720528558557815 0.683013816690043 1 1
1.45658396692945 1.37499372681284 0 0
0.894252135917463 0.843986453641077 1 1
0.497228844322447 0.47137690180515 1 1
1.13859851860884 1.07730220665467 1 1
0.621934343835719 0.594993270138447 1 1
0.711742518130172 0.675926337061227 1 1
0.924972654656897 0.885740799208446 1 1
0.716184161848956 0.681944707817866 1 1
0.893078743790184 0.853351072849085 1 1
0.845076981706332 0.805140015747293 1 1
1.1489992117998 1.09410706289752 0 1
0.955998106336085 0.90803074017331 1 1
1.22964678902923 1.1663016748462 0 0
0.590830315929624 0.563622138592033 1 1
0.460394475393561 0.438184809223856 1 1
0.928617022657534 0.883323396010634 1 1
0.433580681271575 0.4158996823419 0 0
0.90009511052809 0.859863529740363 1 1
0.746817898129425 0.698997812637278 1 1
1.00327634183658 0.939160709435648 1 1
0.826758736167059 0.781568763727256 1 1
1.01951704580095 0.958261623258387 1 1
1.25115198235082 1.17523807689782 0 1
0.629173310319148 0.596943109421109 1 1
0.991288850997299 0.94807549984837 1 1
0.87921477056497 0.836838833360069 1 1
0.661675477479969 0.632370408292966 1 1
0.642038224367131 0.607722831030061 1 1
0.880446624878218 0.84091370504415 1 1
0.893985920461558 0.852382351959263 1 1
0.706693096284036 0.668619426732975 1 1
0.873654304348521 0.833509306123967 1 1
0.904733063399618 0.866660530997858 1 1
0.968747094303909 0.924809804702752 1 1
0.862572964775127 0.81616588423908 1 1
0.811204051453513 0.762251611470627 1 1
0.813904953202525 0.770809968373403 1 1
0.881364236025559 0.835864975578401 1 1
0.706967278490394 0.675662252893464 1 1
0.839802790757184 0.79841249578987 1 1
0.58905061928931 0.566818343959924 1 1
0.989041840960844 0.94446779765824 1 1
0.707665521994344 0.677277570237381 1 1
0.814413027832841 0.767233018575561 1 1
1.06275136521438 1.00697044378366 1 1
0.885351891072278 0.842337064021788 1 1
0.727751409749985 0.687663256701937 1 1
0.692223385763818 0.660021225867997 1 1
0.736326818058054 0.697763796729745 1 1
0.789480774669683 0.751319229839943 1 1
0.62986349244118 0.600455701262017 1 1
0.837503722023901 0.798003513758942 1 1
0.92718772650955 0.886711163253591 1 1
0.85896000645978 0.819499245629751 1 1
0.598461495526732 0.572511656973152 1 1
0.727757301530278 0.692373890823478 1 1
0.895675544682997 0.839855853536448 1 1
0.8433801638568 0.803321626223242 1 1
0.49428127737921 0.469129968935787 1 1
0.702957119504007 0.674866648718522 1 1
0.605273097696704 0.573821019680063 1 1
0.551912375356383 0.524174458679177 1 1
0.909542490790545 0.86633083524363 1 1
0.847317593177706 0.798668249626165 1 1
0.731200535331711 0.704649183132628 1 1
1.01454221586588 0.96163521385758 1 1
0.765278063265059 0.727236624972888 1 1
0.617180325908648 0.581315873743939 1 1
0.808823232380956 0.763879150319204 1 1
0.638984365188249 0.613536267667133 1 1
0.645355297372348 0.612575851858122 1 1
0.760250069656324 0.725330676084996 1 1
0.807067731725159 0.771701305643047 1 1
1.07609577060947 1.01829697047298 1 1
0.593795219599748 0.558447603643458 1 1
0.623462307588458 0.593287541788978 1 1
0.650965089714467 0.628304477693174 1 1
0.631860640674143 0.604610148809789 1 1
0.560449124737302 0.527550053894345 1 1
0.872634568260124 0.83204451720394 1 1
0.78408707569552 0.74469897778112 1 1
0.570129680589255 0.54701480061749 1 1
0.47948301125079 0.451832187010739 1 0
0.720272644929258 0.681148414929229 1 1
0.813613132404831 0.768923019027287 1 1
0.541411895474593 0.513768554973764 1 1
0.665815741526902 0.633726290031726 1 1
0.803732950593789 0.767310611955163 1 1
0.83670132104893 0.797187648930298 1 1
0.462617275768471 0.438377856369128 1 0
1.00670164175034 0.955242738879912 1 1
0.838771703554913 0.795466560731748 1 1
0.816873895380771 0.775344868998506 1 1
0.911192293704162 0.868644003646726 1 1
0.924971151832271 0.880885473481247 1 1
0.774524460003814 0.735289456161503 1 1
0.737943843293162 0.708837469743973 1 1
0.829372710909266 0.790453045266925 1 1
0.544602680167951 0.512560858844614 1 1
0.678862035467039 0.643771422514496 1 1
1.28328468127398 1.2148420314066 0 1
1.52946628652198 1.44591658645107 0 0
0.877261409442669 0.841890653208545 1 1
0.769104037227682 0.727522434057158 1 1
0.654461797021537 0.630561046976776 1 1
0.82706732888493 0.78652926302316 1 1
1.06466776666268 1.01979421777615 1 1
0.630809140336754 0.600236474612074 1 1
0.484332523207318 0.459822611567168 1 0
1.14862603467281 1.09122241537617 1 1
0.752144996326277 0.717647300747374 1 1
0.510276349901675 0.479616823476956 1 1
0.71650440414 0.6815977867224 1 1
0.600809781828912 0.562671706038066 1 1
1.0149546259568 0.963628432624018 1 1
0.909548181019223 0.855708674267926 1 1
0.953886295679878 0.904616573191255 1 1
0.719353137249592 0.68318255734452 1 1
0.566578754650103 0.533084080406997 1 1
0.685082946994909 0.658261221488671 1 1
0.974499571031845 0.928309286049991 1 1
0.793822474332754 0.751198782981969 1 1
0.852259721663402 0.813857593974006 1 1
1.07594332433536 1.02973954454443 1 1
0.820817577605339 0.779604119254576 1 1
0.626832430284641 0.59859813752022 1 1
0.68167199976785 0.652778128714839 1 1
0.734772043321882 0.703961695053958 1 1
0.978238431661037 0.933453047490103 1 1
1.08374915402507 1.02596515560283 1 1
0.591697633627029 0.565157848828546 1 1
0.999313883424577 0.943456910489921 1 1
0.861962819019656 0.820265923399088 1 1
0.842807357746891 0.802345484159479 1 1
1.12256652133349 1.06185762883614 1 1
0.610513604904998 0.584500074813813 1 1
1.08753522767153 1.03510825520736 1 1
0.76706570616851 0.732026594117628 1 1
0.774502769013344 0.740026266924164 1 1
0.753420100686253 0.717314506382482 1 1
0.75197177950631 0.710930033144916 1 1
0.645611828025397 0.614318796439035 1 1
0.729334664153504 0.690677076934674 1 1
0.629323648142202 0.60095924360548 1 1
0.783943729952746 0.749434935113055 1 1
0.690783723303864 0.659625086695348 1 1
1.02152247103378 0.962929942837447 1 1
0.910077474612194 0.867931258166863 1 1
0.494443687802561 0.470092566749066 1 0
0.692061546635853 0.660533152665255 1 1
1.00930454236616 0.951142536161335 1 1
1.19958455370947 1.16522232111063 1 1
0.655076448597822 0.629557155191914 1 1
0.74880609189029 0.712288733393218 1 1
0.599864597909272 0.568552900462307 1 1
0.725194673958384 0.689753713317733 1 1
0.720824711640223 0.689268917414636 1 1
0.562325635745769 0.537063090412921 1 1
0.77576730900918 0.736135721414035 1 1
0.437932271192681 0.41911761305477 1 1
0.763141363772012 0.718187533404874 1 1
1.1339100234919 1.07199294930848 1 1
0.699426934254442 0.666072340551126 1 1
0.654642530717905 0.619820115605958 1 1
0.839476689148521 0.803580281576948 1 1
0.986730200868355 0.944986887628047 1 1
0.69377668735602 0.653739717948916 1 1
0.841560069077397 0.793691204715417 1 1
1.16220324111783 1.10594263253531 0 1
0.87644057598156 0.837056195554693 1 1
1.11488799916203 1.05925888451072 1 1
0.982140728102153 0.93823755565845 1 1
0.874172771093662 0.825558213796368 1 1
0.748445840408613 0.719628648732913 1 1
0.773420251132187 0.739906684346169 1 1
0.647767034726223 0.615334784685706 1 1
0.485934514380971 0.462204260050083 0 0
0.778061236892578 0.735530387665139 1 1
0.924623382509796 0.880640075297408 1 1
0.844653016825287 0.806243920957818 1 1
1.2008772846691 1.13301785300337 1 1
0.789044910732789 0.754305265580736 1 1
0.78772269037126 0.752125844803431 1 1
0.765997360249098 0.733592580379823 1 1
0.705262932918729 0.660606770915332 1 1
0.729427827665868 0.697563329282367 1 1
0.7095794277069 0.669800323577715 1 1
0.592270057860378 0.567721127260335 1 1
0.687237483784438 0.650309877042624 1 1
0.466857097447143 0.446244797695099 1 1
0.75227549235641 0.720647057500188 1 1
0.558182358989113 0.530694370993267 1 1
0.889947159715937 0.849843708547815 1 1
0.941621512924403 0.895337712867845 1 1
0.727121178248297 0.696581278950263 1 1
0.653801295539555 0.620480843865848 1 1
0.968624233544688 0.916701591020349 1 1
0.876341372595284 0.828110884289679 1 1
0.853153523581468 0.816146214890825 1 1
0.980489236982612 0.937469416820285 1 1
0.697683381988262 0.661531852904027 1 1
0.861922304818058 0.816850114871578 1 1
0.841758975409063 0.804833404263807 1 1
0.80777260534993 0.769615718940291 1 1
0.496653554978053 0.472964180100214 1 0
0.921937613901997 0.879369238082567 1 1
0.651559697286263 0.616478631796196 1 1
0.67970714158875 0.643553138288319 1 1
0.66320131061125 0.625748987422231 1 1
0.805787352231886 0.772083785583957 1 1
0.967108950107527 0.918317583568432 1 1
0.667795573066858 0.627969497632177 1 1
0.745205726727432 0.70453279460704 1 1
0.740370177804406 0.691433464409745 1 1
1.01870336064512 0.973218676847734 1 1
0.585571628273273 0.561889739032842 1 1
0.884861754762344 0.849282800201538 1 1
0.867331210012519 0.824004809105446 1 1
1.06431753038839 1.00730665993509 1 1
0.922906586031405 0.880181770671576 1 1
0.694151193671648 0.667427618155779 1 1
0.982619175788175 0.924221303681109 1 1
0.536838750470937 0.510056157206783 1 1
0.794809324595569 0.755313718672065 1 1
0.530676976842211 0.503222897765253 1 1
0.93910432659624 0.882701514696266 1 1
0.75813820091511 0.721105731370347 1 1
0.701465994915089 0.667969564092034 1 1
0.82884067314492 0.787190807839381 1 1
0.842766970233864 0.802426367260757 1 1
0.510109704561466 0.48665612246666 1 1
1.02133094923295 0.970520353748921 1 1
0.99733116947817 0.938205111578045 1 1
1.03075695805797 0.977131078922066 1 1
0.818595135447224 0.780662590562528 1 1
0.799054121099847 0.762037611485323 1 1
1.07741810215415 1.01776033673992 1 1
0.776252277046515 0.742534282735253 1 1
0.794647462681383 0.753201857601134 1 1
0.757064584032267 0.728010934406888 1 1
0.705811854957985 0.671137379446915 1 1
0.643781218012689 0.613799961643356 1 1
0.786741710251991 0.743630540554612 1 1
0.718090548119417 0.686100781121423 1 1
0.565104929425564 0.543464136211612 1 1
0.934067427883869 0.88229373746941 1 1
0.692462122899257 0.663282432446025 1 1
0.471721477393085 0.449242785687987 1 1
0.710643032187617 0.683889616737387 1 1
1.0060403543237 0.957569716634092 1 1
0.775355535332242 0.737702520302098 1 1
0.608486441947127 0.578480519891807 1 1
0.785649982837654 0.746459879770389 1 1
0.610556300850906 0.582499957445292 1 1
0.592305378517561 0.567343330234252 1 1
0.902269992866777 0.863731201459346 1 1
1.01787219597342 0.975546302057004 1 1
0.78785161138338 0.750525296472839 1 1
1.07361928596268 1.02772747927006 1 1
0.802260131274851 0.75168521235892 1 1
0.862391978335368 0.820138067106447 1 1
0.875168175038188 0.83542287636311 1 1
0.794387112380767 0.752410711897541 1 1
0.80098013782167 0.766813092248973 1 1
0.723468287797651 0.686243080047989 1 1
0.73626117565486 0.703550037761205 1 1
0.645190609188519 0.614619964171037 1 1
0.950248572286198 0.900500272829748 1 1
0.761646751365398 0.715681301285109 1 1
1.01957048312841 0.960051931062928 1 1
0.512902617867267 0.487750625597426 1 1
0.972685119764438 0.922268720303822 1 1
0.996691721323947 0.947141976642652 1 1
0.721586428331682 0.68567489099955 1 1
0.781023652153571 0.743676428928359 1 1
0.835441253411916 0.796786125919241 1 1
0.671471088922275 0.640929655371352 1 1
0.693293359138881 0.685558531930243 1 1
1.07985520257004 1.02595358139193 1 1
0.561072029403164 0.531326445093894 1 1
0.843996185311141 0.803950964108003 1 1
0.830580220850396 0.78990918585919 1 1
0.533767916584472 0.50832710891563 1 1
0.56523507691195 0.54185662254332 1 1
0.955258927050334 0.906725185062492 1 1
0.697187753932161 0.667249942509722 1 1
0.547282368078854 0.518086431134635 1 1
0.542436341046007 0.518664825902194 1 1
0.842765300332983 0.803463429629876 1 1
0.665472479398225 0.635744433662812 1 1
0.636382172302424 0.607140235220571 1 1
0.839945315334907 0.798649397498961 1 1
0.889283483631888 0.842679065419854 1 1
0.733716111083541 0.696222396993242 1 1
0.845946118170657 0.810261556138608 1 1
0.821998763273387 0.782975856017797 1 1
0.662143406172333 0.635037507808305 1 1
0.955668387998387 0.905665318827953 1 1
0.670901919957774 0.638346434355041 1 1
0.974479701284544 0.930236840899916 1 1
0.474653622956554 0.449792752553611 1 0
0.481490159474639 0.459353202067769 0 0
0.951559651388001 0.909682189659717 1 1
0.905929667010081 0.867259516216068 1 1
0.891099631659685 0.848935928201064 1 1
0.730795979764585 0.69484155120894 1 1
0.713742239667323 0.678135488693307 1 1
0.686022837103424 0.657806795679983 1 1
0.662076416681715 0.625038052551138 1 1
0.783158289068074 0.738343741493609 1 1
0.483388074766185 0.461005951230528 1 0
0.942442250682322 0.895004788666927 1 1
0.58332396067807 0.558303438188898 1 1
0.814772632922927 0.778418857915557 1 1
0.410148956864259 0.390806115135945 0 0
0.664280735679491 0.630607038669979 1 1
0.561188258841202 0.535493869079587 1 1
0.784308931718903 0.747591724186934 1 1
0.699145819862503 0.666484780326779 1 1
0.719197121425476 0.686045844697233 1 1
0.998951117197371 0.956501482949622 1 1
0.850091296797886 0.806564994383341 1 1
0.68819489525055 0.654723847277963 1 1
0.656917175679081 0.63028467850703 1 1
0.844190261279325 0.803891214401847 1 1
0.918252205469295 0.8762765788628 1 1
0.737177203681735 0.696579441432794 1 1
0.605364231851042 0.585084855119726 1 1
0.867524920598438 0.826743637230219 1 1
0.851898669665183 0.814735652360569 1 1
1.12491680828995 1.06608098173128 1 1
1.05417208749226 0.999714251825877 1 1
1.00625196864492 0.965063311634774 1 1
0.677496373321548 0.640136161034645 1 1
0.805545245651457 0.764816402627353 1 1
0.625293579910646 0.590966078546277 1 1
0.931325670461733 0.897589487997919 1 1
1.17499798477609 1.11076629939955 1 1
0.821156878289634 0.778726895276775 1 1
0.759273214700005 0.726490903639104 1 1
0.633114933513799 0.603278727503363 1 1
0.82446507717791 0.780927281160835 1 1
0.757628793218853 0.713214470138556 1 1
0.882340031450741 0.843327728804166 1 1
0.673379378572628 0.645032097383456 1 1
1.23503054637423 1.17275583470806 0 0
0.820944316429186 0.779011964744689 1 1
0.796390231506099 0.76101775436375 1 1
0.860629661547373 0.822998508531634 1 1
0.887575740909213 0.849896707743197 1 1
0.835787453267852 0.792604734056584 1 1
0.958632744314471 0.90724165251533 1 1
0.827540309250927 0.784817184525747 1 1
0.690164820642832 0.663070706965535 1 1
0.819123423619638 0.778645473692785 1 1
0.541689803968132 0.517415159257442 1 1
0.383619082026131 0.362168314250759 0 0
1.09788015379548 1.04980171358599 1 1
0.403235091217604 0.3856503229905 0 0
0.901361814638045 0.849634524891349 1 1
0.610887391726755 0.576926540903721 1 1
0.680201425681299 0.648256686911968 1 1
0.947545074713495 0.892534091915965 1 1
0.706345066354594 0.672931833896692 1 1
0.864476520877996 0.824707885932122 1 1
0.726703201462224 0.696876000762808 1 1
0.740916022654643 0.700396283511483 1 1
0.615230430254607 0.585986183474145 1 1
0.70996209917215 0.678136525378471 1 1
0.538513805967896 0.511638751833036 1 1
0.873674118387639 0.814390873320778 1 1
0.674680553698834 0.644076969355788 1 1
0.925066102400951 0.876655384891286 1 1
1.07925120588786 1.02155698212286 1 1
0.836296709963195 0.791126693874114 1 1
0.736800983458347 0.697581651649049 1 1
0.996056321605424 0.954954211975904 1 1
0.936542622066767 0.88013127673103 1 1
0.793275245599381 0.753881581732994 1 1
1.05005662566339 0.998027341568648 1 1
0.914763087898874 0.872171591273208 1 1
0.604736369016341 0.575727115477686 1 1
0.576266761931092 0.549218916157534 1 1
0.665151293299589 0.627980470244675 1 1
0.687971892834269 0.648999884739847 1 1
1.04944867557337 0.995852781889132 1 1
1.01271734513116 0.970095781479416 1 1
1.00049648964172 0.948407922574992 1 1
0.972781271482446 0.927577173453992 1 1
0.969709058932168 0.915066490043457 1 1
1.22384736926494 1.16136731475156 0 0
0.760362333654651 0.72088208837528 1 1
0.81537127937276 0.76172071598179 1 1
0.665687244014328 0.632169257019089 1 1
0.862097235929329 0.822392656823361 1 1
0.604412774187796 0.578974408458883 1 1
0.834986742484281 0.792260519479412 1 1
0.868997739364959 0.832865676479521 1 1
0.984754020807792 0.934107735055253 1 1
0.482339760223801 0.459727951615988 1 1
1.0193202450456 0.97330900078477 1 1
0.956140651037818 0.910933616560634 1 1
0.641329110128195 0.61354238507859 1 1
0.926116619598522 0.879923450733358 1 1
0.978731165221398 0.9295882129696 1 1
0.763105772962745 0.722295062705658 1 1
0.952064058069403 0.909667123500437 1 1
1.08032790534919 1.02646130731711 1 1
0.874833091584639 0.831368604094191 1 1
0.615994520669046 0.583938239783791 1 1
0.922851851523821 0.881003819572678 1 1
0.755267989820947 0.72031455001628 1 1
1.00535846077198 0.960003289889537 1 1
0.746054227116616 0.710747183648029 1 1
0.65677510814347 0.624015079941432 1 1
0.906762954407881 0.86260146300313 1 1
0.751797497132467 0.713873929118258 1 1
0.98781080521994 0.941986920282646 1 1
0.519553306842442 0.493310600758392 1 1
0.949518462076803 0.910190815573978 1 1
0.886561924688303 0.848163847580983 1 1
0.798298215710167 0.759564073372432 1 1
0.88116700232871 0.838256505354942 1 1
1.02536083234153 0.969567230020961 1 1
1.03627181192796 0.990841262131335 1 1
0.710871925812531 0.674416373847429 1 1
0.970779166430126 0.92645755650047 1 1
1.35451337182795 1.28620612364555 0 0
0.911486474693948 0.865117717134846 1 1
0.769347245434671 0.734934363039206 1 1
0.564613665723523 0.53595778239607 1 1
0.704808244820756 0.67446597652197 1 1
0.562177235664088 0.534979204592616 1 1
0.717018175416928 0.686167712551384 1 1
0.917403405572954 0.869520630486455 1 1
1.09895997832208 1.04462959167254 1 1
0.976833081974025 0.931851469236246 1 1
0.907375613269185 0.861094211873758 1 1
0.631527355880223 0.603813108299599 1 1
0.662810481129579 0.619444400665331 1 1
1.19944712231943 1.13407769013835 1 1
0.711930742206459 0.681011432715643 1 1
1.04875223342982 1.00261894567871 1 1
1.21855787884333 1.16419398566484 1 1
0.850924449238403 0.80543525914553 1 1
0.675227404795942 0.645728169480445 1 1
0.689246216378258 0.657297756092893 1 1
0.536636045677958 0.511459424336527 1 1
0.758688071700385 0.725307282716378 1 1
0.683177534643829 0.651299864762447 1 1
0.873678852879129 0.831811537215107 1 1
0.531162316277586 0.507018861439533 1 1
0.722147517301365 0.690732911048216 1 1
0.990922738270704 0.936198606447479 1 1
0.844588423881711 0.807704847253926 1 1
0.683232543033406 0.64960684219173 1 1
0.81329734355246 0.777033309620041 1 1
0.658550524721129 0.627517827392469 1 1
0.586453479625146 0.557600247494583 1 1
0.952083448917393 0.914101711206545 1 1
0.994627157143451 0.941882061401687 1 1
0.904319325119297 0.862002507631261 1 1
0.691310789424832 0.653942095829583 1 1
0.85362808158117 0.803500109241492 1 1
0.698452914937141 0.661520881904767 1 1
0.945254266580303 0.899682138757244 1 1
0.792277773267998 0.757037983284099 1 1
0.941482315454169 0.898227997301152 1 1
0.728206720667827 0.692188845764109 1 1
0.893275208194376 0.851171221058494 1 1
0.811661068495809 0.769989901200502 1 1
0.806241523979938 0.769157195022004 1 1
0.542535294426932 0.512355631264197 1 1
0.857610017999783 0.815147808100105 1 1
0.825691897038269 0.789727209260398 1 1
0.744494658364704 0.715690782823045 1 1
1.01903137474926 0.972105877238251 1 1
0.74550804521177 0.709829424634714 1 1
1.11051090320843 1.06187191434352 1 1
1.02654518896339 0.969727645858482 1 1
0.608934467856303 0.583142526000059 1 1
0.907884429575107 0.86136513223704 1 1
0.725152009169587 0.685837939838507 1 1
0.939016993056661 0.890059116131623 1 1
0.736589744436077 0.706713598205103 1 1
0.865923830858907 0.825395887026082 1 1
0.723018047331579 0.690565990909068 1 1
0.766230322544214 0.724229040818602 1 1
0.907586171786434 0.862033236855782 1 1
0.761074823735959 0.722114768334862 1 1
0.764133329372712 0.721023686780059 1 1
1.11978681403412 1.06775556769213 1 1
0.75581705330027 0.714845170553508 1 1
1.16505866343803 1.1058234479554 1 1
0.561058329332463 0.536671240976742 1 1
0.786434302671769 0.740058505261977 1 1
0.883484618221299 0.844563973759704 1 1
1.01136528560568 0.97056930361077 1 1
0.82900162997434 0.786929219283427 1 1
0.593031727277054 0.564361624630695 1 1
0.955163855633581 0.907562148796771 1 1
0.52440967997742 0.500930178005104 1 1
0.992056471013042 0.942871201737366 1 1
0.795672779814315 0.761368250058743 1 1
0.974927719321666 0.93218395907683 1 1
0.768199261992651 0.732187320891382 1 1
0.852816342354407 0.820855039121501 1 1
1.01068640069514 0.953556859547653 1 1
0.775138305891004 0.741124507766503 1 1
0.674830164687909 0.640259420068639 1 1
0.767883612046015 0.713279532812575 1 1
0.792499567400991 0.758622393387389 1 1
0.994094204066665 0.940852271686264 1 1
0.679352812762767 0.642458523675402 1 1
0.575465300418313 0.548021116006323 1 1
0.749204440703996 0.711830315642924 1 1
0.897165723104896 0.856275492032476 1 1
0.739115318217478 0.70528804882413 1 1
0.711427529071807 0.676349865363857 1 1
0.930561896275405 0.891207024382819 1 1
0.834273418869008 0.797135569739191 1 1
0.705359019988892 0.668109899882961 1 1
1.00487028334659 0.964566897128036 1 1
1.04511757674265 1.00628896339845 1 1
1.24861895605384 1.1863647016271 0 0
1.06314209599714 1.01152291097119 1 1
0.664558322349965 0.634073794329881 1 1
0.997327428389247 0.924853627549844 1 1
0.72391393107417 0.687514910105898 1 1
0.962021996623268 0.921146984657876 1 1
0.568818939055037 0.53826982811219 1 1
1.07884846788284 1.02851362387499 1 1
0.588643357597012 0.551367196358582 1 1
1.23694870300462 1.18516408017373 0 0
0.608335852886723 0.577842603031516 1 1
0.699874298550591 0.662082888120399 1 1
0.648140824635344 0.619420422908079 1 1
0.547354097546909 0.518879367915974 1 1
0.961797402845176 0.914010202409514 1 1
0.951838269649639 0.913320766347376 1 1
1.17383439134081 1.11519098749845 1 1
0.889242554937592 0.852113393546849 1 1
0.747717710701546 0.712477632349893 1 1
0.922654069011526 0.880825879737079 1 1
0.839489674162178 0.799309107220582 1 1
0.929685988409057 0.883195525555543 1 1
0.61687406209711 0.583765769226436 1 1
0.844845694319216 0.810145150318811 1 1
0.829915096105668 0.791432473229477 1 1
0.965049352257246 0.911195068991075 1 1
0.773970113504795 0.733413657554433 1 1
1.03694634262692 0.989560863290656 1 1
1.05525665761627 0.997462287712131 1 1
1.17162050124321 1.11462852688375 0 1
0.651590592914017 0.616671071718492 1 1
0.70125112894945 0.666399334314864 1 1
0.733837905215515 0.691843826546032 1 1
0.701036273251677 0.670692085902354 1 1
0.528760293802398 0.504201228934337 1 1
0.457368040115638 0.429558039495369 1 0
0.816310716794509 0.772959862459056 1 1
0.962410630182491 0.913939408042292 1 1
0.499616169204299 0.47660588057599 1 1
0.904331478481965 0.857790031673624 1 1
0.642301464326987 0.612162885128607 1 1
0.516309000575315 0.482070685767282 1 1
1.03860174526343 0.985569809816462 1 1
0.576516350884674 0.551508628469105 1 1
1.12506260918167 1.07445675170168 1 1
0.767070379437696 0.733668531532678 1 1
0.960364191380249 0.92147159380693 1 1
0.720618141347253 0.688055526411559 1 1
0.64891708120736 0.610841223857926 1 1
0.768233417505433 0.725541220794121 1 1
0.914985697429693 0.870934343207167 1 1
0.761128204567063 0.724194606750082 1 1
1.26506847877437 1.20108604320721 0 0
0.684812432692903 0.651464715836101 1 1
0.593043966684465 0.563606499782352 1 1
0.674292062789003 0.639105874202997 1 1
0.772857481949511 0.738340625234868 1 1
0.821378859587738 0.773502973740734 1 1
0.646792921567972 0.61053894550545 1 1
0.916473082704714 0.874936064396422 1 1
0.814948401973253 0.766745767946442 1 1
0.835271733669932 0.795108905597431 1 1
1.05799567161918 1.0073179009171 1 1
0.569696452848022 0.536044253539889 1 1
0.897911754083183 0.852836607646152 1 1
0.667539781100651 0.637100732399342 1 1
1.03392298330774 0.97534331779495 1 1
0.932059676449393 0.889898387295456 1 1
1.27720255039001 1.22009323729897 0 0
0.625239825668344 0.599665045485963 1 1
0.495868931928212 0.468152261323739 1 1
0.754217663841443 0.714434915208603 1 1
1.24388597649183 1.18590290164342 0 0
0.876922289863755 0.824899383658329 1 1
1.06189494035426 1.00646212504753 1 1
0.769355679015214 0.728947777574607 1 1
1.05721156212654 1.00595251092269 1 1
0.808201396107526 0.773880032017099 1 1
0.78975945434747 0.760776459525105 1 1
0.831238961452829 0.791005858270466 1 1
0.919785116670441 0.862081204144849 1 1
0.884682801116802 0.8403312559449 1 1
0.937801903149201 0.886361959218372 1 1
0.734171767245737 0.697517806012876 1 1
1.11565857212844 1.06308849425457 1 1
0.918909109612465 0.877269167115099 1 1
0.838894930294476 0.79889839022132 1 1
0.801621589539358 0.759292847189734 1 1
0.831200889341358 0.787340539706652 1 1
0.850404085159328 0.809707405388407 1 1
0.718113418817361 0.683892426576343 1 1
0.866672107115979 0.823698270967049 1 1
0.892285401709876 0.845310849523627 1 1
0.696009638627698 0.657703275009914 1 1
0.805280053165771 0.761750280292814 1 1
0.910201320671445 0.866578408285457 1 1
0.933569381889984 0.891726141716481 1 1
0.645265547607741 0.615460798190076 1 1
0.922695493295365 0.88241817368082 1 1
0.42758824676006 0.407667765500493 0 0
0.633303858676412 0.602407269346011 1 1
1.21305342913223 1.14317325921341 1 1
0.953562260102736 0.903854874164388 1 1
0.760684115435454 0.720090696277676 1 1
0.685307142639058 0.651795364738483 1 1
0.570829849793594 0.539936180329284 1 1
0.682487023911225 0.649564395852256 1 1
0.59448721252528 0.566504287776359 1 1
1.24577198314223 1.18987436688874 0 0
0.93942099220031 0.893540239306261 1 1
0.835243683003067 0.800337235600541 1 1
0.921676277789768 0.867798978095801 1 1
1.01268087333958 0.961287929318803 1 1
0.766281142014418 0.721387131825991 1 1
1.04712806750051 1.00074784604066 1 1
0.918573916474459 0.872034787764987 1 1
0.807973046554271 0.773768881264115 1 1
0.892068205151932 0.829055127949563 1 1
0.569578370028607 0.543305298976134 1 1
0.912307934759858 0.868195986440724 1 1
0.556083392348048 0.533051244283753 1 1
0.778334564789457 0.739180043425791 1 1
0.514948375769569 0.485281743369031 1 1
0.644175442354775 0.617215628840738 1 1
0.664895065013982 0.639532900461665 1 1
1.05225281415219 1.00099082471179 1 1
0.871571687878779 0.835426852012022 1 1
0.916363419945501 0.869868367727133 1 1
1.08073173756785 1.02916737087352 1 1
0.649194412406955 0.622200891996808 1 1
0.665247391136962 0.631757096735479 1 1
0.922530082156873 0.87596826502101 1 1
0.827172795170664 0.78325919675763 1 1
0.90752005859635 0.865053877102566 1 1
0.994251697874817 0.937753781364204 1 1
0.856145906724047 0.81250072492864 1 1
0.571608864690263 0.542304272488345 1 1
0.687661309014197 0.661532501818568 1 1
0.769190221485157 0.729103640079293 1 1
0.921579160369977 0.886626338220494 1 1
0.783929568557877 0.748448044450792 1 1
0.613703254445011 0.585967118954799 1 1
0.841786965822439 0.798399524477276 1 1
0.691914592152785 0.660784774228394 1 1
0.640898918778064 0.602518752135246 1 1
1.03549893226665 0.987521440233183 1 1
0.711839204578096 0.675351205380168 1 1
0.75818082853965 0.713983710560031 1 1
0.775562776275737 0.733327368853117 1 1
0.887228663377142 0.848194611169583 1 1
0.887299359387905 0.848870669522678 1 1
1.1182404000727 1.05897552612516 1 1
0.663706437998354 0.630696698343057 1 1
1.08082950654231 1.03436579665023 1 1
0.651885766760565 0.620446118332212 1 1
0.643109431827899 0.608105819113687 1 1
0.846985042592922 0.806151210803799 1 1
0.858581848866379 0.809276732030038 1 1
0.713264379608451 0.677376415122473 1 1
0.728045652488414 0.694333776395064 1 1
1.04297860243491 0.989135386854789 1 1
0.702733198408293 0.667560812212687 1 1
0.557498900077848 0.53158906799608 1 1
0.967816378683717 0.919646466446237 1 1
0.848211193138089 0.811063965713407 1 1
0.753652751237082 0.709837757004084 1 1
0.594872628010122 0.568209395905177 1 1
1.12196148951101 1.06680079952732 1 1
0.965363805563401 0.923721576781298 1 1
1.00693884080095 0.959176593613692 1 1
0.760349741843375 0.715916239279067 1 1
0.796362992772713 0.762271136318133 1 1
0.757807075626479 0.720837788691346 1 1
0.826278199130281 0.792325635605482 1 1
0.89317428646722 0.850564958375215 1 1
0.664983946595248 0.63212167801658 1 1
0.936978361091118 0.891427732917836 1 1
0.365211275857679 0.347612836801699 0 0
0.904618325465984 0.865330249551357 1 1
0.680312000816545 0.651027803821583 1 1
0.969716707945582 0.915604874064448 1 1
0.991371589968298 0.93922450676752 1 1
1.07346928541214 1.01863856509908 1 1
1.06937432815322 1.01362624580973 1 1
0.891103803466997 0.843162074102199 1 1
0.834027253987471 0.793638591219763 1 1
0.741050766940564 0.699935767517729 1 1
0.898167283705802 0.848909213245535 1 1
0.826515751861439 0.787168301304147 1 1
1.0660308438968 1.01843803661996 1 1
0.431110112512094 0.400040956945099 1 0
0.819525479845618 0.775551895286117 1 1
1.07957426174667 1.03249367878446 1 1
0.685404795769019 0.65881716733396 1 1
0.787909319977561 0.748439650211775 1 1
0.663650717087348 0.629642837476599 1 1
0.552820777335427 0.531687249743474 1 1
0.613143746620726 0.581457574850831 1 1
0.762761023667121 0.729504382373182 1 1
1.10064691645852 1.05310912465442 1 1
0.681862129102244 0.642556801686874 1 1
0.973644476305146 0.933658414444101 1 1
1.07496372149454 1.02165537796067 1 1
0.744398556152206 0.7075878112354 1 1
1.04912454712337 1.00068744267076 1 1
0.912479307465626 0.874455109216907 1 1
1.14170042860452 1.08286840544121 1 1
0.90439669612851 0.86714858932371 1 1
0.654088537984034 0.617214192554483 1 1
0.884602564005868 0.844919700049734 1 1
0.858579210463664 0.80621524628809 1 1
0.708027981499966 0.674474444103216 1 1
0.996004289494365 0.947371742957099 1 1
0.835992235547931 0.797634004296486 1 1
0.91680005042862 0.867451693196631 1 1
1.15850709889281 1.10246652466676 1 1
0.728837944009773 0.697503393955891 1 1
0.856151656052139 0.818382493236546 1 1
1.0882441533911 1.03545087682521 1 1
0.586074454214218 0.557625075441141 1 1
0.923665146968021 0.879072858469877 1 1
0.488042260498872 0.461880616637267 1 1
0.818390279905825 0.781989349814077 1 1
0.948668842595536 0.884486029869484 1 1
0.860153357778462 0.818307869454937 1 1
0.889357017633475 0.843471371835758 1 1
1.29207542300623 1.22416975450747 0 0
0.846492070203198 0.801962489279939 1 1
0.819490847292711 0.776660386496519 1 1
0.703999307146368 0.669733105091036 1 1
0.876076719004204 0.829706888012485 1 1
0.994785181609996 0.947189188353001 1 1
0.787007695903057 0.748203966567284 1 1
0.783847673098409 0.746265207177431 1 1
0.835074717088695 0.799171737952767 1 1
0.754710068791704 0.719224246681886 1 1
0.794495102048641 0.748698716825399 1 1
0.785169845797 0.748614466689256 1 1
1.08572501175346 1.03235102396577 1 1
0.771395723318779 0.731935123254699 1 1
1.20640042051173 1.14072538204994 1 1
0.682075345743486 0.652350129926585 1 1
0.576570780402154 0.544176928966427 1 1
0.923500767316748 0.881631929413666 1 1
0.852148764881229 0.808836891045102 1 1
1.05436130049881 1.00901337112233 1 1
1.05547469514471 1.00799684157693 1 1
0.949389761716285 0.895030615628141 1 1
0.982852284499331 0.944932824088495 1 1
0.7644406411799 0.725479859082882 1 1
0.654396447276688 0.628612229457425 1 1
0.850307068169075 0.80219588757979 1 1
0.68701685623239 0.655731640980696 1 1
0.880017850766842 0.8356646056429 1 1
0.566810016401664 0.540795502369706 1 1
0.47219637900929 0.441088117816084 1 1
0.835202776223155 0.798601930750289 1 1
0.928744682121349 0.881278217874205 1 1
1.00129211384284 0.953337622386403 1 1
0.745438690842996 0.707420113907294 1 1
0.739337524750195 0.704839708906463 1 1
0.944785893384157 0.900869996824211 1 1
0.830774103626638 0.786904159558013 1 1
0.668492590493745 0.63373213767554 1 1
0.91474195593835 0.868577378414278 1 1
0.650454002207622 0.621562450302286 1 1
0.891103539313947 0.842521855252478 1 1
0.917637432721817 0.875360005110498 1 1
1.0105811515145 0.95925162331238 1 1
0.542896919938806 0.517361583011698 1 1
1.1670666341161 1.11788417848773 1 1
1.13292784237281 1.07783381866838 1 1
1.03457228918555 0.966690719628595 1 1
0.799365863193079 0.757228287383249 1 1
0.641085123422704 0.609525355025442 1 1
0.769044994898196 0.725669460101809 1 1
0.769318139462388 0.736041792554392 1 1
1.21426816973472 1.15292893802202 0 1
0.848025629216093 0.805427388427349 1 1
0.779225257890972 0.745042297668033 1 1
0.784885415596701 0.74608065220529 1 1
0.447626314354321 0.422643559163636 1 0
0.883716691000343 0.847482591583127 1 1
0.736625451518509 0.699619784278942 1 1
0.651399298835623 0.628460146798189 1 1
0.799124725581109 0.763253077750272 1 1
0.790433156957575 0.751691515066801 1 1
0.457732596070177 0.436048507189369 0 0
0.882622877030282 0.839137475095644 1 1
0.726641863786524 0.698268914327314 1 1
0.81739503837994 0.77918766361983 1 1
0.721680247037211 0.69009419345326 1 1
0.872813726259918 0.823784713430063 1 1
1.00912639079621 0.965978322002987 1 1
0.670397111391573 0.635224539502515 1 1
0.934356595387633 0.887880272705737 1 1
0.775783639724566 0.741031479824315 1 1
0.886297950297257 0.848044711753779 1 1
0.792150758834695 0.751222210193039 1 1
0.795797006513056 0.759917657270124 1 1
0.920152260495011 0.877428099862874 1 1
0.915416413088476 0.864951170872129 1 1
0.602514292024311 0.576005990703495 1 1
0.527721019601039 0.506314404894743 1 1
0.851473110917684 0.809118268843546 1 1
0.733497647504596 0.698422905960424 1 1
1.05688934154131 1.00223421691134 1 1
0.995175511230363 0.945422104102516 1 1
0.798955275352291 0.760004000003972 1 1
0.796775023695269 0.765145960590541 1 1
0.529428083523039 0.50341029522863 1 1
1.01415149762432 0.971876634059761 1 1
0.606821705879725 0.582250489596227 1 1
0.40929997766409 0.389540880879711 0 0
0.84182105156349 0.790692881129368 1 1
1.12060505143099 1.06869033966754 1 1
0.944622448225814 0.896735853845873 1 1
1.03221897662116 0.975458866016041 1 1
0.911933668899766 0.865685581542465 1 1
0.843370603001545 0.802344118223655 1 1
0.942851975931781 0.890099952163615 1 1
0.796181526924271 0.754782306212937 1 1
0.639676223655899 0.613082630247519 1 1
0.854439332888968 0.808246625262899 1 1
0.914685146994833 0.869662879746763 1 1
0.911675680824338 0.864723906791164 1 1
0.683806264180139 0.650847295536099 1 1
0.746977929362356 0.705370865767142 1 1
0.951628028264253 0.910486481906682 1 1
0.641033748834183 0.596874987018298 1 1
0.958159361421127 0.910781377114765 1 1
0.911238781934786 0.868927234502887 1 1
0.866955392617139 0.832980084478056 1 1
0.840740680076103 0.793335224694419 1 1
0.684184885529113 0.647545327071855 1 1
0.663422000613487 0.631784919127438 1 1
0.790183891604499 0.746091326107029 1 1
0.71380801863135 0.678564489366071 1 1
0.779254573441097 0.744890342884731 1 1
0.682597247250822 0.653839044007077 1 1
0.738616802846439 0.701979645486255 1 1
0.475402342601655 0.446696528430716 1 1
0.881441754545696 0.83647945244209 1 1
1.09605159338824 1.03816856340552 1 1
0.72791284435911 0.699614517220571 1 1
0.566873318488281 0.534189180159555 1 1
0.564049255526291 0.538252326145408 1 1
0.799005711491145 0.769315874795619 1 1
0.57578979342049 0.544843062025331 1 1
0.867119118300108 0.822704839612987 1 1
0.729696970157214 0.687781142002661 1 1
0.9038262393696 0.847099183618755 1 1
0.932301035492977 0.887996437039105 1 1
0.8683129441505 0.825726782211371 1 1
0.813379453264238 0.769479640646044 1 1
0.808123884825646 0.764245813226527 1 1
0.977506067753668 0.92078078217928 1 1
0.569355236920154 0.54096762911795 1 1
0.720478835724425 0.684087857706359 1 1
0.687905361365318 0.656305625543649 1 1
0.851499343936974 0.812885000249786 1 1
0.911053874851182 0.871041246667811 1 1
0.57842462587086 0.552223325514843 1 1
1.10795267958096 1.06083324148794 1 1
0.988251150195165 0.943616468425753 1 1
0.785031012667157 0.743059137102534 1 1
0.577827088790782 0.548436405766997 1 1
0.823644559238405 0.789396177708301 1 1
0.766926207505301 0.728856373775964 1 1
0.3988860023425 0.380573576920859 0 0
1.20973716718239 1.15080602299597 0 0
0.57948012528279 0.550058332022305 1 1
0.4968193442581 0.469510613660529 1 1
0.655570599166167 0.627841634950175 1 1
1.35991577779775 1.28728635781677 0 1
0.857997237393003 0.817065945466213 1 1
0.675248495326286 0.641986133823709 1 1
0.880123312532029 0.837409060206944 1 1
0.513439986863341 0.482999391306842 1 1
0.721936158238669 0.684519352369923 1 1
0.676936426479157 0.638899925474529 1 1
0.582326445753352 0.554712873728714 1 1
0.767999926196726 0.734852134764223 1 1
0.678119802332728 0.646190938013808 1 1
0.945787039805771 0.899531405542188 1 1
0.661717111924623 0.632305772221317 1 1
0.79521028283692 0.749887990689404 1 1
0.69169867722345 0.656431964183372 1 1
0.528368291968207 0.504764453660049 1 1
0.822692503427321 0.781183682823472 1 1
0.990343143232693 0.949258164122465 1 1
0.707505655881043 0.677458425343771 1 1
0.834965128519456 0.79512117167228 1 1
0.531130971633671 0.50646880285553 1 1
0.742689338161278 0.702507537696456 1 1
0.997639385906683 0.924514123753964 1 1
0.949289235074067 0.908359117001204 1 1
0.813630760430126 0.777782909469746 1 1
0.671578643522183 0.642191817158806 1 1
0.655340553183024 0.6195480205342 1 1
0.738366492074308 0.696677252858249 1 1
0.641258221101529 0.611464593597549 1 1
0.810737432399223 0.764459983239756 1 1
0.93248084123669 0.880798379792182 1 1
0.793600992668367 0.75172016053984 1 1
0.969998852595196 0.909874619750705 1 1
0.66897432739151 0.641178814592487 1 1
0.702319792011194 0.672302090501247 1 1
0.736440047060479 0.701255421016931 1 1
1.00977832997332 0.966869695604049 1 1
0.794326796287331 0.759488595850371 1 1
0.808160353335593 0.775569110682496 1 1
0.915201725387495 0.860310430065995 1 1
0.480618716443108 0.457960090974776 1 0
0.641620771760906 0.615058083819131 1 1
0.95743165433513 0.905383264724803 1 1
0.881872950805339 0.839782597829007 1 1
0.896179702626059 0.852845666625424 1 1
0.607256084238057 0.57381111802625 1 1
0.728434718537623 0.692864148698622 1 1
0.713752193168369 0.670786071228621 1 1
0.595279892485372 0.567314815117948 1 1
0.627665785954972 0.599096294953515 1 1
0.607685245004294 0.582592077877157 1 1
0.452186374836758 0.432128765684994 0 0
0.991694226900556 0.943399454188148 1 1
0.599005027302872 0.568771167610544 1 1
0.972842840614555 0.917861898997041 1 1
0.861799599803508 0.819081338217206 1 1
1.06833644707666 1.01443496854553 1 1
0.982594162639681 0.93352905881643 1 1
0.775525293304269 0.732861928058819 1 1
0.870008476796568 0.830451851106086 1 1
0.752918720632099 0.714014601358176 1 1
0.96127105344629 0.904452644900691 1 1
0.838111613435317 0.799562162398344 1 1
0.734153909150086 0.695267809055283 1 1
0.925414186500549 0.882560572447919 1 1
0.693834072855878 0.663574735262168 1 1
0.789850209285125 0.74627455392369 1 1
0.731860307874 0.68932402979252 1 1
1.03186304988591 0.98940642070645 1 1
0.790053864806082 0.748685621797207 1 1
0.920577172271755 0.872624679566584 1 1
0.944545435297686 0.905965563617238 1 1
0.752796179428589 0.709357175530317 1 1
0.643822827172729 0.607549462117872 1 1
0.910172905924092 0.870507895933111 1 1
0.718304545894988 0.682675545144349 1 1
1.00577683191391 0.962492062158172 1 1
1.07934779589229 1.03217457491006 1 1
0.57135433816492 0.542642130863702 1 1
0.729934732022512 0.690983415424069 1 1
0.548635761390825 0.526202399809598 1 1
0.86607141002492 0.82561597839907 1 1
0.549051134065496 0.52170102534405 1 1
0.490378979722806 0.465662214266062 1 0
0.634257035800385 0.601998350302206 1 1
0.938321545415852 0.887855426825014 1 1
0.933317301976879 0.89086751933244 1 1
0.744230408402317 0.700944250932104 1 1
0.611254261151206 0.589814823004706 1 1
0.603232087929902 0.579092331581847 1 1
0.894159154644927 0.846052246148542 1 1
0.833402509119412 0.790306326653783 1 1
0.823974837821568 0.784449915629754 1 1
0.727335467200672 0.690072567560798 1 1
0.725064060882436 0.69615298389729 1 1
0.543492974733587 0.512379821761746 1 1
0.947027733148011 0.898275420880909 1 1
0.703576755849379 0.669923969346977 1 1
0.862081852271972 0.821646920457527 1 1
0.898311571651757 0.85850797772875 1 1
0.717859112011384 0.682041792704894 1 1
0.713776043461425 0.678479092992905 1 1
0.74037972289703 0.698697774453064 1 1
0.753238134921705 0.710253522867281 1 1
0.6805175090897 0.65657186753149 1 1
0.764997095843018 0.724066693657945 1 1
0.811117175079798 0.767593574874626 1 1
0.712402709642487 0.681938142765892 1 1
0.887524575570843 0.836977674484755 1 1
0.845904151264054 0.806828122587459 1 1
0.932187450953704 0.888807670440314 1 1
0.70533474892013 0.674070923302225 1 1
0.82255238504829 0.783110485346505 1 1
0.720704529142125 0.685707538832682 1 1
1.28574088681669 1.21885736915998 1 1
0.86586169854827 0.834070042992883 1 1
0.660350314799023 0.623754153596752 1 1
0.554207735348098 0.530342407650463 1 1
0.526339195428059 0.505536194416507 1 1
0.686574220181315 0.655920358354048 1 1
0.549793891332032 0.517448009782956 1 1
0.790261302712828 0.754125513468678 1 1
0.548854023090086 0.523776587034786 1 1
0.793724018011487 0.751228303447028 1 1
0.781836184613017 0.745279140130094 1 1
0.772586859418196 0.740463466229247 1 1
0.774926820598347 0.747732734170427 1 1
1.14868745410969 1.09441340878326 0 1
0.969214790139607 0.927085317649326 1 1
0.589348140854203 0.561822790934927 1 1
0.609126515911685 0.582398336151023 1 1
0.681758758585203 0.649280445890396 1 1
0.738234827469262 0.704687948091457 1 1
0.794092461865502 0.755756592962392 1 1
0.77425337751538 0.731893109855692 1 1
0.558167970907767 0.529050346896111 1 1
0.741899724127558 0.702073241322672 1 1
0.763441411240992 0.72855761805923 1 1
0.621374543429683 0.58928558725763 1 1
0.905715338199927 0.865502741360095 1 1
0.777368500426683 0.742926876726734 1 1
0.818808767361826 0.765996729333977 1 1
1.04173154769874 0.989021939074079 1 1
0.843441446921366 0.804560900482121 1 1
1.15645976710103 1.09583756626326 1 1
0.337105775053504 0.318814262021713 0 0
1.00720331828992 0.953701605223467 1 1
1.20467465283483 1.15323018465493 1 1
0.560756067783659 0.540024209701096 1 1
0.59308781624789 0.563374911982229 1 1
1.02987405434834 0.979810565952593 1 1
0.928146940601402 0.879145637978474 1 1
0.88696780154562 0.843364901909684 1 1
0.957996464689479 0.915859083179625 1 1
0.664660735690506 0.631173915715173 1 1
0.851071571237517 0.80792514717077 1 1
0.75013772093601 0.714404627925333 1 1
0.875060836480266 0.838253909099556 1 1
0.766737517832481 0.734867277746186 1 1
0.735186503989624 0.695661740580161 1 1
0.723591955545058 0.689325811305471 1 1
0.922439079732861 0.879493205498397 1 1
0.976840757802888 0.93348985254786 1 1
0.757838912511034 0.724809058754642 1 1
0.98586583101306 0.937288606433437 1 1
0.92035567510548 0.875274861190222 1 1
0.71084614681347 0.676161289695422 1 1
0.721672097898384 0.68111066732712 1 1
0.669065084780508 0.635944422849951 1 1
0.476905685805767 0.451268179073891 0 0
0.639083712003625 0.601279364021219 1 1
1.12783591302538 1.07395946033843 1 1
0.644238276892165 0.612323733559876 1 1
0.789217140526388 0.749003067898868 1 1
1.00235721413571 0.950830271262781 1 1
0.913967486658419 0.878699736080426 1 1
0.56030919743237 0.536381619850793 1 1
0.874899132263102 0.822960079148819 1 1
0.616212422798268 0.587846710410658 1 1
0.485457964059829 0.462204234530886 1 1
0.440830344381848 0.419957722511989 0 0
0.827334703148104 0.796804173535714 1 1
0.558460523588446 0.529481058505055 1 1
0.900283208181481 0.856132287410799 1 1
1.21178421063056 1.14604592741352 0 1
0.732993143676999 0.691818809410988 1 1
0.652293368762955 0.626036517970754 1 1
1.12825998148728 1.07778020340432 1 1
0.932881420709109 0.888983750725097 1 1
0.916870560718872 0.870256136439694 1 1
0.707264977243396 0.672383431401893 1 1
0.99908960667715 0.947939672401148 1 1
0.925681736983734 0.88192728317772 1 1
0.577340888309477 0.546949042557028 1 1
1.02573809236979 0.967443878763327 1 1
0.816897994270304 0.773882384953197 1 1
0.798009864968031 0.764913176536737 1 1
0.793227585153156 0.757424755737371 1 1
0.572714170756743 0.535392327443352 1 1
1.18188195411604 1.12029526641667 0 1
1.09929629083689 1.05285656492977 1 1
0.870641273973056 0.825762425791906 1 1
0.592361190796914 0.560221100290559 1 1
1.17362908515041 1.11175829691601 0 1
0.922117598951982 0.879383790580416 1 1
0.798027969587777 0.763120591719218 1 1
1.08876265299957 1.03307204309624 1 1
1.1266468025446 1.07444519202566 1 1
0.768108901203846 0.734443639582792 1 1
0.701481809238469 0.670322427801243 1 1
0.412099321495233 0.396057393666291 0 0
0.478228505955596 0.460405162420935 1 0
0.903246162966722 0.863624194804737 1 1
0.696316961831386 0.667286605325033 1 1
0.494497372207036 0.469000531114601 1 1
0.396962584657497 0.377398711241746 0 0
0.814555338814399 0.775726287878696 1 1
0.933384897575262 0.884624239544481 1 1
1.1477947926925 1.09165987698007 1 1
0.940287101747174 0.89295763523097 1 1
0.811969482949068 0.778175689303421 1 1
0.909846498512842 0.871135852474396 1 1
0.672851789986863 0.638778767671858 1 1
0.62369915994508 0.592532984034272 1 1
1.04170577743842 0.986245205517835 1 1
0.413720189706073 0.393007369415473 1 0
0.84901066430064 0.807542959863263 1 1
0.601449734086066 0.571054489918788 1 1
0.885832143609885 0.835710726801343 1 1
0.95085207527705 0.903960814918324 1 1
1.0043403176233 0.953900812564914 1 1
0.951813661787141 0.907567745283396 1 1
0.61085749143889 0.592471529567969 1 1
0.655027970859304 0.624307735643864 1 1
0.870867045991237 0.824287136551225 1 1
0.529224351358973 0.49984039079703 1 1
0.991206197244887 0.943916179441333 1 1
0.789179057890661 0.752551221231061 1 1
0.815446623101173 0.777370247700406 1 1
0.837399151370491 0.796620586059065 1 1
0.986160002580763 0.941365936643458 1 1
0.621590690753659 0.592559623173021 1 1
0.690882793835666 0.659096494122728 1 1
0.969371329172678 0.920437322491519 1 1
0.699158604055718 0.668152962867544 1 1
0.600665161575638 0.572477284266393 1 1
0.799378280518422 0.760030832500836 1 1
0.613755535647399 0.587698813606098 1 1
0.978835151967683 0.924012711304921 1 1
0.793523251452866 0.754125550003592 1 1
0.6571639705092 0.628463765632054 1 1
0.656368340296602 0.624130428526597 1 1
0.745262989681082 0.708074278025955 1 1
0.706161934056462 0.672179391519963 1 1
1.02526797917913 0.980939260948612 1 1
0.868164504697724 0.829260572130554 1 1
0.394247539159311 0.366357300104188 0 0
0.882342982897047 0.837408267394835 1 1
0.677220657813642 0.633964642322132 1 1
0.554266065068432 0.520652926229086 1 1
0.555497128574305 0.525509318494216 1 1
1.24969403146881 1.18809605771891 0 0
0.774066868572434 0.735256118112694 1 1
0.746325363909627 0.707557186354057 1 1
0.897835746304429 0.85550318656498 1 1
0.586503210135114 0.556165748176132 1 1
0.910624401436333 0.861720214764697 1 1
0.813441909341278 0.762788330762518 1 1
1.21684019088033 1.15739049396234 0 0
0.866807359150639 0.820630024554208 1 1
0.892277081675172 0.849743293428944 1 1
0.979967089067426 0.929929961079442 1 1
0.990322866263049 0.944133443232062 1 1
0.844632125692019 0.806858294641154 1 1
0.670178631214318 0.637209346327302 1 1
0.848809792588527 0.811497469197127 1 1
0.323650835423392 0.305637261633735 0 0
0.839438679709436 0.80416874061922 1 1
0.798950550764198 0.76295548739564 1 1
0.794130032640484 0.749860373856265 1 1
0.716600148804234 0.681578660468702 1 1
0.865588096914228 0.82366712989684 1 1
0.896752626669794 0.853369457044179 1 1
0.94086309704544 0.895679857965212 1 1
0.72193465844313 0.689329380110933 1 1
0.405735638144754 0.385534847852065 0 0
1.08132153179398 1.02834031379036 1 1
0.671275525656399 0.638280982930348 1 1
0.611307370927335 0.577310428794203 1 1
1.03968017326777 0.987412817713644 1 1
0.955035588365927 0.910396492064442 1 1
0.395708440130667 0.377107675368932 0 0
0.83818219326294 0.793522212531912 1 1
0.716640097941647 0.682062848116427 1 1
0.817106505425726 0.780267203232442 1 1
0.823186550494888 0.78006376330985 1 1
0.492364697281258 0.471205663661448 1 0
0.969943103858531 0.924764635018756 1 1
0.843500178525973 0.80140776730765 1 1
0.804852116174255 0.769567435850277 1 1
0.470939202673586 0.447166883657351 1 0
0.996816060557712 0.943903209579482 1 1
0.899001128961369 0.855613112377137 1 1
0.662687906298274 0.634190098810439 1 1
0.836852137435959 0.800017065116571 1 1
0.99467255282134 0.948490875249196 1 1
0.892767845471509 0.842674545748481 1 1
0.904110225581512 0.866565415791301 1 1
0.418731468655101 0.400312072015773 0 0
0.877798010372305 0.833156280085225 1 1
0.895361118068369 0.854611353658812 1 1
1.18160572621474 1.1207074768265 0 1
0.756762244940627 0.717031855785532 1 1
0.841886616306242 0.806709543468739 1 1
1.01349964218977 0.96332742714523 1 1
0.738294950879006 0.708483017074129 1 1
1.04119122263637 0.991510704669633 1 1
0.821924715349766 0.783495731881596 1 1
0.889336809505092 0.850687236569965 1 1
0.493431104013306 0.469215567793987 1 0
0.684560271778934 0.652312975128961 1 1
0.764759110574864 0.72591763770851 1 1
0.750859350365449 0.710536537695099 1 1
0.763702619096293 0.729599270328312 1 1
0.742617560780544 0.700725876203092 1 1
0.930979144456756 0.883817249712381 1 1
0.911022555727082 0.868088161982022 1 1
0.849880290141255 0.802875536063089 1 1
0.702831138005134 0.673637184873918 1 1
0.929350241556432 0.880887699802864 1 1
0.735330775255616 0.697583829887202 1 1
0.959537728731295 0.907067100874006 1 1
1.2034228300854 1.14210045239024 0 1
0.866322099631659 0.826795223341462 1 1
0.595221521551159 0.566041383881989 1 1
1.13290012188622 1.07362536924747 1 1
0.623215444810424 0.595895031986532 1 1
0.64727445108945 0.617356739644985 1 1
0.650069274174324 0.616796657541631 1 1
0.544955974999089 0.508795337571932 1 1
0.666547078534836 0.640508313725004 1 1
1.1168890749367 1.04755350180046 1 1
0.802851777261335 0.759201366422686 1 1
0.835792054679533 0.796764139078379 1 1
0.665569717450619 0.625737028853139 1 1
0.802914811228044 0.776004785491458 1 1
0.79639994990739 0.765643069982471 1 1
0.806501971897583 0.766405773431083 1 1
0.952273715255099 0.911085208743059 1 1
0.893097965419525 0.845559590679577 1 1
0.506498575561398 0.482045969106597 1 1
0.710891495556408 0.67983937719676 1 1
0.745972881444247 0.709898597345399 1 1
0.802181655633789 0.759133094652979 1 1
0.906460726575608 0.861411355071894 1 1
0.808576050962653 0.775490784849104 1 1
0.834684545760829 0.799312483014942 1 1
0.929156332368255 0.881569096857066 1 1
1.14815635228152 1.09546817532822 1 1
0.460102888639131 0.438021759727556 0 0
0.649301047734714 0.624845323720451 1 1
0.852939589745755 0.820199753515298 1 1
1.13614769157555 1.0845166005106 1 1
1.00514233490727 0.958523879539217 1 1
0.800544734947794 0.764761390791519 1 1
0.930693086339652 0.877895623704873 1 1
0.626371063362447 0.601162092358509 1 1
0.574627849989433 0.549793103123386 1 1
0.613207364646202 0.583982254200099 1 1
0.612077271651603 0.581290282489419 1 1
0.984455376532866 0.933191347909856 1 1
0.438451542007344 0.416434941001719 0 0
0.808408131155313 0.772828723383047 1 1
0.412549889451531 0.391108771373501 0 0
0.798045804648009 0.749227746417189 1 1
0.688235037370716 0.664910119781886 1 1
0.591366822023317 0.560698048006443 1 1
0.530064057999298 0.514700921756782 1 1
0.565935453004433 0.539605303079674 1 1
0.714061599850753 0.680804981434465 1 1
0.775720711009731 0.739357075188188 1 1
0.892346772468202 0.849866534007762 1 1
0.584416911643672 0.562457055186035 1 1
0.517797333492909 0.486669193601299 1 1
0.64116027869111 0.61228297244074 1 1
0.724041271365169 0.682854986631744 1 1
1.18437958015641 1.12426594368259 0 1
0.763587732457367 0.722695747423986 1 1
0.603855095296177 0.575527208636035 1 1
0.827302943296367 0.790766098114794 1 1
0.946704297258516 0.910935715451843 1 1
0.829512478677398 0.79422466007145 1 1
0.673177258468405 0.651105040456929 1 1
0.834221026530047 0.793267209399097 1 1
0.679279132701651 0.644080913730407 1 1
0.813969955171666 0.777785971354109 1 1
0.78994275894124 0.748082602361354 1 1
0.829630159703107 0.793043105947286 1 1
0.825336800451217 0.789949403394294 1 1
0.836677868103898 0.792172434279821 1 1
0.647386897594334 0.618012448666669 1 1
0.920954191843688 0.870132754421499 1 1
0.592226523974939 0.559562074582935 1 1
0.774318129610063 0.738569675861166 1 1
0.810655172060368 0.772657658197359 1 1
0.570008840091522 0.539445617645182 1 1
0.753056755800505 0.715974845701997 1 1
1.04839232202739 1.00496396152649 1 1
0.85374263715854 0.806512617776862 1 1
0.499682039870389 0.472778160951737 1 1
0.882126236695958 0.835891354645438 1 1
0.846261150103919 0.809541454207704 1 1
1.01138550314593 0.960859969093898 1 1
0.936776658037186 0.88864420086023 1 1
0.594401174951245 0.556875414636303 1 1
1.27496503907197 1.20898526569849 0 1
0.957005802852692 0.915358150430766 1 1
0.78956126362237 0.756687426370194 1 1
0.712924100823525 0.684945365076117 1 1
0.978946540976292 0.936074869908673 1 1
0.642088819577042 0.616736709512139 1 1
0.874121094968033 0.827564604252486 1 1
0.54065156637915 0.518361528112605 1 1
0.529963047575789 0.503225029516001 1 1
0.738046252869425 0.696100946046966 1 1
0.50348931593842 0.47743813588076 1 0
0.965778401084018 0.923034934900961 1 1
1.00482502332966 0.959554824617568 1 1
0.74171479617448 0.707954550577261 1 1
0.902283359312617 0.862455638499739 1 1
0.823113486450132 0.780218718531782 1 1
0.945428521193634 0.898513377720626 1 1
0.934322695844383 0.885877738490668 1 1
0.803464902218232 0.777070413471009 1 1
0.574010415386739 0.542654611289986 1 1
0.500426765685601 0.478072643657153 1 1
0.704442368194087 0.670303864073764 1 1
0.431083652294599 0.410361339445388 0 0
0.939277871980361 0.894064143383461 1 1
0.663241402275205 0.630372560196389 1 1
0.814060818398337 0.767902354766341 1 1
0.939873812423868 0.895858116354936 1 1
0.906237119980702 0.869621095245854 1 1
0.728138247959903 0.69388746874211 1 1
0.875012438878426 0.82189490761523 1 1
0.641937778733497 0.614774886826054 1 1
0.879560362726014 0.832538921798474 1 1
1.03914023452332 0.98871059606368 1 1
1.19795078476866 1.14270685760142 0 1
1.00379215239084 0.960304450015971 1 1
0.870303816336438 0.8309787634987 1 1
0.839939036962896 0.802143582901387 1 1
0.681685129072541 0.649153026001364 1 1
0.760817277644142 0.728463686976715 1 1
0.626764376843696 0.59711442266192 1 1
0.481252969647829 0.454573306980897 1 1
0.858788395153407 0.818645615304852 1 1
0.713833987227128 0.679857533087268 1 1
0.379542950663781 0.364787276556437 0 0
0.705766476248951 0.672375691659894 1 1
0.626530580692073 0.591286080340217 1 1
0.510372591564904 0.488078376268669 1 1
0.96297217591664 0.923256985911075 1 1
0.70246860894261 0.675429407023218 1 1
0.734679213096245 0.700106944271799 1 1
1.06748817231809 1.01378951602765 1 1
0.866142061464574 0.826572404714531 1 1
0.745544167855195 0.711219326884861 1 1
0.506870150272865 0.483133204406911 1 1
0.903463154071759 0.860078897961262 1 1
0.835958322524423 0.797165616181274 1 1
1.03404485113858 0.984387558221318 1 1
0.599152403081033 0.574585284369262 1 1
1.01417164499412 0.971049894131685 1 1
0.665625700364448 0.630626400220495 1 1
0.860201979593112 0.813322946090656 1 1
0.912522127446169 0.873366226637547 1 1
0.415319205840865 0.397715779261405 0 0
0.945034134315304 0.895446000288879 1 1
0.909773988976662 0.866181915116907 1 1
1.06783915365599 1.02054536016572 1 1
0.799126065155557 0.756044108290306 1 1
0.687528019617079 0.655494279073382 1 1
0.691140233863465 0.661482106899861 1 1
0.987092421005778 0.939323159796512 1 1
0.65915370577556 0.633796849146694 1 1
0.463778852901899 0.44235490119696 1 1
0.821457479497923 0.775015797860846 1 1
0.924603823467329 0.875215272362317 1 1
0.809548146345005 0.755901448659036 1 1
0.903421091583562 0.861067371370798 1 1
0.858693038339808 0.825759748571445 1 1
0.484165039414244 0.462778008413533 1 0
0.83513100633278 0.793371811936271 1 1
0.87712008167135 0.834666693581802 1 1
0.591678721652614 0.561249960327439 1 1
0.93105574816972 0.886771880089515 1 1
0.529995097181761 0.508548062492915 1 1
0.770018828900542 0.726925889480189 1 1
0.81958609653263 0.773222459029146 1 1
0.719381776638921 0.685346564583519 1 1
0.955154442060044 0.897255556527754 1 1
1.03342172322709 0.983207373073531 1 1
0.617784217943662 0.585984077043785 1 1
0.832691539593462 0.79176577376523 1 1
0.802675597840852 0.76009873414823 1 1
0.882743309001578 0.842216388480581 1 1
0.883527913624885 0.837295445192005 1 1
0.912093379124325 0.860396132419908 1 1
0.527996852921076 0.500353308822031 1 1
0.778273864832728 0.744543797012764 1 1
0.503543112128109 0.483950072678535 1 1
0.992433044788981 0.940510944708503 1 1
0.620734610530811 0.589609774615634 1 1
0.624951364841177 0.597536517450472 1 1
0.506052541221776 0.480537382476371 1 1
0.956776887503197 0.905485588633627 1 1
0.697335952322383 0.669651920718355 1 1
0.837622623501858 0.798833833231149 1 1
0.948339008445851 0.909232936685651 1 1
1.08126186774189 1.01794123889514 1 1
0.921381635229909 0.879489297979758 1 1
0.649274571234311 0.618569570763008 1 1
0.91260155002477 0.866258965903656 1 1
0.870914343956494 0.826150769487818 1 1
0.912661846160717 0.86673634884071 1 1
0.891182292362753 0.84767312230334 1 1
0.719598604870938 0.676696608533957 1 1
0.693525766041525 0.657169774655435 1 1
1.08593396396742 1.03796745367245 1 1
0.606481097368441 0.579434793009301 1 1
1.07856970334342 1.02806158300874 1 1
0.859640110133035 0.822915373874645 1 1
1.00793553213766 0.94760880384797 1 1
0.600568384503042 0.572134104672376 1 1
0.880281406959628 0.84108629435791 1 1
0.655782284176572 0.626800244547357 1 1
0.656492889181313 0.613398773152393 1 1
1.06596566970312 1.0131227221564 1 1
0.849609738454288 0.808747540810372 1 1
0.727682804531423 0.693758016068185 1 1
0.514713092267497 0.488666372177887 1 1
0.916859865349253 0.876889089498681 1 1
0.765636289098218 0.730652235654616 1 1
0.876738604368965 0.834915503780365 1 1
0.706586037573207 0.672356490658799 1 1
0.955019177548455 0.909134025816981 1 1
0.928745046219517 0.880583755108588 1 1
0.856779749328478 0.8132324879174 1 1
0.734291991356676 0.702315947987978 1 1
0.586512109334683 0.562994640512708 1 1
0.924889984902674 0.878598416071242 1 1
0.797120312376132 0.756753343596637 1 1
0.757217991072534 0.711679830862185 1 1
0.799110536101999 0.764619971222097 1 1
0.596183321788539 0.565426655392266 1 1
0.824045803975618 0.786800877702493 1 1
0.740989368249699 0.70544349369478 1 1
0.846230739073223 0.80338936585869 1 1
0.700437657159361 0.664467777213949 1 1
0.83268689599979 0.790930299348306 1 1
0.929224712037041 0.88704057132192 1 1
0.673516136534263 0.636309278687443 1 1
0.977925560237744 0.911662048871795 1 1
0.577455862420531 0.544233664481608 1 1
0.77075899662854 0.741784499902075 1 1
0.678484151671704 0.642757954279146 1 1
0.719257950260543 0.682534019469214 1 1
0.640299005554336 0.606247094943007 1 1
0.708092918971009 0.673572848464651 1 1
1.00710378259687 0.954359949848107 1 1
0.80676956119145 0.755988644499336 1 1
0.866711393836999 0.822773138400042 1 1
0.901159206304671 0.858567291882264 1 1
0.822523926592239 0.780060169044645 1 1
0.405404627895763 0.389920287928077 0 0
0.723908583720166 0.684394940868863 1 1
0.883018647430248 0.840877512989806 1 1
0.542716762141505 0.523042585004682 1 1
0.795281791594748 0.764551352570305 1 1
0.819992950922789 0.779801380840477 1 1
0.636507104076057 0.614344177240354 1 1
0.747043990086245 0.706603988040508 1 1
0.790411912447844 0.757190764696381 1 1
0.616176101484805 0.573749739850855 1 1
0.711683576576198 0.675146771424693 1 1
0.905586536867708 0.860396277896448 1 1
0.461752586362202 0.439214019499849 0 0
0.429001906679994 0.405186732680526 1 0
0.580429494208009 0.550015636289985 1 1
1.18871781884708 1.11777845261973 0 1
0.815729465842685 0.7709637153909 1 1
0.661688486575473 0.625554364333026 1 1
0.995768088743386 0.945413310386429 1 1
0.715307408960589 0.685699271432113 1 1
0.446451092096379 0.419678728597154 0 0
0.751752652239189 0.712511418311357 1 1
0.613202154219907 0.581710770401118 1 1
1.03338781475892 0.978000971294598 1 1
0.710565551916741 0.681462532459665 1 1
0.851613646975027 0.81688353502959 1 1
0.468988446903606 0.443658640648398 1 0
0.50739086417428 0.485034581770594 1 1
0.651849414939829 0.620033434373034 1 1
0.990015449277076 0.945825281357316 1 1
0.796620495076786 0.762637237860468 1 1
0.897797644355258 0.850028923678818 1 1
0.61996857476412 0.596637389858056 1 1
0.816123884290973 0.769468819254503 1 1
0.981618482308608 0.942158732179329 1 1
0.864389179974518 0.818608001342241 1 1
0.810059696515113 0.773285614092517 1 1
0.82022335309267 0.781903253119886 1 1
0.682861808048197 0.640764264452947 1 1
0.95868403110126 0.917182907835233 1 1
0.598062562653789 0.567586560943384 1 1
0.519574985203538 0.493010633465044 1 1
0.980236210348137 0.933014893885541 1 1
0.73977508690722 0.705969062611574 1 1
0.861792947888281 0.819573606136774 1 1
1.10824409377858 1.05098238805906 1 1
0.769873049265487 0.728170140139067 1 1
0.88789258670416 0.844364616352458 1 1
0.657949177363049 0.628126896021587 1 1
0.8621006939419 0.817948926648997 1 1
0.944652975583089 0.906525354728186 1 1
0.678327378578884 0.646014676638259 1 1
1.04747875354796 0.993018518925227 1 1
0.854648181946828 0.810200036593439 1 1
0.705673802232129 0.670251648893878 1 1
0.547519367445988 0.518296567895175 1 1
0.735899551266055 0.698736667566882 1 1
0.740407793035137 0.698947066507279 1 1
0.982105418127887 0.938831570510442 1 1
0.732274344268079 0.698378807022421 1 1
0.692827859005754 0.65768555442387 1 1
0.516768359905353 0.495444228215452 1 1
0.891014497343703 0.848077231260528 1 1
0.741273057125726 0.691790562451349 1 1
0.842667580715559 0.802835443628349 1 1
0.798224371343953 0.759651177657476 1 1
0.641583409889691 0.614351369352905 1 1
0.836564065111234 0.79569311347372 1 1
0.860374430900634 0.818454714103129 1 1
0.848816570722132 0.808515821461634 1 1
0.890132901538731 0.847475650841633 1 1
0.652013529269333 0.624675623983446 1 1
0.943065188003192 0.902027594652695 1 1
0.910827329976167 0.869492347070957 1 1
0.576973242620294 0.554288663931293 1 1
0.480976970288748 0.462479278426783 1 1
0.835882360078917 0.795699951542901 1 1
0.453918267421076 0.435644013238885 0 0
0.998760323502193 0.953753444219681 1 1
0.878706200760808 0.84119261436378 1 1
1.01108938396974 0.962176958684971 1 1
0.924251808999636 0.888646858273175 1 1
0.899262109711048 0.856906456831154 1 1
0.769508503245159 0.73766267980667 1 1
0.706675712217674 0.679279591198849 1 1
0.849657806170988 0.810609480334338 1 1
0.529067438114764 0.502486252715896 1 1
0.691488174054163 0.652828814350947 1 1
0.877198811434727 0.830438081691351 1 1
0.978639623964559 0.934155104411571 1 1
0.798937408636686 0.75988336508083 1 1
1.11671797408024 1.05727938041019 1 1
0.888812653491704 0.851861014364799 1 1
0.810752288630025 0.767754882109395 1 1
0.963342781015453 0.918173389426096 1 1
0.957766250254597 0.912835260318788 1 1
0.574318490387067 0.552811285087282 1 1
0.544752082453881 0.517839979588433 1 1
0.635703590950302 0.603714701843134 1 1
0.944414665102796 0.899415341297182 1 1
0.769774494573564 0.733976092777056 1 1
0.684651576030427 0.64291487165533 1 1
0.918886839066361 0.868989657668497 1 1
0.713076334240902 0.674381837601278 1 1
0.937822709633975 0.887274609008077 1 1
0.837535522358661 0.78655223618157 1 1
0.731218610217225 0.685399230350964 1 1
0.536305347405899 0.505703845554048 1 1
0.802055886088597 0.760790359895017 1 1
0.624115419910424 0.594733389562801 1 1
0.743885790295638 0.70532004578145 1 1
0.323420536176761 0.305885441435457 0 0
1.19314366811468 1.14581496278482 1 1
0.611993938424532 0.583673108703615 1 1
0.480616986326342 0.450175699475696 1 1
0.659347620539552 0.628898969361957 1 1
0.999582413070195 0.955614987993022 1 1
1.04924431979151 1.0021341278665 1 1
0.73356428552384 0.692008045669302 1 1
0.797419299236423 0.766062217068999 1 1
0.669644037425035 0.638957125567756 1 1
0.961686601622496 0.908251830490118 1 1
0.668640853842311 0.638675976373868 1 1
0.589131023437904 0.562429576371012 1 1
0.729032755994245 0.691032595790536 1 1
0.900670159501786 0.854251753703146 1 1
0.597458358373314 0.561115829351626 1 1
1.05535404443855 1.01120599425349 1 1
1.29691111562173 1.23069382443153 0 0
0.860836812973332 0.816018470336368 1 1
0.688330495832191 0.651819872799786 1 1
0.834283208743729 0.79854897368319 1 1
0.953064609649493 0.907859543900015 1 1
0.678607208765571 0.644148629291847 1 1
0.978106834161606 0.933978683992107 1 1
0.902837982910862 0.860600447868497 1 1
0.716656124920071 0.681312969453456 1 1
1.48001266634345 1.38725385414691 1 1
0.719633514913806 0.688326503805969 1 1
0.586065932878398 0.554075827576733 1 1
0.567896296787414 0.542026690615493 1 1
0.855803925922884 0.807243907431846 1 1
0.873764019933319 0.824515108403005 1 1
1.00068853641137 0.943065679743875 1 1
0.720162640657821 0.688919363395298 1 1
0.781707373258628 0.741013635429979 1 1
0.789388961197273 0.759092798655807 1 1
0.741991197293835 0.712292440153123 1 1
0.735812746334527 0.696250936865223 1 1
0.828916576130722 0.784103457703314 1 1
0.989875465849564 0.947917745035165 1 1
0.637456275937229 0.605496075766011 1 1
0.868055577270567 0.823057025233455 1 1
1.00988892851096 0.975173768015046 1 1
1.05200180720365 0.994255085007516 1 1
1.06155603848652 1.01281061296586 1 1
0.667634544934415 0.635581121950443 1 1
1.05630703282998 1.0001486315585 1 1
0.679772331480452 0.650753300516404 1 1
0.640539849875647 0.606981160272445 1 1
1.07315393641472 1.00686998081075 1 1
0.624112328493494 0.597182043506159 1 1
0.96086299315989 0.920006405340351 1 1
0.736097598749764 0.702953293539913 1 1
1.19656436008157 1.13841048519419 0 0
0.734499893749189 0.700547161074012 1 1
0.733538885922577 0.697758906471712 1 1
0.844780556850247 0.799218425859344 1 1
0.867121046793578 0.82906470179866 1 1
0.633041142421061 0.600449019770785 1 1
0.504813737849713 0.474538778074291 1 1
0.801004099439463 0.75967672441627 1 1
0.875607262367389 0.824866400443869 1 1
0.959047354871193 0.913690348373749 1 1
0.69698378639656 0.664536728451756 1 1
0.717651810048784 0.680013048994999 1 1
0.898411646524626 0.855352723524473 1 1
0.622318029804312 0.583889273316022 1 1
0.992022732676074 0.946779901850577 1 1
0.742775038962086 0.704483228761132 1 1
0.754279646130997 0.713891690896644 1 1
0.812804684740693 0.777386314452173 1 1
0.646205632761626 0.616708759562973 1 1
0.885731989173263 0.828969386127516 1 1
0.713400774216426 0.67918082314129 1 1
0.708863101249848 0.675825568266127 1 1
0.801878010856744 0.769281835949007 1 1
0.86375754693002 0.822285496496902 1 1
0.916359262883152 0.866755047157374 1 1
0.779149594188807 0.736729457309296 1 1
0.51907387783338 0.497625069983876 1 1
0.649319155697523 0.615964367891439 1 1
0.64622246454814 0.612915515581688 1 1
0.815180362031301 0.763196498886829 1 1
0.793212449483447 0.747078457100854 1 1
0.713932853653026 0.673327338868743 1 1
0.649708429644471 0.620304415791237 1 1
0.876784891349999 0.839020020306437 1 1
1.05223754694752 0.988686372570954 1 1
0.647883078856693 0.619975291081952 1 1
0.758935410801227 0.718421879002772 1 1
0.78202434083296 0.746465518568942 1 1
0.71436369665119 0.679717636037044 1 1
0.621753762850231 0.598514373460522 1 1
0.60931877399188 0.575831938140675 1 1
0.764295664641329 0.713616596564797 1 1
0.761096717869747 0.731663688471663 1 1
0.814382549164667 0.772874197657663 1 1
0.81145898604399 0.771050477559178 1 1
0.814722218706961 0.781559330010094 1 1
0.917360623543515 0.873358863720257 1 1
0.643034489113221 0.613075474668352 1 1
0.669267386963216 0.635757682056423 1 1
0.847027111128467 0.807695835536862 1 1
0.930538284478592 0.890017159575476 1 1
0.73695207216036 0.702271335541402 1 1
0.783376215557568 0.745318040059506 1 1
0.822225751883368 0.760081845734947 1 1
0.723836734603405 0.684275595631296 1 1
0.825880923568072 0.785587052629749 1 1
1.0196083354747 0.972694817803411 1 1
0.634621851611617 0.598018995308314 1 1
0.716022477216048 0.684631671043937 1 1
0.842368911004753 0.788484999042776 1 1
0.973923574683581 0.92944987464652 1 1
0.756166495236003 0.717273930014253 1 1
1.12010011946535 1.05074001303787 1 1
1.00337059943328 0.948104360247914 1 1
0.811047056798637 0.781279375629932 1 1
0.697149109133973 0.65890482085656 1 1
0.734658405813965 0.704902559708774 1 1
0.921828555229762 0.874921236873139 1 1
0.606343665734636 0.567300117625071 1 1
0.615057192476884 0.587933944462428 1 1
1.07569795113006 1.02365951663643 1 1
0.868394290892083 0.822486612522705 1 1
0.979951518028403 0.916331719229046 1 1
0.730344477840764 0.699665324653088 1 1
0.988869313442936 0.937149522205238 1 1
0.308954810512722 0.290149631354909 0 0
0.670495369401108 0.636454947862305 1 1
0.755897548308352 0.723227246529927 1 1
0.634289055229314 0.601701535476435 1 1
0.867396781322059 0.825128150158322 1 1
0.747326688723637 0.710766535605241 1 1
0.657669106595028 0.615676958501587 1 1
0.850114675027973 0.819027588574976 1 1
0.80896807401564 0.769116821005977 1 1
0.997669723549446 0.951167516841955 1 1
0.395242205712428 0.375440454383599 0 0
1.05544852953421 1.00081323212474 1 1
0.639654188262834 0.605757550367046 1 1
0.861087853023691 0.817707548968854 1 1
0.689106574735804 0.656728838832406 1 1
0.695080554659837 0.665539055639419 1 1
0.598680239500011 0.575959880110653 1 1
0.689925392589964 0.653515771660096 1 1
0.869501193449444 0.826233370669816 1 1
1.14440383222043 1.09100445701168 1 1
0.85232083736618 0.808017874570477 1 1
1.15634719880252 1.09417983100585 1 1
0.558447285654673 0.530162701132924 1 1
0.701554698264968 0.669735496387746 1 1
0.673414406154746 0.641139627174842 1 1
0.696620561485934 0.648151256211964 1 1
0.468813643368267 0.447797906696272 1 1
0.753557573766661 0.715015602723171 1 1
0.916566750197121 0.870653457184047 1 1
0.471843220872621 0.447127382814067 0 0
0.969910948341727 0.930338228990892 1 1
0.583255960763346 0.553892057357349 1 1
0.458887012680801 0.437304197387996 0 0
0.670160253308873 0.633431201135861 1 1
1.04892500290337 0.997577046026667 1 1
0.754603210473238 0.721952877845911 1 1
0.608909960747614 0.580928733583611 1 1
0.989371426280921 0.942966280707682 1 1
0.969697211370299 0.921822911180442 1 1
0.890673672391186 0.842784883329041 1 1
0.908545475529924 0.858711377188576 1 1
0.750383078202181 0.709550744433157 1 1
0.904859020456492 0.863947733182319 1 1
0.796205321230969 0.753225707816054 1 1
1.11554586793257 1.05844426433848 1 1
1.03752714094798 0.986849827942922 1 1
0.697222468532179 0.665027656958447 1 1
0.685380785269475 0.656532988224522 1 1
0.919432700065733 0.87588011508523 1 1
0.936771931887541 0.893744628684913 1 1
0.809524464961485 0.771596099734835 1 1
0.682474968414567 0.651847707704075 1 1
0.903706087204957 0.859731570184001 1 1
0.541774052832517 0.516245745910611 1 1
0.799451377994923 0.766292558965505 1 1
0.934538878583699 0.898346182457303 1 1
0.831010922544555 0.786166557325004 1 1
0.829521260296604 0.787007787621009 1 1
0.617642425494791 0.591322877034984 1 1
0.523163120148628 0.500031646012859 1 1
1.00111643221242 0.95412335923623 1 1
0.441477176874198 0.417140650777052 0 0
0.995339144575136 0.944473812596254 1 1
0.696228376981242 0.662058030446716 1 1
0.811012512033666 0.772483985922797 1 1
0.976615463594257 0.929212306458608 1 1
0.899806440876665 0.860496431062259 1 1
0.694001076887026 0.667499907943849 1 1
1.00796407749437 0.956805129619209 1 1
0.736901196081001 0.704489079983007 1 1
0.563333031077467 0.537799923658214 1 1
0.69983962896627 0.66736995030076 1 1
0.852436828891677 0.818980672343468 1 1
1.12838786971776 1.07786004833547 1 1
0.782904697393366 0.742855798047577 1 1
0.616119077008954 0.589104635187323 1 1
0.686941101471611 0.654345187101784 1 1
0.67958717217167 0.647556636011051 1 1
0.822841711039261 0.783188430008193 1 1
0.67784704238672 0.650326884881409 1 1
1.28480418119923 1.22557815686573 0 0
0.9793018773262 0.934776739634945 1 1
0.715094636940887 0.678230567745429 1 1
0.923409852622555 0.892828896965181 1 1
0.730290725477848 0.689028760585168 1 1
0.932274143433911 0.883407423839107 1 1
1.0809584476867 1.02551371474771 1 1
0.73933281975245 0.703140195192641 1 1
0.714412626204758 0.68153060337799 1 1
0.870853347411536 0.829708862585404 1 1
0.88355561313783 0.830146207096427 1 1
0.880395857985149 0.837111654834012 1 1
0.927046040887064 0.880134508243116 1 1
0.901397891024985 0.859196630367429 1 1
0.654699282707074 0.618001474989427 1 1
1.11209067399364 1.05181491234409 1 1
0.927020705892557 0.877986307532978 1 1
0.5936917471839 0.567262672122799 1 1
0.727392826105633 0.684661787372492 1 1
0.843546331874347 0.797218813947967 1 1
1.05503663129922 0.99449560024691 1 1
0.888727403885968 0.84773649395978 1 1
0.795048864860238 0.754111382582834 1 1
0.952476198480399 0.910796973564635 1 1
0.574652105920583 0.551945614116611 1 1
0.595163373122003 0.568060436174169 1 1
0.946118530620561 0.896340543702358 1 1
0.840155073308517 0.797586978645635 1 1
0.696507706228168 0.667128164124214 1 1
0.718935340344307 0.689045602368451 1 1
0.624037712004889 0.587462521357515 1 1
0.903084440326444 0.857206132084462 1 1
0.939517281984984 0.885645344328226 1 1
0.651701493811042 0.621677574658933 1 1
1.01276711338516 0.955035687871344 1 1
0.919522217787818 0.868137682834149 1 1
1.25073945233875 1.19460999666683 1 1
0.489442314662056 0.465457672459832 1 1
0.614007934023934 0.588437106937262 1 1
0.902881837733603 0.848954222405631 1 1
0.973724117611427 0.916861078753362 1 1
0.808179180855459 0.769356732549172 1 1
0.600265093490095 0.571573903050023 1 1
0.610680052977666 0.583837867033128 1 1
0.826832368228876 0.780607703927462 1 1
1.03660248828809 0.9875287485504 1 1
0.617511207768117 0.588457715674261 1 1
1.02204276881858 0.973018877574438 1 1
0.689378187639883 0.653409733587756 1 1
0.840759949283824 0.803436764894104 1 1
0.636178771762445 0.610531749902747 1 1
1.11952115849074 1.06993267937599 1 1
0.749970262123461 0.715689714788991 1 1
0.644247310219159 0.618206045544004 1 1
0.683495516963917 0.642845828885714 1 1
1.02366283683144 0.964293210943917 1 1
0.736619098813384 0.689499136823743 1 1
0.709254638381345 0.67527655243514 1 1
0.649672558887332 0.620266941336901 1 1
0.682928641104085 0.644854463526449 1 1
0.894439661639598 0.856277943911534 1 1
0.819859510391341 0.773760355108155 1 1
0.885742011387344 0.841942704850963 1 1
0.803190386558341 0.755338709864786 1 1
0.745309872587424 0.709289331344601 1 1
0.777923770446873 0.736690666522068 1 1
0.787478414323812 0.741344171434139 1 1
0.705168889121227 0.677323970590515 1 1
1.00134257977107 0.952590151064983 1 1
0.749562578439101 0.719667433398558 1 1
0.820359953125909 0.781239335971125 1 1
1.02680158473141 0.96610192862768 1 1
0.426478658020411 0.409351910881468 0 0
1.00108899250868 0.943542877272168 1 1
0.949937443349738 0.900734981482199 1 1
0.687061595400549 0.659239258178167 1 1
0.867469343670098 0.824972792074058 1 1
0.990812332113747 0.951721513847941 1 1
0.475928214671328 0.450653827933428 1 0
0.935124561730577 0.892725165541694 1 1
0.713236631490508 0.67557765689906 1 1
0.621384780171057 0.593793940722832 1 1
0.663323210177706 0.633285060019274 1 1
0.82478906481227 0.788836599229195 1 1
0.83344321774587 0.802238407723393 1 1
0.719318520674382 0.683447719836738 1 1
0.571892145916515 0.54401167779372 1 1
0.766063946100134 0.732397473387092 1 1
0.514124413511657 0.487745955127079 1 1
0.508090074044327 0.480529017271908 1 1
0.672339069935232 0.63620013540463 1 1
0.819373959266538 0.781069318661935 1 1
0.941473398379865 0.89494805846231 1 1
1.09448463074402 1.04307316993671 1 1
0.905056395096949 0.864997068865285 1 1
0.629657631409666 0.606186598357796 1 1
1.00172029286034 0.952940644115296 1 1
0.651238755755008 0.625873068253497 1 1
0.986954139884497 0.937162622122645 1 1
0.731433881638715 0.697709086106 1 1
0.989053865513677 0.946044577919967 1 1
0.633988029922688 0.598192601356917 1 1
0.915439628705453 0.869364755631565 1 1
0.963436003610849 0.919432166508653 1 1
1.15458055826139 1.09987243922707 1 1
0.9768830563165 0.93147686410934 1 1
0.715656969251078 0.673348953017039 1 1
0.537260567436725 0.51336357793608 1 1
0.79410900352437 0.755697759232131 1 1
0.550346357958186 0.519647014942633 1 1
0.791901416955068 0.753795909869805 1 1
0.821690876913854 0.783477847305222 1 1
0.886958430673786 0.840193954081881 1 1
0.751553949350061 0.714616611969309 1 1
0.686461342221748 0.656183867273531 1 1
0.901963436299951 0.865583738832293 1 1
1.04791056024468 0.998329160287529 1 1
0.68869141856467 0.644212854495026 1 1
0.763693425049843 0.727840887535836 1 1
0.663336956612551 0.629826101305431 1 1
1.0321347458697 0.984243485656022 1 1
0.879133783674825 0.828847679026193 1 1
1.08564285211514 1.0293981013074 1 1
0.863889566140329 0.819437292656827 1 1
0.680975785596103 0.657085623336941 1 1
0.707380989973443 0.676475881304494 1 1
1.09205599184171 1.03651258707717 1 1
0.640909900586107 0.614389811093111 1 1
0.949681201342766 0.908441284605158 1 1
1.0066463367238 0.949773305469946 1 1
0.677213811670865 0.641899072250541 1 1
0.717040004086562 0.68437573670256 1 1
0.752346580609739 0.708230944312329 1 1
0.658213200783461 0.625325427444134 1 1
0.856101719081549 0.815671980628332 1 1
0.945556764970131 0.896597030468856 1 1
0.827290100248602 0.78982967793842 1 1
0.857576857712376 0.816078447726065 1 1
0.689051246227514 0.647263102218561 1 1
0.676777500029265 0.646085491306614 1 1
0.685508948134273 0.650335193878319 1 1
0.7495612309485 0.708888238454921 1 1
0.874023779919101 0.821017781427882 1 1
0.722280950629028 0.687089937772973 1 1
0.799784439487509 0.75841665972973 1 1
1.10066264196422 1.04925192113548 1 1
0.780455491776869 0.739098472233777 1 1
0.771094410373756 0.730542856031496 1 1
0.94122370189858 0.901083542893107 1 1
0.733736248838579 0.695701051123086 1 1
0.740228816698722 0.705251754985123 1 1
0.857841208556168 0.805581868861652 1 1
1.00876718449146 0.960944949934853 1 1
0.928147847011153 0.880530817706837 1 1
0.570868841770168 0.542083103266086 1 1
0.939227104866939 0.888679888696444 1 1
0.721733338970059 0.684569180211453 1 1
1.1646328458935 1.09766983598677 1 1
1.00327648133222 0.956200970366146 1 1
0.766903537134477 0.734992111847784 1 1
0.510448046184373 0.483640611862986 1 1
0.881580518536475 0.83687331804451 1 1
0.783913081827088 0.744233250625741 1 1
0.654559558657472 0.623090927363185 1 1
1.02288549815269 0.974857873616382 1 1
0.644129933527097 0.618518394850072 1 1
0.981285567011536 0.936987520203839 1 1
0.844034762166429 0.794731218454265 1 1
0.913490486684702 0.877247299166511 1 1
0.720980846256734 0.68746107518083 1 1
0.814121946097877 0.781363450360166 1 1
0.971342461390804 0.919514400182426 1 1
0.933434017164387 0.883226706536267 1 1
0.857574465310401 0.814718020208121 1 1
0.733508641532936 0.687206582023853 1 1
0.655199427147033 0.624534396657557 1 1
0.822004099864802 0.78340449749048 1 1
0.738376401292806 0.702695829501113 1 1
1.09218045753468 1.03833428374948 1 1
0.78324990001967 0.747227108841933 1 1
0.993800928434769 0.939758825681295 1 1
0.586066567669742 0.558494236039023 1 1
1.0955510469222 1.03741433892758 1 1
0.846524356183003 0.809730479902258 1 1
0.48351676300405 0.459923692967167 1 0
0.8914650103665 0.847574646179557 1 1
0.731507619001197 0.698583275593394 1 1
0.790202313145227 0.754941965182832 1 1
0.864159487769375 0.824558915511662 1 1
0.99877931618009 0.952561455089451 1 1
1.06535135626749 1.01229553063638 1 1
0.68737194260306 0.659828538810368 1 1
1.08936891054311 1.04721486346854 1 1
1.15492293033244 1.10422984708744 1 1
0.713514591499163 0.679951081017948 1 1
0.556053450402892 0.523691849753276 1 1
0.633327535947048 0.598360240025717 1 1
0.825226662588161 0.781567352099125 1 1
1.0526526228134 0.991630624823807 1 1
1.25216403655727 1.18703090333293 0 0
0.815151914195128 0.769647965604364 1 1
0.811256133213473 0.773282783267275 1 1
1.00460574481979 0.955474652785152 1 1
0.920561193110369 0.874683600464783 1 1
0.540432636108976 0.507201042654421 1 1
1.0024139411117 0.945541892520516 1 1
0.753217763784466 0.720657742407206 1 1
0.819534885239384 0.774267914775798 1 1
1.05601244668594 1.00772019290634 1 1
0.864973989225598 0.829613973324425 1 1
0.785478832851161 0.753224890244405 1 1
0.774039520992069 0.731440993585415 1 1
0.983705919748702 0.93954403448465 1 1
0.82810543293948 0.789860225714207 1 1
0.901647216683151 0.860123348128074 1 1
0.894190240179907 0.850910933916265 1 1
0.595389353007744 0.570226310374804 1 1
0.577726499677823 0.545824251255144 1 1
0.905037023419625 0.861279484490671 1 1
0.808125001009993 0.778499646104186 1 1
0.718778808127021 0.682032677725097 1 1
0.721718194992009 0.684283279426937 1 1
0.721258912215258 0.687437788634086 1 1
0.688476774793422 0.657792950784395 1 1
0.816665399147564 0.78114815057368 1 1
0.675181397853265 0.641446813625088 1 1
1.01333821662517 0.965693331659983 1 1
0.913776545737545 0.861072374143493 1 1
0.725430512338716 0.688939273731319 1 1
0.947931818568064 0.899316017803148 1 1
0.888998102935076 0.840548203433845 1 1
0.608246083418797 0.573166679460088 1 1
1.26271328903571 1.19272740855173 0 0
0.863640038749842 0.826330465956151 1 1
0.776038704830741 0.743005897711063 1 1
1.00295849524346 0.957566442866949 1 1
0.758608436018096 0.720800072437033 1 1
0.538977745376539 0.515180058029725 1 1
0.624133871797756 0.593098636157664 1 1
0.720318036896877 0.68713115767976 1 1
0.938441584377514 0.895100675544233 1 1
1.16996107403492 1.10890178158004 0 1
0.950930202724991 0.898600965623723 1 1
0.676480714397345 0.644390823309842 1 1
1.03997026757548 1.00411280852079 1 1
0.544947303361949 0.51869200289879 1 1
1.01033420647316 0.964258700289299 1 1
0.85194029632952 0.815296956782984 1 1
0.764481264151519 0.714966048643138 1 1
0.970513185176999 0.928744588991487 1 1
0.478733230943671 0.4592648816481 1 0
0.745820188754601 0.70680080698866 1 1
0.989592587643362 0.934282793348633 1 1
0.618794720591741 0.586120935157005 1 1
0.875622183909675 0.829768073814499 1 1
1.05707742329635 1.00646407569674 1 1
0.632825319003492 0.598544445546616 1 1
0.732575507933813 0.700489149304576 1 1
1.09793786194016 1.02596118882914 1 1
0.977462394506829 0.942094971939313 1 1
0.952455031641011 0.90895860445114 1 1
0.786835952278293 0.74420120986266 1 1
0.579967478579782 0.551715853821711 1 1
0.764350946150367 0.726826363409951 1 1
1.02695138993296 0.973162864352518 1 1
0.681332676347302 0.64508641231859 1 1
1.05259622001339 1.00001366554006 1 1
0.737991930444446 0.697852188722579 1 1
1.15310640234916 1.08406308711117 1 1
0.74146680702901 0.699865203136442 1 1
0.761983547304364 0.720467850221955 1 1
1.11646547892394 1.0547219263801 1 1
1.06198903851142 1.00847079782254 1 1
0.657260469605181 0.622265689237019 1 1
0.784972953568441 0.750585617670204 1 1
0.486777542924895 0.463817448657245 1 1
1.37475090362189 1.29930646919499 0 0
0.983477082645539 0.948474185442884 1 1
0.707611941121983 0.671151602862761 1 1
0.885168706572435 0.854868269827639 1 1
0.71258371234465 0.671630952474481 1 1
1.07497203313675 1.01953685075288 1 1
0.848143922605142 0.810335546606265 1 1
0.678911715270137 0.644876117090789 1 1
0.967903809505109 0.922134223868576 1 1
0.930724154000064 0.883795465053926 1 1
0.678245310598866 0.645425612980668 1 1
1.45705418490213 1.38073320782039 0 0
0.610010832234585 0.584636186830027 1 1
1.02814581906752 0.970883736906746 1 1
0.581960721122486 0.560630322400189 1 1
0.597400638031778 0.570410193978609 1 1
0.717081937532341 0.682291220798397 1 1
0.634177255252484 0.607949541728163 1 1
1.10397627792953 1.0513824328485 1 1
0.925417369833977 0.879258363420176 1 1
0.884887706607031 0.843769267540147 1 1
0.51539209148222 0.494942250925557 1 1
0.974717303261834 0.919487302185044 1 1
0.614945400804721 0.588509888477691 1 1
0.763628158730123 0.7141735926974 1 1
0.657574912044903 0.625676105633485 1 1
1.02781163510999 0.965066517198502 1 1
1.28490582972012 1.20169289382982 0 0
0.691088866445525 0.664903294546384 1 1
0.919473206340391 0.877224071881712 1 1
0.879904107123505 0.838854660381595 1 1
0.941835548930566 0.893468316053073 1 1
0.631554486242043 0.603605514115528 1 1
0.453432594934065 0.43570954747731 0 0
0.636821745197863 0.60824983293789 1 1
0.946877289946179 0.908491013373282 1 1
1.15558441303194 1.08849299978711 1 1
0.930025320830122 0.878899882769253 1 1
0.759184239707696 0.71880196112319 1 1
0.789196828043052 0.75459640548618 1 1
0.468692458122042 0.44707161691645 0 0
0.824372387842408 0.793842456209936 1 1
1.37892357229375 1.3141409842683 0 0
0.882246676562346 0.840135611466642 1 1
0.842743678253311 0.800486515559495 1 1
0.592295680305587 0.560076915941943 1 1
1.20911375695914 1.15800391256243 0 0
1.03860463806848 0.989333021441293 1 1
0.962877522590942 0.910433878011923 1 1
0.634231501943342 0.60467230757044 1 1
0.786582199856105 0.749241446104211 1 1
0.8836031616864 0.845456744862747 1 1
0.862758080460935 0.82789667049187 1 1
0.504222156293725 0.483073425699719 1 1
0.785773017515628 0.747659795099383 1 1
0.522658668871876 0.498897919898603 1 1
0.916933079454009 0.875298683480642 1 1
0.697517055427998 0.666205457228023 1 1
0.820272215866613 0.785927594394882 1 1
0.567670321054013 0.543529686214221 1 1
0.61537702942782 0.585352034525655 1 1
0.6681499390344 0.634901312840699 1 1
0.875984224643716 0.83631776435502 1 1
0.7412188697832 0.704746574696656 1 1
0.960807644573206 0.917208814692295 1 1
0.811954366045456 0.772432234935944 1 1
0.946274961151592 0.902445144010878 1 1
0.761121732050075 0.728518690520658 1 1
0.943080092321555 0.894917171502495 1 1
0.739494377595581 0.709737188218388 1 1
0.80998795787072 0.768669506347808 1 1
0.736025122426558 0.70492113687202 1 1
0.801609770305615 0.753148516935792 1 1
0.827498865238247 0.794532404605471 1 1
0.906368631539332 0.866443680128828 1 1
0.800441000582188 0.764355115575663 1 1
0.959709151534488 0.917080053314031 1 1
0.575457445202852 0.548390561947826 1 1
1.03596207738338 0.985226103790451 1 1
1.00918344130752 0.968817962262856 1 1
1.02655073176855 0.973777908221409 1 1
0.828606886504928 0.792893369137904 1 1
0.961257796689436 0.918214239599729 1 1
0.853327594433523 0.809831711170959 1 1
0.903339173851714 0.857780273676627 1 1
0.97926645375519 0.938743473854467 1 1
0.936797067279603 0.898794246189506 1 1
0.588503308995071 0.557113833056845 1 1
0.799924067122402 0.752764121595757 1 1
0.666584502745323 0.631735732512686 1 1
0.758211413167732 0.712342968947908 1 1
0.675820379264999 0.637779779305313 1 1
0.818263299222616 0.775627841247894 1 1
0.857853565082796 0.812697155874466 1 1
1.13129455652201 1.09141335585209 1 1
0.886389072516968 0.848326991711323 1 1
1.05511399999399 1.00438687865451 1 1
0.507996729137778 0.492774192745672 1 1
0.894914908640968 0.851592533160422 1 1
0.635562167463189 0.604018096133062 1 1
0.562548960074646 0.527622423730409 1 1
0.850973989203917 0.80758949703577 1 1
0.880932054875833 0.836982839711749 1 1
0.577747283428595 0.554715728903398 1 1
0.737713292535709 0.704044247637871 1 1
1.11485379711742 1.06443273364284 1 1
1.09926281084753 1.04342819290153 1 1
0.884783815594194 0.832067211039916 1 1
0.751957870139587 0.718699652732408 1 1
0.829274126214232 0.781266465255401 1 1
0.802987634509136 0.761042843244208 1 1
0.84806229966759 0.810564224631728 1 1
0.906605480830301 0.862030747900637 1 1
0.630899322910803 0.610875137979674 1 1
0.650932441184964 0.621042284225841 1 1
0.847758575861156 0.802227096559508 1 1
0.634174258334292 0.602805160892629 1 1
0.879632273413026 0.854377078768602 1 1
0.993443839397471 0.93515890564186 1 1
0.858335410501928 0.820906913616107 1 1
0.891164824552452 0.851884688645693 1 1
0.939866456368518 0.899506981493069 1 1
0.924083651631976 0.875144963385168 1 1
0.515518854366135 0.494529525509693 1 1
0.46189493772738 0.43054082411295 1 0
0.869835909546849 0.828260073762766 1 1
0.90543902929899 0.862966330152484 1 1
0.771701303865856 0.732062646869847 1 1
0.814560058885351 0.773921212528728 1 1
0.912694878269891 0.865305824074004 1 1
0.87367306853209 0.832769044826536 1 1
0.952219836613057 0.898742886952642 1 1
1.01566053788255 0.965566714577091 1 1
0.337160770647841 0.320231214387888 1 0
0.724365021672249 0.688964724390991 1 1
0.91916572938141 0.873705518703091 1 1
1.04693513110899 0.987739110376903 1 1
0.763252653570178 0.723464307760295 1 1
0.767622664356855 0.736607304120328 1 1
0.79276065511717 0.756610455688119 1 1
0.842386974044343 0.8030906731837 1 1
0.854965316781888 0.809632948883297 1 1
0.771143766915195 0.737550609405817 1 1
0.649242409324927 0.614826571709808 1 1
0.663328654710721 0.633789288462439 1 1
0.670498305825919 0.643686023879219 1 1
0.675204816151191 0.645885256693822 1 1
1.00725612913556 0.959172650947072 1 1
0.980403968031685 0.922894918667167 1 1
0.755935961974694 0.716990989498907 1 1
0.71975042277752 0.680739965125433 1 1
1.14223994260953 1.08228973653643 1 1
1.10592467098469 1.05193617713804 1 1
0.985439335237238 0.9385303267763 1 1
0.90202028673947 0.84663179235536 1 1
0.895455372071611 0.853048493481854 1 1
0.977488067523936 0.927904051701908 1 1
0.585182296717383 0.558351078456897 1 1
0.794250398374706 0.750134219546372 1 1
0.632147244368454 0.606827347386482 1 1
0.848582349545334 0.802044107149601 1 1
1.01640284595089 0.960555430316758 1 1
0.897679366690653 0.85124943824911 1 1
1.01626528413822 0.96217307378157 1 1
0.561626345805653 0.533623174578229 1 1
0.848291473231776 0.808021926091711 1 1
0.601690481185146 0.569935280875822 1 1
0.685828324342041 0.651879564846266 1 1
0.673109391568852 0.64012893836297 1 1
0.699887041565156 0.669897365271999 1 1
0.658104376217191 0.62825158412349 1 1
0.225120239048877 0.217528874618715 0 0
0.832364052255313 0.799584330959045 1 1
0.826107220072352 0.783737000061025 1 1
1.06574220796961 1.01438410133787 1 1
0.798406691752535 0.748167083811706 1 1
0.739961961236912 0.706024441303145 1 1
0.682351339479302 0.647089740396463 1 1
0.466377891222011 0.438450021246796 1 1
0.834410174467512 0.799677553296931 1 1
0.744335271843064 0.70444218522964 1 1
0.663909149124518 0.636879283609726 1 1
0.889042294459811 0.841212684805801 1 1
0.892711016165376 0.839700620882194 1 1
0.879757828377589 0.827186420220312 1 1
1.03708651498827 1.00374554785651 1 1
0.576127382813734 0.545707011568023 1 1
1.11321812853773 1.06194398642665 1 1
0.613629125309368 0.588452352006663 1 1
0.834148744533618 0.800823554070026 1 1
0.73522379961963 0.699276248269973 1 1
0.720732944394921 0.683425051978483 1 1
0.864776703009727 0.820777335886513 1 1
0.56440122964476 0.528162060012556 1 1
0.884713776098727 0.835516736959643 1 1
0.593011731860355 0.559602505649019 1 1
1.09343181896098 1.02952999298741 1 1
0.83537926761134 0.789561171788143 1 1
1.27310202386932 1.21618611405029 0 0
1.05672110718239 1.00047417696166 1 1
0.565924323295788 0.539198733871474 1 1
1.06737551672404 1.01566051609718 1 1
0.867605060957378 0.828982824621473 1 1
0.650237103111302 0.619309063476495 1 1
0.673474958712363 0.644377849845249 1 1
0.803922832191774 0.759581589363428 1 1
0.86986410634297 0.828981292810095 1 1
0.390225984193141 0.371750182088522 0 0
0.64233977450623 0.614629149608128 1 1
0.986350809080122 0.937955062820777 1 1
0.767081552141152 0.732675715877264 1 1
1.06323200845469 1.00654495549495 1 1
0.888278959236009 0.839957039112228 1 1
0.823639078543674 0.76341991885175 1 1
1.02550734699102 0.975139012985346 1 1
0.691952992352966 0.661823921994824 1 1
0.790115580310798 0.75513945976595 1 1
0.691869269247992 0.655342561656871 1 1
0.386432378544779 0.364774505927488 0 0
0.517168215281484 0.493658908822952 1 1
0.585191423034643 0.557660503179871 1 1
0.4388114168921 0.411006016433784 0 0
0.648688588825145 0.618357357877818 1 1
0.842196675731775 0.79766507696894 1 1
0.817936178687303 0.783974784210683 1 1
0.442396066008399 0.421451118291337 0 0
0.557259108876849 0.524608785341478 1 1
0.853588601105037 0.810811956247089 1 1
0.721188664483503 0.683832910839239 1 1
0.830144153339482 0.782375736906164 1 1
0.883823488049222 0.83965924570584 1 1
0.897981121579939 0.848558569578983 1 1
0.922669328306921 0.886516468622295 1 1
1.0543699533644 1.00390085500396 1 1
0.82040351583294 0.785089730833491 1 1
1.07531483334004 1.02849603796334 1 1
0.498582469546816 0.48043297055589 1 1
0.575486938609323 0.53782483489423 1 1
0.818397388762735 0.781757964287758 1 1
1.25354859038161 1.19023236540499 0 0
0.947453856362452 0.902929754972205 1 1
0.548387715467093 0.525499538260019 1 1
0.857996499470938 0.808444889060272 1 1
0.605387414063608 0.57830896755344 1 1
0.77368878641363 0.735082538224781 1 1
0.712475248682945 0.672127061400363 1 1
0.576709712739854 0.549006909829842 1 1
1.14337533935847 1.09689402908108 1 1
0.509650881064126 0.484560872414869 1 1
0.544795549453209 0.507033595835665 1 1
0.90697523126249 0.868327422507711 1 1
0.688855266955284 0.656032929955273 1 1
0.584048825824157 0.556871641351518 1 1
0.932558719635398 0.889993393099984 1 1
0.862881946414369 0.818656214059338 1 1
0.777200893768853 0.738841637639345 1 1
0.920244154843205 0.873647840557356 1 1
0.884981724845079 0.848087045616167 1 1
0.862096490515321 0.818240471473045 1 1
0.470369571891547 0.446623957398499 1 0
1.01385707257709 0.965338016920547 1 1
0.617990090914497 0.595237500772129 1 1
0.348748973000833 0.324983196883768 0 0
0.99060227349402 0.946444509799896 1 1
0.881492774598524 0.839177735588843 1 1
0.738960669812571 0.703249463032026 1 1
0.986823144650672 0.936149496130127 1 1
0.859014877621207 0.820144442031421 1 1
0.623401144331673 0.593451149362222 1 1
0.723878237223693 0.693016170519628 1 1
0.521848413899474 0.49940300367116 1 1
0.844823392275018 0.796121777994305 1 1
0.558129396783242 0.535364086703208 1 1
0.610335847814654 0.579510761886645 1 1
0.855795480754469 0.819308608454773 1 1
1.17286985889239 1.11706481779032 1 1
0.905893048370494 0.861218745840131 1 1
0.731514957807282 0.694198920469529 1 1
0.587059115718608 0.552023227874394 1 1
0.791682602406625 0.751847929160947 1 1
0.810426055744379 0.775135362831412 1 1
0.584391389510239 0.554506616549098 1 1
0.645954902346159 0.614377726281655 1 1
0.907291714134246 0.86221434571144 1 1
1.08794213141362 1.03611406894761 1 1
0.523887661167124 0.499024399952415 1 1
0.676758405644231 0.6472363216006 1 1
0.873530771238972 0.832617343291508 1 1
0.859852085153709 0.824128904225876 1 1
0.823003515504329 0.78806226623656 1 1
0.794388867222548 0.750369121156538 1 1
0.790535725779396 0.748046177120521 1 1
0.804102828048714 0.766152320668843 1 1
0.732633719818322 0.700129781308112 1 1
0.88429133842759 0.840793407306329 1 1
0.618683011840489 0.589848337392082 1 1
0.649283317889026 0.618828162279345 1 1
0.893498744692086 0.835011792945221 1 1
0.630279330170992 0.601257087729363 1 1
0.704098274311199 0.669688847479773 1 1
0.84289821834872 0.807318260855918 1 1
0.657339218012731 0.632959685920826 1 1
0.607734686377494 0.578008866085865 1 1
0.844465272399423 0.807462375002376 1 1
0.714867732725119 0.685127383449904 1 1
0.673804628459692 0.642628142490429 1 1
0.490690760968842 0.465350686198147 1 1
1.12830309930979 1.06008168296277 1 1
0.6178971669086 0.589398444335764 1 1
0.987284007648091 0.9392605955561 1 1
0.52979004538732 0.508351940708163 1 1
0.535530331606401 0.51430302069967 1 1
0.458305710909197 0.438884417997409 1 0
0.869103901279484 0.828551768945027 1 1
0.961120440666922 0.912544242879112 1 1
0.535284602894464 0.511484728675263 1 1
0.619192089370557 0.587575760919052 1 1
0.601703509640941 0.571766456213879 1 1
0.65690935918168 0.619549092397432 1 1
0.782144223380045 0.741032652151346 1 1
0.794696668304778 0.754746526785291 1 1
0.932557832437395 0.880944052674056 1 1
0.396564738833139 0.372804134341581 0 0
0.661441518306987 0.622808004250185 1 1
0.481760700399797 0.451797841375614 1 1
0.742907058683426 0.702272413764452 1 1
0.643737101632723 0.611713837422554 1 1
0.744591665052941 0.705123474552924 1 1
0.757697605270585 0.722152697986885 1 1
0.837723082609973 0.801743264070471 1 1
0.753318600924544 0.714607187347963 1 1
1.21817312413335 1.15771851578565 1 1
1.04090944762167 0.995942020175665 1 1
0.623950132892975 0.588101672247198 1 1
0.629766887588704 0.600862125572035 1 1
0.780303823574121 0.748368293539733 1 1
0.780887059203947 0.741508707931132 1 1
0.678964395253943 0.641103901543798 1 1
0.751834193466239 0.7198187104529 1 1
0.917013697965693 0.872865119527809 1 1
0.72286204667332 0.686846610717214 1 1
0.930859696344127 0.886190277524404 1 1
0.761932582920609 0.727121250026943 1 1
1.12909070741567 1.07194253001431 1 1
1.09912072259289 1.04888285312088 1 1
1.09983872333756 1.04056114482892 1 1
0.765174024356984 0.725906054933404 1 1
0.647766123962538 0.616350943253543 1 1
0.733707824992956 0.70192446408815 1 1
0.939532451457049 0.896616449382575 1 1
1.03430644578602 0.983160927319283 1 1
0.630603724371148 0.596133378939446 1 1
0.761733697698478 0.726833639224197 1 1
0.639904152436291 0.603971855242421 1 1
0.780402611387755 0.743852529259656 1 1
0.693487200509718 0.65248964070762 1 1
0.867808114803568 0.825085642307519 1 1
0.742268218593982 0.709053140655194 1 1
1.01237037434645 0.964610892190312 1 1
1.03076365449159 0.972800245124936 1 1
0.293309202067338 0.279130516747487 0 0
0.955483356198375 0.911632502544708 1 1
0.845604387895311 0.799326366519658 1 1
0.690601025481098 0.644781101549628 1 1
0.849018831862797 0.804532816485918 1 1
0.959105267871937 0.901479816664898 1 1
0.663331837152088 0.630269025220185 1 1
0.774053373432235 0.740180290514668 1 1
0.53585282621219 0.507492234608296 1 1
0.827477819300813 0.782911962757248 1 1
0.751371959960074 0.707600694130881 1 1
0.761936840933713 0.723213715287155 1 1
0.81453708410429 0.775436724005077 1 1
0.796965348610987 0.759102536141112 1 1
0.509508684846244 0.485540426834318 1 1
0.905143482099106 0.871759300082553 1 1
0.976069142425788 0.931515235450694 1 1
0.979279956329049 0.926101343268169 1 1
0.567578420363902 0.544173280393881 1 1
0.66312582361607 0.628854141818679 1 1
0.881791833514805 0.838013686633106 1 1
0.76334539363839 0.723813596013274 1 1
0.867673385928278 0.812306832809926 1 1
0.885902906992692 0.841475495554037 1 1
0.94104508827276 0.896629796387155 1 1
0.666774232079054 0.636884852358442 1 1
0.671316395644535 0.633196112264643 1 1
1.04796419064908 0.997096235082912 1 1
0.791712300647022 0.7584263097933 1 1
0.904510624331486 0.869477036922157 1 1
0.953185808872055 0.901598250044686 1 1
0.54000577205948 0.518518739853343 1 1
1.1620082155282 1.10516072702835 0 1
0.835643000930554 0.795014659561 1 1
0.983867331541856 0.937306836729259 1 1
1.06459438053085 1.01271954609996 1 1
0.965721483422348 0.916286965117431 1 1
0.61923696540406 0.582363889120807 1 1
0.848038680858882 0.792657294408197 1 1
0.844459366389158 0.803255961747819 1 1
0.704490381027479 0.663439566315582 1 1
0.686553982293958 0.662226492422763 1 1
0.796683758248342 0.758001167782856 1 1
1.01570069877772 0.973658434481979 1 1
1.01137761871973 0.964888156823538 1 1
0.784534572278478 0.740220020226427 1 1
0.8600240306861 0.824245469602098 1 1
0.747711311155205 0.713563278158661 1 1
0.911609418400077 0.859358741238409 1 1
0.892690547800788 0.846703351212998 1 1
0.91637923444946 0.877728920459583 1 1
0.697695648937239 0.666897224378632 1 1
0.98457674497447 0.940361452579661 1 1
0.579940355898986 0.556392557979336 1 1
0.474502955714449 0.453191854771089 0 0
0.761876505117492 0.722204432690189 1 1
0.816467020881961 0.770159852487472 1 1
0.730972316696406 0.696047720840301 1 1
0.972951353542682 0.929151698775369 1 1
1.06876737546163 1.01703163218377 1 1
0.93589989899127 0.900476514663362 1 1
0.889591532413411 0.849049290982701 1 1
0.897656516194264 0.855472003128006 1 1
0.611015269367757 0.582653329008385 1 1
0.62407992088126 0.574910367205898 1 1
0.635726380740088 0.599671873939709 1 1
0.476459523677372 0.449001347158626 1 1
0.808910138674108 0.765515774710966 1 1
0.763976003962114 0.727635315161222 1 1
0.546777257371062 0.520051308451949 1 1
1.03607061139249 0.984492690835727 1 1
0.830793421468362 0.789007355357739 1 1
0.579842516538903 0.545330365795222 1 1
1.08834804646963 1.03044065202666 1 1
0.716640497374553 0.684186622683244 1 1
0.70983474397431 0.669753613671248 1 1
0.470179310696941 0.44383450395011 1 1
0.926727792799572 0.883474096061699 1 1
0.926245196066207 0.879874663966767 1 1
0.562525512562427 0.531491418538403 1 1
0.681030144823877 0.646300042614981 1 1
0.836703106804248 0.801128495139831 1 1
0.697395438420812 0.668696563760239 1 1
0.940796671165566 0.895814949285772 1 1
0.975612554685655 0.928075616522429 1 1
0.55297463943181 0.522349012926673 1 1
1.03090979461057 0.995130056710186 1 1
0.890584506729855 0.8437459558216 1 1
0.653901795982354 0.624162215276775 1 1
0.603183219219031 0.575730518376787 1 1
0.706850917865082 0.670010507689641 1 1
0.65811871391649 0.625833111619525 1 1
0.870417676938272 0.826596593492295 1 1
0.838283096688196 0.79519243935506 1 1
0.873884896257153 0.822989919345388 1 1
0.990896950827086 0.945239120129455 1 1
0.933226510133847 0.881763570533765 1 1
0.919802678223377 0.879323825336321 1 1
0.809820349384872 0.773926680251143 1 1
0.959052080761944 0.913789471221885 1 1
0.66068816943482 0.618876192916566 1 1
0.861825339549043 0.827166671785836 1 1
0.819540711254196 0.78346626499719 1 1
1.0299487585709 0.983193287931269 1 1
0.719053068093908 0.679114710256707 1 1
0.738329825860758 0.706957486324272 1 1
0.501943244254429 0.47597448439405 1 1
0.442638138396059 0.430017675251991 0 0
0.913854911484297 0.862894746306663 1 1
1.15120675973353 1.0967523800847 0 1
0.857937040520969 0.814989569679405 1 1
0.827841915272188 0.786016260382151 1 1
1.04828668819482 0.988660856883524 1 1
0.652840879745153 0.633035773493175 1 1
0.744508281820811 0.699830107114742 1 1
0.78802390435763 0.753408963824413 1 1
0.935820766920258 0.893092221905483 1 1
0.716687702920211 0.676677353586696 1 1
0.648782741534386 0.617756331517308 1 1
0.719925454136126 0.684404109840963 1 1
0.536812898643063 0.500841789438501 1 1
0.600173584413337 0.57185654684537 1 1
0.66096978381478 0.63249390720418 1 1
0.809293502250489 0.773448597934484 1 1
0.75984555714237 0.724319520809099 1 1
0.76521316200215 0.738381667696272 1 1
0.945423610265825 0.891815942049068 1 1
0.994702611202936 0.950019241157779 1 1
0.804853644836335 0.761740100882899 1 1
0.489697265594458 0.466811809393543 1 0
0.769514447515589 0.736075653086477 1 1
0.972827455812949 0.913918115287859 1 1
0.756905066744584 0.723500742601084 1 1
0.784217512711729 0.744593648329252 1 1
1.28203373943702 1.20818884008057 0 0
1.15529084189375 1.08784722688775 1 1
0.73867133844158 0.703670855391486 1 1
0.838775574464003 0.796419509614152 1 1
1.14951580940966 1.09675301484395 1 1
0.919033706189576 0.876699960842921 1 1
0.969879673078266 0.922076760890926 1 1
0.757829672236289 0.720162343974488 1 1
0.715493217831797 0.683322874497564 1 1
0.97035613589613 0.924630304588155 1 1
1.04357739182069 0.994266026935284 1 1
0.770192041570351 0.740732768442261 1 1
0.994159021964035 0.950458816182654 1 1
0.617977243644964 0.593545901299461 1 1
0.778612335212043 0.737909189611365 1 1
0.880817453766083 0.841029231251433 1 1
1.11971498254121 1.06083312094347 1 1
0.795034493972172 0.755615841749301 1 1
0.852977672580619 0.816109315038757 1 1
0.798280637353806 0.757283391411883 1 1
0.653548144639078 0.617750882076278 1 1
0.564989290221228 0.539847543612017 1 1
1.03231018268683 0.981077322779709 1 1
0.749092711227169 0.712340997341956 1 1
0.708102023168422 0.67181893073611 1 1
0.777903488653366 0.736961248574938 1 1
1.07464363146534 1.02434492658698 1 1
0.830301301557348 0.789480746226326 1 1
0.922305340556616 0.878646053188322 1 1
0.960036029036232 0.907763941697554 1 1
0.738955671121754 0.693379122132676 1 1
0.753089379025437 0.716138671655589 1 1
0.979513460309894 0.933498335896069 1 1
0.836427551704212 0.795305565568773 1 1
0.728957919881207 0.693846055492206 1 1
0.896209054861431 0.845479613603516 1 1
0.725920248841095 0.685250766684914 1 1
0.875848529654192 0.834086346714373 1 1
0.963933684583847 0.924570291341994 1 1
0.632659509248463 0.606435040593446 1 1
1.19157433207447 1.13378526926816 0 1
0.793909962819451 0.752377847837388 1 1
1.10002691566374 1.04319848258018 1 1
0.961589760938832 0.917264866225247 1 1
1.06945640720219 1.01244700971613 1 1
0.944124975287211 0.89627939835719 1 1
0.424793856218021 0.411122778874663 1 0
1.13056256252667 1.07018235014333 1 1
0.707562908040265 0.664050901062229 1 1
0.703833614136533 0.669051179558066 1 1
0.771733985940097 0.736019363188304 1 1
1.0044659583202 0.954581556087563 1 1
0.782511392245437 0.741925696680313 1 1
0.897409776476831 0.840508666355436 1 1
0.9977058407913 0.944585376877488 1 1
0.813550071341766 0.76213068843296 1 1
0.789775359068426 0.756580482532435 1 1
0.717616248814918 0.680267898899477 1 1
0.491236139989559 0.464020299170727 1 1
0.719625865583705 0.680545943693254 1 1
0.953130732503568 0.909638064981925 1 1
0.685849027876569 0.653892030841057 1 1
0.570697718728252 0.545413818171553 1 1
0.59680472137313 0.562619056769497 1 1
0.637827764627647 0.606693314553419 1 1
0.702532659533331 0.671932474227352 1 1
0.8099256167228 0.776233524584467 1 1
0.774446714153146 0.739378948531846 1 1
0.532747968546518 0.503288666592931 1 1
0.853622092502793 0.806874704310349 1 1
0.678506634337989 0.643745627820065 1 1
1.02647225019098 0.976398342132049 1 1
0.821868576782153 0.786961711567135 1 1
0.581349168894839 0.549339741002205 1 1
1.00698636844362 0.955568889055569 1 1
0.881362272924672 0.840196303066665 1 1
0.895732750332706 0.851884965235891 1 1
1.01636148989467 0.969209471935103 1 1
0.847258615946013 0.809016057924877 1 1
0.713304123362752 0.672059990964643 1 1
0.864541249260195 0.82843619967612 1 1
0.933257920428261 0.886250000597322 1 1
0.449281908766652 0.427899206943633 0 0
0.829299501740558 0.787869207802474 1 1
0.926446873507727 0.871172008726271 1 1
0.668779143560824 0.632427637935297 1 1
0.842900246269859 0.8006578687439 1 1
0.682207386294085 0.649208963468466 1 1
0.682997979166672 0.649658633628517 1 1
0.908438973155413 0.866525372030276 1 1
0.933938338358928 0.890290879772861 1 1
0.756684990983331 0.722466986086064 1 1
0.817936634567036 0.774617909460816 1 1
0.764154923190382 0.732563197071729 1 1
0.92060371838217 0.881199486867446 1 1
0.551456480350689 0.530521730315234 1 1
0.612345311287457 0.586849780248239 1 1
0.603840639893342 0.576970024992762 1 1
0.747288782383209 0.712895829526459 1 1
0.900277618206382 0.859224305725134 1 1
0.409327150947467 0.387570479857477 0 0
0.765178621114069 0.727044158751688 1 1
0.582736100857583 0.550887816481124 1 1
0.563402226616709 0.532719982281017 1 1
0.894222541087335 0.853382442486156 1 1
0.894394665351571 0.851549326608874 1 1
0.617969408302982 0.584127201574476 1 1
0.595852853431972 0.568463811506832 1 1
1.02176028662999 0.971447718592016 1 1
1.05162090822097 1.00029726855394 1 1
0.993979233097348 0.947162338829725 1 1
0.612366149875238 0.587302205931019 1 1
0.780322711411201 0.741576319940116 1 1
0.883131928098424 0.838734563516893 1 1
0.942655345897602 0.885977059826222 1 1
0.877114296786319 0.83386035331741 1 1
0.916050004520772 0.868768244096607 1 1
1.03866095365989 0.981124844336568 1 1
0.963976766815211 0.914268341156838 1 1
0.873473524694231 0.833303242432532 1 1
0.714643390926103 0.674408231828142 1 1
0.969437908959804 0.921184256645905 1 1
0.720720318555534 0.68988088224451 1 1
0.70051043618742 0.664887486833176 1 1
0.83063487538076 0.800754332529248 1 1
0.779580400652332 0.735932236262148 1 1
0.909486124120263 0.863293238081013 1 1
0.72777231288682 0.690018235668466 1 1
0.912487735415508 0.855782396508185 1 1
0.860191335420589 0.818201974996492 1 1
0.797348100547341 0.757420098327634 1 1
0.82360783445252 0.790753559100976 1 1
0.750554350734476 0.731837492665692 1 1
0.593837400463814 0.563972678527516 1 1
0.767314153171732 0.729866349347041 1 1
0.78156015339992 0.750682878820966 1 1
0.668725789565869 0.630811524347411 1 1
0.649507102106497 0.610913256341041 1 1
0.914496603303156 0.862952340343259 1 1
0.535381296123722 0.511735520719739 1 1
0.838395480320906 0.796282853074562 1 1
0.732209176459651 0.692209459396422 1 1
0.797952178412543 0.756152726803428 1 1
0.942265354531279 0.899669519496191 1 1
0.832406788492057 0.790569413810092 1 1
0.841856240848009 0.79848154403632 1 1
0.905896969818284 0.864173074389099 1 1
0.928648798361234 0.88726896196901 1 1
0.731206281840448 0.692623754725651 1 1
0.922424307777121 0.872822950257196 1 1
0.835387210943634 0.801172098199218 1 1
1.00797167415892 0.956724322638156 1 1
1.02152063222938 0.966896039072481 1 1
0.46221522133825 0.441133553445934 1 1
0.598091281932704 0.569835232025748 1 1
0.646748532456916 0.618702182099518 1 1
0.526389015935542 0.501048687420693 1 1
0.851053125047582 0.812396222239518 1 1
0.983818915100658 0.929848289573148 1 1
0.994858989751947 0.952049782960383 1 1
1.0294879399336 0.984638087407623 1 1
0.765914578382287 0.726833725053828 1 1
0.586260198264575 0.55630012860657 1 1
1.05381630461228 0.999840458916987 1 1
0.798510618496126 0.755132559362249 1 1
0.56954049685807 0.535717048878007 1 1
0.782199599856977 0.741911801899473 1 1
0.608113897757502 0.571284423651148 1 1
1.22038847930653 1.14843107714227 0 1
1.10901422322076 1.05515459763758 1 1
0.925983658991253 0.885328764301993 1 1
0.815704880914717 0.76842289042636 1 1
0.885743522526127 0.848827212363576 1 1
0.712669146681786 0.679302667887987 1 1
0.852061671134982 0.811976840254963 1 1
0.892709378627049 0.845022297878024 1 1
0.752749413359847 0.722964383114741 1 1
0.476889870178648 0.453350309082203 1 0
0.572735134867327 0.541728329954776 1 1
0.882529987558056 0.836508060874183 1 1
0.781696310908063 0.746875532761396 1 1
0.766228416169679 0.727210028010309 1 1
0.843625725933583 0.80577427677154 1 1
0.690703722616921 0.658073651788487 1 1
1.07712717583439 1.02358236725168 1 1
0.67880931739226 0.645669718158911 1 1
1.08235405916636 1.02607969016685 1 1
0.857295722025892 0.814954994511182 1 1
0.985795261060766 0.936423486301332 1 1
0.735111038729017 0.709732631398445 1 1
1.22690294713473 1.18065665095843 1 1
0.854975352147154 0.808348472742457 1 1
0.842827156185007 0.801608042495303 1 1
0.741809428675084 0.709246279661264 1 1
1.04601979408168 0.998139471020689 1 1
0.555522364336332 0.529803878951913 1 1
0.841507708019695 0.798603200375322 1 1
0.592161455100291 0.567702017179072 1 1
0.68867007786175 0.653816670875757 1 1
0.624589529601861 0.588390710931917 1 1
1.15311306350842 1.0883791859181 1 1
0.797345180722065 0.766290028059412 1 1
1.12585255085321 1.0757947421532 1 1
0.878657024703495 0.832337495287312 1 1
0.901183029998687 0.855064949906814 1 1
0.478278875437575 0.458009950805607 1 1
0.675701209120252 0.648389078981495 1 1
0.999639022917142 0.956521449271751 1 1
0.5554958819891 0.527991276374388 1 1
0.697626711305001 0.661983732749688 1 1
0.835862191557098 0.790871706160595 1 1
0.768748016957663 0.73294470442255 1 1
0.653577587758679 0.618922308609548 1 1
0.807822784866573 0.757480677940326 1 1
0.842022961803996 0.79302797783512 1 1
0.898026546838101 0.85219768326026 1 1
0.875253794208653 0.836683588200504 1 1
0.923863786389981 0.879197955493777 1 1
0.932105356955663 0.880291066365242 1 1
0.774827713580129 0.741529045981912 1 1
0.909732301984931 0.866620022152658 1 1
0.486159051562939 0.46452766875102 1 1
0.887864576006949 0.853111319948322 1 1
0.913868800470094 0.868598998951102 1 1
0.886583166983308 0.838695949014458 1 1
0.600187878833238 0.567901739156985 1 1
0.613746305643991 0.578517750153896 1 1
0.949507703684211 0.905976454668556 1 1
1.05006116044809 0.997644992276018 1 1
0.54344256812964 0.514133451208582 1 1
1.00339426846371 0.960884604779289 1 1
0.864725756474669 0.828915211702176 1 1
0.885010254631625 0.840774757791183 1 1
0.824921004088481 0.788051870957195 1 1
0.78855610113242 0.753967143665727 1 1
0.745277810026615 0.708445275038833 1 1
0.950878092465925 0.905332218376038 1 1
0.350818137954613 0.33230110747056 0 0
0.523317511074523 0.499326901610453 1 1
0.687713211769358 0.649037667790137 1 1
0.57749177064642 0.549157110592566 1 1
0.996976714605951 0.945077587711351 1 1
0.66440155032747 0.628740425327357 1 1
0.490437264383934 0.471225377846352 0 0
0.660225537829707 0.626069848018854 1 1
0.921951671143327 0.880727709260588 1 1
0.874850601639722 0.82832091858221 1 1
0.676575867867309 0.64282918116101 1 1
0.780502152019015 0.742367795327562 1 1
1.03182190637847 0.982922346780821 1 1
0.736517002492757 0.693235709865532 1 1
0.785678218243562 0.752629146919854 1 1
0.866654995503439 0.816676395420052 1 1
0.45034435110351 0.429286956743214 0 0
0.540369608715047 0.518258491574027 1 1
0.436915208182753 0.413399789867729 0 0
0.737731731010331 0.695504690241872 1 1
0.704479632917479 0.675145808504136 1 1
0.580337175132427 0.550308186837838 1 1
0.837814000464201 0.79651981179238 1 1
0.86171160224704 0.817692094506638 1 1
0.722896749560865 0.688266665401943 1 1
0.660552701285219 0.633378992075265 1 1
0.867183131533317 0.818062682308909 1 1
0.726696838943368 0.688550948473008 1 1
0.793562211844584 0.758625420553498 1 1
0.777653126181399 0.739708039875401 1 1
0.891884946649982 0.856708982993099 1 1
0.700524880227489 0.668246493796091 1 1
1.11489138622246 1.05452748887742 1 1
0.667207512417371 0.633910602310035 1 1
0.620063415958953 0.592074294503441 1 1
0.710660726910497 0.675768961278413 1 1
0.811756263855334 0.774993780609525 1 1
0.828247534731192 0.794292740708557 1 1
0.63207784744492 0.599707591356303 1 1
0.956982548180796 0.905761553361056 1 1
0.982288761414785 0.939469911592868 1 1
0.947897729965736 0.909555111410262 1 1
0.877060129619297 0.836875139242241 1 1
0.654951428336436 0.621329347033063 1 1
0.885234090898323 0.849998675980547 1 1
1.04183307918102 0.99645056818643 1 1
0.714105086421692 0.683167504063843 1 1
0.99645735275242 0.949251446108851 1 1
1.06243856935664 1.00758668028562 1 1
0.639137897907215 0.604543991355612 1 1
0.793274493841283 0.746931160887849 1 1
0.917245715087886 0.86651309862526 1 1
0.905710075984279 0.861438525979045 1 1
0.727226691554983 0.690395636387683 1 1
0.983960509572543 0.93304435703164 1 1
0.781128723469189 0.739402348771523 1 1
1.05075053342402 1.00655076444805 1 1
0.911532838787916 0.867341238085418 1 1
0.841007744281833 0.800250432516121 1 1
0.754012828527788 0.716138370707155 1 1
0.621995689016563 0.591160866167029 1 1
0.655554505848193 0.621697879056861 1 1
0.309607352867784 0.300261328846505 0 0
0.952486729788811 0.911719510915778 1 1
0.66470579981931 0.631689245155035 1 1
0.5195885634602 0.496328727043127 1 1
0.722591905823595 0.687234241544192 1 1
0.792009850991164 0.752248143809268 1 1
0.937432949052265 0.883963745503344 1 1
0.769978963864894 0.729956696415158 1 1
1.27569532233408 1.20342839966143 0 0
0.929470021535137 0.883025283334939 1 1
0.518712811498565 0.492088493569328 1 1
0.925092044844104 0.878203642216598 1 1
0.5599727426331 0.536695431934642 1 1
0.528708066379242 0.496958076786712 1 1
0.549571257979765 0.522835559903674 1 1
0.698365508977888 0.665956309785772 1 1
0.435020139007199 0.41090226372546 0 0
0.928951412307428 0.890487202939375 1 1
0.984625885780673 0.940767901821896 1 1
1.07558882126604 1.01334873108547 1 1
0.294630283021276 0.284384464439161 0 0
0.614619389609765 0.5871590090668 1 1
0.551211883496676 0.51963367153104 1 1
0.596154556963826 0.566573199119188 1 1
0.575461906203025 0.547842622195325 1 1
0.877812996501285 0.836041348314691 1 1
0.960423212531258 0.908977004331497 1 1
0.530067246038418 0.505642429967552 1 1
0.899712262179022 0.855579264153437 1 1
0.911565428036156 0.856853930090979 1 1
0.739241038442499 0.705625860910594 1 1
0.794077298949254 0.75375991644167 1 1
0.799160453640806 0.764412704797245 1 1
0.764415255296011 0.727319131537528 1 1
0.92207967850362 0.873632706967621 1 1
1.00204787336883 0.959933591469346 1 1
0.876654524657583 0.83467567335394 1 1
0.671637653994992 0.636984356546258 1 1
1.01544575817967 0.960690065204394 1 1
0.832820697960938 0.791173401108099 1 1
0.657066174898859 0.627100558276849 1 1
1.09809302417746 1.04662614297725 1 1
1.33243029041843 1.26378715229341 0 0
0.856222163682577 0.821589681524929 1 1
0.669389746266355 0.637003053582522 1 1
0.841878623097465 0.785060481284971 1 1
0.400390385450611 0.375589933066134 0 0
0.662944280902523 0.626838902722615 1 1
0.883485853602031 0.841153517759208 1 1
0.5976088892547 0.568072660494002 1 1
0.754291356511399 0.720470414824294 1 1
0.65937168100305 0.623075198671523 1 1
0.998438513398972 0.954449164676889 1 1
0.710278043285054 0.676223076026734 1 1
0.72867427189007 0.695023442071183 1 1
1.13855428164694 1.07498302134955 1 1
0.836223299789966 0.799939931337665 1 1
0.994213780166979 0.947756225487701 1 1
1.13128150369207 1.07318628758049 1 1
0.798727333214308 0.758969742590989 1 1
0.611073102492324 0.572990986617884 1 1
0.757173192771521 0.714420089879052 1 1
1.31429843165915 1.24959170253041 1 1
0.852631958417891 0.807265450759489 1 1
0.734595954868186 0.702213556424179 1 1
0.785008402748964 0.751639335597967 1 1
0.956549216468631 0.906234918331292 1 1
0.85816731361156 0.815346064605886 1 1
0.841417694608692 0.800410917069314 1 1
0.957404393767366 0.912976153461449 1 1
0.728107666190764 0.692121406169833 1 1
0.834879388790079 0.795892078518186 1 1
0.880799159157902 0.838934676086651 1 1
0.753897949849964 0.717834616548826 1 1
1.0085889298669 0.958239678085724 1 1
0.739981040800073 0.70548883767765 1 1
0.831432536775106 0.79155754976042 1 1
0.717813689837964 0.684265829849215 1 1
0.635813003342968 0.59239047930853 1 1
0.834950610459644 0.793559300935117 1 1
0.930873620348177 0.886828047842947 1 1
0.594498557621392 0.565912847086432 1 1
0.883278254371712 0.842763493904955 1 1
0.753833505942592 0.717012384398056 1 1
0.563688969751806 0.53820296478443 1 1
0.624662931584541 0.58092576305819 1 1
0.970580175895546 0.922011123099025 1 1
0.602332920416 0.573549881319031 1 1
0.933196264088694 0.887482718938024 1 1
0.863828902437831 0.813332123868576 1 1
0.439665941429015 0.421986222803258 1 0
0.790010844454627 0.74728446536488 1 1
0.757026954156868 0.726954302495016 1 1
0.824842622156726 0.783042955268121 1 1
1.02834599425741 0.981683619699192 1 1
0.875282655146443 0.837055373449796 1 1
0.676302557032955 0.644112592230407 1 1
0.799793757513961 0.773212565208736 1 1
0.693423610622695 0.661045266420756 1 1
0.60019865688171 0.571704803828794 1 1
0.583903934705876 0.555686680145272 1 1
0.668248473452933 0.632544281719817 1 1
0.999809359283375 0.950970332375909 1 1
0.649843177920587 0.623695547644941 1 1
0.815339572312459 0.774403724270905 1 1
0.691655146832019 0.659225406174999 1 1
0.802353240227826 0.765105588086008 1 1
0.798711344495863 0.753908729361019 1 1
0.971729400783053 0.931780924895579 1 1
0.626656393153593 0.592997034648522 1 1
0.939373257010376 0.89548998885256 1 1
1.11632030092516 1.04497268952587 1 1
0.812052725901928 0.769721784872753 1 1
1.00651199428858 0.955878322831022 1 1
0.471540052522963 0.447013990328844 1 1
0.691369004205332 0.657880199278293 1 1
1.15407450091115 1.10207370498942 0 1
0.914362326978771 0.871139939230316 1 1
0.634208798183075 0.610083476476469 1 1
0.838866276953951 0.795981513046145 1 1
0.85256114229292 0.817389208235352 1 1
0.834917930653816 0.796209722435736 1 1
0.840873143575829 0.802314510240155 1 1
0.612669330627695 0.575565295231093 1 1
0.67415734820922 0.643616972914232 1 1
0.749798848586673 0.710680775626684 1 1
1.04014905812696 0.989997514726207 1 1
0.591327373915722 0.565412850069019 1 1
0.900277673295062 0.857182601496135 1 1
0.569732482722819 0.544129588169257 1 1
0.82508381911465 0.786842597026347 1 1
0.960496592714892 0.90969214574029 1 1
0.957446848895709 0.906622936391354 1 1
0.627602905206236 0.597439776969767 1 1
0.561389298550642 0.537439926125107 1 1
0.500669331567142 0.478376646590568 1 1
0.588761015491162 0.557569193145585 1 1
0.769935231561406 0.734222234432146 1 1
1.08002573794102 1.03179346573222 1 1
0.952754431706697 0.909513428436398 1 1
0.50108571118774 0.476911618815704 1 1
0.891777518842605 0.845700385116606 1 1
0.55909122676844 0.528625889167993 1 1
1.02526041083901 0.972807095119183 1 1
0.818933254028223 0.782372210999224 1 1
0.621708141338286 0.592802740447439 1 1
0.716479792460778 0.686225760086406 1 1
0.7802110767154 0.745211638557042 1 1
0.876376748703492 0.829928232938769 1 1
0.610069353913085 0.577516073370429 1 1
0.878429059546299 0.840450467675667 1 1
0.902686340269537 0.856113117112104 1 1
0.917693749979185 0.873809079985135 1 1
0.859638805775894 0.823592870082434 1 1
0.999440387797419 0.951327726067305 1 1
0.621110967746001 0.595525517512225 1 1
0.749387506937023 0.715637932867454 1 1
1.0785701180191 1.02177235400539 1 1
0.733639244249321 0.698495960917384 1 1
0.654377813249256 0.628073594186693 1 1
0.828029654724701 0.786797963158429 1 1
0.803841168420175 0.765471357234225 1 1
0.735511902861477 0.697127613607424 1 1
0.419016444108732 0.396092415028733 0 0
0.885151588384173 0.849011917568114 1 1
1.02512684738692 0.980304119743808 1 1
1.04860555915332 0.994223355583856 1 1
0.935278511394952 0.888589262489753 1 1
0.881737512418336 0.836977873207182 1 1
0.888445666745326 0.839806858889452 1 1
0.630194938391816 0.601143598224697 1 1
0.807395245092275 0.766524971573176 1 1
0.377959061453149 0.369148810165025 0 0
0.650527919864903 0.617129482220687 1 1
0.720035408793028 0.680782410597867 1 1
0.409095332342309 0.386911074398601 0 0
1.00384742923787 0.960072628233289 1 1
0.856573305184382 0.818481922990716 1 1
0.910267449813619 0.868636433454873 1 1
0.638764953200469 0.604981114454957 1 1
0.808800471239995 0.765050843202156 1 1
0.578026850655979 0.548808269434285 1 1
0.927793600450687 0.883181442342042 1 1
1.18676338131988 1.13745224014549 0 0
1.13023742104944 1.07254411734069 1 1
0.538887647696442 0.510794894424368 1 1
0.863784089332297 0.823104113238244 1 1
0.789471526234304 0.75929899589062 1 1
0.550989708107422 0.520718791178958 1 1
1.02783914656626 0.973360280606026 1 1
0.859005977402739 0.821661752343767 1 1
0.732636160724837 0.692306342886746 1 1
0.870943846222863 0.823498472629197 1 1
0.654826823380514 0.61703267447925 1 1
0.768147592176625 0.725260365775426 1 1
0.774163884432884 0.733812291046037 1 1
0.885465318939535 0.837489959951294 1 1
0.91870752295357 0.871740908229646 1 1
0.841427996419177 0.802875578768962 1 1
0.88337028112527 0.844461357579053 1 1
0.481766834757712 0.45796585308666 1 0
0.92786384286085 0.881430961269082 1 1
0.71805910461857 0.687309033300828 1 1
0.762298855697358 0.730941970190991 1 1
0.715659418352342 0.68416580430847 1 1
0.99863831542653 0.948518244090508 1 1
0.765958834508835 0.720561604102189 1 1
0.934586814242868 0.894123746910945 1 1
0.772068523290975 0.736796408286234 1 1
0.927403028926614 0.879351124864362 1 1
0.842998970407171 0.803884528077359 1 1
0.821452666720548 0.772955521783992 1 1
0.766831502042212 0.730844314952018 1 1
0.867707077154896 0.831708317493646 1 1
0.828664531428008 0.79329091959192 1 1
0.907469217447336 0.86288227829025 1 1
0.642522530134944 0.608263765580517 1 1
0.750152334179801 0.710049734808717 1 1
1.00253032508764 0.956900070609431 1 1
0.989657292503148 0.936233990636518 1 1
0.574179180977716 0.543899274552274 1 1
0.879891686043446 0.842388918875406 1 1
0.935878983560147 0.896318788010022 1 1
0.95012770267478 0.907570772263047 1 1
0.772496548308267 0.73279618088827 1 1
0.767207902431881 0.725138408266521 1 1
0.972094078013047 0.922557042250994 1 1
0.850885854226852 0.809278059183266 1 1
0.863628586385936 0.827152210877328 1 1
0.675196834088836 0.637285328367702 1 1
0.791212665062108 0.75332821232159 1 1
0.969349884581554 0.92122494059985 1 1
1.04810278597255 1.00461260408233 1 1
0.830574990039666 0.7870527892195 1 1
1.1716431326384 1.11286589842297 0 1
0.570048376658752 0.542685562485549 1 1
0.849194005934788 0.815223854256014 1 1
1.02771776748912 0.972257059400053 1 1
0.708994945061935 0.669393881857005 1 1
0.607073336328567 0.577693501995682 1 1
0.758448458983821 0.718934666236684 1 1
0.803054874530636 0.768385606793071 1 1
0.918288285636486 0.880842748545335 1 1
0.562220291229748 0.535017320895315 1 1
1.04217804503514 0.98434057203638 1 1
0.754972552195537 0.714387927643062 1 1
0.788346822845541 0.749437656322419 1 1
0.728129894670254 0.694993529530994 1 1
0.923550621271908 0.874447396260193 1 1
0.761902988190795 0.723458825896522 1 1
0.74186512447602 0.709417991589493 1 1
0.80047903353692 0.759202421781079 1 1
0.838098202719413 0.802634935771421 1 1
0.718469870531249 0.686441343737653 1 1
0.686922268875297 0.642235657042144 1 1
0.919564731189982 0.871711054553611 1 1
0.901360233578389 0.853478577717899 1 1
0.509948981517973 0.495847837753578 1 1
0.839864084401682 0.798586318400249 1 1
0.757302836522525 0.718778477057178 1 1
1.01602713699947 0.962835599056925 1 1
0.791644414315953 0.748826848655977 1 1
0.558875060693105 0.529698196039662 1 1
0.641335278048588 0.611289211065174 1 1
0.653158430545005 0.624081145132351 1 1
0.659437194900747 0.627158012917401 1 1
0.629328190813014 0.600270125630905 1 1
1.002697258321 0.956660260225898 1 1
0.840623009835875 0.793477998439827 1 1
0.691009560658222 0.658076022984798 1 1
0.767328057673639 0.728184171694469 1 1
0.830081924249813 0.783604001852206 1 1
0.826819316177361 0.783093060659842 1 1
0.673450312957679 0.643378230987879 1 1
0.461591666086416 0.437588845839527 0 0
0.809954282137218 0.776666910901956 1 1
0.671048963543757 0.633610362848634 1 1
0.666411057106592 0.633925250784355 1 1
0.814384634019818 0.778383199416232 1 1
0.766279504639613 0.734262662618362 1 1
0.528808515043409 0.498351397932025 1 1
0.588426054142983 0.566373725627861 1 1
0.78602104878195 0.751387495734177 1 1
0.970669156049182 0.920647843609655 1 1
0.866272670597271 0.822798004959948 1 1
0.776383861715569 0.74270108090803 1 1
0.721024407858735 0.691478060624998 1 1
0.817562495417907 0.769651319834923 1 1
0.543827230903217 0.512316397766099 1 1
0.976691573463706 0.925942992645961 1 1
1.0397105423946 0.989032842182761 1 1
0.523203494091148 0.499388300886052 1 1
1.05462759665219 1.00298345854061 1 1
0.894712559596768 0.852880029861391 1 1
0.646823247745079 0.61576183961061 1 1
0.846067887747643 0.798912594661629 1 1
0.445824296439259 0.420586036783756 0 0
0.79258615362638 0.757473996593388 1 1
0.74599060146345 0.705451196679457 1 1
1.16789570925702 1.10234469966066 0 1
0.924495483595948 0.875384902812375 1 1
0.858847379148309 0.81374772363721 1 1
0.845666947092622 0.797004477061611 1 1
0.728831566786911 0.694110137143839 1 1
0.880444630624569 0.843166316777202 1 1
0.904527061518368 0.860809060113136 1 1
0.812199038200575 0.777494461053559 1 1
0.620796755171286 0.592445633225306 1 1
0.536648224280222 0.519708856114501 1 1
0.590149240455562 0.562307466225474 1 1
0.635908972876716 0.606327101135694 1 1
0.856507644883815 0.808840487199807 1 1
0.728154104125265 0.694969857753121 1 1
0.883345112395226 0.84089004202789 1 1
0.646085527825527 0.611588992261369 1 1
0.900719006015523 0.859577414347549 1 1
0.532266138523092 0.505767233293679 1 1
0.667163334026162 0.634614091030989 1 1
0.638932168191617 0.612942111701036 1 1
0.812637380862038 0.774462150944131 1 1
1.11760553686369 1.05135938629277 1 1
0.55394644540943 0.526594346827806 1 1
1.00522120305068 0.955887408016284 1 1
0.759222463801173 0.723501013476833 1 1
0.830365491096346 0.791820055977418 1 1
0.590154277168207 0.563955803628816 1 1
0.800448081896593 0.765391728736912 1 1
0.80646358959766 0.766263439322292 1 1
0.805787851640637 0.772292446584977 1 1
0.709681175105063 0.680340645681059 1 1
0.544217880435862 0.513862506122203 1 1
0.901446517436955 0.858935173487435 1 1
0.665585578823656 0.630090914581254 1 1
0.800111250871295 0.760494126496804 1 1
1.05429299963607 1.00850086357519 1 1
0.851358589587408 0.810158750011773 1 1
0.956671905974554 0.910247950670541 1 1
0.640929993515351 0.605270935370496 1 1
0.928777106944721 0.88597138628394 1 1
1.03309965137628 0.9802136917411 1 1
0.787875643776231 0.753771606168958 1 1
0.90503950804884 0.857141499564519 1 1
0.720297021543751 0.687384815588906 1 1
0.930377118315334 0.89281377821985 1 1
0.839560190776151 0.790340474379461 1 1
0.777247139722489 0.743682308957427 1 1
0.484861723341147 0.455616024659289 1 0
0.791422071735525 0.755881010698252 1 1
0.812477202183411 0.776321207942201 1 1
0.72583416892901 0.690070513813395 1 1
0.738847353703213 0.701316032491438 1 1
0.590329106412929 0.557864146481046 1 1
0.744181080125805 0.702693523117195 1 1
0.584077730538964 0.556566696258967 1 1
1.0835595299531 1.0310754191122 1 1
0.708446884916806 0.666062140279252 1 1
0.848891118129639 0.798556162003546 1 1
0.946213174733694 0.903012815747701 1 1
0.796464315801266 0.761672716186686 1 1
0.553139585529877 0.53670470313335 1 1
0.814643236747628 0.772425212954274 1 1
0.874749014310111 0.828933371424967 1 1
0.884060681509626 0.843723210657562 1 1
0.593246525795699 0.565770234408691 1 1
0.665129143068674 0.635515756178202 1 1
0.744927571106876 0.715572000557874 1 1
0.915876445591693 0.860182273655741 1 1
1.01634061821208 0.963149394838444 1 1
0.663791304765361 0.624918314148449 1 1
0.500999802155428 0.472811544090433 1 1
0.884056060886531 0.837400576358263 1 1
0.812776555936684 0.762124397940762 1 1
0.900911818782766 0.85600835240251 1 1
0.822502886423547 0.777402045964688 1 1
0.800323224937553 0.758500012108374 1 1
0.78255828007288 0.735059017887654 1 1
0.815767358324725 0.775656010123457 1 1
0.734682504037343 0.697498330393816 1 1
0.583080337193338 0.559079441310549 1 1
0.759805227361247 0.724137292139429 1 1
0.642269825031249 0.608294757659785 1 1
0.645339618495967 0.616979768547712 1 1
0.731368854404505 0.693773137393821 1 1
0.743484806667479 0.701449786821142 1 1
0.731160664640761 0.697223185019967 1 1
0.709603229987735 0.675158163262682 1 1
0.655102446718281 0.619930649054097 1 1
0.767760532480292 0.732364594717412 1 1
0.991595140805757 0.944061257493117 1 1
0.803143660464251 0.766483708909074 1 1
0.700656799336044 0.660822911272209 1 1
0.712637328212555 0.67134134638837 1 1
0.746466223744466 0.71106276214791 1 1
0.836775192147353 0.803472849489557 1 1
0.75320832547562 0.723431354736326 1 1
0.874979143655611 0.833207916026627 1 1
0.715303202208479 0.680487648240705 1 1
0.6766705677899 0.63616785879999 1 1
0.770676697136055 0.722950786846034 1 1
0.872183777590651 0.831825770399491 1 1
1.08021463318599 1.02714441550365 1 1
0.712045332504504 0.680789756550485 1 1
0.747843963801748 0.720403208067413 1 1
0.973491615044782 0.932609812558468 1 1
0.974341205718072 0.925985793924497 1 1
0.764533991364217 0.726861030561549 1 1
0.855294782012902 0.83190932536794 1 1
0.626709594832198 0.593643759386986 1 1
0.890203023615516 0.832240728833592 1 1
1.09085205514582 1.03048268951732 1 1
1.12301166904835 1.07253245672696 1 1
1.14947811496529 1.09178266385277 1 1
0.619946679097902 0.588661910477682 1 1
0.873526525157517 0.834252555370746 1 1
0.680746899441663 0.648280313474265 1 1
0.937268111489262 0.887107433941399 1 1
0.813564887977245 0.776345050378702 1 1
0.578170422819203 0.543809928734851 1 1
0.911746514885953 0.866792305531411 1 1
0.911329277428195 0.869677897384619 1 1
0.696550553788974 0.665712995410257 1 1
0.933541309462626 0.897243544083636 1 1
0.49038847691037 0.461047651402757 1 1
0.782238502424295 0.743437619740212 1 1
0.951279708566492 0.929587814782059 1 1
0.899129669178971 0.858001974035591 1 1
0.529837887132554 0.506590641960301 1 1
0.765424000549108 0.729941605757473 1 1
0.747363519746722 0.706880800236576 1 1
1.08480848101286 1.03330381117493 1 1
0.820281974196747 0.775072495843127 1 1
0.987579682872678 0.932671908930246 1 1
1.02735457077714 0.978000324602392 1 1
1.08048703143951 1.03083820072826 1 1
0.861491815640459 0.825056891703921 1 1
0.722394739275427 0.685914621288396 1 1
0.507958626808604 0.477059475154635 1 1
0.917135404965009 0.85254557685266 1 1
0.719312433102922 0.684498278884064 1 1
0.796848155238197 0.757597471323935 1 1
0.820866262343126 0.782164960261258 1 1
0.782949831255292 0.74183999252771 1 1
0.569501908394798 0.542457301393508 1 1
0.914307286160664 0.87251958757897 1 1
0.605036763844752 0.581016748246041 1 1
0.651133603866493 0.62624761992137 1 1
0.489318974232712 0.461934974745341 1 0
0.783537690502133 0.753928982661395 1 1
0.898752135695801 0.858447932628317 1 1
0.690826835268773 0.655508291672963 1 1
0.952184580486763 0.902667873455242 1 1
1.03645330543749 0.99384662190644 1 1
0.640644503295262 0.610993990703874 1 1
0.709447600883284 0.67721851174861 1 1
0.732285328937304 0.702410218051397 1 1
0.82741252644844 0.792246066391182 1 1
0.966099597064262 0.928029171845128 1 1
0.915793687800066 0.86439744524827 1 1
0.780865867191297 0.743555442941621 1 1
0.552487162885312 0.52958100102592 1 1
0.589161025152213 0.558633560788206 1 1
0.681917110940358 0.65081973567322 1 1
0.348896987357805 0.330120994429779 0 0
0.993915246607193 0.943672909456215 1 1
0.994360713058901 0.945989801061778 1 1
0.75003218076917 0.718969059050656 1 1
0.774929360584683 0.73781502071513 1 1
0.721073822966441 0.674406625124481 1 1
0.931208884197258 0.887876609075519 1 1
0.782012331232308 0.747063289856829 1 1
0.890590666913119 0.843265377786322 1 1
0.695454153690687 0.661950891182959 1 1
0.777143915281449 0.742974554770337 1 1
0.964534665557149 0.922794875777167 1 1
0.841609983573013 0.803520187582092 1 1
0.708466557282757 0.667357257268364 1 1
0.573275084422733 0.545034667199468 1 1
1.05233947266699 1.00936810608656 1 1
1.09401493728946 1.02147327447163 1 1
0.835661482865042 0.790836193696017 1 1
0.723315533210294 0.682018818517321 1 1
0.883503337375813 0.843580558803841 1 1
0.955903028124177 0.897487610627763 1 1
0.88595710598408 0.840742489780298 1 1
0.800902523930146 0.765434252168125 1 1
0.698362088832889 0.6589289947824 1 1
0.805638715261592 0.759250643860913 1 1
0.554131451421356 0.523579309570968 1 1
0.904659983466378 0.848907105776307 1 1
0.744649500988574 0.710701743610202 1 1
0.88843032261813 0.844592722822674 1 1
0.980759843826693 0.932119487852773 1 1
1.1497937945481 1.08637107360045 1 1
0.859283579679413 0.818836232891254 1 1
0.852375868224681 0.800136196048977 1 1
0.927197589798766 0.884454750237964 1 1
0.846474161388287 0.808586584684513 1 1
1.09490873713302 1.03886564816226 1 1
0.805205661368549 0.765265734053831 1 1
0.76314906173967 0.726816182433512 1 1
0.551795743013392 0.529836426406678 1 1
0.697809975997294 0.665880805461737 1 1
0.970079209499068 0.921948195124152 1 1
1.03143889673227 0.983157424560306 1 1
0.883649271567144 0.839843033665671 1 1
0.929819727407188 0.882905040529647 1 1
0.647880968291307 0.624680955366652 1 1
0.842089892256268 0.827085244901184 1 1
0.788656951042029 0.754567698699979 1 1
0.596928448082899 0.565168907434863 1 1
0.476794537209019 0.460751507187132 1 1
0.824612970773345 0.78999139715907 1 1
1.07788123365166 1.02679762984807 1 1
0.820708143629093 0.77880678702272 1 1
0.8665032833424 0.822800378997191 1 1
0.941226904067486 0.903615958981695 1 1
0.700790951842303 0.669086237849819 1 1
0.7689030229915 0.723641162986618 1 1
0.905578303612321 0.866710915581812 1 1
0.432377183600595 0.397765155984719 1 0
0.629316206648217 0.604532025640643 1 1
0.821051154606722 0.780484871507126 1 1
0.68553483301275 0.64982826351146 1 1
0.591882053848612 0.549081805565539 1 1
0.889590001890607 0.851870338519295 1 1
0.543058528065922 0.51600641232198 1 1
0.804176566322218 0.763257564595635 1 1
0.76357120604413 0.728887291139752 1 1
0.91776564203966 0.871049969327172 1 1
0.790880853394211 0.750679543675422 1 1
1.08410032700789 1.03555286551496 1 1
0.7822042316038 0.746099231013558 1 1
0.687579851297961 0.646987759261299 1 1
1.1107074450532 1.051714264946 1 1
1.01945522187205 0.969721199189669 1 1
0.455447550395088 0.431079881671359 0 0
1.20318840705562 1.14676634270296 0 0
0.979545363796696 0.936747017188409 1 1
0.762439398989808 0.725882458242247 1 1
1.05537926485901 1.01224012374669 1 1
0.909970923207401 0.864462383310096 1 1
0.686765809533448 0.657290229022816 1 1
1.20623428971782 1.14154433009602 1 1
1.00398204362023 0.953631772492867 1 1
0.753174501127712 0.717778848887646 1 1
0.804606537334394 0.770153848711355 1 1
0.661178753830212 0.631387191628752 1 1
1.12792159565192 1.07813403098339 1 1
0.745828817149301 0.706619748735938 1 1
0.978628459574585 0.929344635262137 1 1
0.775364676498003 0.739267722524513 1 1
0.582216728440719 0.555694381011883 1 1
0.560658301328729 0.531724451760506 1 1
1.12642943528132 1.07687954323883 1 1
0.764739739051177 0.725152034067708 1 1
0.717436884469454 0.685309469007785 1 1
0.945577668449004 0.899001854099887 1 1
0.622665273542178 0.587110677466486 1 1
0.829636539331617 0.785762815906559 1 1
0.760595779295835 0.727523774581192 1 1
0.794964399319933 0.757293572937055 1 1
0.770976557667576 0.739438639043258 1 1
0.721166458436563 0.690077138640014 1 1
0.808816239790397 0.768298913420986 1 1
0.586625319816745 0.555033766643458 1 1
0.539880678672659 0.507357170621865 1 1
0.8190237941106 0.777521067356397 1 1
0.837226090649608 0.797537945702393 1 1
0.990200716536128 0.942615753262078 1 1
1.10156187026239 1.04889794642575 1 1
0.868938456148689 0.824265636764059 1 1
0.924783400121013 0.876614227531663 1 1
0.898467007443056 0.854365298063968 1 1
0.849590123745922 0.799700485908062 1 1
0.854514277758382 0.814844911376698 1 1
0.776706578115054 0.744316303322587 1 1
0.5432973312081 0.516287000216734 1 1
1.27331422581142 1.20794594550324 0 0
1.0226374145626 0.978778499082295 1 1
1.08330286780502 1.03316246306 1 1
0.707541871525128 0.676507234557524 1 1
0.718444475066111 0.684881153967801 1 1
1.14352121180827 1.09157536313223 1 1
0.893562498355919 0.849669584026018 1 1
0.921141659947998 0.875168326557371 1 1
0.832957121610561 0.790747741851058 1 1
0.931443360974638 0.880695169559744 1 1
0.908585794051473 0.860836155146871 1 1
0.756774360965331 0.714476809801141 1 1
0.740782435539014 0.709080915082551 1 1
1.05578549675624 1.00322099000423 1 1
1.01418700933829 0.965347011144837 1 1
0.947623184202011 0.898111874403655 1 1
1.07048737241792 1.01864796549543 1 1
0.791680260438082 0.75001288715808 1 1
0.675017395088658 0.645342457003773 1 1
0.433803809747413 0.414361257301052 0 0
0.549463706717023 0.516596813635512 1 1
0.78276504503108 0.751288048782925 1 1
0.903885405697264 0.868096734698739 1 1
0.898143559808321 0.856681597695146 1 1
1.09408104963834 1.03994340497484 1 1
0.638502799132016 0.610583516175785 1 1
0.948741672932153 0.900219656126417 1 1
0.488488707032151 0.46478789706803 1 0
0.530349988125522 0.502394814358827 1 1
0.895459398352222 0.851020195732426 1 1
0.765607127495595 0.731360384301058 1 1
0.507420320650754 0.482985242043597 1 1
0.982308528969321 0.936644733478175 1 1
0.783971156340222 0.746731413686096 1 1
0.635347706172683 0.606306171579619 1 1
1.07261185035465 1.02588586950536 1 1
1.06528684487387 1.0081537202518 1 1
0.385668605611168 0.372255862287267 0 0
0.725245339589461 0.694919031496602 1 1
0.919203030987979 0.876353550156558 1 1
0.870175716077438 0.828284289217553 1 1
0.796534665742847 0.751992285978889 1 1
0.603135234242631 0.574662256328688 1 1
0.627295255579366 0.599643910635214 1 1
0.684929875592923 0.654941485012476 1 1
0.939069380721845 0.899989139538043 1 1
0.78377801057414 0.737608323624 1 1
0.701021428810458 0.662053103555835 1 1
0.640146519804305 0.609134346269546 1 1
0.7764363476042 0.744058071366579 1 1
0.537228677927797 0.506571651740164 1 1
0.940711942747945 0.900723150994717 1 1
0.906488100214528 0.860936276193908 1 1
0.822399220515711 0.779579957173379 1 1
0.866518274407939 0.821031773194381 1 1
0.743158695938865 0.710806219203618 1 1
0.700754478256716 0.667179400103051 1 1
0.866053660442995 0.823450702767987 1 1
0.520035665076267 0.498208016407927 1 1
0.63639313833756 0.60505397349297 1 1
0.785130825328973 0.748190887498343 1 1
0.666219242507822 0.645493129058079 1 1
1.03207763325632 0.980468336813357 1 1
0.619563537851072 0.591632139183052 1 1
0.677180313679639 0.640356701182271 1 1
0.844376638325282 0.801772550466851 1 1
0.797043599968795 0.752806644433562 1 1
1.08820348053138 1.0390033220371 1 1
0.806890334508817 0.762072633204176 1 1
0.632350900121946 0.601736849562973 1 1
0.923560107543663 0.870675182245413 1 1
0.445395692317199 0.421586923517424 1 0
0.876879612026357 0.840138824876628 1 1
0.62435389116437 0.595577654654159 1 1
0.749637019344039 0.71202166687901 1 1
0.594353128470408 0.563244744595324 1 1
0.457803610019896 0.435703871725789 0 0
0.852361722252815 0.81200460040464 1 1
0.817816634217189 0.782193908420573 1 1
0.772504446551734 0.733591888864738 1 1
0.677439199349067 0.648081528670067 1 1
0.700392765017931 0.664973091793 1 1
0.609339371060657 0.579014436362069 1 1
0.734978363871449 0.702288496112361 1 1
0.655050257525142 0.628777347388471 1 1
0.592836698371863 0.560814268314987 1 1
0.764391835139396 0.72900921558798 1 1
0.503117937846877 0.47597827848128 1 1
0.87383147204654 0.835336364043249 1 1
0.614213678872259 0.584627647727022 1 1
1.12199587764946 1.06559573473249 1 1
0.769919652020193 0.733273595750361 1 1
0.697526164020411 0.66253104271936 1 1
1.11598344349363 1.05578463738202 1 1
1.14705007375717 1.09160259205892 1 1
0.767410297168343 0.725341917249677 1 1
0.73029015027554 0.698147064427682 1 1
0.932087284522615 0.890239163287295 1 1
0.797697568864878 0.759927228565558 1 1
0.948974093890737 0.90325877681847 1 1
0.731860086325699 0.695426820668268 1 1
0.755853597875412 0.718987228327098 1 1
0.862374401818404 0.823528733859293 1 1
0.974151970098332 0.928395964094761 1 1
0.556679507984747 0.534765900581883 1 1
0.991312166323763 0.940363405584981 1 1
0.837091601800222 0.790232700310292 1 1
0.678423925806676 0.650165766157539 1 1
0.910882526982813 0.869459209759423 1 1
0.724802273578649 0.683496905846559 1 1
1.05849302839848 1.00674838273439 1 1
0.95607692644939 0.901636184870027 1 1
0.562284311265872 0.536360715892406 1 1
0.637810790632305 0.604567774638553 1 1
0.554549665647506 0.52822386918841 1 1
0.987699080904964 0.935214815821225 1 1
0.603279400787026 0.573570955863873 1 1
0.373849767553291 0.355028558665169 0 0
0.797519689082477 0.761927186818617 1 1
0.875162870339528 0.832289158490378 1 1
0.370418204979941 0.346937985839225 0 0
1.01668279051792 0.96802513189417 1 1
0.661046219101388 0.625212478065919 1 1
0.675995255582034 0.645381784425907 1 1
0.978441087484968 0.933473917936886 1 1
0.928943721127403 0.88466521854494 1 1
0.696164977243951 0.666590872613017 1 1
1.01218226424924 0.962472583363683 1 1
0.924459563321285 0.871077114105376 1 1
0.834710846611471 0.797834583066234 1 1
0.868562869508724 0.824578843892539 1 1
0.999642874163784 0.956231943669718 1 1
0.715728252717607 0.675221385360519 1 1
0.735031977901088 0.697808687727553 1 1
0.741157437471752 0.718054890348975 1 1
1.08607106778572 1.04237251337642 1 1
0.704011008385572 0.674619269256742 1 1
0.7549042588477 0.714036715221137 1 1
0.510438683164358 0.484889958373078 1 1
1.13001989315689 1.07342637570665 1 1
0.600436115259029 0.565315485395009 1 1
0.910283704882174 0.862279882859325 1 1
0.858941843692766 0.813836043044216 1 1
0.857064255291921 0.805340561746594 1 1
0.955553162072819 0.896578090390631 1 1
0.809754796865878 0.768991965174002 1 1
0.563233140498341 0.533768284365398 1 1
0.569865014261441 0.540692869016829 1 1
0.930863570484663 0.882716502244114 1 1
1.0198817205247 0.955221365475872 1 1
0.456203135725588 0.434209776340867 1 0
0.633530541142697 0.598709995050133 1 1
0.776970844869354 0.737586508180073 1 1
0.61745859444569 0.585695599348361 1 1
0.724572374259096 0.687893373938843 1 1
0.633383275865816 0.601876373149293 1 1
0.547752477752818 0.522821681922586 1 1
0.526404006301245 0.502368685837612 1 1
0.578225683023219 0.545940451224162 1 1
0.74336333600112 0.709923465185963 1 1
0.497067545986358 0.470283918152581 1 1
0.922141545743557 0.880911379423266 1 1
0.614176439602973 0.578394905564128 1 1
0.835926328062048 0.79768447159759 1 1
0.860837334847514 0.818709052027707 1 1
0.482478929034896 0.457532071206099 1 0
0.718210258104662 0.685492571556704 1 1
0.898267513808809 0.848219124323795 1 1
0.820884558195462 0.784095897312393 1 1
0.768890210833577 0.726783397109134 1 1
1.04679785444672 0.998195809060403 1 1
0.911591099507338 0.872686920753115 1 1
0.673308595406243 0.640950261789282 1 1
0.848152064233924 0.810482199806143 1 1
0.870603778429319 0.831688503656006 1 1
0.885511709734347 0.845696977968474 1 1
0.637236772230538 0.608754670353171 1 1
1.03070885707684 0.978750483330038 1 1
0.749557596030611 0.72486996512956 1 1
0.812849209262402 0.771779544991038 1 1
0.416558700552507 0.402413283782398 0 0
0.98123469069526 0.932865251858403 1 1
0.683701171360002 0.651674521944542 1 1
0.971755738726613 0.919380876910386 1 1
0.752251053702977 0.713827810247823 1 1
0.861297073873555 0.820345369767082 1 1
0.773214792369782 0.7396147062117 1 1
0.877293739789283 0.829057934683504 1 1
0.580119076249836 0.553176339824604 1 1
1.10973621056149 1.03898957749908 1 1
0.645774665859732 0.62842379235069 1 1
0.853934590373953 0.819610550470307 1 1
0.644969249500882 0.617312962204965 1 1
0.818871453637371 0.78194561184694 1 1
0.935684631178131 0.894331151854545 1 1
0.964789649645894 0.904243729675627 1 1
0.77673977222289 0.746561255656176 1 1
0.496539111041269 0.470348674892506 1 1
0.513563993427963 0.488224646633637 1 1
0.740074565428896 0.704491173292408 1 1
0.958840369961213 0.909800294182981 1 1
1.15889201862415 1.10395660388569 1 1
0.59803226398532 0.564123286122169 1 1
1.05160255778345 0.99041102096474 1 1
0.775234253817296 0.735719693952829 1 1
0.945773659139485 0.892970237708076 1 1
0.673725838360926 0.64037953853479 1 1
0.714971941115331 0.687145048699242 1 1
0.884329248255703 0.845303911151926 1 1
0.79157637651968 0.75249852667495 1 1
0.779935903683899 0.73847641237912 1 1
0.911070109919097 0.866877293043358 1 1
0.836991108418687 0.798355612230171 1 1
0.994039943566877 0.935339005033291 1 1
0.993133161283059 0.933646361074969 1 1
0.708850514809236 0.674579026043665 1 1
0.438342581357312 0.421888473293352 1 0
0.883409413991617 0.849218661031004 1 1
0.804164683225203 0.764402661043837 1 1
0.997244313333522 0.945181135321667 1 1
1.06955632028282 1.01703998134465 1 1
1.05478721297056 0.997443436497591 1 1
1.12198120680519 1.06808730791961 1 1
0.859559628228466 0.808264725823504 1 1
0.649298305372513 0.613999926974634 1 1
0.706403070993051 0.668530358414754 1 1
0.752898276822372 0.721147746551915 1 1
0.624400832219934 0.59332042050751 1 1
0.769790607745596 0.734330283563115 1 1
0.892565447818585 0.846539393023391 1 1
0.668409178689892 0.634655992894848 1 1
1.02444675926857 0.966887067487383 1 1
0.458316166755669 0.42874513238674 1 0
0.813711343103175 0.774954172256611 1 1
0.991917340142075 0.95009860284872 1 1
0.809509511382845 0.770425951219173 1 1
0.605975264607003 0.583658097471887 1 1
0.805722355529451 0.772046813934268 1 1
0.657713587895896 0.62854160910626 1 1
0.773356799237732 0.729354045228947 1 1
0.997981092388541 0.952099600477983 1 1
0.494155163809071 0.463999043744138 1 1
0.683239075365594 0.646773400431177 1 1
0.978213058919443 0.927748418416717 1 1
1.02394921299916 0.976034902175908 1 1
0.667032006357802 0.623489612354179 1 1
1.1392612613369 1.07002202889466 1 1
0.925110848156588 0.87799451145267 1 1
0.831865286734609 0.789867680048259 1 1
0.615770995155986 0.58855666792733 1 1
0.665249681387433 0.631523647791288 1 1
0.680942128145667 0.643452289194224 1 1
0.66508735444129 0.630458087902307 1 1
0.959100741634168 0.906109251567595 1 1
0.758778486607456 0.715292939750946 1 1
0.704252896821753 0.674593230592839 1 1
0.691546024990506 0.660505840165902 1 1
1.01138676322675 0.9572778827998 1 1
0.616001843438897 0.583881778035264 1 1
1.12279008580944 1.06251614320277 1 1
0.763757381747513 0.725907952522278 1 1
0.593015576487348 0.545633620978943 1 1
0.529434014620499 0.501689009458795 1 1
0.703783395214242 0.667989584351374 1 1
0.316700906799255 0.306023745191205 0 0
0.787078828876434 0.754578687306791 1 1
0.954526163286207 0.91431891500438 1 1
0.914309615305559 0.871451551666919 1 1
0.850353068128177 0.813581745824001 1 1
0.985489946836568 0.935973062339419 1 1
0.908408042112597 0.869889200543251 1 1
0.972474381798994 0.928721785229282 1 1
0.833846314164646 0.789861759536831 1 1
0.527774427014222 0.503086296024758 1 1
0.584134786839123 0.558188898341558 1 1
0.921535887204713 0.876079561885695 1 1
0.740945349552102 0.698157115035576 1 1
0.810330176873048 0.770687510642761 1 1
0.7776144091708 0.741685499134146 1 1
0.739276291501069 0.697606238550959 1 1
0.655320480631867 0.623967534258629 1 1
0.658159327186741 0.628645216143965 1 1
0.852441326662543 0.815788756273179 1 1
0.802267684419693 0.75701722698249 1 1
0.791735375421794 0.754042259242825 1 1
0.712919445562148 0.677525712767929 1 1
0.586471980070558 0.55688379935722 1 1
0.64358525847246 0.61653646841716 1 1
0.917994894288768 0.875084819253106 1 1
0.930584278550409 0.890431713000271 1 1
0.742624333293748 0.7097068190895 1 1
0.520429139445888 0.490737289012474 1 1
0.620035303692098 0.589752895453089 1 1
0.753598419265526 0.713956441539165 1 1
0.712086180365551 0.678406832779385 1 1
0.653546210346674 0.618983619169814 1 1
0.770367307415719 0.733282725815639 1 1
0.639578402593206 0.609695081435874 1 1
0.695334767053989 0.668453295733417 1 1
0.626365795661179 0.599937608940699 1 1
0.562978456933356 0.533917813299308 1 1
0.695013745837241 0.66730210333873 1 1
0.591715167843946 0.559711924839993 1 1
0.943079632956063 0.903010036711877 1 1
0.941675810173203 0.897829402299502 1 1
0.843351058139825 0.807361008254218 1 1
1.027199710841 0.981732383565586 1 1
0.905411242869659 0.863135577273614 1 1
0.590372834510921 0.564313443299962 1 1
0.548400412605362 0.520878541419628 1 1
0.71847715370457 0.685813132428122 1 1
0.819463962802645 0.777554056322717 1 1
1.02918811169462 0.985909750376746 1 1
1.00270236009887 0.957898272262925 1 1
0.742813847298137 0.7116615523665 1 1
1.15340784990547 1.09715080729266 1 1
0.980495740805961 0.92277974676098 1 1
0.503835868149541 0.475694232691626 1 1
0.828484005861402 0.80575161165052 1 1
0.796686042259957 0.762714416691017 1 1
0.549544692301777 0.521810247767732 1 1
0.70666388802167 0.671886261729434 1 1
0.587167062558188 0.561449526658102 1 1
0.566907614409132 0.538603253106677 1 1
0.714356247236257 0.679529791134666 1 1
0.540764390873514 0.514858096093522 1 1
0.677391933965679 0.651482794588637 1 1
1.22099020694092 1.16055114922087 1 1
0.64342433212033 0.616107971482638 1 1
0.623123976523884 0.58136588426066 1 1
1.08463653895104 1.02862867965884 1 1
0.977953965329005 0.926973259037856 1 1
0.721596249807142 0.690460184026018 1 1
0.666385111308603 0.639965198244436 1 1
0.950688220181261 0.895258330524946 1 1
0.615565847954388 0.587733755759074 1 1
0.650817418743479 0.61834471482118 1 1
1.00636410210936 0.948129053472693 1 1
0.713307811283922 0.685031439087689 1 1
0.799910570214833 0.764833375759336 1 1
0.574868226326187 0.542994961492637 1 1
0.753897312874534 0.712876278769737 1 1
0.769351465545587 0.726466973467649 1 1
0.461688430625256 0.441125991673648 0 0
0.663532319341303 0.631979943728457 1 1
0.816392801771949 0.772012631362326 1 1
1.16310026122861 1.10902504051992 1 1
0.723862977094188 0.680646185954678 1 1
0.998993332389026 0.953266524996797 1 1
0.480224953026596 0.453324796331255 1 1
1.01072454955519 0.96268090424081 1 1
0.868202538822629 0.833868340146167 1 1
0.601417233402071 0.570941767135767 1 1
0.621522337155891 0.5950647758772 1 1
1.04771624845562 0.992389878871251 1 1
0.808824533361523 0.773798595515499 1 1
0.791099485045715 0.751760036884375 1 1
0.667008970598847 0.632065366402404 1 1
0.504739258546104 0.482488355653437 1 1
0.782937431495513 0.738403595064972 1 1
0.900644009365995 0.851604426698754 1 1
0.777982766139517 0.733014788687567 1 1
0.425768588101144 0.404507817615119 0 0
0.655122247847834 0.622359780022045 1 1
0.89538458967169 0.851330309126172 1 1
0.668553561910701 0.636160808617362 1 1
1.12430816798299 1.07405801662496 1 1
0.773971664075825 0.733721202776528 1 1
1.16146154635463 1.10640065863876 1 1
0.753995074746295 0.721165154457926 1 1
1.03314698458607 0.983399329674043 1 1
0.808886784653148 0.766733703504716 1 1
0.646338968186262 0.614791832212963 1 1
0.770124729424053 0.732515272102685 1 1
0.81509692763853 0.774120217420804 1 1
0.908364776663148 0.86279223290993 1 1
0.836391021854457 0.794345601068534 1 1
0.792967021270118 0.760302842755821 1 1
1.06518864634114 1.00794846447989 1 1
0.567114665199092 0.534808837928172 1 1
0.976153854497266 0.925698851362502 1 1
0.878963364319332 0.839954180868708 1 1
1.0187803038857 0.970400344299228 1 1
0.922062164227048 0.88652059332975 1 1
0.68045817771146 0.651134054539475 1 1
0.737606855456748 0.6996208787717 1 1
1.05194766584541 1.00413736033633 1 1
0.775975730561675 0.741214174341217 1 1
1.16978883448193 1.10770154110335 1 1
0.842126335660405 0.801002905528739 1 1
0.774283512388592 0.743467056190445 1 1
0.811269852212867 0.774686706928492 1 1
0.846412187531488 0.7999771936086 1 1
0.80189994498928 0.768624310813568 1 1
0.734249667948758 0.69083732138475 1 1
1.1716333004713 1.11002797641694 0 1
0.559203227102869 0.536519510624271 1 1
0.744075332472747 0.699504216497199 1 1
0.754659712141617 0.721594010758045 1 1
0.974391484969589 0.920277009663221 1 1
0.500118330752853 0.479494180253861 1 1
0.890498798660877 0.845047275051675 1 1
1.13571014021098 1.07886523656534 1 1
0.692119249140402 0.663120676442202 1 1
0.778895305311273 0.739252032510176 1 1
0.395961893208078 0.382308512358914 0 0
1.24980726857268 1.19080500216317 1 1
0.879430256828256 0.840471918875618 1 1
0.955388742866616 0.914183732106194 1 1
0.812963255002966 0.779414267229103 1 1
0.728570289015478 0.685008885734015 1 1
0.769146442568119 0.736130518187827 1 1
0.691589335690128 0.654526890005584 1 1
0.907480630255431 0.860019904740761 1 1
0.796985654241901 0.758578499029698 1 1
0.893891619441228 0.850514581729205 1 1
0.732342792641105 0.700587807160361 1 1
0.651184920851489 0.619086123359949 1 1
0.735667562689796 0.704003706415098 1 1
0.81485756642853 0.780804641664787 1 1
0.717512630252004 0.685624027817656 1 1
0.979060297950112 0.9317494952171 1 1
0.524536457180636 0.501257297907582 1 1
0.904789264650352 0.860782276962921 1 1
0.896192674112692 0.855306168275049 1 1
0.690939345304409 0.655266540732574 1 1
1.18201027225179 1.10559892175337 0 1
0.656777111277721 0.628300959496236 1 1
0.585009918403044 0.558233677626735 1 1
0.681436912289835 0.62739229592185 1 1
0.524465696210208 0.500646728408368 1 1
0.712304698025537 0.685466981694527 1 1
0.970160652810404 0.921419173249306 1 1
1.00758221812827 0.958614274896277 1 1
0.822076208694837 0.783866813583054 1 1
0.614968796327455 0.576024707505658 1 1
0.983159308860921 0.93399243086484 1 1
0.807528276907441 0.757741327260201 1 1
0.672050744065957 0.646613493419851 1 1
0.655713461229737 0.620978696974592 1 1
0.869680494333377 0.831359973732566 1 1
1.09459503289968 1.04240152113913 1 1
0.625262660911649 0.589418097995455 1 1
0.637846679026142 0.610503606953687 1 1
1.13200502896298 1.08132771974203 1 1
0.740962173950534 0.706228973991566 1 1
0.988066490498132 0.939061540511445 1 1
0.64982644653161 0.623876807737796 1 1
0.695990274922162 0.659895794497913 1 1
0.646622464901906 0.617626682407739 1 1
1.07203162248469 1.02200857770332 1 1
0.973760257171993 0.926229035564963 1 1
0.530856442858283 0.510707113029615 1 1
0.697070006244699 0.663345878276915 1 1
1.29815752127953 1.22887504115293 1 1
1.03980073643086 0.991554258577835 1 1
0.80221060652875 0.763444963850438 1 1
0.790693674406804 0.764026388070881 1 1
0.990404403843366 0.943416143444252 1 1
0.680988026366039 0.649577019477869 1 1
0.767724723741324 0.729480332602612 1 1
0.944868684445588 0.902586937267453 1 1
0.87373783883729 0.83640536736412 1 1
0.759902573137534 0.72230922114716 1 1
1.08151166498746 1.03570951638228 1 1
0.63908777718679 0.612354914993557 1 1
0.760446881054936 0.719835053290378 1 1
0.972684048290614 0.922372367024002 1 1
0.875893059387869 0.836138062228218 1 1
0.974124836905497 0.925612339538486 1 1
0.827564141286607 0.795074207317935 1 1
0.700553926040897 0.667334534231186 1 1
0.807081744734228 0.764724120019606 1 1
1.12411947553656 1.064233003144 1 1
0.775876283113466 0.729564139970938 1 1
0.572310492471109 0.544180256112231 1 1
0.274690024413331 0.266583257733846 0 0
0.926710423389279 0.878705442496764 1 1
0.582431727695648 0.554260277824788 1 1
0.825285002838668 0.782286742610987 1 1
0.572565729415096 0.535208463784931 1 1
0.97721066963858 0.936321823047729 1 1
0.930589952620542 0.887668385373542 1 1
0.791826754141655 0.755629500459312 1 1
0.741485990350385 0.703027657965124 1 1
0.710458459838186 0.680280795822097 1 1
0.885307596032315 0.838180175938674 1 1
0.640802730164039 0.612449001479095 1 1
1.00297831127277 0.953752438547368 1 1
0.714107494633468 0.676439151847185 1 1
0.525437508912042 0.500476247516292 1 1
0.894219668011739 0.854874259368216 1 1
0.77342875481605 0.732534385928955 1 1
0.692350186689396 0.658967195756916 1 1
0.657880388697266 0.628758540057791 1 1
0.815421088455032 0.768986813648149 1 1
0.859008646593393 0.820739124023226 1 1
0.682919355524915 0.643082972346213 1 1
0.743080877856935 0.704444797263664 1 1
0.985825342447003 0.937225659164739 1 1
0.666123548979747 0.638011778256894 1 1
0.940238293906406 0.897159508087698 1 1
0.769257050203658 0.73342308230845 1 1
0.723577631856461 0.675502580812255 1 1
0.915094392730334 0.873038316287649 1 1
0.701100402418025 0.66898404746978 1 1
0.442735500270911 0.421823488547602 0 0
0.462205089305564 0.442119574571335 1 0
0.592673711330766 0.560229420449663 1 1
0.631581126428986 0.605892051889252 1 1
0.470295681532984 0.447056977679804 1 0
1.16315789180816 1.10594238980684 1 1
0.480884308706129 0.457409356764051 1 1
0.794803839899483 0.753109889755017 1 1
0.559572042570866 0.533705968387379 1 1
0.893789957458784 0.850455007584438 1 1
0.838146855406615 0.792632665003577 1 1
1.02853806560466 0.966087105490948 1 1
1.13230214720881 1.07608254405082 1 1
0.684960414756459 0.655142898806062 1 1
0.628522518002978 0.600577047749242 1 1
0.733609107413297 0.699996790447342 1 1
0.596374688484293 0.5607135251945 1 1
0.76298724093347 0.727896366749245 1 1
0.718972194610864 0.6839706760825 1 1
0.78673114463751 0.749841588920801 1 1
0.641847343394135 0.615180557887088 1 1
0.977452647336427 0.922528182851081 1 1
1.02439626491852 0.985136688141967 1 1
1.17408709406956 1.11418142792715 0 1
0.826315648889227 0.78625997918516 1 1
0.434453531998225 0.415021549854564 0 0
0.832762615473737 0.792502237961029 1 1
0.898449568240382 0.857235578768911 1 1
0.576594193378947 0.558903015149161 1 1
0.615607045921824 0.58513591933567 1 1
0.735689142239811 0.697392091875926 1 1
0.897747400151909 0.854288645138733 1 1
0.691181206850939 0.662388599506854 1 1
0.807408648778505 0.773277900606274 1 1
0.627141807174524 0.597080653382584 1 1
0.869615668460694 0.8312545746318 1 1
0.986295787959875 0.935979612939026 1 1
0.99733492749924 0.957128945765967 1 1
0.889249894563257 0.84514093024452 1 1
0.827584004769692 0.794063710983584 1 1
0.940191559727354 0.891764729110411 1 1
0.942914678889061 0.902676659682294 1 1
0.927364951609676 0.878047479175704 1 1
0.796793990402368 0.755075762951709 1 1
0.673957367899926 0.637154526298173 1 1
0.686937714544663 0.658759207911515 1 1
0.731390746627697 0.699963114008166 1 1
0.67979312921742 0.651926502674786 1 1
0.769965380960019 0.740162563424329 1 1
0.871601150430702 0.82904063243268 1 1
0.643866880549283 0.60950773680473 1 1
0.780603820791206 0.733288757110115 1 1
0.79154570699025 0.752483708719378 1 1
0.726146331492894 0.690074443995863 1 1
0.833066662601614 0.788913515553512 1 1
0.864835322107974 0.818955262018153 1 1
0.742799176737784 0.706482974221472 1 1
0.988582159326757 0.930290206483504 1 1
0.374044929130074 0.356188321388336 0 0
0.773287063046406 0.739435040783834 1 1
0.90955316111213 0.860424017364515 1 1
0.645988472900009 0.605458210139334 1 1
0.90397463996668 0.857134836887112 1 1
0.590291530638865 0.562462242008273 1 1
0.992355180691066 0.934161498041346 1 1
0.984778325604204 0.940732166422288 1 1
0.608127390645449 0.578206110958245 1 1
0.683515326554152 0.652328482760511 1 1
0.851389075643942 0.814252625942399 1 1
0.880503878938445 0.836836983935379 1 1
0.63963730283491 0.617847888406574 1 1
0.688346960445225 0.653765184195755 1 1
0.827891153690471 0.793661050559346 1 1
0.612857192011253 0.580641323339281 1 1
0.795650101327122 0.755283826537311 1 1
0.689806250643749 0.659325814025696 1 1
0.666295176696474 0.639368643609267 1 1
0.653252340885364 0.613877497995811 1 1
0.947552669815147 0.900935328453944 1 1
0.530657382348565 0.504571630708134 1 1
0.727817217514498 0.696047453936196 1 1
0.757671313805574 0.711443199040599 1 1
0.905936753679994 0.865889228480885 1 1
0.923372658439573 0.878153611560109 1 1
1.0404131998521 0.987072200192057 1 1
0.664945678830423 0.628199499303882 1 1
0.426389333654075 0.408138809958075 1 0
0.853217447321324 0.813735047837148 1 1
1.23784223773246 1.17591437920536 0 0
0.574645396615926 0.540925512760787 1 1
1.03038548419002 0.969789724976418 1 1
0.972835788769589 0.926548121144167 1 1
1.10000458589233 1.0380591417167 1 1
0.729283775873203 0.690586217144967 1 1
0.569887965987586 0.538449341624211 1 1
0.785534212619489 0.748810530066117 1 1
1.239614224501 1.17941854409706 0 1
0.846011100718998 0.804530993240143 1 1
1.15219457577032 1.10671581394859 1 1
0.779924880283624 0.743724830055032 1 1
0.635003274229719 0.602376833670861 1 1
0.589858753929167 0.55916004630081 1 1
0.693481791435751 0.662042830755568 1 1
0.643346995167755 0.611319899930781 1 1
0.759695249420668 0.722234775492865 1 1
0.741869629607921 0.702532648680189 1 1
0.959458271337455 0.905167307715855 1 1
0.921249621441203 0.887956102567196 1 1
0.797568758904994 0.762575693601843 1 1
1.00048860222437 0.943671356784387 1 1
0.695330821724491 0.655405937767734 1 1
0.897508618941309 0.852866873095052 1 1
0.66649650254174 0.636414496677715 1 1
0.643774631254427 0.612878650568894 1 1
0.760960928076344 0.722481066526176 1 1
0.869546160016162 0.828974521334027 1 1
0.812306308772202 0.771177934958303 1 1
0.706226616056858 0.672846057834681 1 1
1.2162111818024 1.16154983767393 0 1
0.591398729197619 0.564544902505797 1 1
0.587527897783059 0.560025776560291 1 1
0.638712697519726 0.600465177091288 1 1
0.721867548826109 0.6880333357367 1 1
1.16781156903744 1.11220395738969 0 1
0.593039574530458 0.567595697404491 1 1
0.866995833662455 0.821325921181931 1 1
1.06161753952553 1.00770673492844 1 1
0.953614982104775 0.913282212387946 1 1
1.08838718297353 1.03644920783152 1 1
0.662964116256884 0.635645912087855 1 1
0.734513739933422 0.702413151032369 1 1
0.807941686385019 0.768975225779068 1 1
0.721423852406891 0.690014968196483 1 1
0.792086991466225 0.751140217681837 1 1
0.817748348217071 0.780312420075721 1 1
0.847056499750983 0.806525561208646 1 1
0.703107427364564 0.673765252197321 1 1
0.726882457525439 0.694034700301463 1 1
0.916551372570173 0.875961483627531 1 1
1.17595853147412 1.11311071402861 0 1
1.21555403407447 1.16637083483972 1 1
0.668419794827085 0.638012194273316 1 1
0.815793397028769 0.776781969375297 1 1
0.802524122637145 0.767925182721549 1 1
0.669778033142604 0.637812119211397 1 1
0.649813543447581 0.617471676894322 1 1
0.8017389081808 0.763210127795318 1 1
0.802908451071307 0.767285691637869 1 1
1.0263257371188 0.976396563258206 1 1
0.813984263125931 0.766775824452282 1 1
1.13294976402818 1.08016713876359 1 1
0.767844035301675 0.733048352361966 1 1
0.891964612185023 0.841056263510446 1 1
0.553071678447122 0.532025496151843 1 1
0.850078957841273 0.803345531601531 1 1
0.810518176007512 0.773541865757677 1 1
0.909238011618571 0.866201655588664 1 1
1.05060269006453 0.99484360188752 1 1
0.745645178527741 0.708257278079825 1 1
0.965573623956239 0.915644190095479 1 1
0.621582173400768 0.595955334481378 1 1
0.766875313010548 0.726001853461769 1 1
0.973554028677189 0.928733600361123 1 1
0.679511943536217 0.650935225867965 1 1
0.800989183353179 0.763832868227141 1 1
0.947429345955527 0.893062142659993 1 1
0.734834163712494 0.702108191452924 1 1
0.969761783587575 0.921726899839504 1 1
0.997085044617562 0.955205155208624 1 1
0.80628051028589 0.75611444298691 1 1
0.838192554921968 0.794165548563159 1 1
0.603812007409972 0.574714085558144 1 1
0.82258382740451 0.777421329197646 1 1
0.938058745599601 0.890128608078589 1 1
0.640885413934085 0.607431333802296 1 1
0.584471485940888 0.555369884317144 1 1
0.789786705352429 0.748211390327038 1 1
0.546729714051844 0.519081892313329 1 1
0.595259770261254 0.56886656185139 1 1
1.28634845452757 1.22097199102138 0 0
0.897364144286397 0.853735560521182 1 1
0.690082419675174 0.661950947191056 1 1
0.636242525106251 0.61939259580579 1 1
0.869478458654751 0.828639991085806 1 1
0.796668940640078 0.764975964493574 1 1
0.828609355058141 0.784734527574219 1 1
0.992102553036993 0.942383062827588 1 1
1.12291730476194 1.0715515067746 1 1
0.920551211228374 0.879496427734348 1 1
0.732860315325807 0.695684759682265 1 1
0.850767572311963 0.815630192675142 1 1
0.928578322180043 0.873349900231362 1 1
0.867623016020469 0.821693977008031 1 1
0.51813410318304 0.485169486938202 1 1
0.620606529271597 0.593188539014023 1 1
1.11277393737852 1.06020259462167 1 1
0.890755472354255 0.848769405292058 1 1
0.753958924866486 0.71102189283752 1 1
0.650761174585748 0.622265990488774 1 1
1.08287549963346 1.0136522729995 1 1
0.99151961912673 0.928310962515229 1 1
0.637443593470419 0.601096822965619 1 1
1.17594286440251 1.11688626628077 0 1
0.655852745429795 0.628509675967656 1 1
0.750205568876101 0.719115941500891 1 1
0.936563922155318 0.891690856464334 1 1
0.789183559050572 0.755267851458938 1 1
0.799419468121442 0.752910411782465 1 1
0.830273320666667 0.79268438549794 1 1
0.844576153911792 0.798685111596272 1 1
0.663406160269798 0.627943971675551 1 1
0.493523890152678 0.478197881863295 1 1
0.777277490398673 0.7423990744565 1 1
0.860017355483064 0.814097448874735 1 1
0.774928213316611 0.739571412568108 1 1
0.831004626831609 0.791504769360481 1 1
0.829887795213318 0.791192198988501 1 1
0.690219531950661 0.653546649601728 1 1
0.549102052093165 0.522753014353042 1 1
0.705025575545018 0.676033403054182 1 1
0.67130222174728 0.634914117581885 1 1
0.551020266481266 0.525086644099582 1 1
0.830977288536878 0.790963401683912 1 1
0.697856419677113 0.657346266983785 1 1
0.513023565597874 0.4846549323308 1 1
0.911580711458857 0.871919438100247 1 1
0.645224070567434 0.6091457136968 1 1
0.827393717681951 0.789457914394946 1 1
0.600014734362981 0.568528170168845 1 1
1.02202638524313 0.970930613250617 1 1
0.588460837425512 0.557218132964248 1 1
0.683423267398539 0.649985529945673 1 1
0.862934945369931 0.821755786453877 1 1
0.738174130933526 0.705236784623296 1 1
0.719797842364831 0.683494151882078 1 1
0.87722580951453 0.829440424808791 1 1
1.05697824552573 1.0058566013458 1 1
0.977207134980349 0.921277056876792 1 1
0.590493197684935 0.560337593202065 1 1
0.827667280622148 0.783787867638953 1 1
0.868530743911438 0.829408984068171 1 1
0.536319636699172 0.507941007173492 1 1
0.772281235385592 0.739397541037988 1 1
0.640685452978132 0.609911808860283 1 1
0.638298198087888 0.609255197233916 1 1
0.842402108168282 0.800523497229137 1 1
0.954665830791927 0.906742860111181 1 1
0.786971086597331 0.745230166534837 1 1
0.842131068620073 0.805268434416324 1 1
1.05473269593602 1.0037686158774 1 1
1.14897404763953 1.10150378002926 0 1
0.744123056641789 0.700733793693037 1 1
0.676737279148647 0.649902131213565 1 1
0.871160571720465 0.826355564938905 1 1
0.682335552539984 0.639103442162556 1 1
0.738029206488851 0.699007324926263 1 1
0.894187896938824 0.8457164738494 1 1
0.588593980174911 0.562748345579331 1 1
0.801067536038693 0.760004943611217 1 1
0.90240035417482 0.857904720052714 1 1
0.658286493699388 0.627054144641699 1 1
0.949075372277368 0.897100775712566 1 1
0.927421464026447 0.882853329250097 1 1
0.861769937444001 0.825048391118519 1 1
0.672453171079292 0.632213300249987 1 1
0.601682869291796 0.567645637121781 1 1
0.957894290012669 0.915815016452449 1 1
0.47326272543393 0.454797722474631 1 0
0.921102592959734 0.879386016628462 1 1
0.421710652894525 0.396513149964804 0 0
0.789652735384586 0.755380441670236 1 1
0.798816787493744 0.75434221598956 1 1
0.638688274960538 0.606759935091434 1 1
0.970969112701385 0.927368582085284 1 1
0.6596213985879 0.634084712893568 1 1
0.738817039533221 0.708142359017048 1 1
0.594479590825771 0.566946403057725 1 1
0.877661996597862 0.82792919476628 1 1
0.771914205564306 0.733315407513177 1 1
1.27397319528045 1.2143757135673 0 0
1.0285066193972 0.976742379363802 1 1
0.776638188197656 0.743921375665102 1 1
0.912012046735539 0.85742200102521 1 1
0.668726721819864 0.629455925342231 1 1
0.82697550694931 0.779902635421923 1 1
0.671573220036044 0.644887373955949 1 1
0.679766422509298 0.638843647424043 1 1
0.665965643194698 0.631080147379445 1 1
0.778088525935522 0.74333105878401 1 1
0.592612143831661 0.571674082815382 1 1
0.794946960674331 0.761828450624761 1 1
0.870450491515849 0.82635343743239 1 1
0.811891159276447 0.778510162002353 1 1
0.757219417040739 0.717713393810182 1 1
0.877936030241938 0.828680907449362 1 1
0.963064445669704 0.921552433874426 1 1
1.04739440463352 0.996825000047754 1 1
0.718111975156738 0.679044659029969 1 1
0.564009740361771 0.540286893987616 1 1
0.321252704985417 0.307837056638639 0 0
1.27161787059975 1.20905644021376 1 1
1.00739727459453 0.957976365082124 1 1
1.02950079738568 0.975880677957139 1 1
0.589007546674733 0.560793780305001 1 1
0.916720334942373 0.867565060739387 1 1
0.471346949542536 0.470264824352841 1 1
0.762453758895768 0.721072242162981 1 1
1.09332865067598 1.03402064725878 1 1
0.738867109189369 0.702781886150719 1 1
0.827777577625324 0.784009001648228 1 1
0.703927130549645 0.675593710981105 1 1
0.595647198116484 0.567618038304267 1 1
0.631464056278968 0.602432580657669 1 1
0.673947306205563 0.643641461877187 1 1
0.835551124676457 0.790292639668849 1 1
0.712227363111809 0.676359680805239 1 1
0.780599213895078 0.743532974670016 1 1
0.762358730634166 0.727839236774568 1 1
0.547472390064413 0.525874321550998 1 1
0.635273179905224 0.603079670686086 1 1
0.609280484357486 0.57556367848847 1 1
0.870100962715877 0.82384930799964 1 1
0.599113686978089 0.576053107593004 1 1
0.749683213883407 0.716843715394778 1 1
0.805471362518224 0.761217670599932 1 1
0.981541689981142 0.931677925711346 1 1
0.587622774822267 0.561671420748994 1 1
0.844095532795956 0.797772951796859 1 1
0.72359486810683 0.687302766169799 1 1
0.824861691040965 0.784995742531792 1 1
0.795482953120065 0.752086087545479 1 1
0.818399202153161 0.777724421313859 1 1
0.80170393368802 0.760267863664407 1 1
0.886299393371105 0.846341765885345 1 1
0.758181549227183 0.71896487724796 1 1
0.851609768065467 0.816531170495525 1 1
0.734291676955074 0.694789820853964 1 1
0.76717713143091 0.726182137083773 1 1
0.943753962896351 0.890054237949181 1 1
0.677245167269104 0.64219234714195 1 1
0.695772292825695 0.658162898290983 1 1
0.826062667753594 0.788127746718372 1 1
0.821810695599729 0.784706931685942 1 1
0.688574916489763 0.655316684360597 1 1
0.546809026521139 0.515214020124949 1 1
0.777677379517031 0.739198938357876 1 1
0.663460037837767 0.627020820054594 1 1
0.639105686201198 0.611109561741047 1 1
1.00651874926161 0.947124189865794 1 1
0.745284215503107 0.708804574185464 1 1
0.810721970637776 0.768662635549399 1 1
1.06878646408389 1.02034117082311 1 1
0.89505947865838 0.846887207638007 1 1
0.954706822092024 0.90989219898547 1 1
0.65504844637958 0.625939147121477 1 1
1.00392319408498 0.956375251735426 1 1
0.698230981689878 0.665166330253632 1 1
1.29879785498253 1.22514305315977 0 0
0.79153432913838 0.752404829944976 1 1
1.24000463493457 1.18195291566889 0 0
0.757817216313273 0.723006517588951 1 1
1.13926139355482 1.07663126470746 1 1
0.707052829997158 0.670302411427409 1 1
0.789631295496244 0.753913018184603 1 1
0.674368249298494 0.63399633161789 1 1
0.843634621166185 0.807861144835562 1 1
0.803768982819995 0.761272816123887 1 1
0.736881163761481 0.693548109639054 1 1
0.698529973884735 0.669565956362823 1 1
0.994858365412746 0.952215725595905 1 1
0.827334167059708 0.787407576291064 1 1
0.897974006363108 0.854724204448592 1 1
0.660955939488967 0.628827015960736 1 1
0.57974613122965 0.554119774345017 1 1
0.88489249718488 0.839960324602215 1 1
0.520577600501728 0.489852168514879 1 1
0.93924698456616 0.898284376777278 1 1
0.999339242940866 0.951089421072387 1 1
0.693411462060301 0.664817034573531 1 1
0.898894315827648 0.858270953062024 1 1
0.798641099515781 0.755939623950235 1 1
0.756338029647328 0.716621130255824 1 1
0.800612136449434 0.758350204652537 1 1
0.649262863393974 0.619350995748793 1 1
1.00142518516964 0.943349549274424 1 1
0.696519124046258 0.663225358037267 1 1
0.669873642752979 0.634901366979822 1 1
0.84747978505661 0.802616891841979 1 1
0.829312500553323 0.79053373416953 1 1
0.512340352335754 0.483858403984745 1 1
0.73627046404859 0.703215968750514 1 1
0.583811414574957 0.54953004957511 1 1
0.469037234865873 0.455612324526409 1 1
0.453142840650608 0.424101728240603 1 0
0.647989827107667 0.615168203897253 1 1
0.69516551518241 0.658013822714012 1 1
0.713983424355113 0.672017292547205 1 1
1.24091151375592 1.18477386021972 1 1
0.493846411029371 0.469380771586028 1 1
0.95580449603718 0.907037200757773 1 1
0.819583180574938 0.77989522535168 1 1
0.998369363577404 0.946600046119189 1 1
1.00591972774971 0.940838315424129 1 1
0.635177996084365 0.604918028012664 1 1
0.815200166616457 0.771980019483143 1 1
0.678696175575521 0.646545755992869 1 1
0.943356097676164 0.895569621405019 1 1
0.771310251610028 0.737749835021374 1 1
0.490055999554409 0.469392973104643 1 0
0.992293144658609 0.953827849150507 1 1
0.565459294327622 0.547158766489868 1 1
0.922488603819176 0.875670345826653 1 1
1.0562700571377 1.00351416472901 1 1
0.701543921684579 0.677228003220674 1 1
0.850456483084328 0.812485855187689 1 1
0.828239027291687 0.786468585579079 1 1
0.630717584394328 0.600309597639863 1 1
0.70548373986231 0.667603199710961 1 1
0.952535637075514 0.901227458415196 1 1
0.843973725201803 0.801872571974585 1 1
0.73350148057683 0.699161749313535 1 1
0.278362460111385 0.26578927247418 0 0
0.949988127420793 0.904345682113319 1 1
0.957469046356477 0.910091530151688 1 1
0.742700099149221 0.710667313324996 1 1
0.576595042582595 0.544494868411047 1 1
0.953323729464589 0.906732071881804 1 1
0.733027089525514 0.696740811022722 1 1
0.696233731104248 0.658706231866768 1 1
0.878212113140372 0.837524041201454 1 1
0.885974642688023 0.843177204299751 1 1
0.573743349661843 0.545704024289206 1 1
0.968957517508725 0.921611327482889 1 1
1.05230535316759 0.997372090099614 1 1
0.831733315205207 0.79673363287232 1 1
0.886791850372018 0.844659049147759 1 1
0.84857024995081 0.811626189264235 1 1
0.740184681251269 0.701884830416722 1 1
0.942619799069992 0.898178979652259 1 1
0.872535648264076 0.834296358141281 1 1
0.921300097250407 0.873808238363695 1 1
0.432305793206559 0.409939857205153 0 0
0.761412020991482 0.724598906795377 1 1
1.03923101572664 0.975825089114848 1 1
0.628780173440594 0.595298092403439 1 1
1.01985549818727 0.963074248456428 1 1
0.961431785309874 0.910212949601424 1 1
1.33738285214673 1.26158975211053 0 0
0.819377825448097 0.776428362608758 1 1
0.849520444400283 0.804040328204555 1 1
0.826824785319618 0.794036800479537 1 1
0.894578108576423 0.847211560116935 1 1
0.807341308125394 0.768944452502612 1 1
1.05576138633863 1.00487360879618 1 1
0.71328698151412 0.668646700589894 1 1
0.688231890760502 0.652345161897846 1 1
1.28347499156435 1.22319238010396 0 0
0.820048232423943 0.780779995262184 1 1
0.921462120493404 0.875399198351037 1 1
1.03733928706439 0.987560585534417 1 1
0.454455522800293 0.43381297426796 0 0
0.863115081387464 0.822118861718414 1 1
0.715552086396137 0.685133700860492 1 1
0.945426856716849 0.902123574900994 1 1
0.578684948281225 0.549180906025207 1 1
0.683388339896086 0.645979340453124 1 1
1.00811357981243 0.960973802364043 1 1
0.511825831453364 0.485283679629563 1 1
0.627338572136861 0.595062823231087 1 1
0.690280333364266 0.653990594402844 1 1
1.13431121526975 1.07037328995176 1 1
1.10496589982859 1.05549602952772 1 1
1.09966956003551 1.03784705584026 1 1
0.715788357109189 0.681616029772188 1 1
0.820803359493918 0.771898360934727 1 1
0.853658128870394 0.813126538680048 1 1
0.630160109538859 0.602651895131804 1 1
0.981299290707631 0.926746963856963 1 1
0.863663134157482 0.815961231075374 1 1
0.550754650920894 0.527355346642912 1 1
0.418711854752883 0.396935722746712 0 0
0.836554152402233 0.79591721328831 1 1
0.710948669384714 0.678050352055731 1 1
1.06245863003663 1.01314377961503 1 1
0.968388693081642 0.926669323862734 1 1
0.78833827941255 0.743298409733303 1 1
0.87224856458226 0.831577221779899 1 1
0.678384385755475 0.638917822328196 1 1
0.586543703715539 0.548586731834008 1 1
0.994467877990284 0.939723750435489 1 1
0.77428645369353 0.741573396623434 1 1
0.754700350608935 0.712989757139103 1 1
0.522138649183882 0.49301113146141 1 1
0.856929366415538 0.81105520968913 1 1
0.949705410342752 0.904490283060362 1 1
0.894125481144599 0.852535127062586 1 1
1.00951091434924 0.965772864406678 1 1
0.404023956683186 0.383559364230846 0 0
0.429906522985474 0.4050845001221 0 0
1.30949788822885 1.25080458053397 1 1
0.930358458206399 0.890907594371771 1 1
0.869819392062957 0.829155891659023 1 1
0.826079883508336 0.796687362889561 1 1
0.537863344043451 0.516533259206013 1 1
0.963607456062134 0.9170334826739 1 1
1.03709211138225 0.989898254135751 1 1
0.750003521135763 0.708641702625912 1 1
0.861645990702238 0.818547552087041 1 1
0.565467477531237 0.538957388279651 1 1
0.661748043302124 0.627032163671305 1 1
0.687603764460939 0.657408185732621 1 1
1.10867814577645 1.04915286354614 1 1
0.452035876140728 0.430421726012828 1 1
0.789095641509473 0.751806210285304 1 1
0.732505002295744 0.696068033917079 1 1
0.677681364020923 0.643544401665169 1 1
0.905557266292968 0.865653467762953 1 1
0.90719415048718 0.869283836197026 1 1
0.816724340830029 0.784734227068038 1 1
0.778663526226257 0.744278059573204 1 1
0.882393504839098 0.832853660367613 1 1
0.809628413650352 0.76229375746408 1 1
0.732777606014761 0.696732433295473 1 1
0.857945621627609 0.815514960501095 1 1
0.633632806729146 0.605160229111679 1 1
0.528721969311793 0.504602042387836 1 1
0.781749345420014 0.739026926147351 1 1
0.542976711853694 0.516185255174811 1 1
1.07362078987229 1.02371255559274 1 1
1.0361785139463 0.979402699350666 1 1
0.831857556493334 0.790685221332023 1 1
0.600140640068871 0.568001563618916 1 1
0.98739226974768 0.940176521404613 1 1
1.02914590815345 0.98094973998167 1 1
0.837642283677912 0.790261328161834 1 1
0.803566901175167 0.768345358348284 1 1
0.727798999165772 0.694685822326355 1 1
0.609748856678189 0.583469167818669 1 1
0.844447323935193 0.797073269519513 1 1
0.744234471421724 0.708781637320135 1 1
0.932914568852312 0.899496533039846 1 1
0.920643828766714 0.876766744972967 1 1
0.768617426397798 0.736687378866397 1 1
0.673783017742504 0.638293113027904 1 1
0.766389355804639 0.734245111438717 1 1
0.843438624029693 0.804041088692209 1 1
0.808347063014938 0.774133701063321 1 1
0.526472178650482 0.504536778978783 1 1
1.0700955529917 1.01718693461346 1 1
0.736873115071521 0.73660707781727 1 1
0.71539162373432 0.682864665008953 1 1
0.713999354409907 0.684750638935679 1 1
0.886911058240081 0.842734679639734 1 1
0.617991730523586 0.596012387000706 1 1
1.00384074709565 0.955111421179151 1 1
1.06427712455291 1.00474249740031 1 1
0.812413820636848 0.772719780775037 1 1
0.460943306641511 0.440324050594256 1 1
0.903748197152044 0.857706786367677 1 1
0.606433610182773 0.582795015543644 1 1
0.800692415682074 0.761628278373826 1 1
0.648090069739877 0.618457967451508 1 1
0.57665227119229 0.552930939063057 1 1
0.693254705938304 0.65953555583136 1 1
0.759068550742766 0.725555722626893 1 1
1.18411455401795 1.12482568160942 1 1
0.921884272163651 0.8726209562597 1 1
0.680587775535736 0.644362827623285 1 1
0.821538198100483 0.780666429096767 1 1
0.939961956655013 0.881417152942074 1 1
0.877253477739396 0.839115560864796 1 1
0.67408252120791 0.629076261752674 1 1
0.809429969831367 0.771577447050541 1 1
0.861137249546693 0.822456512591202 1 1
0.746526734914075 0.709996105043519 1 1
1.08476529178112 1.0301391046664 1 1
0.73823134583913 0.698492741417569 1 1
0.870048001462716 0.835451296534035 1 1
0.97541324886294 0.93030046867164 1 1
0.803659534900263 0.765490130298921 1 1
0.805901295085743 0.765143329687767 1 1
0.568594799397098 0.5433711637078 1 1
0.965417556660341 0.924799214545105 1 1
1.13838192178677 1.07609919733186 1 1
0.845175444757325 0.803880646801681 1 1
0.587706952008675 0.549522454947349 1 1
0.906465314726802 0.864924299183241 1 1
0.80715955344566 0.760888854570236 1 1
0.834267467742946 0.787877394155047 1 1
0.311041045590372 0.293380760116746 0 0
0.806448558021333 0.75958099855012 1 1
0.645704668660411 0.613846090598079 1 1
0.962799320073291 0.914764531978898 1 1
0.93829918204513 0.893421211811685 1 1
0.836852736095263 0.803450574769671 1 1
0.730778142804229 0.699344998447147 1 1
0.766282806341948 0.728797097382086 1 1
0.709471882290547 0.676032370588719 1 1
0.579179299157263 0.559756055758305 1 1
0.776543973267916 0.743599157709167 1 1
0.973573210175562 0.917617853757916 1 1
0.888882295573376 0.850278344761542 1 1
0.71841318653775 0.681111936263412 1 1
0.745696649858265 0.706991806788159 1 1
0.574144584308865 0.544523952749559 1 1
0.872448581301481 0.828598479426481 1 1
0.70208122328851 0.662240438974074 1 1
0.831886128855811 0.793077095346448 1 1
1.12826307461921 1.07549245889069 1 1
0.631872102132307 0.605842602882652 1 1
0.972045494142558 0.914050636439437 1 1
0.931668407061749 0.887069147934211 1 1
0.944749131996271 0.902062265610433 1 1
0.664293715165758 0.62739768701303 1 1
0.800102149630935 0.763060091868429 1 1
0.876647659875049 0.832210471806004 1 1
1.00572037774641 0.955305215720417 1 1
0.847502533328966 0.80879903724431 1 1
0.879474763255207 0.840722655938857 1 1
0.636701549227806 0.603986467573845 1 1
1.01204945581538 0.961178212414254 1 1
1.09317442615889 1.03822067925933 1 1
0.680959102706945 0.648859165844261 1 1
0.71974414117688 0.690900763279228 1 1
0.743560220963903 0.707284187286663 1 1
0.656198641368472 0.624395517901632 1 1
0.893189137113786 0.850335031344232 1 1
0.663029116847724 0.62740049706199 1 1
0.819025474537721 0.778979374021317 1 1
0.714225910678716 0.695413753175498 1 1
0.247005809900635 0.234648283822408 0 0
0.725475954292445 0.68831934488527 1 1
0.799890250624368 0.762899453697251 1 1
1.06393995840824 1.01126116791865 1 1
0.980920688449617 0.933363867958812 1 1
0.778229097424482 0.739281949243805 1 1
0.827774163657421 0.793299203774814 1 1
0.926861705510571 0.87738282627535 1 1
0.87328107957856 0.835270547748492 1 1
0.729013767841527 0.685764559670495 1 1
0.525247710166589 0.504704137392358 1 1
0.816207203454775 0.770964510930289 1 1
0.831632290519301 0.784027489281463 1 1
0.577302422541751 0.546300046767156 1 1
0.829415194140396 0.789993626440665 1 1
0.779444770669947 0.742825472698665 1 1
0.636609809946159 0.611459672249859 1 1
0.948987902189146 0.907936326125561 1 1
0.567793328538507 0.53890121214264 1 1
0.84257530140231 0.798532148072241 1 1
0.690021062919139 0.64921403977317 1 1
0.611550365911392 0.577419685061437 1 1
0.848800483452308 0.787572656525973 1 1
1.07867129353368 1.02621615123393 1 1
0.754375911294197 0.716004106138856 1 1
0.840518879323718 0.807300726725563 1 1
1.1308204665403 1.0564413718628 1 1
0.709846489525223 0.673822836605608 1 1
0.93721155944047 0.926459311937511 1 1
0.516227455516395 0.494816781877143 1 1
0.730590343279497 0.697901288014967 1 1
0.814857563018379 0.776638861509777 1 1
0.765815884308541 0.73121385280942 1 1
0.609989898512232 0.582317229522688 1 1
0.953848668725689 0.891400880514106 1 1
0.832379643546922 0.781715577842836 1 1
0.884954738416095 0.84508472375565 1 1
0.671189811739014 0.636838991798326 1 1
0.823399379885807 0.790610030388181 1 1
0.71207757289249 0.681122810960076 1 1
0.891022199444989 0.843708509802169 1 1
0.474492811003262 0.450520809677118 1 0
1.11452322949579 1.05038513251768 1 1
0.726247012141409 0.690791630264157 1 1
1.02298133649087 0.981491799374016 1 1
0.670379122688537 0.635168434778223 1 1
0.769876289044236 0.738588067762516 1 1
0.584607363030145 0.553783326510205 1 1
0.663587568590177 0.635667665478972 1 1
0.820192244774888 0.782912357083828 1 1
0.900423149718797 0.844705315494228 1 1
0.5733309839 0.551180507501521 1 1
0.694750393097561 0.660333323058365 1 1
0.786210750958457 0.744276331389643 1 1
0.754815941560089 0.720573744195943 1 1
0.692656694508355 0.661740388158025 1 1
0.902211611051081 0.849320973497966 1 1
0.63372784404823 0.606382959459798 1 1
0.841860910215052 0.798346155380187 1 1
0.97424466126708 0.928419936104145 1 1
0.706812856881665 0.67353302595956 1 1
0.818505178165317 0.77917977752397 1 1
1.03691528223164 0.980002754819847 1 1
0.838211984763865 0.801541848818733 1 1
0.456730206520339 0.436253020003203 0 0
0.876488457818455 0.838776140604853 1 1
0.99891103167418 0.963976257599766 1 1
0.965230396051525 0.920430005197541 1 1
0.531479728981809 0.508151688945944 1 1
0.799440972140916 0.753858986895048 1 1
0.512216624951504 0.489635396506137 1 1
0.478560142106324 0.458410528144868 1 1
0.797470555118259 0.75879745977785 1 1
0.467413188299664 0.444635018613598 1 0
0.908963937170542 0.867197593109671 1 1
0.883646506942211 0.847042246931973 1 1
0.811090480574875 0.766045862478374 1 1
0.603704774899608 0.573663428797804 1 1
0.782105966890992 0.748390330751661 1 1
1.30475245756292 1.23958260938117 0 1
0.623505825810951 0.592905348363312 1 1
1.23419480016514 1.16353066278977 0 1
0.442033117215712 0.427951642335633 1 1
0.691694542939579 0.65769553825197 1 1
0.798280113017741 0.75472742884646 1 1
0.888901090084617 0.846577439538755 1 1
0.618795680018364 0.58731317399363 1 1
0.97045077275417 0.918691203136549 1 1
1.03410488821283 0.981638376097572 1 1
0.734705085469088 0.700212773731868 1 1
0.93350137132166 0.886146205738873 1 1
0.802233178864235 0.756045676449197 1 1
0.668717182552792 0.632368157003164 1 1
1.07065445578801 1.0181047135529 1 1
0.570531934499598 0.540916417742941 1 1
0.624230848006616 0.592722543451834 1 1
0.557552940106577 0.532081520366337 1 1
0.716817414711881 0.685306959975764 1 1
0.781616558764915 0.742388911381902 1 1
0.488891134806149 0.464128386050816 1 0
0.819005444460023 0.780777132577028 1 1
0.604625177362544 0.578694740015845 1 1
0.844573277284486 0.809199130289635 1 1
0.701485138684132 0.663188997073036 1 1
1.04053159340027 0.984780614190926 1 1
0.964377785936244 0.920010858377206 1 1
1.00894078400417 0.957151785858596 1 1
0.866497692917774 0.821067277206987 1 1
0.649577641668776 0.626000760742219 1 1
1.02254211500191 0.970572405874329 1 1
0.985366988166337 0.938588136665882 1 1
0.828713639719532 0.779604689114691 1 1
0.759248525912935 0.723345953047624 1 1
0.881596742758109 0.832749226234506 1 1
0.951404345206752 0.90434231993322 1 1
0.773166464825489 0.736691966255317 1 1
1.0681048711527 1.01899620516781 1 1
0.789286155774487 0.749244067077404 1 1
0.990944685611003 0.927049400633028 1 1
0.649802520950079 0.621572469764086 1 1
0.810951326759567 0.767218732910724 1 1
0.916298749670256 0.872153643566798 1 1
0.967557933127773 0.918220892852701 1 1
0.58245067615563 0.557034555942038 1 1
0.806180899653657 0.775489019757835 1 1
0.890161666770802 0.852569877254746 1 1
0.825012409548577 0.78510857924025 1 1
0.509280256284082 0.48735322535786 1 1
0.785668754161926 0.737481556276038 1 1
0.757127258736097 0.72076020669823 1 1
0.575708184942654 0.533650262617343 1 1
1.07384547496329 1.01922385220512 1 1
0.837106002033149 0.794001997803554 1 1
0.850342061676993 0.80097136117023 1 1
0.813683656486102 0.777270856358627 1 1
0.897882570280483 0.857072531763444 1 1
0.771997503313365 0.734116456204245 1 1
0.727953036201925 0.69302295633525 1 1
1.20330139929926 1.15122926638472 1 1
1.01961506779303 0.971186621499755 1 1
0.890517671009844 0.849186458326601 1 1
0.718119842005115 0.680465580060262 1 1
0.966112755896162 0.921403668200203 1 1
0.814463946311889 0.773288488633229 1 1
0.790109911197395 0.754378317375625 1 1
0.720929963645212 0.681158702644139 1 1
0.594468838691644 0.572751599567705 1 1
0.601540079008134 0.569759407150601 1 1
0.900836318311351 0.85987302691383 1 1
0.734144282438606 0.703082600421373 1 1
0.738115434053398 0.70104322452402 1 1
0.92700623111053 0.88061095943225 1 1
0.837831787985616 0.803536749888348 1 1
0.581487207882683 0.552809224909891 1 1
0.598814192065176 0.568373725124103 1 1
0.717723111691102 0.679336531264317 1 1
1.16877571647187 1.10834645092273 1 1
0.629116068328371 0.599259227494709 1 1
0.772133408879558 0.738383600532896 1 1
0.739094628558823 0.7042185812668 1 1
0.715303318989775 0.682028820424069 1 1
0.766205608585294 0.729785839971895 1 1
0.748919426919707 0.710729151926513 1 1
0.985507606249602 0.939067338261209 1 1
0.982364530656663 0.938207538953155 1 1
0.565800643555104 0.53651211695733 1 1
0.453223956143173 0.436668493286016 1 0
0.901378185921326 0.860049789672368 1 1
0.58509310994372 0.548705634498886 1 1
0.886035895404265 0.841845768857082 1 1
1.04220722640929 0.986790350741583 1 1
0.688100037441324 0.655522272846816 1 1
0.833600387916286 0.797803092044623 1 1
0.606944908287682 0.581668477701799 1 1
0.780300936652282 0.745806223340928 1 1
0.833214769711794 0.786903710379073 1 1
0.845619615479233 0.802956165222494 1 1
0.779702383610146 0.746667690349476 1 1
0.561764049677716 0.534219612302971 1 1
0.922687836612263 0.870717525528098 1 1
0.899377204875855 0.85810203754907 1 1
0.864514165865503 0.825312431775394 1 1
0.774384103458071 0.739467843934396 1 1
0.762842137540524 0.72750946489551 1 1
0.502348290100893 0.455938216150299 1 1
0.998399865640881 0.950124787837708 1 1
0.592971887583209 0.55685830567044 1 1
0.635781862820696 0.609337992876604 1 1
0.654490500791257 0.622260754079657 1 1
0.691780345266833 0.654117284530856 1 1
0.808078660929802 0.775797116752894 1 1
1.03793414924858 1.00518132186848 1 1
0.693956892535522 0.661548868630718 1 1
0.808765689911208 0.774957211233411 1 1
0.826461385262756 0.785548792203002 1 1
0.925943905041212 0.872576971379093 1 1
0.867683416594016 0.83127349315225 1 1
1.180783086089 1.12218424023237 0 1
0.633342103947058 0.603318324042502 1 1
0.948640832003714 0.903499852415052 1 1
1.08043254760297 1.02414582945507 1 1
0.75235879527497 0.718494584772863 1 1
0.618315466631114 0.589124443853383 1 1
0.97006765371908 0.909030588998594 1 1
0.660776620932581 0.632471404818301 1 1
1.05545327475577 0.993926631911876 1 1
0.76240540435131 0.727872128663034 1 1
0.642477258266988 0.609583003051742 1 1
0.963499889512206 0.920672871198808 1 1
0.921697325193299 0.881590076473634 1 1
0.959268200021297 0.89746765509598 1 1
1.30367558878729 1.26107719599684 1 1
1.09724272128937 1.04347694479429 1 1
0.434704526954598 0.418064897562647 1 1
0.738426385156674 0.724467472814564 1 1
0.437919713686963 0.413036294980683 0 0
0.533776904243602 0.509953988400962 1 1
0.914225369923957 0.872683501044737 1 1
0.660244068237161 0.623627341212968 1 1
0.785896458985312 0.753693464684858 1 1
0.668368097131895 0.638128783816625 1 1
0.962264615827287 0.919920660950621 1 1
1.02946125460617 0.975050003646636 1 1
0.902209063776776 0.856411574964214 1 1
0.698034025081736 0.662630764689599 1 1
0.68083682827367 0.651820357251154 1 1
0.973254530591134 0.923954359591767 1 1
0.893698198136088 0.849130161409321 1 1
0.961154457864082 0.919618894407509 1 1
0.686042196899669 0.655883556178312 1 1
0.752690389277151 0.718649263510562 1 1
0.443203675959288 0.416349643401426 0 0
0.75702617691086 0.720869121058601 1 1
0.581170807385053 0.553038578572847 1 1
0.790295447262705 0.754829306592373 1 1
0.938143623308907 0.910243534083143 1 1
0.56732085825522 0.543578670217261 1 1
0.91268541669526 0.871668411829555 1 1
0.851135323577769 0.798578927680312 1 1
0.788455085114113 0.747389050295272 1 1
0.87993042732049 0.83775606452799 1 1
0.701892817188544 0.658417209727975 1 1
0.824365999156442 0.788568205194269 1 1
0.91158716373742 0.871100711253827 1 1
0.892980009673004 0.856835236377129 1 1
0.991980522420893 0.949869907579841 1 1
0.582899427418439 0.556229243551174 1 1
0.934109450096873 0.891935234244378 1 1
0.588948081070172 0.558765620650887 1 1
0.87866788255206 0.838185062002123 1 1
0.561251559662066 0.530802009053335 1 1
0.735212887726646 0.699869489547325 1 1
0.65336465478301 0.621554686473294 1 1
0.933352034070875 0.889195373729788 1 1
0.840862066633086 0.793260671438227 1 1
0.461948184846963 0.440434079572578 0 0
0.79812229669707 0.759596377242629 1 1
0.847492562237558 0.799461134125036 1 1
0.526845358004132 0.503066694736389 1 1
0.604204156999476 0.569145666447453 1 1
0.796536112338742 0.756533268649627 1 1
0.663208558541364 0.631502254939859 1 1
0.644505521206531 0.618025346510832 1 1
0.746366570049873 0.712674419983703 1 1
0.752908824324996 0.722226756982704 1 1
0.737384991072019 0.705766781201552 1 1
0.877760265908477 0.843458482335962 1 1
0.847759202509595 0.809786234658279 1 1
0.873774978750799 0.826461375856681 1 1
0.589045160933226 0.558977950287992 1 1
0.94826867970203 0.901181508926718 1 1
0.617777512066028 0.587638045728278 1 1
0.985823061782718 0.939648117627167 1 1
0.873118366490276 0.832485718829063 1 1
0.973101019778303 0.920949809748362 1 1
0.576218497325932 0.556755374083209 1 1
1.02640780495471 0.979506995386495 1 1
0.656839598576901 0.620319012795177 1 1
0.683061019592113 0.651630036435572 1 1
0.43578532153659 0.412301328517551 0 0
0.897245437620875 0.860678706179234 1 1
0.67243174383373 0.636477209833448 1 1
0.600443842764035 0.568457327794396 1 1
0.536242104740921 0.509625990700369 1 1
0.513073411795231 0.48806694665935 1 1
0.546202454361408 0.517982781155951 1 1
0.924165553852882 0.886815056324689 1 1
1.02093274227257 0.968091265608047 1 1
0.792319809973806 0.756023984547183 1 1
0.793973296405437 0.749346352778514 1 1
1.02370541233015 0.981702957149 1 1
0.761324195802563 0.717875309187824 1 1
0.76054492823239 0.716243945980104 1 1
0.792873918242387 0.747912116151845 1 1
0.748622210288206 0.706824733836582 1 1
0.546826889847229 0.517233066166668 1 1
0.886336647240468 0.841022766763221 1 1
0.808988080668925 0.773348882178567 1 1
0.438216153696722 0.422510970800545 1 1
0.621271694551226 0.590070452716228 1 1
0.970684274203009 0.928204119300135 1 1
0.960740587924056 0.912700975865864 1 1
0.649944470471691 0.621115697673353 1 1
0.881383012181858 0.827881077647827 1 1
0.770672537198289 0.733916548400987 1 1
0.926743472371195 0.868122049693611 1 1
0.846194218109612 0.812655366724079 1 1
0.54527576777249 0.514255827977982 1 1
0.833157801408342 0.791930026389684 1 1
1.01622149425967 0.961895611638012 1 1
0.505019030581079 0.483676750964742 1 1
0.886956202011517 0.841112898779165 1 1
0.854202632728784 0.813632655319094 1 1
0.834889864789994 0.791569081736457 1 1
0.733418049755256 0.704873720459288 1 1
0.585673389449287 0.549056688315164 1 1
0.825062626384568 0.788384926080601 1 1
0.862146784843923 0.819658714635042 1 1
0.79975876504733 0.760680297309504 1 1
0.906322429246833 0.855734238819493 1 1
0.646581433131311 0.616486766749556 1 1
0.745554758474756 0.707430334072225 1 1
0.895130140796113 0.844557111120662 1 1
0.91085633234576 0.870915632392623 1 1
0.489911262675047 0.468684504860786 1 0
0.57541848026285 0.54949966851595 1 1
0.797853817646903 0.75962177973439 1 1
1.44991718991975 1.38405606911344 0 0
1.01198772015445 0.955094444230883 1 1
0.869908920740526 0.83285122862891 1 1
0.80611950590244 0.766096219614739 1 1
1.00476640756399 0.961298967946429 1 1
1.04087703426182 0.973268690355559 1 1
0.625812476259093 0.596100879473641 1 1
0.82512905220333 0.79745376094744 1 1
0.995667175490455 0.933242140524857 1 1
0.852064044562441 0.807647468047765 1 1
0.800664708667459 0.768144060547888 1 1
0.488547831033358 0.463518236530764 1 0
0.802916838255987 0.758502159168252 1 1
0.596917919303746 0.567863677455364 1 1
0.409371975916246 0.387962771176403 0 0
0.687785138318353 0.651284548159045 1 1
0.7432735620814 0.699814256728343 1 1
0.683543567449549 0.652955988867319 1 1
0.612354218484551 0.586414099087337 1 1
0.831857263692769 0.793648113250736 1 1
0.818473924175507 0.777095728962505 1 1
0.593934206046226 0.56590740605789 1 1
0.88766972221347 0.848327618378134 1 1
0.633255979058197 0.598147836954462 1 1
0.75371800812366 0.713963714330026 1 1
0.499433708117776 0.467020444288389 1 1
0.73376771174087 0.676579615673292 1 1
0.724192550446835 0.695563112651169 1 1
1.01081797637831 0.968214902806056 1 1
0.623674147356476 0.593608443693635 1 1
0.731313562486826 0.698078934943536 1 1
0.894323368388754 0.847532826999012 1 1
0.68552672956548 0.641590452327002 1 1
0.486236072734527 0.467447958487106 1 0
0.985836124743916 0.945794995489559 1 1
0.960956622527718 0.908440572119548 1 1
1.04029612983159 0.983560078251586 1 1
0.831384197447097 0.772943202179625 1 1
0.751467973135637 0.719066092948055 1 1
0.667401424275276 0.637030779397857 1 1
0.888430494692423 0.844345509627624 1 1
0.785578639420653 0.752627008452182 1 1
0.84735346252623 0.805831787930468 1 1
0.700618392057549 0.667413872270031 1 1
0.603168758073182 0.573877079586068 1 1
0.587783334821398 0.557169013996229 1 1
0.845333279261943 0.801461198622709 1 1
0.816722057272298 0.775482786765635 1 1
0.955624567983702 0.90444378271527 1 1
0.903097548680939 0.867950984942146 1 1
0.976130278571665 0.927340577452533 1 1
0.727396317633738 0.694047584097852 1 1
0.691321764332981 0.662026451788628 1 1
1.06660393895394 1.02563545673659 1 1
0.66214276526396 0.633968291311327 1 1
0.566114966605172 0.539603311455061 1 1
1.02283153669298 0.970930478869269 1 1
0.807159316313078 0.753867938572366 1 1
0.902362971332754 0.863054781971356 1 1
0.680827627210063 0.652315923714107 1 1
1.12031432762234 1.0690853582085 1 1
0.771108590822647 0.732607864548303 1 1
1.05450285568153 1.00171468583619 1 1
0.614705610481183 0.590822498598186 1 1
0.692635881888354 0.662552456592861 1 1
0.706025229080373 0.67281549668767 1 1
0.673358207356696 0.642199917117581 1 1
0.696768172009398 0.660303065197842 1 1
0.860983448126484 0.821916922534756 1 1
1.06348029037073 1.01430584531301 1 1
0.481530829490946 0.456067686458692 0 0
0.818842064124164 0.776224569419349 1 1
0.332401429534103 0.31843039474764 0 0
0.984288301600708 0.934214962625493 1 1
0.821409504188813 0.7819160621118 1 1
0.629320124133557 0.602846049442515 1 1
0.801152573173919 0.752960702810902 1 1
0.666700302467914 0.633017784938406 1 1
0.634770216869346 0.600467322724692 1 1
0.807638988083122 0.768670157262193 1 1
1.13430517055439 1.06844078599204 1 1
1.0777646171835 1.0258535299789 1 1
0.877682180192919 0.82789860059657 1 1
0.828022163228188 0.786683606882472 1 1
0.648262641920755 0.619613056981303 1 1
0.719118419435943 0.689368785460267 1 1
0.765384572043972 0.734275136670445 1 1
0.445521064118973 0.420859270658124 0 0
0.932615072630182 0.877341227018749 1 1
0.664883562363573 0.635850999922882 1 1
0.901810575474042 0.859146729617727 1 1
0.478824669584362 0.455047672176899 1 1
0.744798715011953 0.709005761440906 1 1
1.21184193868321 1.15239601487325 0 0
0.75519506221209 0.714552058453156 1 1
0.848517192781884 0.808235812142981 1 1
0.636098982310004 0.604062851570496 1 1
1.05745571460379 1.00111708036963 1 1
0.822577247467162 0.790955011412562 1 1
0.842515024507392 0.799092374524568 1 1
0.967111949116466 0.910164025244459 1 1
0.684648968306512 0.644969378955274 1 1
0.701986142959743 0.666474574617411 1 1
1.04629701698515 0.996081932158069 1 1
1.02907490384641 0.97596068549955 1 1
0.695502602448867 0.666265456781953 1 1
0.485691450680521 0.460949435580162 1 0
0.607532922225301 0.578907759093602 1 1
0.666362800339062 0.630963892886535 1 1
1.05057998517318 1.00029378000263 1 1
0.923859795110636 0.878112221930746 1 1
0.524988865759942 0.501462017851032 1 1
0.771094309412281 0.738920131733214 1 1
1.00873880344718 0.956396894381766 1 1
1.13272130060163 1.07805704754057 1 1
0.849079874826063 0.810261343542675 1 1
0.838223552898499 0.789399453099773 1 1
0.640963236253905 0.606327494379451 1 1
0.854622821023616 0.809206405276854 1 1
0.748622151754564 0.717821038976292 1 1
0.690832978267228 0.653720679967401 1 1
0.779416242360425 0.744489435379629 1 1
0.864227880225296 0.825602301126449 1 1
0.781432339609994 0.74725468057692 1 1
0.529757179083738 0.506738900356725 1 1
0.914948207407769 0.873803636629014 1 1
0.847060694424571 0.802474905079388 1 1
0.604323773607938 0.575315764043358 1 1
0.800722241875024 0.769863772737654 1 1
0.718807731416639 0.685480199851354 1 1
0.958210081328613 0.916740847178578 1 1
0.393483633628245 0.372763775139304 0 0
0.952152442305171 0.894200258765778 1 1
0.459347581593713 0.438809923905883 0 0
0.651739670687388 0.618940484975308 1 1
0.744547692162919 0.714680748520604 1 1
0.925315657113478 0.884971516577323 1 1
0.989067637165671 0.938956009969426 1 1
1.08359694420253 1.02850839342989 1 1
0.843458476544061 0.803964129790024 1 1
0.948476802613438 0.91071054308325 1 1
0.366827264924159 0.341342362312836 1 0
0.772782541574217 0.736640597382208 1 1
0.707238450761784 0.674764482279376 1 1
0.819126123200985 0.77881205813168 1 1
0.678926426273995 0.65125164362499 1 1
0.874157139668509 0.832643586108223 1 1
0.825979771883781 0.785131417312446 1 1
0.811462706793336 0.766672980234976 1 1
0.947814499599389 0.896627827489308 1 1
0.885023747156327 0.832760794088813 1 1
1.19348505987901 1.14060462330738 0 0
0.999368830437604 0.963067592922531 1 1
0.944572750617392 0.899429785076629 1 1
0.785837627535217 0.749852438524361 1 1
0.707056310384127 0.677778748502042 1 1
0.906232893153375 0.861484118971336 1 1
0.923639992009442 0.878691469393689 1 1
0.782231100435181 0.742310981229413 1 1
0.738196587842408 0.704169097158106 1 1
0.434594704477311 0.411676177283875 0 0
0.66697674959955 0.636761423597637 1 1
0.693330087103146 0.661916208834834 1 1
0.877026847917702 0.827435217766322 1 1
0.831741820598437 0.790682750493711 1 1
1.02550237059952 0.977119296385413 1 1
1.04102083163449 0.993602598784076 1 1
0.745234483058387 0.720465161772202 1 1
0.620880760524521 0.585669352328415 1 1
0.686809191695241 0.659065760443386 1 1
1.04908264829584 0.994095010699927 1 1
0.988492262825253 0.934786782623678 1 1
0.974957390730195 0.92379405316184 1 1
0.80296319666079 0.767845000206331 1 1
0.734458384807937 0.69791691431196 1 1
0.901908322781184 0.857455961692221 1 1
0.811165244587004 0.769543340043712 1 1
0.890475962188821 0.849753573976001 1 1
0.763069912047741 0.727819657001605 1 1
0.56096990263179 0.534622252926681 1 1
1.03727217836758 0.986030859398093 1 1
0.729591984843278 0.689919511237406 1 1
0.83705860567807 0.787063784816047 1 1
0.677259667421591 0.640220211300842 1 1
0.993474878920874 0.944941944519502 1 1
0.787857943956083 0.749420165030069 1 1
0.680895503289195 0.653391749101868 1 1
0.718268614944395 0.68625532708597 1 1
0.878494795356102 0.838401525120048 1 1
0.960135591326795 0.913600440328157 1 1
0.79368436453254 0.751040755887689 1 1
0.96496607181227 0.919860111780995 1 1
0.693237870771658 0.659032199746933 1 1
0.735922210657119 0.699681911654344 1 1
0.833087473949026 0.796502073886763 1 1
0.735319838332836 0.692746033576825 1 1
0.881270318040625 0.827403326108594 1 1
0.805875371867862 0.767962524931739 1 1
0.766422163840549 0.726570462091007 1 1
0.704850224005695 0.662321766668914 1 1
0.974536795837194 0.926688989138923 1 1
0.754168211972629 0.713656103268853 1 1
1.12322784172078 1.08138800150289 1 1
0.683481182882385 0.654696642503727 1 1
1.02732476450706 0.979289116444812 1 1
0.778915926739181 0.74253182348858 1 1
0.896578139877654 0.852929249359281 1 1
0.923793047909994 0.8676017875954 1 1
0.744546304626206 0.711840819899354 1 1
1.06890093262248 1.03366092294784 1 1
0.681665663990923 0.655094828462976 1 1
0.981247629615123 0.936085328467746 1 1
0.716573411996753 0.682427056791257 1 1
0.59631798753686 0.565451634177151 1 1
0.908584360625547 0.894283211303566 1 1
0.4978843237181 0.469238429697558 1 1
0.890458419844243 0.841358107508796 1 1
0.847408439118819 0.807597693051271 1 1
0.99368946785891 0.945273822019389 1 1
1.00290749219416 0.954777636175485 1 1
0.68839188773569 0.654998139189105 1 1
1.14456920934323 1.09654266143222 1 1
1.07546992252518 1.01142568543341 1 1
0.515321347292773 0.48889495547051 1 1
0.938414182897263 0.883502771890347 1 1
0.934474722819025 0.89492402616534 1 1
0.748674072242956 0.714374286998427 1 1
1.1523557385871 1.0936902023401 0 1
0.856756907681012 0.820083276144935 1 1
0.688345375949235 0.653026533441486 1 1
0.88378768128052 0.839154434930922 1 1
0.744650401359938 0.70881307803386 1 1
0.855731808581485 0.809033427233024 1 1
0.710520167463042 0.678805084974676 1 1
0.871218046076891 0.824781080914064 1 1
0.726504603876643 0.692019990900291 1 1
0.681137501269251 0.646498831918113 1 1
0.650811808902635 0.618084503943703 1 1
0.904623484919017 0.85304559375413 1 1
0.829184330883487 0.785144848972621 1 1
0.765808912673304 0.732342823497308 1 1
0.879406014255043 0.837206088873939 1 1
0.969676459724044 0.930399693001264 1 1
0.929073478131278 0.892178139088682 1 1
0.675695249688014 0.642124857714842 1 1
0.855376076996884 0.814410031804257 1 1
0.219049486694225 0.207865565826667 0 0
0.923968696842721 0.877735276688108 1 1
0.864817869567694 0.832104091207594 1 1
0.775378545507687 0.734508284456567 1 1
0.950481105737678 0.907884668528758 1 1
0.949385016135976 0.905264126024239 1 1
0.746348214694517 0.699264179956363 1 1
0.652371306664612 0.62306239535107 1 1
0.849064184923474 0.797500327399042 1 1
0.90105144923065 0.863283892556873 1 1
0.87921752704751 0.856592500616636 1 1
0.752656699178996 0.718539703586519 1 1
0.802785155451591 0.756974864224453 1 1
0.921082514680107 0.873467599108649 1 1
0.864849822381117 0.822943877210597 1 1
0.906269284957047 0.864539363743998 1 1
0.615437592792663 0.576896278733533 1 1
0.950752298767888 0.916108209073389 1 1
1.07568567985064 1.01562240993935 1 1
0.563274364169716 0.537138464218953 1 1
0.638398291818401 0.604646751216812 1 1
1.22005392003271 1.14871968317038 0 1
0.867975397735794 0.827416859895125 1 1
0.851489272326795 0.815049882894212 1 1
0.754423724730823 0.716370121992718 1 1
0.798519264371039 0.757698404452036 1 1
1.01896799831818 0.976837426275894 1 1
0.464121443317875 0.429075235616408 1 1
1.07704971668206 1.02851689531815 1 1
0.718050041710132 0.674556215329834 1 1
0.896349312202917 0.850397997744223 1 1
0.999136374767213 0.951355845315067 1 1
0.758060107734062 0.723009871027631 1 1
0.839993710087328 0.798374830739174 1 1
0.588629703045218 0.553959843277191 1 1
0.807927845568562 0.773876833665346 1 1
0.687263218460368 0.650250180195557 1 1
0.915873094433858 0.861501606964592 1 1
0.70627228799169 0.670931184122551 1 1
0.904957340057116 0.861927767619232 1 1
0.744668772782326 0.714109803054132 1 1
0.884028202744703 0.835270645139376 1 1
0.924383892356311 0.8806482796883 1 1
0.732588579105908 0.69912606247368 1 1
0.89049556383647 0.850087596643898 1 1
0.596510387029733 0.564896482740134 1 1
0.643597533435958 0.615690280224197 1 1
0.688243589852734 0.655618364963911 1 1
0.541687032084819 0.51722334254114 1 1
0.825815534132159 0.790353524144662 1 1
1.03270582610567 0.981758452438709 1 1
1.13483516587146 1.08117420876885 1 1
0.728197828233279 0.698762444395258 1 1
0.531855329064912 0.500821762619082 1 1
0.761812123104196 0.733393620890695 1 1
0.589080421691707 0.566192874553485 1 1
0.840993598873843 0.782383663553585 1 1
0.753913820054886 0.718379440220378 1 1
0.805809805689166 0.778071776753021 1 1
0.587702690930477 0.558062675791115 1 1
0.848789935011633 0.807058765428242 1 1
1.00100539996981 0.954533096581448 1 1
0.97490436701881 0.921680862362867 1 1
0.671597664009789 0.637863497500581 1 1
0.677461310979909 0.639908863809727 1 1
0.51923888293206 0.488808333740964 1 1
0.959214211423195 0.91535845856604 1 1
0.504771639849878 0.482093750488498 1 1
0.935187431577304 0.890325276173499 1 1
0.795683671516995 0.759973047157567 1 1
0.904413734750073 0.860858226574982 1 1
0.683817919379354 0.654496957248162 1 1
0.788494552889493 0.74475998803904 1 1
1.33251729082963 1.26619023756146 0 0
0.944933795858241 0.89992623349226 1 1
0.783194060886586 0.74835385712429 1 1
0.906269456817918 0.865675701911575 1 1
0.826660200473097 0.788437209519359 1 1
0.883237898848088 0.845910686597457 1 1
0.979138274658353 0.933401144894814 1 1
0.961889253530207 0.926683943601644 1 1
0.430452473916593 0.418050729754411 0 0
1.18074533758146 1.11414687024271 1 1
0.552835006261422 0.526619109251487 1 1
1.15437119695592 1.09501872277074 1 1
0.840852238141591 0.80341759012239 1 1
0.951685720918272 0.90389750580935 1 1
1.18041742859496 1.11599547861242 1 1
0.817102914272935 0.781957697794077 1 1
0.814849937558414 0.777905707549565 1 1
0.526007372312596 0.501472614124413 1 1
0.750055844319286 0.710590486691194 1 1
0.576342024777913 0.547634405493827 1 1
0.810436971305732 0.772497956994831 1 1
0.825331441887965 0.781309058152917 1 1
0.934312863641824 0.888016267729414 1 1
0.629304175207978 0.603641460975109 1 1
0.981416474246046 0.933419447178712 1 1
0.769494147823347 0.732504049782305 1 1
0.736762049593955 0.701947832626465 1 1
0.450231947327296 0.427538905011226 0 0
0.531488371420848 0.50343546941116 1 1
0.949615639481251 0.901682412750451 1 1
0.866239518471965 0.835672913002664 1 1
0.54319615124175 0.522125934612295 1 1
0.646618770502794 0.613174873908829 1 1
0.749165421366712 0.710512874389553 1 1
0.735105170215644 0.70129590512243 1 1
0.979812094888957 0.930654548630057 1 1
0.705113085477863 0.668077677526441 1 1
0.70421708581606 0.665274846037086 1 1
0.977637994855431 0.923376758679068 1 1
0.914323152786255 0.87028487413115 1 1
0.692968190606461 0.661647242589564 1 1
0.989229694709787 0.935568073448217 1 1
0.748808620520443 0.706766680600694 1 1
0.658448586329799 0.629979458571273 1 1
0.866398337822987 0.826750430244704 1 1
0.902362587891963 0.862925590021951 1 1
0.694533105477028 0.663009047051954 1 1
0.562460662925046 0.526950237569166 1 1
0.712009118165504 0.676802229992991 1 1
0.607714767615235 0.577281652799057 1 1
0.631705206412611 0.59817165263401 1 1
0.556704814469276 0.528968310765053 1 1
0.817037589949519 0.772368504283055 1 1
0.684508556060129 0.65434553076917 1 1
0.595109680543274 0.566319727593546 1 1
1.11888941061706 1.06269553381755 1 1
0.887084162071801 0.842932167054711 1 1
0.93797174083735 0.888661396629565 1 1
0.609123559715575 0.58510768940286 1 1
0.832307544600976 0.784687657581044 1 1
0.531245494061711 0.506930305769849 1 1
0.781582358610298 0.740583442802683 1 1
0.915123643674013 0.865345682207055 1 1
0.693911868654092 0.659563786073569 1 1
0.827590250290259 0.782683477959068 1 1
0.370062217518534 0.345419870535975 1 1
0.855091466637669 0.809351350791575 1 1
0.962601804178008 0.905517544557606 1 1
0.658474103603762 0.624177663998621 1 1
0.755473839787076 0.734688105645821 1 1
0.968205891962088 0.910293143282365 1 1
0.58321082722195 0.549473084200577 1 1
1.10901798997978 1.05346071818133 1 1
1.04874655290407 1.01599826588521 1 1
0.980381200775131 0.931673773124869 1 1
0.892981337611973 0.853603229938243 1 1
0.700451966144907 0.667051251988771 1 1
0.808912683743747 0.775590398890262 1 1
0.861520829462867 0.811833275227433 1 1
0.659162527762621 0.620229531144345 1 1
0.513761584569211 0.490557154706295 1 1
0.784875257314001 0.747552259217631 1 1
0.802359432626121 0.764972191304999 1 1
1.14717089860254 1.08579452585393 1 1
0.658977229575369 0.629672798653802 1 1
0.761433308352153 0.720102520608307 1 1
0.717089779399568 0.68687639965916 1 1
1.05558710419928 1.00760185380023 1 1
0.967426600798297 0.918177625437764 1 1
0.75999989338448 0.727371611553506 1 1
0.932537926806937 0.890967910691649 1 1
0.915112188883547 0.870521315600489 1 1
0.734654506377035 0.69917296805494 1 1
0.925764135210275 0.876464565326431 1 1
0.560146708025162 0.534254929566887 1 1
0.72974919779316 0.700764295405526 1 1
0.938575377648001 0.885921501669948 1 1
0.785534473216531 0.753211707101195 1 1
0.780413815658479 0.733534344667055 1 1
0.830088244621546 0.783468759747404 1 1
0.915208473359716 0.868927442480212 1 1
0.831260379414072 0.785309293315428 1 1
1.00781535684742 0.963721438773561 1 1
1.15356287699095 1.10240324885522 1 1
0.708184200546535 0.673733605543444 1 1
0.901689865746056 0.853965853314792 1 1
0.9430900410948 0.894526225700884 1 1
0.658652120982641 0.633393966308718 1 1
1.06335017767559 1.01077529055725 1 1
0.576004385497954 0.546833328568782 1 1
0.933858572484794 0.888346147497417 1 1
0.911840319754569 0.871109279746938 1 1
0.789229780312274 0.752822077341212 1 1
0.603211569060819 0.573418151369463 1 1
1.07903193854098 1.02320182208299 1 1
1.04071643563456 0.997051209109847 1 1
0.704250677133614 0.668444678811038 1 1
0.921462510453006 0.873155307935006 1 1
0.696705134803936 0.657852890498349 1 1
1.12731157565098 1.06955321629541 1 1
0.931398559930022 0.881089945047579 1 1
0.297784416372422 0.283991239944168 0 0
0.654332065221551 0.625424552653674 1 1
0.791866385603689 0.749177617058568 1 1
0.820766870076865 0.779717646416353 1 1
0.700094751755572 0.667655696451342 1 1
0.702140981437659 0.66908826819745 1 1
0.77891481728841 0.737278393271912 1 1
1.13978386156764 1.08117230212451 1 1
0.875098891581187 0.835680945381321 1 1
0.677066798638218 0.641974975791265 1 1
0.801504016255474 0.763389589071313 1 1
0.901546852932053 0.85927173794599 1 1
0.755685229238878 0.722756381249504 1 1
0.73265983402385 0.689739117336683 1 1
0.853743344333806 0.813028680423355 1 1
0.779837633730475 0.730598098821481 1 1
0.838368788355678 0.798152262633208 1 1
0.855940727183756 0.818043015311238 1 1
0.822575568075336 0.773286434165714 1 1
0.929182759155069 0.888132320872929 1 1
0.919502747972603 0.865161589283122 1 1
0.720774075230042 0.684901794146889 1 1
0.779344832325873 0.740017777584233 1 1
0.586185303541822 0.559018755901258 1 1
1.07993174511655 1.02320929030969 1 1
0.64596625497389 0.610623800005144 1 1
0.82190047946558 0.784112693277436 1 1
1.03065027237086 0.978212533750358 1 1
0.806356311083607 0.771888472019402 1 1
0.605851004738601 0.58003351911393 1 1
0.58329513420623 0.557858635530045 1 1
0.681218977865244 0.647206612965466 1 1
0.565437116357253 0.539193626437888 1 1
0.865352104385239 0.827321395162582 1 1
0.629029668152795 0.594738712104248 1 1
0.980657534355438 0.937290082473699 1 1
0.33861594862878 0.320305926164964 0 0
1.02652299741409 0.977432773044467 1 1
0.549538113767648 0.523304409747309 1 1
0.76160617829477 0.719007505055356 1 1
0.852509738414312 0.811727818141626 1 1
1.06791846205026 1.02259846002856 1 1
0.899904569564418 0.854554430944334 1 1
0.719032509948357 0.689705457024282 1 1
0.81933645061535 0.77857681143308 1 1
0.728280259878187 0.693090966344494 1 1
0.656593109601277 0.625375166702782 1 1
0.723260395025371 0.68533163954527 1 1
0.837806053955574 0.79209465766235 1 1
0.916228135584474 0.868965545215909 1 1
0.917807478634417 0.876880622096087 1 1
0.733336091742802 0.697839233422769 1 1
0.553138242554648 0.524168749706801 1 1
0.797195746414234 0.763979780932685 1 1
0.620322302531862 0.591250570892653 1 1
0.688357463562528 0.657643907052106 1 1
1.07884975598568 1.02929395148697 1 1
1.08145769778016 1.01715042076226 1 1
1.07852275280624 1.02201422872595 1 1
0.679589935764455 0.647940407118253 1 1
0.609475941238595 0.584678441685713 1 1
0.551934940945041 0.522958076162125 1 1
0.946705744132704 0.901939814533136 1 1
0.743049105000763 0.703512794898636 1 1
0.800410486890792 0.762345047153922 1 1
0.584132892299168 0.552765365555963 1 1
0.678239530642253 0.644824692689001 1 1
0.731026255274126 0.701075115839088 1 1
0.541035799070948 0.51112163676412 1 1
0.907282455907043 0.879882559607057 1 1
0.993336067034023 0.941484270099148 1 1
1.19556167893974 1.12963637372253 1 1
0.765366998190897 0.724381349933472 1 1
1.05903400653157 1.00072879671873 1 1
0.756328894360985 0.720063985397461 1 1
0.850656737601873 0.801834577508151 1 1
0.7951525661261 0.760225030136469 1 1
1.12739204991776 1.07004670682746 1 1
0.495019879672959 0.470860281312087 1 0
0.688656547969661 0.655160631611262 1 1
0.860665273234841 0.814344024208063 1 1
0.631079412376492 0.601025758547535 1 1
0.919003028524746 0.878286378533392 1 1
0.602159900547815 0.570476838186445 1 1
0.795006934625459 0.757396038849912 1 1
0.868359513221319 0.827211367408273 1 1
0.820850051941688 0.781978952037402 1 1
0.777609418660741 0.734960082129427 1 1
0.913524810137353 0.873755100423865 1 1
0.751298097709435 0.710410107932471 1 1
0.615869425047755 0.585301112463368 1 1
0.966269905237542 0.923090329696499 1 1
0.618694376772741 0.585474759750619 1 1
0.48837360058938 0.463950821429034 1 0
0.963511514890148 0.921546693225854 1 1
1.12398362124907 1.07312582268519 1 1
0.960519010726518 0.907873613209404 1 1
0.995479203515192 0.939213471346272 1 1
0.917185961279855 0.871555626660341 1 1
0.578210654779784 0.54430518756574 1 1
1.15678250109279 1.09961121607903 0 1
0.543816746211385 0.521747366692635 1 1
0.638483659865192 0.60612276468901 1 1
0.587073512424246 0.555111675281308 1 1
0.642208002320224 0.610529751605557 1 1
0.746845937844144 0.71111406186093 1 1
0.793078489464984 0.751276649247255 1 1
0.965638525251102 0.915791877357383 1 1
0.93610996404305 0.892955960996388 1 1
0.94695915657371 0.899985630660324 1 1
1.0133840739109 0.96172046418277 1 1
0.796844125237645 0.76108103260771 1 1
0.580788927738325 0.553785524618812 1 1
0.719254722918113 0.683461214139215 1 1
0.585726306958911 0.557482202931341 1 1
0.797645945778901 0.765185995359226 1 1
0.679211959940554 0.640399362273917 1 1
0.532972543275748 0.503468187340635 1 1
0.923161242696198 0.872940823858465 1 1
0.936958605438176 0.896034039646198 1 1
0.83219508634004 0.789937046689169 1 1
0.915987390486019 0.868232157794313 1 1
1.1799943297979 1.1261260182404 0 1
0.932859531267418 0.888654478279063 1 1
0.671776394982918 0.63907734426389 1 1
0.575150562215183 0.547075673567969 1 1
0.854002128473076 0.811754587268122 1 1
0.715711883998767 0.68801440958128 1 1
0.535986054517292 0.511598480830501 1 1
0.950083533593512 0.900948551281696 1 1
0.87657090830184 0.836511425609667 1 1
0.722845512876509 0.689278953738486 1 1
1.01169347803604 0.962913287624053 1 1
0.699965601595502 0.666602720710794 1 1
0.804122528929222 0.76727634974977 1 1
1.00403586727888 0.953842914540739 1 1
0.779976109401254 0.735634923343703 1 1
0.883551051567792 0.835579206411428 1 1
0.693020290044305 0.663354153385147 1 1
1.15314698755495 1.08803870022455 1 1
0.890747294331857 0.845436398374124 1 1
0.936467272936141 0.886841133570851 1 1
0.868024093966068 0.825380979445435 1 1
0.525359908384857 0.50412030931472 1 1
1.0264989972907 0.979953894521986 1 1
0.706400526467261 0.675801964293376 1 1
0.774460709259802 0.738879524333474 1 1
0.569582098163492 0.54031258730229 1 1
0.870217292032549 0.823840062471075 1 1
0.917610057724808 0.859349309613161 1 1
0.779989194181225 0.73656110842575 1 1
1.00902540556786 0.955743125265104 1 1
0.939892764717136 0.898960142774678 1 1
0.946027873470565 0.901020804295452 1 1
0.646654783030956 0.619112091730812 1 1
0.975849088103049 0.92616497061755 1 1
0.824451592730552 0.783168870801703 1 1
0.723188295205336 0.684831906273406 1 1
0.713915110598154 0.682884975858567 1 1
0.781719534612842 0.744969338464554 1 1
0.610802184820347 0.584879402950025 1 1
0.895783887324961 0.852292242620862 1 1
1.04476167066587 1.00100147956343 1 1
0.570894307431065 0.545293311836469 1 1
0.706929808046235 0.668872188218707 1 1
0.27816562852003 0.262615358705144 0 0
0.707420557514109 0.677568354310301 1 1
0.874523088518413 0.823083430376456 1 1
1.20756045474781 1.15935132278581 0 1
0.843822493974729 0.8038598703389 1 1
0.838436655469984 0.792077440520315 1 1
1.27137509894748 1.20629202021737 0 1
1.06375818629281 1.0069466706361 1 1
1.03116821383141 0.976788140874689 1 1
1.06121585079213 1.00950155260147 1 1
0.867713203582221 0.826530143773454 1 1
0.748184877971016 0.710218752728103 1 1
1.06326200712195 1.01281516371808 1 1
0.652996207440054 0.620542154295462 1 1
1.0267551817307 0.977945306699945 1 1
1.23146108190453 1.16665922343323 0 1
1.11328716240544 1.05245903368995 1 1
1.26007235242787 1.20013687412624 1 1
0.668806934812362 0.63965376496393 1 1
0.775787566491661 0.742544657271386 1 1
0.789920281542952 0.748138092347722 1 1
0.754249686303764 0.718129485827801 1 1
0.996527702772245 0.941006092780704 1 1
1.01215013939101 0.964696880061201 1 1
0.66602903440678 0.632086542434896 1 1
0.913209385972551 0.873780771244417 1 1
1.00138361694824 0.948558132422325 1 1
0.826105040931158 0.780370339686566 1 1
0.628605401087833 0.606208106736643 1 1
0.969586322291336 0.925932748034556 1 1
0.638998060287586 0.626200745947321 1 1
0.756981392690636 0.721429608291574 1 1
0.773913906394421 0.732883992875924 1 1
0.605666439272335 0.578189816580563 1 1
0.808914654385317 0.768500696149169 1 1
0.908198270538846 0.862604582850147 1 1
0.690961108004402 0.656707639829825 1 1
1.08381755876561 1.03254033785666 1 1
0.757024105357896 0.717168096365721 1 1
0.573222219058126 0.542233733301219 1 1
0.7270812418228 0.6888610941881 1 1
0.585872360425407 0.554083313387826 1 1
0.979526848093759 0.9325091872418 1 1
0.934962304002811 0.887613467153203 1 1
0.6071341754633 0.571056094315828 1 1
0.811176056902073 0.777829179172228 1 1
0.794552511744657 0.761736549680926 1 1
0.748735640824006 0.70730539591667 1 1
1.11298463245898 1.06152385205546 1 1
0.749700503806294 0.716163774860902 1 1
0.793414333220646 0.758149037722027 1 1
0.694731542157715 0.662172901151142 1 1
0.69956744170005 0.663146856729908 1 1
0.770202411039595 0.733626592201385 1 1
0.798064961280539 0.761966041897077 1 1
0.817253830686151 0.773189118250131 1 1
0.670135703976907 0.630724071328774 1 1
0.360893927155914 0.342622635288135 0 0
0.974167904751542 0.923409047292385 1 1
0.664930853964109 0.63406676311214 1 1
0.624534844679383 0.593389111699547 1 1
0.726689185593949 0.690999244422566 1 1
0.804732447500029 0.764995519321855 1 1
0.850770053729301 0.810855419485147 1 1
0.979138262724486 0.926913852779898 1 1
0.897061596370531 0.854174371179088 1 1
0.851796700674376 0.814682739461843 1 1
0.765634242383876 0.728076709307322 1 1
0.830809840828373 0.78149839163538 1 1
0.614646785789243 0.587993805958285 1 1
0.482824105916843 0.458345347116133 1 0
0.910434322066846 0.872493839920986 1 1
1.04235238742644 0.988259272913999 1 1
0.959395489326929 0.903275264335674 1 1
1.00329665669282 0.958323450720227 1 1
0.704854536518323 0.668510108596792 1 1
0.877313482970813 0.833102029550578 1 1
0.731076661480319 0.69320434100929 1 1
0.841154632071896 0.785059416687862 1 1
1.06861852462129 1.02482846653263 1 1
1.07918092566438 1.02748568750758 1 1
0.50112869088941 0.477167444783264 1 0
0.877663056007518 0.840153065688677 1 1
0.823628128566388 0.779749675315247 1 1
0.829857282959017 0.793026700966119 1 1
0.585634186874976 0.557985278045419 1 1
0.724180423419349 0.690573736629264 1 1
0.887856253069636 0.852024283517532 1 1
0.832218848672224 0.798593745485006 1 1
0.868519618960945 0.830611117486201 1 1
0.446213639360701 0.429218091314005 1 0
0.570729785302978 0.543827567426278 1 1
0.883154880353392 0.842011699913353 1 1
0.608227608511664 0.577875986756463 1 1
0.710060195925355 0.680656539083408 1 1
0.811280422817843 0.770802398929338 1 1
0.725496442391221 0.691679176227935 1 1
0.620121107129496 0.585258254647523 1 1
1.18482112046049 1.13621876065857 1 1
0.736114533618367 0.698642519919307 1 1
0.776567678503127 0.73694247323746 1 1
0.775855305658244 0.742230901898236 1 1
0.838901264265953 0.792746186733365 1 1
0.965640611524822 0.914273514813135 1 1
0.714095976934677 0.681311555930917 1 1
1.15430481471525 1.09935407116725 1 1
0.762968905008638 0.727875934938249 1 1
0.854390105599681 0.806162041316867 1 1
0.802552796427125 0.765809133625756 1 1
0.890583388737305 0.846377663551781 1 1
0.847248456648327 0.805479951987872 1 1
0.965237226895327 0.910114437948246 1 1
0.835711074711108 0.793603565116442 1 1
0.724286019772211 0.684972135903695 1 1
0.662835595706648 0.630162742811396 1 1
0.775978073268265 0.733179439161803 1 1
0.94706750555612 0.898067457868791 1 1
0.789130146151646 0.75004577998803 1 1
0.6851401717485 0.650970152823757 1 1
0.550442120527539 0.523998299185759 1 1
0.62775071569494 0.605258830474521 1 1
0.790981824492833 0.756924035492689 1 1
0.606570886572614 0.580324436562764 1 1
0.80375558786545 0.750856570974997 1 1
0.458328770818679 0.432866131538206 0 0
0.767274906594967 0.730271369604713 1 1
0.733999261401095 0.699553281528652 1 1
0.76036192971827 0.728011208616649 1 1
0.527608792536618 0.504053866105437 1 1
0.714122174145925 0.680371589358775 1 1
0.79394603553295 0.763216642298675 1 1
0.633884594070659 0.609934893264543 1 1
0.888309933262484 0.844154490014415 1 1
1.23041560597544 1.1697782900935 0 0
0.512927290976386 0.489468942824792 1 1
0.924259770978595 0.888429751977733 1 1
1.3249196613331 1.25569982572197 0 0
0.923506591909909 0.888427051997515 1 1
0.712034767316338 0.681176330766041 1 1
0.900173564754034 0.854396200121312 1 1
0.805494298818163 0.753470570170347 1 1
0.944143610971949 0.89616952026226 1 1
0.728449266854313 0.697893768622196 1 1
0.732762706638559 0.689265205792234 1 1
0.70099355235076 0.668088281727748 1 1
0.719412765564342 0.683590669505319 1 1
1.01731209215377 0.97490520579229 1 1
0.668568800536981 0.635893248140467 1 1
0.695012236343818 0.660539857313913 1 1
0.907477672190493 0.863681135056694 1 1
1.17829140283013 1.13831188354614 1 1
0.736904489551632 0.693579552467354 1 1
0.83925483151389 0.790247277582085 1 1
0.795101559407447 0.758360608561886 1 1
0.770243593347179 0.733632790247545 1 1
0.812178983245755 0.765516505242541 1 1
0.763594879103116 0.73129197524841 1 1
1.01723644958164 0.967696271289197 1 1
1.23460439234673 1.17152112278698 0 1
0.845536490139899 0.800213254352828 1 1
0.813279771045541 0.779145526279831 1 1
1.47515111886092 1.40508620171891 0 0
0.723203389999042 0.686494661436178 1 1
0.7195528875681 0.684581802511467 1 1
0.656486556555557 0.622667202033405 1 1
0.868177591251224 0.830308843387193 1 1
0.910196370674462 0.859566735783544 1 1
0.724639036681093 0.688652458110849 1 1
0.85347452962152 0.814611400781272 1 1
0.402124925643765 0.383031257164303 1 1
1.03604890101075 0.982210078339681 1 1
0.650276341244196 0.628880747535076 1 1
0.674804575502046 0.633322362139351 1 1
0.887893955813678 0.840715185697643 1 1
0.848156184009833 0.801767427158767 1 1
1.03981392839365 0.992315880342629 1 1
0.677001349278267 0.645211838832908 1 1
0.701907421965993 0.670929466794804 1 1
0.963768335660521 0.915776591085422 1 1
0.978795511108862 0.924304679700647 1 1
0.436762217077488 0.412742183772853 1 0
1.04145336477316 0.980818602784174 1 1
0.70800741544862 0.675305716806548 1 1
0.452531434424651 0.432949360082971 0 0
0.618210373502239 0.587411885657353 1 1
0.828169359229586 0.783767131522893 1 1
0.831590101305497 0.786998513536749 1 1
1.18042640211716 1.11813492228002 1 1
0.46742614820991 0.449858028882382 1 0
0.751802334197147 0.714025631788578 1 1
0.647076508086162 0.608555605146855 1 1
0.596269521781015 0.561842329447361 1 1
0.789325381669982 0.74977812357413 1 1
0.727517013310682 0.695512106034095 1 1
0.524321847867757 0.501275935258662 1 1
0.794698733389512 0.756317044781811 1 1
0.949210245384947 0.904526730552042 1 1
0.841528536362676 0.801593182041126 1 1
0.942583403903834 0.896671160091789 1 1
0.731504020842166 0.691161944167074 1 1
0.666447390319103 0.629059976161839 1 1
0.823605520530413 0.765734076745368 1 1
0.915531482614868 0.875148891775132 1 1
0.695627060110037 0.665905324154529 1 1
0.736569145885136 0.698236847033277 1 1
0.580688140666063 0.548887239691347 1 1
1.0211942101632 0.967344498484935 1 1
1.0168183604451 0.957859291580897 1 1
0.953930458911448 0.911622165383877 1 1
1.04970104250482 0.995690527870387 1 1
0.811740110783399 0.769645915429452 1 1
0.518078850904919 0.490695811562788 1 1
0.741605339388026 0.70303690514849 1 1
0.526800073313438 0.504344575446383 1 1
0.82842343273373 0.790833600956507 1 1
0.898132383313459 0.853625833819527 1 1
0.659626995574215 0.620989303103806 1 1
0.436023270482681 0.416799857100397 0 0
0.591306340183694 0.565654303937742 1 1
0.838751998947174 0.79743019369405 1 1
0.86424676601262 0.824633912494808 1 1
1.18681639915186 1.11965633419313 0 1
0.896621447624666 0.854959214864294 1 1
0.530712229799225 0.507863813462533 1 1
0.897347758216393 0.852913088169511 1 1
0.653380339644868 0.616548915380114 1 1
0.774991792846095 0.732857658138448 1 1
0.818796865221838 0.781959452316286 1 1
0.629808004572513 0.598913257748213 1 1
0.738968448116411 0.703584811373323 1 1
0.982867299556652 0.932556595655631 1 1
1.12496029124136 1.0664843293745 1 1
0.84674955477706 0.80068635857626 1 1
0.609760017181906 0.573364744528994 1 1
1.03502152134591 0.985431309183362 1 1
0.776196500083183 0.732416132935935 1 1
0.80411555205321 0.765012768470232 1 1
0.622902882503776 0.591384929673031 1 1
0.724756230499917 0.682564286400114 1 1
0.972402968539064 0.92950771608429 1 1
1.02485938591022 0.975336769570794 1 1
0.777131599947958 0.746508720868945 1 1
0.747156623453076 0.712353758085292 1 1
0.896680676419308 0.851514850542614 1 1
0.469044085896435 0.44424555504553 1 0
0.88080365721457 0.840442364527531 1 1
0.949427126744825 0.901564048956313 1 1
0.696711713915197 0.661532292898909 1 1
0.701196670903483 0.672072167370619 1 1
0.912007347477154 0.87137163038396 1 1
0.468686774111491 0.451443157275143 1 0
0.82011668398484 0.777969501070527 1 1
0.92149604533912 0.873093688184735 1 1
0.496447146977824 0.471684927754264 1 1
1.19368551967088 1.12317653867596 0 1
0.855722122815142 0.817399581402775 1 1
0.423182689806903 0.402551333761387 0 0
0.340939157337773 0.323545717457469 0 0
0.777456292717028 0.738797845616002 1 1
0.715158198127052 0.678376847220773 1 1
0.797792912402025 0.754257212849441 1 1
0.800985212469494 0.756083757374723 1 1
0.451484620843804 0.432146104548604 0 0
0.862132457635865 0.81168027004868 1 1
0.352269259049058 0.33302758492873 0 0
0.860220073135641 0.824487553657094 1 1
0.982465967893105 0.928720895529056 1 1
0.888315339487477 0.851748802768472 1 1
0.521049667429943 0.494445503295097 1 1
0.796629073138456 0.762741579386233 1 1
0.7561200473496 0.726142893994476 1 1
0.721752382820449 0.683683012312827 1 1
0.798089347270305 0.760232378585285 1 1
0.926834801979147 0.881672515717769 1 1
0.618985771139609 0.590281795789712 1 1
0.929665746786623 0.879654240463941 1 1
0.791022303899717 0.755815294550874 1 1
0.852161552530612 0.815283561486624 1 1
0.974630541228146 0.925681977396895 1 1
0.545250724809645 0.51947857002841 1 1
0.912783788865178 0.867247981063667 1 1
0.826572895974927 0.786051394073619 1 1
0.689571315414437 0.655121509449725 1 1
0.780375725462885 0.753947027326773 1 1
0.618390460154342 0.593915241469964 1 1
0.730518935749101 0.684932921306983 1 1
1.08433903905077 1.03060703864217 1 1
0.787765554514004 0.744328006208638 1 1
0.667632404247563 0.638299458842111 1 1
1.17441625494696 1.11551813542703 0 1
0.819859288881931 0.776696813447469 1 1
0.863183072512829 0.817386177834495 1 1
0.951817729371949 0.904745094506615 1 1
0.874716147367673 0.826586797419358 1 1
0.616800177475819 0.587423881003214 1 1
0.502623146818556 0.483826663593432 1 1
0.950164426345526 0.902142247957016 1 1
0.612416967870222 0.586164953791261 1 1
0.702097594744173 0.662349709558505 1 1
0.903215344386117 0.855399643533723 1 1
1.01237346676323 0.965330126312492 1 1
0.911527841557627 0.864346392976241 1 1
0.630802654248967 0.600128426836648 1 1
0.581812685509647 0.552052648231421 1 1
0.980921297040046 0.931364206346978 1 1
1.13702949753998 1.07575499652633 1 1
0.581809916765856 0.559573677188839 1 1
0.667360165556991 0.640240246256919 1 1
0.998515493042781 0.941284773184776 1 1
0.724873461631516 0.684169632699249 1 1
0.773388677141142 0.737485997606641 1 1
0.770039466875512 0.735215874425755 1 1
0.939258572757058 0.89130690535569 1 1
0.926357409921541 0.885277936387282 1 1
1.0506098736 0.999215986501205 1 1
0.825846575750555 0.782712342953499 1 1
0.863899393761523 0.81968013463422 1 1
0.705701449535528 0.673954761408451 1 1
0.920378939611229 0.87852265458257 1 1
1.07695655017393 1.02936941786214 1 1
0.966680762523544 0.910715756802486 1 1
0.79812281395205 0.75129472755594 1 1
0.800825343871141 0.762708575396436 1 1
0.825342849190565 0.788866734646999 1 1
0.762932825938291 0.727850852291518 1 1
0.673692205594378 0.639769016694662 1 1
0.773230960191147 0.726723968265322 1 1
0.813204908875293 0.770219209888396 1 1
0.996310446733817 0.954688253552123 1 1
0.808987688963596 0.763238226046488 1 1
0.76910501716101 0.732679344191303 1 1
0.733807142453055 0.68099428170533 1 1
0.949299542156516 0.905712579108312 1 1
0.840138748766539 0.786172516867536 1 1
0.838405971664273 0.799028654518996 1 1
0.847229690904691 0.800003722488299 1 1
0.746101329012724 0.708497954788349 1 1
0.819281745236345 0.780345430644608 1 1
0.725884326621643 0.689897059607332 1 1
0.714990006648122 0.682741863864037 1 1
0.679314656980484 0.643548310287808 1 1
0.751939012769573 0.714581612299739 1 1
0.839569449677141 0.796262461364903 1 1
1.01639009688111 0.952038297545468 1 1
0.969976043499708 0.927255502310328 1 1
0.646476248687984 0.612008978033142 1 1
0.867464397389945 0.827198074110026 1 1
0.716196261545008 0.677880647942404 1 1
0.69318393680596 0.653145427039657 1 1
0.670739703354189 0.635984177758631 1 1
0.973335918305127 0.93050330601115 1 1
0.739546739455989 0.707776594417035 1 1
0.827018779884376 0.791929547977829 1 1
0.933888267422545 0.890394258410064 1 1
0.784781178096819 0.745700559179997 1 1
0.86793117404434 0.823619889115279 1 1
0.805126674271807 0.76907646064365 1 1
0.771045531814846 0.743023440093656 1 1
0.901423536309409 0.857424062829221 1 1
0.633407600610348 0.597202689158899 1 1
1.02037874622163 0.971185701859175 1 1
0.511640007751055 0.484467433744746 1 1
0.870615420073027 0.830699367382799 1 1
0.77493598841693 0.738344350531911 1 1
0.879910539814066 0.834920753204851 1 1
0.997074016899345 0.943945310104039 1 1
0.689085607826468 0.662142011165929 1 1
0.878518419117256 0.832666002101775 1 1
0.926564899483927 0.884499248085318 1 1
0.48042315163984 0.460716614693241 1 1
0.418072995673921 0.403536118809219 0 0
0.826434630811119 0.785919376813816 1 1
0.896474393055217 0.847964848124215 1 1
0.872940585093973 0.828428342104006 1 1
0.506799963618996 0.48218393015081 1 1
0.763488673323357 0.726170151096484 1 1
0.857383894204005 0.820730183532177 1 1
0.824082730400316 0.77760108458215 1 1
0.969375247355517 0.927873134807382 1 1
0.820161586861123 0.783033559609469 1 1
0.650990056748555 0.608545392157219 1 1
0.815757307553836 0.78140236832564 1 1
0.89131717292532 0.84862083596976 1 1
0.852929463745806 0.811392452437204 1 1
0.630745092066657 0.596348097679172 1 1
0.706903225773986 0.678143815083875 1 1
0.686420820305044 0.648012355203844 1 1
0.904590791043322 0.862278280694682 1 1
1.0248761960729 0.992368610553279 1 1
0.696444411609688 0.669777685161062 1 1
0.836853793043622 0.802142780056031 1 1
0.794039400779917 0.753691397905112 1 1
0.858821497141135 0.812973711720081 1 1
0.630705480812781 0.591258630772496 1 1
0.882507838127105 0.838418085004868 1 1
0.67768896981575 0.64513540314399 1 1
0.812403247733212 0.770957209739439 1 1
0.58104531710031 0.556050204793683 1 1
0.987927521546827 0.942327339467654 1 1
0.378252997418562 0.357942939617701 0 0
0.831657272857495 0.791843666514524 1 1
0.888612404877217 0.8437620805272 1 1
0.775153759170123 0.744717271681782 1 1
0.589211133807755 0.562721724737204 1 1
0.868021940827172 0.821227100344664 1 1
0.586050051585798 0.564189986030562 1 1
1.04158385599032 0.989542567713925 1 1
0.634360921414433 0.597814608212634 1 1
0.890170457745491 0.841291958094495 1 1
0.717641695513652 0.681376641240055 1 1
0.81230857893927 0.77225852443167 1 1
0.869913965579961 0.826535738370292 1 1
0.903484127642487 0.859342604306241 1 1
0.614730258491338 0.575847687283867 1 1
0.544326722276324 0.511265308573046 1 1
0.724857735545745 0.693759940733565 1 1
0.949353409028215 0.896351045991828 1 1
0.679590329438746 0.641076212815611 1 1
0.637428545456594 0.602670698058423 1 1
0.771996644124585 0.734547082434065 1 1
0.595121001586214 0.563255428886228 1 1
0.817685723106837 0.780257028848911 1 1
0.649849462799734 0.614105327997297 1 1
0.684360381301827 0.649759541052957 1 1
0.854407909938358 0.816690486288708 1 1
0.748039411620896 0.712213719961873 1 1
0.733112205163692 0.688911214460905 1 1
0.665862010255608 0.632369384295264 1 1
0.660106866841799 0.6226219341371 1 1
0.994035112954827 0.934057254902268 1 1
0.685797279193521 0.646719039642878 1 1
0.745934535984543 0.712338272522703 1 1
0.797493434477813 0.76656498306653 1 1
0.958973973082739 0.905731252624939 1 1
0.992626914621535 0.9514188045711 1 1
0.749394199008922 0.711004139354985 1 1
1.17384117009697 1.11552588349739 1 1
0.901507801360846 0.85502165825274 1 1
1.10002780935355 1.03824481898685 1 1
0.903398288165328 0.862508024239719 1 1
0.864568331611613 0.822507456538978 1 1
0.779715189240623 0.74220546882936 1 1
1.09870115413899 1.05779780242609 1 1
0.59037920516303 0.557514859371045 1 1
1.10177108905824 1.05439437504766 1 1
1.200284161201 1.13723693566575 0 1
0.731527540739872 0.702692969091738 1 1
0.758252652261237 0.723356071725468 1 1
0.829858382701342 0.788932702272006 1 1
0.71885517034637 0.683146724385554 1 1
0.894466376465872 0.855952125250075 1 1
0.505036242158155 0.480833695495051 1 1
0.519404628200588 0.498178360927462 1 1
0.848970241623654 0.810136572469481 1 1
0.805677913497105 0.771136662804779 1 1
0.589127346271657 0.557883892900025 1 1
0.75710527242657 0.717312428435581 1 1
0.508548299712782 0.479621654222484 1 1
0.646594618186729 0.617155621274397 1 1
0.615771067483027 0.591882062848988 1 1
1.1067864778556 1.03777822143131 1 1
1.0859108237779 1.03771468393852 1 1
0.90817077018835 0.863626603680133 1 1
0.638623557065006 0.608670383767115 1 1
0.927031894739138 0.884812762851737 1 1
0.701178447788429 0.658926284666954 1 1
1.11829503920684 1.06599929047051 1 1
0.82172055096429 0.77489035638597 1 1
0.710931832588162 0.678668196079178 1 1
0.529258610610551 0.499839997447585 1 1
0.818724015814487 0.779483154359291 1 1
0.809663220827749 0.776663499368195 1 1
0.819343116201404 0.781328475222211 1 1
0.481226211920825 0.452282730528181 1 0
0.591637996734914 0.568377990996085 1 1
0.733388772818612 0.69945234826843 1 1
0.792451309831416 0.752767958731148 1 1
1.03181064051233 0.978720171344984 1 1
0.830985995624108 0.794381433900482 1 1
0.649965393134646 0.616606341848793 1 1
1.00204461696879 0.954853901608972 1 1
0.543946745466799 0.523398345387385 1 1
1.02225723354932 0.974153684872935 1 1
0.936632184137693 0.897260317940497 1 1
0.842395869191183 0.797567783109902 1 1
0.836915325648869 0.797205678941046 1 1
1.08629509439325 1.02437730900279 1 1
0.834733867153389 0.791347241668398 1 1
0.689771118876639 0.65488574145255 1 1
0.808879404764919 0.76663094128488 1 1
0.914705676741475 0.870147523557535 1 1
0.962959099652149 0.923172333599257 1 1
0.792304641384973 0.748284785205535 1 1
0.830248962188309 0.793255546796887 1 1
0.597048264264597 0.567079142677789 1 1
0.746905077145649 0.708919762336084 1 1
1.01532735863643 0.971359805045298 1 1
0.793107289863905 0.768533929954923 1 1
1.06199682050094 1.00831052942282 1 1
0.686154032243806 0.653685344923264 1 1
0.628884466898447 0.596536107949934 1 1
0.526240222884116 0.502245300745282 1 1
0.745097543247104 0.708415523750066 1 1
0.594065598454071 0.56958926414822 1 1
1.04320145132884 0.998313265799519 1 1
1.02089533134979 0.967319142606005 1 1
0.910091123822065 0.872466377808266 1 1
0.711906353918224 0.669981196091943 1 1
0.958937937177345 0.907435109207461 1 1
0.804738696808575 0.759332240273149 1 1
0.578601264227347 0.547956287281685 1 1
1.05725514079881 1.01151445453889 1 1
0.768318362764125 0.727412751998991 1 1
0.917086207202524 0.871818420661198 1 1
0.59130376693282 0.556012941637404 1 1
0.7505813185153 0.71018671720627 1 1
0.389169125781205 0.372924689707446 0 0
0.704762452351899 0.673345447688077 1 1
1.02160038181909 0.97187192305333 1 1
0.507862366286553 0.473260800823731 1 1
1.0007192039441 0.953219730056083 1 1
0.693160929939315 0.660520932637088 1 1
0.560018393398692 0.527303024816399 1 1
0.4192325317365 0.402116984587826 0 0
0.613996502847869 0.579723807284779 1 1
0.695818883350404 0.66459566615297 1 1
0.786812978992885 0.750445336959779 1 1
0.972342568283575 0.92112690480359 1 1
0.791675750976918 0.759919835594446 1 1
0.880273744440083 0.837982785481725 1 1
0.658426193367247 0.62960172363958 1 1
0.874268303203797 0.831498428077952 1 1
0.96522898688043 0.913424009906486 1 1
0.817933698585919 0.777200025340409 1 1
0.646655545456365 0.620783089280394 1 1
0.987033275259214 0.939888569414937 1 1
0.92681572196882 0.890029363488938 1 1
0.884606795521719 0.838100741809135 1 1
0.629771247550638 0.594952350134494 1 1
0.921564698312514 0.871195131105699 1 1
1.08601185908821 1.03274899463188 1 1
1.00354202219019 0.956626149437164 1 1
0.722465237026284 0.690118832609579 1 1
0.841105329285648 0.798942310092637 1 1
0.706554824454333 0.669595390696622 1 1
0.591596006872908 0.560234780068223 1 1
0.867582677392973 0.826454204758837 1 1
0.949879455104035 0.907868367701485 1 1
0.584495530673053 0.553996124669709 1 1
0.927111433138555 0.873125313217035 1 1
0.782699985494657 0.74048825490951 1 1
0.624038586154403 0.591083780912687 1 1
1.09041513945284 1.02930419789084 1 1
0.744010982737202 0.703133692798638 1 1
1.0273306119325 0.980588466480688 1 1
0.924791584245053 0.876317314964225 1 1
1.08343378467605 1.02062859777014 1 1
0.546370651920793 0.520971166681476 1 1
0.704532472670769 0.686668970763322 1 1
0.903227285126173 0.867170478782545 1 1
0.747510726549686 0.708989076225965 1 1
0.677091259458126 0.644146245445206 1 1
0.546317739288163 0.515828631937134 1 1
0.660929956385221 0.632524651214902 1 1
0.749645839274692 0.712372187518801 1 1
0.908391522103473 0.857315199874332 1 1
0.930030070313774 0.878599376811511 1 1
1.26785989035641 1.20128095091089 0 0
0.628078994336626 0.598462752362157 1 1
1.11477778168213 1.06668512198865 1 1
0.789943713793071 0.745811839863141 1 1
1.073534617218 1.02387487401883 1 1
0.861566232457503 0.813374438040065 1 1
0.582906018542466 0.549559115454082 1 1
0.886929304055151 0.845359437048928 1 1
0.846201680081309 0.800246703651691 1 1
0.671538986543777 0.639472671750776 1 1
0.753164883311698 0.719161706976816 1 1
0.873105316894024 0.830783022499359 1 1
1.23331678528763 1.17722484526037 0 1
0.661666320488486 0.634105668583145 1 1
0.966299398507949 0.923025836177287 1 1
0.624574032687796 0.597573595354786 1 1
0.634856474665606 0.604350361639366 1 1
0.8884430058454 0.847213919373376 1 1
1.06128012940012 0.997918130040003 1 1
0.993888835861969 0.931695493510143 1 1
0.97149389725646 0.921689572802428 1 1
0.95069473023342 0.903902773312808 1 1
1.05666663421571 0.999275361756921 1 1
0.671058851552445 0.640470041346895 1 1
0.586815360271108 0.568610550049161 1 1
0.525414572810774 0.49936550178675 1 1
0.50257237565877 0.482438096207209 1 1
0.912388195849935 0.862469461534879 1 1
0.650432876251719 0.612916457827527 1 1
0.737184349391528 0.704430226408113 1 1
0.919040143855303 0.871087548703502 1 1
0.817111238359483 0.782568663825294 1 1
0.871593164798071 0.833356419861434 1 1
0.738611503924444 0.704046689643163 1 1
0.979068402660599 0.932025022774789 1 1
1.16529508948906 1.11214565497388 1 1
1.17379344165585 1.10681341276808 1 1
0.561982996050513 0.539034799783066 1 1
0.662863374378801 0.637976226793978 1 1
0.852775093938357 0.814532035428366 1 1
1.13872348059079 1.07263252823896 1 1
0.822912796867156 0.786645306904599 1 1
0.758062365947837 0.726507161717281 1 1
0.702927760097935 0.663711383243152 1 1
0.794139174910046 0.754387532745652 1 1
1.19590758939845 1.13949358788402 1 1
0.578494125199921 0.550612982930005 1 1
0.893584153776671 0.848201201254077 1 1
0.756910862664922 0.711020586410217 1 1
0.943907011979961 0.887324248790783 1 1
0.740957960537338 0.705031348948278 1 1
0.668599897873083 0.638669883145866 1 1
0.867585450045779 0.828375710707533 1 1
0.735144509309287 0.70099626371587 1 1
0.919887540131356 0.875111597254925 1 1
0.629665086973206 0.59477828333303 1 1
0.603198922192455 0.569748224779615 1 1
0.393488168298508 0.378417589058677 0 0
0.942130546234994 0.894268408118142 1 1
0.645764497580653 0.61408560728483 1 1
0.910154026891346 0.860316908786038 1 1
0.856167857449409 0.801335666351218 1 1
0.814014981026089 0.777416030992119 1 1
1.17886027668809 1.13256465635947 1 1
0.589430427136522 0.556655521429898 1 1
0.752601614837184 0.71719458799897 1 1
0.84762283994225 0.802847062397503 1 1
1.12539753217043 1.09143250271961 1 1
0.770594423293953 0.732475695541306 1 1
0.886833807751472 0.861938248728352 1 1
0.870744507475915 0.82869160782049 1 1
0.700432124524044 0.661081460763053 1 1
0.854014921229469 0.812526367889316 1 1
0.721221031742562 0.689744357936895 1 1
1.01417746215354 0.95342763940593 1 1
0.607584570692575 0.583066672353363 1 1
0.908096738147544 0.864616634657848 1 1
0.508543668905596 0.484968851415705 1 0
0.779475793086164 0.736880271250672 1 1
0.765832473330515 0.724031984095289 1 1
0.988775411125292 0.937337137104683 1 1
0.724079524817402 0.684420796723472 1 1
0.824005044735044 0.777186720477702 1 1
0.705699430817663 0.675915709201963 1 1
0.74674604537265 0.707369789910859 1 1
0.780813480323242 0.738102266280472 1 1
0.906080764746511 0.851986533255213 1 1
0.974960888721695 0.928041881632909 1 1
0.878749378337179 0.835071579471994 1 1
0.687892034710077 0.650607502953131 1 1
0.690356555075765 0.660221604412132 1 1
0.901394606948638 0.858053510937874 1 1
0.812980836456165 0.766696444149802 1 1
0.814866397181178 0.77752618121529 1 1
0.722394553210823 0.680285808214131 1 1
0.56895004948166 0.549271483070705 1 1
0.701311236558411 0.668914209163242 1 1
0.977937713751858 0.921733064669874 1 1
0.825052651882735 0.782773930268109 1 1
0.942611573141682 0.891123315392812 1 1
0.775848297335809 0.741308568546184 1 1
0.88628906656994 0.837934536358556 1 1
0.900952586169991 0.855643660187318 1 1
0.698713033434239 0.669005124310041 1 1
0.794539935852613 0.75279916718437 1 1
0.562566931180289 0.537902729339542 1 1
0.817267375236314 0.778605259448485 1 1
0.889992997067083 0.848226111761993 1 1
1.14138444264472 1.09285144494861 0 1
0.552826840907782 0.529261221636601 1 1
0.890655714744402 0.844578625457471 1 1
0.561704345462068 0.532682171435251 1 1
0.449539347793486 0.433288140952894 0 0
0.51562648381379 0.488416965762784 1 1
0.649777383777217 0.615389870518087 1 1
0.862693500924969 0.817374399173002 1 1
0.741597753461869 0.710697123402807 1 1
0.768082162030202 0.73116332062706 1 1
0.668811510329652 0.636517845171032 1 1
1.18458123192997 1.12343620615898 1 1
0.900656429087836 0.852464329726259 1 1
0.493810986571373 0.472135014948163 1 0
1.17142213013146 1.1104551148578 1 1
1.00004825655841 0.948457726771358 1 1
0.656391635608952 0.621952093649026 1 1
0.56419385435555 0.540977172177082 1 1
0.77739985470155 0.741878243141502 1 1
0.878344775381276 0.835651984483017 1 1
1.03509266265495 0.995205184101392 1 1
0.656174191279934 0.623530099335165 1 1
0.870087825297029 0.826367597400489 1 1
0.835726088557169 0.798062694387931 1 1
1.00598547798522 0.960756364363261 1 1
0.625714733401481 0.596830064073367 1 1
0.755503660655038 0.716521064359749 1 1
0.752590507261904 0.717555073789113 1 1
0.64131320074503 0.61237935904547 1 1
0.379316113372567 0.356384091145392 0 0
0.83735940874848 0.795115353854987 1 1
0.629517361812415 0.598185910217852 1 1
0.645426188330194 0.618680804530875 1 1
0.774281117892283 0.732747471705375 1 1
0.866081846007179 0.828341909144941 1 1
0.781383109808369 0.751332041004141 1 1
0.646377746435764 0.619277786126684 1 1
0.60815586163463 0.574367442554132 1 1
0.633084738379807 0.602384839692831 1 1
0.733930214067555 0.699938727225721 1 1
0.386671573914161 0.362742861739372 0 0
0.695586352683001 0.656243081120267 1 1
0.957789816568983 0.911295891564682 1 1
0.924534431817413 0.881907992965177 1 1
0.841045379330806 0.799356139415861 1 1
0.805931746072952 0.766357276366385 1 1
0.978852001965814 0.928238612839844 1 1
0.795390974940144 0.7548523868926 1 1
0.836854346909071 0.794309660058395 1 1
0.533972168324589 0.511895098218239 1 1
0.803194213641531 0.761670358846112 1 1
0.990078277430525 0.938529238039106 1 1
0.796340125430036 0.755056562933396 1 1
0.98253144463749 0.926045562469865 1 1
0.687590084198472 0.65748429623962 1 1
0.754319866224817 0.725326203765727 1 1
0.425714128338638 0.411287796008456 1 1
0.737901003101792 0.706824119037615 1 1
0.732113802169924 0.689593478362594 1 1
0.671857494615355 0.635685861506621 1 1
0.892468179468137 0.842971264129169 1 1
0.958752154500256 0.912013134824628 1 1
0.742152624311221 0.706681152040093 1 1
0.877945627952871 0.838562002387008 1 1
0.966120081384845 0.922541926165739 1 1
0.880790045120858 0.838800316406615 1 1
0.673038845659512 0.637206428063506 1 1
1.01402384125914 0.966035095458325 1 1
0.789496815628997 0.748500566213286 1 1
0.899253074548355 0.853684058625432 1 1
0.755687249787747 0.71612764204022 1 1
0.556591360621291 0.528942782535478 1 1
0.800018597609103 0.765416984027732 1 1
0.673380713027109 0.64464170877944 1 1
0.693869371327801 0.655895929856421 1 1
0.716340237185971 0.67480244582638 1 1
0.764420020425823 0.727521991506057 1 1
0.919371720775225 0.858046081544064 1 1
0.673209045697141 0.63136809326646 1 1
0.50080277560133 0.475191834885773 1 1
0.600268714501077 0.56998522845611 1 1
0.708520773163707 0.677782887452355 1 1
1.0366326770509 0.992696245585164 1 1
0.935093284760943 0.894356616747143 1 1
0.972520745680298 0.924487314054989 1 1
0.893399003639459 0.851639457030045 1 1
0.692702532981183 0.661614586624767 1 1
0.745197471658439 0.709204961706054 1 1
0.90437915829074 0.863196697642961 1 1
0.895182877948152 0.851851032475881 1 1
0.480810987852021 0.458674901925154 1 0
0.947905931505272 0.894764185589186 1 1
0.868752386567621 0.831716976743957 1 1
1.06227750877002 1.01307053699171 1 1
0.96306238247003 0.90988790621601 1 1
1.22024096893084 1.15726065687769 1 1
0.616136005288028 0.597607858144899 1 1
1.03728788385268 0.979424136888788 1 1
0.748092557205143 0.708297761221916 1 1
0.755931941526678 0.718696978273501 1 1
0.56653488387682 0.532501332147162 1 1
0.687305814449251 0.653164091566587 1 1
0.498627378571532 0.473036894740494 1 0
0.98981129151031 0.932657926369927 1 1
0.695857848577064 0.657460565436566 1 1
1.05400224271899 1.01056939051325 1 1
0.479463290214252 0.459814822836512 1 0
0.92118076885073 0.873975957910751 1 1
1.07463021859672 1.02643611285522 1 1
0.390023429163857 0.370270247917943 0 0
0.780982289051538 0.735929264074224 1 1
0.817501043501533 0.776945637483878 1 1
0.629718371668376 0.598884469766665 1 1
0.87262143242115 0.829409881570149 1 1
0.647160807345277 0.615022351820997 1 1
0.679513135588451 0.648445489414632 1 1
0.97697591492467 0.930551813387909 1 1
0.643520160129596 0.612888735227593 1 1
1.12753577324381 1.07275247431265 1 1
0.609099476593655 0.581311871074104 1 1
0.953042152967193 0.904281815778188 1 1
0.747417216713156 0.71941663580174 1 1
0.95850758855874 0.912553365890811 1 1
0.973127265195129 0.929756641908214 1 1
1.02021381021064 0.968367257249707 1 1
0.628795801161282 0.595922947219263 1 1
0.6928853373483 0.661612818342886 1 1
0.664011081624635 0.648034136806147 1 1
0.68373222843793 0.654481386118123 1 1
0.476189986129266 0.451783401340894 1 1
1.03822627221001 0.990611424311578 1 1
0.758811079360366 0.711507854289174 1 1
0.927239260540145 0.875225548769876 1 1
1.04933346077092 0.995063308338532 1 1
0.721051537351277 0.693392131564646 1 1
0.82628683490283 0.786207736537696 1 1
0.85043310762902 0.813469734163107 1 1
0.875220835842548 0.827410781633959 1 1
0.778728214598801 0.745787511746587 1 1
0.85437419511398 0.814021661705574 1 1
0.646917677196681 0.621121700877848 1 1
1.07513858142483 1.01628912453357 1 1
0.666090898844668 0.635244586566286 1 1
0.912237408329915 0.866887988960998 1 1
0.546886972388384 0.520435211662457 1 1
0.564015847422009 0.528920234636323 1 1
0.927377505948559 0.877402091671689 1 1
0.795242634536395 0.758982272380186 1 1
0.913245835292244 0.873824214698168 1 1
0.555904872681687 0.521328465214484 1 1
0.637974388401852 0.611420799833209 1 1
0.829723179504403 0.790825658721522 1 1
1.29332873852463 1.22747406313087 0 0
0.679826108400707 0.647692088032462 1 1
0.72244753435546 0.691754454955827 1 1
0.681600642106672 0.643689588344645 1 1
0.855623147393977 0.813194035837923 1 1
0.94715363031474 0.894414774207611 1 1
0.706298776365171 0.668088648847831 1 1
0.796803957821051 0.752552291910448 1 1
0.570992928190741 0.546816243697868 1 1
0.648204034143072 0.620309118254417 1 1
0.930329873746992 0.881254290965728 1 1
0.496014854002978 0.465669570000384 1 1
0.879418738471883 0.837515458038538 1 1
0.651638013653817 0.616155824938411 1 1
0.65033058886621 0.617948132171941 1 1
1.2242505404737 1.16390186768132 0 0
0.846967821667632 0.808046622116299 1 1
0.90411611532922 0.858097017154318 1 1
0.672868860063887 0.63644977213315 1 1
0.617139430229728 0.586895930810731 1 1
0.87033591039311 0.826550674569487 1 1
0.5897053806117 0.56131083064786 1 1
0.702021111191884 0.668818383997409 1 1
1.00185524290335 0.95653723350452 1 1
0.779391520689616 0.733273560302742 1 1
0.962261335428476 0.912885736152322 1 1
0.432608485844847 0.41303243287825 0 0
0.706980003357642 0.671673173415611 1 1
0.821781523729857 0.787167965687359 1 1
0.671366483693789 0.640285697208093 1 1
1.37029386851235 1.30112941676793 1 1
0.691118662247485 0.651609886362409 1 1
0.841427838158212 0.800387629865325 1 1
0.780222576731753 0.740726575889618 1 1
0.993556190856945 0.934632767735422 1 1
0.485349957910498 0.46041988606412 1 1
0.631138780703929 0.601109589670591 1 1
0.857254347468225 0.813942902579885 1 1
0.990809699812437 0.935045794258093 1 1
1.00689066581499 0.963555846043048 1 1
0.769700176480432 0.73245506900733 1 1
0.849257442275652 0.807821700463168 1 1
1.0034561134619 0.957611887407571 1 1
0.806239980654544 0.764341547824368 1 1
0.959787767229621 0.906232208855336 1 1
0.798646402949048 0.765805715184426 1 1
0.930171617892088 0.887636994849589 1 1
1.14325875563409 1.08456266676066 1 1
1.03347460166545 0.97343946536817 1 1
0.786072340339502 0.752023538541533 1 1
0.660268052319111 0.635537714348647 1 1
0.887226304528075 0.843805711471827 1 1
0.413646096270742 0.390929120697637 0 0
0.970680279727787 0.930469099386625 1 1
0.709146825481778 0.671774317456118 1 1
0.728288017515147 0.69091879016377 1 1
0.840317308208476 0.80522423646159 1 1
0.834089606462651 0.792920203500002 1 1
1.06282155838807 1.00959065119805 1 1
0.694638749633907 0.659301929688772 1 1
0.821538785730621 0.7838724778885 1 1
0.970699598673486 0.919610551998389 1 1
0.918121925371962 0.870321866032568 1 1
0.521450819287012 0.495428771077529 1 1
0.857950556566712 0.810545125184803 1 1
0.879748321529872 0.829755222829062 1 1
0.835218168554517 0.784114649806597 1 1
0.667218733176229 0.641836302377303 1 1
0.858537148461905 0.816558605565258 1 1
0.933046439745748 0.891023511866598 1 1
0.803963151403627 0.760849703346352 1 1
0.669824297575105 0.643071984264051 1 1
0.789637563848084 0.754701024737709 1 1
0.563389479239618 0.540319404085021 1 1
1.10765491629469 1.05468984577923 1 1
0.79141400952715 0.754802101932156 1 1
0.793901367652832 0.757669871077378 1 1
0.757044458097106 0.714754665287194 1 1
0.788225621957472 0.739748379264775 1 1
1.01028923062339 0.951313844499378 1 1
0.606275799566171 0.57906350324145 1 1
0.696729900452 0.665820899657192 1 1
0.442382683864237 0.422325171008365 0 0
0.587516390218928 0.553239089344929 1 1
0.704672296506718 0.673189934207678 1 1
1.13171962623904 1.07803200796072 1 1
0.912446253655998 0.873589745283857 1 1
0.775506787128802 0.741708519709713 1 1
0.473082307356232 0.448530654391675 0 0
0.942857676125206 0.893439924269846 1 1
0.940890703375218 0.894845391730446 1 1
0.902866325788076 0.85996817686334 1 1
0.727044947498017 0.691199877772446 1 1
0.93187207144666 0.882878554864565 1 1
0.671679422250767 0.626771652792769 1 1
0.99790797707864 0.947327270820627 1 1
0.935622198515088 0.89090712928262 1 1
1.29058182657068 1.22917669638487 0 0
0.423125329898896 0.404254230666082 0 0
0.962152274360363 0.919477112711779 1 1
0.695141109918905 0.66133597522458 1 1
1.05987037334557 1.00168455944008 1 1
0.990548599409782 0.932571735786073 1 1
0.971083549281323 0.932094040880523 1 1
0.859362507362665 0.80998373275645 1 1
0.897579382733274 0.85674331174533 1 1
0.997160634137405 0.948225567039864 1 1
1.00311740093539 0.954091731809211 1 1
0.626080030555709 0.598260219531602 1 1
0.704955673971466 0.671793768221164 1 1
0.692248502907049 0.656521760599721 1 1
0.929984830932547 0.88442480878025 1 1
0.869389906310018 0.825460548489225 1 1
1.06433746468012 1.01085661432614 1 1
0.784964229058076 0.749027424141691 1 1
0.825944908242678 0.786704523751888 1 1
0.882362588369004 0.837993950916199 1 1
0.650089260833273 0.613840238572625 1 1
1.01976915022951 0.963745931648369 1 1
0.686986538776776 0.652045282189843 1 1
0.667455015697445 0.627938783323936 1 1
0.657234394554729 0.626099547053873 1 1
0.622958315495269 0.596217012280873 1 1
0.886516437493804 0.843484873538888 1 1
1.09672694049768 1.04490786691706 1 1
0.61008923005095 0.579463959249387 1 1
0.914792455070936 0.863050628517804 1 1
0.716303311681731 0.681624481088091 1 1
0.717113705716978 0.684985454845673 1 1
0.588925341985891 0.563803712677865 1 1
0.866125574728475 0.825173635813476 1 1
0.496572842259317 0.471561753457974 1 0
0.8644745096336 0.823721295216055 1 1
0.869553298110533 0.827245879610809 1 1
1.12932151223245 1.07972001069832 1 1
0.934013844258714 0.893105784731009 1 1
0.776858226956214 0.742124380435159 1 1
0.722033896910845 0.682161059913618 1 1
0.819088704511614 0.779922858056938 1 1
0.758011819137442 0.718561696998036 1 1
1.02552934321715 0.972748071635782 1 1
0.836483552411069 0.787819036855768 1 1
0.551225786822747 0.524673389370809 1 1
0.900383322605187 0.868047628245795 1 1
1.07658307258822 1.01423801176425 1 1
1.02312269658607 0.970321481874697 1 1
0.594399180940112 0.563325100271748 1 1
0.81172564372792 0.776688559279096 1 1
0.805072066169632 0.765088051748883 1 1
0.651565957408924 0.618971261095922 1 1
0.682137336045706 0.642480024444497 1 1
0.83713340686083 0.792382146803007 1 1
0.726108054609924 0.690520443801114 1 1
0.567280245646309 0.541878875582797 1 1
0.523257912378859 0.490982867166327 1 1
0.592584221177463 0.565138700393988 1 1
0.730972305840294 0.692775792826601 1 1
0.822731943782367 0.780728657704869 1 1
0.961859782106592 0.91645260614553 1 1
0.676694584720967 0.64886624709196 1 1
0.904059180377881 0.856024894170279 1 1
1.13729240300687 1.07074025842128 1 1
0.897104530911143 0.846950677497619 1 1
0.742199387865242 0.71009309113588 1 1
0.81468678388632 0.779550281557647 1 1
0.565054175995488 0.531642967681571 1 1
0.891812481146301 0.847881766772455 1 1
0.632360390375611 0.603193084473352 1 1
0.557936337686879 0.530353148681468 1 1
0.809026597016111 0.776104511927978 1 1
0.581121570045853 0.549107040860585 1 1
0.931847137853217 0.88932350549435 1 1
1.03275060366525 0.984265956092798 1 1
0.881557573466396 0.839886490478596 1 1
0.82481853187996 0.7828610754201 1 1
0.825985569948718 0.786835288048404 1 1
0.73092117128973 0.692640880218089 1 1
1.09882183634354 1.0437717315023 1 1
0.795325277982801 0.754371374092158 1 1
0.993076412854406 0.940623985136566 1 1
0.858216725826178 0.804099940453726 1 1
0.627622914651453 0.595824520283122 1 1
0.678307945226225 0.642980157131781 1 1
0.668455325031835 0.645158707053574 1 1
0.970498987157314 0.920486111727294 1 1
0.793242882247077 0.750584517970596 1 1
0.93334012936347 0.885481741553235 1 1
0.898207053667042 0.852520451213837 1 1
0.677131060102492 0.637872783433606 1 1
0.592626472277008 0.559358040241187 1 1
1.0378939843888 0.980511528500714 1 1
0.721840503182122 0.689937504905008 1 1
0.712420301846789 0.680898188810506 1 1
1.05822853628855 0.998211189151735 1 1
0.734265249285002 0.699100518714881 1 1
0.735627727492327 0.695563145971286 1 1
0.673413388180985 0.645434154767199 1 1
0.829101288151834 0.794087091214097 1 1
0.608046534319979 0.573574700874747 1 1
0.643499359934764 0.615918997347898 1 1
0.777373171250117 0.736617340355551 1 1
0.733746994698939 0.697091963813758 1 1
0.856277683303126 0.812561237420356 1 1
0.637821683811924 0.603617371182559 1 1
0.723384837373643 0.690174798997129 1 1
0.834774668414633 0.798108718111054 1 1
0.571310076076121 0.543754962466923 1 1
0.660583464256574 0.63135292623084 1 1
0.481479380622767 0.46596104747544 1 1
0.939040597945852 0.895832757601836 1 1
0.831055040421862 0.78936879693697 1 1
0.845812054116698 0.805942181856212 1 1
1.09979797283799 1.0494347656918 1 1
1.04954584917026 0.991203352838894 1 1
0.715485052527271 0.675825111732511 1 1
0.629062080579912 0.597964165606862 1 1
0.548520263680277 0.519693313949381 1 1
0.822987881756932 0.784483779752287 1 1
0.981589982885037 0.942034464832273 1 1
1.00005609866632 0.952853480393494 1 1
0.820722929531847 0.770257161864975 1 1
0.704389943945343 0.661543748021908 1 1
0.726433678118954 0.691936219093669 1 1
0.812652072559512 0.775572025668469 1 1
0.752300437015375 0.710294871079339 1 1
0.413989970152557 0.391521485655717 0 0
0.856737506876649 0.819355325069217 1 1
0.667851638708026 0.629253241750863 1 1
0.703165834898736 0.661780577727119 1 1
0.636649981778747 0.608309765961378 1 1
0.734093681734677 0.694698006280221 1 1
0.950271166209484 0.897103274911726 1 1
0.78068498171152 0.735983299258503 1 1
0.825509666422831 0.785111438370668 1 1
0.693805803655117 0.657428956913125 1 1
0.815870931379244 0.771211033993719 1 1
0.7190336481966 0.683839142957532 1 1
0.839477580516781 0.803670851716677 1 1
0.55512792213109 0.531266631750025 1 1
0.694364984450422 0.659043060859402 1 1
0.859654678883796 0.82407305843741 1 1
0.507169967334933 0.480861977758054 1 1
0.621287341021697 0.594916413481574 1 1
1.01240011678539 0.962128048961598 1 1
1.06860035135366 1.01716856378608 1 1
0.830164283115867 0.787103329171052 1 1
0.687379808908572 0.65412697742539 1 1
0.623805422154828 0.586879561967908 1 1
0.980206840155186 0.93799741311436 1 1
0.71470984849192 0.676177954940253 1 1
0.697312408165698 0.655473088224664 1 1
0.850960340945841 0.809936503130092 1 1
0.747342326138701 0.712854244315178 1 1
1.04754507818648 0.996168658323736 1 1
0.944599726290527 0.891122799600444 1 1
0.72989069770982 0.696141275494139 1 1
0.828819379100972 0.781393480578939 1 1
0.863911884484753 0.827219113890026 1 1
0.765257513496196 0.73035089836917 1 1
0.642040603662515 0.608868642250993 1 1
0.714341706460123 0.677256975592019 1 1
0.825354030511956 0.78159379030239 1 1
0.682998260344911 0.647206492898947 1 1
0.602322164817626 0.57500478463142 1 1
0.725398359683387 0.685674000593588 1 1
1.09804409884604 1.03891128939777 1 1
0.427850499039627 0.398877737756526 1 1
0.914891043276509 0.872821060796776 1 1
0.900942442904976 0.858684810338449 1 1
0.492228946394785 0.462772965073534 1 1
1.07115616352768 1.01955318462094 1 1
0.861526422138515 0.826149942326519 1 1
0.787261671786402 0.753258236101553 1 1
0.670546896621343 0.633791500049735 1 1
0.55620196865033 0.528135622980925 1 1
0.348720972945816 0.327968931030979 0 0
1.09516855378292 1.04527489724274 1 1
0.710416787457967 0.674703056922054 1 1
0.626827047921833 0.598404320487197 1 1
1.058979487542 1.00261972383962 1 1
0.617318511475114 0.587345786137595 1 1
1.01805672594971 0.962482263524263 1 1
0.367020562752305 0.356153398669204 0 0
0.570517667013064 0.552000717473479 1 1
0.606066488382694 0.576090861565254 1 1
1.3307167340501 1.27390278404486 0 0
0.985406387090258 0.934957182429264 1 1
0.94576928688085 0.898857269194476 1 1
0.833718233068103 0.798382268098649 1 1
0.710086930966818 0.677957975404945 1 1
0.857564051858401 0.809742719389656 1 1
0.636358734877464 0.605783775739729 1 1
0.62347989607757 0.600872721952536 1 1
0.854249227211501 0.807184881749384 1 1
0.479582128851642 0.457954999800061 1 1
0.841579853981809 0.795236994440886 1 1
0.706176997821682 0.673965318142817 1 1
0.741456793373939 0.704938122337606 1 1
0.853264996385908 0.816753458780154 1 1
0.832036190028576 0.78783097687257 1 1
1.05062419192884 1.00280613934281 1 1
0.682765052944704 0.652187620144072 1 1
0.793068244709021 0.752706667218214 1 1
0.805427528144486 0.762909878487195 1 1
0.750855117293776 0.707901090979481 1 1
0.928075687686245 0.881235682740946 1 1
0.848138365157629 0.805373062554727 1 1
0.916573942473175 0.873395308495424 1 1
0.744681569154024 0.708627722367918 1 1
1.00033722466846 0.942144685630748 1 1
0.508505112171904 0.488227805020386 1 1
0.867244019278495 0.823848092715901 1 1
0.774888077804891 0.740800400524383 1 1
0.857280308267717 0.81350859749326 1 1
0.932279955086383 0.887127876013393 1 1
0.804153296866686 0.765029021063816 1 1
0.713060451154916 0.6794209630287 1 1
0.79670673201523 0.754762114798487 1 1
0.907728761016552 0.867324591379648 1 1
0.857899934585803 0.810884590514432 1 1
0.858274986424984 0.810864541235814 1 1
0.749666594690775 0.716411822460021 1 1
0.882765182405611 0.835269468598417 1 1
0.574559021474984 0.545277561786542 1 1
0.740076382605625 0.702387524881917 1 1
0.583248153805528 0.555106935144509 1 1
0.891103809215988 0.843828347252082 1 1
0.773449986835516 0.733700043041983 1 1
0.843020812913839 0.804137927650928 1 1
0.555463403834992 0.529187450137555 1 1
0.82546011587676 0.779241370913964 1 1
0.994439393756185 0.946719724897049 1 1
0.912641227328821 0.867536525160035 1 1
0.792748675477362 0.759204133109495 1 1
0.7383106173526 0.701297703864834 1 1
0.89074756582003 0.840625782189379 1 1
0.650691271596828 0.618923680474673 1 1
0.923878074977763 0.876844649592332 1 1
0.470605615237822 0.445309825058641 1 0
0.795778583694076 0.76034985626835 1 1
0.674185665995365 0.642305774501975 1 1
0.949102795382132 0.900713247719023 1 1
0.732157057773077 0.702014929104292 1 1
0.492088917153462 0.468881804909396 1 1
0.730728273553892 0.696336343489026 1 1
0.757781394349224 0.715156381233208 1 1
0.688665303178329 0.651861331680481 1 1
0.624774937510578 0.595252023596892 1 1
0.91598001317501 0.873107986628483 1 1
0.68864833611013 0.662150064666795 1 1
0.5405571757658 0.512422421454273 1 1
0.81530607542122 0.777746503378933 1 1
0.876680926989363 0.834066682532863 1 1
0.95671936182538 0.912102139781327 1 1
0.9922146938304 0.942920304934165 1 1
0.550033788448965 0.521944847086116 1 1
0.598721177377941 0.565627956096642 1 1
0.903048212231158 0.859749422889914 1 1
0.8063908254121 0.759168536934494 1 1
0.78152669071044 0.740729921909984 1 1
0.94936294407519 0.905978610537165 1 1
0.648163251707325 0.616591020961134 1 1
0.91721637853073 0.874401509048741 1 1
0.902728185440222 0.856657311875355 1 1
0.871941960758877 0.826774680521942 1 1
1.01156276912116 0.954148137113265 1 1
0.856902733984925 0.8066309365488 1 1
0.620294165399515 0.588426701385019 1 1
0.748556965492562 0.715138560167565 1 1
0.437200402055295 0.41851181820585 0 0
0.755600911433358 0.718645355504909 1 1
0.876763732670693 0.841009263523588 1 1
1.00623276292629 0.950437034295251 1 1
0.74153962373426 0.708030362259155 1 1
0.746623025981605 0.719089273163943 1 1
0.851863126951033 0.808601957560481 1 1
0.684713206764459 0.657598223376496 1 1
0.776301194861395 0.738960035864445 1 1
0.765104137053232 0.724016780893653 1 1
0.537515322712106 0.509742145047722 1 1
0.864738227662833 0.822795274169823 1 1
1.00279349688728 0.953327781090035 1 1
0.729352478827998 0.686131684957049 1 1
0.826643762402541 0.788436996279381 1 1
0.456507214208459 0.443508923630176 1 1
0.338875781265881 0.312260512094235 1 0
0.864545803326767 0.82926974731568 1 1
0.735555421790497 0.698066058602854 1 1
0.921169542222087 0.877453457488746 1 1
0.595671948711391 0.567430852875615 1 1
1.08151003201823 1.0274998732911 1 1
0.876825079477228 0.828495483976632 1 1
0.522218163785858 0.497500391931086 1 1
0.840849777982812 0.799561706610629 1 1
0.710812034517619 0.677362807270427 1 1
0.96449614704802 0.917160269920487 1 1
0.926341655459738 0.890525109468009 1 1
0.925991201770738 0.885620218460569 1 1
0.722751289808609 0.687759134827474 1 1
0.909161634892851 0.861105813935949 1 1
0.549954937308758 0.519728129815004 1 1
0.923414433410399 0.877264485207763 1 1
1.08668029912427 1.0332310815031 1 1
0.690954317632295 0.653449260840043 1 1
0.752120485621708 0.714254110867606 1 1
0.654253610943435 0.621397227804369 1 1
0.651763051594435 0.623537727357653 1 1
0.531023074790521 0.500425680659689 1 1
0.818868601280404 0.773708947813436 1 1
0.988962603554705 0.933875255529084 1 1
1.00068853785799 0.94840966557655 1 1
0.940863630283506 0.897434334936631 1 1
0.464114097726739 0.43948375723238 1 0
0.867179935125743 0.826841484713673 1 1
1.17273546497823 1.11892566107939 1 1
0.767944511681597 0.73500184469561 1 1
0.811053027750332 0.774324999735685 1 1
0.833975655039876 0.785251589474969 1 1
0.793805887997413 0.757104527707452 1 1
0.778013162828118 0.741494565058756 1 1
0.684580510232013 0.653136006690017 1 1
0.929793802761114 0.88745319160754 1 1
0.746922895445795 0.703630619403231 1 1
0.748083611276403 0.712731151215679 1 1
0.749816941028819 0.713124943817404 1 1
0.988472999758213 0.943720804271653 1 1
0.732669174309489 0.695229620928313 1 1
0.790075628039962 0.75166023759082 1 1
0.74303948112734 0.711410048233629 1 1
0.650860684186254 0.619138066856869 1 1
0.713857228693897 0.686025325228902 1 1
0.978541019793175 0.939035322635724 1 1
0.749130875346749 0.708287720845908 1 1
0.325968737878771 0.314977244864949 0 0
1.25486509340094 1.19168374689635 1 1
0.446688600859979 0.430859852988646 1 0
0.519761698159151 0.496948736647807 1 1
0.643332523099714 0.606574803570589 1 1
1.18241551468424 1.12293029680922 0 1
0.716423486752763 0.683298248306192 1 1
0.972622553111137 0.926951703835931 1 1
0.802154731319871 0.75266386897907 1 1
0.803148573512799 0.768485196322607 1 1
0.943318832086424 0.901706787606449 1 1
0.882316101941591 0.833997246374647 1 1
1.03914401824953 0.9882229151339 1 1
0.819530368923153 0.773303443282117 1 1
0.922772385201636 0.883435323590144 1 1
0.762441121748174 0.728248599995622 1 1
1.23740731153011 1.17138533429093 0 0
0.556409116145558 0.540647077476244 1 1
1.03565880994154 0.985187900058074 1 1
0.941438605729362 0.900090282211165 1 1
0.751831115938736 0.715614490521772 1 1
0.862334295318953 0.824654999908188 1 1
0.785744680102563 0.747973680710557 1 1
0.611304373776232 0.580260357768856 1 1
0.792916980988636 0.752030867696336 1 1
0.53163733760987 0.505897040460351 1 1
1.11099506597926 1.06079884076466 1 1
0.796673602680224 0.758166806362981 1 1
0.517931411692212 0.49328107031002 1 1
0.970640037207581 0.91940377535078 1 1
0.75721784740476 0.718047489120135 1 1
1.00754152414269 0.953651343036191 1 1
0.766617235923055 0.725669348873971 1 1
0.55031679138803 0.520960662612239 1 1
1.01451500661502 0.967122773780054 1 1
0.807746131538489 0.767084428955356 1 1
0.603836297171772 0.578135681508008 1 1
0.783306344453846 0.745440944867727 1 1
0.816941239997472 0.771803487272079 1 1
0.617707171404042 0.591406057857003 1 1
0.936409797861841 0.901010101398509 1 1
1.12411028037856 1.06959000178478 1 1
0.726105214545519 0.689718022841722 1 1
0.602420526269516 0.572288892395548 1 1
0.769102853628901 0.734193648261669 1 1
0.836502056781613 0.795716700377892 1 1
0.969284058789003 0.92674629926046 1 1
0.827817387142896 0.786123860868729 1 1
0.686759976311223 0.650594165740921 1 1
0.712795990318578 0.679685052635786 1 1
0.926543530240685 0.882671093390172 1 1
0.683452742359239 0.654323149604875 1 1
0.699933207440873 0.664652671640553 1 1
0.574463934679937 0.549573026728355 1 1
0.818847075670662 0.777693602181603 1 1
0.626879053775577 0.600081172006201 1 1
0.778053894871655 0.743302813627081 1 1
0.660723384812059 0.621233027114233 1 1
1.00894661629746 0.953484328046139 1 1
0.996566600190981 0.944457226731167 1 1
0.728329264975998 0.690012007070569 1 1
0.931817544562452 0.878972175144625 1 1
0.741249477416981 0.696490059836063 1 1
0.758492632431992 0.723269026612739 1 1
0.98366860506044 0.92777325138701 1 1
0.934476480548028 0.885834100093771 1 1
0.834490738694806 0.79238790348512 1 1
0.854515003099776 0.811968676108754 1 1
0.618138815598943 0.585922493341506 1 1
0.874962106203435 0.839466926291258 1 1
0.533048561429689 0.50304694982136 1 1
0.90395804661809 0.866714892113993 1 1
0.910443111061661 0.866339422507735 1 1
0.769126500396861 0.732968207394047 1 1
0.859267424374752 0.81261835579726 1 1
0.781358469901174 0.737737174778249 1 1
0.8072865921787 0.761434110446661 1 1
0.745432827219811 0.702357122561287 1 1
0.904668777169442 0.849124421556675 1 1
0.757651881807841 0.718857399203431 1 1
0.753193310151566 0.704553075257906 1 1
0.715493835242295 0.676859622341555 1 1
1.06253038955302 1.01167148714076 1 1
0.767713460180598 0.734075335495452 1 1
0.710734858773748 0.680676388955551 1 1
0.596357730933084 0.558906593433801 1 1
0.599131061691105 0.566000264314153 1 1
0.865244011981293 0.821358469808925 1 1
0.810229456149448 0.772664117251505 1 1
0.954771294529291 0.902533887379824 1 1
0.843901084633082 0.808550152053149 1 1
0.770083820452216 0.736506976082019 1 1
0.719032773844717 0.684358184787881 1 1
0.902012661046231 0.848370797572083 1 1
0.927868074445792 0.887966886312684 1 1
0.831850138436406 0.785082396821118 1 1
0.489465256193035 0.463316928727409 1 0
0.67485769355476 0.642681981721822 1 1
0.947924599892176 0.905288359910152 1 1
1.00703406638622 0.948572056371781 1 1
0.957504794134105 0.907640693712742 1 1
0.923277434571449 0.88040981843805 1 1
0.792539168686768 0.744470505164609 1 1
0.568289961781404 0.542792997257269 1 1
0.929860424572371 0.881600942192053 1 1
0.746831457158813 0.706123615997632 1 1
0.593447538547927 0.567584536114298 1 1
0.628300457450611 0.589381936135731 1 1
0.873081288134489 0.834973652114772 1 1
1.02783312167379 0.970350938227603 1 1
1.08255298466059 1.02539808231222 1 1
0.601922559081024 0.572890623464677 1 1
0.764806288531364 0.722778437903148 1 1
0.84478083833777 0.798851516620325 1 1
0.74218460774673 0.707008464007459 1 1
1.06704463082821 1.00431380368833 1 1
0.802074924081776 0.762601334081484 1 1
0.831559859529444 0.796112854612493 1 1
1.22763465018854 1.17098847683945 0 1
0.647466905632567 0.622308395255005 1 1
1.03303686703612 0.983593360520596 1 1
0.840124748919962 0.798905021614649 1 1
0.740955141811174 0.693095108850931 1 1
1.08075057640915 1.02031586498893 1 1
1.09368198362966 1.0423901526161 1 1
0.667534144166264 0.639605403695404 1 1
1.25013767463051 1.1855831403306 0 0
0.850441854601111 0.805402958727406 1 1
0.648272448229954 0.614425613661923 1 1
0.779921903316067 0.743794789607009 1 1
0.767341877318416 0.730226174464182 1 1
0.804717944735864 0.764913155621997 1 1
0.381588697654752 0.367758033227895 1 1
1.00675195875621 0.965156985529177 1 1
0.870408658186123 0.833160353439235 1 1
0.476443817080408 0.446526603689156 1 1
0.852973277140542 0.805915103105082 1 1
0.624391086992517 0.607553472800762 1 1
0.574717177318128 0.545974472805033 1 1
0.823080840196151 0.786144862171931 1 1
0.815756588250546 0.782450977184239 1 1
1.08733716283778 1.0383120105667 1 1
0.914288997722423 0.876266369345032 1 1
0.666111581715708 0.632164908832019 1 1
0.642724023787752 0.612040037871778 1 1
0.474727481998322 0.454177301651779 1 1
0.396810499524608 0.374584394040078 0 0
0.723458235685406 0.689396496453048 1 1
0.561137203024952 0.530069110702765 1 1
0.812500936759685 0.776743590986484 1 1
0.633605167534732 0.593748959576383 1 1
0.890533763796049 0.849464013947524 1 1
0.734637274961136 0.698956357807648 1 1
0.62051924733024 0.584798639152159 1 1
0.585006454094382 0.553314388535297 1 1
0.829843165418562 0.791754149550209 1 1
0.961731708895098 0.916112783224763 1 1
0.925676507715281 0.879388766486198 1 1
0.713548389028583 0.679325329564178 1 1
0.78388988115312 0.744172231513954 1 1
0.851402616604494 0.808493725511504 1 1
0.528046069484868 0.505107370092439 1 1
0.688393447810693 0.654133509884599 1 1
0.724387121484697 0.687498411126877 1 1
0.804184328401741 0.759913966648594 1 1
0.738912238780483 0.708265956350529 1 1
0.822096146230029 0.784251527283276 1 1
0.810148998811956 0.778195405396959 1 1
0.974237438877488 0.935708753459058 1 1
1.05101768220286 1.00360264318458 1 1
0.537407805147069 0.51370391300783 1 1
0.483944243748278 0.460634934679111 1 0
0.593522352205698 0.561792182258825 1 1
0.809212927456826 0.766509096018433 1 1
0.741916804254842 0.707027377246764 1 1
0.917349779884693 0.8773348137959 1 1
0.561509815363911 0.538672789938821 1 1
0.821561232931909 0.779985965715749 1 1
0.613291268160904 0.583280816516154 1 1
0.733526700848475 0.698631895510201 1 1
0.792523360934458 0.756755306297691 1 1
0.85319914503272 0.810998969560774 1 1
0.563242526092069 0.527759858106018 1 1
0.715660119629222 0.679728851397952 1 1
1.0497079106758 1.00413999358665 1 1
0.946580014120058 0.895402297714872 1 1
0.576803436313785 0.548614499866603 1 1
0.647997462115882 0.62173585298392 1 1
0.893389146446962 0.852802119008625 1 1
1.15080280331788 1.09114947246837 1 1
0.820785523499457 0.786289035342803 1 1
0.778015520823812 0.745564504197711 1 1
0.880336954073953 0.838259906706471 1 1
0.903331212670571 0.869036461267964 1 1
0.662401411073081 0.634195050430579 1 1
0.543279136114785 0.512421118371776 1 1
0.694385433110655 0.667561444163466 1 1
1.0313542307411 0.973488420491148 1 1
0.857604998471372 0.818307853105769 1 1
0.822803104415449 0.777628179262863 1 1
0.87751627575741 0.837133550910137 1 1
0.871902189035956 0.82809088254044 1 1
0.909050922349406 0.864790018283349 1 1
0.757716255699043 0.709359269731421 1 1
0.81663261863151 0.777807638276166 1 1
1.01124576123042 0.961404937883013 1 1
0.70574682225168 0.669840038770786 1 1
0.464206846624519 0.438288190663925 1 0
0.607593470129687 0.577183773248342 1 1
0.800523616965801 0.766318072113539 1 1
0.990796635827191 0.943801319859492 1 1
0.852779407196636 0.814468984198029 1 1
0.964967529330123 0.925927552993145 1 1
0.649301062940906 0.620140614737594 1 1
1.08041130121747 1.02442276588801 1 1
1.11131488597389 1.05923833960678 1 1
0.910921411144224 0.865449794664443 1 1
0.822092911375914 0.775641806075028 1 1
0.529444058333489 0.513181844241238 1 1
0.663486513567423 0.628819833407805 1 1
0.55471624973384 0.523840425032225 1 1
0.692651894727456 0.660115250792983 1 1
0.803876841429648 0.770395512202046 1 1
0.673177740437747 0.639759444081312 1 1
0.857154827851487 0.804100572078974 1 1
0.847118097634756 0.805696171804528 1 1
0.575221378398139 0.546337770343309 1 1
0.604929951252636 0.57619370952111 1 1
0.841256209940705 0.800413505843481 1 1
0.903113167354557 0.853601092387454 1 1
0.847528878935836 0.809257418936383 1 1
0.933698903771212 0.886813129975166 1 1
0.710831335870968 0.681237092066149 1 1
0.960480662441621 0.910828015480103 1 1
0.84052349151779 0.803170024767883 1 1
0.678374472775719 0.651865979999209 1 1
0.851838541629909 0.806399316735789 1 1
0.808163593392715 0.767752183142023 1 1
0.854865820227304 0.810546954841504 1 1
0.713010060268402 0.681418250559651 1 1
0.470132388299708 0.452033111227355 0 0
0.777601397532114 0.742965755035004 1 1
0.797334632455149 0.753432432056321 1 1
0.917802427430997 0.870117774464394 1 1
0.854918414590999 0.818082208100837 1 1
0.739011041150117 0.705158174393076 1 1
0.606057979564095 0.57772400899844 1 1
0.678964676435731 0.648324681233243 1 1
1.07011233284549 1.01307862870028 1 1
0.677905177544337 0.646207574215962 1 1
0.828483294659027 0.787802388286692 1 1
0.562285682128251 0.531936059205546 1 1
0.890943696151116 0.851986958868644 1 1
1.02090599006288 0.966994273418434 1 1
0.87494746734761 0.831622325158387 1 1
0.588769410058714 0.564337084829834 1 1
0.665365707585915 0.634426965432545 1 1
0.565830240331093 0.54170823340893 1 1
0.600769608399168 0.573971674489904 1 1
0.84480230721512 0.798621849758564 1 1
0.580449894963508 0.55408706666062 1 1
1.04183265054682 0.992651665175967 1 1
0.909826725418702 0.860517992778008 1 1
0.841991831774525 0.800651579545013 1 1
0.680215554603273 0.651030321663667 1 1
0.682205089859055 0.653465109431723 1 1
0.390339337996409 0.375703677426073 1 0
0.809097432188987 0.772557633616768 1 1
0.935537152850274 0.885106043491918 1 1
0.856503909291269 0.819643674360587 1 1
0.571682588732198 0.54161344696573 1 1
0.874114861452293 0.837041360591166 1 1
0.723094588576218 0.688187824773767 1 1
0.95432021666008 0.910158425600767 1 1
0.661792346206936 0.628989391920234 1 1
0.646647536806652 0.618865729791379 1 1
0.604695182455638 0.572344591870426 1 1
0.685465031499176 0.636368421717787 1 1
0.990888701864052 0.935984583131316 1 1
0.84799865445354 0.801984622728099 1 1
0.982622366061212 0.931397104695038 1 1
0.742748510305841 0.707630415513672 1 1
0.859586980008161 0.824865011157543 1 1
0.771256753202421 0.731744497648984 1 1
0.735546933685572 0.691620069180337 1 1
0.852661900464593 0.813837135671152 1 1
0.899823539973954 0.855702968363226 1 1
0.935869156761514 0.889763833144233 1 1
0.762592172606008 0.721901713863755 1 1
0.660334380628367 0.624902764244446 1 1
0.988708917385664 0.942067136423996 1 1
0.571830420538026 0.545862113325526 1 1
0.935912495120966 0.896855100669582 1 1
0.824699148060065 0.784388827877445 1 1
1.12837151751873 1.07249794874411 1 1
0.743587563824274 0.706236862632674 1 1
0.799250919520806 0.761030452842841 1 1
0.665174022907451 0.632420595925705 1 1
0.706072492598921 0.667871545608956 1 1
0.422269618720461 0.398745707503389 0 0
0.864915288617174 0.828375826001822 1 1
0.632047115747361 0.603832555872771 1 1
0.924845522825133 0.883285163699209 1 1
0.405175149132211 0.384687645881961 0 0
0.868035587158362 0.819681208037804 1 1
0.741399610085182 0.706135738976029 1 1
0.842119322539879 0.786986073536093 1 1
0.860074744063748 0.815306406829908 1 1
1.02827367937056 0.984658509714373 1 1
0.560868876677802 0.536257025565875 1 1
0.711611132601829 0.677297478410538 1 1
0.623895127115395 0.595272006138052 1 1
1.03877414452819 0.989604002222548 1 1
0.757029636469439 0.718957472658155 1 1
0.788523442516593 0.747505125208564 1 1
1.01077580027359 0.960584328229519 1 1
1.01812845963308 0.971977756347842 1 1
0.562077442408857 0.533466187533885 1 1
0.723312447672734 0.690210173262629 1 1
0.432100423043386 0.414765832815551 0 0
0.709684462311178 0.670457920942495 1 1
0.824620694106561 0.78478754056556 1 1
0.739241657117387 0.70758659222183 1 1
0.541056875188504 0.517340160193007 1 1
0.85257245657814 0.815634354850977 1 1
0.795278992445624 0.760854330434191 1 1
0.823101718260121 0.780412511549123 1 1
0.704290237693663 0.662241530575621 1 1
0.652652263303007 0.626064312083412 1 1
0.728137897950103 0.689385224872577 1 1
1.02236340514316 0.967111269678166 1 1
0.787985242442415 0.751287229463302 1 1
0.927068813686316 0.881416519228146 1 1
0.664403458797848 0.636526641572877 1 1
0.827947061447786 0.794702849231508 1 1
1.13095163964238 1.07058433123356 1 1
0.690264920748963 0.659143077135487 1 1
0.942066159392026 0.895825600286293 1 1
0.630761326661206 0.598489136884008 1 1
0.588552553692719 0.555479270165691 1 1
0.771184865861106 0.721492065444653 1 1
1.12570690952445 1.07239814653328 1 1
0.90871605009644 0.860256540050156 1 1
1.04786860168033 0.996318030866275 1 1
0.977078046408342 0.934085729480793 1 1
0.902194231137404 0.853049372916407 1 1
0.760788859955645 0.72824470144721 1 1
0.506497344353235 0.479878708475923 1 1
0.908032782929486 0.859838613663108 1 1
0.717452131758038 0.682027097694968 1 1
0.882150093691685 0.837723923150685 1 1
0.678809906302853 0.639014601814383 1 1
0.668536629851746 0.637167474537735 1 1
0.714553713360857 0.670122191114711 1 1
0.906272972236726 0.863904190391913 1 1
0.811440185274957 0.766901401313818 1 1
0.697898160262666 0.667827094699786 1 1
0.666009004686832 0.633436070511611 1 1
0.890251415327759 0.849693548591975 1 1
0.705055792201316 0.667762211673723 1 1
1.11471015267171 1.06298422516843 1 1
0.754005983925698 0.717621643097317 1 1
0.970241627998004 0.919284836439637 1 1
0.481716615028918 0.457800691890874 1 0
0.935448519502649 0.881159673409928 1 1
1.12671638150234 1.0812121536194 1 1
0.742987699992628 0.713260320500948 1 1
1.11991412747346 1.05616089616584 1 1
1.07863516712252 1.02563428941794 1 1
0.665779727057662 0.637754722630516 1 1
1.01758181372647 0.970670167708914 1 1
0.693037844407211 0.658939270151449 1 1
0.862363165092872 0.814000475379697 1 1
0.590056789311362 0.56333843387281 1 1
0.840268838030008 0.802738764411342 1 1
0.685936065853075 0.657454361300231 1 1
0.530373907701437 0.500446939324694 1 1
1.12642996752833 1.06609692055291 1 1
1.25151594260948 1.19544412754131 1 1
0.958064106274163 0.914234294792009 1 1
0.777346344025561 0.738115117120321 1 1
0.513077500400562 0.491295416719965 1 1
0.842967883844879 0.803263401668256 1 1
0.384107943461499 0.36940284689752 1 1
0.668642921811912 0.628904449457468 1 1
0.647244335117266 0.614708656915023 1 1
0.67559147826083 0.645631903520445 1 1
0.746280215491276 0.706585652179157 1 1
0.49386869606801 0.477522148574477 1 0
0.748783357230105 0.714435098370003 1 1
0.980755577480281 0.931958123979658 1 1
0.985414845221465 0.933854874803247 1 1
0.754073204400282 0.719428124780709 1 1
0.791435746848204 0.748799456141988 1 1
0.718063668761125 0.68062035686128 1 1
0.658615908031696 0.627537730544896 1 1
0.817244556194776 0.780322052480741 1 1
0.885860511284526 0.83854542413981 1 1
0.971070638429447 0.922015640651696 1 1
0.73988625037059 0.700583156239988 1 1
0.79138823193701 0.749942640283567 1 1
0.891448481758203 0.846621408411057 1 1
0.734919845024791 0.696927931907827 1 1
0.661583575028668 0.628071287905418 1 1
0.619941719737112 0.588145529647977 1 1
1.04194421774606 0.984026689294001 1 1
0.630412580271643 0.597592855712005 1 1
0.837251760303983 0.799406539878381 1 1
0.840670860858267 0.80112023093153 1 1
0.674508189433193 0.641132946737801 1 1
1.10294059462157 1.05222432494325 1 1
1.13327373898419 1.07848920118137 1 1
0.7388562051674 0.693669909106521 1 1
0.960365373002741 0.90323992792467 1 1
0.904888623325545 0.864966198732375 1 1
0.827524734747722 0.785727666909458 1 1
0.666815412666876 0.636719182051092 1 1
1.02479420891497 0.974915902066807 1 1
0.771478862531559 0.732474735716876 1 1
0.508722802532491 0.484330564465071 1 0
0.948193544730172 0.907241777949453 1 1
0.890839585616665 0.851049002352624 1 1
0.801213498331096 0.753705278175408 1 1
0.729691220031636 0.694028330242237 1 1
0.921753030360841 0.876311739531209 1 1
0.575673959136587 0.547037472981995 1 1
0.801445824827969 0.750743614680772 1 1
0.923015076473171 0.874586807556363 1 1
0.928324340352669 0.883484176253129 1 1
0.730578679814539 0.699975913354249 1 1
0.889598180648682 0.850495937423999 1 1
0.881520958308601 0.839025274074427 1 1
0.933971616988525 0.88540850627095 1 1
0.801998633008399 0.760954302657844 1 1
0.784209893743223 0.743477639419721 1 1
1.00317771044725 0.959598322140813 1 1
0.869027600944913 0.830117135030699 1 1
0.721127412082539 0.69374750731273 1 1
0.947864863486065 0.903918470548426 1 1
0.466281763857217 0.439860842598522 1 0
0.849488365276079 0.806605905198186 1 1
0.789008179661445 0.752845563641434 1 1
0.709427646936186 0.675784373002872 1 1
0.880956764622319 0.838524726862947 1 1
0.606994221680905 0.575890715382745 1 1
0.727933083411015 0.692186215304281 1 1
1.01478793509164 0.961785690523631 1 1
0.837705079222276 0.797519228589217 1 1
0.492242244989101 0.468066907170917 1 0
0.876367724898367 0.836629302912712 1 1
0.77478055932111 0.734233528186322 1 1
0.887966100417108 0.840089681152714 1 1
0.630691989257374 0.600471225636715 1 1
0.596580425051148 0.570705263260218 1 1
0.855114389004789 0.80880855607801 1 1
0.785516915516487 0.74095750574641 1 1
0.749978935722004 0.713404054605551 1 1
0.426131730050895 0.408538369939358 0 0
0.889626671056093 0.848406344307368 1 1
0.806303504049126 0.75995426077892 1 1
0.869771914399701 0.819200617036265 1 1
0.907727107123308 0.860555454257645 1 1
0.779084541866238 0.747280680541865 1 1
0.761026934862503 0.724614990906992 1 1
0.69557385375001 0.664321403808735 1 1
0.704361990340219 0.667193330224077 1 1
0.79440004593061 0.752909731495257 1 1
0.81816556020984 0.778477464240179 1 1
0.75414724705722 0.722479989448132 1 1
0.80749009776821 0.763530481843059 1 1
0.719548996026231 0.692551571901377 1 1
1.03596525358683 0.990343213695441 1 1
0.962709350140171 0.912187463222626 1 1
0.642422126472938 0.614901465778939 1 1
0.888731165319397 0.851624152442736 1 1
0.807842102689786 0.768821790433745 1 1
0.726675813768517 0.69438556881187 1 1
0.560230788367853 0.541290795339487 1 1
0.559515446496245 0.530547174859384 1 1
0.832467771861872 0.794093538552445 1 1
0.771667471962507 0.736790405113054 1 1
1.26739876130215 1.20725223434931 0 0
0.861245122373868 0.813571991909779 1 1
0.619679510583097 0.584154987243352 1 1
0.961840393925676 0.913356606146029 1 1
0.780084854358132 0.744655408766976 1 1
0.5965833236085 0.567851260858849 1 1
0.993888009422739 0.946209859118126 1 1
0.812041647158309 0.775453302143795 1 1
0.95014792128266 0.903149730486374 1 1
0.987349223339072 0.937313883704545 1 1
0.647584197959217 0.612554867136439 1 1
0.702002679293041 0.66226655568594 1 1
0.926907827085559 0.884691463797235 1 1
0.736985765553115 0.708727754325479 1 1
0.990107238817776 0.948644145523726 1 1
0.730598199109241 0.695194082010547 1 1
0.544287423372307 0.52128595120242 1 1
0.685044806693561 0.652793359542092 1 1
0.8089518094407 0.765723610062081 1 1
0.760929216761222 0.713415721444478 1 1
0.380767201406538 0.355462562984578 1 0
0.967315715342137 0.91925470121683 1 1
0.666885726537497 0.640042121269362 1 1
0.562798428045522 0.527707660421501 1 1
0.68541581129949 0.652964923092861 1 1
0.890533613583038 0.845228353396767 1 1
0.826184447039972 0.791966541336675 1 1
0.953969475676173 0.910593574112215 1 1
1.05796394753988 0.997602906170358 1 1
1.32894699922465 1.26125187201151 0 0
0.742834436834263 0.711030219362759 1 1
0.760568165545975 0.709295745149514 1 1
0.646846812047953 0.619493380792393 1 1
0.442132769622486 0.416939492716248 1 0
0.609960959179225 0.581849316192528 1 1
0.603542205438515 0.574434574691035 1 1
0.690847864217241 0.654742335502298 1 1
0.801054433011905 0.762004437298294 1 1
0.797945796296672 0.758132853309333 1 1
1.17406797645881 1.11983696467844 1 1
0.916451390960158 0.865531625667738 1 1
0.900620659963538 0.859575621858014 1 1
0.605978212737349 0.586035073919372 1 1
0.619472667512728 0.574626824400728 1 1
0.384326329501446 0.364929251439776 0 0
0.544138804800883 0.522694111466239 1 1
0.851181140629925 0.810769403467046 1 1
0.697612769386278 0.663276066436804 1 1
0.792665833233441 0.761341286042248 1 1
1.20072506644694 1.14720182375994 1 1
0.829275604679269 0.790961064952657 1 1
0.830023069785278 0.790402195046427 1 1
0.50676703397053 0.478470758097239 1 1
0.889295964542775 0.83806416733018 1 1
1.07855563738478 1.0267681319427 1 1
0.760597233094464 0.713967330370461 1 1
1.16562018404549 1.11623579404234 1 1
0.762948922785939 0.727758803652502 1 1
0.93502444649279 0.879410715149136 1 1
0.820085430049903 0.780476396619252 1 1
0.841856938748576 0.803213891533301 1 1
0.927582413930284 0.880957312901094 1 1
1.11987535651657 1.06391393694842 1 1
0.970742289512399 0.931291245675554 1 1
0.810676839234476 0.769059421506017 1 1
0.488592621576482 0.461659298078545 1 0
0.337549129777045 0.322172699716856 0 0
0.891788144504691 0.847318279899604 1 1
1.14764878954963 1.08691790793411 1 1
0.895709082081459 0.851703625039185 1 1
1.03053677056067 0.980779587912302 1 1
0.740112885273762 0.703890246732278 1 1
0.403283635345265 0.386557935682622 0 0
0.505550356048686 0.477054343882686 1 1
0.940289993826831 0.892257429298628 1 1
0.514788446940394 0.486928830564338 1 1
0.857824945331398 0.818437892573913 1 1
0.832726575431238 0.795986482341181 1 1
0.76925144243552 0.72628409686718 1 1
0.723367354384705 0.6931541466843 1 1
0.847839391310052 0.797785858361356 1 1
0.620073449750405 0.595732297483871 1 1
0.574517215169676 0.534659456518087 1 1
0.775803602052597 0.731929814331796 1 1
0.747612388612232 0.706779315214362 1 1
0.643498066114134 0.60702985020184 1 1
0.795201804620416 0.75335900875459 1 1
0.557059725762468 0.531607134518402 1 1
1.07355481819504 1.01773823673213 1 1
0.566979892496999 0.537110868643369 1 1
1.04090311616395 0.982213413390987 1 1
0.697104614760723 0.670434886145178 1 1
0.868286125656103 0.823739733144073 1 1
0.807734994209637 0.768537424906834 1 1
0.737222853824448 0.702977080341357 1 1
0.841101187563853 0.802134247065783 1 1
0.511179129519533 0.487997017453072 1 1
1.01017826616838 0.961057699204735 1 1
0.703940425988548 0.67148260227405 1 1
0.797568720321233 0.755426871131355 1 1
0.723501929205111 0.685653441381821 1 1
0.940658250745923 0.907683681754516 1 1
1.24924040702607 1.1865547567389 0 0
0.704714162764025 0.674971164072765 1 1
1.20191718150605 1.12895681972206 0 1
1.11958486358348 1.06413080601715 1 1
0.973256384982837 0.931099335568794 1 1
0.875536105339775 0.82707136673701 1 1
0.641084004458298 0.610810533186249 1 1
0.881709470036659 0.832084917928684 1 1
0.641545355748815 0.612769681536227 1 1
0.997518871729646 0.953085036063265 1 1
0.63951229822867 0.610926648319874 1 1
0.602452228132125 0.57438395514129 1 1
0.6136731619802 0.589157118407604 1 1
0.402096808660839 0.381065787127512 0 0
0.754799637925944 0.720458188799022 1 1
0.757639462638019 0.715736300825283 1 1
0.790223635253366 0.757045792175108 1 1
0.772211445526067 0.734519581624833 1 1
0.948470300156746 0.898631350393489 1 1
0.901116416570091 0.864206996430996 1 1
0.799591228411504 0.769794386543124 1 1
1.23387699562073 1.16470054054629 0 1
1.02099207025483 0.981016534595906 1 1
0.983018672726175 0.931145597145207 1 1
0.671350208898404 0.6354006042179 1 1
0.877473744852886 0.8333426840802 1 1
0.825876549283518 0.78338655780949 1 1
0.686218447022716 0.661424698064892 1 1
0.900112502188999 0.859321878548482 1 1
0.701473492137201 0.670090233580571 1 1
1.01368807278961 0.966093936291488 1 1
0.723876959064056 0.684603836013661 1 1
0.795651983209262 0.755826491408005 1 1
0.712266364275427 0.67864659664815 1 1
0.654297385293881 0.619436371167203 1 1
1.06032720637215 1.01041925726257 1 1
0.682852848331199 0.645666451075991 1 1
1.1336481296316 1.07339745265298 1 1
0.816810623603667 0.776534162200626 1 1
0.776404482942883 0.737132073443365 1 1
0.641921635889302 0.604884819825953 1 1
0.737817362774213 0.706438918811569 1 1
0.920341197379168 0.871533594230668 1 1
0.753656800700374 0.713072849337541 1 1
0.836951023130772 0.797346020342973 1 1
0.843653945572873 0.808679594579834 1 1
0.765337314787277 0.728633700884542 1 1
0.731355430408289 0.693033894148663 1 1
0.728588033491116 0.688419781546618 1 1
0.748996825037681 0.714935376280087 1 1
0.731793184881841 0.686886551783705 1 1
0.458179564270773 0.437009160413779 1 1
0.806719854408507 0.762835663821317 1 1
0.768879181700476 0.7327787031866 1 1
0.640744613634163 0.603425224882828 1 1
0.904031588849969 0.860313199082916 1 1
0.806756425737987 0.772843156854498 1 1
0.690996213153779 0.656649270255026 1 1
1.06990307048957 1.0042327749795 1 1
0.683509080605529 0.655231847728399 1 1
0.787894266884116 0.754929414143339 1 1
0.779440579675526 0.742676854965788 1 1
0.704647018539567 0.67088361700562 1 1
0.447793504120033 0.425368830073563 0 0
0.804202559797755 0.767007713515803 1 1
0.941316472486354 0.893214052712066 1 1
0.548564774945781 0.520063323231401 1 1
0.741330048100023 0.703696223141824 1 1
0.825268276384731 0.770646107596542 1 1
0.614332558558729 0.588557357863064 1 1
0.695057881249459 0.673793834798902 1 1
0.741565287763198 0.711089819933707 1 1
0.4244656804516 0.400100406709819 0 0
0.666799533550739 0.624864391294007 1 1
0.900228297821923 0.856481175859578 1 1
0.972558976416353 0.919370347675654 1 1
0.839853064339933 0.798662919258727 1 1
0.592880780868353 0.560541143646703 1 1
1.00689944590512 0.959071389663486 1 1
0.854078150279437 0.810000847446593 1 1
0.764140109867999 0.716767523670714 1 1
0.55538125899407 0.538261679277323 1 1
0.816663220078247 0.770541899013463 1 1
1.15123859973323 1.08832624138104 1 1
0.84470523879614 0.797325260600091 1 1
0.838105604660947 0.79336586323454 1 1
0.790505205851539 0.751914243895813 1 1
1.00196342910282 0.945162364815491 1 1
0.961956597147781 0.921947372318232 1 1
0.777376111301118 0.742380824137065 1 1
0.469010893152581 0.445595402203895 1 0
0.889847385945553 0.845552527593399 1 1
0.789016169463572 0.748502936726314 1 1
0.651266548965868 0.617256070419683 1 1
1.15291363194542 1.09972145078012 1 1
0.917075286821702 0.870142500942479 1 1
0.714601692378495 0.678551908945092 1 1
0.660259085115042 0.629225753641383 1 1
0.911536194572745 0.863017605958103 1 1
0.97520934076507 0.922371878877988 1 1
0.775298196303348 0.73341827177876 1 1
0.721232379053376 0.689220795544314 1 1
0.720422255688469 0.688015686687212 1 1
0.641921240674013 0.610232755767239 1 1
0.598495044165373 0.570962288013429 1 1
0.872191489615217 0.840329775648094 1 1
0.936003314906916 0.886193784769811 1 1
0.760914824107991 0.726461042327928 1 1
0.567670389806047 0.543043231994352 1 1
0.912743450756995 0.86864304203455 1 1
0.874047918322148 0.826890827586195 1 1
0.700635717133648 0.670427152892334 1 1
0.913058106922011 0.871469806322585 1 1
0.322108346571115 0.300161798432932 0 0
0.734644911901535 0.683406697539602 1 1
0.470748786783757 0.449924486553213 1 0
0.794766902678193 0.754484316738158 1 1
0.749172303699529 0.715531387684791 1 1
0.893054624573823 0.849347058769618 1 1
0.558285417287743 0.527605751368907 1 1
0.719360806297413 0.681291694940192 1 1
0.711025731181748 0.680320825083148 1 1
0.862854851371319 0.825468093026424 1 1
0.701197815588955 0.670077061554783 1 1
0.88335091352794 0.831384349671816 1 1
0.66631246349829 0.631777070632699 1 1
1.06732001019266 1.02426645976778 1 1
1.20616290929935 1.15443465240179 0 1
0.824532713578351 0.788611141774606 1 1
0.696561423969219 0.664004202702992 1 1
0.922413866470329 0.869811176040706 1 1
0.674559577398535 0.644997126523754 1 1
0.925886798605046 0.875132713326141 1 1
0.761317035077239 0.729490132742616 1 1
0.484821320378404 0.464826138416707 1 1
0.916976468426135 0.874574280871805 1 1
0.761368520195486 0.730029411395272 1 1
0.612582281551412 0.585297377473749 1 1
0.713298263138486 0.681365534308463 1 1
0.694385284024894 0.658544842524819 1 1
0.794891904596592 0.750232557551067 1 1
0.794246365502283 0.755869137129733 1 1
0.632919877284478 0.596767922456609 1 1
0.950677533768385 0.905960118918072 1 1
0.755506027096417 0.721652924076156 1 1
0.496688978257975 0.471470153022273 1 0
0.806413304475874 0.76287617303368 1 1
0.838936547335479 0.796931530588958 1 1
0.908255136588426 0.865682352577448 1 1
0.548630904201723 0.517174929863677 1 1
0.70545618739378 0.671164802411661 1 1
0.780318813452387 0.745295498885385 1 1
0.569505520286388 0.550060581839942 1 1
0.637683593980892 0.607184724663489 1 1
0.752994554689119 0.711584578166105 1 1
0.923459056205296 0.874336558594494 1 1
0.421120189008575 0.403149525248087 0 0
0.891449896702079 0.829043238617205 1 1
0.721735147108669 0.681082127881986 1 1
0.824917504641969 0.794480858354748 1 1
1.15287541193251 1.09644207726221 1 1
0.693026505570585 0.661600589810118 1 1
0.79841037072547 0.760436247652995 1 1
0.800770302991092 0.764210524137774 1 1
0.745841125806382 0.713190262879084 1 1
0.475149831862139 0.441676762863224 1 1
1.04892171228783 0.9976178699314 1 1
0.744570061015117 0.7111921382767 1 1
0.586336548059915 0.557424558223025 1 1
0.587128840191482 0.561751616623325 1 1
0.598019239608052 0.571459075098452 1 1
0.786346498453402 0.753118722118833 1 1
0.77228278464074 0.726719091857196 1 1
0.544726840386964 0.516865377552988 1 1
0.626377308333563 0.599977151977586 1 1
0.597274507161586 0.567133916164071 1 1
0.658123275398307 0.625878057095939 1 1
0.76887515327004 0.733595154822112 1 1
0.902762217772742 0.855664685595938 1 1
0.844746109696297 0.794077482540025 1 1
0.835878692189343 0.797630635964553 1 1
0.765172643524274 0.729757443031401 1 1
0.847230444734055 0.803062303435064 1 1
0.790621260994568 0.746577646608555 1 1
0.969959739425246 0.920857934374535 1 1
0.650940994983322 0.618826792079024 1 1
0.800260557635085 0.755888691780391 1 1
0.967034992754896 0.91970347719644 1 1
0.768594641287081 0.724301915414407 1 1
0.884849752487579 0.843207270357801 1 1
0.589207328293718 0.571432192697784 1 1
0.863919916062726 0.819312526229746 1 1
0.656740760053943 0.624826284081343 1 1
0.824550754857273 0.77842845493144 1 1
0.867323558823155 0.822037458928956 1 1
0.622005638806429 0.586913888085288 1 1
0.701703059274567 0.672914262595758 1 1
0.873602974069346 0.832371038007925 1 1
0.778200578024937 0.739370617423712 1 1
0.514492043598986 0.481994762499605 1 1
0.764435833481236 0.726952506164564 1 1
0.751921907022272 0.714395256047793 1 1
0.626290382754684 0.592326218127545 1 1
0.826183821684247 0.782165840587537 1 1
0.898373315983472 0.86050603443892 1 1
0.858822045498981 0.815699894293393 1 1
0.6698252042565 0.643238381855519 1 1
0.831008712969526 0.785685031145477 1 1
0.807203166632779 0.763809547359338 1 1
0.7465428388578 0.710390590685411 1 1
1.05446881642764 0.997189266478163 1 1
0.868566624575082 0.824448726960001 1 1
0.651365323259394 0.624226386419323 1 1
0.696897611347672 0.671251808057034 1 1
0.514167611944887 0.491487360368994 1 1
0.753231485625112 0.712334375260187 1 1
0.761254458157954 0.730098961436393 1 1
0.792938811516073 0.75779768066279 1 1
0.930950537726837 0.88793495762656 1 1
0.55121559636947 0.530233281143675 1 1
0.883797541490767 0.835804554564149 1 1
0.920715045664256 0.873773107485348 1 1
0.708702956498351 0.67282090909409 1 1
0.710315681052901 0.678863862315426 1 1
0.923875943797362 0.878920102212404 1 1
0.581932751343461 0.560685536243349 1 1
0.939226395123515 0.889652640248057 1 1
0.873591012291031 0.834700044908322 1 1
0.87085250443128 0.821750636763174 1 1
0.703040119826588 0.674065492759931 1 1
0.868616911002471 0.820666067830536 1 1
0.400198034007699 0.379802339950143 0 0
0.620124848259719 0.585274061125674 1 1
0.692949669779504 0.655226427740023 1 1
0.760770700131077 0.718958463294834 1 1
0.821908515341821 0.786677515575521 1 1
0.758563234250559 0.728024739336484 1 1
0.541427460663552 0.517347570001011 1 1
1.09239238161022 1.03307656642201 1 1
0.737701822231103 0.706496811186296 1 1
0.639244648630783 0.602647655908994 1 1
1.11572638838247 1.06965593708975 1 1
1.14060551055167 1.08053860440495 1 1
0.80920381778744 0.76309684887537 1 1
0.640425488403162 0.600858082729954 1 1
0.600002076193201 0.570755052829186 1 1
0.80038673895541 0.762574928040174 1 1
0.964628117501958 0.922389307074751 1 1
0.796077508437369 0.758031988090617 1 1
1.20535512135925 1.14993248492554 1 1
0.683428434598238 0.651512573678068 1 1
1.00935356953387 0.963019248014879 1 1
0.743800666656336 0.699661063774416 1 1
0.511750898740702 0.485033435192553 1 1
0.746772858259848 0.710479463880359 1 1
0.645495697428443 0.610799166699618 1 1
0.827441936979599 0.786485737894811 1 1
0.68189539104957 0.653829204561672 1 1
0.851317428694481 0.811819220541048 1 1
0.596179190751443 0.563568470580138 1 1
1.03976761226106 0.980337644070017 1 1
0.759165897326673 0.727047803368421 1 1
0.996029548722328 0.942429099997419 1 1
0.879463786794003 0.834729495007207 1 1
0.943904225552058 0.891171374609794 1 1
0.74843606769829 0.709298181130508 1 1
0.80707692889992 0.768129383498519 1 1
0.477826837660064 0.460891612151106 1 1
0.888270048776958 0.847522778361525 1 1
0.555776921663455 0.52948003526386 1 1
0.928947918661211 0.897338787542563 1 1
1.01422568469983 0.949852231644414 1 1
0.963714139376282 0.91148755576372 1 1
0.969270135116825 0.92192553235786 1 1
0.895706418671653 0.85049983064168 1 1
0.798742899778741 0.760216472687786 1 1
0.73990000903729 0.704925768548266 1 1
0.77394618992265 0.742224688469566 1 1
0.957665263809593 0.914417590658548 1 1
0.758672819445661 0.717774349938612 1 1
1.04257735487948 0.99563931789993 1 1
0.936099566947693 0.882395321317336 1 1
0.668405958003578 0.629437368747086 1 1
0.984623281233306 0.93633897497722 1 1
1.04045460982044 0.988941306411556 1 1
0.582655718443325 0.552815714182751 1 1
0.708882273075638 0.672146575301103 1 1
1.01611028195971 0.955724376639807 1 1
1.1202784389056 1.06573468633868 1 1
0.892651173677473 0.850244933264156 1 1
0.813897259844887 0.775867278737614 1 1
0.542614290455527 0.524850253904707 1 1
0.814268080295835 0.772672019307374 1 1
0.484288609233297 0.461514137753067 1 0
0.93647998168394 0.893517968771773 1 1
0.530618237591126 0.506903888356112 1 1
0.730825463039394 0.691474790306231 1 1
1.04166858672138 0.99236407058535 1 1
1.05518656557018 0.994098639173516 1 1
0.741882444307566 0.704165331923819 1 1
0.812903236231639 0.774214383871751 1 1
0.629838050961949 0.600826992639585 1 1
0.908660863808445 0.856383066490902 1 1
0.915471736180493 0.873131395787425 1 1
0.768656253981592 0.735496837228096 1 1
0.539900494158483 0.512963219184426 1 1
0.83658785136137 0.796582639272872 1 1
1.27048876374733 1.19855095271832 0 0
0.928416247284879 0.887383770389722 1 1
0.720491315662359 0.678591280087611 1 1
0.742235358692989 0.707634015402122 1 1
0.841071792954338 0.803035854177858 1 1
0.677045841180234 0.643173869847942 1 1
0.94588714612628 0.899504373604817 1 1
0.948986780679489 0.907379700478563 1 1
0.818329113382789 0.768646747045196 1 1
0.89521396086977 0.8507642176324 1 1
0.512084638036508 0.47465864063552 1 1
0.842452884514602 0.791383401219615 1 1
0.737093358327128 0.698101537561459 1 1
0.563613839007791 0.524562279212302 1 1
0.499727397846437 0.475885427545203 1 1
0.497252488954124 0.467007128439893 1 1
0.813287117212273 0.768593890313804 1 1
0.636282700908698 0.607233735489049 1 1
0.765801404917598 0.724533253893066 1 1
1.006840313863 0.954543478795766 1 1
0.940736139978336 0.886504849192863 1 1
0.824286454215151 0.784444043464308 1 1
1.20746694447957 1.14380738646686 0 1
0.679705905055473 0.645304352409133 1 1
0.95434754360045 0.90513825339808 1 1
1.00064551974747 0.941422071981111 1 1
0.669467073830489 0.642774369696451 1 1
0.598672702992476 0.570095445142126 1 1
0.726297751896459 0.69035997887458 1 1
0.777638041017505 0.740598013435534 1 1
0.877883495813549 0.838510601454428 1 1
0.617840473395419 0.591051435280992 1 1
0.880284439670657 0.837184790020467 1 1
0.409115606338001 0.394887549085347 1 1
0.72281711290556 0.689567620691819 1 1
0.670756495536246 0.636073069617236 1 1
0.814004148428892 0.773211988979477 1 1
0.967577042823362 0.915109142474186 1 1
0.694391337790622 0.663883550241399 1 1
0.85775504698837 0.8178455883523 1 1
0.88805084237495 0.846653407447163 1 1
0.975439731713194 0.939125543767615 1 1
0.84865398572494 0.809459988073249 1 1
0.751782225531346 0.714611643298594 1 1
0.993976694429595 0.956826248469583 1 1
0.666719703766946 0.630932611864157 1 1
1.09559456194834 1.04295228200092 1 1
0.869563809200681 0.824014465072649 1 1
0.770144471766795 0.733122976312612 1 1
0.79439134110703 0.754927501799249 1 1
0.757068459580193 0.727603116295781 1 1
0.468229024793374 0.44971020566672 0 0
0.91914579309034 0.876097668429835 1 1
0.772396111465288 0.737038862266418 1 1
0.865931341278892 0.812104327940361 1 1
1.03868824902625 0.993789247498204 1 1
0.798301377034502 0.748312049144501 1 1
0.574091623497126 0.549999766586078 1 1
0.885924550421739 0.840654257953011 1 1
0.904195980466972 0.85250929297294 1 1
0.608000461297122 0.583279384745872 1 1
0.846528958722417 0.809266141231291 1 1
0.596728094173659 0.566359662576899 1 1
0.841986682747563 0.80102718586016 1 1
0.817419252860918 0.771865739643188 1 1
0.654853017761144 0.615994401897011 1 1
0.529034085298125 0.502214118037292 1 1
0.97713756498021 0.922965233554427 1 1
0.421442894605497 0.399101977989602 0 0
0.87939138890565 0.836682982662034 1 1
0.941427714006184 0.896187334463315 1 1
1.04393104439112 0.996540148794389 1 1
0.999973516782338 0.950955211542976 1 1
0.910139189947552 0.860752622663665 1 1
0.78854522246831 0.749547312509892 1 1
0.510037170363695 0.476325367349179 1 1
0.723724736719186 0.690929953931213 1 1
0.671444086177926 0.641703268588383 1 1
0.658926922909343 0.630353940089183 1 1
0.541947013636248 0.516021531716015 1 1
0.759794254265442 0.721077821405954 1 1
0.839676247485772 0.801476568786403 1 1
1.03727537746216 0.978775984904796 1 1
0.575122128066871 0.55139712550598 1 1
1.06998615507284 1.00997940880437 1 1
0.563937415971946 0.535917122056969 1 1
1.03342123909782 0.987401987054837 1 1
0.612368639988741 0.58925055857156 1 1
0.789889388905453 0.749670343436124 1 1
0.755266586852515 0.722792507834492 1 1
0.619849328208403 0.592514185954552 1 1
0.867328015446408 0.82600080387678 1 1
0.811214120808887 0.775508497137684 1 1
0.967751272307679 0.916275121665925 1 1
0.467465368550473 0.440156962011269 0 0
1.06517858115928 1.00293085816883 1 1
0.692816452686291 0.658449899546768 1 1
0.958682687695504 0.912439163141874 1 1
0.795253081363899 0.756232489487639 1 1
0.790249466502188 0.748412191157427 1 1
0.877039766060437 0.837873269364609 1 1
0.556892487703625 0.528732337344915 1 1
1.04900479594112 0.993657716802761 1 1
0.445540496513181 0.42392538673848 1 0
0.720051233542685 0.681966344888916 1 1
0.648860511867325 0.614237936135503 1 1
0.844966419023137 0.794686493544794 1 1
0.979745779506368 0.936134783484928 1 1
0.844040149279099 0.80716356974334 1 1
0.843085903079291 0.809151449151197 1 1
1.05683445506203 1.01343622314608 1 1
0.580273477882237 0.552587426508124 1 1
0.776573718988262 0.740047429188007 1 1
0.93013312365872 0.88288013515335 1 1
0.83739800424621 0.796238524950074 1 1
0.677772162581053 0.638379622145883 1 1
0.665159276479668 0.636362324475658 1 1
0.872303805921762 0.821723036116353 1 1
1.10893320345335 1.05361750918381 1 1
0.869935035944168 0.830320982081271 1 1
1.07168972429201 1.01112643069981 1 1
1.1039474376948 1.05500923402363 1 1
1.08537505814338 1.03905510553583 1 1
0.935878664695633 0.882712540894378 1 1
0.723567424742767 0.67469402891232 1 1
0.841764747579471 0.80013904395011 1 1
0.545449329496649 0.519650479471068 1 1
0.688636438130588 0.657772975583716 1 1
0.423158279106857 0.405535867592035 0 0
0.450236274769114 0.418906418433345 1 1
0.734305534497652 0.698812656859523 1 1
0.987623188018395 0.944473334580395 1 1
0.724831809472975 0.688926607636873 1 1
0.707504335904079 0.673353236843895 1 1
0.88883423044187 0.847523130856055 1 1
0.645298225271352 0.610553593250956 1 1
0.844631968835879 0.797705481560766 1 1
0.717851777323366 0.690343373610911 1 1
0.971979979883713 0.924677561396921 1 1
1.19719700228183 1.13795904080158 0 1
0.721373357474501 0.687829615285482 1 1
0.555752037982361 0.533094064024951 1 1
1.00648067341919 0.944685220889829 1 1
0.806153864321681 0.769690740226636 1 1
0.438610239049536 0.408606809524052 1 1
0.62675500534308 0.590614122795832 1 1
0.872297109129329 0.833299991669012 1 1
0.860749246901147 0.814912998145489 1 1
0.73625191844615 0.699628488992784 1 1
0.813756430954683 0.772325059528132 1 1
0.698107101352009 0.660247149792884 1 1
0.643530217262697 0.619326444790961 1 1
0.677277699658955 0.646187454149616 1 1
1.28226743360525 1.21923067535407 0 0
0.975729765102384 0.913912051200171 1 1
0.927308156716522 0.877836616636463 1 1
0.777336078249019 0.731594503253571 1 1
0.755896568674405 0.715502815124721 1 1
0.785372659967521 0.747200115957006 1 1
0.811776168947334 0.780250396475086 1 1
0.926538053960337 0.880324923404545 1 1
0.596332901071585 0.563074354491337 1 1
0.794293188825149 0.747363809779048 1 1
0.942645788987051 0.891660877863621 1 1
0.812038185972225 0.764810236151459 1 1
0.744447834429869 0.713896568917214 1 1
0.704522975332021 0.667190126957842 1 1
0.765090192168739 0.732871007795234 1 1
0.716303249644496 0.673284919403779 1 1
0.822733583751228 0.791149988623841 1 1
0.869081088647079 0.828096676191421 1 1
0.426333115220861 0.411093823179096 0 0
0.450726677980204 0.432055505415767 0 0
0.856467855760527 0.814730331197707 1 1
0.558786212102862 0.527456396010962 1 1
0.945376206275619 0.897260531065739 1 1
0.73627234208851 0.713254869809936 1 1
0.914620037204164 0.871391758598352 1 1
1.0580976631645 1.00548003557643 1 1
0.719174428192817 0.679106581332633 1 1
0.833410323185667 0.791769396469278 1 1
0.791062341485777 0.7577792550301 1 1
0.673092185669214 0.633102595073474 1 1
0.753467846809623 0.715393504725439 1 1
0.870437557421883 0.821383113604159 1 1
1.14096150665756 1.08118608791703 1 1
0.629391059363099 0.599958610795393 1 1
0.929009581961994 0.872194369876137 1 1
1.22458555070397 1.15644930163809 1 1
1.17941463910166 1.11478207236567 0 1
0.997398467680175 0.946325866513159 1 1
0.889585466957231 0.84601004837979 1 1
0.644263186313213 0.612022418250173 1 1
0.764472170076417 0.72319276237029 1 1
0.83222441839648 0.792768224055613 1 1
0.879306500555054 0.839682749811709 1 1
0.990832748716362 0.945292100058212 1 1
0.797825140591261 0.763379701025018 1 1
0.794871133448509 0.756104037519209 1 1
0.97182987605011 0.922518201854912 1 1
0.848823565801391 0.800124899818173 1 1
0.611916006989728 0.580217552732131 1 1
0.697545653221796 0.658928818395227 1 1
0.705594130138926 0.676016673788448 1 1
1.17796963192685 1.10323829142147 1 1
0.671422774636441 0.636611044018075 1 1
0.7651638271756 0.722585880989246 1 1
0.590764071699262 0.561923154386855 1 1
0.815089324682698 0.767473398008677 1 1
0.928471467809547 0.886933467380009 1 1
0.75229046382636 0.717485056461548 1 1
0.786396746290332 0.750265633565649 1 1
0.494491611989962 0.468631553527689 1 1
0.753141964846723 0.720052196131112 1 1
0.920229883634401 0.879219042229378 1 1
0.583771109997095 0.558343027192633 1 1
0.748025034168764 0.713152457760086 1 1
0.849385746024348 0.799391672996908 1 1
0.825801302894511 0.785620984457688 1 1
0.555898507267337 0.52857896932097 1 1
1.09886023662988 1.04270626161882 1 1
0.867151878040534 0.834100298383803 1 1
0.714282091404663 0.680546699437891 1 1
0.645448290381809 0.613763218399901 1 1
0.985757108931068 0.934702259498251 1 1
0.338723735824366 0.325052737153777 1 1
0.474279278718885 0.455793145677099 1 0
0.731829144976067 0.695067468131891 1 1
0.717164797221951 0.682378528493626 1 1
0.563089916542218 0.527163666052371 1 1
0.915998562282979 0.872016089253876 1 1
0.882766136123773 0.834317164605768 1 1
0.770783344581477 0.730692504082575 1 1
0.638911707658893 0.606118890750455 1 1
0.724684286374522 0.691501049335743 1 1
0.711971300757307 0.676157326792581 1 1
0.587558597491641 0.559902054011192 1 1
0.545554341911971 0.520432623203546 1 1
1.00663083984418 0.95042101062477 1 1
0.682461667688957 0.658042474827609 1 1
0.648801599379947 0.609549008914526 1 1
0.741023428918599 0.709470569531954 1 1
0.933030718206222 0.88243737374976 1 1
0.942769146795678 0.893288922244144 1 1
0.67789414933183 0.644913407999618 1 1
0.962532853449535 0.916342883472816 1 1
0.883578248049811 0.844567145333913 1 1
0.820231610570399 0.777309105971068 1 1
0.866875683585457 0.825073658991008 1 1
0.915424762698369 0.864863452262606 1 1
0.951587040510076 0.896840542229967 1 1
0.845903864315731 0.803408888172251 1 1
0.612184545894111 0.579472672428925 1 1
1.07310482554253 1.02099349523686 1 1
0.741345138761009 0.711364419821322 1 1
0.513645192203074 0.489469840515707 1 1
0.537231299998176 0.512034401795002 1 1
0.678768713468412 0.647221254630494 1 1
0.784973566789198 0.747490790860011 1 1
0.990803474438125 0.940548690625377 1 1
0.590017332643523 0.556882534677387 1 1
0.788188689325816 0.753344722762844 1 1
0.765202992395633 0.731375584459633 1 1
0.719639238834748 0.688108210810642 1 1
0.840823835197632 0.803224944702266 1 1
0.984895450808128 0.939329423909474 1 1
0.756684401554066 0.717811482596983 1 1
1.0653958987809 1.00469915032937 1 1
0.618408108558398 0.593143381426506 1 1
0.475053629069572 0.453904946700687 0 0
0.838268350595904 0.787907647047482 1 1
0.73102676632717 0.691833738662464 1 1
0.750584893077362 0.715415896014671 1 1
0.738945436177818 0.701341526662957 1 1
0.938897272054989 0.890216510847916 1 1
0.929207117365404 0.883352056140578 1 1
0.75366947099254 0.720285765173602 1 1
0.958994769576679 0.911594246152366 1 1
0.717837309058811 0.678784036313544 1 1
0.536760944356672 0.507374371159615 1 1
0.965650994409705 0.921161381849672 1 1
1.12618892252729 1.07347372653384 1 1
0.860515105706763 0.815759782965467 1 1
0.960236993343031 0.916841303650917 1 1
0.573378563992197 0.549586736288326 1 1
0.716915368223994 0.682534046344427 1 1
0.989181788449412 0.93684892852494 1 1
0.822944430977922 0.781943077176471 1 1
0.669768296446847 0.639615338669802 1 1
0.691956318460681 0.663801227809321 1 1
0.97434085981978 0.92724349270296 1 1
0.766099291869467 0.725890484745963 1 1
0.889812624058616 0.853845723448347 1 1
0.659233862319953 0.628074020410614 1 1
0.830264879339836 0.782292982013522 1 1
0.942047157281059 0.892685388460454 1 1
0.937816241307394 0.886660205613183 1 1
0.738607394517085 0.703558081438683 1 1
0.852575991587754 0.81107171255887 1 1
0.947037954193502 0.897449488462698 1 1
0.753888623327653 0.716718467883434 1 1
1.11206657992994 1.05322224597632 1 1
1.15830006182048 1.10666481570847 1 1
0.8855174390268 0.849960770789749 1 1
0.765873738638616 0.726900876795145 1 1
0.732399293556831 0.702413550195266 1 1
0.700047328562687 0.666657866945882 1 1
0.743627284954893 0.709014677080889 1 1
0.705197436200313 0.671296179984826 1 1
0.852528046705673 0.811687770774196 1 1
0.738536755727581 0.709152294999177 1 1
1.10442729818155 1.05098247023688 1 1
0.912149393290015 0.867972107002369 1 1
0.831736715361908 0.792049238281857 1 1
0.551483399696802 0.524181444708496 1 1
0.934776160540579 0.891673581143963 1 1
0.795353078709006 0.756026400685668 1 1
0.8944382751056 0.851324588909265 1 1
0.801610173161206 0.758060994301211 1 1
0.943260418419745 0.900668129830053 1 1
1.04136778165465 0.989791926501603 1 1
0.751613972637186 0.717053681224404 1 1
1.13018113872896 1.0712236130114 1 1
0.71964768491782 0.690843178144056 1 1
0.634901003795994 0.602932350131828 1 1
1.11516665421088 1.0582712278126 1 1
0.867967556349488 0.817957357509392 1 1
0.677038774361492 0.644852548499055 1 1
0.755628818043022 0.723788778450133 1 1
0.746427844573312 0.702462728648232 1 1
0.790424518032636 0.751192445376337 1 1
0.790707092300622 0.745795543509561 1 1
0.857068384374048 0.820981842007895 1 1
0.65256548844434 0.619799287423397 1 1
0.512564211667057 0.490375111352736 1 1
0.769769621869822 0.730310195670064 1 1
0.80228858054275 0.761291970847587 1 1
0.427867483014439 0.413119131697482 1 1
0.806359356986037 0.764364682420334 1 1
0.614263528761745 0.586004161150341 1 1
0.984768482360974 0.928888627977777 1 1
0.761823833582908 0.725487309188046 1 1
1.01301861693901 0.963237684393483 1 1
0.687491412937405 0.654258215065239 1 1
0.872214616954485 0.831119786210372 1 1
1.16949385008696 1.10799073026852 0 1
0.749655889921093 0.722874684611709 1 1
1.00568729048361 0.952673476046566 1 1
1.00016251943887 0.940040477918519 1 1
1.03020891856073 0.979435851688651 1 1
0.805053948209109 0.76594888518527 1 1
0.691275243605075 0.662820912779374 1 1
0.984926091319437 0.932372151614904 1 1
0.798615686864486 0.751289568225011 1 1
0.419772885319615 0.397588921934841 0 0
0.78259977625046 0.740046168912161 1 1
0.77749245053547 0.74083165035255 1 1
0.9180768079336 0.876405968617822 1 1
0.532227895654753 0.508322805383005 1 1
0.853898361032296 0.805187311762724 1 1
0.676326357858947 0.641082236846946 1 1
0.64466664869893 0.614024971455597 1 1
0.782361807067219 0.733048908081426 1 1
0.724247699323956 0.691563136299087 1 1
0.636666635284965 0.604557863243812 1 1
0.532475423169712 0.496753104771533 1 1
0.6074401806752 0.57960344238086 1 1
0.761994586907405 0.721158735895622 1 1
0.45916334405581 0.436319868152539 1 0
0.693657936805097 0.657821244016985 1 1
0.649422194870189 0.615175018719214 1 1
0.990385800679071 0.942074258867707 1 1
0.576302768976088 0.55105129730975 1 1
0.918432695642682 0.884324375744476 1 1
0.658143848991685 0.63423480035174 1 1
0.742500709363246 0.704301889429794 1 1
0.963526964999449 0.919882925473902 1 1
0.562542582197237 0.53691073677551 1 1
0.857758823437795 0.817714364786711 1 1
0.909829484884014 0.873677787887078 1 1
0.657736661930629 0.62668368375148 1 1
0.68784766216183 0.653050551606159 1 1
0.7546548181398 0.718139671161233 1 1
0.485021764484106 0.463075362466178 1 0
0.757727537056181 0.720455191590899 1 1
0.914170216074661 0.866623789563752 1 1
0.891650447281456 0.854616226911506 1 1
0.93328762043827 0.87948615498974 1 1
0.603339159373368 0.574513424461797 1 1
0.911350857062501 0.86212659437294 1 1
0.867865425019659 0.821420889144777 1 1
0.838838539621779 0.795261417746037 1 1
1.36372447610565 1.30388362166463 0 0
0.775840040849358 0.735934961094432 1 1
0.820195358312488 0.780181517663663 1 1
0.697616666166498 0.670570829500302 1 1
0.779305012512396 0.748405868397505 1 1
0.955593290515248 0.905431957094567 1 1
0.90830221715356 0.862284387676779 1 1
0.726247973011685 0.693429894229693 1 1
1.28742363201942 1.22109079119242 0 1
0.709072028588971 0.67739944641027 1 1
0.626425431739542 0.598073687326154 1 1
0.635281608357394 0.603713919507181 1 1
0.775019866891372 0.729694210514797 1 1
0.677799380347677 0.650374607355633 1 1
1.02663262938606 0.977326781733753 1 1
0.920719994913121 0.880378201728141 1 1
1.13089228695176 1.07607473457723 1 1
0.870719017544836 0.83009900378636 1 1
0.722013935023214 0.690396208371367 1 1
1.1597223271333 1.10936518112972 0 1
0.625656265140906 0.5959176195035 1 1
0.749467673104917 0.715503854670171 1 1
0.893098629062312 0.853100727797886 1 1
0.577184438724741 0.54074484566136 1 1
0.923291511988003 0.880426687938954 1 1
0.635394737086746 0.604893012461449 1 1
0.731961872795846 0.697639900309172 1 1
0.755069529147794 0.717871989663273 1 1
1.17646807908467 1.11659516705512 0 1
0.787186510367423 0.75429551152837 1 1
1.11549108354751 1.06233974240641 1 1
1.0451065309204 1.00119407140479 1 1
0.66205210461022 0.621418697608725 1 1
0.645060716164791 0.607994285691872 1 1
0.806893537613472 0.768638415614704 1 1
0.973606168142075 0.925837903014298 1 1
0.454128124648678 0.433778902485161 1 0
1.00710328428629 0.950988388806372 1 1
0.70962432311926 0.671566742795996 1 1
0.98536151312539 0.931131454326762 1 1
0.493499231783436 0.468270876474211 1 1
0.967356452792309 0.912751300367717 1 1
0.31174329835801 0.29739604486665 0 0
0.815182916718981 0.776224354046148 1 1
0.836629559121878 0.801068865397233 1 1
0.958316385025943 0.915761709790205 1 1
0.971770654895114 0.929329675734704 1 1
0.605575739602094 0.577231797347146 1 1
1.03099981772024 0.973283993406476 1 1
1.07130927432328 1.01491882128939 1 1
0.375133393989126 0.361841707304265 0 0
0.708634805682242 0.667923365729807 1 1
0.635769341145617 0.603048654878029 1 1
0.636150082140146 0.608568560332301 1 1
0.50989438076708 0.482952278358916 1 1
0.557280378801024 0.531582351779371 1 1
0.782076137095163 0.758080622724907 1 1
0.676511337519504 0.640626255238564 1 1
0.82788920879763 0.795295926590693 1 1
0.81167468937383 0.776281671580351 1 1
1.07335727181226 1.02530999561374 1 1
0.711073095209455 0.67361299855469 1 1
0.62198800955242 0.590995784428916 1 1
0.639568252922098 0.60591093002021 1 1
1.01990000694955 0.972405714594566 1 1
0.641979195285642 0.6119713335348 1 1
0.591651796215606 0.565135390034168 1 1
0.603464165829421 0.579072641961999 1 1
1.06202302351658 1.00813216995695 1 1
0.679806272010108 0.642464642903336 1 1
0.808123681395977 0.768670729352977 1 1
1.20003930519447 1.13450160348002 0 1
0.86317825957757 0.826107857449417 1 1
0.852964905099752 0.801786698217921 1 1
0.919719401481843 0.875106188642205 1 1
0.847958274459813 0.805394595267792 1 1
0.757639895351118 0.72334710557232 1 1
0.725054371507098 0.689186509479858 1 1
0.792171215172366 0.755273242247158 1 1
0.567704291584096 0.538062637368195 1 1
0.87699114981199 0.834650267536286 1 1
0.903224518717729 0.860254264448755 1 1
0.842981476755914 0.797374338390805 1 1
0.821160381974472 0.784164219701054 1 1
0.626847830761756 0.593433781456342 1 1
0.681628166719689 0.639302477214615 1 1
1.04306590118835 0.99756346910372 1 1
0.799466377216108 0.755070146504811 1 1
1.09464941106002 1.04235896036873 1 1
1.09879020253366 1.04025018089348 1 1
0.994730187399374 0.952338104850415 1 1
0.966653634746894 0.921473859607687 1 1
0.616631690862608 0.585962383277164 1 1
0.868819984487196 0.824442849842626 1 1
0.763176607928053 0.725770262240442 1 1
0.581874290894399 0.551376687526759 1 1
0.88174282893767 0.834414352511825 1 1
0.686625682545052 0.641972236878266 1 1
0.554590787448703 0.529494005841551 1 1
0.972059260112739 0.92184345750593 1 1
0.737131097141258 0.699185405082488 1 1
0.995294978129491 0.94757175996781 1 1
0.849130192920103 0.808066914077354 1 1
0.778837057228144 0.748509723809943 1 1
1.05250527201254 1.00294556146139 1 1
0.680250022124713 0.638227384620503 1 1
0.933799294622813 0.888765172231669 1 1
0.842356624295312 0.801616157393414 1 1
0.602196286968047 0.572642214943652 1 1
0.611161813118868 0.578764871040207 1 1
0.689331002729135 0.659265823193966 1 1
0.815534333624635 0.784009544516422 1 1
0.8351675475511 0.795733286440814 1 1
0.893123561663054 0.851920252448137 1 1
0.650119936664856 0.616036820678121 1 1
0.8768886099831 0.84141732277318 1 1
0.406675029158833 0.383432003028745 0 0
0.804949785435646 0.755008638108304 1 1
0.806514096122134 0.769675613895463 1 1
0.779763338086772 0.750047152993309 1 1
0.592090354905279 0.566619088226551 1 1
1.20899861909561 1.14613594263589 0 1
0.787737255442332 0.747979900894603 1 1
0.884925062381908 0.843597603508842 1 1
0.783088840140413 0.74151458836894 1 1
0.448387555062025 0.427778662637465 0 0
1.1363636118941 1.0774315096212 1 1
0.846622864560927 0.812586928153516 1 1
0.810745240720157 0.759584851715619 1 1
0.691762513883551 0.659516437552561 1 1
0.616863280041178 0.585915023704976 1 1
1.07806750350827 1.01887966528489 1 1
0.857957765604056 0.822089842820277 1 1
0.763276240816288 0.732522759640696 1 1
0.740097450476221 0.71050729090888 1 1
0.504804668929737 0.483473037122098 1 1
0.868912507808575 0.827270858788546 1 1
0.732725984764313 0.702141803754974 1 1
0.5705185404638 0.539918238275193 1 1
0.769481359588695 0.729333745775089 1 1
0.654646191094897 0.625848967327948 1 1
0.58870099437337 0.55880884339534 1 1
0.900721470790911 0.852467114452291 1 1
0.626493717745255 0.601796520501243 1 1
0.530979588329661 0.50529818968883 1 1
0.714998135581983 0.683129462326594 1 1
0.88351674363907 0.838212535930066 1 1
0.920357409793988 0.866554101084087 1 1
0.706455332650321 0.671150681672894 1 1
0.511988494204912 0.490014442198595 1 1
0.811869725326454 0.771514370796184 1 1
0.972127118782456 0.923888063548733 1 1
0.697487259990744 0.66402938198331 1 1
0.887284784876457 0.844305300277593 1 1
0.687054977462332 0.657882914429922 1 1
0.757838399798677 0.717360852998538 1 1
0.985160341462499 0.934994243058361 1 1
0.780655208979623 0.747186410545462 1 1
1.03713174923545 0.983925912720879 1 1
0.818694194597089 0.784398646708451 1 1
0.805023030375805 0.770253699988963 1 1
0.794910619502547 0.758148133221547 1 1
0.659864510197879 0.625722458252877 1 1
0.778209753534264 0.743515303354528 1 1
0.659400670911603 0.621636816542486 1 1
0.999332773382951 0.948138716088453 1 1
0.578693079216551 0.55183530387658 1 1
0.391890985955198 0.366412175788026 0 0
0.737746852268253 0.699840643283276 1 1
0.97144469049812 0.924597433645998 1 1
0.77719305837233 0.739470666141279 1 1
0.641577812918494 0.614432881959092 1 1
0.673567910540243 0.638239320850445 1 1
0.742120431151825 0.710249296923319 1 1
0.962666501545179 0.908090348446709 1 1
0.977075078528057 0.935923974901119 1 1
0.705171383545647 0.672000259677658 1 1
1.26369581438928 1.19485373208013 0 0
1.13223009734494 1.06915379577077 1 1
0.708799650066251 0.672838708505581 1 1
0.696944284209079 0.665624750083844 1 1
0.871113427561115 0.815154517420498 1 1
0.979788031924427 0.93708795887348 1 1
0.880380116369599 0.837228886221959 1 1
1.00522424361767 0.956765771346414 1 1
0.770348552017482 0.742142101367819 1 1
0.667262646898058 0.642340500213234 1 1
0.737061534881121 0.704873863994256 1 1
0.666579845658359 0.636429144260852 1 1
0.634044340119021 0.607899879124367 1 1
0.823346464662903 0.785100382445087 1 1
1.1278666556259 1.08649794441007 1 1
0.564531983861391 0.543146341508113 1 1
0.985297661516275 0.931142061845564 1 1
0.516429851150418 0.491558052007417 1 1
0.811710498215271 0.776672107131837 1 1
0.862987663655588 0.818313900627187 1 1
0.663405969676425 0.629534180466661 1 1
0.841643373586917 0.806424916536901 1 1
0.76537787374086 0.726162751827454 1 1
0.908880836803041 0.871367684901991 1 1
1.13673204954152 1.06981548706047 1 1
0.801900252912209 0.750240852245864 1 1
0.754019110524317 0.713680864458143 1 1
1.01396164691668 0.957937079979305 1 1
0.799016238435116 0.763566414297357 1 1
0.77483113687538 0.736332208951608 1 1
0.625665921833341 0.590749576914545 1 1
1.14939001147632 1.08551981100248 1 1
0.962350485953179 0.919195275032126 1 1
0.974761844343107 0.918503234230349 1 1
0.399913352595151 0.36654155973352 1 1
1.2118800623079 1.15436056843488 1 1
0.776695984919431 0.74115398675022 1 1
0.917724623639962 0.877228786976183 1 1
0.715948224099729 0.673746384643421 1 1
1.09207201544904 1.0385989564045 1 1
0.705441429552333 0.672959042779521 1 1
1.00722304408839 0.968780509378621 1 1
0.885889182965734 0.837270132550768 1 1
0.835961062893005 0.801462545741155 1 1
0.680042938760393 0.647122027670627 1 1
0.911466008728805 0.871677833792479 1 1
0.684290879207084 0.653351135884612 1 1
0.743106696023811 0.711810110577356 1 1
0.938555507673186 0.89834274229048 1 1
0.725074585858808 0.691028711742611 1 1
0.905411743395437 0.869596002601563 1 1
0.964141155003287 0.909631678404503 1 1
0.766431400992331 0.730139576182065 1 1
0.996384766938582 0.940507420162699 1 1
0.749585173851636 0.716242389153967 1 1
0.899882508780968 0.850110234171764 1 1
1.11078979470696 1.04644607217339 1 1
0.605424985842198 0.576866541202986 1 1
0.786882753863689 0.747433880122516 1 1
0.744260031846552 0.709013857077451 1 1
0.747476917883126 0.711428998075058 1 1
1.15986563813217 1.10278986451986 0 1
0.906946298569957 0.858146622786995 1 1
0.666907727840074 0.633509740611782 1 1
0.5899242821137 0.56298523355095 1 1
0.73831440861553 0.705837383571181 1 1
0.837122293183004 0.794305670292251 1 1
0.658876257495039 0.626412535409517 1 1
0.921386277412742 0.874539356455233 1 1
0.758118202674921 0.722417151769414 1 1
0.889962551514472 0.849224983418596 1 1
0.464855287530703 0.441707150087872 1 0
0.824396798218159 0.786576760347175 1 1
0.848413888792134 0.805619619883525 1 1
0.98817795783851 0.942410431548551 1 1
0.643264790393033 0.611949354307693 1 1
0.632485445851178 0.605329116838593 1 1
0.920046663130012 0.875386102995956 1 1
1.07660099995051 1.02899640053589 1 1
0.834193685094063 0.796830960278121 1 1
0.648720345185829 0.617676479169774 1 1
0.773261098179993 0.735991756099687 1 1
0.995012713847426 0.955251546279575 1 1
0.722154637575384 0.685652007782177 1 1
0.950504591420112 0.904507403478463 1 1
0.729675870897665 0.696454007901516 1 1
0.816706478141466 0.782251606665872 1 1
0.816897316056445 0.776180891185435 1 1
1.20176495466358 1.14900102141406 1 1
0.855755592371904 0.803584241512204 1 1
0.705274721159508 0.666951106922472 1 1
0.924728404582966 0.874022375536831 1 1
0.978880570718318 0.923467824444501 1 1
0.6713610539606 0.637302301892766 1 1
1.11300398182837 1.05556526232802 1 1
0.699929190188714 0.661580841887637 1 1
0.596347402254398 0.563468800777624 1 1
0.969419869362985 0.92643847989196 1 1
1.19411426068484 1.13786056051077 1 1
0.885791348330522 0.840656262910926 1 1
0.924807621710648 0.888791329782473 1 1
0.861320522412791 0.820151564547048 1 1
0.633749171086232 0.604230547540251 1 1
0.832059046435164 0.796353159243884 1 1
0.544572090636139 0.516078863126538 1 1
0.940784072681933 0.893258918975623 1 1
0.690707183912096 0.6636544186198 1 1
0.698659474658722 0.669249420610203 1 1
0.600922872626813 0.570858678169853 1 1
0.206635048843692 0.198734009762189 0 0
1.0717619798048 1.0224665245229 1 1
0.78056216402517 0.744774208543941 1 1
0.721461581903672 0.690195036683951 1 1
0.663727267363397 0.627680925997546 1 1
1.23206400062132 1.15592429278278 0 1
0.698044660945155 0.669116474148579 1 1
0.964205531737545 0.919071119949574 1 1
0.703825057093839 0.669506794291379 1 1
0.966520025095456 0.909359712019705 1 1
0.559509025586685 0.529495652941736 1 1
0.938448604835981 0.888539169697973 1 1
0.818272135123256 0.781770212489055 1 1
0.494907843506549 0.466762158229353 1 1
0.944864986779498 0.902266457390246 1 1
0.901842145834064 0.85474915098775 1 1
1.06970670048429 1.01388419092422 1 1
0.709172311703351 0.673901078629274 1 1
0.565257207604106 0.534816107693376 1 1
0.388680341337015 0.367567158209678 0 0
0.799563735845303 0.761649453494818 1 1
0.552421424576138 0.526311974464491 1 1
0.925006824680764 0.879060264561871 1 1
0.756602370940431 0.713735946699438 1 1
1.02473045451447 0.972711460269447 1 1
0.774449275605311 0.732393515731298 1 1
0.716218070010911 0.687403257659825 1 1
0.697892090653735 0.670938057770466 1 1
0.891627461911254 0.846206774136683 1 1
0.501432694901119 0.47676936299692 1 0
0.634288953566692 0.607438658657339 1 1
0.833987742583852 0.79026383625639 1 1
1.03835552513228 0.98806582347841 1 1
0.636392240096301 0.606520977191038 1 1
0.743845902684083 0.71248723427703 1 1
0.89807617332302 0.851320988774406 1 1
0.768147828270605 0.734159691528261 1 1
1.03684255378521 0.993892506951348 1 1
0.521369881276784 0.489808679559893 1 1
0.986392234424919 0.94387715408829 1 1
0.84206609315172 0.798914574033953 1 1
0.783487382290023 0.747171616637826 1 1
0.751221977226358 0.715238699627854 1 1
0.899524698349178 0.860125428482818 1 1
0.831887967074481 0.794799377532357 1 1
1.00308482913194 0.948244814733602 1 1
0.991020000009986 0.939082488112357 1 1
0.800472074272798 0.764049524369863 1 1
0.739863250692727 0.706618460344431 1 1
0.775006378840253 0.739251132993779 1 1
0.904572444341924 0.870414515616762 1 1
0.85719761565697 0.81521850924309 1 1
0.718912994771877 0.688639745948093 1 1
0.939543213863507 0.889052914641503 1 1
0.714742741468913 0.685040725215532 1 1
0.803542062268579 0.769398456505679 1 1
0.792645182632322 0.74853576597511 1 1
0.909773625780531 0.868702129787053 1 1
0.752628764074728 0.71645960508476 1 1
0.84942331634379 0.809995631948923 1 1
0.838149076465053 0.799890371500868 1 1
1.18438597542908 1.13166813723563 1 1
1.12032402537131 1.05983025365217 1 1
0.804893144753406 0.770646571742141 1 1
0.828284358776308 0.782649693120754 1 1
0.836220548748552 0.797318161386483 1 1
0.865907970832376 0.823418653544789 1 1
1.56677554420076 1.50020071254887 0 0
0.992759542884208 0.943254946408361 1 1
0.95004700450325 0.90866470843499 1 1
1.15196601326414 1.08840171673259 0 1
0.865428265148396 0.822476498091929 1 1
0.721121430721117 0.681679707718997 1 1
0.536771178243467 0.512297543729873 1 1
0.615169988809789 0.581209149766228 1 1
1.18994258483997 1.13093998616441 0 1
0.790073671179241 0.749639678662084 1 1
0.470703186939184 0.447825086624612 1 0
0.834553691482021 0.793426804196285 1 1
0.681913265409854 0.650460079107146 1 1
0.767184914999658 0.727546151426574 1 1
0.760032757161875 0.727028378205788 1 1
0.605988936475677 0.571436040657216 1 1
0.936391941246997 0.893646139102162 1 1
0.651804617608123 0.626392594778212 1 1
1.00630068947219 0.950036199898829 1 1
0.655704372923072 0.619336759561972 1 1
0.703439581891833 0.663898156413907 1 1
0.768510438922673 0.719862930345178 1 1
0.840754344353413 0.808502303498271 1 1
0.843797414534995 0.809187628671748 1 1
1.08706809150072 1.03236356452691 1 1
0.481210037416114 0.456602093209594 1 0
0.373783923749928 0.35436358593213 0 0
0.714609488914559 0.682867122040473 1 1
0.533053350789537 0.506919525661249 1 1
1.00810374298174 0.961641083580764 1 1
0.743778337316926 0.705219238744423 1 1
0.759169453046981 0.723638493812835 1 1
0.622943281951398 0.595482074973424 1 1
0.378160835069495 0.361498733071114 0 0
0.988483469267375 0.939860549773363 1 1
0.741060449454208 0.704368460474942 1 1
0.999370484133334 0.952468664400022 1 1
1.01772328811988 0.98108264203412 1 1
0.95734820247086 0.903188882489771 1 1
0.562990574407787 0.539526827837656 1 1
0.691806642624389 0.655838962353604 1 1
0.822042882670753 0.791591686974518 1 1
0.72405577645833 0.683749694888093 1 1
0.705050181392678 0.669025940914851 1 1
0.857785527122542 0.813047170408159 1 1
0.726881093944301 0.693436206618326 1 1
0.754928720147621 0.717664229729246 1 1
0.486405896874401 0.463399699727979 1 1
0.896841321887257 0.859106035851999 1 1
0.849540842566098 0.806627903329239 1 1
0.64583131291838 0.612719841077663 1 1
0.528628434464824 0.492388543025573 1 1
0.715824847057318 0.685095432268117 1 1
1.19047912346041 1.1187344306156 1 1
0.663200367676075 0.63575866968077 1 1
0.942446729252131 0.906460741445134 1 1
1.07800131162434 1.02675792995648 1 1
0.749009637879948 0.713088301372453 1 1
0.643027745423694 0.613169658861797 1 1
0.751721555216934 0.723960299899504 1 1
0.955828414105708 0.90270464779244 1 1
0.991291009000326 0.939740482944188 1 1
0.888195275387202 0.8494975655493 1 1
0.856724774617247 0.830575681596254 1 1
0.684661170528949 0.655158185184644 1 1
0.835834364791452 0.788070548024098 1 1
0.804722356707809 0.757331860647074 1 1
0.588707541238701 0.561524627114955 1 1
1.06802954436994 1.00587408408812 1 1
0.697825812039686 0.659483353988778 1 1
0.841141558729563 0.803233880382638 1 1
0.632015951670745 0.595761815359777 1 1
0.757441224956096 0.725354480319928 1 1
0.628716074389243 0.593391057232967 1 1
1.09000203043951 1.04562231758415 1 1
1.15184201499027 1.1053505028935 1 1
0.695219373263017 0.657585022783108 1 1
0.758485743328861 0.724704511481368 1 1
0.691924028911314 0.659906419513184 1 1
0.982018822250932 0.92929644485088 1 1
0.603459681192032 0.575496030075919 1 1
0.795061797671172 0.757940382658897 1 1
1.05462204130099 1.00170480360547 1 1
0.809676426100024 0.779745734978524 1 1
0.559705957017769 0.535677203898559 1 1
0.92165590393566 0.878355695373069 1 1
0.770383442069582 0.731175986333865 1 1
0.641328205005024 0.613927871872911 1 1
0.634669223446996 0.605304730293626 1 1
0.574680146092654 0.54992588520331 1 1
0.830721947218877 0.790847678242642 1 1
0.746354977776362 0.70598687487997 1 1
0.857086648118032 0.813904560845121 1 1
0.966199235348852 0.915552360800789 1 1
0.686210010140883 0.654633423204302 1 1
0.646794708252531 0.61228152544962 1 1
0.781966687876166 0.739177066044941 1 1
0.710602114891699 0.680846333667954 1 1
0.961248803597455 0.910839682566649 1 1
0.562568629131043 0.534090011898883 1 1
0.638659122480722 0.603676605054529 1 1
1.04978037656147 0.988974318320778 1 1
0.746258041964173 0.709257638061528 1 1
0.57007081484892 0.544836308407928 1 1
0.930084041696871 0.884657109730343 1 1
0.40029059490397 0.376361944158305 0 0
0.932870284079025 0.887284781893668 1 1
0.922231410576922 0.874730392323877 1 1
1.16749855053375 1.11538423623441 0 1
0.956271758385134 0.913469154966554 1 1
0.925393459689777 0.886515123912708 1 1
0.645551364472587 0.616637571479483 1 1
0.700140437387575 0.664171374570839 1 1
0.659271346904942 0.626937197836129 1 1
0.775962524290537 0.747379296387131 1 1
0.721944649846153 0.687303730758301 1 1
1.10412960157641 1.04745657520615 1 1
0.812560619901844 0.77449346773423 1 1
0.617777859929292 0.586758365329992 1 1
0.478204806084533 0.45736674755161 1 0
0.837473726824828 0.797063536039604 1 1
0.815720628180299 0.773101322473139 1 1
0.574585814994025 0.543785083854718 1 1
0.603206763672138 0.577978395465908 1 1
1.18404959605684 1.12967732957379 1 1
0.859129886404324 0.813752638969292 1 1
0.539830723769736 0.512260846675316 1 1
0.862161811854797 0.819149004881746 1 1
0.71395722344342 0.680428341522467 1 1
1.37261284993028 1.31706341292346 1 1
0.755335799882167 0.726198953194019 1 1
0.757411070521712 0.72322593848282 1 1
0.664938869330987 0.630032068812973 1 1
0.588124537764477 0.560413709719317 1 1
0.539625401033474 0.509851834881126 1 1
0.81277463228857 0.773865963281363 1 1
0.723689267230229 0.683824689371572 1 1
0.794999301248623 0.761340190088039 1 1
0.579206691520978 0.584606197539889 1 1
0.838642336921431 0.787927621995281 1 1
0.813919684141678 0.778382549106014 1 1
0.45126033225313 0.428322483066804 1 1
1.11848383171012 1.05610766107217 1 1
0.826745330526862 0.777635336243484 1 1
0.931516043569033 0.876354521631288 1 1
0.933268837336629 0.886231885835197 1 1
0.723292900416755 0.688855466002087 1 1
0.706399998270821 0.668175551728736 1 1
0.806224213385282 0.76158624368088 1 1
1.12527288038269 1.06210409339652 1 1
0.510593224905543 0.487752435647026 1 1
0.843207876124365 0.817052647938492 1 1
0.9500994295805 0.901245424012237 1 1
0.816379999793084 0.7777420965454 1 1
0.827443917177262 0.785433701560619 1 1
0.76322200586854 0.718001857185933 1 1
0.782878511286838 0.747769718761222 1 1
0.712521402894883 0.676534735149381 1 1
0.851564902881439 0.812425056863279 1 1
0.881569160612291 0.833558641503918 1 1
0.841132898870619 0.800324312355491 1 1
1.2382485636704 1.17489400238924 0 0
0.65401637371373 0.627604875104832 1 1
0.634706297832708 0.602905319104484 1 1
0.640434827320832 0.609011026243838 1 1
1.00690536783317 0.961900131977569 1 1
0.934317860143094 0.884682069268274 1 1
1.03809757978558 0.986848246273738 1 1
0.822392152858874 0.789330457586575 1 1
0.931501686429329 0.878375001032932 1 1
0.74425618006751 0.710457860717622 1 1
0.760604697627448 0.724820764484455 1 1
0.948234288795633 0.910335602271141 1 1
1.1069848380459 1.05067489611723 1 1
0.745243462284281 0.710078598890996 1 1
0.558266112174247 0.529908728166696 1 1
0.652520648504484 0.620847162753399 1 1
0.999398780061205 0.947582099696963 1 1
0.599904344717817 0.573801815010042 1 1
1.05563413476537 1.00841978926054 1 1
0.898315027903868 0.854180724881854 1 1
1.04643608944012 0.995616676263918 1 1
0.84321239327434 0.810922756910787 1 1
0.704191851831958 0.667894260461487 1 1
0.937333202174082 0.890424912785806 1 1
0.8193492972917 0.786529856067606 1 1
0.867483121219284 0.81601709985345 1 1
0.930398001335387 0.885075552499692 1 1
1.06633882519505 1.0136291765219 1 1
0.562425761855907 0.53839519827854 1 1
0.97806855583041 0.92978156977436 1 1
0.79249456249545 0.752784789174351 1 1
0.946641975113818 0.89316820344988 1 1
0.888349597137947 0.841152568197622 1 1
0.82568716674847 0.781614941527412 1 1
0.630820686010876 0.598378246721169 1 1
0.908527777246757 0.868197864642511 1 1
0.669263784760432 0.638713838981385 1 1
0.668397755603371 0.627244960654381 1 1
0.746962370710614 0.71103518931084 1 1
0.895413041766092 0.843763559416887 1 1
0.661160416851549 0.627508179211237 1 1
0.963987388400485 0.918773499428112 1 1
0.977671185401506 0.937189440702789 1 1
0.505561021553153 0.478824438452466 1 1
0.788341218072017 0.756491826404061 1 1
0.831722928504975 0.798083429105264 1 1
0.821579660277735 0.78593117172271 1 1
1.2645426072831 1.20453424420375 1 1
1.03413835655613 0.993989284705419 1 1
0.45766543473071 0.438948623734587 0 0
0.821116006432947 0.778652090648327 1 1
0.972700355078754 0.928020311376772 1 1
0.39914910152763 0.382469683890198 0 0
0.860186244177674 0.820119967605152 1 1
0.584267228994366 0.555162390645121 1 1
0.995015856677994 0.943333901795831 1 1
0.891358325866541 0.84508730827387 1 1
0.893795213354968 0.857700680112702 1 1
0.739611572298134 0.707906111559061 1 1
0.719441800473674 0.683740419712968 1 1
0.713081101792374 0.680819379534225 1 1
0.797468206816508 0.759220307712424 1 1
0.667648512271438 0.634520059826362 1 1
0.72244436963657 0.691227658701038 1 1
1.00363544801708 0.951555591275526 1 1
0.820639153819286 0.783066910624392 1 1
0.676076465518391 0.63805936144749 1 1
0.915754940281967 0.866643217891902 1 1
0.823599282187886 0.791420980929949 1 1
1.27267732655532 1.21643900971306 0 0
0.913223436243591 0.869263611223544 1 1
0.743415799691147 0.710185913369658 1 1
1.00194396715369 0.953289419505041 1 1
0.701119033995539 0.667893297361895 1 1
0.657076682525229 0.626710402703323 1 1
0.838446542847492 0.790016428486398 1 1
0.65730390539894 0.624225783485435 1 1
0.469336688530503 0.444365205611332 1 1
0.69844080477857 0.661162160609999 1 1
0.603410687757428 0.573154064448258 1 1
0.744729442289835 0.705819314850915 1 1
0.727071058497966 0.694023045677494 1 1
0.580356052948792 0.546472882777987 1 1
0.606200394553314 0.575522576239289 1 1
0.827968290846461 0.786966824726842 1 1
0.683704027918362 0.655252253153482 1 1
0.649841520204245 0.622730232239926 1 1
0.753094250462975 0.718719636717007 1 1
0.829317480491382 0.791471602503509 1 1
0.962232224191113 0.906694697008533 1 1
0.9027359049855 0.860802244772985 1 1
0.896307889589737 0.852489858235324 1 1
0.869893744208287 0.832513155264082 1 1
0.653651435377032 0.620125015383417 1 1
0.847644784396477 0.80563743334253 1 1
0.525838019271723 0.505620070201633 1 1
0.827742045575904 0.778078093849034 1 1
0.730880682087604 0.700335148708467 1 1
0.745787591255567 0.712301820641579 1 1
1.02577941345803 0.979769283423154 1 1
0.615536724587794 0.585919384095822 1 1
0.940355644721196 0.888154096886071 1 1
0.707751632832513 0.679096383934448 1 1
0.722188382837732 0.694677431680893 1 1
0.763597445749613 0.731663424133751 1 1
0.817659586250273 0.785898521984783 1 1
0.685042482288139 0.649149858164936 1 1
0.947341151021473 0.90504483172411 1 1
1.05920839129149 1.01150540474102 1 1
1.00305332655696 0.967441932588778 1 1
0.582850285816209 0.553037350487596 1 1
0.780187316622581 0.747791378057497 1 1
0.999625751535629 0.954219962986218 1 1
0.676279075266453 0.642966215934813 1 1
0.887580901370575 0.847331639482459 1 1
0.771998937852181 0.733470449549287 1 1
1.01686627372154 0.975433729925062 1 1
0.817058581308117 0.776637101717602 1 1
0.698726208355122 0.663128749110841 1 1
0.972364037143229 0.92280069729344 1 1
0.792279690507146 0.751260864468241 1 1
0.783580649106695 0.745794361624924 1 1
0.58310840590395 0.552132006716698 1 1
0.545498698330439 0.520498829298167 1 1
0.783275546186871 0.750457257217676 1 1
0.707035474922489 0.680584665333112 1 1
0.628004759611265 0.597911851221618 1 1
0.8218453755509 0.784563560975516 1 1
0.706675182596179 0.675430440279804 1 1
1.29987479716979 1.23373350438571 0 0
0.646069865634164 0.616519216253753 1 1
0.913906946878871 0.868358342185931 1 1
0.778773679626531 0.742540874676595 1 1
0.835759100888476 0.794842036280545 1 1
0.758399638485009 0.712866871840093 1 1
0.709572923369313 0.673741364127667 1 1
1.0144682169655 0.973830466103837 1 1
0.66667402036635 0.632176917711867 1 1
0.640077202245268 0.608905882080806 1 1
0.526017807267361 0.501026319358378 1 1
0.939984745177228 0.887692473848623 1 1
0.986264171728286 0.934059576822089 1 1
1.00979989670096 0.962162974755527 1 1
1.03092893147029 0.974221139476226 1 1
0.736020635994353 0.699173755603105 1 1
0.920839548534257 0.865913549234555 1 1
0.763490778325743 0.720887328041839 1 1
0.89052268372048 0.851933337469289 1 1
0.943122657200579 0.895776103722232 1 1
0.982365281207189 0.936694423618154 1 1
0.680637435373934 0.649691301453193 1 1
0.847087479064564 0.799683418840126 1 1
0.763663071499784 0.731533822272676 1 1
0.902111687820757 0.851987404897257 1 1
0.802057395776248 0.756781209050949 1 1
0.943787507442664 0.895216460246008 1 1
0.862158896284593 0.815736906143805 1 1
0.863253241412666 0.824502578065406 1 1
0.800768275312488 0.759949906691238 1 1
0.668767537478654 0.633285551167375 1 1
0.825928292791505 0.786215966728069 1 1
0.952447053746119 0.908103842759616 1 1
0.821333129757768 0.78331697013208 1 1
0.653297179182534 0.617580013593591 1 1
0.715783418368797 0.67853365250893 1 1
0.907887046179965 0.8666553029944 1 1
0.750819757892766 0.709092341467301 1 1
0.823238717469675 0.789842059276501 1 1
0.727381062446585 0.696502884449903 1 1
0.461216105801071 0.439712106377865 0 0
1.19444952556157 1.1275457173875 1 1
0.582638209462099 0.558200992199953 1 1
0.538184708358836 0.508876268322379 1 1
0.895382140932672 0.857314967503307 1 1
0.595188024479833 0.562368987393629 1 1
0.785066414484084 0.749408489714563 1 1
0.873130385253564 0.833922348911824 1 1
0.880737164550163 0.837169182632388 1 1
0.942015651665423 0.894308202448633 1 1
0.889211709537748 0.849458805768027 1 1
1.0271774077797 0.977162193311021 1 1
0.922708683410052 0.879170407464812 1 1
0.95834170436284 0.907034056894412 1 1
0.544702613943044 0.516117451339891 1 1
0.558002986162094 0.529068896092301 1 1
0.796385388988532 0.76337142723115 1 1
0.340642226729806 0.321694257392507 1 0
0.745696457222223 0.70761355945795 1 1
1.12083381962881 1.06388130476408 1 1
0.845641253209968 0.810061830711412 1 1
0.587021073247823 0.562208951731114 1 1
0.587170784754783 0.568911073935559 1 1
0.616059556598516 0.592619041570902 1 1
0.603887771900106 0.578750697152447 1 1
0.776659054623383 0.738834798113562 1 1
0.710458001417478 0.681739635630559 1 1
0.565395251899892 0.540144982624247 1 1
0.80794207913239 0.765571440078972 1 1
0.99624460213549 0.935324874976676 1 1
0.695321908518878 0.664745390139248 1 1
0.804512569747255 0.765675194535377 1 1
0.79276393629761 0.747474974011595 1 1
0.612249338600341 0.583637851739896 1 1
0.59889162450707 0.562091554159674 1 1
0.816202863037101 0.780857631458724 1 1
0.615069037794548 0.581961856100661 1 1
0.708614025207218 0.669514556859833 1 1
0.726985604668999 0.692467320939935 1 1
1.1308614870785 1.07812684512213 1 1
0.954312098462706 0.910364990810376 1 1
0.897121757155209 0.853519067202508 1 1
0.846672337959437 0.808437991957306 1 1
0.752665306047703 0.724852756553267 1 1
0.919021248461096 0.876369672672312 1 1
0.849546777245386 0.815472751927096 1 1
0.784841194717356 0.747391170412264 1 1
0.823058598424694 0.781615928899073 1 1
1.16407549620828 1.10257548300185 0 1
0.383527831851258 0.375313911643671 0 0
0.491544561530071 0.470430492815866 1 1
0.655039534244925 0.625718050992489 1 1
0.733880685229241 0.697951124668411 1 1
0.663960188884745 0.64144404930743 1 1
0.976654304437326 0.920707685165951 1 1
0.494948496482711 0.466247855916574 1 1
0.741666908688181 0.709626607645196 1 1
0.60112034415229 0.570016736628425 1 1
0.820967864985094 0.785126199955067 1 1
0.597197363719259 0.573240102717974 1 1
0.809102412183316 0.765138004117243 1 1
0.379452992110745 0.36375411621948 0 0
0.615697552199578 0.584195813326576 1 1
0.745630498761939 0.707746101596377 1 1
0.904444684549676 0.857568655657373 1 1
0.782102735245962 0.742191444415337 1 1
0.719827121791094 0.687703878961088 1 1
0.541592397074087 0.512711769237371 1 1
1.01389233788343 0.962797336777997 1 1
0.889921611604523 0.84459500362266 1 1
1.01846856679257 0.968841230843689 1 1
1.01588003790779 0.966819720368582 1 1
0.822015588657879 0.772058511771971 1 1
1.10718069882826 1.05236798342676 1 1
0.707216360551813 0.66906645531526 1 1
0.404585968218559 0.389927090941043 1 1
0.801317701233292 0.764974704586113 1 1
0.80253794243294 0.761500835999456 1 1
0.843594813264433 0.801288476662171 1 1
0.516347007374145 0.495785222150303 1 1
0.448410448445001 0.420587073741299 1 0
0.826740070434626 0.774473676177855 1 1
1.11401003470858 1.05759492698439 1 1
1.10072491193608 1.05203292010513 1 1
0.850730216938783 0.806585450697751 1 1
0.914038044426643 0.87130210813753 1 1
0.582483404138438 0.557857856193721 1 1
0.842826208849584 0.803013829846919 1 1
0.997622477022632 0.953074665916572 1 1
0.533818556490322 0.509128806250504 1 1
1.00680003772069 0.96315926195474 1 1
0.870793549893393 0.830412820415687 1 1
0.677870661248258 0.649505516318429 1 1
0.743946616081991 0.71175276643224 1 1
1.04161793891375 0.987178928029452 1 1
0.913431990707944 0.860213721392113 1 1
1.05402496885496 1.00546474220426 1 1
1.0479159378163 0.989647283366925 1 1
0.707730142766121 0.666464245351382 1 1
0.841610854400225 0.795252257278926 1 1
1.2236669047293 1.15978359500888 0 1
0.656388801030682 0.624390641742393 1 1
0.964102105555412 0.916090732386527 1 1
0.687399216705139 0.656611049099054 1 1
0.761576377099142 0.724318237669769 1 1
0.70830858593642 0.670600952289134 1 1
0.838730460965283 0.794660600708261 1 1
0.970637944992263 0.917030209843745 1 1
0.547004504180315 0.519259894671379 1 1
0.982365102440533 0.923202815331038 1 1
0.847852370990721 0.809177838031146 1 1
0.660450129586439 0.621104971333802 1 1
0.656008635343958 0.619156527293552 1 1
0.760233267120391 0.720227773208843 1 1
1.01969257461168 0.97016235988391 1 1
0.833480037680597 0.790336522271343 1 1
0.594174804231679 0.573367139478831 1 1
0.668228871381223 0.63369055865262 1 1
0.606119515595242 0.57716730853204 1 1
0.897415735995294 0.846127685906893 1 1
0.978127511675341 0.930750263531298 1 1
0.841537820327915 0.801746980577476 1 1
0.607903101970038 0.581961935725666 1 1
0.628977761153556 0.624266059233678 1 1
0.771327700467165 0.734423222910746 1 1
0.877456445575865 0.8321961418603 1 1
0.68225565500509 0.654221544679661 1 1
0.817044500260801 0.776411172564389 1 1
0.621140350645224 0.582040484634396 1 1
0.939364771102276 0.893112852982932 1 1
0.786735355392127 0.749721972496173 1 1
0.888433563147996 0.841900802481964 1 1
0.499472411098561 0.474565809235995 1 1
0.672659747213619 0.63222091711602 1 1
0.741663809662081 0.71029059148112 1 1
0.695851184437067 0.658536334451221 1 1
0.968332018552624 0.922730059253351 1 1
0.650304761161454 0.624892961676755 1 1
0.419515095751298 0.398170428782125 0 0
0.92820426576671 0.885315204263335 1 1
0.477648624131351 0.452817973979813 1 1
0.608997934089431 0.582512860986914 1 1
0.808465684341267 0.762836653195618 1 1
0.612877737584015 0.568524626315348 1 1
0.947478296539745 0.893719935968477 1 1
0.965052235788447 0.920252554019899 1 1
0.559790941536422 0.526918340777021 1 1
0.688549576571274 0.654320400746193 1 1
0.905579417886053 0.862737351685071 1 1
0.638651215578784 0.611150628860114 1 1
0.879768044434416 0.837824137434179 1 1
0.577785525887948 0.550222206199184 1 1
0.842943271173287 0.797326376271908 1 1
0.887891942393012 0.839592748802581 1 1
1.03151002995148 1.00351407438797 1 1
0.820360343899916 0.778554089984611 1 1
0.860299968070312 0.812375315076348 1 1
1.02457336985097 0.969527125871341 1 1
1.05075376718684 1.00959076655918 1 1
0.62496046611296 0.596475277621497 1 1
0.654143754807244 0.622669013316754 1 1
1.11715266203177 1.04677046152456 1 1
1.51974742408644 1.43136459558393 0 0
0.719541890841267 0.685013190259762 1 1
0.752623076232461 0.718777378916982 1 1
0.610013243766846 0.571186553501439 1 1
0.807902168551657 0.772651028974998 1 1
0.922154920519284 0.877567137620835 1 1
0.539262436225416 0.513627754667534 1 1
0.861490838073671 0.813454057854571 1 1
0.668814969524753 0.634028376228722 1 1
0.91926738988157 0.874544449263175 1 1
0.954522062433179 0.904914491410598 1 1
0.720433312415739 0.689003150085074 1 1
0.860509090451237 0.813464026503897 1 1
0.961402164620441 0.922677523572976 1 1
0.521579243610636 0.496047999216079 1 1
0.591135650445005 0.563077626889824 1 1
1.0975251239153 1.04813420491978 1 1
0.534312398345398 0.507464347950935 1 1
0.84351680818603 0.799979501661283 1 1
0.57931984471818 0.545405002535132 1 1
0.564384825644651 0.539523046990911 1 1
0.792769602793593 0.754624333999785 1 1
0.702173734562194 0.66472118797052 1 1
0.720471597840185 0.680906258846066 1 1
0.835978022112405 0.798401198403613 1 1
0.820122476870347 0.762287495933869 1 1
0.967507510976886 0.921631380215443 1 1
1.08835202114281 1.03732754179618 1 1
0.790783260415291 0.753486849399132 1 1
0.620517060411615 0.592045468932528 1 1
0.556151606427368 0.524009255055327 1 1
0.597324828097679 0.571680027886183 1 1
0.993811367700007 0.94701945316631 1 1
0.818442700312251 0.780879626920114 1 1
0.671592260037384 0.643707523892316 1 1
0.590534785883151 0.563915275693926 1 1
0.872017084125273 0.833850078318666 1 1
0.749712290017573 0.711426878555032 1 1
0.87095999212972 0.829305247301995 1 1
0.77833074405323 0.745123713936964 1 1
0.695269807734104 0.663091721436677 1 1
0.603829987092632 0.579355190282665 1 1
0.715512712450649 0.688183634828544 1 1
1.20734332420156 1.14913197752343 1 1
0.668087606996821 0.637857518186219 1 1
0.617584648683378 0.583561292367521 1 1
0.88358531908408 0.839978950828631 1 1
0.904646242364624 0.862816739600834 1 1
0.977772319481266 0.937383055439925 1 1
0.981738908206889 0.9364308436014 1 1
0.623848290303125 0.593846844252617 1 1
0.484298399547048 0.462538399045645 1 0
1.09849163752695 1.05353801070119 1 1
0.640462060476529 0.612506796572156 1 1
0.449032985702232 0.422588573194476 1 0
0.94544631864803 0.901160198757769 1 1
0.799619374618662 0.762889835075726 1 1
0.867305677111332 0.825718293765831 1 1
0.652960087186171 0.613756832173641 1 1
0.724342042092225 0.689317697034593 1 1
0.613609116630578 0.581304481808983 1 1
0.974504869166018 0.928505357016232 1 1
0.945025676279043 0.903540362346601 1 1
0.678754460444485 0.645115649981654 1 1
0.879784498972201 0.823466078824597 1 1
1.10311219519198 1.04069236267851 1 1
0.844871836169433 0.806407148967058 1 1
0.696324282082884 0.668374819091931 1 1
0.931046232456851 0.884819396257739 1 1
0.878661188170481 0.83597588878868 1 1
0.798083291028626 0.759320414813264 1 1
0.957866081867905 0.908414898611648 1 1
0.940690181260266 0.898605401925546 1 1
0.908310434375857 0.860222228047797 1 1
0.722154285784495 0.683889796943005 1 1
0.710551507224533 0.679330251698627 1 1
0.872861779008887 0.821979941057924 1 1
0.810714564199492 0.766008414373026 1 1
0.747439455607731 0.711892579016879 1 1
0.69553655990122 0.657424810247518 1 1
0.728295733861102 0.697655206346116 1 1
0.564200036539308 0.537292897850231 1 1
0.779766785897076 0.731537271845192 1 1
0.971420461052995 0.910934166846963 1 1
0.869507592756291 0.830393418435614 1 1
0.570073687518793 0.54447792202949 1 1
0.80886679589014 0.763078096969399 1 1
0.817045712741138 0.78260394295021 1 1
0.668148794342266 0.636562895851465 1 1
0.627242022674462 0.598632753358115 1 1
0.589077060355765 0.558238937554201 1 1
0.726657824383244 0.692028063752797 1 1
0.881985678173089 0.840293920575218 1 1
0.762644233497424 0.723424741512451 1 1
0.930604735460735 0.885855368643732 1 1
1.04497440594779 0.987228476626761 1 1
0.797131681116357 0.758712857745866 1 1
0.87133379814649 0.834611013358481 1 1
0.922034305722267 0.878091800787768 1 1
0.543517883388706 0.513911103833178 1 1
0.907871916300658 0.862711628112015 1 1
0.901537474518991 0.855369628017576 1 1
0.646422623227347 0.608861912494833 1 1
0.858980330504031 0.81999127465121 1 1
1.00132896308655 0.955513192697387 1 1
0.892679831122515 0.85227526672061 1 1
0.938542903647154 0.90118173918536 1 1
0.792350471115641 0.745800010102187 1 1
0.79390916717334 0.754854179002397 1 1
0.681518002927333 0.654856317327965 1 1
0.83599700964687 0.792471976816512 1 1
1.08430162710143 1.02793548621807 1 1
0.929678250769193 0.887966630217674 1 1
0.588047563779546 0.548555231024898 1 1
0.676976611589889 0.647277052127618 1 1
0.608997136622129 0.581613386044575 1 1
0.770110439655378 0.734203258759346 1 1
0.753204391744623 0.711612971364489 1 1
0.774035143393735 0.729761339442122 1 1
0.631896953612172 0.60286536088816 1 1
0.976528280312672 0.930862667808875 1 1
0.923466000167844 0.877156781170307 1 1
0.756830200919193 0.711259817280443 1 1
1.00535083304396 0.947595414772081 1 1
0.879163457230914 0.841288674721336 1 1
0.973592649681553 0.930710253898024 1 1
0.494001034482342 0.475459973271044 1 1
0.432498677885732 0.417611536161129 1 0
1.03426667543964 1.00120282587456 1 1
0.639508445303897 0.607280386868582 1 1
0.900528620879653 0.84988776706971 1 1
0.782386373659417 0.746376273748823 1 1
0.806222719141397 0.764882636085977 1 1
0.968385870324032 0.92437605955227 1 1
1.14455792323313 1.08653919088817 1 1
0.571779881377138 0.542995516050059 1 1
0.612064433307234 0.576268840650683 1 1
0.547840658528812 0.533237052112532 1 1
0.998414246050618 0.944669850122694 1 1
0.867547092165103 0.826862191245592 1 1
0.553230323263506 0.535537501711388 1 1
0.847312673855409 0.80610267248481 1 1
0.747753198640619 0.7006852491508 1 1
0.801978634692359 0.77397538093245 1 1
0.909796418327732 0.864664596135945 1 1
0.499725290170073 0.476229155162753 1 1
0.465073558777002 0.438206128028553 1 1
0.571788203693442 0.54473512630881 1 1
0.725371072005134 0.681420298335714 1 1
0.514406688587293 0.48267857322522 1 1
0.815109767933347 0.774973585917872 1 1
0.678928194023298 0.637802391064493 1 1
0.856535129448702 0.820742979090528 1 1
0.714222833940293 0.677507761159283 1 1
0.983847297168321 0.945298747193345 1 1
0.538682754574554 0.503409352369518 1 1
0.649754640268614 0.625009116009171 1 1
0.80154376037326 0.766416146733935 1 1
0.87964144995031 0.840104306943403 1 1
0.908188255447775 0.857771974625705 1 1
0.77717426506616 0.73298265990803 1 1
0.799644153758804 0.76349166004964 1 1
0.740934512204917 0.700165415194341 1 1
0.980175978831769 0.933543321913939 1 1
1.09739740274532 1.04217815039225 1 1
0.971663221809869 0.927490934864864 1 1
0.663811912203633 0.63115382913003 1 1
0.864044212806933 0.812902145625986 1 1
1.08842036594809 1.02795734510494 1 1
0.578259757531727 0.551508527499743 1 1
0.50316804146242 0.483135044775266 1 1
0.862560616030423 0.822976006854823 1 1
0.872878013192883 0.836153372187203 1 1
0.827914068407599 0.785753023760366 1 1
0.809082456160629 0.765044911808746 1 1
0.751667118477269 0.710716518083964 1 1
0.95084762620715 0.903925136015144 1 1
0.918744096987586 0.873637590683353 1 1
0.580465545618243 0.553226899150067 1 1
0.62537571739031 0.591809390603425 1 1
0.970411630661631 0.923726150778667 1 1
0.787851247368018 0.745537368681031 1 1
0.994928594994212 0.947980992910089 1 1
0.956962019981769 0.908293229396518 1 1
0.806232560955288 0.762925368781839 1 1
1.09527985506125 1.03228358100704 1 1
0.902249788532653 0.855603313747257 1 1
0.582278832203185 0.560925109042147 1 1
1.02033800578094 0.962842226815412 1 1
0.932411524665135 0.884679794981348 1 1
1.03940929150603 0.980140322964297 1 1
0.834707795956067 0.795028627320068 1 1
0.659849243354579 0.623870913271224 1 1
0.778344185044973 0.7427942785641 1 1
0.643504536300293 0.606601708711366 1 1
1.13017012737942 1.07571301440072 1 1
1.076530281188 1.03130026300004 1 1
0.585398527251735 0.561557530718324 1 1
0.71657616454217 0.68238844169977 1 1
0.828018146638341 0.793789730608271 1 1
1.07186007460774 1.02257480657671 1 1
0.720519064346815 0.686237562165279 1 1
0.942291778328417 0.88678259703389 1 1
0.948969946152861 0.895545032212257 1 1
0.753095368203018 0.721903067064879 1 1
1.09932269817625 1.04904732961962 1 1
0.802414674503933 0.773162293570015 1 1
0.560758714348692 0.532642681402266 1 1
0.81603492018096 0.775708732918509 1 1
0.750033050923429 0.711343205836281 1 1
0.549830441397936 0.520993987835572 1 1
0.852919824150043 0.813678018597999 1 1
0.892865769709194 0.848016783410241 1 1
0.624882181597094 0.595542158023629 1 1
0.611388762989185 0.582068840052676 1 1
0.653550792682032 0.621102592972325 1 1
0.806269916755484 0.764398953271157 1 1
0.916293345267519 0.868294725164365 1 1
0.719180333906211 0.687141399816353 1 1
0.608213199630744 0.587614860212462 1 1
0.772998939043016 0.736756131558999 1 1
0.991291537953519 0.941700214820892 1 1
0.735592199268856 0.698765009797736 1 1
0.735578121825651 0.698180743069144 1 1
1.03984545313354 0.999470361732502 1 1
0.708347992873438 0.675375406470898 1 1
0.837767629221583 0.800708648744125 1 1
0.493628957900665 0.467795499610453 1 0
0.936329362449611 0.886960487006778 1 1
0.778909538488872 0.740699633015256 1 1
0.644858191443955 0.617581444635664 1 1
1.03190567541722 0.983987213235168 1 1
0.775049253245059 0.743217699726229 1 1
0.729151373159293 0.700275243307679 1 1
0.751743435748725 0.71327517330727 1 1
0.786916902069023 0.746708392256745 1 1
0.970817479455912 0.931629421053157 1 1
0.550857050730885 0.527373725160242 1 1
0.825059023171282 0.786687139823381 1 1
0.925553929142138 0.879011964939745 1 1
0.763084905864754 0.726856556702707 1 1
0.659581520469948 0.624208026125019 1 1
0.66198476609492 0.635481212205607 1 1
0.627086395593012 0.593600875467246 1 1
0.899230241555983 0.860136146708426 1 1
0.872373406006894 0.822944732589656 1 1
0.939130284765528 0.889989955145582 1 1
0.868491515333188 0.831536012181497 1 1
0.793465799405489 0.758510267428671 1 1
0.883111646564953 0.843202418301892 1 1
0.78718466961046 0.751566388731875 1 1
0.755664624918041 0.717495069302742 1 1
0.655697570283252 0.620312276292234 1 1
0.602146744040432 0.579285841818977 1 1
0.825007190870728 0.789848507845785 1 1
0.772698223323553 0.735777931666945 1 1
0.758694751490199 0.720998161639262 1 1
0.797513926207716 0.758498657805954 1 1
0.679130183285183 0.647657258801851 1 1
0.748862726860409 0.712199822946681 1 1
0.931996036392963 0.889494806790765 1 1
0.647491487594242 0.623250319605826 1 1
1.01185516329416 0.958317153063901 1 1
0.80715648944719 0.771741590898999 1 1
0.666443794335174 0.62701695574856 1 1
0.981715973787949 0.926451648150719 1 1
0.708618825423898 0.669194220686298 1 1
0.966483761911086 0.918814219009154 1 1
0.589947030365931 0.559293218605612 1 1
0.805663910576926 0.771802526860797 1 1
0.501926286938649 0.476852985950837 1 1
0.779294425630898 0.739127460276582 1 1
0.759775559651523 0.732501964266856 1 1
0.645792805973986 0.615683198383564 1 1
0.952235330827692 0.905195914101484 1 1
0.989907374798025 0.945305656420507 1 1
0.867828494410374 0.821487447726397 1 1
0.710546022379482 0.669607389306409 1 1
1.08340590887461 1.01771552619969 1 1
0.844706295824883 0.799910464740469 1 1
0.770901771657489 0.736460604667764 1 1
0.998281878558036 0.951771228746729 1 1
0.901543576653688 0.861118599472985 1 1
0.893515726350955 0.857562696135745 1 1
0.955894435709825 0.910485865476123 1 1
1.07183807633151 1.02195849232354 1 1
0.915901803717988 0.860462666240812 1 1
0.594059081758874 0.561043696395257 1 1
0.643368786683621 0.616746506437662 1 1
0.730442586921137 0.694484311961103 1 1
0.692566785941718 0.640445751979364 1 1
0.715506732495854 0.687484996898671 1 1
0.874440506782257 0.830393961532162 1 1
0.95351264429051 0.914628493379625 1 1
0.779071863528952 0.735566281362811 1 1
0.888823782193309 0.846835339260127 1 1
0.940625597845744 0.898179086803039 1 1
0.474029575388216 0.451233639928718 0 0
0.731042128246231 0.69628285574175 1 1
0.773947842397682 0.734698920769187 1 1
0.716265741452914 0.67570333280779 1 1
0.978629249257585 0.934833527053729 1 1
0.812040977042205 0.772825250234382 1 1
0.951114954984102 0.911101716762372 1 1
0.936984886788677 0.892974611008414 1 1
0.533958817355187 0.507560739054445 1 1
1.29916479309864 1.24219543810647 1 1
0.523212853094777 0.494701329146247 1 1
0.695702757310325 0.660390542135115 1 1
0.800802298130898 0.759981415834485 1 1
0.432177762273874 0.410729167152827 0 0
0.845652416853285 0.808907948055106 1 1
0.66290395181904 0.630427297029775 1 1
0.703697414487368 0.663394699773329 1 1
0.680399481085115 0.648973018890904 1 1
0.465198423096344 0.444611409456375 0 0
0.878085083150458 0.833117135901086 1 1
0.73573725398814 0.703000327883535 1 1
0.557434320891388 0.528219336908908 1 1
1.11954654601347 1.06599353891784 1 1
0.714438019303014 0.68397392534504 1 1
0.758900795783476 0.723573287892328 1 1
0.458126205008691 0.435236436408943 0 0
0.714460802395001 0.67911401339555 1 1
0.993559840863756 0.948952011344025 1 1
0.778354113336892 0.735196279348963 1 1
0.823266871057445 0.783998111447472 1 1
1.1184517861511 1.05804856071569 1 1
0.772618028729796 0.734328405780931 1 1
0.946814365157936 0.900191035352114 1 1
0.903670984359233 0.85185266405857 1 1
0.539045542569612 0.511148957195418 1 1
1.05793227082248 1.00861370272101 1 1
0.647963371840919 0.619791927787817 1 1
1.00865973640916 0.954603675447394 1 1
0.66394402180816 0.628252557211803 1 1
0.66111654668011 0.634512636828442 1 1
1.01249428122584 0.970987116469137 1 1
0.879569414616031 0.840388976400887 1 1
0.785100839233004 0.747322294906275 1 1
1.04397412349744 0.999593519142611 1 1
0.575939750749861 0.547665861362727 1 1
0.673442007553659 0.644911844005994 1 1
0.598340483905776 0.568808502343645 1 1
0.564471635467546 0.537386755025731 1 1
0.765859211183319 0.726276758463728 1 1
0.857659718774294 0.813347121289279 1 1
0.477127327128404 0.44889495093546 1 1
0.640163946914787 0.610145716593038 1 1
0.691380378508888 0.655577905534935 1 1
0.930792558993492 0.888166008256676 1 1
0.780187541139661 0.74621552359206 1 1
0.569257049058798 0.539395813508026 1 1
0.921505159855464 0.872697493331113 1 1
1.0558099760538 0.991494170768959 1 1
0.846370499413443 0.808580694890296 1 1
0.940606343169498 0.895472449447653 1 1
1.18399100664284 1.13253205216274 0 1
0.880295060515896 0.839935253360363 1 1
0.708025421820303 0.675336843333871 1 1
0.794784736898835 0.750473387419905 1 1
0.805710748563872 0.764413201692421 1 1
0.689663455390171 0.657035428133042 1 1
0.681145111570793 0.654208631340669 1 1
0.935731618510825 0.884667614090967 1 1
0.877569652617346 0.838800582461921 1 1
0.672675080458268 0.642277005925768 1 1
0.502308303916935 0.475633456641309 1 1
0.604201959957587 0.568024631865738 1 1
1.14854303906857 1.09017966007713 1 1
0.792095695548738 0.755759913534559 1 1
0.248570509970522 0.245967930979936 0 0
0.801571644600849 0.765959323558702 1 1
1.15736305022551 1.10081737684073 1 1
0.703305450762336 0.665073332466951 1 1
0.793542298691635 0.749571099880235 1 1
1.08590701570845 1.03455398667841 1 1
0.696584727536178 0.661901358937233 1 1
0.666462901830713 0.632774149038234 1 1
0.332593118155617 0.319256050004925 0 0
1.00224832600132 0.950624626096002 1 1
0.781128768642535 0.743827517815931 1 1
0.672696255803617 0.640295624154394 1 1
0.518134215186835 0.494387391855054 1 1
0.627104824184156 0.594931407238514 1 1
0.564382113286904 0.524973933326383 1 1
0.839484864157481 0.796142819595518 1 1
0.618429358250532 0.587972945377434 1 1
0.600734927058557 0.574625821875867 1 1
0.656049808431204 0.626881884732587 1 1
0.833086039806382 0.792201167115595 1 1
0.901863761635554 0.850967859501458 1 1
0.830071892794579 0.797172875928868 1 1
0.789946392977008 0.744815378342259 1 1
0.722464781102648 0.686077525243863 1 1
0.95242771710121 0.905682011400768 1 1
0.628417735242981 0.599166192821048 1 1
0.738751208583243 0.701452670217546 1 1
0.868257559198988 0.826929451518168 1 1
0.450838151437587 0.430107721678199 0 0
1.10006314255931 1.03465018734171 1 1
0.637927986855014 0.609945666169284 1 1
0.84647095615958 0.803273054384454 1 1
0.876884105287899 0.839331775368264 1 1
0.970553552951145 0.925940629205988 1 1
0.661722088777352 0.62155187913342 1 1
0.828560656750645 0.785149826675949 1 1
0.56087974857885 0.532934779118438 1 1
0.325248833854639 0.311512475028147 0 0
0.703977962218039 0.660900900098018 1 1
0.870252930981921 0.831681017482692 1 1
0.710489474211027 0.675032567787269 1 1
0.746592615335022 0.706863374560239 1 1
0.652964157379757 0.625592177417979 1 1
0.795927086154676 0.75321042290091 1 1
0.676897038712941 0.642145315438166 1 1
0.803553953503851 0.765351237412548 1 1
0.707909355278974 0.677649840608981 1 1
0.743658585406774 0.704679864410485 1 1
0.946628501261221 0.903098021915379 1 1
0.670312404235033 0.635541222876629 1 1
0.843829421963334 0.808689070987727 1 1
0.650664263876551 0.625511612475157 1 1
0.813599140839777 0.778374248010951 1 1
0.803110163576035 0.756652172953569 1 1
0.900877142544643 0.855627189495732 1 1
0.86731721189315 0.818071373483477 1 1
0.798712970181247 0.757072948177542 1 1
0.708923392301759 0.678060059947573 1 1
0.606376036714326 0.574749685411684 1 1
0.917301470559293 0.86923632767926 1 1
1.0646497784794 1.00387382570194 1 1
1.02426977536335 0.974471681388068 1 1
1.10702941115032 1.03457954603402 1 1
0.820070671353104 0.779516434423327 1 1
0.968269869399329 0.924571164827131 1 1
0.951040318630641 0.901788954871322 1 1
0.83621988550295 0.794392614352657 1 1
0.769719974968773 0.735742637967374 1 1
0.927774550968695 0.878839285262606 1 1
0.807453897713867 0.777089403806179 1 1
0.86828579549435 0.823400446948658 1 1
1.05842632295155 1.00233189989953 1 1
0.955817209741974 0.903241773181568 1 1
0.94407947133675 0.898774748004753 1 1
0.675210778915417 0.64431843560487 1 1
0.776062693626877 0.748788511124727 1 1
0.819878408188528 0.778521245796778 1 1
1.12893894530199 1.08279447576931 1 1
0.953890363949971 0.8988152045396 1 1
0.845402228073191 0.806724629566415 1 1
0.92191043247439 0.875146157625908 1 1
1.31680538904047 1.24336472746123 0 0
0.953290027391891 0.910627437424644 1 1
1.079487909341 1.02553013983159 1 1
0.654893381259231 0.623875920325494 1 1
1.31261293208389 1.24462337639256 0 0
0.405124315090317 0.375775518043379 0 0
0.612779368791839 0.581993788214289 1 1
0.905347963346313 0.856180489736016 1 1
0.570257726648599 0.544766657713083 1 1
0.640148662233408 0.608334306417517 1 1
0.805438970487426 0.765549325726122 1 1
1.0042707922361 0.963261852635654 1 1
0.775546659702417 0.726401543261888 1 1
0.641837336172785 0.610260647483514 1 1
0.867587277874293 0.826818795542537 1 1
0.927256207490589 0.89272815801144 1 1
0.927001492282371 0.885153955581584 1 1
1.15006403847935 1.10021652559461 0 1
0.484554794702303 0.460309885866939 1 1
0.775794598434787 0.731333743917126 1 1
0.317415271723475 0.300680371323905 0 0
0.510360530380457 0.483048683240769 1 1
1.01816757976141 0.96500467949295 1 1
0.624125669805117 0.596196986632561 1 1
0.837758784289465 0.801092138151183 1 1
0.841486900561942 0.797981539003404 1 1
1.179730195128 1.11577702000718 0 1
0.914641701841638 0.860977696674127 1 1
0.782214916674631 0.74835087367624 1 1
0.647650359860173 0.62734100184226 1 1
0.691146153914712 0.660775128361516 1 1
0.748564564544294 0.702667599463432 1 1
0.567641597281113 0.545066808255351 1 1
1.11694426608508 1.06288241691243 1 1
0.855356039551904 0.808343655074178 1 1
0.913881745016031 0.869722725072248 1 1
0.790176622195729 0.751293121888082 1 1
0.66420819418791 0.629638903824535 1 1
0.58236507999464 0.556168065751044 1 1
0.820729497079857 0.784868878208602 1 1
0.951232285724439 0.906605491402975 1 1
0.726389174326558 0.690542285315279 1 1
0.567800289998652 0.541806790987181 1 1
0.935467558024811 0.889798541011217 1 1
0.848020724746019 0.808759248730847 1 1
0.55970260965253 0.530137914323914 1 1
0.790490066526953 0.754987757049141 1 1
0.937265920423947 0.888419715137288 1 1
0.953521632655383 0.907559257909216 1 1
0.555707922494059 0.525449890947332 1 1
0.82415363882553 0.789077141082491 1 1
0.675302659224287 0.643521533155678 1 1
1.12462871701269 1.07442181148709 1 1
0.634916828909612 0.59494938072986 1 1
0.851393283462232 0.809786844312063 1 1
1.0162538195155 0.965126310287028 1 1
1.02045461998141 0.961017307144778 1 1
0.756802976724058 0.713760259001909 1 1
0.666244108491243 0.631108646923361 1 1
0.731940851097536 0.700154861315662 1 1
0.794993195533089 0.762770959845058 1 1
0.580669745236499 0.557496070134209 1 1
0.806015504203438 0.783434176302786 1 1
0.832059124434937 0.780030167212888 1 1
1.00119669625279 0.952108349881812 1 1
0.745983509362082 0.707937109250291 1 1
1.03276612991698 0.976528374694392 1 1
0.956483930822291 0.914195755756093 1 1
0.807063983645943 0.765190468587462 1 1
0.401277463034592 0.382860522907603 0 0
0.914116407751105 0.874377699142889 1 1
0.833745716912336 0.793883350502359 1 1
0.645321987326417 0.614765677019333 1 1
0.878287000441157 0.826064425322787 1 1
1.02618485334779 0.973001648031507 1 1
0.78802159544158 0.752033367334928 1 1
0.922025240219795 0.868245848674454 1 1
0.71941208964414 0.68040242662831 1 1
1.03060368136392 0.975782864577132 1 1
0.813914654819004 0.769663383237485 1 1
0.806436802930947 0.766693644005788 1 1
0.873005753825582 0.83004235549742 1 1
1.04964340593162 0.996913525431563 1 1
0.852313371057661 0.807025222753413 1 1
1.05929852151485 1.00430525217147 1 1
0.880573502923367 0.84485181000249 1 1
0.932834247660822 0.885269077587923 1 1
0.922632216157902 0.884820718775017 1 1
0.866801406138345 0.827440637617122 1 1
1.24721748507258 1.18006949857912 0 1
0.480853780225686 0.454931328516484 1 1
0.784497111411816 0.746441780682325 1 1
0.902242061410847 0.861771828464629 1 1
0.685250803507538 0.649543666145366 1 1
0.685740127604573 0.651417507049128 1 1
0.584231949279252 0.559075347592902 1 1
0.937602444748648 0.88891439803725 1 1
0.640049000744829 0.60698183894742 1 1
1.04902961597494 0.995615058967432 1 1
0.837134969498783 0.793485815633327 1 1
0.68947255128397 0.656162804347233 1 1
0.526949706494403 0.498331139972262 1 1
0.828220550924354 0.791725245453646 1 1
0.778313177509129 0.741282086942101 1 1
0.885848647704064 0.841233160447275 1 1
0.698770931997146 0.658381328889312 1 1
1.0829269181141 1.03093185220696 1 1
0.857115547122689 0.814605125068116 1 1
0.754810176867595 0.721764553929429 1 1
0.824737682830366 0.787468197521826 1 1
0.800600028353845 0.756565297723757 1 1
1.01935080158054 0.973461257957189 1 1
0.830960174064826 0.791372355843995 1 1
0.911977203715106 0.869306989406083 1 1
0.88228521807277 0.841035317834748 1 1
0.63398524550758 0.607412091675247 1 1
1.02892357715952 0.97539569562254 1 1
1.00440497115227 0.958871368133163 1 1
0.936461430757595 0.8863659008245 1 1
0.910219975364285 0.86545243214873 1 1
0.564887686670046 0.538500892731199 1 1
0.522494510718285 0.49514117739372 1 1
0.849808291414228 0.812460392913075 1 1
0.731985794432122 0.701732635673164 1 1
1.15115247532453 1.09826352625871 1 1
0.830487542391233 0.785216050968196 1 1
0.711443619676555 0.674329468850529 1 1
0.825122427992662 0.787130221768601 1 1
0.862957830808153 0.821684102869231 1 1
0.927782500567194 0.883037680231936 1 1
0.591094788782098 0.565326084399272 1 1
0.905715120039808 0.862320100571417 1 1
0.837515659222867 0.7893282775061 1 1
0.924271794456165 0.88545400505526 1 1
0.849756154894937 0.806708223925289 1 1
1.00941813934522 0.963509828869757 1 1
0.68392424745527 0.654190480195086 1 1
0.578789837542949 0.556280851694738 1 1
0.984906031037518 0.930207989652513 1 1
0.557715957208131 0.533021749410397 1 1
0.840403327732832 0.795159328051874 1 1
1.01291098737615 0.96082823904062 1 1
0.8698261016616 0.831146975058866 1 1
0.933688814888453 0.8836876665867 1 1
1.04708201401713 0.999534066131293 1 1
0.726041069671008 0.693101402810573 1 1
0.695223368960056 0.661547703678917 1 1
0.910446674784312 0.875692567895935 1 1
1.04242193241432 0.995487375723514 1 1
0.818591065160453 0.771419002512396 1 1
0.913735799028383 0.867852470919178 1 1
0.858857869921722 0.815063493299457 1 1
0.878417351638452 0.834888546776942 1 1
0.941163201951288 0.894966553281776 1 1
0.647151893686529 0.614435962069154 1 1
0.887570833443324 0.851706166906925 1 1
0.612888851006698 0.577312078331582 1 1
0.64345476889942 0.614951735431458 1 1
0.688048702209982 0.656463047301786 1 1
1.14379365234265 1.08165270973502 1 1
0.549204187340401 0.519235110631061 1 1
0.823543040091647 0.790975444953187 1 1
0.62816699844935 0.603272570553283 1 1
1.05526363882894 0.99653374442811 1 1
0.501083681843534 0.475096007217922 1 1
0.529226366917065 0.505960409720497 1 1
0.72557627821463 0.690617893066704 1 1
0.761922207382445 0.723769572547927 1 1
0.736836377859937 0.698840507194748 1 1
0.6219220170696 0.589796278212492 1 1
0.725295092371454 0.689734955262272 1 1
1.13435250643285 1.07414217874485 1 1
0.70329460816911 0.671238740609243 1 1
0.907101705965782 0.863125430172796 1 1
0.557436153231904 0.53260171774447 1 1
1.07215277721064 1.01457755771885 1 1
0.740591579849264 0.71157962034706 1 1
0.799068330921569 0.757929999403087 1 1
0.752924506166876 0.709904095044791 1 1
1.04031624308768 0.984769861461977 1 1
0.671261430925811 0.639139095620928 1 1
0.745145226007953 0.701511291848905 1 1
0.845319407407701 0.800759622699153 1 1
0.902004007045063 0.856961085139668 1 1
0.74987974559284 0.709235484787462 1 1
0.892624558002862 0.847091776428269 1 1
1.12838494171363 1.07292749493931 1 1
0.73199410552479 0.695795920763331 1 1
0.762238540548526 0.732654206606531 1 1
1.12552857294834 1.08029891508946 1 1
0.682084580183436 0.647934705579248 1 1
0.949095189145777 0.901239641982535 1 1
0.843047743866507 0.799902053001888 1 1
0.629419680257043 0.598950945424777 1 1
1.08648510788789 1.02749227664158 1 1
0.804881167148367 0.767166182126388 1 1
0.701607057246545 0.672582844707969 1 1
0.676055060920013 0.638769953489499 1 1
0.737774390869904 0.705209776853328 1 1
0.886868385829191 0.850845942868106 1 1
0.943506224021138 0.89183958371969 1 1
0.767062873531777 0.729273849579965 1 1
0.487039317370886 0.455205704057079 1 1
0.955544554294421 0.906962291600329 1 1
1.12833527355745 1.07140620228 1 1
1.00486714964142 0.948741840814684 1 1
1.07907003768874 1.02919804649236 1 1
0.744577290290237 0.715707018538718 1 1
0.6818301069404 0.649424721864133 1 1
0.999167419132277 0.951188621257677 1 1
0.768780409699155 0.732237127914965 1 1
0.916858449693872 0.853815363782343 1 1
0.620818547146926 0.599534929615974 1 1
0.993627470361277 0.94734483694321 1 1
0.855096055009278 0.814020252645685 1 1
0.73297507804034 0.688250327328629 1 1
1.12836507856233 1.07252552630088 1 1
0.741880562490632 0.707319112675235 1 1
0.757163031595868 0.716859284530731 1 1
0.886737009914095 0.846685806165705 1 1
0.655419608117899 0.621364453744173 1 1
0.851968449145681 0.810437421666557 1 1
0.726757583331599 0.685003741776869 1 1
0.541456924795768 0.520218435132789 1 1
0.718016625449806 0.681538766417164 1 1
0.641111967065762 0.610493392779158 1 1
1.15415637411042 1.10100622880714 0 1
0.791096634814812 0.754460680982027 1 1
0.732494590957076 0.696477498473131 1 1
0.835449998072513 0.795527414753133 1 1
1.03320503827977 0.976126411403131 1 1
0.807267109169224 0.771177960065729 1 1
0.633334033352349 0.601308604490572 1 1
0.669841727545062 0.641290130463685 1 1
0.778809649614492 0.742822038037387 1 1
0.902654293693092 0.863525169486528 1 1
0.971365323383912 0.92216093726675 1 1
0.796571697895598 0.763814909754356 1 1
0.946365775750836 0.899135611929885 1 1
0.794121261126711 0.754855197151872 1 1
0.685076381228332 0.649129879374693 1 1
0.820873226751063 0.784459501483715 1 1
0.785323003523556 0.749292505223853 1 1
0.713347830223702 0.679328807519883 1 1
0.908563308976856 0.870776249289273 1 1
0.3658316108144 0.351321740571204 0 0
0.951025738385976 0.903641860784137 1 1
0.955449370770547 0.906958368990223 1 1
0.77536557736791 0.730449923993274 1 1
1.16001584057721 1.09493573176731 1 1
1.16895974123897 1.10571588677931 0 1
0.885346691484004 0.841299130062994 1 1
1.07324657286433 1.01267835273008 1 1
0.868760621650064 0.826532853762024 1 1
0.722467892802618 0.689824954927824 1 1
0.822582527938989 0.780463647077814 1 1
0.77052416517657 0.737295803863929 1 1
0.679631632631531 0.647660122755839 1 1
0.485436049646192 0.468014557510934 1 0
0.778494515686036 0.752717384549328 1 1
0.965124014519942 0.919631072750883 1 1
0.388638163067773 0.370051680748838 0 0
0.74750643847312 0.706661708358592 1 1
0.728275754188602 0.69451513329301 1 1
0.623519743177641 0.594790482473082 1 1
0.670329443858731 0.641469585661238 1 1
0.87646922725338 0.834404583962997 1 1
1.21038627359037 1.14912925535482 0 1
0.947892853060729 0.904878457058182 1 1
0.568962601463214 0.546731745075654 1 1
0.634259630259936 0.605743461009526 1 1
0.833919691590923 0.788435390478651 1 1
0.843486814143526 0.807649875094804 1 1
0.606760721455984 0.574345547479027 1 1
1.04555331367934 0.999049294415959 1 1
0.745627089632699 0.714056129638409 1 1
0.907359310245513 0.866751922089735 1 1
0.754462292545692 0.71446180733241 1 1
0.963111798107016 0.918181525271947 1 1
0.435927671673118 0.408123470976531 1 0
0.842706781816683 0.805425644964534 1 1
0.735927651115935 0.690235289800936 1 1
0.729758096366027 0.695102972279275 1 1
0.828761321857522 0.785575956485667 1 1
0.991304224430034 0.942481179600249 1 1
0.399595561445586 0.381205994411661 0 0
1.06291204133134 1.01324221791076 1 1
0.580581337401248 0.560555564271976 1 1
0.83794062800029 0.80035942465853 1 1
0.98731476694833 0.936992933933978 1 1
0.815249221829808 0.766625127497832 1 1
0.908763980918539 0.85836983588781 1 1
0.888888381605769 0.845174581173844 1 1
0.644456324375752 0.614143634700771 1 1
0.906145911549862 0.860987744147314 1 1
0.856825696711629 0.811741210129009 1 1
0.599979698734823 0.574142358021137 1 1
0.84751062521445 0.807759312310138 1 1
0.978609828099601 0.925951532540294 1 1
0.728952833060881 0.689759057286275 1 1
0.658378546327878 0.627812388137072 1 1
0.495580008305439 0.468457798946286 1 1
0.704339666336321 0.666478123635925 1 1
0.815476689055517 0.770739306024974 1 1
0.957785873286865 0.914287293215508 1 1
0.715820964897797 0.678156351271432 1 1
0.927444231234069 0.883293006514184 1 1
0.84840392817546 0.810138908371579 1 1
0.897800494527535 0.845124156762976 1 1
0.740262668009049 0.701503401691217 1 1
1.12214085977968 1.0675936105194 1 1
0.988738275551417 0.944617143452997 1 1
0.759752964048729 0.727098652873772 1 1
0.940571310274308 0.900000281212101 1 1
0.748618885308681 0.721359138660932 1 1
1.09906365043811 1.04996678225917 1 1
0.713166396328044 0.675433880636074 1 1
0.953670944901995 0.894707337385873 1 1
0.711353060099764 0.67403253508792 1 1
0.822881836573044 0.788228454181886 1 1
0.755450749728001 0.719038714286678 1 1
0.797177357759897 0.762480803909849 1 1
0.960844079044582 0.91097664203363 1 1
0.76123893746021 0.71755718928894 1 1
0.696626728510662 0.667253232568064 1 1
0.774314069481632 0.726614576709552 1 1
0.68581263057455 0.655712655105707 1 1
0.781193274587444 0.745571167139305 1 1
0.837414966640762 0.795050705080048 1 1
1.10144227770367 1.04196721928151 1 1
0.750338032705321 0.706431193715205 1 1
0.927906773133812 0.887773671561686 1 1
0.593430397970024 0.566145684115353 1 1
0.59592489323571 0.569277895215004 1 1
0.569041430037415 0.542862815499728 1 1
1.09891234725736 1.03617254043025 1 1
0.718707865290028 0.688346881822931 1 1
0.969610663983745 0.920647411053552 1 1
0.783854069652827 0.747766565844527 1 1
0.774899191922682 0.730105534722602 1 1
0.84442661733941 0.803836990280831 1 1
0.465227393902114 0.444116927329082 0 0
0.887978130568905 0.842848070016831 1 1
0.689394766644862 0.651038418135002 1 1
0.89199353326442 0.848572068875173 1 1
0.99648007129477 0.941075507285391 1 1
1.15961645914766 1.10126369665547 1 1
0.87586340409823 0.822099923670508 1 1
0.79870648635627 0.765364694946989 1 1
0.662331211417262 0.63116873737744 1 1
0.890614918124358 0.823996581931745 1 1
0.662349542291176 0.628497181571653 1 1
0.860694829658802 0.819999305091966 1 1
1.15654750483924 1.1014854754005 1 1
0.959351606909 0.911808423696833 1 1
0.646367541684533 0.611370128232359 1 1
0.770453920739974 0.73865044779238 1 1
0.954402905516168 0.904131142835241 1 1
0.961762220716171 0.925904066111574 1 1
0.772456637053808 0.738438467325893 1 1
0.931196198492645 0.906014794559491 1 1
0.967155118484075 0.915664663019766 1 1
0.919939486933748 0.873834881012163 1 1
0.589503026543314 0.566741094588548 1 1
0.544943121839281 0.517879334561186 1 1
0.937003185162193 0.901364828880992 1 1
0.900087591647291 0.855949053674327 1 1
0.721431088999418 0.678344172630304 1 1
0.975428576416508 0.929153915765354 1 1
1.10180322952523 1.04556398871273 1 1
0.863101394672551 0.821132634291758 1 1
0.974563488101925 0.934006607502542 1 1
0.614675085144152 0.589156731701935 1 1
0.468770572387365 0.437290459111168 1 1
0.883013361971295 0.832620605796624 1 1
1.0366235183502 0.98558930915763 1 1
0.892083409632012 0.852469572561739 1 1
1.05884241233228 1.00860163408511 1 1
0.699102240526351 0.666450728493748 1 1
0.659867170622083 0.629979808068681 1 1
0.880232857027115 0.839555400414737 1 1
0.828932540054478 0.796077677680665 1 1
0.817348861355646 0.77685350792652 1 1
0.758836465027807 0.720409139366293 1 1
0.407607823563806 0.388152127546259 0 0
0.844411896332843 0.804827257975772 1 1
0.708037339166989 0.677363558789147 1 1
0.811868630331826 0.771713628737025 1 1
0.661743743408945 0.634712876344899 1 1
0.794600476474323 0.758450165864603 1 1
0.621760283745087 0.584504531268494 1 1
0.846872371115485 0.795563677344143 1 1
0.912755106754388 0.870002404626408 1 1
1.10812033999685 1.05428502255154 1 1
0.76758324613871 0.731657954140308 1 1
0.817980744107492 0.776298601283253 1 1
0.772083561898897 0.739954252564346 1 1
0.67517806955782 0.644429761952012 1 1
0.900088523627174 0.85894793862432 1 1
0.638946960194611 0.606384122952368 1 1
0.862864907252409 0.82176682204131 1 1
1.11915815754012 1.06328038844127 1 1
0.477614510639409 0.449682824514799 1 0
1.02126253943521 0.955392461025035 1 1
0.812064976988713 0.793418883383044 1 1
0.698201698371722 0.667095684519919 1 1
0.931783366802185 0.892642584716003 1 1
0.728241418572418 0.678142562349697 1 1
0.876947855545817 0.836619394921285 1 1
0.484396230991127 0.455299551534362 1 1
0.714770527739063 0.675763400872494 1 1
0.6828493725508 0.65302949100904 1 1
0.873503232619072 0.827702291142846 1 1
1.0250231337099 0.978007471448147 1 1
0.864906305705963 0.825352992603493 1 1
1.02185598651823 0.967506093900572 1 1
0.767266471693552 0.733929315019699 1 1
1.08244518173371 1.0358428973469 1 1
0.477943866007045 0.45139641302828 1 0
0.899974440768478 0.856318131971148 1 1
0.835325424562743 0.797944857787433 1 1
0.638332433249519 0.613841778830928 1 1
0.766819970955399 0.7278139281342 1 1
0.70308359417979 0.663786132764314 1 1
0.858211360508968 0.805533254680569 1 1
1.27127282390455 1.19745914462739 0 0
0.900489812805307 0.875149050583795 1 1
0.928464623280721 0.879068503423958 1 1
0.814070839461237 0.781185636600606 1 1
0.802238761331796 0.771065661540431 1 1
0.940378434616622 0.891673397184349 1 1
0.70459253190414 0.676701032095112 1 1
0.719530524656553 0.683327165332034 1 1
0.856661871140165 0.813905687931031 1 1
1.00209399103397 0.948923576149838 1 1
0.781233574762462 0.735226229855104 1 1
0.785010703793481 0.752161269401472 1 1
0.814151261850164 0.77431414399401 1 1
1.0321836912799 0.980156901590207 1 1
0.836019177724093 0.795280984151722 1 1
0.81264401820801 0.768202498868783 1 1
0.834327107764949 0.797151684999593 1 1
0.444813830948028 0.423732646505414 1 0
0.797358873053869 0.749304192894653 1 1
0.648201229510471 0.61677499478088 1 1
0.732111341952802 0.700665414306272 1 1
0.73141714435812 0.696962803676006 1 1
0.770565825840927 0.734600091781104 1 1
0.596919740627426 0.569402021292734 1 1
0.684271332000288 0.64821428200612 1 1
0.737236710473488 0.702133835635604 1 1
0.886583480086723 0.839398536903524 1 1
0.602217931145327 0.563443278930264 1 1
0.856520899567314 0.820175205367914 1 1
1.05700644843221 1.00359463188531 1 1
0.854421707870338 0.811236126335101 1 1
0.537504073789645 0.508781007498646 1 1
1.28856370396926 1.22498468273972 0 1
0.920988083175936 0.875108742602815 1 1
0.934021422164378 0.887949019559971 1 1
0.902443826084162 0.859460913122905 1 1
0.295152669243105 0.279089378169832 0 0
1.0921000545823 1.03867168150869 1 1
0.971522344295788 0.923556858743768 1 1
0.954942466823618 0.908301764255967 1 1
0.685900982942828 0.655250564881294 1 1
0.734935639297512 0.697201212864042 1 1
0.730628577225669 0.684539857225695 1 1
0.707841674482314 0.672920497563025 1 1
0.650585090438068 0.615225353434324 1 1
1.00907514610876 0.95965516316335 1 1
1.21041247283439 1.15925611124337 0 0
0.541033826221793 0.517523666449447 1 1
0.873915053800036 0.832390987011803 1 1
0.697905164173555 0.660567280664474 1 1
0.679188726606959 0.639998869809249 1 1
1.04017754562308 0.990968438751605 1 1
0.805504631381111 0.762668698132974 1 1
0.806113241302198 0.765339735428441 1 1
0.784709617031162 0.742956264148765 1 1
0.781465754499929 0.744600584755942 1 1
0.788881543936188 0.757425147019551 1 1
0.847702725758871 0.810706831354699 1 1
0.871397181093413 0.820721201377157 1 1
1.14301679855396 1.0924601456394 0 1
1.01402709644651 0.954411206503998 1 1
0.903727764954468 0.856731905997619 1 1
0.957550859729894 0.906284300065014 1 1
0.902969237808162 0.842962712347777 1 1
0.739771772426695 0.704212150567408 1 1
0.569680765872703 0.539587431984653 1 1
0.78858973617615 0.745760421510351 1 1
0.937143047115022 0.89792376548323 1 1
0.996707784932097 0.949624458021995 1 1
0.790114621074348 0.748300462903733 1 1
0.833467197910711 0.784597875441866 1 1
0.650426481392965 0.614205579709152 1 1
0.713518495567329 0.671115403567892 1 1
1.10483192146377 1.04943755562294 1 1
0.787070899299985 0.750497731641843 1 1
0.795576449230794 0.758829790309117 1 1
0.704391763505456 0.665058080232382 1 1
1.14228228997536 1.07796193056048 1 1
0.796633544453821 0.763945726132324 1 1
0.868490268703191 0.829526323263098 1 1
0.340174770998601 0.331670024826691 1 1
0.69553363202361 0.662782211236819 1 1
0.843560769386088 0.799802668572892 1 1
1.24051427423098 1.17683225077062 0 0
0.898139896775226 0.850394281154979 1 1
1.10566459278569 1.05124086242069 1 1
0.559909276887386 0.534271465458208 1 1
1.03375350438781 0.98155383555185 1 1
0.832247416705264 0.795492944291649 1 1
0.779037760671636 0.743565218402432 1 1
0.944869426165579 0.900119185151961 1 1
0.694554320197985 0.665775421812821 1 1
0.913107278435892 0.873622742814229 1 1
0.794078110868464 0.756685468904262 1 1
0.84246282007907 0.79584262520965 1 1
0.843302588332244 0.801090131241101 1 1
0.75257305311909 0.712420668105653 1 1
