# Supplementary material for: Bias caused by sampling error in meta-analysis with small sample sizes
Source: PLoS One. 2018 Sep 13;13(9):e0204056. doi: 10.1371/journal.pone.0204056 (PMC6136825; doi:10.1371/journal.pone.0204056)
Supplement: S4 File — (ZIP) [file pone.0204056.s004.zip › results N = 10 theta = 0.8 tau = 0 sz = 100-500.txt]

"cohen.dl.theta" "hedges.dl.theta" "cohen.dl.cp" "hedges.dl.cp"
0.794945407436923 0.793046938454481 1 1
0.845198296501038 0.842749895218944 1 1
0.790102608514514 0.787618453223091 1 1
0.797109141007187 0.795252496123883 1 1
0.752440584669585 0.750732180238206 1 1
0.75974801892999 0.757967610592386 1 1
0.749133857302564 0.747031880720291 1 1
0.825798763309987 0.823163547684651 1 1
0.85859273924129 0.856034860000601 1 1
0.748224813544353 0.746448381749741 1 1
0.754360538791551 0.752665715369917 1 1
0.7805394778923 0.778960721468167 1 1
0.788155661116612 0.7860363664094 1 1
0.826185076700899 0.824001893716849 1 1
0.867911107711839 0.865805575213463 1 1
0.845312268541469 0.843099644708453 1 1
0.738195496336478 0.736620623553572 1 1
0.819399691542543 0.817350884670966 1 1
0.736241547556431 0.734769480080477 1 1
0.724866590921516 0.723142553986581 1 0
0.842022427065665 0.839785812821373 1 1
0.825550071207575 0.823726600812931 1 1
0.800226367785238 0.798294663963727 1 1
0.885783172746692 0.883624764656556 0 0
0.767296358333286 0.765327624705486 1 1
0.77763812603923 0.775480860318723 1 1
0.805727629922745 0.804233353100528 1 1
0.789215467921984 0.787059287013949 1 1
0.824965000270063 0.822643477607262 1 1
0.763908192683234 0.761370367515822 1 1
0.825127013247765 0.822609558620709 1 1
0.807074992437445 0.804549355167269 1 1
0.842766031358842 0.840630310968057 1 1
0.793082346595414 0.790433668801971 1 1
0.850603293009871 0.848635246190408 1 1
0.769436653850715 0.767823441186358 1 1
0.797619997216036 0.795825234962008 1 1
0.807679014643125 0.805668302732455 1 1
0.86634917282843 0.86389618163868 1 1
0.789007848594727 0.787084021588146 1 1
0.80295607464687 0.801024886722677 1 1
0.801629646218333 0.799140694210715 1 1
0.84914123918964 0.847045001350811 1 1
0.820113623623527 0.817753144164386 1 1
0.81671550030897 0.813771739673171 1 1
0.843351968894119 0.840993438048692 1 1
0.796094756505888 0.794384519883869 1 1
0.865339807257181 0.862930668054193 1 1
0.80120268163651 0.799118839364724 1 1
0.886350590720255 0.884378665549672 0 0
0.7588784977017 0.75714520504275 1 1
0.749699219144699 0.747813842965744 1 1
0.792164524644786 0.789945377876778 1 1
0.836759314293103 0.835027879142913 1 1
0.807544855835203 0.805804435254772 1 1
0.817332993187032 0.815029070882773 1 1
0.736239575344588 0.734308185240615 1 1
0.753492745482236 0.75148218980015 1 1
0.820649413646688 0.818898309420125 1 1
0.739224085860801 0.737467846455808 1 1
0.8136328237852 0.81183584411168 1 1
0.774559773953447 0.772580541607506 1 1
0.796574484591343 0.794198921403652 1 1
0.753043468084544 0.751249999479383 1 1
0.793810082662562 0.791700095763032 1 1
0.828780463350404 0.827185923717851 1 1
0.782363270169582 0.780508440007611 1 1
0.752674037246808 0.75098424593656 1 1
0.762393705697679 0.760396097184306 1 1
0.756929221149215 0.754894903852416 1 1
0.895699652412321 0.893311317463349 0 0
0.80510553515519 0.802951655945493 1 1
0.733227987797787 0.731090633942223 1 1
0.808243249631945 0.806196631474808 1 1
0.710622914773071 0.708437486850088 0 0
0.86678592809046 0.864351110669031 1 1
0.800316187059212 0.798184580119863 1 1
0.823303140347219 0.821206488971692 1 1
0.733707923901661 0.731976454783429 1 1
0.767229272848468 0.7650461740457 1 1
0.826339467849878 0.824754179381435 1 1
0.780690772551569 0.778594282618088 1 1
0.785513063879421 0.783339483790511 1 1
0.820560740705647 0.818455156413414 1 1
0.819883264790472 0.818225426634404 1 1
0.773690364531739 0.772177930699865 1 1
0.775052257384185 0.773199936514132 1 1
0.74336582902985 0.741491088841176 1 1
0.827736366844135 0.825398823712586 1 1
0.820065027222236 0.817959796632274 1 1
0.784428943691125 0.782694570967808 1 1
0.855480065546615 0.853038699698746 1 1
0.793364221760089 0.79117058845726 1 1
0.76814982474077 0.766499391167302 1 1
0.785449189588519 0.783566401004118 1 1
0.795352530280199 0.793740072000161 1 1
0.838418176358843 0.836307441198641 1 1
0.763490586152592 0.761255172168625 1 1
0.759306693241459 0.757453778499046 1 1
0.765994264210213 0.763824122399519 1 1
0.821812809008268 0.819549424658346 1 1
0.844982316875436 0.84252075660078 1 1
0.781747039236947 0.779416720689534 1 1
0.756886303948214 0.754624441749585 1 1
0.773353239063086 0.770846081094062 1 1
0.853549374906899 0.851718014701091 1 1
0.843549853637846 0.840744147807218 1 1
0.759070516187979 0.757115797809711 1 1
0.777427846256612 0.775241024941416 1 1
0.806324809106741 0.804039866317774 1 1
0.851265116207395 0.849407638053718 1 1
0.790907472432294 0.789298447553865 1 1
0.863585794294181 0.861067362208069 1 1
0.77754587644957 0.775595077987404 1 1
0.782164171600472 0.780677501087995 1 1
0.715027630619422 0.71306681969335 0 0
0.799403203279243 0.797569558951696 1 1
0.776393552012052 0.774451459881697 1 1
0.776002915078528 0.774073485036265 1 1
0.826718802463185 0.824293487185242 1 1
0.83620541976608 0.834124353553542 1 1
0.816070344415063 0.81324603453452 1 1
0.835621847040489 0.833458110468938 1 1
0.782460496000577 0.780330298732112 1 1
0.805065043076622 0.802494892407609 1 1
0.788034345734103 0.785852142176884 1 1
0.832908553896116 0.831254942399595 1 1
0.825176570132485 0.82272190303589 1 1
0.790738520093191 0.788511264894814 1 1
0.81926767139539 0.817497600588519 1 1
0.847659390910204 0.845790298302812 1 1
0.780271844068783 0.77850984020156 1 1
0.848687792365432 0.84645974083005 1 1
0.884170180834213 0.880859227051147 1 1
0.845850365773553 0.843068317084073 1 1
0.795939848703949 0.792952393248404 1 1
0.840469605999826 0.837952282200584 1 1
0.802618969282957 0.800759019532476 1 1
0.79044725146952 0.788466838040551 1 1
0.778091684978485 0.776023432516705 1 1
0.870336974562195 0.868348905665443 1 1
0.783647102404959 0.781806259790934 1 1
0.74308379864073 0.741517220340689 1 1
0.828243762373503 0.826143844494631 1 1
0.83095283527835 0.829059413928254 1 1
0.844650030197476 0.842152474405962 1 1
0.8216053468969 0.819770548671296 1 1
0.827643869686024 0.825464688025863 1 1
0.818031650857781 0.815977145747893 1 1
0.800596096639813 0.798784612631879 1 1
0.774030067927246 0.771910997589264 1 1
0.817514842570116 0.815732824176554 1 1
0.829807658460475 0.826509323192699 1 1
0.821991973643528 0.818983444261 1 1
0.771981587069155 0.769963102830275 1 1
0.81653370600641 0.814072349621308 1 1
0.817816139430677 0.815452396415029 1 1
0.809615025557679 0.807744858571709 1 1
0.812433612445666 0.810793444681757 1 1
0.835799435003412 0.833673608516398 1 1
0.746131076935545 0.744495388905795 1 1
0.806230787713672 0.803864328473538 1 1
0.783712438437526 0.781724457868426 1 1
0.82773347845303 0.825481481496748 1 1
0.831494108317708 0.829172776934318 1 1
0.849800203825814 0.847756255305779 1 1
0.762086812194563 0.76045725540137 1 1
0.745741018184326 0.744043084889428 1 1
0.692004709358014 0.689857348383022 0 0
0.765190622429573 0.762659815598829 1 1
0.767197979178459 0.764929984107454 1 1
0.762182093497326 0.758903037999543 1 1
0.797417767557799 0.795743894134915 1 1
0.791636039205662 0.789683115804428 1 1
0.806796969578457 0.804855319566637 1 1
0.753716007419569 0.751655261385269 1 1
0.773243628009079 0.771226873930034 1 1
0.845071955772147 0.842909757978702 1 1
0.83872936156702 0.836488474561088 1 1
0.701056954067349 0.699085326163876 0 0
0.772979351206046 0.770378782732801 1 1
0.821282866227472 0.819265218630785 1 1
0.790470703549216 0.788757504788994 1 1
0.866842061794737 0.864264377794406 1 1
0.877518624774081 0.875356830122153 0 0
0.810872669324429 0.808915662580375 1 1
0.82240234387177 0.820169230421114 1 1
0.842092031130122 0.839981827404662 1 1
0.833114925262421 0.831150217012977 1 1
0.792966977582705 0.791219743373793 1 1
0.822883993285337 0.820254209094404 1 1
0.811050888716356 0.809129293647196 1 1
0.775919579669082 0.773658607623871 1 1
0.745898227319807 0.744339397644523 1 1
0.801757766046549 0.799864867318901 1 1
0.805794875305383 0.80407091997825 1 1
0.770490453632368 0.768182456435418 1 1
0.765937950927784 0.763790079709547 1 1
0.760891069388709 0.75882997734395 1 1
0.796447751002037 0.794563874299107 1 1
0.848477953436442 0.845681459349728 1 1
0.805074130641669 0.802531797584295 1 1
0.753739767857065 0.751808728703678 1 1
0.772733573024589 0.770764864570032 1 1
0.778783789218297 0.776954207653947 1 1
0.749226972852787 0.747333110637333 1 1
0.846300982869472 0.844323615348867 1 1
0.821656384690357 0.819393094925199 1 1
0.832315031428084 0.828841706435453 1 1
0.822821724965831 0.821068115107624 1 1
0.848366422997005 0.846531588051894 1 1
0.8325779908183 0.830362249858876 1 1
0.777738397384656 0.775387696174763 1 1
0.778723915753687 0.776739289652885 1 1
0.84016638121216 0.8379699038311 1 1
0.811600740816035 0.810064643762753 1 1
0.794552423483177 0.792809834203179 1 1
0.823625259542823 0.82144631202895 1 1
0.781691098777319 0.77979540989687 1 1
0.858317075005893 0.855936814235212 1 1
0.748263544774398 0.746394951669559 1 1
0.807887767104706 0.805695188829848 1 1
0.842994833211375 0.840812597095888 1 1
0.817501014854079 0.814955423248433 1 1
0.777936847438679 0.775299352487433 1 1
0.778256212925081 0.776322803324092 1 1
0.801795497549301 0.800034081834985 1 1
0.792247897059664 0.790406700466401 1 1
0.790857934761586 0.788921656748336 1 1
0.833503404970097 0.831510348275667 1 1
0.79950874957288 0.797641391359893 1 1
0.761602689909986 0.760008301272202 1 1
0.839629562481184 0.836409753386226 1 1
0.804549122633601 0.802661513726225 1 1
0.741952317842043 0.739810193510149 1 1
0.859524664114134 0.857220194464519 1 1
0.851871888079983 0.850228820165271 1 1
0.814899329222894 0.812732039777209 1 1
0.756239459321821 0.754468587589204 1 1
0.851117636879079 0.848631126303004 1 1
0.80863352059869 0.806411655827511 1 1
0.735928452355556 0.734204712338661 1 1
0.813825860359736 0.811883935391533 1 1
0.779339325217523 0.776953622418787 1 1
0.901562967065248 0.899592753944185 0 0
0.786327789564735 0.784008489286206 1 1
0.72652147627034 0.724976129152859 1 1
0.810932361386452 0.807937462913959 1 1
0.828800254394978 0.826459895597089 1 1
0.752027099298225 0.749321010497845 1 1
0.750837029221624 0.748479612436821 1 1
0.754782669416376 0.752760964955405 1 1
0.735887820971158 0.733897593171336 1 1
0.767097034435052 0.7654065546273 1 1
0.818605524002721 0.81665063337656 1 1
0.728784464135938 0.726908243715079 1 1
0.824492845640551 0.822451904914322 1 1
0.843655848170338 0.841805297319207 1 1
0.766753739126174 0.765020663461098 1 1
0.825515833630226 0.823589503520936 1 1
0.829805552421862 0.827941122174749 1 1
0.781243845852359 0.77959411726796 1 1
0.774331912108283 0.772362553450495 1 1
0.78383452875987 0.78207909703087 1 1
0.792133826858225 0.790175669238244 1 1
0.83980354172663 0.83768296312309 1 1
0.799455858542731 0.797371815311555 1 1
0.853708479598518 0.851695035176801 1 1
0.742545895966662 0.740371883096062 1 1
0.770598623894332 0.768852854115102 1 1
0.80601005332339 0.803950319450148 1 1
0.780501388810346 0.778750623970715 1 1
0.815705132124751 0.813464468822326 1 1
0.815119709710774 0.813221207019439 1 1
0.765994109613585 0.763925149949462 1 1
0.830139199884816 0.828290408178771 1 1
0.726766990862256 0.724954000034572 1 0
0.745322584020308 0.743713504575408 1 1
0.789885531265133 0.788155698322607 1 1
0.742358916703511 0.740804580655917 1 1
0.840577989420824 0.83786207731814 1 1
0.750379491527134 0.748887478041191 1 1
0.784778608968578 0.7828718750189 1 1
0.868685888242537 0.867036398982244 0 1
0.76469128654619 0.762636547584312 1 1
0.821528534312825 0.819443671399633 1 1
0.781795928037831 0.77986086551596 1 1
0.893747276840063 0.89161459437594 0 0
0.798011509581358 0.795338697521724 1 1
0.813603401739792 0.811534146499196 1 1
0.766732401568712 0.765175158549206 1 1
0.770708817831846 0.768988936018284 1 1
0.819008823438679 0.816614713879453 1 1
0.807439871555043 0.805332927485658 1 1
0.874104745690802 0.870721180238753 1 1
0.776056940169482 0.773731255910798 1 1
0.862747625639331 0.860683881029573 1 1
0.73905353359027 0.737367427975536 1 1
0.805400728474382 0.803377213888377 1 1
0.792994146567563 0.791068821683369 1 1
0.819725730941931 0.817766256858324 1 1
0.77049694685583 0.767949321719609 1 1
0.78214948626286 0.780576236802804 1 1
0.801320022464319 0.799470377084712 1 1
0.807733985257172 0.805074341525238 1 1
0.718005680853889 0.716428871655645 0 0
0.772548455906249 0.770601000099904 1 1
0.813204114316891 0.810908802997048 1 1
0.775256064326245 0.773529278487068 1 1
0.803648773075978 0.801821159135259 1 1
0.776652110700368 0.774941977410881 1 1
0.875442431369471 0.87289905499368 1 1
0.742780045092725 0.740946843248161 1 1
0.797131508886989 0.795327761402605 1 1
0.820922469916173 0.818683740673244 1 1
0.804845223143221 0.802896313247087 1 1
0.784938382804456 0.782793944825926 1 1
0.77075714521705 0.768711608441115 1 1
0.711598037207267 0.709339625591406 0 0
0.72680416706779 0.724985231582677 1 1
0.739972336361604 0.737865055321714 1 1
0.847094034045387 0.844897067036268 1 1
0.740112836714453 0.738303856776845 1 1
0.78217843640491 0.780409666924546 1 1
0.793849108542082 0.791354987647547 1 1
0.772503137090377 0.770622792058191 1 1
0.791599632921497 0.789333774760938 1 1
0.876329168887097 0.874288049337778 1 1
0.835618483877696 0.833453804907258 1 1
0.777150685929568 0.77524349486273 1 1
0.816724891116944 0.814791803530532 1 1
0.802965273872576 0.800692913494071 1 1
0.717641250829428 0.7152917017725 1 1
0.803880340986675 0.802086911509124 1 1
0.763078649339657 0.761279857523216 1 1
0.829494172165047 0.827316956530048 1 1
0.82762207921537 0.825815518218791 1 1
0.777676192804646 0.775626977316973 1 1
0.772670899536429 0.770946679445558 1 1
0.803631358101891 0.801399725047327 1 1
0.805444747395374 0.803130799107135 1 1
0.843944399934895 0.841677025520564 1 1
0.742320278812891 0.739643278072653 1 1
0.800919854890556 0.799064082041808 1 1
0.705132529753787 0.703430263563593 0 0
0.899456803608415 0.896734024200958 0 0
0.874410347546041 0.872275434875973 0 1
0.786437375299114 0.783995061174987 1 1
0.807349851062908 0.805446875505525 1 1
0.806773665997121 0.805103448346898 1 1
0.761050707200443 0.759612932453887 1 1
0.75336611585448 0.750924005157326 1 1
0.818001276478749 0.815168896672027 1 1
0.815990888500947 0.813839858318717 1 1
0.870791247410054 0.868291037122075 1 1
0.728906234059016 0.726728668059367 1 1
0.778844820466444 0.776889530507001 1 1
0.82780457809471 0.825244792756925 1 1
0.800490897961869 0.798248915984178 1 1
0.818622230701412 0.816138854377616 1 1
0.786741141758153 0.784758033485883 1 1
0.725769481037696 0.724220013486049 1 0
0.801257184703333 0.799208419337023 1 1
0.860920063945516 0.858402066755371 1 1
0.782485647298175 0.780364082627555 1 1
0.832361046849711 0.82947648231332 1 1
0.859389948216157 0.85700027507645 1 1
0.793588566665598 0.791705253348756 1 1
0.826866466365554 0.824776446425423 1 1
0.819367388116228 0.817163001157961 1 1
0.753746941267308 0.751386498961429 1 1
0.758877140422575 0.757243246432556 1 1
0.719825152652087 0.717884629353592 1 1
0.811535985155253 0.809895859918796 1 1
0.752949758367509 0.751104676983147 1 1
0.768251515488088 0.766640169252499 1 1
0.808208599122789 0.806200306663364 1 1
0.803286432860738 0.800798981942206 1 1
0.805993675848082 0.803802265138593 1 1
0.830159073290227 0.827619759213316 1 1
0.832756927327283 0.83108244795113 1 1
0.770814431472051 0.76903227437666 1 1
0.787500102715524 0.785791520190625 1 1
0.772507118552377 0.770623028237191 1 1
0.771276741028915 0.769398927428388 1 1
0.877978961334593 0.875722923038147 1 1
0.829036918356593 0.827014361733219 1 1
0.745246016629572 0.742918745292551 1 1
0.790701698386662 0.788528607065687 1 1
0.827144996891549 0.825500508495554 1 1
0.732316932211512 0.730536475871189 1 1
0.762130606001929 0.760456388913784 1 1
0.800503224909201 0.79871322853806 1 1
0.795507464976373 0.793121833174726 1 1
0.814001766885918 0.81160971944112 1 1
0.807378015136019 0.805384336642944 1 1
0.822631844389084 0.820238287332682 1 1
0.804092247067562 0.802108316108634 1 1
0.751962825886794 0.749904427568749 1 1
0.770776751781649 0.769057910749206 1 1
0.786624604331767 0.784622991528856 1 1
0.855870439266962 0.853821288285418 1 1
0.758681640365277 0.75674774923622 1 1
0.826956749543709 0.824395133745178 1 1
0.785130271856795 0.782947405807726 1 1
0.842289410504852 0.840267565931941 1 1
0.714311051086333 0.71258579986952 0 0
0.796841879260935 0.795053337878651 1 1
0.801862228472249 0.799808439822153 1 1
0.754637774025406 0.753083881522014 1 1
0.797598508431869 0.795693168607747 1 1
0.782469689201684 0.780395799196259 1 1
0.807892397089717 0.80600747504563 1 1
0.815842943307416 0.813070732226749 1 1
0.80005652690837 0.798303711780084 1 1
0.813765193476462 0.811241728970731 1 1
0.780823554342527 0.778737823166453 1 1
0.871242543334246 0.8692643161144 1 1
0.800894653683987 0.798738322695148 1 1
0.790179496436575 0.788560657290725 1 1
0.80719302821618 0.805103726267111 1 1
0.832622661030789 0.830568670379182 1 1
0.843657186930062 0.841780252850744 1 1
0.777375716912665 0.775600719262463 1 1
0.685930109136178 0.684374293739416 0 0
0.780602147042432 0.778330781691287 1 1
0.906315216704104 0.903572575229175 0 0
0.809358067198901 0.806958830057137 1 1
0.794708659817614 0.792546264824226 1 1
0.779292684657317 0.777641815092237 1 1
0.751831570861874 0.750055094736536 1 1
0.808630435380318 0.806514449641955 1 1
0.834734003339613 0.832608963243888 1 1
0.790642566304373 0.788737975000753 1 1
0.841860469559735 0.839775427536957 1 1
0.865913686446338 0.86414386646301 1 1
0.718168625224694 0.716099085110905 0 0
0.80696164939901 0.80503967120483 1 1
0.828593136194234 0.826923506720703 1 1
0.846164583798305 0.843891521665478 1 1
0.754059807770249 0.752138310837239 1 1
0.75152613965048 0.74984175542552 1 1
0.771831606349614 0.769962403711195 1 1
0.834195581427219 0.832082565424283 1 1
0.889318423379891 0.887155872492673 0 0
0.840806494016986 0.838604265916465 1 1
0.799014592010392 0.797526822242223 1 1
0.847075042363875 0.84506677776904 1 1
0.780105599727287 0.7778381818824 1 1
0.770294734966798 0.768091269938945 1 1
0.828316828959819 0.826296738142657 1 1
0.836738653062755 0.834715152562282 1 1
0.765493902739999 0.763901398761565 1 1
0.817471718691068 0.815497513577575 1 1
0.790738763259103 0.78896122996644 1 1
0.814180224764116 0.811956487317987 1 1
0.762718980971301 0.761201113174836 1 1
0.818870992413097 0.817198600723513 1 1
0.86035317902613 0.858406094637426 1 1
0.823470303993124 0.820993356393159 1 1
0.814923750225784 0.812638163382564 1 1
0.748391077913543 0.746898026821888 1 1
0.846620775867086 0.844134747173748 1 1
0.893931631830502 0.892029043218715 0 0
0.846310777739389 0.844114509066815 1 1
0.777657156741942 0.775783087199747 1 1
0.757488808954565 0.755932108201058 1 1
0.781849724452098 0.779450543421161 1 1
0.736250342085847 0.734196860306464 1 1
0.865910752148766 0.8635249053154 1 1
0.827692637579401 0.825522119492166 1 1
0.803283386792635 0.801420211535044 1 1
0.825031443379678 0.82310314366084 1 1
0.826112512971804 0.824396383042351 1 1
0.823535941707446 0.820571689593892 1 1
0.833012864853263 0.83078890780963 1 1
0.761876587776024 0.759854205801006 1 1
0.807338455812668 0.805403226913114 1 1
0.762217249048098 0.760433792979724 1 1
0.771025871151528 0.768729169594891 1 1
0.76098050390077 0.758843200660015 1 1
0.722384505150648 0.720571472682095 1 1
0.732793667056168 0.730698530172028 1 1
0.824689274827881 0.822725364204919 1 1
0.858183790184837 0.855822517427146 1 1
0.791445792982368 0.789366453625524 1 1
0.774557118662209 0.772817298569537 1 1
0.852135348053603 0.850080773494434 1 1
0.832631526979466 0.830638683119567 1 1
0.783665986893227 0.781838377332671 1 1
0.798965424807294 0.796766361207238 1 1
0.823498700734115 0.821557440989206 1 1
0.76505627993682 0.763183582069314 1 1
0.760110653167774 0.757936158827713 1 1
0.728585739613484 0.726682171341113 1 1
0.768563909934707 0.766761828914859 1 1
0.7858998249303 0.783209444505626 1 1
0.789071311062102 0.787186944645255 1 1
0.741617073275115 0.739759657209848 1 1
0.82442079555089 0.821893644169643 1 1
0.799717970491942 0.797710139257837 1 1
0.798502767313009 0.796548961696627 1 1
0.748373855800166 0.746566211676517 1 1
0.789320387284864 0.787008778956161 1 1
0.753572418504988 0.751116602073992 1 1
0.835071929051804 0.83248186373092 1 1
0.767705185310305 0.76532733117627 1 1
0.813345109794295 0.811103085851925 1 1
0.84290650118962 0.84075099723157 1 1
0.807031519096919 0.804986160817657 1 1
0.81677887508365 0.815212455870868 1 1
0.732878257656892 0.730585003715614 1 1
0.800935443455389 0.79878639909144 1 1
0.780603289236764 0.778345760657036 1 1
0.878625224677273 0.876253852462207 1 1
0.805084191249168 0.803025211163233 1 1
0.820684120278442 0.818772389996987 1 1
0.816179525524748 0.813671579439214 1 1
0.792481827299258 0.79022270800456 1 1
0.862133030256388 0.859896357268784 1 1
0.722374676673496 0.720502954920483 1 1
0.782258139611608 0.78026314186268 1 1
0.709082664608986 0.707182516113038 1 0
0.855111509092023 0.852502134674463 1 1
0.735315880492835 0.73330607716298 1 1
0.771836061796827 0.769675889810392 1 1
0.820180206925546 0.817787330540106 1 1
0.820050906063668 0.817583569867485 1 1
0.867418057148516 0.864739564690506 1 1
0.861079152955589 0.858964596724036 1 1
0.76740584980643 0.765474240392971 1 1
0.83790534213389 0.835800295994832 1 1
0.84587081022464 0.843697186924068 1 1
0.825679649763892 0.823767865605917 1 1
0.855619481948273 0.85320475875895 1 1
0.839769006950151 0.837265114119065 1 1
0.745259325341556 0.743803095239291 1 1
0.82913468807521 0.826427896006868 1 1
0.797283102554535 0.79559354692937 1 1
0.796226099596331 0.793551637481168 1 1
0.803134113753689 0.801236640286825 1 1
0.829486370681692 0.827435103251114 1 1
0.750283621149651 0.748196967023031 1 1
0.784460320013182 0.782514526635627 1 1
0.743078423391582 0.740718490159074 1 1
0.797691685169038 0.79566293549955 1 1
0.763722404515661 0.76170163259378 1 1
0.826768440166173 0.82494030289407 1 1
0.755889746617925 0.753925298547728 1 1
0.8195439421032 0.816796086618343 1 1
0.771858308603582 0.770100850160936 1 1
0.783727620219091 0.781927145831811 1 1
0.740861056241738 0.739139285153637 1 1
0.773082360043399 0.771450264581359 1 1
0.807837649973124 0.805582181361917 1 1
0.785711166483489 0.783702128364321 1 1
0.779347834763735 0.777522771883043 1 1
0.78231564887646 0.780122714366422 1 1
0.787188946033501 0.785541555095491 1 1
0.825748740406794 0.823618277592055 1 1
0.833173946421143 0.831165911871974 1 1
0.778681442283207 0.776489424608447 1 1
0.683793982143603 0.682152290015015 0 0
0.792722907274229 0.790684659870155 1 1
0.832605183200075 0.830042706344791 1 1
0.832967640294932 0.831253174394013 1 1
0.828417116375025 0.826244029992383 1 1
0.815085158673431 0.812974797690946 1 1
0.779246440289688 0.776991700181221 1 1
0.830917571525716 0.828680401109394 1 1
0.793378297706719 0.791651856015306 1 1
0.818707626648368 0.81642322343333 1 1
0.787124086304111 0.785314257677142 1 1
0.791057781431334 0.788836273658964 1 1
0.86041364436685 0.858252020767733 1 1
0.822438770089067 0.820469734116564 1 1
0.846312661311707 0.844070732504583 1 1
0.754443072178389 0.752076427098096 1 1
0.788566842444773 0.786437769769204 1 1
0.795006784121911 0.793146906321217 1 1
0.824482587305962 0.822378450163859 1 1
0.855078691615415 0.852006568379404 1 1
0.734057905224609 0.731983563283023 1 1
0.82275033642703 0.82071521558502 1 1
0.824714790313839 0.822795755366757 1 1
0.843554338408697 0.841691520647424 1 1
0.852618914300014 0.85001407751619 1 1
0.838975376893864 0.836412141027924 1 1
0.808813767487197 0.806996726222466 1 1
0.788213080529346 0.785080987491794 1 1
0.798804629380294 0.796529688695333 1 1
0.780229625074543 0.77854325154434 1 1
0.715026298969263 0.71296224286902 1 1
0.804001558956041 0.802435269791857 1 1
0.786505926801214 0.783869145710891 1 1
0.772882457619736 0.770735364825599 1 1
0.7948373926481 0.792722418749576 1 1
0.773584256161855 0.771452191097437 1 1
0.800875852071789 0.798669454481776 1 1
0.820768864436984 0.818433061070225 1 1
0.757485180343835 0.755486603012543 1 1
0.801941499880042 0.799789912105726 1 1
0.831240401101493 0.829232420246505 1 1
0.826170501058948 0.824089162158435 1 1
0.802616630075252 0.800645828547309 1 1
0.748450114552009 0.74685353996501 1 1
0.709950597167996 0.707626926744435 1 0
0.82334688688152 0.821065637107371 1 1
0.789216445393849 0.787604974518882 1 1
0.858306331493844 0.856551285319227 1 1
0.778019024765698 0.77623067298255 1 1
0.795960741318524 0.793881008093042 1 1
0.844611563827627 0.842745416936422 1 1
0.719488860899057 0.717445248117559 0 0
0.779543943957185 0.777699545193025 1 1
0.78127383251809 0.779464679914848 1 1
0.776059573848991 0.773804941352824 1 1
0.729996470818124 0.727876752313055 1 1
0.797025192599634 0.795311383593094 1 1
0.73605016173147 0.734235783156291 1 1
0.781807251784203 0.779730164042012 1 1
0.859243472842566 0.856830138754878 1 1
0.768035192603586 0.765575911525456 1 1
0.730879822516015 0.728750741952328 1 1
0.76410805206172 0.761778287113894 1 1
0.798470267512388 0.796733708179858 1 1
0.772826820916452 0.770780553946607 1 1
0.802648005685622 0.800571963674887 1 1
0.726560338915738 0.725055517235282 0 0
0.821955675761651 0.819260684467083 1 1
0.801756040836853 0.799737361606072 1 1
0.762923218762139 0.761024550409827 1 1
0.789443540511681 0.787547841326232 1 1
0.768061320266003 0.76619977121289 1 1
0.912864951827809 0.910735217189631 0 0
0.889841256167011 0.887303094650783 0 0
0.778452761052664 0.776518695340997 1 1
0.819526799088083 0.817628914495549 1 1
0.758579725216163 0.756891822569569 1 1
0.777991530434636 0.775980710110811 1 1
0.758760224794553 0.756910469098757 1 1
0.746131725363395 0.743839589782451 1 1
0.824420336303521 0.822577464005649 1 1
0.796071985457399 0.794125084272044 1 1
0.769088932326143 0.767100630790878 1 1
0.761872524280475 0.759900326118246 1 1
0.798065791078016 0.795862362459582 1 1
0.799056178605107 0.796499480056433 1 1
0.750476702302303 0.74852163617747 1 1
0.777400172123215 0.774818235076974 1 1
0.825977861956423 0.824044867322761 1 1
0.771723250889855 0.769882310208949 1 1
0.799184293508381 0.797226591472254 1 1
0.765399990644152 0.763852602282903 1 1
0.762830983924053 0.761158054698657 1 1
0.794657044134053 0.792361380136915 1 1
0.781640195367558 0.779988120113742 1 1
0.801746454885661 0.79954003279833 1 1
0.860726389292595 0.858608152840242 1 1
0.737944187668796 0.736112881441452 1 1
0.785244335196749 0.783410642345866 1 1
0.888390817286239 0.88536173236506 1 1
0.805127289399872 0.802831568477277 1 1
0.815681967766456 0.813953182986964 1 1
0.825461471713975 0.82328778953828 1 1
0.829461257327309 0.827628135871301 1 1
0.81407421564908 0.811837400519884 1 1
0.832743097380272 0.831073715332039 1 1
0.824367348789209 0.822416895438867 1 1
0.785454038903496 0.783360742487666 1 1
0.780277478643435 0.778448701279658 1 1
0.799590860944355 0.797605456688964 1 1
0.788825395027737 0.786476165837019 1 1
0.781337505877645 0.779553698088915 1 1
0.85509927290623 0.852577776956594 1 1
0.789961730548253 0.788359858996042 1 1
0.840736415630739 0.838359614022967 1 1
0.789023154038189 0.787061515095456 1 1
0.836179055592865 0.834024087985662 1 1
0.738984518251042 0.736934828494917 1 1
0.765623903174508 0.763650111477995 1 1
0.800013607260496 0.797729574438038 1 1
0.895773312583262 0.893636921628927 0 0
0.814391573922907 0.812023829189703 1 1
0.839830127830715 0.837609262606907 1 1
0.765824385598139 0.764239605003026 1 1
0.876198350030322 0.873773548642785 1 1
0.839949441621022 0.837713508052946 1 1
0.775936898614212 0.77373757154965 1 1
0.756942873753652 0.754816191572585 1 1
0.818525370425585 0.816232134535114 1 1
0.791565534927666 0.789685128783169 1 1
0.776412771339097 0.77462906181353 1 1
0.757962636318019 0.756036973735328 1 1
0.764434557459286 0.762651682218327 1 1
0.831471743444346 0.829520007925045 1 1
0.768875199526645 0.766179178342526 1 1
0.857998787352523 0.855679403713016 1 1
0.805318220664008 0.803437167493751 1 1
0.729732169354113 0.72730603613662 1 1
0.751013894099735 0.74907176209822 1 1
0.801452029020802 0.79974830067332 1 1
0.835717538962163 0.833527843552538 1 1
0.787990181703732 0.786022655049532 1 1
0.817241040566658 0.815457725643239 1 1
0.810591888767187 0.80883552389772 1 1
0.753775458503204 0.751824248795857 1 1
0.841423929782754 0.838216208823124 1 1
0.795623192734935 0.793701914005967 1 1
0.817464347079522 0.815390144774025 1 1
0.835667486238846 0.833162407961529 1 1
0.795525130580581 0.793427543838664 1 1
0.829164101358829 0.826715704587449 1 1
0.830531991032615 0.828496548541468 1 1
0.878416439005107 0.876378339913011 0 0
0.793146370742565 0.790556780278838 1 1
0.769632044119528 0.767696315701731 1 1
0.839354110285269 0.837385273320461 1 1
0.850559280711286 0.848228121011113 1 1
0.76530893722431 0.763487015465258 1 1
0.763990852478813 0.762027536058689 1 1
0.791780055458233 0.789726258882803 1 1
0.848249387227544 0.846013641738915 1 1
0.840448412963372 0.838141122118947 1 1
0.779900201148162 0.777475403553848 1 1
0.789521576577991 0.78767550782574 1 1
0.782751099453412 0.780774023464188 1 1
0.769282453454814 0.767183790203546 1 1
0.806672289247236 0.804649635507862 1 1
0.794250562615683 0.792210636472072 1 1
0.831863493961615 0.82969665672117 1 1
0.838711095068359 0.836104648104362 1 1
0.834084503575799 0.831781871367397 1 1
0.743750589959085 0.741761459572453 1 1
0.806699417483263 0.804967871200686 1 1
0.806531940244101 0.804476427766295 1 1
0.743381461208757 0.741774507820801 1 1
0.80611970016219 0.80414106631972 1 1
0.811716066382226 0.809465426362657 1 1
0.806424192603463 0.804103730831567 1 1
0.792844416755865 0.790625856625026 1 1
0.783100438797004 0.781131969435202 1 1
0.86028237034492 0.858230688549007 1 1
0.770656161978737 0.76872006681753 1 1
0.771011404836375 0.769327877350364 1 1
0.884116466688686 0.881617939666237 1 1
0.813058124345759 0.811060010829846 1 1
0.827659350755829 0.825545207645985 1 1
0.836008960017265 0.833536489052149 1 1
0.830898848142251 0.828930324982409 1 1
0.751205607413694 0.749266140781103 1 1
0.842292354392923 0.839509658944996 1 1
0.755656109599307 0.753715713205727 1 1
0.734692614952011 0.733083568054599 1 1
0.821937134920946 0.819877318603659 1 1
0.862572516932262 0.860289219210791 1 1
0.768046565800165 0.766362383324027 1 1
0.751213315067954 0.749058326503809 1 1
0.812281563301341 0.810003053036455 1 1
0.82536467747127 0.822925390934771 1 1
0.815405872890326 0.813369659961211 1 1
0.801718542285071 0.799824784781913 1 1
0.768995515066319 0.766841046914106 1 1
0.776304355282266 0.774389146429616 1 1
0.813283108334234 0.811489675271977 1 1
0.7778956915478 0.775923579361527 1 1
0.816029076516574 0.814000622573899 1 1
0.781604663908395 0.779418596420849 1 1
0.819819175848283 0.81721969587476 1 1
0.837946740923928 0.835157385357369 1 1
0.725994290850228 0.724174948706998 1 0
0.822005762158819 0.819567524191538 1 1
0.838681410280893 0.836896846804582 1 1
0.821354326023702 0.819524389900947 1 1
0.73471731243079 0.732436101438752 1 1
0.701259056279151 0.698695124927661 0 0
0.806499106001933 0.804763638851896 1 1
0.72778398509741 0.726088594344795 0 0
0.773109693958157 0.771355781717674 1 1
0.797722208949337 0.795394467978843 1 1
0.77791661931953 0.775992557525847 1 1
0.783861513408916 0.781939010788769 1 1
0.814297424107412 0.812265987457261 1 1
0.833201707067346 0.831500539433352 1 1
0.853083187141222 0.849279077434921 1 1
0.74088001675305 0.738842066625632 1 1
0.760750027129621 0.758777864476321 1 1
0.770162131357227 0.768193485446712 1 1
0.791107493836879 0.789077675530322 1 1
0.758709680531713 0.756890757240167 1 1
0.790173839210654 0.786950880168965 1 1
0.847174939543856 0.84496131934621 1 1
0.822968536534426 0.820820992767734 1 1
0.778308484552064 0.776427754590079 1 1
0.876881919183551 0.874247121181265 1 1
0.790905160215919 0.788895201013287 1 1
0.767247860420543 0.765596294389002 1 1
0.804796081247596 0.802938627249243 1 1
0.800381603925011 0.79860016571386 1 1
0.833099634313986 0.831174756252156 1 1
0.76289573027228 0.761098628446434 1 1
0.765488205407123 0.763955940627919 1 1
0.720416465789327 0.718612433012408 1 0
0.785861743078682 0.783869782818345 1 1
0.739671779919162 0.737858237818817 1 1
0.771310806759855 0.768837628608784 1 1
0.779031107893814 0.77645793401328 1 1
0.770768612590657 0.768986950945118 1 1
0.834551489275586 0.832455844798221 1 1
0.80530987973955 0.803115176017387 1 1
0.772486122937329 0.770389742700981 1 1
0.770911649420439 0.769213746389922 1 1
0.760793978373576 0.759042651678648 1 1
0.839877407432641 0.837916731289255 1 1
0.845447140808977 0.843496083590047 1 1
0.817831490722859 0.815471343753764 1 1
0.853124970897155 0.851205911494636 1 1
0.757144357362453 0.75541593801183 1 1
0.786441816259868 0.783942027903294 1 1
0.88741493935539 0.885129269986746 1 1
0.7576198821634 0.755826388461818 1 1
0.796491727584894 0.794411408229337 1 1
0.834597726814619 0.832702162684263 1 1
0.80600586687846 0.803527955803936 1 1
0.802741275060686 0.800752469240011 1 1
0.782542900381781 0.780645148408013 1 1
0.779916315157523 0.777889476949918 1 1
0.746140615881073 0.744251498442214 1 1
0.828607388704065 0.826151785299428 1 1
0.800161654306807 0.798588445790948 1 1
0.84234986358911 0.840439236566197 1 1
0.780407308482627 0.778543874855483 1 1
0.785373416997765 0.783318417291647 1 1
0.863618813052357 0.861064815184144 1 1
0.801189086063489 0.799015957138795 1 1
0.847381962495165 0.845484568747127 1 1
0.799747135040359 0.797847559519065 1 1
0.800439635829698 0.798781492951071 1 1
0.760569728516777 0.758584241825848 1 1
0.788917722884173 0.786228089820322 1 1
0.781780129300138 0.779873544604933 1 1
0.776376505582095 0.773929355277503 1 1
0.760019296120925 0.758070869903647 1 1
0.806976050615466 0.80518102752425 1 1
0.798258700332979 0.796164217024987 1 1
0.819184824695163 0.816437210386297 1 1
0.833862788532607 0.831880382571715 1 1
0.778648172548885 0.776811579526324 1 1
0.811161806731202 0.808993655457476 1 1
0.802886882355767 0.800760014984008 1 1
0.76144066834081 0.759473783194246 1 1
0.80376097404467 0.801930928658059 1 1
0.784040579210343 0.781909016355876 1 1
0.788876043921104 0.786907809927378 1 1
0.778759154453234 0.777174570591109 1 1
0.757229309857347 0.755202791663185 1 1
0.761689336386706 0.759881646222373 1 1
0.822301496623454 0.81969124264552 1 1
0.747994430421167 0.746264654922013 1 1
0.788373283501629 0.786810535194967 1 1
0.713382335084013 0.711223782410763 0 0
0.73806309579211 0.73634325309541 1 1
0.809156750530825 0.807141143578243 1 1
0.773097719980234 0.771213651112238 1 1
0.898050284388486 0.895387155836775 0 0
0.81318743887539 0.811111279428413 1 1
0.79538288910901 0.792820681573806 1 1
0.784871354207394 0.782074318731675 1 1
0.764983641508085 0.763004903307383 1 1
0.810201150729966 0.807518288961097 1 1
0.819221137767046 0.817181102734201 1 1
0.817093274546297 0.81501970956325 1 1
0.80157243119539 0.799633355811051 1 1
0.810159342561104 0.808029574926137 1 1
0.779053100958835 0.777097378807376 1 1
0.80807709091818 0.805931475440956 1 1
0.827219876042561 0.82518532774783 1 1
0.773856397909908 0.77111284593856 1 1
0.828072449254602 0.825887618305477 1 1
0.811744925073453 0.809636746108624 1 1
0.840347163506523 0.838005099712793 1 1
0.796930229862717 0.794556779241315 1 1
0.795568114863086 0.793918977647749 1 1
0.795103096456351 0.793259039267334 1 1
0.799456827644246 0.797068588530938 1 1
0.87185398991651 0.869610253657726 1 1
0.792079672035502 0.789448396560063 1 1
0.77833587874061 0.776425319661165 1 1
0.800704688678966 0.798499749188621 1 1
0.793953355066158 0.791775352336543 1 1
0.884339126842521 0.881978865714574 1 1
0.854930630383567 0.852906270992827 1 1
0.818588094941527 0.81665667737027 1 1
0.819208074429198 0.81681657172614 1 1
0.787491683695915 0.7853495147594 1 1
0.767873284060568 0.76596314058763 1 1
0.818720451304745 0.816619214380874 1 1
0.784488967392467 0.782295106683906 1 1
0.802639295404615 0.800436666807868 1 1
0.785272624552083 0.783648566499913 1 1
0.730499732917237 0.728105717405299 1 1
0.780975838671426 0.779067660151197 1 1
0.778790880811987 0.776253146190508 1 1
0.891961590352569 0.889667564877284 0 1
0.803950152787071 0.802051586757517 1 1
0.764018933913973 0.761774349220353 1 1
0.778907500872026 0.776904671866424 1 1
0.77042802228355 0.768231743818691 1 1
0.784259365069706 0.781945828198027 1 1
0.796671529675585 0.794521012311998 1 1
0.813962683987417 0.811536616415366 1 1
0.793163385152508 0.791229901087212 1 1
0.750760731599772 0.748962386647487 1 1
0.807001213145764 0.804353780852675 1 1
0.751654186998143 0.749598099032106 1 1
0.73400257125878 0.73207448609382 1 1
0.81131914488162 0.809427562091486 1 1
0.770078814962712 0.768187658657173 1 1
0.825869784856897 0.82420541861364 1 1
0.800964536584634 0.799224871161561 1 1
0.819647849755908 0.817463251466879 1 1
0.773251209733103 0.770671333060932 1 1
0.80714076228965 0.804674524772643 1 1
0.826230019198372 0.8241449188566 1 1
0.739433188426021 0.737597972788226 1 1
0.791317182829698 0.789462297097344 1 1
0.779491571731191 0.777361683745417 1 1
0.821395102148533 0.818829217998907 1 1
0.788910272327951 0.78721305141872 1 1
0.805588400302664 0.803613718521413 1 1
0.794817733552926 0.792545376653514 1 1
0.81079623291999 0.808621543898567 1 1
0.839365564675099 0.836746053762392 1 1
0.777006093028067 0.77464850559502 1 1
0.760013943657409 0.757710486965475 1 1
0.785597875192714 0.783360510766831 1 1
0.729675966791786 0.72793524115981 1 1
0.785406465229265 0.7837864669352 1 1
0.756983996491436 0.755153359542228 1 1
0.742939636894837 0.740939599331443 1 1
0.803082008445209 0.801462851517861 1 1
0.789837497755259 0.787895951381089 1 1
0.774140725711052 0.772444769792707 1 1
0.791020950510673 0.789136878008866 1 1
0.804176578580368 0.802062313910545 1 1
0.765030815362648 0.763144184810574 1 1
0.823409842489952 0.820711042490804 1 1
0.713946794385249 0.711992639635716 0 0
0.774148827388552 0.772168952713639 1 1
0.866147748772441 0.863993354509678 1 1
0.798128704714132 0.795595775238867 1 1
0.747987993290453 0.746050075059555 1 1
0.776878407362458 0.775109109544561 1 1
0.784585246801211 0.782520400453693 1 1
0.854055310609718 0.85202625843852 1 1
0.738029471037992 0.736269352018675 1 1
0.788821555428986 0.787024935825561 1 1
0.76855757489616 0.766221198566473 1 1
0.834137733576777 0.832168398297236 1 1
0.766293298743413 0.764312171247621 1 1
0.821391035784103 0.819347450229033 1 1
0.803753343827847 0.801665132378055 1 1
0.825662027797786 0.823394633399033 1 1
0.813079514456934 0.811006296171787 1 1
0.728898589627683 0.726866225203803 1 1
0.808798459725786 0.805975093878508 1 1
0.808702446616301 0.806760848459082 1 1
0.823476837772813 0.821695361021046 1 1
0.799441628880689 0.797508970513443 1 1
0.806192471825283 0.804407885394025 1 1
0.748155612693002 0.74624276983881 1 1
0.785178202894018 0.783226968302004 1 1
0.772510176658734 0.769850082467835 1 1
0.785448259441053 0.783592290701398 1 1
0.763676764092905 0.761491405568603 1 1
0.739806064756904 0.737659888079232 1 1
0.759580704628456 0.757819216026719 1 1
0.789290694951122 0.787317538764255 1 1
0.783254513692736 0.781082029481753 1 1
0.769065336365107 0.767179192002064 1 1
0.806143032869304 0.804393655846859 1 1
0.723252745027695 0.72159391850925 0 0
0.758010629989855 0.756198974671054 1 1
0.850508445250775 0.848233848030794 1 1
0.820045327743983 0.817878289963468 1 1
0.763990527501648 0.761782447820164 1 1
0.806576565847667 0.80484163324451 1 1
0.77744750962622 0.774863764533048 1 1
0.7986449945383 0.796969688625294 1 1
0.773618355309347 0.771778922810646 1 1
0.871562323227777 0.868682398390926 1 1
0.775238520650979 0.773110201475372 1 1
0.858114971263411 0.85513816269174 1 1
0.855847600056549 0.854029521559394 1 1
0.798772234357116 0.796675715726348 1 1
0.799131591580373 0.797041235177903 1 1
0.824953237813084 0.823027166702357 1 1
0.780875037027829 0.779101960263261 1 1
0.760089502707903 0.758330755469287 1 1
0.743793377844212 0.741882634298224 1 1
0.867369036777863 0.86526175820528 1 1
0.815302851093539 0.813380223753253 1 1
0.728399899719818 0.726395204062344 1 1
0.827679356581286 0.825499079020687 1 1
0.855466346152863 0.853533875262679 1 1
0.796034717552189 0.794043070134013 1 1
0.865461796457728 0.86308550358809 1 1
0.723906807186091 0.722297205548892 0 0
0.840371198984313 0.837615635718846 1 1
0.822379763086768 0.820195714626185 1 1
0.779525901922355 0.777384638135082 1 1
0.825012788293093 0.82324605499734 1 1
0.774612829805342 0.772510556819938 1 1
0.699858479449284 0.697728172833352 0 0
0.787626658017541 0.78558563363168 1 1
0.80460333079112 0.802829450314286 1 1
0.813979979302348 0.811804941253062 1 1
0.83256625031584 0.830437272316659 1 1
0.829827776131342 0.827903428232604 1 1
0.811642513524229 0.809848592300496 1 1
0.783938323312998 0.782104935922645 1 1
0.887986630661468 0.885855007012481 0 0
0.769384080613261 0.767363628335809 1 1
0.749382560838211 0.747443829331077 1 1
0.766839266067282 0.764678926504543 1 1
0.851734638343178 0.849888616184639 1 1
0.767825458326615 0.765878345545666 1 1
0.771093857476788 0.769147258536008 1 1
0.808957512134354 0.807120878304344 1 1
0.757593763833488 0.755491146792736 1 1
0.718345042038463 0.716098320763376 1 0
0.796845072843026 0.795108890521869 1 1
0.807938422551106 0.805571496509788 1 1
0.806181745624624 0.80418070586743 1 1
0.790597728133167 0.788535434491897 1 1
0.758904047911561 0.757055861613202 1 1
0.741073755879979 0.738730303382903 1 1
0.741480577969188 0.739415635525317 1 1
0.848400746727325 0.846020754571536 1 1
0.756847007153606 0.755297517384864 1 1
0.776944805961165 0.774895803165271 1 1
0.854008727844821 0.851859644649696 1 1
0.777360443330373 0.775769365753616 1 1
0.846235464480715 0.844453172711741 1 1
0.739779267905777 0.737614144772451 1 1
0.747181911466267 0.744737716039896 1 1
0.807676741335933 0.805338040914476 1 1
0.888309386432477 0.885773789054573 0 0
0.75557287193957 0.753431044193548 1 1
0.812339279275403 0.810736983857473 1 1
0.784749404342451 0.782557170360356 1 1
0.772074413308638 0.770256496351129 1 1
0.833069828748331 0.830866130430197 1 1
0.857980166092896 0.855609535099092 1 1
0.733123666045429 0.731372134915093 1 1
0.80474144142498 0.803024415357818 1 1
0.802261777699538 0.800266164895429 1 1
0.820531075153841 0.81807600606528 1 1
0.819960330413334 0.817767612481935 1 1
0.750978730543071 0.74913391438223 1 1
0.74103803476044 0.739242558810908 1 1
0.800464429349925 0.798154655071004 1 1
0.794148876580241 0.792086525469896 1 1
0.833997394971542 0.830983821779644 1 1
0.790710865195888 0.788824773893281 1 1
0.828329717064641 0.826442282705695 1 1
0.773423786130973 0.771664560150467 1 1
0.734162564943913 0.732492680971507 1 1
0.751261567323139 0.749174907586421 1 1
0.761085051641023 0.759087459911626 1 1
0.825746639623411 0.823529035358033 1 1
0.835221396960516 0.832963302787612 1 1
0.799271674027863 0.797557809556362 1 1
0.774211968219143 0.772143399342331 1 1
0.776127137685357 0.774171712409853 1 1
0.770627183710807 0.768572500817835 1 1
0.809269869780352 0.807338543096886 1 1
0.760510658930932 0.758156693048248 1 1
0.789968316264835 0.787847035959959 1 1
0.764775500013505 0.76292828899854 1 1
0.77221677735229 0.77051212093018 1 1
0.852485313420559 0.850291321355861 1 1
0.813202931768101 0.811504244532069 1 1
0.815415792023602 0.813611409336069 1 1
0.813777132094913 0.812020221323513 1 1
0.849448204101017 0.847187406267892 1 1
0.768043293730725 0.766195196882754 1 1
0.704185207310032 0.702292856252369 0 0
0.814404856476313 0.812276252882318 1 1
0.875886600805135 0.873080565470393 1 1
0.813798587792448 0.811953860999593 1 1
0.78017391349997 0.77812290728769 1 1
0.840907658992903 0.838636893041433 1 1
0.813043066010344 0.811223404619087 1 1
0.837032297979074 0.834822676735584 1 1
0.766388916823806 0.764664452465782 1 1
0.758481859403816 0.756549447292188 1 1
0.82784910239138 0.825756343182616 1 1
0.759152166557136 0.757094332258537 1 1
0.850730615575467 0.848592751159378 1 1
0.810512864480087 0.808347936265714 1 1
0.787039098442514 0.784525797326766 1 1
0.770096114393917 0.768507346346776 1 1
0.795601363301824 0.79336423396228 1 1
0.719771702870651 0.717994829415807 0 0
0.766031608966939 0.764462845445851 1 1
0.797657378789899 0.795652505693057 1 1
0.795430178000207 0.793526089497519 1 1
0.736624385477772 0.734982432735972 1 1
0.809158900804604 0.807325168416431 1 1
0.742022788905771 0.739751139808248 1 1
0.79659277239891 0.794800369916913 1 1
0.757231266468399 0.75520374972556 1 1
0.783333842874565 0.781295039665112 1 1
0.813306817618678 0.811315508869195 1 1
0.789377667529137 0.787392383375274 1 1
0.772033195306143 0.769317158606346 1 1
0.819299397024701 0.817279519612687 1 1
0.789732753637673 0.787598952633767 1 1
0.801052296583471 0.799053488600988 1 1
0.777361485625636 0.775846361528667 1 1
0.782679505158229 0.780555726236943 1 1
0.790048298984135 0.788186457604851 1 1
0.807087649530586 0.80510177783239 1 1
0.84054725089904 0.838299544268183 1 1
0.815379373045102 0.813454169830703 1 1
0.85781811531708 0.855513602821478 1 1
0.802311828703164 0.799653490102027 1 1
0.84401148850525 0.841919566135788 1 1
0.750642863636178 0.749013852332862 1 1
0.757588021610299 0.755838989851379 1 1
0.749904755402532 0.747952886890225 1 1
0.78195315975145 0.780123328351327 1 1
0.763759688229459 0.761728426993488 1 1
0.835011108717093 0.832826188682449 1 1
0.791715420820676 0.78976905135138 1 1
0.806982261745699 0.804684953631011 1 1
0.75340793251058 0.751020405380911 1 1
0.722501237166185 0.720881161781828 0 0
0.807699881079477 0.805398194042996 1 1
0.750004589047035 0.748320658046663 1 1
0.809385222416411 0.80743877627846 1 1
0.795815343950133 0.793430242793994 1 1
0.792269531085157 0.790266121209796 1 1
0.84475491874783 0.842391677041519 1 1
0.862458757753854 0.860344057858049 1 1
0.789013530538551 0.787129862135008 1 1
0.827231003587068 0.825279121936732 1 1
0.826088058900903 0.824240586622448 1 1
0.795286788143674 0.793389074279815 1 1
0.738337788551352 0.736626318046536 1 1
0.811235317518533 0.80842411686847 1 1
0.771759216748679 0.770166541777177 1 1
0.751969937166846 0.749973012526894 1 1
0.797955242902735 0.795926649013299 1 1
0.787018480074799 0.78497342611583 1 1
0.801528469961157 0.799715757524568 1 1
0.791607340285513 0.789791576951567 1 1
0.835330478853235 0.833281739033689 1 1
0.792148407090912 0.790070867468889 1 1
0.783032206714782 0.78125206465239 1 1
0.926384927436342 0.924241079314535 0 0
0.793292934325921 0.791173194644449 1 1
0.810878610557518 0.808689153793553 1 1
0.865942079927167 0.863670518962643 1 1
0.755582566125726 0.752852942318938 1 1
0.805203911856994 0.803120400271639 1 1
0.776843566281485 0.774403740399274 1 1
0.754002085663408 0.752266186560363 1 1
0.809745676133307 0.807400419125905 1 1
0.824031873114977 0.822168517553087 1 1
0.798111073586043 0.796235378616014 1 1
0.81103684003411 0.807839381862531 1 1
0.800165922152453 0.79806588573659 1 1
0.838513942018816 0.836119583108102 1 1
0.806657464593319 0.804113386352517 1 1
0.758552119965505 0.756302375097137 1 1
0.735029963761932 0.733151668585616 1 1
0.838201074616551 0.836602365451688 1 1
0.753375403738726 0.751646907197266 1 1
0.867369411862727 0.865458678910393 1 1
0.875682330161034 0.873218383548661 1 1
0.789303112001543 0.786973522718986 1 1
0.868267179209142 0.86613191328652 1 1
0.738398853937652 0.736697882633342 1 1
0.820443459064221 0.818683864765228 1 1
0.827311340132437 0.825197436584319 1 1
0.794919661609755 0.792699187426333 1 1
0.79730704529817 0.795134052412106 1 1
0.858932771949032 0.856112037467555 1 1
0.795204172030966 0.793358292832449 1 1
0.742449000646587 0.740447588873147 1 1
0.82377320865591 0.821428720644869 1 1
0.83815930697664 0.836468452839822 1 1
0.768548978863313 0.766658789995828 1 1
0.824071434362022 0.821937927758449 1 1
0.739240059071726 0.737366044186375 1 1
0.804183119150009 0.802124005870115 1 1
0.745420316770428 0.743174494494752 1 1
0.776089045169156 0.774014553200037 1 1
0.784968735797021 0.783248475192403 1 1
0.738893844335873 0.736694254905923 1 1
0.794495794226809 0.792676692152781 1 1
0.713916288153147 0.712298371072788 1 1
0.839870234826215 0.837638290485522 1 1
0.814767683120616 0.812288113281347 1 1
0.778118680956685 0.77613970559363 1 1
0.743540226869157 0.741663281557567 1 1
0.828906336236255 0.826464767545302 1 1
0.808581376063677 0.806389968252419 1 1
0.751374027818153 0.74953904056815 1 1
0.806349887214594 0.804241267261004 1 1
0.793741950733012 0.792176705437959 1 1
0.764907460334166 0.762700419021895 1 1
0.806853423182702 0.805209829242748 1 1
0.762661342453988 0.760544954362031 1 1
0.808250921356299 0.806057616766687 1 1
0.795956083779564 0.793128396142441 1 1
0.783311398800922 0.781497065379428 1 1
0.720799274957306 0.719039378861212 0 0
0.835212597803294 0.832845070885904 1 1
0.824512883043824 0.822492505464766 1 1
0.793924284357336 0.791990480002365 1 1
0.806184050803874 0.803921597878141 1 1
0.747436283697943 0.745220733708643 1 1
0.772496355203647 0.770229851166556 1 1
0.829030829786581 0.8264996547355 1 1
0.795679335428226 0.793865299910711 1 1
0.78724722291448 0.785505317457296 1 1
0.726352156544805 0.724364624394189 1 1
0.810336612476602 0.808538811064179 1 1
0.827396976971032 0.825854421944964 1 1
0.756172734583621 0.753662790949945 1 1
0.770332653507923 0.768168624244679 1 1
0.794689153961133 0.792392988683785 1 1
0.809674953578494 0.80778308904777 1 1
0.790989291145281 0.788028164269035 1 1
0.804843284082714 0.802422760542732 1 1
0.820737275020875 0.818888216730548 1 1
0.831670063586695 0.829819015177316 1 1
0.737064730509372 0.735180683694337 1 1
0.759267286893643 0.75779928376141 1 1
0.868341993327436 0.866016723536212 1 1
0.835666028489865 0.833531728393552 1 1
0.865176120534639 0.862561735069323 1 1
0.75257221946525 0.75040036105831 1 1
0.738607902947704 0.736844752968504 1 1
0.820436205439607 0.818399420848796 1 1
0.841174454605305 0.838124586322768 1 1
0.823379574471277 0.821327354990769 1 1
0.897113134771311 0.894269648453607 1 1
0.743933831593901 0.74213981535999 1 1
0.745825541756158 0.744201972266936 1 1
0.823022606891689 0.820677282813129 1 1
0.807452968794924 0.805402341768685 1 1
0.824204268171976 0.822344807468562 1 1
0.834064360773884 0.831750532195887 1 1
0.811621015702295 0.809475342920921 1 1
0.808118818597014 0.806273500362564 1 1
0.829655505368834 0.827462734755906 1 1
0.74804785457814 0.746050859275146 1 1
0.780547177006606 0.778596086381533 1 1
0.83347322023931 0.831146385495606 1 1
0.770891284295905 0.768653037571871 1 1
0.783250104892607 0.781255340803091 1 1
0.773653931548831 0.771550836575219 1 1
0.811059358463479 0.808846231663132 1 1
0.791154883802053 0.789435735737268 1 1
0.790624359200046 0.788691156311317 1 1
0.769864668947971 0.767840951187979 1 1
0.886333998120518 0.884370768271096 1 1
0.803172792488183 0.801485551721216 1 1
0.80856684565474 0.806555357006065 1 1
0.7736785276525 0.771706195420016 1 1
0.80539639970948 0.802925398511045 1 1
0.793711615515266 0.791789194412334 1 1
0.822108768845834 0.819996937801335 1 1
0.857158386342979 0.854906435310907 1 1
0.847737186804105 0.845708033890767 1 1
0.763595386014625 0.760598419088671 1 1
0.755380343220337 0.753024950847676 1 1
0.849650180238128 0.847484624760463 1 1
0.799401119297479 0.797674555361191 1 1
0.775441734647914 0.773594594390724 1 1
0.833243956689292 0.831310364172838 1 1
0.843560745600145 0.841191976967894 1 1
0.744046493806539 0.742353864841118 1 1
0.76547336150876 0.763213564488355 1 1
0.764760278633178 0.762734935646563 1 1
0.834108708616707 0.831726004263166 1 1
0.828500578764696 0.825840970599538 1 1
0.799435664327808 0.797228629666582 1 1
0.827194368226911 0.825016345904187 1 1
0.773426385200932 0.771374789233786 1 1
0.806480673239768 0.80426617546124 1 1
0.835530992557085 0.833373450324428 1 1
0.827292085432921 0.82547520293074 1 1
0.773759015012666 0.771273169038588 1 1
0.856241065009836 0.853687143682105 1 1
0.823792852768363 0.821980942960386 1 1
0.752637184411235 0.750283339325095 1 1
0.760469016947215 0.758554701613239 1 1
0.891269461267563 0.889074785737638 0 0
0.802014836338839 0.800283359093586 1 1
0.833801701527833 0.831927689196778 1 1
0.77365952779538 0.771821078311779 1 1
0.771155560801922 0.769283551107759 1 1
0.810820279193116 0.808758711897329 1 1
0.774846698043193 0.772852891841944 1 1
0.828187892590303 0.825725189765862 1 1
0.744875221767344 0.742435690402576 1 1
0.781364096042158 0.779189593480569 1 1
0.810977177198818 0.809161810462367 1 1
0.910198378132589 0.907631946513456 0 0
0.788253526050675 0.786390728846718 1 1
0.761379568131241 0.759720909446966 1 1
0.804765258921638 0.802848534414426 1 1
0.770606148287246 0.768529212649138 1 1
0.775089830512081 0.773117386411653 1 1
0.811596495104291 0.809046282967861 1 1
0.77788561616374 0.775732954897177 1 1
0.797320479575999 0.795394379229405 1 1
0.783741628831658 0.781654147916186 1 1
0.815203187769395 0.813185838740388 1 1
0.820782837677473 0.818744779205519 1 1
0.833051374648737 0.831130380250981 1 1
0.73164681280061 0.729672648142465 1 1
0.803618248583551 0.801861714592839 1 1
0.808608764566719 0.806876344548791 1 1
0.804396048758223 0.802108844736287 1 1
0.76660163914264 0.764777797618884 1 1
0.736106251624654 0.733761734266472 1 1
0.744014271476585 0.741952594561796 1 1
0.778200801086055 0.776396438380353 1 1
0.772701206169026 0.769993066294671 1 1
0.845556591053937 0.84350176294212 1 1
0.842726415228797 0.840773614507116 1 1
0.793148317479588 0.7907122434707 1 1
0.817579262678899 0.815210118411046 1 1
0.691562889010805 0.689726726243393 0 0
0.840746294708628 0.838294506744999 1 1
0.846098405447627 0.84425498700725 1 1
0.788478456076968 0.786583674378982 1 1
0.852337551065886 0.849191940561231 1 1
0.798978419826385 0.797266179972794 1 1
0.786734953672126 0.784946503841692 1 1
0.788234583331937 0.786678814233967 1 1
0.84775650423506 0.845528087402781 1 1
0.796922616171977 0.794770468365531 1 1
0.835345898389326 0.833111476697774 1 1
0.746389753337845 0.744516294939861 1 1
0.842026939489058 0.839762784887612 1 1
0.811055629339968 0.809049225614423 1 1
0.790593306704421 0.788565125778673 1 1
0.792434791273592 0.790792405609422 1 1
0.849668139269911 0.847282247986027 1 1
0.80510677998266 0.802789715493962 1 1
0.743080131643073 0.741212885367842 1 1
0.777114812553555 0.775005544090944 1 1
0.791383257397465 0.789548356924969 1 1
0.826249497850867 0.823981890025288 1 1
0.810295853647782 0.8081625370227 1 1
0.725716122565684 0.723752928945404 1 1
0.833741744022734 0.831450873417095 1 1
0.832568749259017 0.830285703270686 1 1
0.893748986675097 0.891104001334053 1 1
0.880059570929909 0.877989361230822 0 0
0.833100771164461 0.831216136507298 1 1
0.839403974773024 0.837460481336352 1 1
0.770111057436732 0.768167126761692 1 1
0.833938848392095 0.831823954228833 1 1
0.792391399608426 0.790569962153356 1 1
0.851316254859743 0.84816802356372 1 1
0.806583519250461 0.804299409170805 1 1
0.802112591971591 0.800138927066087 1 1
0.75705394545933 0.754947765933387 1 1
0.790350672526544 0.788287821948308 1 1
0.797941650684769 0.796230960288919 1 1
0.762938129038361 0.76105259029967 1 1
0.774373340023969 0.772568917961122 1 1
0.856412563643572 0.853924329189834 1 1
0.766179756515937 0.76434842946078 1 1
0.807224969639889 0.805292897026354 1 1
0.835617816783816 0.832885207992526 1 1
0.737012488430187 0.735035708181847 1 1
0.839735248116065 0.837426204604892 1 1
0.821118333888846 0.819233853441542 1 1
0.766338930209682 0.764410674884151 1 1
0.749992666676281 0.748213200266975 1 1
0.807179925883181 0.805208907146078 1 1
0.805055537698788 0.803317010641246 1 1
0.83291482727168 0.831133708153088 1 1
0.786664068427479 0.784746883586827 1 1
0.822839986333324 0.820904101557389 1 1
0.807192685750211 0.805253217004106 1 1
0.801296392150764 0.799576600362253 1 1
0.787665720758001 0.784972792190055 1 1
0.840374546095121 0.838479451387809 1 1
0.768032384611054 0.765928944686641 1 1
0.838219871025071 0.836444855337127 1 1
0.814025328776524 0.81229366728868 1 1
0.73929334777909 0.737330864501188 1 1
0.797544302657051 0.795447775680487 1 1
0.775954995558868 0.773890289627368 1 1
0.788224267728248 0.786377592357325 1 1
0.857700912334497 0.855303475183037 1 1
0.777208469728004 0.775337187086189 1 1
0.829471348199742 0.827113175770909 1 1
0.776441093958779 0.774593267440513 1 1
0.754916827577071 0.753015011734719 1 1
0.825143460218455 0.822403582245598 1 1
0.819440672601896 0.817691847712189 1 1
0.87090997836237 0.868434401541569 1 1
0.826411820953925 0.824408612445423 1 1
0.871689806075138 0.868904799494416 1 1
0.840173371380262 0.838229282286103 1 1
0.875566175781167 0.873331329015545 1 1
0.806617889642196 0.804737868299172 1 1
0.797133710624595 0.795105378898234 1 1
0.86249484043464 0.860708037701334 1 1
0.771563240930956 0.769813527521969 1 1
0.834531838925154 0.832397301155876 1 1
0.786310158026747 0.78435794382125 1 1
0.813618567419969 0.811400277049006 1 1
0.76252520701493 0.760470286444553 1 1
0.751879978050964 0.749975208476909 1 1
0.762919368250106 0.761164735736219 1 1
0.778753637046365 0.776725433096574 1 1
0.789009889648026 0.787043726082202 1 1
0.835556601612759 0.833591912902815 1 1
0.747953975832999 0.74633405594657 1 1
0.809219631545556 0.806719274988444 1 1
0.756230677591053 0.753949402581582 1 1
0.80844205786269 0.806128102260447 1 1
0.789810490248749 0.787678297976548 1 1
0.816651165775729 0.814221857596749 1 1
0.828398029916779 0.825931389789976 1 1
0.800718241083681 0.798638191804508 1 1
0.815276411093209 0.813704111071001 1 1
0.766263885081958 0.764277451045794 1 1
0.776520568357606 0.774769985028434 1 1
0.865851872103614 0.863487490689403 1 1
0.805435502446895 0.803728099720018 1 1
0.794027201932276 0.792040347674753 1 1
0.792403583640126 0.789596645941925 1 1
0.814158384348879 0.811440872755486 1 1
0.857953446345495 0.855303540634383 1 1
0.815559136524063 0.813786419709147 1 1
0.863022577261237 0.860543452960668 1 1
0.779991901330846 0.778069652689975 1 1
0.804016958966885 0.802132152184646 1 1
0.751346574228558 0.749878021943688 1 1
0.814627763502106 0.812032549104509 1 1
0.75045860848131 0.74889205914819 1 1
0.861137947768016 0.858726406278014 1 1
0.792609815129128 0.790472421151776 1 1
0.834953041225756 0.832668009995831 1 1
0.827913063302335 0.82602652997496 1 1
0.840052128906274 0.838057766622836 1 1
0.852656490304122 0.850195436575402 1 1
0.768941698158633 0.766982633385427 1 1
0.816026156404312 0.813638810963684 1 1
0.826503977746888 0.824445617953557 1 1
0.779571484008747 0.777620980194358 1 1
0.791791450378256 0.789302793434257 1 1
0.79157904537636 0.789405170527751 1 1
0.813758192305449 0.811136363519769 1 1
0.711355754038737 0.709619562153012 0 0
0.743076017940748 0.74152820123597 1 1
0.814546991274758 0.812731710623107 1 1
0.849645031756193 0.847595019993801 1 1
0.776071060068579 0.774006160530485 1 1
0.819811496769301 0.817640305860549 1 1
0.807477615404458 0.805651494968107 1 1
0.795134715280142 0.793238669196969 1 1
0.746561823644226 0.744260984195247 1 1
0.828135877317549 0.826008575732899 1 1
0.839855110866875 0.837165746711992 1 1
0.771803257255591 0.76981003552609 1 1
0.727102960318902 0.725213789868818 1 1
0.831855584633041 0.829806000412124 1 1
0.785836692514689 0.784124032343985 1 1
0.765549199035023 0.763739505398337 1 1
0.799695735900025 0.797917854247927 1 1
0.78302649735321 0.781499164955739 1 1
0.776279474066205 0.774388237574934 1 1
0.835352260852333 0.832919431010306 1 1
0.820859851463324 0.818698870113873 1 1
0.856466951722205 0.854569744678893 1 1
0.857876281734184 0.855765993305645 1 1
0.860878506837216 0.85885721308841 1 1
0.804637651285964 0.802725752627202 1 1
0.810200522631911 0.807882567849259 1 1
0.723988737946409 0.722147290133017 0 0
0.737261300894705 0.735527674032847 1 1
0.796674347843381 0.794902862414612 1 1
0.745577146201759 0.743673491818793 1 1
0.729819214395284 0.727935931592133 1 1
0.777937251355067 0.775698722371089 1 1
0.832412663443408 0.830337153308934 1 1
0.800965691654021 0.798509796110094 1 1
0.876442171859232 0.873857513494634 1 1
0.866455521101553 0.863786541224075 1 1
0.778610595889092 0.776909087994909 1 1
0.780000843771282 0.77835941200198 1 1
0.776180747858008 0.774387270999481 1 1
0.802016329704954 0.799842332585216 1 1
0.762503115279799 0.76095065781979 1 1
0.79555211178492 0.793945912161108 1 1
0.771937861604507 0.770216516946853 1 1
0.831988027646511 0.830033173717429 1 1
0.82116882225259 0.819130574018348 1 1
0.781140975270002 0.778400716788253 1 1
0.836663352072928 0.834899977922796 1 1
0.809473275128816 0.807301321715082 1 1
0.800482808470324 0.798782408660657 1 1
0.832191883716694 0.830472819533488 1 1
0.767411526087498 0.765379758609433 1 1
0.729524302972787 0.727003999589342 1 1
0.806169278901966 0.804096544294098 1 1
0.77934711242271 0.776717432897676 1 1
0.787286741187393 0.785493960381021 1 1
0.771745377683518 0.770008338063599 1 1
0.789892529038274 0.787855206502431 1 1
0.776139393666751 0.7738847489347 1 1
0.816325547260957 0.813967282753986 1 1
0.735449837872439 0.733533190690087 1 1
0.782120274778401 0.780193444100258 1 1
0.808665995894799 0.806300084025349 1 1
0.752101248251508 0.750074872956259 1 1
0.862454940674713 0.859983079942819 1 1
0.739651731105981 0.73776605236844 1 1
0.823122370589344 0.820813975203111 1 1
0.779758217639309 0.777832662100867 1 1
0.781295881008242 0.779141960326575 1 1
0.83448213250606 0.83267025119162 1 1
0.805726264410865 0.803680123059298 1 1
0.89392035670445 0.891942624761305 0 0
0.800954347627038 0.798909706344515 1 1
0.756242753434499 0.754266183114867 1 1
0.776812280778232 0.774765573926715 1 1
0.82342917032801 0.821330753324389 1 1
0.820384624755312 0.818470234768759 1 1
0.862681695548251 0.860628266307887 1 1
0.811107524471898 0.808920406981771 1 1
0.811495653664261 0.808318355465226 1 1
0.852827540573872 0.850761029154324 1 1
0.822284541248473 0.820224264455765 1 1
0.74649971902823 0.744840005786242 1 1
0.780448116318316 0.778636601904091 1 1
0.808617214912207 0.807033721287845 1 1
0.877899963477653 0.875272259081429 1 1
0.847281903520989 0.845363512033249 1 1
0.734784302091985 0.732819186676258 1 1
0.798998321128126 0.797070401953028 1 1
0.83058348740809 0.828213131527121 1 1
0.783246174478942 0.781141474532201 1 1
0.834898134598198 0.832952092938307 1 1
0.783630295425523 0.781553044812971 1 1
0.808646532855869 0.806809986633923 1 1
0.798675442064144 0.796713760537719 1 1
0.81426097427643 0.812499443006616 1 1
0.742867295344503 0.741230175435146 1 1
0.772806434120254 0.771102106627811 1 1
0.797134013285807 0.795300134902031 1 1
0.750927758165603 0.749021522509259 1 1
0.788611933391262 0.785850627300658 1 1
0.780305385643192 0.778644871972138 1 1
0.793079089623745 0.791128245682344 1 1
0.84577904006842 0.843273868422275 1 1
0.815927662178977 0.814070299133066 1 1
0.785262127777522 0.783139372987147 1 1
0.800110532274175 0.798432125443334 1 1
0.812276590435417 0.810515413664937 1 1
0.829214224281513 0.827237930777756 1 1
0.851466267474489 0.849235713342556 1 1
0.736605462738065 0.734925533955309 1 1
0.787475153636359 0.785505809991875 1 1
0.768358080409985 0.765847965263385 1 1
0.711414583962066 0.709581660203621 0 0
0.769149514341148 0.767602928452882 1 1
0.844759840220898 0.842880921663217 1 1
0.833774706424724 0.831534916735319 1 1
0.783705981956016 0.781415076237601 1 1
0.788221319955979 0.785807456597112 1 1
0.831361059913135 0.829290452624752 1 1
0.780268738649677 0.777815624450283 1 1
0.788728625703363 0.786833657521664 1 1
0.812380304755313 0.810363261158783 1 1
0.748632281528072 0.746779881009716 1 1
0.8200556027438 0.818118426234083 1 1
0.789514554901056 0.787611687618728 1 1
0.828435906906479 0.826303789831421 1 1
0.808233373179672 0.806159069137736 1 1
0.808162448258487 0.805486136770374 1 1
0.745524509448255 0.743454872653924 1 1
0.774275341693082 0.772696394565631 1 1
0.832472995662554 0.830484420520597 1 1
0.776298516426642 0.774403540439425 1 1
0.808825118154112 0.806458026979482 1 1
0.86329888206381 0.860698469011922 1 1
0.781392330849854 0.779197023757755 1 1
0.777720641689619 0.775626774384463 1 1
0.817454119363241 0.815669017214598 1 1
0.796583588235258 0.794405122364145 1 1
0.887645336344114 0.885426253840522 1 1
0.869209499025172 0.866639824696195 1 1
0.848661378907286 0.846354981603381 1 1
0.799198201973341 0.79695375127606 1 1
0.793686311291445 0.791683535940159 1 1
0.810112535132294 0.808425046520519 1 1
0.736628265995641 0.734581519249389 1 1
0.796851399593322 0.794904412241787 1 1
0.770999649797857 0.769049126974051 1 1
0.775208056813622 0.773396175589518 1 1
0.821101933633867 0.818598493370722 1 1
0.779978570645576 0.777982804726416 1 1
0.843080016102849 0.840925403731326 1 1
0.860020803916206 0.858039152743286 1 1
0.840722993627496 0.838486411094927 1 1
0.797650924676922 0.795558631768102 1 1
0.808286408154072 0.805775513985831 1 1
0.840206082573741 0.837658542711741 1 1
0.831469795624901 0.829280694802038 1 1
0.813533513632646 0.811836500846701 1 1
0.729608798933594 0.72792472989957 1 1
0.796145069643535 0.793934727277645 1 1
0.720718664360692 0.719036213702816 0 0
0.839258447998394 0.837248881880293 1 1
0.765106162989277 0.762976760452885 1 1
0.83654723602232 0.834792858064339 1 1
0.791849884847937 0.790104651037801 1 1
0.823063219046141 0.820832198950482 1 1
0.812036370308096 0.810198321137711 1 1
0.813629165255575 0.811843629850166 1 1
0.79220176838046 0.79028112511507 1 1
0.837220598548492 0.835262289024505 1 1
0.830964016757134 0.828812118483049 1 1
0.825362453022389 0.823152016091388 1 1
0.768447309975651 0.765830227280981 1 1
0.786376028605296 0.784619764571621 1 1
0.826275647071807 0.824088289427026 1 1
0.847389436887536 0.84517264305871 1 1
0.801338896970759 0.79915906866685 1 1
0.786789502745231 0.784634697912919 1 1
0.780185719569778 0.778438305566516 1 1
0.853048153875696 0.851060692710324 1 1
0.777689764972503 0.775770894065058 1 1
0.758411507143671 0.756805820305221 1 1
0.767443418060679 0.765643168203568 1 1
0.804342617267205 0.801979606830949 1 1
0.744700269070311 0.742941626441738 1 1
0.829773162113385 0.827684962034938 1 1
0.847812714402138 0.845224464425868 1 1
0.776324382020265 0.774258697762685 1 1
0.778833735078899 0.776446041083326 1 1
0.763583543053566 0.761912793090593 1 1
0.785118718586503 0.783225940134123 1 1
0.763777415055234 0.761617644021421 1 1
0.791349952940984 0.78903251711442 1 1
0.840438782702762 0.838226788874743 1 1
0.779099047128705 0.777243504635206 1 1
0.758272606053376 0.756127629142681 1 1
0.820049585815206 0.817812242329436 1 1
0.857401380456303 0.855584016270293 1 1
0.739323818865058 0.737487951288182 1 1
0.791947221010265 0.79000379033934 1 1
0.760180200033965 0.758248329523061 1 1
0.770503489400216 0.76878181369311 1 1
0.834052631711396 0.831617641070424 1 1
0.820257655653806 0.818371952525957 1 1
0.81212910401778 0.809570226320618 1 1
0.831647215119791 0.828781473795086 1 1
0.848925584947189 0.847056135180635 1 1
0.726870223229726 0.725188381426415 0 0
0.757611802297163 0.755739577919535 1 1
0.827505168996913 0.825406475821509 1 1
0.692497745789192 0.690846791045375 0 0
0.870838575773561 0.869075642174874 1 1
0.837266298830841 0.835433270614238 1 1
0.852337450804668 0.850460974751572 1 1
0.787492712637918 0.785441850836168 1 1
0.765046576110101 0.763455351962109 1 1
0.83491298906998 0.832714356989414 1 1
0.791101874051209 0.789442074843851 1 1
0.817126660483218 0.815199033827481 1 1
0.768785942160196 0.767032799023445 1 1
0.859134529214846 0.857248175651859 1 1
0.819727874845152 0.817510302359818 1 1
0.759348337866833 0.757415267578786 1 1
0.812677065755724 0.810826835191433 1 1
0.790135432305729 0.788195494256614 1 1
0.842983625508626 0.840988198220447 1 1
0.751136987234965 0.748548848883826 1 1
0.778684517788073 0.776805383294125 1 1
0.837116569361829 0.835078387730239 1 1
0.746793547826207 0.745042173611293 1 1
0.817847491585466 0.815206015300624 1 1
0.805944892926291 0.804000925872129 1 1
0.814002145981603 0.811861969585305 1 1
0.820336279846241 0.818014342042027 1 1
0.83152668748086 0.829768449090056 1 1
0.83613293409356 0.83367709894613 1 1
0.814703796828597 0.812834437858512 1 1
0.830840629892537 0.828293586008229 1 1
0.734119435800278 0.731953082078172 1 1
0.772513202788876 0.770582913909081 1 1
0.781426155741512 0.779093810776803 1 1
0.823860980616583 0.821718319250778 1 1
0.759989850158452 0.757832468163141 1 1
0.889615278010524 0.887284086600513 0 1
0.777751308641179 0.775393990608782 1 1
0.768314335094201 0.765565133787138 1 1
0.828991929916569 0.826418945016523 1 1
0.836828803413814 0.83468310075993 1 1
0.736400495965873 0.734728807586676 1 1
0.709103452206694 0.707130317653943 0 0
0.757777424823173 0.755452475401351 1 1
0.812452573821851 0.810529780458239 1 1
0.755441007111949 0.7536221637058 1 1
0.743732367528676 0.741672381000142 1 1
0.820231198897498 0.818158384147904 1 1
0.852572216268605 0.85062534532261 1 1
0.797267575956582 0.795291818934141 1 1
0.769317476126918 0.766803771580825 1 1
0.763381557453757 0.761608131225409 1 1
0.741638670954813 0.739444066911472 1 1
0.811221137323411 0.808294003624135 1 1
0.748196946293607 0.746528251778121 1 1
0.822709836863615 0.821044953617237 1 1
0.707847513627766 0.705793919550924 0 0
0.821278431192483 0.819004784482906 1 1
0.81754225727838 0.81477488052925 1 1
0.788046036336988 0.786242159649893 1 1
0.771355166115188 0.76954788077755 1 1
0.838415365705747 0.835728434785764 1 1
0.693355164589455 0.691287788111014 0 0
0.807750249711456 0.805921241851316 1 1
0.819848865722809 0.817645708724589 1 1
0.825662208074715 0.82387239566651 1 1
0.903982148807045 0.901959160502704 0 0
0.709388495516583 0.707543030893111 0 0
0.779936326696137 0.777670134957795 1 1
0.905525924536286 0.90223408484295 1 1
0.850524507485523 0.84840078989311 1 1
0.77308065041381 0.771042140102551 1 1
0.758264244068211 0.756523822762964 1 1
0.782593503248818 0.780646106131024 1 1
0.862725189168648 0.860433719497743 1 1
0.862025610802682 0.859408241738095 1 1
0.787934309389583 0.786296474843439 1 1
0.870318886747705 0.868460862014845 0 1
0.70691264163158 0.705050541893522 0 0
0.865779423519459 0.864100487925616 1 1
0.878441529213594 0.876118317643524 0 1
0.857206228276093 0.855092083835601 1 1
0.821717759974479 0.819774938205041 1 1
0.775747914725971 0.773645048306423 1 1
0.772345854702485 0.770372687552406 1 1
0.847016758428326 0.845345650670204 1 1
0.774935292542699 0.772682972245189 1 1
0.799067113128457 0.796750803454046 1 1
0.729142133590543 0.727337531804487 1 1
0.707772789948139 0.705503703386296 1 1
0.791460907431239 0.789260811474342 1 1
0.773366098242041 0.771386938099 1 1
0.818036544168036 0.815737901319796 1 1
0.81400958443662 0.812255280877746 1 1
0.758356521122007 0.756640821332609 1 1
0.796007628114338 0.794337827975795 1 1
0.775871038990301 0.774045203770457 1 1
0.814882499249482 0.812680645873003 1 1
0.851156378321232 0.848753220670023 1 1
0.778800433819038 0.776637250071955 1 1
0.772408160749766 0.770682787676195 1 1
0.84320499576344 0.840711353957839 1 1
0.80395068464949 0.800930129399344 1 1
0.860513175973425 0.858257875943845 1 1
0.80819028539121 0.80549577609314 1 1
0.781350006240261 0.779537016393195 1 1
0.721279407317035 0.719588462576278 0 0
0.830570041682077 0.82875680742783 1 1
0.747274618003766 0.745630128126353 1 1
0.81687120874922 0.814728327533644 1 1
0.78692088182298 0.785075733520816 1 1
0.835634309700361 0.833363667816814 1 1
0.789590914475917 0.787492972407557 1 1
0.79866232336477 0.796868260008913 1 1
0.806709848094941 0.804593578887477 1 1
0.825874644018457 0.823200805513174 1 1
0.87542245855717 0.873227068351644 1 1
0.818968620095709 0.81719918306165 1 1
0.811099512450609 0.809114494357206 1 1
0.758992915331878 0.756689955070649 1 1
0.811236488263901 0.809271407909209 1 1
0.804133137027502 0.801580809019077 1 1
0.797755051918085 0.795980042495032 1 1
0.819178161757851 0.817087448711789 1 1
0.81621746384046 0.814077206606679 1 1
0.751750412377785 0.749774302179707 1 1
0.767284079446124 0.765005017821935 1 1
0.786510218995195 0.784308215428009 1 1
0.841069694918706 0.839304192173412 1 1
0.750366143060357 0.74875619844757 1 1
0.864600394080132 0.861922196715334 1 1
0.780550918320735 0.778834731448697 1 1
0.757995261554092 0.756089150317536 1 1
0.849173477159325 0.846897436651706 1 1
0.80763319844093 0.80576190345645 1 1
0.797788186947985 0.795668175154492 1 1
0.804095887658449 0.802012203229399 1 1
0.801102243096231 0.799035690298474 1 1
0.775371002065372 0.773528454817377 1 1
0.7911868754952 0.789313458597065 1 1
0.826970111445095 0.824800859920657 1 1
0.786998070765338 0.785502153005715 1 1
0.778196159468979 0.776334312861442 1 1
0.777772247352984 0.775913269545312 1 1
0.806954770545687 0.804808269939053 1 1
0.764148953827385 0.762075981850864 1 1
0.809866432591353 0.808019707839319 1 1
0.797925549631962 0.795913932863897 1 1
0.815643628935852 0.813483418044711 1 1
0.806507698255722 0.803935538700747 1 1
0.748391204401064 0.746407283407709 1 1
0.808132472479886 0.806070773089243 1 1
0.813964486974648 0.811752484277881 1 1
0.840811656598919 0.838520009175722 1 1
0.839273961988246 0.836997908686403 1 1
0.790011803544708 0.787558622663362 1 1
0.784682191242315 0.782738390787487 1 1
0.800214351681128 0.79801080107497 1 1
0.794598621053622 0.791916413531574 1 1
0.827520783123941 0.825008079018166 1 1
0.755602149070208 0.754024134882344 1 1
0.829628788317454 0.827285794579272 1 1
0.786248541011754 0.783938373237321 1 1
0.747011298681159 0.745214952562148 1 1
0.792241769343829 0.789410217512618 1 1
0.798900316466157 0.796896259883726 1 1
0.844793158302889 0.842415535477908 1 1
0.832195288528811 0.830072717501937 1 1
0.805883825058383 0.80309971269071 1 1
0.791159415183883 0.789633588314117 1 1
0.801829896507424 0.799809256837396 1 1
0.76792085472869 0.765157018827959 1 1
0.871004511844393 0.868967472249017 1 1
0.786515782614168 0.78486463672187 1 1
0.853419972190806 0.851312712136418 1 1
0.823172467890082 0.821406746890751 1 1
0.812665485493966 0.810515784783165 1 1
0.785565518428707 0.78356852107054 1 1
0.782447551934297 0.780676916806838 1 1
0.83198906321358 0.830120306467742 1 1
0.834586953367073 0.832650315436798 1 1
0.793204757445018 0.79106948571276 1 1
0.784906268610656 0.782730250199099 1 1
0.830354270926944 0.828249803716858 1 1
0.753559076479559 0.751741133575036 1 1
0.82442802948148 0.822245145627003 1 1
0.77841012356573 0.7765488462767 1 1
0.810531876727074 0.808398680890477 1 1
0.880851177956256 0.878674458794917 0 0
0.869576710684282 0.867098580107036 1 1
0.814757585733184 0.812321079937816 1 1
0.773585267879819 0.771195811133306 1 1
0.773671648140969 0.771747915094643 1 1
0.743443231137888 0.741326058965553 1 1
0.810061498674425 0.80800778716107 1 1
0.84111591136607 0.839205057280412 1 1
0.833534192486837 0.830786611971208 1 1
0.79676169074484 0.795074076576408 1 1
0.826149698673113 0.824194917682607 1 1
0.797159428300174 0.794846255335761 1 1
0.7787999198507 0.776985050618124 1 1
0.788742319241945 0.7867862472325 1 1
0.824892523425336 0.822864632715958 1 1
0.831637512961915 0.829625951727946 1 1
0.841329647474721 0.838857326587086 1 1
0.776846197059965 0.77430424403175 1 1
0.810716872808017 0.808520965303459 1 1
0.831871007960948 0.829439018181918 1 1
0.742092584887923 0.740184559305891 1 1
0.821464401420564 0.818906347168609 1 1
0.854144147300782 0.851625274239734 1 1
0.81179837481821 0.809289078296042 1 1
0.828221774417355 0.825645382972441 1 1
0.801641323120671 0.799537224450401 1 1
0.778843588644091 0.776628932305954 1 1
0.811163113326707 0.809115918690857 1 1
0.823658356060052 0.821583478599428 1 1
0.773605016075371 0.771358421670759 1 1
0.784676760678587 0.78254264517637 1 1
0.81555740030568 0.813340453863645 1 1
0.820059164179743 0.818395746063007 1 1
0.8260718564659 0.824276545565104 1 1
0.864471506757193 0.862626555222116 1 1
0.799861781146237 0.79727561310984 1 1
0.788531623558949 0.786140518568518 1 1
0.819934865674554 0.818086764742651 1 1
0.791210683459173 0.789063985025611 1 1
0.775164156272164 0.773170035416404 1 1
0.779531123237729 0.777650089914035 1 1
0.800551059725302 0.798700075351441 1 1
0.752538916312455 0.7504974441848 1 1
0.790839832782799 0.788929633692003 1 1
0.756967565724798 0.7548667702056 1 1
0.819954941406785 0.817936085909826 1 1
0.701789115395975 0.700094522592554 0 0
0.815316234021058 0.812849188710484 1 1
0.738653896198376 0.736373421578216 1 1
0.834183157894207 0.832060963732311 1 1
0.756345357893798 0.754631681792458 1 1
0.813210634282257 0.810952007961404 1 1
0.708116306732384 0.706409504988169 0 0
0.800775898581752 0.7987267136184 1 1
0.773236169455217 0.770986048079297 1 1
0.833504553634265 0.831758056877127 1 1
0.821427356039477 0.819631297364028 1 1
0.847810294283471 0.845436618208026 1 1
0.781933118620275 0.780086371838913 1 1
0.870012065083712 0.868151514255021 0 1
0.871409103024216 0.868947240094845 1 1
0.875448802797195 0.873087330623317 1 1
0.775209426616149 0.773727403071035 1 1
0.815761189910223 0.813588496276328 1 1
0.858360974071984 0.856623823797797 1 1
0.764654099399278 0.762626051680857 1 1
0.803630462829719 0.80166214795033 1 1
0.828819178282771 0.826612407367823 1 1
0.783835769953241 0.781505583385538 1 1
0.836491519597544 0.834423410857154 1 1
0.820058223161903 0.818273226338297 1 1
0.724939754074174 0.722844431269835 1 1
0.826072455092166 0.823961245490718 1 1
0.81053758280571 0.807972603842901 1 1
0.81609610661643 0.814163930125979 1 1
0.763547427051798 0.761475892009668 1 1
0.806148085240536 0.804244425379531 1 1
0.830152126172249 0.826274493900321 1 1
0.799498629630605 0.79760904755281 1 1
0.802371779792775 0.800070365311537 1 1
0.864054608490472 0.861872422689626 1 1
0.797585968146483 0.794800109250263 1 1
0.825199058262693 0.822666994719146 1 1
0.825238525894286 0.822219563591359 1 1
0.791103405627036 0.789359437809966 1 1
0.787567715359955 0.785066109710617 1 1
0.765987624147687 0.764258247075295 1 1
0.746668495932456 0.744838175738301 1 1
0.817327819314962 0.815569324580332 1 1
0.814393967993797 0.812480124737369 1 1
0.797218135484754 0.795051620062685 1 1
0.739369804308568 0.737882926393051 1 1
0.77757686377531 0.77545321861462 1 1
0.825040598607027 0.822890910020941 1 1
0.82552164523142 0.82366257920008 1 1
0.760095285146494 0.757670722660507 1 1
0.720295696718943 0.718621932848498 0 0
0.707761140065515 0.705484225793219 0 0
0.80526065905183 0.80304821821009 1 1
0.852867149065347 0.850938005708492 1 1
0.801895964831149 0.79981124604379 1 1
0.79739744836653 0.795158607503429 1 1
0.814468656731638 0.811919178815085 1 1
0.835268949194286 0.832838046833529 1 1
0.798979870020699 0.797293232619188 1 1
0.871693913306832 0.869615325506842 1 1
0.830790149378217 0.828710923121876 1 1
0.853557964868557 0.851023375116606 1 1
0.808553867758083 0.806484864323206 1 1
0.746301450310407 0.744733078843304 1 1
0.837597671224087 0.835685097741147 1 1
0.865775091944181 0.863530918680987 1 1
0.731418810112029 0.7295914718161 1 1
0.800406721706217 0.798137053394828 1 1
0.8235693953924 0.821759105636279 1 1
0.847248291354425 0.84541764611822 1 1
0.724928691814831 0.723220065358243 0 0
0.764506370874556 0.762065087066981 1 1
0.860997704974036 0.858292278480906 1 1
0.759693301796009 0.757273550129039 1 1
0.795399018361513 0.793222705247031 1 1
0.759481894041835 0.757497454781172 1 1
0.766489378559862 0.764760283485076 1 1
0.763753083713998 0.760907083748476 1 1
0.776221087939829 0.774180169329346 1 1
0.768392036497713 0.766083154126051 1 1
0.815143507680394 0.812156297138566 1 1
0.869812996087785 0.867730628780501 1 1
0.794974183184147 0.792582358818273 1 1
0.845079750126556 0.842730489944093 1 1
0.788940630539402 0.787228750860999 1 1
0.783404107608445 0.78161027932055 1 1
0.838358413724784 0.836259393158056 1 1
0.773049816387608 0.770758784588448 1 1
0.907508813060909 0.904864207709905 0 0
0.797919792452385 0.796170355120099 1 1
0.801199954049715 0.798719236665426 1 1
0.837206576159189 0.835035938873688 1 1
0.795255443070127 0.793303394051252 1 1
0.789723964073566 0.787923214556495 1 1
0.740118314457578 0.738122869508544 1 1
0.821234779268486 0.819148482102388 1 1
0.745141205059216 0.74350728665464 1 1
0.755969733850751 0.753211624799308 1 1
0.78700212084701 0.783933670962756 1 1
0.783081171103323 0.781358888236273 1 1
0.798146218959004 0.796418412622573 1 1
0.809532304220316 0.807452180028381 1 1
0.854661996834205 0.852710497323356 1 1
0.859976430877118 0.857725749316318 1 1
0.861250079946532 0.859057092452368 1 1
0.809911951634667 0.807370951944286 1 1
0.807354991109972 0.804929283329362 1 1
0.841770850355944 0.839514515507177 1 1
0.757058601159945 0.755473486322398 1 1
0.800529100019453 0.798164121865406 1 1
0.871254468678125 0.869298106872937 1 1
0.866284545215205 0.86425544343543 1 1
0.784181624469574 0.782186117631954 1 1
0.79481191998793 0.792871875088021 1 1
0.843079093725852 0.841218550469752 1 1
0.882634318642562 0.879877310444402 1 1
0.711614098653823 0.709603393466276 0 0
0.844316518591809 0.841925566580294 1 1
0.771711807432868 0.769525802507986 1 1
0.831813325756633 0.829668369114527 1 1
0.860646301167129 0.858343999162697 1 1
0.809231051026423 0.807234119948708 1 1
0.771366996244118 0.769764618295108 1 1
0.750158901502368 0.747849002658136 1 1
0.817803251183881 0.816140651679773 1 1
0.841049379570818 0.839011460385185 1 1
0.819543271675156 0.816577585532643 1 1
0.7890894890723 0.786707873224318 1 1
0.913920027101878 0.912153013561236 0 0
0.824906795562438 0.822796026607839 1 1
0.917192556018964 0.914737995649631 0 0
0.828709672111643 0.826600975862714 1 1
0.754536979976265 0.752711041705995 1 1
0.753215018615763 0.751122540070439 1 1
0.742260489890036 0.739673750106812 1 1
0.73567580504295 0.734037546272935 1 1
0.819871964226327 0.817415816990279 1 1
0.828962654438651 0.827026921348444 1 1
0.826926471939484 0.824727713261815 1 1
0.818569131097979 0.816361282677563 1 1
0.785966078474601 0.783738744585264 1 1
0.774564111449595 0.772739036533517 1 1
0.771239644351071 0.769412222458145 1 1
0.760570957833864 0.758451704040138 1 1
0.766486225790826 0.764690391503808 1 1
0.765737092974709 0.764109273573058 1 1
0.823724122294246 0.821031816672042 1 1
0.802395374265688 0.800117920373286 1 1
0.799693273396037 0.797975698196648 1 1
0.73669173677362 0.734553789358631 1 1
0.757051992611993 0.755351992252934 1 1
0.832974359144723 0.831094021443306 1 1
0.708937738405448 0.706693114413686 0 0
0.725984632235161 0.724400044260812 1 1
0.804638219740259 0.802511643159025 1 1
0.778054918581751 0.775838455573521 1 1
0.740387016045441 0.738913810782264 1 1
0.847088906869989 0.845092186662119 1 1
0.795668516758341 0.793578454476253 1 1
0.757389151776713 0.754803995098385 1 1
0.814096667637949 0.811868793418872 1 1
0.875194887482979 0.872904393565462 1 1
0.83582086044486 0.833790040364584 1 1
0.742053184664376 0.740188994830259 1 1
0.747462825345092 0.745666337084489 1 1
0.729385697992808 0.727645670184182 1 1
0.807714173668731 0.805414430331241 1 1
0.770081219020896 0.768416199071237 1 1
0.801542054642659 0.799393746589436 1 1
0.793630226470652 0.792060803972763 1 1
0.811445553214286 0.809113382073737 1 1
0.834289077591828 0.832090177717406 1 1
0.803514224700727 0.801061384508918 1 1
0.79928997949117 0.797285275994985 1 1
0.791497364957873 0.788958214674443 1 1
0.755011099775394 0.753213127964352 1 1
0.834346363820719 0.832547643762274 1 1
0.829288576233001 0.826697939042373 1 1
0.785062752297783 0.782866592974027 1 1
0.775608187410808 0.773493750808346 1 1
0.821435842115834 0.819625696763122 1 1
0.756510318862901 0.754398207484749 1 1
0.751221673362167 0.749601522558017 1 1
0.858204802674279 0.856260643688305 1 1
0.848241042747889 0.845642421063183 1 1
0.793775104681602 0.791857769143326 1 1
0.828054805876188 0.826122072289243 1 1
0.700140342672012 0.698756345442435 0 0
0.768179605696353 0.766133424565636 1 1
0.793890600904508 0.791924165103479 1 1
0.827432495253615 0.825279474175267 1 1
0.830082606431793 0.827471402368354 1 1
0.744580374244164 0.742962953457071 1 1
0.821308093728201 0.819320464296014 1 1
0.747828967888648 0.746330411749985 1 1
0.798374013787111 0.796230600150989 1 1
0.798873043174023 0.796768603431389 1 1
0.771131742220054 0.769007739743631 1 1
0.806132652179086 0.804529494722568 1 1
0.856593640122572 0.852864686930069 1 1
0.763009512375833 0.761312874636726 1 1
0.740036635122074 0.738262553215839 1 1
0.846482844267521 0.844421557273388 1 1
0.828936397622934 0.826859660092875 1 1
0.720200894513201 0.718405344713756 0 0
0.781573394213164 0.779556464024415 1 1
0.836961802595325 0.834911667477703 1 1
0.735589357339513 0.733583191759454 1 1
0.77120004482107 0.769484595826793 1 1
0.742078635628284 0.740479796476778 1 1
0.797309394409072 0.795610704425254 1 1
0.831032741510529 0.828877457359236 1 1
0.818631676566445 0.816467555034768 1 1
0.777776120648267 0.775643985464031 1 1
0.727471295076025 0.725645733815298 1 1
0.777829464245068 0.775587110360954 1 1
0.735329582926018 0.733450660075959 1 1
0.872629239863704 0.870600514749164 0 1
0.817061354142349 0.815226358153849 1 1
0.753137597209374 0.750864226425901 1 1
0.764664499132897 0.762504213860554 1 1
0.736458444589173 0.734697365669039 1 1
0.845218408198616 0.843097949800673 1 1
0.818437889763942 0.816796486917185 1 1
0.832970720154063 0.830960232334914 1 1
0.859365508277783 0.857352166246369 1 1
0.843704471569864 0.841450811335537 1 1
0.774621570523883 0.772831618235202 1 1
0.865213405336202 0.86276458706756 1 1
0.771165602506219 0.769290069380483 1 1
0.78468354625343 0.782736455226751 1 1
0.817758269960701 0.815720661668369 1 1
0.732877365647754 0.731061345879824 1 1
0.831360128237036 0.82952009928665 1 1
0.786487432597908 0.784459272437066 1 1
0.782927440963702 0.780685119484332 1 1
0.806677530509783 0.804859158370897 1 1
0.761345606949243 0.759519987040002 1 1
0.728032323507852 0.726016315225764 1 1
0.791951605212458 0.789488520621059 1 1
0.786657467175062 0.785040630030211 1 1
0.801261733565652 0.799512833791834 1 1
0.788180454464117 0.786231808069533 1 1
0.775519375269277 0.773629188054705 1 1
0.817772284086298 0.815765276431133 1 1
0.85577352453525 0.853678423365167 1 1
0.746662084497316 0.744530425315669 1 1
0.7433196318618 0.741053908614025 1 1
0.791948108389024 0.789858325136192 1 1
0.85717866330219 0.854687247016737 1 1
0.768670822260467 0.766842897428993 1 1
0.779106624145868 0.777650853991974 1 1
0.815485257119016 0.813120873057779 1 1
0.826109417642841 0.824028960261794 1 1
0.805222373952376 0.80280833321296 1 1
0.771156852394689 0.769074220014621 1 1
0.846841225069103 0.845062486349767 1 1
0.828722793679433 0.826472675994821 1 1
0.795378709363089 0.793345137208642 1 1
0.779169715754739 0.777010028459251 1 1
0.794347201565413 0.792471188637159 1 1
0.821666567309207 0.819989974766574 1 1
0.823015379559512 0.821263189598427 1 1
0.794157542309383 0.791714071821332 1 1
0.832948955473461 0.83100511036243 1 1
0.704887019832167 0.702663448371932 0 0
0.753566507477527 0.751680796173879 1 1
0.766186242342621 0.7643157242286 1 1
0.788053481997214 0.785780253243094 1 1
0.914523929121775 0.91199317276233 0 0
0.792212338828236 0.790194907800809 1 1
0.802895902634526 0.800660028577643 1 1
0.830680728986539 0.828620355367873 1 1
0.830752651329631 0.82881540554539 1 1
0.821995716883658 0.820329747103124 1 1
0.832151856785819 0.829490340777099 1 1
0.819127848430702 0.817057163089488 1 1
0.800071814428286 0.797988942243019 1 1
0.788700999351685 0.78632576282649 1 1
0.744021606343718 0.741996828439419 1 1
0.808594858992624 0.806144950457408 1 1
0.844080380694918 0.841904010331415 1 1
0.86814125138277 0.865352422537333 1 1
0.772026928874302 0.769971944121605 1 1
0.832726688042814 0.83033225239079 1 1
0.800298968816421 0.797928434838433 1 1
0.877574067440631 0.875307358422686 1 1
0.833482588836164 0.831478278357164 1 1
0.853616974598104 0.850971154639868 1 1
0.820522965913159 0.818614779730213 1 1
0.830453814796171 0.828425452476828 1 1
0.861863194192961 0.85958224228948 1 1
0.827387544537232 0.824699743252624 1 1
0.834980961677374 0.832108558836444 1 1
0.813413790402117 0.811293157815007 1 1
0.753332216374748 0.751466800018032 1 1
0.801106249858488 0.799072418185183 1 1
0.716491038792544 0.71454078430257 0 0
0.781876368538823 0.779494869909189 1 1
0.801630099071503 0.799597752115978 1 1
0.830706287557144 0.828856060350673 1 1
0.793038951167472 0.791269385030059 1 1
0.805591283518244 0.803241123007888 1 1
0.780698146959255 0.779040923410951 1 1
0.837133247866919 0.834818855644975 1 1
0.771015182218759 0.769219922060667 1 1
0.854782707846144 0.852467257807893 1 1
0.791233506943594 0.788605449820664 1 1
0.796505012216669 0.794649848459837 1 1
0.750099537946602 0.748354078645224 1 1
0.826048797020459 0.823967459958696 1 1
0.866152527501308 0.86426113167934 1 1
0.874699936867366 0.872501988216213 1 1
0.859020341568395 0.856900274263866 1 1
0.796555184236349 0.794633314684508 1 1
0.735075759572313 0.732732027951608 1 1
0.85805596836961 0.855990239376996 1 1
0.801938748129085 0.799758620599761 1 1
0.841437545510993 0.839381785801377 1 1
0.829873203508243 0.827779501409716 1 1
0.870862895848452 0.867586468314875 1 1
0.789908830031669 0.788219042893389 1 1
0.823992823294419 0.821923967012 1 1
0.760988450601946 0.759261401199073 1 1
0.800243086422907 0.798019316536845 1 1
0.786954468106187 0.785119476568636 1 1
0.812706906782656 0.810573050525321 1 1
0.78538045939389 0.78335569067418 1 1
0.766101599155383 0.764310252134694 1 1
0.801614177335946 0.799523947580098 1 1
0.780461645467724 0.7782187045071 1 1
0.850113177209426 0.847913397735082 1 1
0.784388291623297 0.782704143052885 1 1
0.716457906082847 0.714666468687657 0 0
0.859034473739884 0.856791062052593 1 1
0.8226825595405 0.820361612502902 1 1
0.858675818075642 0.856665449504975 1 1
0.862969921907971 0.860913814331352 1 1
0.819352410275339 0.817025804143162 1 1
0.792861352748202 0.791078237124006 1 1
0.819031520311235 0.816954994394342 1 1
0.850414441712147 0.847853856546975 1 1
0.799307747212581 0.797758244888269 1 1
0.885622938203878 0.883543759949039 0 0
0.77420992500555 0.772527949780983 1 1
0.77918590577933 0.777369516525605 1 1
0.820979918586441 0.818381622524722 1 1
0.817980602707744 0.815720609122647 1 1
0.81069521505128 0.808165237727094 1 1
0.732217212088136 0.730438049534788 1 1
0.854769895755055 0.853078763951083 1 1
0.835862636771064 0.83358340151273 1 1
0.822093964805197 0.819982602495839 1 1
0.85206469382685 0.850073256051568 1 1
0.695873226264647 0.694122621913903 0 0
0.847537173765539 0.845650994961035 1 1
0.885426866363455 0.883505979072446 0 0
0.803771019674631 0.801911322335297 1 1
0.777065886320327 0.775264177787061 1 1
0.805633197609506 0.803731188801672 1 1
0.854927829557617 0.853105744835485 1 1
0.798646416898209 0.796576331150044 1 1
0.782876596633683 0.781209261743698 1 1
0.754671853680975 0.752866969374326 1 1
0.800205333100971 0.798408192867819 1 1
0.803126418115198 0.800481132137595 1 1
0.78229808383674 0.780695119863112 1 1
0.807787446875115 0.805934418944562 1 1
0.813824525086192 0.81206828603336 1 1
0.892205093818438 0.89015792921675 0 0
0.823811549252752 0.821867832188134 1 1
0.79387124069137 0.792002746435399 1 1
0.798448364588319 0.796734994319217 1 1
0.792698171751838 0.790530031153121 1 1
0.739801924878952 0.738145407868507 1 1
0.850623415778776 0.848564280126688 1 1
0.791806800339464 0.79007697903513 1 1
0.766381986791323 0.764505418995015 1 1
0.788564630520353 0.786501432767073 1 1
0.796076742832413 0.794364287957763 1 1
0.816251533627613 0.814193501496435 1 1
0.796550240227972 0.793410115643319 1 1
0.851934843817823 0.849763645532111 1 1
0.782447626744198 0.779858831571451 1 1
0.845530321638686 0.842356122676717 1 1
0.780418069434957 0.778190884113891 1 1
0.820247406756035 0.818069077843411 1 1
0.85217599499794 0.850147680720218 1 1
0.785319087025663 0.783530651999319 1 1
0.83595767954046 0.833760843090081 1 1
0.86636315944904 0.863894275683985 1 1
0.78493208207671 0.782798632212975 1 1
0.793353656055853 0.791098176592453 1 1
0.766580364587619 0.764593835102154 1 1
0.856786607510192 0.854662838666986 1 1
0.761046534543607 0.758936191896954 1 1
0.794957042711619 0.793217381714868 1 1
0.721717267966538 0.719965323398915 0 0
0.817885502336929 0.816049337891568 1 1
0.783235236307829 0.780993414959101 1 1
0.740716368751785 0.738556054873378 1 1
0.813783697784182 0.811981490262118 1 1
0.833728228948966 0.831482310041382 1 1
0.885461919617442 0.883530438698269 0 0
0.796389264214266 0.794548194036346 1 1
0.793143384807483 0.791108711882819 1 1
0.748666890508303 0.746808085269878 1 1
0.785882134427796 0.78402208679164 1 1
0.840766087661458 0.837675280941238 1 1
0.803863700539908 0.802005789243281 1 1
0.799913582205529 0.797316198300781 1 1
0.74152358599085 0.73924407479207 1 1
0.730378265648958 0.728785955286702 1 1
0.805877347528279 0.803909920509866 1 1
0.80634058458749 0.80438095478313 1 1
0.724479219430416 0.721911360582677 1 1
0.772334942906252 0.770498041801359 1 1
0.825111201631639 0.822948120235966 1 1
0.781433880297027 0.779355142097059 1 1
0.89475104177032 0.892670171166845 0 0
0.811476445607571 0.809505261884773 1 1
0.835423603600195 0.833208319494418 1 1
0.784387279591243 0.782587200963664 1 1
0.777067669971487 0.775285293533546 1 1
0.886214674672043 0.883178641070207 1 1
0.787258457517635 0.784835267965421 1 1
0.801909442393418 0.799589658649129 1 1
0.831841848931937 0.830046874302109 1 1
0.773441700222228 0.771543656996471 1 1
0.817061422479276 0.815052570874051 1 1
0.77949931498786 0.777402334856094 1 1
0.786522846870908 0.784855511826966 1 1
0.840527101819249 0.838379804878643 1 1
0.827422239710806 0.82547835159006 1 1
0.724553467746971 0.722325696777905 1 1
0.843351030300087 0.841327401854706 1 1
0.889346386278684 0.886890521429268 1 1
0.840340292220145 0.837979524929923 1 1
0.834225725820102 0.832310108865949 1 1
0.784404260751431 0.782354947004322 1 1
0.842148289338353 0.839612871618379 1 1
0.838396163666237 0.835989758982581 1 1
0.813657946256666 0.811453774638689 1 1
0.835163257217924 0.832964935434111 1 1
0.815995443374354 0.8135705686292 1 1
0.827019046625246 0.825083105907295 1 1
0.797321940408887 0.794932951047693 1 1
0.822496280985693 0.819351565222572 1 1
0.782260533705173 0.780590487186056 1 1
0.81902515560853 0.816688495938815 1 1
0.777223211007999 0.77459328492254 1 1
0.824119600853636 0.821919534477996 1 1
0.765467224677878 0.763091296498538 1 1
0.799188532647682 0.796710085083399 1 1
0.765531658698255 0.763375622573719 1 1
0.774388599257189 0.772658724128624 1 1
0.918247175011016 0.915749650331871 1 1
0.840272715185262 0.837963588152988 1 1
0.832896560348995 0.830798452929228 1 1
0.78720906642114 0.785280251765291 1 1
0.726811953178897 0.724791295356296 1 1
0.762652084667219 0.760701568307718 1 1
0.842476401012544 0.84038769953024 1 1
0.834917292175048 0.832992924734286 1 1
0.791903184775857 0.790123693650204 1 1
0.843652291667726 0.84088262837629 1 1
0.815573347712348 0.813557427967246 1 1
0.717266211547183 0.715755267917036 0 0
0.829101837912379 0.826840657420008 1 1
0.812459057302443 0.810214654558348 1 1
0.809511309239254 0.807589525653538 1 1
0.858921578946129 0.85603573525461 1 1
0.801239671028459 0.799590112825136 1 1
0.750219545082877 0.747972054520856 1 1
0.772352745564943 0.770964308531779 1 1
0.804274302318005 0.802130448872655 1 1
0.775142133347957 0.773091489937279 1 1
0.857078600552739 0.854498202037664 1 1
0.78945824998715 0.787791680933806 1 1
0.780292861270791 0.777988381652083 1 1
0.846878016027662 0.844882750009073 1 1
0.790925708775822 0.788975133114525 1 1
0.751476316383887 0.749927822087059 1 1
0.922623157422137 0.919924197960309 0 0
0.777410014446784 0.775540841099927 1 1
0.793664362263695 0.79169813031207 1 1
0.804432594024332 0.800960490039201 1 1
0.805048990950097 0.802653923625925 1 1
0.796604310630663 0.794724145745422 1 1
0.76878566976113 0.766290704610515 1 1
0.8469418973025 0.84439985102386 1 1
0.754906145379601 0.753212227287898 1 1
0.835335528809061 0.833008046181124 1 1
0.865546417430267 0.863411981508179 1 1
0.791767284588261 0.789758722525026 1 1
0.774269705275074 0.772297489238225 1 1
0.82554495364314 0.823145731816263 1 1
0.746260631315478 0.744630393730174 1 1
0.805670030255242 0.803349556223245 1 1
0.729940362427669 0.72840168925134 0 0
0.819328082176943 0.81725144842671 1 1
0.828566245703462 0.826742089113394 1 1
0.836419626206023 0.834141854831497 1 1
0.827926479453812 0.826104796607482 1 1
0.8052367862498 0.803237454052951 1 1
0.777717064182994 0.77570110553606 1 1
0.805947504117442 0.803496490861339 1 1
0.766800741297745 0.764653729279939 1 1
0.804255124933859 0.802296187501564 1 1
0.884039040235821 0.881584590110445 0 1
0.83076490303283 0.828293470856274 1 1
0.810892252014013 0.808735890236104 1 1
0.814520648208127 0.812264555740703 1 1
0.790997958794308 0.789164716544811 1 1
0.770213699643212 0.768024439301263 1 1
0.821797501983434 0.819170175205096 1 1
0.790963489138958 0.788965278516691 1 1
0.808982102745738 0.806934299285764 1 1
0.80860574555624 0.806311762785565 1 1
0.799055322389762 0.797019870401508 1 1
0.792343952872639 0.790271053497729 1 1
0.785580323645351 0.783266246029209 1 1
0.796632331162734 0.794093782858165 1 1
0.746402334113526 0.744343404110043 1 1
0.785759675596325 0.783294697740199 1 1
0.773150542646881 0.771527283070747 1 1
0.791580312831017 0.789710991722353 1 1
0.792169157634994 0.790072558113163 1 1
0.803981329728927 0.80134271372107 1 1
0.830052131635581 0.827956019696264 1 1
0.802178735894904 0.799959098004484 1 1
0.767833865729693 0.765926744412722 1 1
0.786162636279426 0.784252648836799 1 1
0.79906891034034 0.797439278720226 1 1
0.750755101095549 0.748969611004723 1 1
0.865497155323148 0.863058042773284 1 1
0.790962114405744 0.789164758764988 1 1
0.822326030613755 0.820285375789221 1 1
0.788322769539645 0.786104286178906 1 1
0.836739935770943 0.834453505433549 1 1
0.762665308680662 0.760840181231281 1 1
0.843865609050284 0.841999503648591 1 1
0.726508980237419 0.724766839684565 0 0
0.765535128950184 0.763230975183184 1 1
0.826014071646331 0.823859821345768 1 1
0.759827769505524 0.757926388445827 1 1
0.70891842390623 0.707053128663525 0 0
0.775447291453031 0.772928322521588 1 1
0.764626023830513 0.762817999419142 1 1
0.838020322598495 0.835443006158886 1 1
0.872284675719886 0.870031394276687 1 1
0.793903082588899 0.792211181552503 1 1
0.835732351799325 0.832801825419366 1 1
0.761890558733705 0.759668856786603 1 1
0.757313166083533 0.755693507914992 1 1
0.829247215177339 0.826652726001376 1 1
0.797550481462874 0.795819672916887 1 1
0.784992755711103 0.783327077001436 1 1
0.863985200369357 0.8620669915044 1 1
0.817064701204248 0.814911696229028 1 1
0.80554099505219 0.803821795874245 1 1
0.761413079721925 0.759829851133847 1 1
0.79382037299658 0.792171577510506 1 1
0.775552833303021 0.773611004097929 1 1
0.809799412838676 0.807435527654461 1 1
0.742208537196242 0.740274145729509 1 1
0.834502608380516 0.832204676105993 1 1
0.787333253388811 0.785765698972027 1 1
0.794807839723504 0.792823766329004 1 1
0.788973117114475 0.786792337316928 1 1
0.87636968900117 0.874287106234094 0 0
0.662443085329096 0.660768716790683 0 0
0.81583904077696 0.813576647187099 1 1
0.789019010748748 0.787217952669297 1 1
0.820407153520999 0.818564666412285 1 1
0.790663091126857 0.788656253861017 1 1
0.833061592901296 0.830969160458403 1 1
0.809453192486744 0.807278986676182 1 1
0.783051296472269 0.781070570271587 1 1
0.776535041621934 0.774923188921336 1 1
0.762899761579581 0.76085658667762 1 1
0.763056166518403 0.761408617137657 1 1
0.816486722061121 0.814526158898286 1 1
0.811421924348239 0.809495577725494 1 1
0.813422593789359 0.811171421044637 1 1
0.797930568678435 0.795651254291787 1 1
0.805177391882987 0.803459307654129 1 1
0.808528696544735 0.806773053970594 1 1
0.751600379803192 0.749856503875471 1 1
0.743805032697242 0.741297206374826 1 1
0.868117360425906 0.864964136909417 1 1
0.855556294570231 0.853628464158595 1 1
0.820882154686767 0.818827184452155 1 1
0.829008885811578 0.827289472144113 1 1
0.807205441237997 0.805623844572187 1 1
0.794473101500197 0.792377456147746 1 1
0.823496378250381 0.82166627720186 1 1
0.848586434338903 0.846462169209841 1 1
0.788946475184607 0.787195277727782 1 1
0.756385093220105 0.754643750834291 1 1
0.820885541468032 0.818361563289469 1 1
0.729679184322328 0.727892810765188 1 1
0.812883878626952 0.810626362623768 1 1
0.792697015116498 0.790326699206995 1 1
0.771677893422096 0.769613546671651 1 1
0.799164713954538 0.797276986794811 1 1
0.758116875989189 0.756053815228769 1 1
0.778506276117421 0.776403505236024 1 1
0.780695727426124 0.778620774799741 1 1
0.763845356150604 0.761554342014172 1 1
0.738557992796529 0.736802725828048 1 1
0.751489130923754 0.749297775826136 1 1
0.759516323657566 0.757430292280236 1 1
0.828271281520704 0.825656837950013 1 1
0.75998305147996 0.758129089318007 1 1
0.846552347943733 0.844267719057579 1 1
0.757779134603031 0.755935767471138 1 1
0.869633932611069 0.867448664871352 1 1
0.810460711418872 0.808435009722799 1 1
0.845203122684962 0.843249376751208 1 1
0.780645892258501 0.778252331654271 1 1
0.742891744766489 0.741208560777257 1 1
0.770990477377007 0.769412142730579 1 1
0.738773464588828 0.736657339330097 1 1
0.786106805144627 0.78400997871512 1 1
0.840311014345475 0.838440303299154 1 1
0.815175836654197 0.812634917214077 1 1
0.821673672038167 0.819910097353942 1 1
0.843646990096213 0.841040896961753 1 1
0.784512493418615 0.782651771014252 1 1
0.81144419372461 0.809385232306243 1 1
0.762962174043705 0.761335802322508 1 1
0.822963052800678 0.820621824729889 1 1
0.870253737717512 0.868382867564545 0 1
0.835743422121806 0.833735396395873 1 1
0.850284991500361 0.848287185080045 1 1
0.823400272427097 0.821218041955903 1 1
0.798945576668686 0.796912920845172 1 1
0.827708137824387 0.825609808568495 1 1
0.759436453640249 0.757290614798331 1 1
0.737470895173258 0.735449601925788 1 1
0.757544136292623 0.755919315050364 1 1
0.761266165432685 0.759471387764876 1 1
0.746423444031999 0.743890224511913 1 1
0.83372601989761 0.831332272946731 1 1
0.789638613511972 0.787919576460448 1 1
0.797335411378709 0.795417506245228 1 1
0.784933763107339 0.783023887151144 1 1
0.817541367205947 0.815350460490868 1 1
0.81150644727839 0.80953045141631 1 1
0.844221739865697 0.842023235399788 1 1
0.751546735933943 0.749513523206842 1 1
0.731461131716314 0.729254356530123 1 1
0.83034064261517 0.827661373174264 1 1
0.764397407187582 0.76224140837134 1 1
0.796134609667828 0.793809812254228 1 1
0.746005580352551 0.743702290882533 1 1
0.850220079250242 0.848198216493865 1 1
0.74072579328964 0.737982608029646 1 1
0.773000690168449 0.771091189175394 1 1
0.804090143868261 0.802293158369661 1 1
0.729806162357729 0.727614565459076 1 1
0.790874356498899 0.788742432614263 1 1
0.768521665638055 0.766100813286574 1 1
0.756896320670493 0.754884872890705 1 1
0.781666334179729 0.779532291021021 1 1
0.83444303132101 0.832225448905952 1 1
0.843507979487545 0.841580337309722 1 1
0.790840892360291 0.789320329058244 1 1
0.775230321153812 0.773129594505917 1 1
0.712405348372909 0.710181843589797 0 0
0.781160611178225 0.779672159355784 1 1
0.79233735312257 0.79047038738175 1 1
0.882014682988578 0.879932469047952 0 0
0.828319389816749 0.826257858738491 1 1
0.84906707639305 0.846434254814743 1 1
0.794393672565307 0.792482202083955 1 1
0.749820333855277 0.748047014135136 1 1
0.775233417315038 0.773142760345874 1 1
0.722877646789769 0.721140138296647 0 0
0.836018229437143 0.834133791536021 1 1
0.802877494484129 0.800881909231089 1 1
0.863537698066655 0.861292084044467 1 1
0.783711995931095 0.781659840455236 1 1
0.811521656038687 0.80942603229711 1 1
0.79247387513089 0.790717629066254 1 1
0.85261802974198 0.850472078025359 1 1
0.83281541026116 0.830864740038462 1 1
0.811091097150198 0.808826291072961 1 1
0.794611373851048 0.792570247562102 1 1
0.807886649548244 0.805803759825398 1 1
0.826620748906645 0.824478551129265 1 1
0.736346478314221 0.734665563139847 1 1
0.826860786137789 0.824200546014112 1 1
0.82890258841292 0.826439581585519 1 1
0.801786272148877 0.799767536863623 1 1
0.765304584575088 0.763664663668368 1 1
0.861891096279504 0.859435595250852 1 1
0.724420714690834 0.722520410327101 1 1
0.828710517364698 0.826887683607223 1 1
0.787202389002259 0.785530558692011 1 1
0.78731472222955 0.784971898171097 1 1
0.770084217677692 0.76810106768173 1 1
0.748358294764552 0.746519587186089 1 1
0.755750228787832 0.753927605813751 1 1
0.802752741634923 0.800920491815231 1 1
0.821391866101773 0.819331157967616 1 1
0.823548687301182 0.821637861061097 1 1
0.798176918946441 0.796294618286843 1 1
0.790718852161307 0.788733520053422 1 1
0.865265268956756 0.862929561129073 1 1
0.824487020518211 0.822305538074211 1 1
0.789780768660665 0.787948141254028 1 1
0.766001820472666 0.764398982267874 1 1
0.819253384746846 0.817592228343473 1 1
0.802306776276263 0.800376697685771 1 1
0.805531994987986 0.80386006778729 1 1
0.796894131372251 0.794094741774953 1 1
0.859497264156933 0.856578875275087 1 1
0.792270813946716 0.790056257383531 1 1
0.806813738729385 0.8048857755786 1 1
0.810000591038524 0.807876125603077 1 1
0.838649527879359 0.836718851700678 1 1
0.806018706735097 0.803926478146145 1 1
0.865124965638944 0.862621928555318 1 1
0.845194034775266 0.842193380863405 1 1
0.790893160423552 0.78896095851378 1 1
0.707547181197839 0.705600785378176 0 0
0.827341135755823 0.824914836922961 1 1
0.789379606436655 0.787444126246507 1 1
0.780923392390181 0.778573377372854 1 1
0.821501717993769 0.819627624881834 1 1
0.805375774234653 0.802916822893622 1 1
0.777352366681002 0.775478647927663 1 1
0.781171139780329 0.779383599832536 1 1
0.781404160713343 0.779523203950472 1 1
0.803731898746793 0.80181223326087 1 1
0.931869073734531 0.929179599696277 0 0
0.828333339464811 0.826199012074604 1 1
0.816780277123323 0.815131443195068 1 1
0.833258066072571 0.830448251342175 1 1
0.78890705165076 0.78686974796558 1 1
0.804046358380734 0.80221900081086 1 1
0.845600965859756 0.84336138413795 1 1
0.804713060585841 0.802706725127243 1 1
0.81663872490255 0.814725798324257 1 1
0.832613930592181 0.830495184112734 1 1
0.797482860156827 0.794773414340381 1 1
0.876282832150162 0.874404697695343 0 0
0.831233777866953 0.828942150804273 1 1
0.84979422894444 0.847718705771508 1 1
0.847535784097626 0.845664410046943 1 1
0.845663839375272 0.843373104367769 1 1
0.795713572237433 0.793619121888159 1 1
0.791944753959895 0.789876668728072 1 1
0.702281331363188 0.700076341583414 0 0
0.819601917762433 0.817521945589178 1 1
0.812715895201328 0.810571895655347 1 1
0.833834180077793 0.831904044539211 1 1
0.790479780651691 0.78823399197905 1 1
0.82527342130792 0.823393343959875 1 1
0.839102986721009 0.836523421731418 1 1
0.811639577349262 0.80962884873965 1 1
0.796094447243122 0.794169953676723 1 1
0.836009930141348 0.833975668985638 1 1
0.85310443479444 0.850520063548576 1 1
0.783334151572551 0.781366955300904 1 1
0.88679528026446 0.884285384875045 0 0
0.79797808434559 0.796534619047921 1 1
0.820443785174311 0.818334794643053 1 1
0.813228803521857 0.810958260625216 1 1
0.79007575530398 0.788362506006639 1 1
0.814587758756718 0.811860262733616 1 1
0.749973754288186 0.747903341640597 1 1
0.767434989143677 0.765635736157199 1 1
0.771104479674157 0.769256065274495 1 1
0.750298416628819 0.748310480368454 1 1
0.781056662790396 0.778725797934083 1 1
0.806015671577947 0.804260733441593 1 1
0.822686793572315 0.820563632823356 1 1
0.753768774288687 0.751782569463053 1 1
0.784399340355897 0.782488609510419 1 1
0.866160351126916 0.863949765335312 1 1
0.722392504162603 0.720612716629143 1 1
0.825023304699063 0.822632325273998 1 1
0.797740258677442 0.79582395740488 1 1
0.778090848613526 0.776244499490254 1 1
0.782105749421195 0.779768689462689 1 1
0.72512786182467 0.72299664188206 1 1
0.847132714118713 0.84501828280268 1 1
0.755661598167179 0.752814374785936 1 1
0.799023153264678 0.797138785984929 1 1
0.828039054919692 0.825886829001184 1 1
0.837044797129873 0.834844730923691 1 1
0.783371671272298 0.781568492495741 1 1
0.891262255305474 0.889261749427199 1 1
0.881933512128442 0.879211169556905 1 1
0.828324980714348 0.826236350777527 1 1
0.802840301008394 0.800909860599068 1 1
0.801299728693444 0.799207742693332 1 1
0.811862270183956 0.809722126631225 1 1
0.691455223989322 0.689284388137992 0 0
0.774479107365988 0.772455640316678 1 1
0.888760548376817 0.886308871648514 1 1
0.761339500633452 0.759415914081279 1 1
0.806494985967094 0.80395118306448 1 1
0.829338536355656 0.827068760662523 1 1
0.816757628755385 0.813993408144179 1 1
0.824246921851233 0.822247420771619 1 1
0.7938493046652 0.792040228491991 1 1
0.796859059900512 0.794747819892833 1 1
0.758906455645477 0.75658761070979 1 1
0.830323255671104 0.827686392560272 1 1
0.791468384326758 0.789664015194797 1 1
0.843660127700164 0.840750638087649 1 1
0.812932996884872 0.811126443000759 1 1
0.822493101998365 0.82028158672944 1 1
0.791151308592721 0.788579145613644 1 1
0.763407773403859 0.761521753332647 1 1
0.742631521989044 0.741008356065204 1 1
0.799907180114794 0.798061495104911 1 1
0.818079310618486 0.816374589511737 1 1
0.852298339706505 0.849705152703101 1 1
0.844765051124111 0.842129757898728 1 1
0.853186877445369 0.85122370057727 1 1
0.835572788797997 0.833405562544162 1 1
0.817914983059363 0.816081830401356 1 1
0.789959031983221 0.787800884927417 1 1
0.748631898775365 0.746835937349492 1 1
0.809048915314317 0.806361929016711 1 1
0.821670097228163 0.819697610455001 1 1
0.812859967051362 0.810827594513731 1 1
0.820578790667099 0.818676278701624 1 1
0.839723608547271 0.836879676608677 1 1
0.838231351978045 0.835941951831345 1 1
0.709445704508027 0.707591794399185 0 0
0.819034170978961 0.817012597386537 1 1
0.850717934992576 0.847673543146517 1 1
0.819199016481582 0.817185609708277 1 1
0.802442162740146 0.800447904929052 1 1
0.735136111700531 0.73284156679694 1 1
0.811063007867651 0.809081600770653 1 1
0.813644160752832 0.811004215828363 1 1
0.780839533586481 0.778961193277387 1 1
0.837106387697965 0.834789436430382 1 1
0.830453426736023 0.82789340595677 1 1
0.796684909113067 0.794410720585765 1 1
0.778400515001972 0.776733786597756 1 1
0.867871733575402 0.865576834370514 1 1
0.767347055885517 0.764920962888545 1 1
0.945619282190267 0.942296535948178 0 0
0.827100583708055 0.824828952073863 1 1
0.78116279043161 0.779342305650045 1 1
0.796725954007417 0.795009137727257 1 1
0.713040461534585 0.711310810781776 0 0
0.763715052874702 0.761894312875459 1 1
0.800153603270436 0.797843094266173 1 1
0.766009488333713 0.76405008776153 1 1
0.800068796927413 0.797865522465433 1 1
0.782696330247717 0.780877543965681 1 1
0.83804926532429 0.835233040970495 1 1
0.773499392290644 0.77120901823828 1 1
0.786627914972457 0.784602076725955 1 1
0.801790284686428 0.800161087998433 1 1
0.814906589396602 0.812968728915152 1 1
0.842066584654369 0.839911354384711 1 1
0.859841710306016 0.857530117230051 1 1
0.819538068591785 0.817526536936197 1 1
0.720983836258837 0.718763895531617 1 1
0.75285514170117 0.7509816836951 1 1
0.796803795279998 0.794668383420734 1 1
0.798279249662803 0.795876392026484 1 1
0.767117603808996 0.765226821612615 1 1
0.816075277678701 0.814002786255859 1 1
0.78026902336837 0.778183483411754 1 1
0.812142252453026 0.810206358943395 1 1
0.766657571829618 0.764915634183387 1 1
0.802127908602329 0.800255886381877 1 1
0.799831622793032 0.798081444527751 1 1
0.810636701917251 0.808551596136678 1 1
0.796720231870655 0.794950844257988 1 1
0.785049904110209 0.783238531038541 1 1
0.842434078711418 0.840391065581383 1 1
0.709989148036489 0.708368616031212 0 0
0.729881020357448 0.728081850941367 1 1
0.821749117354819 0.820134416021094 1 1
0.783734133554421 0.781900424803347 1 1
0.80177012871171 0.799682031556411 1 1
0.771134555616722 0.769107634415415 1 1
0.806580756184054 0.804126954142992 1 1
0.797143733996217 0.794969051240597 1 1
0.80611971887393 0.804031445938702 1 1
0.795631990073619 0.793700068049142 1 1
0.756755473959219 0.754920004476919 1 1
0.801309258438037 0.799528336739066 1 1
0.825338949424306 0.823436583578824 1 1
0.840133370998204 0.837993612946072 1 1
0.762923211246693 0.761068035009444 1 1
0.858537191780219 0.856347563172025 1 1
0.83470287885607 0.832826304247643 1 1
0.840941338284262 0.838825857185792 1 1
0.761995555288619 0.75911142064204 1 1
0.766055781316401 0.764323293345734 1 1
0.704834239616017 0.702902147746183 0 0
0.839580159377308 0.837001614881376 1 1
0.794893160499082 0.793181386880412 1 1
0.857549634217983 0.855686153576369 1 1
0.831653787942017 0.829552718583137 1 1
0.806198813784722 0.803940403956009 1 1
0.834828683064062 0.832801148644182 1 1
0.825702716723999 0.823929772953883 1 1
0.882905066111031 0.880467472746699 0 1
0.874162389973683 0.871219999384108 1 1
0.795845929574286 0.793624443968276 1 1
0.827084027593613 0.825019975372246 1 1
0.743876375314307 0.741697332953761 1 1
0.823017025148263 0.821015247373243 1 1
0.795860958719901 0.793740390867154 1 1
0.81508044395334 0.813362933936629 1 1
0.813790267656282 0.811611242564482 1 1
0.772126443446783 0.770094993243932 1 1
0.796791939462319 0.794872260080169 1 1
0.876410347975204 0.874196912095983 1 1
0.845843592657478 0.8432495705989 1 1
0.772911543507817 0.770980575451525 1 1
0.804066149553705 0.801172127592174 1 1
0.693352897603319 0.691844482565996 0 0
0.744843876464224 0.743192991636411 1 1
0.692355040340519 0.690428389381816 0 0
0.779373042778668 0.776943328701172 1 1
0.807830561161429 0.80599642238418 1 1
0.833681085094653 0.831612889638954 1 1
0.800071248916198 0.798107241137267 1 1
0.782463888709886 0.779942525972571 1 1
0.801519674484695 0.799800357173171 1 1
0.802463046682394 0.800386150439359 1 1
0.791784742005049 0.790025962105493 1 1
0.740249157233726 0.738003803497214 1 1
0.793025578545371 0.791147674141154 1 1
0.771989892572538 0.769784136004141 1 1
0.728331963195746 0.726048367080797 1 1
0.741913719526585 0.740088391801168 1 1
0.80928493344795 0.807000971800466 1 1
0.817886114545763 0.81550546290778 1 1
0.773086644605212 0.771493414840005 1 1
0.847997052972344 0.845276293343901 1 1
0.859038152553883 0.857162491795079 1 1
0.740610314459708 0.738938712302883 1 1
0.85218612266525 0.850184553309731 1 1
0.770676117316832 0.768624351179716 1 1
0.789687115656424 0.787848973308663 1 1
0.846454949276172 0.844200179855451 1 1
0.736660738145682 0.734471087086365 1 1
0.767740384499271 0.765440896590468 1 1
0.820358679760885 0.81846032908466 1 1
0.749313437979927 0.747415455056277 1 1
0.799982682070737 0.798083472351028 1 1
0.801433645051882 0.799339491110257 1 1
0.813436754621974 0.811086368848011 1 1
0.844726405004981 0.843179990520238 1 1
0.799696786067576 0.798061812548131 1 1
0.812909542520156 0.810934807101112 1 1
0.816645741362745 0.814234559860921 1 1
0.783928140728183 0.782248738523422 1 1
0.773628721166227 0.771501298326821 1 1
0.810597205720726 0.808612713843291 1 1
0.836586283757335 0.834577403506431 1 1
0.737624819942087 0.735431141474282 1 1
0.820778003030702 0.818838913563567 1 1
0.788962558602085 0.786101104183681 1 1
0.789371503771657 0.787589551849297 1 1
0.847408108710953 0.844857914841981 1 1
0.808801053522309 0.806934946127729 1 1
0.789417388098004 0.786768362132181 1 1
0.820925992571455 0.818522631450195 1 1
0.755746563049185 0.753680013576301 1 1
0.824841561524361 0.821584054163685 1 1
0.747317507477663 0.745659968818227 1 1
0.803552420934068 0.800802832415576 1 1
0.85866161345127 0.855951579468331 1 1
0.778259299300521 0.77637199678191 1 1
0.864531414944773 0.862517019786479 1 1
0.752201787301877 0.749975656300636 1 1
0.795452479099367 0.793113161892007 1 1
0.834077687278724 0.83216466443469 1 1
0.835157961938036 0.83300904551933 1 1
0.798263442244398 0.795699413826511 1 1
0.794195147572655 0.791991022648914 1 1
0.858411883470306 0.855774521775847 1 1
0.801037567785904 0.799091506721398 1 1
0.797794671882993 0.795153411002081 1 1
0.849666836412248 0.8473941173463 1 1
0.820269163106228 0.818392064127161 1 1
0.858949350373398 0.856826337486928 1 1
0.760723338024352 0.759005604701567 1 1
0.755605996268067 0.753780877735782 1 1
0.807514068189424 0.805252087015442 1 1
0.812086294622221 0.809777495912028 1 1
0.791541544098897 0.789458964163247 1 1
0.799065114750681 0.797034899205883 1 1
0.772747252535036 0.770384113567033 1 1
0.872221718765848 0.869781690941956 1 1
0.754487592094099 0.752544248452358 1 1
0.807166315098171 0.805498363246963 1 1
0.798698989221699 0.796503650462492 1 1
0.802671596230307 0.800398013186079 1 1
0.792602590939828 0.790768785067087 1 1
0.762935803561172 0.761215285493607 1 1
0.848245856456365 0.846295498095119 1 1
0.795590935142441 0.794019337984791 1 1
0.850977852200372 0.848694273437531 1 1
0.87067243231169 0.868326846917998 1 1
0.74739313100911 0.745483809972901 1 1
0.784820575238064 0.782471110883124 1 1
0.762428987005284 0.760221649779509 1 1
0.721769753908213 0.719814855284364 0 0
0.744813863631721 0.742912217806712 1 1
0.831313577398601 0.829322568520389 1 1
0.810816447406596 0.808841431661437 1 1
0.74565128239173 0.743799253399885 1 1
0.845221902539963 0.843419738019664 1 1
0.80794850711185 0.805584584922384 1 1
0.831621566148541 0.829636719933106 1 1
0.775445528008419 0.773511437430633 1 1
0.782101487711201 0.7797729734055 1 1
0.767055638355577 0.765150999626879 1 1
0.807517657864349 0.805377269702549 1 1
0.826530786329945 0.824262913774893 1 1
0.826493171729902 0.824201901036721 1 1
0.746035191256983 0.743543758779398 1 1
0.830602860458802 0.829034649386756 1 1
0.788458543524942 0.786644999176358 1 1
0.792580653942561 0.790686843227935 1 1
0.871046212200851 0.868462536116013 1 1
0.787748918121282 0.785804098656339 1 1
0.750951301599598 0.749106810799587 1 1
0.789139292471315 0.787180593172731 1 1
0.793697120578665 0.790983109345758 1 1
0.740522233695729 0.738870449909713 1 1
0.763583752925251 0.761571022071195 1 1
0.761350084380229 0.759629878443763 1 1
0.80028090374161 0.798150316889303 1 1
0.831768191075356 0.8291056363931 1 1
0.909854645327488 0.907549428934389 0 0
0.801422840804296 0.799491970841303 1 1
0.760664573917477 0.7588980394157 1 1
0.791594474644698 0.789688940864441 1 1
0.768839949755131 0.766902854261414 1 1
0.805820715532405 0.803601117316448 1 1
0.749561522813337 0.74774615297862 1 1
0.807461640146103 0.805023279050398 1 1
0.815962437686474 0.813737295581304 1 1
0.779245427920745 0.777403521451113 1 1
0.781307299424119 0.779562802970696 1 1
0.848109538815595 0.84633501908973 1 1
0.716125499940993 0.714410825943618 0 0
0.883357065247778 0.881433179291058 1 1
0.770351731036686 0.768215793525894 1 1
0.85358474219672 0.851798594679806 1 1
0.815290810708342 0.813091730940595 1 1
0.78113382102391 0.779107850652708 1 1
0.722208809434642 0.720679120116071 0 0
0.84337697910435 0.841172784019501 1 1
0.775212364835451 0.772886440291794 1 1
0.781140604306276 0.779365705198388 1 1
0.774114682293145 0.7722610720504 1 1
0.822803908854991 0.820626520424524 1 1
0.850726095119371 0.848609815521986 1 1
0.817608484205104 0.815655799592222 1 1
0.822581028339123 0.820977707303706 1 1
0.761254798244666 0.759302825564215 1 1
0.761635992739633 0.759499098518811 1 1
0.767360976015272 0.765185291663407 1 1
0.838707574570851 0.836257491507683 1 1
0.795084353886927 0.792807791012156 1 1
0.782494986617393 0.780147595435052 1 1
0.770082266826126 0.768123989838794 1 1
0.836937311562705 0.835071580968663 1 1
0.791501234705703 0.78954947123358 1 1
0.857468060918569 0.854974160277057 1 1
0.780406480546098 0.778717244917861 1 1
0.764012808471075 0.762289222384636 1 1
0.773541712325493 0.771400331963379 1 1
0.829372364596887 0.82745675188367 1 1
0.823782516712207 0.821650958904665 1 1
0.835747137823201 0.833458521566147 1 1
0.808664056471126 0.805466120195556 1 1
0.814264077832155 0.812210886342594 1 1
0.783487383011854 0.781488354080696 1 1
0.754120329670814 0.75209627085059 1 1
0.807167291512098 0.8050970581479 1 1
0.848288296033166 0.846181721372465 1 1
0.771643977165544 0.7693098613329 1 1
0.821710751061469 0.819684162589511 1 1
0.797039418473354 0.794880761524024 1 1
0.783401795474615 0.781360683390036 1 1
0.830591001066153 0.828661809483808 1 1
0.78071595204128 0.778535599979099 1 1
0.809481929207703 0.807832673318024 1 1
0.714657536485142 0.712905819181759 0 0
0.820823995445395 0.818996591425536 1 1
0.756437174471002 0.754394824210677 1 1
0.720795912901913 0.718820740321618 0 0
0.823572431129461 0.821712422290766 1 1
0.76137789629728 0.75991779727503 1 1
0.789201420922401 0.787220104403975 1 1
0.732320930884092 0.730086716725298 1 1
0.854400059772907 0.852172824141336 1 1
0.73416544861829 0.732014547867926 1 1
0.818775758575272 0.816476386622514 1 1
0.790047998246433 0.78846545531522 1 1
0.810181195261815 0.808133185922456 1 1
0.76485632917166 0.762766857507638 1 1
0.774210982281944 0.77253628484177 1 1
0.77619620405286 0.774115338295109 1 1
0.859762316545799 0.85683418065031 1 1
0.785994367506457 0.784340888514614 1 1
0.824301134830298 0.822325681841345 1 1
0.791840241289127 0.790007494555453 1 1
0.792865665609109 0.790777191633545 1 1
0.855989543278374 0.853750869254332 1 1
0.774008228591753 0.772324376789738 1 1
0.766749038890195 0.764960353575727 1 1
0.783679130081367 0.781892580001664 1 1
0.820128685878942 0.818053153398955 1 1
0.78249768837839 0.780261967189194 1 1
0.747366442829031 0.745337944273682 1 1
0.834429242439377 0.832336256470908 1 1
0.792084105404915 0.789652420560319 1 1
0.807919778242222 0.805763945911289 1 1
0.844683401880891 0.84283212828447 1 1
0.849567203561601 0.845453436329388 1 1
0.813982679309433 0.811056772213843 1 1
0.764372756836376 0.762078171927163 1 1
0.841796770124997 0.839837981477533 1 1
0.74476316303024 0.743028847068552 1 1
0.791504543686877 0.789416476127604 1 1
0.821252877912734 0.818647121219242 1 1
0.82438836989791 0.822505194044001 1 1
0.710150887890343 0.708488842012495 0 0
0.756027993878003 0.754298267122387 1 1
0.797670775816884 0.795431084900275 1 1
0.804288614086197 0.802483243263559 1 1
0.806006220100801 0.80381001312521 1 1
0.859170276667672 0.856809103407356 1 1
0.77277338449864 0.770585712032536 1 1
0.790710497602199 0.788180987808884 1 1
0.79163200472789 0.789152163617826 1 1
0.731615983591007 0.729510510060229 1 1
0.824557068055551 0.822398682585043 1 1
0.832592996348736 0.830919876491612 1 1
0.756529933814203 0.754809273324104 1 1
0.838266866764395 0.835750456432498 1 1
0.863834470515456 0.860600742649909 1 1
0.836204337219517 0.834234238393467 1 1
0.720512141918391 0.718812335620691 0 0
0.796431590545013 0.794536149343001 1 1
0.84553272651196 0.843257493016703 1 1
0.803297096655687 0.801319575621569 1 1
0.798409908201773 0.796544722489113 1 1
0.787448312525891 0.785564956877308 1 1
0.771771959594437 0.77003007758784 1 1
0.847078520997926 0.845091331066003 1 1
0.839294855764668 0.837028315909053 1 1
0.847213343218908 0.844216895463959 1 1
0.812155457309333 0.810422483767674 1 1
0.809085521009154 0.807160918960308 1 1
0.852001845275806 0.850023228087508 1 1
0.842089399951388 0.839974389698601 1 1
0.819099510079105 0.817034288289046 1 1
0.749102361188027 0.747030193087575 1 1
0.818755465334387 0.816427771245485 1 1
0.773231242910961 0.771040905394446 1 1
0.837236642606934 0.835230472955262 1 1
0.74796755078917 0.746155759893663 1 1
0.868377334201846 0.865659860723781 1 1
0.7546220144879 0.752755885300131 1 1
0.895764420574485 0.892906404200167 1 1
0.757068624237125 0.755626881625626 1 1
0.76092028753045 0.759084313984585 1 1
0.768986727509246 0.767147916529725 1 1
0.808669262944585 0.806663720713962 1 1
0.783624776396682 0.781518274250222 1 1
0.763804182097894 0.761988427893821 1 1
0.762999991491482 0.761275505157954 1 1
0.815193195327632 0.813130471273984 1 1
0.83728547972816 0.835211161724982 1 1
0.788965319707225 0.787274229326729 1 1
0.859811900061487 0.857646176117519 1 1
0.845507269891572 0.843588188819065 1 1
0.825438941803172 0.823388409828909 1 1
0.748765768920655 0.746826051811126 1 1
0.819830605975284 0.81740250840865 1 1
0.801003918987708 0.798810321683991 1 1
0.823893520836821 0.822303150096198 1 1
0.785655147346381 0.783478921878495 1 1
0.827082141531181 0.82510947852403 1 1
0.860348954454591 0.857967498517716 1 1
0.726531134564138 0.724590906183308 1 1
0.754454814206285 0.752494164660719 1 1
0.76320124716781 0.760844072197055 1 1
0.754050790924022 0.752219083103953 1 1
0.818605951540427 0.816832704596824 1 1
0.835006325859306 0.832766684981766 1 1
0.789269414554096 0.787401893718735 1 1
0.783482933068961 0.781500686033119 1 1
0.770157572834576 0.768510253264923 1 1
0.835156017117515 0.83325134958576 1 1
0.770092746612549 0.768533128082605 1 1
0.788556305130366 0.786178934566914 1 1
0.787601254894767 0.785558446575062 1 1
0.792412489649855 0.790441629964709 1 1
0.851496583890534 0.849495011507293 1 1
0.765259644469611 0.762897418679339 1 1
0.772961301691278 0.771292840426787 1 1
0.792313216774632 0.789893649331221 1 1
0.839335175685847 0.8371452397185 1 1
0.772354419890368 0.770058258165738 1 1
0.764576015605269 0.76254127482627 1 1
0.819946678073977 0.818021113737164 1 1
0.756806644051227 0.754787756277197 1 1
0.791616838897323 0.789362705267535 1 1
0.819726082646954 0.817568889003999 1 1
0.832767851000016 0.830752333990369 1 1
0.80382731393152 0.802116241404236 1 1
0.813970113493114 0.81212597541256 1 1
0.787008077778782 0.785328577711207 1 1
0.756214678462426 0.754562859021842 1 1
0.787158046334099 0.784155268627002 1 1
0.817634377746584 0.815409454481219 1 1
0.890325009440227 0.88831282682688 0 0
0.759699748983471 0.758013474185737 1 1
0.81525033987257 0.813337811183246 1 1
0.753545152289089 0.751115835499849 1 1
0.760246079390306 0.757870522338552 1 1
0.796164432914807 0.794031419997329 1 1
0.821561633494932 0.8194513995783 1 1
0.76729608346447 0.764618349161533 1 1
0.800584959665702 0.798764102274913 1 1
0.793305840257722 0.791667866641328 1 1
0.777142136506468 0.775282703510802 1 1
0.84599037824252 0.844450984781927 1 1
0.834311610448198 0.832374515418564 1 1
0.865473418938837 0.862766612234505 1 1
0.786655472368001 0.784472337709384 1 1
0.854378807263981 0.852618936519121 1 1
0.784053539286274 0.782000482744226 1 1
0.791028600739661 0.788703928051472 1 1
0.857535495742343 0.855463465311453 1 1
0.827312001433364 0.825211146539694 1 1
0.774359057819986 0.772777901165638 1 1
0.847963790151651 0.846252073416436 1 1
0.802224369469657 0.799882653885287 1 1
0.767316211666744 0.765283795501754 1 1
0.838813051096395 0.835934828892082 1 1
0.851299504130937 0.848916093205967 1 1
0.842416088381238 0.840350963240528 1 1
0.77554623099458 0.773747107591834 1 1
0.799119101133311 0.79644793798292 1 1
0.770934120081993 0.769153365487868 1 1
0.79618908629408 0.794173941477691 1 1
0.757504325609848 0.755488803587329 1 1
0.719519460580808 0.718049738445615 0 0
0.756945711428688 0.75518999646425 1 1
0.750078901846604 0.74840003295211 1 1
0.774965886567971 0.773227437669049 1 1
0.805979497780743 0.803777952597355 1 1
0.781529555728573 0.779799247027624 1 1
0.778290023458049 0.776489838749448 1 1
0.839418407226616 0.837498192059028 1 1
0.799424533516654 0.797494086212962 1 1
0.779981415414779 0.777871692689539 1 1
0.788965126822788 0.787361813638965 1 1
0.803346997124771 0.801614056683279 1 1
0.772701168293033 0.77076210309276 1 1
0.847265384282214 0.845257211676155 1 1
0.827533877756918 0.825770728750978 1 1
0.78115104191035 0.779145008503536 1 1
0.821584943559353 0.819532328141004 1 1
0.857879544295829 0.855861210363829 1 1
0.738249046484663 0.736286342902505 1 1
0.804339877092319 0.802124367386501 1 1
0.753981588928955 0.752014885030142 1 1
0.834396692567227 0.832341823577862 1 1
0.817415183765296 0.815641480303332 1 1
0.894972874283922 0.892764756140151 0 0
0.794332305626049 0.792151455494518 1 1
0.818198149518105 0.816329234271449 1 1
0.803565715362352 0.801692713678205 1 1
0.839524755343867 0.837725369152927 1 1
0.839734999954661 0.837905871511971 1 1
0.864410087347773 0.862193997333484 1 1
0.785155744822979 0.78302895973048 1 1
0.825766870630596 0.823786785095347 1 1
0.785372992099904 0.783624634391095 1 1
0.798964855968446 0.796716109964785 1 1
0.75351823062484 0.751310528207005 1 1
0.833851052258033 0.831679096853855 1 1
0.845452221239348 0.842869883920254 1 1
0.762734368793448 0.760879159905213 1 1
0.813394406611551 0.811631124712529 1 1
0.795628893109065 0.793449989414574 1 1
0.839393938874927 0.837383764228677 1 1
0.76029614763454 0.758109330293865 1 1
0.821120226597774 0.819086330030614 1 1
0.779712189704867 0.777904104330415 1 1
0.818074782138704 0.815787002598757 1 1
0.777467985852711 0.775579487567781 1 1
0.782893777990563 0.781119104919201 1 1
0.770027705629169 0.768230750582961 1 1
0.798892775718826 0.796371022928281 1 1
0.770087554209561 0.768165603998141 1 1
0.756612465691578 0.754821076813469 1 1
0.793806462480282 0.791526193663515 1 1
0.860039275693924 0.858303292217537 1 1
0.726227586709183 0.723952869862667 1 1
0.760665422372009 0.757753770913072 1 1
0.862872760149915 0.860885428208031 1 1
0.766060566253677 0.764444291374802 1 1
0.839875933803797 0.837612328541443 1 1
0.81964884721367 0.817836424134996 1 1
0.749408433703512 0.746980847165532 1 1
0.82541112745875 0.822928361488887 1 1
0.770431666126851 0.767768997867835 1 1
0.888232028661556 0.88589419395057 0 0
0.818340741600034 0.81604574297666 1 1
0.767320310295476 0.765095441688343 1 1
0.784768359859572 0.782946963029877 1 1
0.849211990790618 0.84728423271847 1 1
0.737359968686843 0.735141624575824 1 1
0.873788850452119 0.871551426424507 1 1
0.870029404851599 0.86756125775119 1 1
0.834197683579096 0.832040337660837 1 1
0.788901558443955 0.786661275382674 1 1
0.788462810738847 0.786181675150484 1 1
0.846540040698842 0.844320734910404 1 1
0.77853749712116 0.776915242711427 1 1
0.846044840165223 0.843715292756265 1 1
0.78251309872195 0.780560584568304 1 1
0.77294784269176 0.771243955901653 1 1
0.726418785203028 0.724417545948584 1 1
0.741841150813518 0.739807765526494 1 1
0.789836532157745 0.787842205456801 1 1
0.839728252789143 0.837870639605995 1 1
0.807983363757697 0.805945757317543 1 1
0.790733336033724 0.788415853626787 1 1
0.863242002548982 0.860874712661994 1 1
0.80238449743614 0.800035899503189 1 1
0.762512038199497 0.760776878520511 1 1
0.767517716029798 0.76586820816257 1 1
0.801072553441253 0.799309161147452 1 1
0.824137703118396 0.822203441755234 1 1
0.748323363998564 0.746249884777935 1 1
0.872433169348297 0.870022265253119 1 1
0.827362166251449 0.82494549928277 1 1
0.843465296766391 0.840683734807855 1 1
0.769358354249164 0.767564865136094 1 1
0.812786186850734 0.810947612602918 1 1
0.915014155912097 0.912622667486221 0 0
0.778993859764722 0.777064636970218 1 1
0.883539580501888 0.881126498593021 1 1
0.802416587374616 0.800295249658008 1 1
0.763604457856181 0.761715961427243 1 1
0.807123116645009 0.803937995861255 1 1
0.775594184197366 0.773826048132876 1 1
0.836516805535154 0.834543781326404 1 1
0.821646935553043 0.819056365826131 1 1
0.846343462979246 0.843965280126887 1 1
0.835620792884255 0.833566076901123 1 1
0.860808466259986 0.858476428093418 1 1
0.875998143926127 0.873843512826903 0 1
0.797353936564473 0.795265280690286 1 1
0.785397450118141 0.783782329082058 1 1
0.812566256419867 0.810280854316573 1 1
0.819336935202298 0.817205915993196 1 1
0.799328416774503 0.797180172365299 1 1
0.833209027664792 0.830932199166632 1 1
0.830434262799526 0.828071628487282 1 1
0.760668911654913 0.758790740519372 1 1
0.853600978358506 0.851664501021043 1 1
0.808771810828617 0.806848213621223 1 1
0.829618421102706 0.827510101070388 1 1
0.803487680867638 0.801069492707309 1 1
0.792574807585079 0.790785162921792 1 1
0.827684085460536 0.825763331938471 1 1
0.801089700090064 0.798916493052588 1 1
0.753132148362103 0.751172503784562 1 1
0.812857261669123 0.810241475721988 1 1
0.753052121517914 0.750920880989614 1 1
0.824446697940324 0.822434085815289 1 1
0.83461692588669 0.83309074287693 1 1
0.79960038818234 0.797435398902601 1 1
0.848270004276211 0.846508121848803 1 1
0.827072759695161 0.824982575420851 1 1
0.819947789579502 0.818130007790145 1 1
0.79385565378516 0.792074853892156 1 1
0.815874410925047 0.813931003804549 1 1
0.943289834688735 0.940785917378854 0 0
0.737612970309952 0.73603855160612 1 1
0.764987623988336 0.763144328196021 1 1
0.803614720543288 0.801800481709487 1 1
0.778614856651349 0.776489192588495 1 1
0.80778630622624 0.805447125873494 1 1
0.785299993441041 0.783310533061188 1 1
0.802555979341035 0.80046508941543 1 1
0.747731556519271 0.74557561617971 1 1
0.783931293140241 0.781793561386684 1 1
0.821780749648712 0.819548873420325 1 1
0.809691964122036 0.807145457686335 1 1
0.829420583482607 0.827460765359246 1 1
0.767460527525975 0.765411558298752 1 1
0.79760298133779 0.795794190809186 1 1
0.843589871072444 0.841518256161851 1 1
0.830119410284888 0.827566472959694 1 1
0.746654080162374 0.744466259414176 1 1
0.81026048432852 0.808232010412212 1 1
0.782396704045349 0.780582802427671 1 1
0.841775315444596 0.839425775044144 1 1
0.779562029450651 0.777388263993606 1 1
0.790570911427472 0.788517921074539 1 1
0.751247858288346 0.749783789163033 1 1
0.797732196578184 0.795847191473996 1 1
0.798818780027893 0.796740338749573 1 1
0.803972867598066 0.801962289404741 1 1
0.759971076547373 0.757851563757666 1 1
0.788772831981748 0.786574945986616 1 1
0.732340941414448 0.730728124895825 1 1
0.817434521603071 0.815357512629717 1 1
0.765332083709688 0.763562712243236 1 1
0.806494413417132 0.804442240881884 1 1
0.747639985369191 0.745816011814281 1 1
0.82921592754664 0.827326576205963 1 1
0.751087217050571 0.749160747987363 1 1
0.775625368753973 0.773883953630675 1 1
0.791852702910407 0.789974187611591 1 1
0.801390136393535 0.799343153153537 1 1
0.818547387030649 0.816617302356634 1 1
0.783592257690592 0.780959364192459 1 1
0.721262526534233 0.71940446135741 0 0
0.816377556167323 0.814575129581494 1 1
0.801870778983223 0.79995814571814 1 1
0.670917793273169 0.668637339346997 0 0
0.843828100476322 0.84156519594848 1 1
0.850916870385092 0.849026272551681 1 1
0.794608982763198 0.792750595221117 1 1
0.81914904300565 0.817431186480938 1 1
0.781480030153545 0.779420752624695 1 1
0.829377538771719 0.826626202740213 1 1
0.823096389377658 0.820960398380179 1 1
0.746445315432837 0.744470851508791 1 1
0.837566963454754 0.835659511211598 1 1
0.847671978801641 0.84525937746996 1 1
0.797151473048332 0.794652954129781 1 1
0.851127669043593 0.848637220724327 1 1
0.871118998026065 0.868033040203287 1 1
0.871092552050165 0.868583260804213 1 1
0.772356149471228 0.770180998651334 1 1
0.824397531824351 0.821873343834936 1 1
0.791068854311 0.788940039366511 1 1
0.800380336661969 0.798254654728783 1 1
0.765221639303955 0.762850727012998 1 1
0.862731996681006 0.860448171760812 1 1
0.822283944869461 0.820250713406076 1 1
0.768605370397076 0.766677834747273 1 1
0.752715027457267 0.75102486794673 1 1
0.766545262599218 0.764872456422386 1 1
0.824399427176482 0.822381237648788 1 1
0.791296352477113 0.788061729086727 1 1
0.832250285758838 0.830212863936293 1 1
0.853877326988186 0.851337960532902 1 1
0.821012382163935 0.819033127261751 1 1
0.798430988163295 0.796032682248935 1 1
0.778442460479182 0.776127940019412 1 1
0.752078885358849 0.750151847070219 1 1
0.883967466532546 0.881986811232715 0 0
0.872374489410863 0.870397634140293 0 1
0.812696068484288 0.810323795692066 1 1
0.816644081975794 0.814457881535588 1 1
0.814894371865534 0.813001970009313 1 1
0.779074381722621 0.777138663190173 1 1
0.811463121934537 0.809443049205542 1 1
0.772539948486767 0.770815310269103 1 1
0.754239033681102 0.752387835784975 1 1
0.726320749573171 0.724174451331819 1 1
0.766219825733192 0.763718279986227 1 1
0.810360693925734 0.808100117081721 1 1
0.806480444236791 0.804540750125118 1 1
0.774171034460626 0.772140449885204 1 1
0.784866213578713 0.783172355612356 1 1
0.840270142502314 0.838338274090902 1 1
0.760914221799562 0.758570787568293 1 1
0.823000620342092 0.821135507262822 1 1
0.806244157315339 0.804364372673468 1 1
0.756579622640722 0.75466975125552 1 1
0.775085158790388 0.772457661773912 1 1
0.854363952654202 0.851598893416786 1 1
0.805596187873673 0.803808673798212 1 1
0.788584998879433 0.786441408599308 1 1
0.819926689791469 0.818156244306273 1 1
0.774660354593525 0.773016275741061 1 1
0.697352422161139 0.695351655822524 0 0
0.812377583264517 0.81011209874394 1 1
0.84678798168344 0.844892560568408 1 1
0.825032173798437 0.822586766750958 1 1
0.887358158988453 0.885222629851993 0 0
0.81491802426184 0.812927164426778 1 1
0.795201036955572 0.792627525150035 1 1
0.741839359180563 0.740186243187057 1 1
0.740752421611099 0.738438672336566 1 1
0.797231537592865 0.795448683902326 1 1
0.799840023459868 0.797974345162327 1 1
0.750290390312704 0.748447654208283 1 1
0.854161079454248 0.851529107871677 1 1
0.754571091873 0.752845322902828 1 1
0.747733039252328 0.745751427816592 1 1
0.776262583320912 0.774259998599046 1 1
0.734768438091596 0.732916410849914 1 1
0.85421390954346 0.851414913081145 1 1
0.783346093894681 0.78123195703506 1 1
0.832345351437576 0.830137751221641 1 1
0.804426950892209 0.80272768022875 1 1
0.837826128666055 0.836065917630473 1 1
0.840544490225605 0.837863840297293 1 1
0.754005157646122 0.750987393035797 1 1
0.831033955116145 0.828989123494808 1 1
0.756769912423218 0.754839688463362 1 1
0.775038628579897 0.773111608050005 1 1
0.792109446691886 0.789653508841444 1 1
0.860264848791003 0.857641992842038 1 1
0.741312429907933 0.739575150135916 1 1
0.805678141447165 0.803718087563705 1 1
0.825606486351804 0.823966565957606 1 1
0.794316626655081 0.792317266718902 1 1
0.785049685239627 0.782611442400098 1 1
0.743503235779163 0.741893967581728 1 1
0.718668721194796 0.716795294557203 1 1
0.802822136664328 0.800865580025908 1 1
0.846739334907575 0.844220294557593 1 1
0.863107857372056 0.86110120052186 1 1
0.800359189068015 0.798544368072842 1 1
0.822701233902804 0.820668656132881 1 1
0.801417774610902 0.799700149301147 1 1
0.776308810942193 0.774283273829467 1 1
0.805667552199406 0.803534267019262 1 1
0.816606958690449 0.81464011274856 1 1
0.787596145525037 0.785821825633823 1 1
0.765615375509897 0.763374503382002 1 1
0.773732100386109 0.771042221341889 1 1
0.734132385505796 0.731964183709573 1 1
0.809421875425289 0.807181099376867 1 1
0.754373314249217 0.752108063449254 1 1
0.826109829095006 0.824142737721109 1 1
0.853554616108555 0.851368050931525 1 1
0.809973688986966 0.807920130543177 1 1
0.765537835560359 0.763368924670766 1 1
0.826979559815122 0.825221756525725 1 1
0.795007448569589 0.792878264690033 1 1
0.76725316237682 0.765345088873185 1 1
0.782018068263506 0.780199736626377 1 1
0.735614366181035 0.734182798496355 1 1
0.760840447431469 0.759154856391664 1 1
0.775986813652096 0.773712704670867 1 1
0.860034822110152 0.858091086922261 1 1
0.837169003204241 0.835058463996598 1 1
0.863613554858435 0.860151038672165 1 1
0.748116366074824 0.746193819336551 1 1
0.680659668413993 0.678177435395061 0 0
0.80010791620178 0.797983674398324 1 1
0.784812621004267 0.782782017281208 1 1
0.786606716847058 0.784765513457922 1 1
0.822295248467965 0.820308831150892 1 1
0.795787609461559 0.793936637541476 1 1
0.839806712315851 0.837149624455008 1 1
0.782446971490958 0.780345912040391 1 1
0.841145726844983 0.838458368909207 1 1
0.812038975027417 0.809992309875369 1 1
0.786608974691973 0.784693645047673 1 1
0.832802876426925 0.830839788153606 1 1
0.843697798995776 0.841397360217492 1 1
0.8338318074101 0.831846545853189 1 1
0.758543025946093 0.756573968822444 1 1
0.832909324899666 0.830889783465063 1 1
0.811762716858808 0.809928143813999 1 1
0.788849876674949 0.787072122471159 1 1
0.814662949062656 0.812069665629671 1 1
0.786159180985227 0.784408705116289 1 1
0.74962887717807 0.747532629717184 1 1
0.772433408905427 0.770488395882049 1 1
0.858289339999988 0.856075442943501 1 1
0.784996391554768 0.783192241758332 1 1
0.847852516072658 0.845534454449256 1 1
0.834648732857579 0.832419504214318 1 1
0.81653222415116 0.814457864171352 1 1
0.830528031450798 0.828686237016049 1 1
0.781300469812498 0.779265347448061 1 1
0.780857888717682 0.778455532359054 1 1
0.754779905842825 0.752583190997894 1 1
0.797727555031941 0.795745152569479 1 1
0.773056276158015 0.771182241817421 1 1
0.766375973565153 0.76456458719555 1 1
0.814605286410613 0.812536010850386 1 1
0.786002332216093 0.784297711107357 1 1
0.831428334849291 0.829601235344155 1 1
0.780142315888741 0.778014138580799 1 1
0.800759451085755 0.799057880439312 1 1
0.912204425474569 0.908714774892153 0 0
0.772804314720479 0.771198644330599 1 1
0.842925894843956 0.841046356971409 1 1
0.803553878819066 0.80095589167974 1 1
0.765436078965719 0.763429786794749 1 1
0.833360512556102 0.831357805610379 1 1
0.801097216089741 0.798869040560557 1 1
0.86866678601692 0.865802403092936 1 1
0.821714259718035 0.819629971666798 1 1
0.727793741036928 0.725755418412167 1 1
0.812134485230649 0.810118176035077 1 1
0.784285783495097 0.782424199351843 1 1
0.733248726496164 0.731382182746707 1 1
0.826154967411191 0.82394811481334 1 1
0.819140543888467 0.816951323658785 1 1
0.793121961698269 0.791047307691191 1 1
0.775015024580513 0.772787025040104 1 1
0.808273535555078 0.806364752739943 1 1
0.883225300808283 0.881226571192439 0 0
0.732109253658363 0.730463763692229 1 1
0.843993579971695 0.842240223639331 1 1
0.843554836208632 0.841388363425354 1 1
0.722872492893696 0.721423415875673 0 0
0.720252712436771 0.717876573755309 1 1
0.8162281378665 0.813836431959443 1 1
0.752446289796721 0.750352548171274 1 1
0.887598943631289 0.885265906228811 0 0
0.727569206158416 0.725856476747065 1 0
0.786974217113622 0.784875795532183 1 1
0.747870223995971 0.746250373045434 1 1
0.818041739027861 0.816020998945929 1 1
0.806961611253794 0.805267085893624 1 1
0.80174180481337 0.799455607670111 1 1
0.826288297002957 0.824164209986936 1 1
0.815256533577671 0.813443548543091 1 1
0.836058951582432 0.834159104595075 1 1
0.864887291676506 0.862940046967865 1 1
0.808988223958294 0.807148497396047 1 1
0.818970787945252 0.816635067552373 1 1
0.765616015327592 0.763596601534332 1 1
0.850945631805451 0.84913975995816 1 1
0.854006156028954 0.85157552252262 1 1
0.841424640805387 0.838933255948966 1 1
0.808991329973653 0.807026947493139 1 1
0.858991983629293 0.856920820908149 1 1
0.76621627332361 0.763966392210658 1 1
0.767383143828132 0.765120949506263 1 1
0.844563063254611 0.842151616580545 1 1
0.8204545534483 0.818606944499338 1 1
0.787510566192792 0.785515671014616 1 1
0.833880086675784 0.831454600375433 1 1
0.826853234677321 0.825022849156219 1 1
0.807123090914265 0.805003187342545 1 1
0.711741168117452 0.709966957198233 0 0
0.760740176419673 0.758553985225939 1 1
0.806766134418741 0.804640288805759 1 1
0.87569610457405 0.873467319051856 1 1
0.786825917560374 0.784884739234718 1 1
0.886707741794944 0.884212057444125 0 0
0.816100233159284 0.814447193449752 1 1
0.806199255747407 0.804427774353983 1 1
0.79612758368735 0.794271200071013 1 1
0.841415438267383 0.839303669987495 1 1
0.760213652310016 0.758292825180169 1 1
0.839408007506714 0.837531255945077 1 1
0.834583520407383 0.832488087268178 1 1
0.838449831793453 0.836462102674663 1 1
0.815051993412956 0.812163018146077 1 1
0.766974845957369 0.764891177558796 1 1
0.804465841057031 0.801631499649502 1 1
0.775967028073864 0.774281322014541 1 1
0.843089484556031 0.8410015289654 1 1
0.781413681515715 0.779581811055955 1 1
0.812489932615375 0.809926597008303 1 1
0.838329916749485 0.836224268254926 1 1
0.800374073571797 0.798441664438105 1 1
0.866685158979299 0.864578373063459 1 1
0.785315695357545 0.783688674212143 1 1
0.764019291817488 0.762193801227356 1 1
0.705784571121146 0.704368044452028 1 1
0.805831961099506 0.804065710838018 1 1
0.798868972787278 0.797057134017764 1 1
0.846615346343556 0.844356271068761 1 1
0.853452430718526 0.851439803214145 1 1
0.820129920772465 0.817922290782142 1 1
0.844378447442584 0.842328608006516 1 1
0.708438039858751 0.706675498544952 0 0
0.903423800685768 0.90102791909556 0 0
0.839239162978187 0.83712772349388 1 1
0.801769680234466 0.799688630349684 1 1
0.829825080310534 0.827646788230817 1 1
0.803204190204539 0.801173834839899 1 1
0.779943837540161 0.778057916550375 1 1
0.777146441249677 0.775498999282745 1 1
0.784561198570394 0.782072777863837 1 1
0.835816939590376 0.83358444192989 1 1
0.830348071236217 0.828386550488316 1 1
0.72231921962542 0.720792167236319 0 0
0.681702648761623 0.679937662562225 0 0
0.771632079897771 0.76966783108785 1 1
0.813467046709634 0.811690938369056 1 1
0.77176870674443 0.770269609651375 1 1
0.849649516205018 0.84765151367658 1 1
0.791745247760816 0.790011562369295 1 1
0.740078126290398 0.737644371851 1 1
0.769871308852119 0.767591982423258 1 1
0.806830878559514 0.804743267927342 1 1
0.774114865759795 0.772230361545938 1 1
0.793739074774804 0.791234511520733 1 1
0.769801721425433 0.768251807482464 1 1
0.744891796522742 0.743097949836589 1 1
0.780120764260951 0.777793100925646 1 1
0.800701954755302 0.798659899877264 1 1
0.861491551389414 0.859627141462695 1 1
0.807409863043801 0.805018982997138 1 1
0.794363305095766 0.79250494294171 1 1
0.7728763311901 0.771028942532573 1 1
0.776161885985771 0.774280332729625 1 1
0.755237876359588 0.753250811088067 1 1
0.777615457567848 0.775563316099348 1 1
0.762794966245111 0.760425640794019 1 1
0.799336101174995 0.797647972351228 1 1
0.735192663113308 0.733438475441591 1 1
0.819371496098238 0.817197451133988 1 1
0.825152734758175 0.822906091320833 1 1
0.821132808149766 0.819209786419488 1 1
0.803080406894749 0.800090256702103 1 1
0.79032186694651 0.788327386671894 1 1
0.832033784661249 0.829779705928799 1 1
0.698082073738192 0.696616355363167 0 0
0.76083448964035 0.759111740820395 1 1
0.821396400708513 0.819446635441308 1 1
0.820741947525469 0.818608836738588 1 1
0.804400717780678 0.802513650455838 1 1
0.836057324396196 0.833829995061809 1 1
0.751802076454934 0.749665324027426 1 1
0.831767876618113 0.829773987075041 1 1
0.853035568236947 0.850854466618386 1 1
0.839086282893277 0.836848321845731 1 1
0.817890136175528 0.815084889200265 1 1
0.79558671998743 0.793014077431929 1 1
0.728852151920641 0.727309314531071 0 0
0.741647288551069 0.739255546538699 1 1
0.75705401996345 0.755289868311738 1 1
0.811854827038861 0.809898991927517 1 1
0.819438656311031 0.817117871816136 1 1
0.857739211704478 0.855499800219631 1 1
0.846860131962844 0.84499470697541 1 1
0.77640369514804 0.773732645130678 1 1
0.788967491336924 0.786458028061969 1 1
0.852920100579928 0.850900118999797 1 1
0.812169758763644 0.809771844171963 1 1
0.81296431139773 0.810715605813598 1 1
0.781476012769308 0.779548982433574 1 1
0.798586067660673 0.795939084785131 1 1
0.807356532564801 0.805704051081584 1 1
0.836105683658302 0.834232908438827 1 1
0.82402299470279 0.822028346813992 1 1
0.832036963078771 0.82998133139175 1 1
0.81968116194014 0.817356511100607 1 1
0.812585995609776 0.810869665689966 1 1
0.810416045738781 0.808502396849184 1 1
0.802810463503086 0.800945361372955 1 1
0.80223705783362 0.800384074394366 1 1
0.709217366475235 0.707147925420726 0 0
0.772505077405295 0.770965495526138 1 1
0.838054004661555 0.835882426050745 1 1
0.794853913232275 0.792333386690495 1 1
0.790430952277993 0.788534822875808 1 1
0.773322703235397 0.771240100496335 1 1
0.843758308828354 0.841522662460356 1 1
0.827235643256768 0.825180312520533 1 1
0.753558023995794 0.751547796740642 1 1
0.770532191534745 0.768457323642846 1 1
0.851472959519991 0.84945238228632 1 1
0.755940990723624 0.753794843528536 1 1
0.769825502860798 0.768184277840844 1 1
0.813687574205534 0.811460582975337 1 1
0.894439571158667 0.8907559721267 1 1
0.785929610555549 0.784084275832687 1 1
0.772980940814492 0.770675178540177 1 1
0.735785733040656 0.733884825256145 1 1
0.74616841778177 0.744398402867368 1 1
0.818360759061535 0.816242138466568 1 1
0.802223434419553 0.800117043335797 1 1
0.877332888533583 0.874997779212342 1 1
0.759644677168899 0.757616052358702 1 1
0.781651475090317 0.780163830647626 1 1
0.81671699435296 0.814549839833028 1 1
0.801406109412451 0.79952121180605 1 1
0.732806479228256 0.730614757601754 1 1
0.758536546282631 0.75652975109991 1 1
0.742743484614237 0.74091589669758 1 1
0.721001081495231 0.719258221988899 0 0
0.801167294024731 0.799495199845217 1 1
0.777176191715826 0.774951092993202 1 1
0.725332633539083 0.723175320603548 1 1
0.838295960969247 0.83609313095639 1 1
0.76306408628698 0.760900164950299 1 1
0.759255453037396 0.757157311813666 1 1
0.705118916199563 0.703485528113487 0 0
0.815834385096524 0.813252540001734 1 1
0.802235412122721 0.800327017491835 1 1
0.81661474237652 0.814973925169392 1 1
0.805244640384134 0.80322016789291 1 1
0.80048842502819 0.798363206505861 1 1
0.809946928377549 0.807894601906419 1 1
0.784699518436766 0.782766293787217 1 1
0.850360525992061 0.847933904922509 1 1
0.839667789602401 0.837384659245436 1 1
0.826289379319197 0.824202250279821 1 1
0.856276058702206 0.85414704322796 1 1
0.747140417157521 0.744934557641853 1 1
0.761794447107498 0.759325999290433 1 1
0.873557092303032 0.871549050482479 1 1
0.819568990988857 0.817292433025799 1 1
0.758203611240553 0.756082353459594 1 1
0.762600326445971 0.760731555225479 1 1
0.810975553863485 0.808862116743175 1 1
0.832561503259635 0.830963796367388 1 1
0.755719961356921 0.753823157815153 1 1
0.786981899951273 0.784391850668895 1 1
0.779800440892965 0.778014103873951 1 1
0.744031373055002 0.741841997555174 1 1
0.792228216582724 0.790254099155852 1 1
0.806584284271706 0.804410815161425 1 1
0.794680621426495 0.793128265886027 1 1
0.811991582486715 0.809740653566349 1 1
0.844295701695242 0.842279245595704 1 1
0.79311558180401 0.791417273415713 1 1
0.781328269843928 0.779457635643761 1 1
0.85341979024885 0.851583947717511 1 1
0.771563177338406 0.769859995749055 1 1
0.821381249307276 0.819741693706372 1 1
0.786675953703679 0.784311031176769 1 1
0.771379027933538 0.769557528223969 1 1
0.759877640504268 0.757922782039261 1 1
0.791299971885045 0.789466148140212 1 1
0.813982775303594 0.811447936187212 1 1
0.817805074485242 0.815805333398345 1 1
0.785732588646086 0.783391091775283 1 1
0.81321832174347 0.811181070278123 1 1
0.893136028735672 0.891020434703265 0 0
0.769355099134821 0.767674902851729 1 1
0.838282816321378 0.836320838588236 1 1
0.760573467194991 0.758586199684369 1 1
0.88187992008946 0.879481352417102 0 0
0.740453130657813 0.738027584696392 1 1
0.808682944970001 0.806148286498559 1 1
0.787718581439499 0.785980216887107 1 1
0.799787962530019 0.798122175309871 1 1
0.811424161517104 0.809712212843461 1 1
0.781143083252494 0.779309926579639 1 1
0.886229191664239 0.883508655380681 0 0
0.862815000139178 0.860131450667117 1 1
0.680738638893686 0.67889494869273 0 0
0.799542270561066 0.797624062338637 1 1
0.800964448110123 0.79881345203514 1 1
0.777164263813302 0.775550085231531 1 1
0.75893540976947 0.757284530674521 1 1
0.828864051645283 0.826413188774599 1 1
0.83750516174897 0.834822806158516 1 1
0.7169193749262 0.715035812857391 0 0
0.691991336084523 0.690152953741144 0 0
0.760266779089939 0.758304099163184 1 1
0.80676886388718 0.805239680812962 1 1
0.852668404277448 0.850506912513015 1 1
0.756532990073445 0.75453437847475 1 1
0.867215065618393 0.864668817251935 1 1
0.753243382663101 0.751384947843385 1 1
0.797319785880657 0.794974164153038 1 1
0.82246132604679 0.819552499134504 1 1
0.818054755570298 0.815813268648754 1 1
0.801931613850716 0.799512111019968 1 1
0.686154210516197 0.684310888527901 0 0
0.770838953855415 0.76923243720478 1 1
0.824232586847925 0.821676898685804 1 1
0.775251959380297 0.773385032574462 1 1
0.820109728866183 0.818162027914411 1 1
0.826063718144619 0.823835861199036 1 1
0.829849170809269 0.827239341811792 1 1
0.754788925445514 0.752749868658703 1 1
0.78601208930388 0.783733221895667 1 1
0.794602092979261 0.792387164453277 1 1
0.83503576969122 0.832740747556272 1 1
0.841213390157661 0.839025274345725 1 1
0.751283132909327 0.74947584167063 1 1
0.743814296926741 0.742068484236745 1 1
0.748560686894101 0.746685704109367 1 1
0.83659170572685 0.8343652365782 1 1
0.803024423034532 0.800788365199718 1 1
0.78590325577 0.784064293882657 1 1
0.832300194983311 0.830164776607179 1 1
0.821977329876851 0.819855710198675 1 1
0.841031183884478 0.838987961914195 1 1
0.790809887367369 0.788911048870446 1 1
0.753767730183004 0.752123794689854 1 1
0.756280590301169 0.753843633741074 1 1
0.810118656207528 0.808161403128594 1 1
0.79474917075174 0.792543660127671 1 1
0.774897449109461 0.772913975784443 1 1
0.893171334145404 0.890997565977024 0 0
0.82604654101816 0.82410383738069 1 1
0.760929338219843 0.758906535972772 1 1
0.793368580357529 0.790967300226597 1 1
0.812822427804008 0.810536099238243 1 1
0.863011146525669 0.861026375488343 1 1
0.801515066670003 0.799603980780146 1 1
0.870569812858915 0.868139489298831 1 1
0.777751539919484 0.775647748467109 1 1
0.795106751411664 0.792556765024311 1 1
0.757978127511366 0.755709286820946 1 1
0.803877864505711 0.800902266029779 1 1
0.805134848208978 0.803249076549308 1 1
0.791201982492875 0.789258902072104 1 1
0.81198012384895 0.809692085618555 1 1
0.799750381333907 0.797767901070602 1 1
0.736832690348889 0.734557169483463 1 1
0.800688765733013 0.798780301702998 1 1
0.795257857896697 0.79264549242201 1 1
0.751076920787009 0.749217508188978 1 1
0.726336856952813 0.724313040706726 1 1
0.818019082632823 0.816303671501239 1 1
0.819833471616092 0.817370152555212 1 1
0.784735926847724 0.782839585777147 1 1
0.77311509070521 0.771271910475192 1 1
0.820447500133371 0.818695581293356 1 1
0.770993736208328 0.769057965966973 1 1
0.797417353537234 0.795730114633509 1 1
0.764154207017916 0.762111224367634 1 1
0.8092475433027 0.807205434300778 1 1
0.75354052063363 0.751677381259905 1 1
0.803864036379982 0.802055081683028 1 1
0.835058421537558 0.832822169957718 1 1
0.771103991623634 0.768764960709353 1 1
0.777004834559115 0.775029292825859 1 1
0.795913527500157 0.79411696829315 1 1
0.783439679183308 0.781312424689706 1 1
0.752241091220163 0.7503915136873 1 1
0.855721588821996 0.853482559381033 1 1
0.77577174399682 0.773738933156209 1 1
0.844386585742888 0.842131933796003 1 1
0.856104374665925 0.853688136408866 1 1
0.885002689243046 0.88270805824635 0 0
0.761455557722175 0.759587879317719 1 1
0.747081342858742 0.745190443122198 1 1
0.80854848001535 0.80628257457127 1 1
0.768900756563034 0.767300083776145 1 1
0.829517919928106 0.827835784985255 1 1
0.812190363496768 0.809882539272006 1 1
0.771997150418521 0.769981040935143 1 1
0.815309043008431 0.813354123403741 1 1
0.795679533090597 0.79390467617202 1 1
0.769802869471264 0.76731629305559 1 1
0.798913881570886 0.7964414720949 1 1
0.904178812644996 0.902098789087484 0 0
0.755915561044807 0.754392771033949 1 1
0.746435609174347 0.744863570285674 1 1
0.84313732461493 0.841241997743682 1 1
0.820913728759922 0.819152023005285 1 1
0.804367532329962 0.802155988227405 1 1
0.752763930954393 0.750808697154457 1 1
0.806717484275925 0.804981858832667 1 1
0.819189503278776 0.817325013887388 1 1
0.825188791781619 0.823028149941553 1 1
0.770868193038177 0.769194350743001 1 1
0.805567078609524 0.803704194507708 1 1
0.715285096712771 0.713294465045055 1 1
0.767450964967641 0.765760163191343 1 1
0.817272749439719 0.815410892755169 1 1
0.836491345865241 0.834266392884134 1 1
0.808132431570272 0.806365776973864 1 1
0.877725018004658 0.875768893061945 1 1
0.7926195206879 0.790602120135233 1 1
0.816195501673089 0.81364783214115 1 1
0.830184938228722 0.827782931334152 1 1
0.884188537631133 0.881634980019029 1 1
0.774985203541527 0.7733669981108 1 1
0.844675411821567 0.842750640121903 1 1
0.755492641621518 0.753303497135597 1 1
0.756706536232333 0.754662759725496 1 1
0.810000870430383 0.80815926621117 1 1
0.759109476137402 0.757232082605455 1 1
0.799301041165758 0.797196299388742 1 1
0.738273610361115 0.73670100018362 1 1
0.778722934765008 0.777119753976535 1 1
0.803289439017123 0.801342117940963 1 1
0.748572572010688 0.746572310793284 1 1
0.853073213247306 0.8509839217007 1 1
0.740644463605338 0.738202047026342 1 1
0.839955384441428 0.837838387542067 1 1
0.799845010397394 0.798052192175085 1 1
0.769500294580554 0.767344335590635 1 1
0.832043100808536 0.830236708241088 1 1
0.81210231014976 0.810032436613583 1 1
0.780345018903579 0.778111312497432 1 1
0.825715565402674 0.823562225552256 1 1
0.831414260826232 0.82954794866685 1 1
0.850865630450179 0.848434358630354 1 1
0.79698996299145 0.795051741024802 1 1
0.791610214025191 0.789408459200542 1 1
0.798359111341928 0.796413478616211 1 1
0.798404101571304 0.796340819612985 1 1
0.827742395295274 0.825538268651493 1 1
0.800652180782348 0.79852481174621 1 1
0.731222711180512 0.728820036365689 1 1
0.8258682564707 0.823942755651594 1 1
0.788011232079012 0.785535034029166 1 1
0.824678903258842 0.822548089274514 1 1
0.787835267198206 0.785764384750438 1 1
0.776086509973209 0.774178829500091 1 1
0.737309620872238 0.735751965212938 1 1
0.76836037603937 0.766314618637127 1 1
0.867772997038704 0.865683047188533 1 1
0.816254437989243 0.81423795810511 1 1
0.873201134464006 0.871034769254346 1 1
0.774536453898641 0.77246524767504 1 1
0.842154163783082 0.839971429242281 1 1
0.695933043479421 0.693551709349466 0 0
0.724419208634982 0.722611165655901 1 1
0.846192392182657 0.84403133093279 1 1
0.790163991926719 0.787880742381053 1 1
0.765523483590949 0.763453485479309 1 1
0.888614960263004 0.886246918832376 0 0
0.826309872308293 0.824434652828157 1 1
0.784728388802398 0.782773995953404 1 1
0.779501745554485 0.777191008798507 1 1
0.783765569101225 0.782152833035625 1 1
0.848185802215183 0.845946385767187 1 1
0.779701527567576 0.777735987968314 1 1
0.775257015941078 0.773529181184087 1 1
0.801104827972442 0.79907078732532 1 1
0.864216062906386 0.862301494531526 1 1
0.808715827690198 0.806347286346952 1 1
0.786380238631674 0.78410946653336 1 1
0.773198523907346 0.771507336590428 1 1
0.765949620295981 0.763843723032658 1 1
0.734060302114034 0.732119255017012 1 1
0.805357884010141 0.803647102869638 1 1
0.806571650716694 0.804459109951673 1 1
0.806760495851717 0.804986784726532 1 1
0.769980949982979 0.768309592242628 1 1
0.809233006590195 0.807266005231677 1 1
0.810735799249603 0.808800672092381 1 1
0.822622386765014 0.820716336767271 1 1
0.843406212211086 0.841309827082501 1 1
0.744450818691745 0.741756943859655 1 1
0.829102249157271 0.827212021886493 1 1
0.748579028432801 0.746764039761394 1 1
0.83007654406752 0.828286857202841 1 1
0.772884696059467 0.770366295342243 1 1
0.779683542058593 0.777720204171856 1 1
0.870939700305717 0.868297739974585 1 1
0.825553622778564 0.822788026056872 1 1
0.897729925284518 0.895144924977473 1 1
0.806329951960148 0.803825953660946 1 1
0.856995217178653 0.854942452747345 1 1
0.784803992624136 0.782772156942503 1 1
0.814209753556318 0.812170289865655 1 1
0.805315301261415 0.803084896290046 1 1
0.872902422683717 0.870590793289638 1 1
0.787757958716562 0.78575566580557 1 1
0.763252557681941 0.760995215088786 1 1
0.715049805372387 0.713263528644836 0 0
0.765328433348066 0.763652876432876 1 1
0.779640839503652 0.777554145051072 1 1
0.746546053531255 0.744854553657559 1 1
0.791815240972277 0.789528668352233 1 1
0.733184052493762 0.730207709373805 1 1
0.791750512170649 0.789928905560936 1 1
0.794466328578736 0.792567953122193 1 1
0.831667676210707 0.829302761587226 1 1
0.860454100702776 0.858379493303943 1 1
0.788663808247104 0.786562520593361 1 1
0.794043449485228 0.792424717777079 1 1
0.753147730794516 0.751287362030996 1 1
0.784932594874997 0.783132416526066 1 1
0.767515784113763 0.765722254246633 1 1
0.747546215943084 0.745378088168387 1 1
0.793425589415536 0.791518222120252 1 1
0.798368007053779 0.796434229535501 1 1
0.809315631898114 0.807291154405892 1 1
0.730085604222874 0.728261132997073 1 1
0.850468791255753 0.847797967786599 1 1
0.81753356568006 0.815044847387796 1 1
0.787386692296932 0.785323034260461 1 1
0.838745595169231 0.836805906812716 1 1
0.807044710846525 0.804467944581722 1 1
0.826885827265545 0.824450423305111 1 1
0.702290546113814 0.700784555740596 0 0
0.756005030641417 0.754097961270086 1 1
0.846555645883742 0.844404829842937 1 1
0.842033966572118 0.840317847692194 1 1
0.803962117717299 0.801618291795451 1 1
0.791962180034257 0.790081041380986 1 1
0.839387737354752 0.837044857391171 1 1
0.767598463955942 0.765936651906553 1 1
0.791112379119209 0.788928591841227 1 1
0.772892626822404 0.771294415330088 1 1
0.822971895176542 0.820944368864786 1 1
0.808368138471343 0.805934512203095 1 1
0.676927487506627 0.674831968718643 0 0
0.747774132241742 0.7460691162179 1 1
0.78757725258474 0.785485840151782 1 1
0.796067430110129 0.794019238053471 1 1
0.771891380477316 0.769440696881075 1 1
0.755010153635762 0.752931787254495 1 1
0.833698261773665 0.832048642909184 1 1
0.878683118959857 0.876271116427857 1 1
0.793720209177048 0.791795766217256 1 1
0.750578449636836 0.748185305556139 1 1
0.8478493823331 0.846041354575338 1 1
0.818002207944175 0.81590626050446 1 1
0.82543905184454 0.82343632287792 1 1
0.803569372551571 0.801858159319722 1 1
0.815161956481854 0.81331413827883 1 1
0.827793115166625 0.825826160945617 1 1
0.802894596404647 0.800477966058708 1 1
0.779862571327427 0.777481045364292 1 1
0.85236804797596 0.850483448735792 1 1
0.773087342784764 0.771514308725583 1 1
0.777831644817118 0.775950362903339 1 1
0.766706681698701 0.765049428770187 1 1
0.800407141955919 0.798089365686544 1 1
0.872038766538306 0.8696932470165 1 1
0.782449382667396 0.780600377011831 1 1
0.803874999336571 0.801961429259495 1 1
0.8080698770737 0.80610415846995 1 1
0.805836628222457 0.804159806313102 1 1
0.779379442838603 0.777377552118946 1 1
0.787461839478004 0.785647320096971 1 1
0.865901694166823 0.863536946096165 1 1
0.729992600106607 0.727968846471567 1 1
0.822745033772554 0.820933712607879 1 1
0.80464209209239 0.80298988968741 1 1
0.746679170562537 0.744715775671913 1 1
0.718695549879734 0.717056537608706 0 0
0.758838682244274 0.756456326917953 1 1
0.791495915685616 0.789217068990191 1 1
0.772280281602313 0.770504262032545 1 1
0.725770226237181 0.723749308099168 1 1
0.767585497005474 0.765427030513872 1 1
0.763353571449408 0.761057345096868 1 1
0.775332631568318 0.77369852274222 1 1
0.72604799144978 0.723928581187446 1 1
0.843072812956409 0.840721350990566 1 1
0.772404211649613 0.770189606095103 1 1
0.80643793206831 0.804016237737398 1 1
0.848843350050217 0.846814523913048 1 1
0.732560194433781 0.730914974489754 1 1
0.731322567644111 0.729647531679387 1 1
0.733782091616265 0.731815696079576 1 1
0.779123342706482 0.777484942240006 1 1
0.866314299636715 0.863936717641426 1 1
0.8216016369047 0.819290244869402 1 1
0.828161848268461 0.825763672399229 1 1
0.809274851766035 0.807065344203203 1 1
0.821526553547879 0.819534849985061 1 1
0.822632233876433 0.82079969732382 1 1
0.754182320946735 0.752274298855946 1 1
0.850027452708095 0.847523925468666 1 1
0.719888932293828 0.717694958300802 1 0
0.842125236388036 0.8401937950323 1 1
0.777302490969158 0.775455020497732 1 1
0.837208869613015 0.835245470316887 1 1
0.745631166967877 0.743738493121958 1 1
0.814872649247454 0.812683742039526 1 1
0.805663198571938 0.803683437541589 1 1
0.804349324415765 0.802254855731161 1 1
0.804849533147313 0.80317120883204 1 1
0.822275254197519 0.819600043127302 1 1
0.854020876104119 0.851990697267269 1 1
0.866266230332838 0.864276062195188 1 1
0.835699596667075 0.833473523917164 1 1
0.825681750671078 0.823597633730329 1 1
0.750139987686268 0.747737145077737 1 1
0.842920612482409 0.840662402207253 1 1
0.801658741320447 0.799635563677569 1 1
0.812005916362105 0.809983745820761 1 1
0.816059676929303 0.814341412170362 1 1
0.831656906587389 0.829460831201169 1 1
0.750378314550273 0.748590049587479 1 1
0.85146040214519 0.849593720431389 1 1
0.796278612893658 0.794373980268082 1 1
0.844054463339551 0.841720989832289 1 1
0.809290594198512 0.80713796955105 1 1
0.808302048060156 0.80660039549319 1 1
0.749025282462304 0.747219558664367 1 1
0.778945753696582 0.777012682042611 1 1
0.795581657412397 0.793741196433751 1 1
0.721544549209281 0.719523383234339 0 0
0.825960296428723 0.824064119648463 1 1
0.734884334542816 0.732460133455002 1 1
0.855514387178109 0.853280519636935 1 1
0.875685935835127 0.873134593261901 1 1
0.765575512524044 0.76387980031486 1 1
0.865194200697677 0.863242082256608 1 1
0.763919051807005 0.761988815775504 1 1
0.776244286843475 0.77442089918998 1 1
0.836225017617077 0.834460469482701 1 1
0.796985005409273 0.79532303143575 1 1
0.876964079966361 0.874887985290868 0 0
0.824860890120726 0.822450678823996 1 1
0.826258073357269 0.824581628385034 1 1
0.8208330684127 0.818391693104616 1 1
0.783659270593669 0.781610093225865 1 1
0.798239282491707 0.796104162212136 1 1
0.850376296099816 0.848312847351819 1 1
0.79213986337492 0.79016700823842 1 1
0.753860576848186 0.751982166700355 1 1
0.773204618194446 0.771543778703918 1 1
0.809606417197228 0.808006941934967 1 1
0.754679444437147 0.752919786456144 1 1
0.824836503938714 0.822709677419405 1 1
0.771815709081525 0.769419555627729 1 1
0.732942595926117 0.731099270409479 1 1
0.808094141272182 0.806258350468868 1 1
0.759247191236942 0.75740895316369 1 1
0.762055479979869 0.759934855183442 1 1
0.750750743152624 0.748550238699201 1 1
0.824278993279994 0.82186408892021 1 1
0.790789531317591 0.788113131668458 1 1
0.806556945536879 0.804570081595857 1 1
0.803145527908425 0.800830235204214 1 1
0.773048978860634 0.770685693315276 1 1
0.756295387103825 0.754461170298936 1 1
0.843767915995446 0.841792116766476 1 1
0.8491552859812 0.846787215196058 1 1
0.855559353596868 0.853042399633944 1 1
0.848487689812864 0.846417053496583 1 1
0.767410695508114 0.765602634743226 1 1
0.754281015562651 0.75239482519908 1 1
0.823682663082904 0.82171830025465 1 1
0.81127373894179 0.809616752930739 1 1
0.829537760760819 0.82787684565725 1 1
0.749531310413254 0.747380284225757 1 1
0.820971036540023 0.818884176916227 1 1
0.78937058349664 0.787023450432637 1 1
0.771430547467432 0.769561671111637 1 1
0.82320971963295 0.821227183325297 1 1
0.776625447372496 0.775015778398641 1 1
0.803817342847821 0.801049897898496 1 1
0.869822390332861 0.867957439953798 0 1
0.803818170008922 0.801265349267066 1 1
0.793478930594699 0.791606394578833 1 1
0.782161031695289 0.779980711375972 1 1
0.805398698639257 0.803544961583834 1 1
0.807743048623666 0.805821910175943 1 1
0.794995086542376 0.793119367377102 1 1
0.807499626583686 0.804780417387209 1 1
0.847776941975707 0.845801300177879 1 1
0.686795070502169 0.684851158946705 0 0
0.816658320635966 0.814748781906433 1 1
0.834505701004803 0.832010369687364 1 1
0.770551835280563 0.768303460385459 1 1
0.854867089060728 0.852721466853536 1 1
0.767880705521848 0.765511560834832 1 1
0.78207225933354 0.779618654256713 1 1
0.847866722761653 0.845780622362829 1 1
0.794198704209752 0.792366944844919 1 1
0.785974131010584 0.784092441215669 1 1
0.76614853577749 0.764416028967797 1 1
0.786362765201427 0.784501324427472 1 1
0.811269110655517 0.809112769368716 1 1
0.74220445438632 0.74027031637006 1 1
0.754839992261819 0.752937584562558 1 1
0.781785809997411 0.780072623191311 1 1
0.859971974433462 0.857266460436304 1 1
0.747832469073667 0.745673555594887 1 1
0.791310691788317 0.788687201931657 1 1
0.787020811008942 0.785057269245634 1 1
0.762659984273449 0.760631419500584 1 1
0.760591966314193 0.758980339027136 1 1
0.835801819263694 0.8335066656996 1 1
0.791379738055013 0.789422247070944 1 1
0.785686288566018 0.783241557896237 1 1
0.787758532933251 0.785955019905631 1 1
0.863642656010491 0.861635101974329 1 1
0.807199633218146 0.804665105561228 1 1
0.810439489827464 0.808367893316304 1 1
0.865566930015073 0.863318575214405 1 1
0.781414573750122 0.779523300747992 1 1
0.818791302968906 0.816864029535913 1 1
0.787877157009639 0.785676216522585 1 1
0.737275908550255 0.735337010949402 1 1
0.772601545799884 0.770337927835432 1 1
0.769963156052106 0.768264048372279 1 1
0.778229299315149 0.776226549890676 1 1
0.776088289450066 0.774354993244795 1 1
0.762770473322836 0.760632627614252 1 1
0.752924289988076 0.751010659409968 1 1
0.801708564155831 0.799787181608706 1 1
0.872046003144983 0.869837104095025 1 1
0.780793763166096 0.779008829993393 1 1
0.768121519456859 0.766379603701837 1 1
0.769844221491007 0.768170482849933 1 1
0.783376293316591 0.781833687716105 1 1
0.8036172225652 0.801829858053449 1 1
0.785985084422841 0.784044092108638 1 1
0.851003191503765 0.848968783741058 1 1
0.81724857522495 0.815258407242518 1 1
0.781210866391281 0.779647434963212 1 1
0.841444581440854 0.839645350212072 1 1
0.754620612504249 0.752537047253227 1 1
0.76647904963181 0.764852593666356 1 1
0.77325056990726 0.77158611688161 1 1
0.83602180171679 0.83374480504227 1 1
0.80728366417944 0.805458932123568 1 1
0.849784389316043 0.847575869443942 1 1
0.728149417106675 0.726149586869895 1 1
0.786980693402632 0.784968281110461 1 1
0.856372184554176 0.854135641511769 1 1
0.82813518443727 0.825947395324026 1 1
0.816224574020306 0.813679947883988 1 1
0.794547352905721 0.792479450483007 1 1
0.729137679049429 0.727473617399822 1 1
0.791424767936063 0.788424745414595 1 1
0.739724834278314 0.73802421686722 1 1
0.792009073886474 0.789666651596927 1 1
0.777008591884398 0.774907484631117 1 1
0.813462335727756 0.811535082659666 1 1
0.836016937871584 0.833672776923752 1 1
0.799046984422552 0.796896211466927 1 1
0.858386367028968 0.856108867140366 1 1
0.825760619556667 0.823894883774033 1 1
0.838904378876631 0.836651787419623 1 1
0.798543680719217 0.796374597396397 1 1
0.83675984076616 0.834424967962449 1 1
0.802478802772746 0.800641398184426 1 1
0.701989336381646 0.70007939572701 1 1
0.830696181365192 0.82862535945592 1 1
0.779138549450709 0.777101786570093 1 1
0.76784382629943 0.76621307155174 1 1
0.841529173339133 0.838748729317634 1 1
0.784973594101064 0.783236638661513 1 1
0.870089664205574 0.867434140785837 1 1
0.826117908539823 0.824003226502272 1 1
0.776366857641683 0.774128375034034 1 1
0.794019977517209 0.791876594935427 1 1
0.773117118881697 0.770725875885934 1 1
0.758273870686586 0.75630768062515 1 1
0.863792085526622 0.861387022760909 1 1
0.826653978424466 0.824556473725144 1 1
0.813778455380686 0.811779018774512 1 1
0.818028047425269 0.815822237298254 1 1
0.81799441249523 0.816196964623969 1 1
0.731079885305912 0.728347680296019 1 1
0.849117120360337 0.847460706228131 1 1
0.753506505485993 0.751976525034762 1 1
0.777043488789532 0.774736870214102 1 1
0.770460393431416 0.76855303906885 1 1
0.8353601971661 0.8330886389432 1 1
0.829206974573189 0.827305542161311 1 1
0.783805903227879 0.781755534838619 1 1
0.801155132929727 0.799300014261804 1 1
0.802587414657698 0.800486123593918 1 1
0.71272412753065 0.71058208783635 0 0
0.758199027007419 0.755599974035167 1 1
0.832717545886765 0.830688673486196 1 1
0.782197081083262 0.780226633076187 1 1
0.845218142309325 0.842857280682306 1 1
0.865585569519384 0.863162757611013 1 1
0.851545741117549 0.849777292521964 1 1
0.801810742223783 0.799371219504507 1 1
0.81555079776868 0.81301816902744 1 1
0.738310173589062 0.736397554207573 1 1
0.822768069804056 0.82072928621138 1 1
0.816755899719927 0.814976257440933 1 1
0.841291028286109 0.839493448078215 1 1
0.849341854883021 0.847486733281072 1 1
0.900027710409513 0.898231217068145 0 0
0.873989225425789 0.871708206240033 1 1
0.832055444746911 0.829957439667261 1 1
0.84204379068341 0.840127489070212 1 1
0.748473862282585 0.746700194613485 1 1
0.742879062061731 0.741008454408456 1 1
0.774120862076217 0.772087163480855 1 1
0.777517060706969 0.775485255986559 1 1
0.755314526468316 0.753427876186241 1 1
0.813051894612251 0.810902390232989 1 1
0.875765096960472 0.873284250391218 1 1
0.820885494620292 0.818865395288361 1 1
0.866825871272827 0.864742028253339 1 1
0.815008718340912 0.813229500582916 1 1
0.838220017593236 0.835624530563838 1 1
0.827839762445178 0.825422238833715 1 1
0.810259443334513 0.808594908866105 1 1
0.804776131259027 0.802400377351794 1 1
0.803484229848282 0.801453283862613 1 1
0.832847300688647 0.830782240101696 1 1
0.817286475959233 0.815002826800023 1 1
0.838522732607595 0.836115596295617 1 1
0.800360072061056 0.798038982377162 1 1
0.84940622441397 0.846488961294695 1 1
0.770954904141018 0.768535103271293 1 1
0.84620142672689 0.843719649805826 1 1
0.782298858027767 0.779530498312973 1 1
0.744696941395567 0.742812899779468 1 1
0.843979544789713 0.841785722123233 1 1
0.77559795663764 0.772498944073749 1 1
0.815912019021659 0.814103599973888 1 1
0.807762106906063 0.805720142950641 1 1
0.826002675401223 0.823248685666277 1 1
0.782681992099927 0.780370953518673 1 1
0.777941997406998 0.776244757391511 1 1
0.762417537065912 0.760468987613859 1 1
0.778102315523668 0.776306898374839 1 1
0.799679289908939 0.797828731237218 1 1
0.853848487334666 0.851692493981209 1 1
0.743345059706138 0.741617155654972 1 1
0.83887766386671 0.836878596018988 1 1
0.770231819461721 0.768326558091831 1 1
0.742199893193787 0.740591792236653 1 1
0.749813620255355 0.747855056897631 1 1
0.827242117167617 0.825348635768477 1 1
0.823592128558395 0.821321149492406 1 1
0.751288119881947 0.74954333068273 1 1
0.783211355897463 0.781109397685587 1 1
0.782747273983915 0.780580723068323 1 1
0.790887168105835 0.78866109064259 1 1
0.769629749005253 0.767477746131539 1 1
0.790977902202883 0.788703468014458 1 1
0.7839455168099 0.781332587894072 1 1
0.758481239879962 0.755847737759333 1 1
0.811415012806826 0.809487811683313 1 1
0.741448597588785 0.739225607319964 1 1
0.820265773361042 0.818514337301176 1 1
0.826369906110657 0.824404719190538 1 1
0.738986437034693 0.736896130678528 1 1
0.772909368271419 0.770876253822804 1 1
0.749853701589881 0.748068173616585 1 1
0.72804249225589 0.726157714590617 1 1
0.776676546761441 0.774844289965735 1 1
0.773334192055768 0.771240828890832 1 1
0.769766318968092 0.767346222974991 1 1
0.79637688719608 0.793826023870358 1 1
0.811361474636319 0.809541710200895 1 1
0.760278000283372 0.758533248209528 1 1
0.76354083166457 0.761661757249955 1 1
0.768512097386449 0.766914173928717 1 1
0.798593645849447 0.796665850068893 1 1
0.817617259763318 0.815162427929798 1 1
0.820254458065911 0.818114096362591 1 1
0.80981578392571 0.807674232702396 1 1
0.821571714936077 0.818714243100792 1 1
0.79690127092077 0.795247259976831 1 1
0.739402221655537 0.736848279379409 1 1
0.700274301106505 0.698079235056545 0 0
0.80495891044173 0.802419117798523 1 1
0.747617623793296 0.746196384444463 1 1
0.797495757911791 0.795278642792657 1 1
0.797061012734082 0.795119915202665 1 1
0.778408377891419 0.776702645252661 1 1
0.720726809074147 0.718998707762955 0 0
0.80361445155721 0.801559485462393 1 1
0.836204028902049 0.834186749028043 1 1
0.763498073387543 0.761448431847363 1 1
0.707690812672545 0.705868472547859 0 0
0.781465875919227 0.77924658064013 1 1
0.75371415096202 0.751879209333635 1 1
0.800242847121417 0.798399464645555 1 1
0.743388400759358 0.741596328154044 1 1
0.785046286694838 0.783242622452926 1 1
0.869285744916337 0.867321732516278 1 1
0.765428295683593 0.763888586161692 1 1
0.835156030948663 0.83266647069679 1 1
0.790649212095398 0.788182084104842 1 1
0.80226393434733 0.800614488600726 1 1
0.811498890533022 0.809326389048468 1 1
0.713842608023594 0.712007910335025 0 0
0.794666420758763 0.792654618041106 1 1
0.767114683804977 0.764622232884064 1 1
0.850034437116148 0.848000334882283 1 1
0.869874069069447 0.867235431143322 1 1
0.826930758532832 0.823466297122418 1 1
0.833860363696919 0.83207173784049 1 1
0.88162940487109 0.879387937593767 0 0
0.801115722731161 0.7994447206794 1 1
0.808339636403401 0.806146409768035 1 1
0.843166028723054 0.840808594254354 1 1
0.766627132352145 0.76433125076548 1 1
0.799480933650326 0.797168121887291 1 1
0.7980980696758 0.796210699867015 1 1
0.758847977769488 0.756657773632146 1 1
0.794850759917806 0.792599524007931 1 1
0.809437197676417 0.806931711640229 1 1
0.803843314516582 0.801912048662575 1 1
0.78008136901984 0.778348378865688 1 1
0.83204293161928 0.82994212214202 1 1
0.747849662133114 0.745988605369539 1 1
0.82188451437033 0.820026038987135 1 1
0.79589420187534 0.793907464477652 1 1
0.793436753103119 0.791620969034136 1 1
0.891140173887565 0.888708516781225 1 1
0.757594904925551 0.755487473127955 1 1
0.831305049057697 0.829058256539754 1 1
0.775979390532532 0.77387599032239 1 1
0.834994614781145 0.832706329985511 1 1
0.789523032375698 0.78782195739467 1 1
0.771146138004096 0.769285021631295 1 1
0.836260364677998 0.833989797692605 1 1
0.810542632286646 0.808657968865189 1 1
0.75505443967854 0.752673484480026 1 1
0.769101326102001 0.767250309040101 1 1
0.85273429234095 0.850289269421549 1 1
0.83322663431849 0.83082365804391 1 1
0.810738072120745 0.808515682085565 1 1
0.797015905125291 0.794841438270641 1 1
0.773595206591114 0.771611600756326 1 1
0.73984132156863 0.737775580623661 1 1
0.791331959584729 0.789145534854514 1 1
0.814222244253778 0.812156290910305 1 1
0.717376506079387 0.714887022884026 1 1
0.872621408225461 0.870012112450537 1 1
0.816540194325963 0.81471669193819 1 1
0.786997607486705 0.785228069366693 1 1
0.81264404404946 0.810796226060433 1 1
0.798474746844724 0.796489394763048 1 1
0.767183648276788 0.764900045623121 1 1
0.792805719908973 0.790431916506448 1 1
0.752823704827376 0.750815390598189 1 1
0.835841056573157 0.832659461837183 1 1
0.71646402115343 0.714673018939244 0 0
0.772462179554183 0.770832150503339 1 1
0.785400088358114 0.783703085552128 1 1
0.800171547619206 0.797252115551132 1 1
0.831184688723851 0.829004826200207 1 1
0.819102199396407 0.81673919004582 1 1
0.744024861337024 0.741641690653233 1 1
0.679937136748326 0.678024198442358 0 0
0.8267899901256 0.824603478333503 1 1
0.776438209187188 0.773557088051363 1 1
0.821226511380973 0.818417942835455 1 1
0.768840836941395 0.767135387689835 1 1
0.71027005344879 0.708404629568402 0 0
0.772854305039117 0.771052539411139 1 1
0.796722103489378 0.793907915635452 1 1
0.80200089780309 0.799810215236843 1 1
0.734188338228232 0.73234221749184 1 1
0.737209843441962 0.735268010401463 1 1
0.800863171185784 0.799060893114624 1 1
0.765483630983492 0.763346164808761 1 1
0.843644947185278 0.841487127256277 1 1
0.812431391414411 0.810588419258998 1 1
0.816430994341606 0.813573118552516 1 1
0.778792662365141 0.776895178367056 1 1
0.884346581237281 0.881431871164082 1 1
0.806984415604 0.804849070061759 1 1
0.825072146436521 0.822807376445444 1 1
0.731807171976126 0.729920011852629 1 1
0.775781590542167 0.773690000470341 1 1
0.809882420354461 0.807733640820849 1 1
0.763650883333217 0.761750001907769 1 1
0.863529149766553 0.86062968210953 1 1
0.817226347780464 0.815471275641386 1 1
0.784990123390493 0.782907783933168 1 1
0.792334172868848 0.790083796785574 1 1
0.770954136546056 0.767602582687028 1 1
0.727484498041395 0.725814878605998 0 0
0.747369720997025 0.745398519762625 1 1
0.818231723304207 0.815777889422714 1 1
0.745770098630613 0.743773730186954 1 1
0.8583879203066 0.856338337438615 1 1
0.719097809309643 0.717334625982667 0 0
0.82533042771635 0.823302775212671 1 1
0.835534283677781 0.832801126663695 1 1
0.873107687361379 0.86960904922004 1 1
0.804500549230243 0.802600103131954 1 1
0.742932931046168 0.740775692859356 1 1
0.727070845663778 0.725474473399848 1 1
0.739410408248383 0.73738667205684 1 1
0.748119819066311 0.746111693066191 1 1
0.819800217822063 0.817982514364931 1 1
0.803796747795476 0.801951626261815 1 1
0.823712436734018 0.822006551679002 1 1
0.802154770287374 0.799904787389655 1 1
0.776873567010134 0.774823408534741 1 1
0.795975220504947 0.793847261596833 1 1
0.811572162591514 0.809378810647491 1 1
0.814994715442361 0.812821858527612 1 1
0.793410027695167 0.791064472988585 1 1
0.779296742146044 0.777614411333608 1 1
0.813655249794551 0.811811291687619 1 1
0.886455517081444 0.884307998224592 0 0
0.77444393918712 0.772717063329269 1 1
0.81123108500815 0.809128153228845 1 1
0.84488667797058 0.842998749603413 1 1
0.803383242574396 0.801629605614278 1 1
0.835626341013513 0.833549138206337 1 1
0.843860226144634 0.841216822657722 1 1
0.760857854236661 0.75903339473673 1 1
0.797035937507099 0.795047526277126 1 1
0.724699337878809 0.722566656544262 1 1
0.772007384842567 0.770034769866143 1 1
0.808922485879807 0.807043060675795 1 1
0.823439452182269 0.821393046895901 1 1
0.806739670481686 0.80431409556508 1 1
0.736608104962086 0.734483454832171 1 1
0.78371833106847 0.781950096296546 1 1
0.789780969478332 0.787657096919119 1 1
0.781877799347728 0.779503704306363 1 1
0.75469113704804 0.752712542385162 1 1
0.872177172179616 0.870320944280167 1 1
0.733828523968336 0.732367488070765 1 0
0.797846099271764 0.795905495253594 1 1
0.814200116841008 0.812378599816227 1 1
0.782727997092753 0.780641717577289 1 1
0.814023671644624 0.811121500172781 1 1
0.873370659137551 0.870757441311108 1 1
0.819974579270369 0.817019948125005 1 1
0.78419328318981 0.782087382437623 1 1
0.862496699774916 0.859966658268445 1 1
0.823109218075689 0.821102861230778 1 1
0.773104877902383 0.77048515250077 1 1
0.904549992842303 0.902610388791111 0 0
0.772037538612044 0.770254303653532 1 1
0.802014056071553 0.800152911972807 1 1
0.806226723950528 0.804175764570074 1 1
0.82520301414365 0.822687555453255 1 1
0.761993952037003 0.76018649719399 1 1
0.811778461086512 0.809817883337036 1 1
0.751738958197358 0.749881478007153 1 1
0.824276471703665 0.821869841794899 1 1
0.817026484850488 0.814847919514337 1 1
0.788055097536764 0.786370947565107 1 1
0.848710449002273 0.846765134044093 1 1
0.8151498805115 0.813132283530315 1 1
0.79557388237691 0.793736879668674 1 1
0.842143504266753 0.84013837228374 1 1
0.81417772299819 0.812057123227343 1 1
0.775296052322499 0.773610463669346 1 1
0.736728484364785 0.734497472241395 1 1
0.805182349621557 0.802265666500121 1 1
0.915338002632987 0.912725661282396 0 0
0.768115669347793 0.766043959730727 1 1
0.782899639925235 0.781215182984175 1 1
0.808675748891566 0.806258866707798 1 1
0.762619755578334 0.760993513246711 1 1
0.81889777325701 0.816112847970956 1 1
0.815147866842618 0.812937214685926 1 1
0.8002426004845 0.798152366389244 1 1
0.808135085620331 0.80594324377865 1 1
0.822532372100545 0.819648716237922 1 1
0.79147010481887 0.789204730885195 1 1
0.729441557334899 0.727449366488614 1 1
0.722366895326315 0.720820009909466 1 1
0.774727929558185 0.77277672277397 1 1
0.79514830348254 0.79327631003304 1 1
0.856039234921946 0.853922253608263 1 1
0.753099903938604 0.750913780779333 1 1
0.83716575608141 0.835098101073253 1 1
0.812673152967534 0.810679459607476 1 1
0.710249630848918 0.708107788799562 0 0
0.761505872440493 0.759527728172842 1 1
0.770727438037896 0.768946759422304 1 1
0.800918076138034 0.798692241240867 1 1
0.786940163676334 0.784970619626448 1 1
0.840042008255058 0.837918631256934 1 1
0.781414577968756 0.779144251469371 1 1
0.723036808832329 0.721268675306778 0 0
0.82965428675302 0.827811332584756 1 1
0.809859425342159 0.808000956572492 1 1
0.747754865030214 0.745357698927043 1 1
0.79499721144101 0.792876821755368 1 1
0.791494777827932 0.789798948609665 1 1
0.803691584857073 0.801287157856685 1 1
0.825432918189663 0.823601385829828 1 1
0.857518008625027 0.855316038885085 1 1
0.801970236169241 0.799673516467485 1 1
0.793774509001236 0.79180361367334 1 1
0.815681189296741 0.813476222377958 1 1
0.833070094704306 0.831312505024444 1 1
0.775912819115342 0.773808246872133 1 1
0.840918163943407 0.838793705981152 1 1
0.812895626233035 0.811025445461384 1 1
0.813951124387922 0.811799842676708 1 1
0.775238667651541 0.772934715128687 1 1
0.834638740610382 0.832817701756503 1 1
0.812817100623299 0.811021439571044 1 1
0.792470771329109 0.790672077676131 1 1
0.768409703755417 0.766426783699848 1 1
0.764497283112229 0.762756941359422 1 1
0.793448257363131 0.791453662779933 1 1
0.78287019906344 0.781133020855159 1 1
0.798605088039028 0.796239354357367 1 1
0.778919114869487 0.776709110614509 1 1
0.870550660327481 0.86824238726827 1 1
0.80706768333071 0.805223085090016 1 1
0.784657397235244 0.782809441449423 1 1
0.786822695679645 0.784869841224957 1 1
0.75585691428513 0.753983962894513 1 1
0.876532356263456 0.874539161222342 0 0
0.809946480485294 0.808091517817954 1 1
0.764478262606334 0.762362144760411 1 1
0.804765332754018 0.801742950511777 1 1
0.798851100668233 0.796901575694453 1 1
0.796233873838388 0.794632813342378 1 1
0.771175153358361 0.769431021424137 1 1
0.776114102668198 0.774006423712339 1 1
0.852933417325551 0.851166935495222 1 1
0.777169194422156 0.775447876561213 1 1
0.821065095786705 0.818955584685186 1 1
0.830151358541078 0.827462252702063 1 1
0.800160151821484 0.797934633668419 1 1
0.853840809668008 0.85151935853963 1 1
0.75713726562982 0.755170578103461 1 1
0.776994144841817 0.775310312792102 1 1
0.819985913928197 0.817927233635035 1 1
0.685678299415665 0.684100698688947 0 0
0.773600338789447 0.771687715898195 1 1
0.798188086438003 0.796480578564198 1 1
0.755398140683831 0.753870933025555 1 1
0.822475593799779 0.820577565607679 1 1
0.752268990505476 0.750394215054519 1 1
0.778238872261435 0.776455809385063 1 1
0.852713184780809 0.850721874001305 1 1
0.802855050256349 0.800517005270534 1 1
0.694505172548595 0.692491210155977 0 0
0.795662133295576 0.793632326720045 1 1
0.820737216213791 0.818675631098151 1 1
0.762772827569479 0.760887023850772 1 1
0.773900633575934 0.772046998685908 1 1
0.766203339477533 0.764052930666373 1 1
0.756271907770369 0.75456684578751 1 1
0.79053976475805 0.7885865746297 1 1
0.843124967377654 0.840528801106823 1 1
0.753220935536692 0.751335890282683 1 1
0.851511821660008 0.848791924769598 1 1
0.717906980509584 0.716172515755713 0 0
0.774988093727202 0.77312577143945 1 1
0.876839703172536 0.874520539925515 1 1
0.780712716393715 0.778646709795081 1 1
0.816818686392036 0.814656208310315 1 1
0.737684091617197 0.735318843116148 1 1
0.818756358047188 0.816880347121206 1 1
0.818137607297884 0.815467461097794 1 1
0.762021956843024 0.760311916547315 1 1
0.76927049107954 0.767308135108649 1 1
0.783465722039971 0.781394015505893 1 1
0.796569406433433 0.793898704262216 1 1
0.790274778815841 0.788208674200754 1 1
0.838884121283871 0.837109811060808 1 1
0.75684629088899 0.754808455691617 1 1
0.824801932062364 0.822946997208208 1 1
0.833888163227723 0.831860769197562 1 1
0.738142337853164 0.736111150059512 1 1
0.810796485467016 0.808899884558901 1 1
0.809593700512057 0.807136110603839 1 1
0.838314497621801 0.836163437764954 1 1
0.760609719047001 0.758380310541668 1 1
0.803506650464951 0.801841873717354 1 1
0.840863638278654 0.838102517654275 1 1
0.757465772920747 0.755334044223566 1 1
0.745556917700084 0.743279645809043 1 1
0.79397158754627 0.791344236062498 1 1
0.760311449621579 0.75826759739207 1 1
0.730786177380852 0.728736842561542 1 1
0.72170194028707 0.720050817497644 0 0
0.78976294337608 0.788075298346281 1 1
0.82162582492452 0.819834671376853 1 1
0.773822232902833 0.771438498445173 1 1
0.833778224942022 0.831907257044209 1 1
0.825061889912246 0.823586987678543 1 1
0.798623841370792 0.796423153257628 1 1
0.816194609253922 0.813854345079573 1 1
0.774904311545359 0.7733587268922 1 1
0.829595915247936 0.827350571008044 1 1
0.834890458086131 0.832414622621248 1 1
0.834258192184809 0.831615287866932 1 1
0.811304982558501 0.80941086060558 1 1
0.818332990298108 0.81615439363544 1 1
0.829914597158387 0.827820969528622 1 1
0.813400434220616 0.811160102747833 1 1
0.779688034787912 0.777648270601531 1 1
0.789226994820632 0.787190637844745 1 1
0.763755362519607 0.761766190604075 1 1
0.76703632679687 0.765258268415155 1 1
0.82556422560233 0.823010064568419 1 1
0.746058575248834 0.743832178710357 1 1
0.865490492140005 0.863381246803695 1 1
0.77666128708844 0.774724602652199 1 1
0.902408394390284 0.899988572758906 0 0
0.781502572605632 0.779761362893796 1 1
0.83910772197151 0.83731485632778 1 1
0.813773544910951 0.810955218429481 1 1
0.78677620804713 0.785121994316972 1 1
0.839562700928152 0.837758169664055 1 1
0.880953573634414 0.879016206587024 0 0
0.889397246390585 0.887278932113776 0 0
0.811984428608061 0.809922533604409 1 1
0.825457077138261 0.823197127559569 1 1
0.762863954202116 0.760917072009211 1 1
0.767590017704269 0.765557207395583 1 1
0.805641721313876 0.803333856425871 1 1
0.819132210296517 0.816877648576199 1 1
0.837251639920165 0.835140200704285 1 1
0.751202815595484 0.749272070337668 1 1
0.794354619117937 0.792193580085642 1 1
0.79434249020008 0.792438188742197 1 1
0.841639763698635 0.839415019933127 1 1
0.807465000144793 0.805728044445722 1 1
0.834693152475024 0.832339740751753 1 1
0.798202894137546 0.796305562957678 1 1
0.765575568490633 0.762899727216262 1 1
0.815656984319771 0.813281304465325 1 1
0.83981844775999 0.837522999080312 1 1
0.846446103292012 0.843703244702542 1 1
0.794976391522491 0.792636322708135 1 1
0.802064087350156 0.799755692802699 1 1
0.742088243616398 0.740115075268976 1 1
0.801802787123902 0.799910004607324 1 1
0.780369611142604 0.778681396787453 1 1
0.811298889778958 0.808923128079227 1 1
0.770419895383657 0.768530033803384 1 1
0.86425285727505 0.861782884150453 1 1
0.850838313207249 0.848411756010816 1 1
0.806234974257449 0.803909786904696 1 1
0.834969169315842 0.833190630385632 1 1
0.81668600854982 0.814578250655125 1 1
0.776950185034491 0.775126021282291 1 1
0.794571728917309 0.791690699093328 1 1
0.807536287268451 0.805543032828288 1 1
0.87158442509935 0.869231155131172 1 1
0.819134183347974 0.817059408617013 1 1
0.783381592716013 0.781679155658003 1 1
0.883315183047233 0.881202526286429 0 0
0.849392016336128 0.847229263727758 1 1
0.754109018265902 0.752356933979731 1 1
0.798739983385316 0.796249451757993 1 1
0.774462077433542 0.772187314437954 1 1
0.816902627968694 0.814616197883707 1 1
0.830765354203633 0.82835295725505 1 1
0.783422085106604 0.781949138841905 1 1
0.762947060384097 0.761172004327699 1 1
0.798607679046237 0.796693600777964 1 1
0.773878623234523 0.7719273649133 1 1
0.827338076402926 0.824729969254667 1 1
0.78770396154089 0.785730763381356 1 1
0.808209142010731 0.806655099950862 1 1
0.769754289156504 0.76783148628703 1 1
0.787392892860379 0.784641775981402 1 1
0.826178907407629 0.824301213235967 1 1
0.807040387658799 0.805124582778267 1 1
0.815247447309134 0.813262328742438 1 1
0.752577371174227 0.750343018255891 1 1
0.787124770451049 0.784796647399499 1 1
0.786762327552374 0.784893480361264 1 1
0.811927999101964 0.809746948287437 1 1
0.753320685969989 0.751653772800276 1 1
0.754172681854517 0.752395965201133 1 1
0.821461322795517 0.819013493514274 1 1
0.768971420956506 0.766880988819998 1 1
0.732219846288645 0.730378595813991 1 1
0.79336837202536 0.791378112022789 1 1
0.811861695193917 0.809870094386978 1 1
0.80985629689356 0.807844142660957 1 1
0.773469419942597 0.770878353015486 1 1
0.795822384461858 0.794096022916353 1 1
0.779069247392848 0.776946356204228 1 1
0.840899236416081 0.838862326542817 1 1
0.862127467570606 0.860462661170733 1 1
0.738543380729914 0.736640729489389 1 1
0.798979885206733 0.79711865176783 1 1
0.777344878918578 0.775053814980632 1 1
0.769922960560726 0.768116020182367 1 1
0.798034250228907 0.795625495803038 1 1
0.787308908327929 0.785448263449781 1 1
0.79141827820927 0.789114629182657 1 1
0.817741379285313 0.815514763063883 1 1
0.801633187563201 0.799982520516816 1 1
0.795721323930395 0.793433611750379 1 1
0.888686595827024 0.886691480204269 0 0
0.817172049668786 0.815102008718354 1 1
0.762671747307475 0.760604827273444 1 1
0.797273766659072 0.795028463090435 1 1
0.737798974864175 0.734921529746658 1 1
0.803146388960617 0.800475138074681 1 1
0.796590082450759 0.794267201906111 1 1
0.824218546641838 0.821604692034672 1 1
0.80070588688428 0.798621219842532 1 1
0.802865011748584 0.800321417398516 1 1
0.794095078416425 0.791986642439114 1 1
0.830932870189012 0.828593816188637 1 1
0.833767861126968 0.831911662227044 1 1
0.782400250193238 0.780350521891003 1 1
0.78774005360331 0.785719340846049 1 1
0.80890684014753 0.806515122487792 1 1
0.781673647058848 0.780100465539386 1 1
0.839719945032654 0.837057037867223 1 1
0.855600520241128 0.85325709102465 1 1
0.789264967725408 0.787834184697769 1 1
0.788415363182245 0.786687176668654 1 1
0.771771599605515 0.769858495835519 1 1
0.753009955237741 0.751172527280978 1 1
0.821643066843197 0.819566276307291 1 1
0.756369941781441 0.754589576233691 1 1
0.740743372837373 0.739123094891673 1 1
0.787672249579803 0.78536582987397 1 1
0.848173120268926 0.845846827865448 1 1
0.797596705124134 0.79552110869827 1 1
0.772125904146363 0.77020461923142 1 1
0.767442828266186 0.765644175726631 1 1
0.815921242648778 0.813786868119326 1 1
0.766367133723883 0.764518989653396 1 1
0.767715086781817 0.765992650655321 1 1
0.843722881183051 0.841487978973453 1 1
0.838301971714575 0.83634422249607 1 1
0.872515611263219 0.87027747714831 1 1
0.798625456102929 0.796703430510953 1 1
0.780499279793915 0.778121065492198 1 1
0.796163059835471 0.794558809935938 1 1
0.809109987375056 0.806795534410607 1 1
0.82479608697361 0.822214591315789 1 1
0.878227503111652 0.876430546979971 0 0
0.733194394850895 0.731374810429963 1 1
0.81365864942875 0.811345502201016 1 1
0.836054260815269 0.83353145234299 1 1
0.820172904541206 0.817831736557856 1 1
0.722412154008441 0.720488724503134 1 1
0.832077830547949 0.830043494069052 1 1
0.834265595224753 0.832395876650375 1 1
0.736255042291637 0.734294085670379 1 1
0.698754106161511 0.696481060099605 0 0
0.750923280873682 0.74825549375953 1 1
0.688474248442455 0.686183135026811 0 0
0.831463601415462 0.829299642659091 1 1
0.831377400404533 0.828796779307176 1 1
0.875384796078615 0.872395170197528 1 1
0.735352933355339 0.733524590446543 1 1
0.746500676795905 0.744524298817246 1 1
0.769470212897234 0.767558122069888 1 1
0.842122918047408 0.839143666326469 1 1
0.892906874951043 0.890715576366913 0 0
0.82212199706598 0.820231209900091 1 1
0.838088701918118 0.836177019054378 1 1
0.776221295443706 0.774174805152538 1 1
0.798111460533179 0.795953278556591 1 1
0.769201316909444 0.767303155899095 1 1
0.735147009552496 0.733442338694143 1 1
0.822969680498269 0.820333072868507 1 1
0.715357125513056 0.713730012996283 0 0
0.774575364679056 0.772627000074182 1 1
0.815611136964514 0.813768592104851 1 1
0.834600547860728 0.832806413466987 1 1
0.780317563525504 0.777770664699505 1 1
0.807910345541505 0.805716146239932 1 1
0.836700421721053 0.834395041056393 1 1
0.787403935893375 0.785257655094067 1 1
0.761935962880168 0.759912580075227 1 1
0.855756953072024 0.853135580990161 1 1
0.857022506525439 0.854558560566482 1 1
0.790623918653306 0.788830079844602 1 1
0.790993809322908 0.789029143607881 1 1
0.829896867808606 0.827716930641556 1 1
0.800644287329193 0.798661125307156 1 1
0.756408111270705 0.754640780788498 1 1
0.811062500307005 0.809089972965204 1 1
0.809842957921666 0.807875465345903 1 1
0.811578315292077 0.809484889041497 1 1
0.849354818152418 0.846473210871923 1 1
0.807578540406364 0.80579082541261 1 1
0.83731870463023 0.835095781919852 1 1
0.748181943515504 0.746339021417509 1 1
0.852515474489422 0.849962471507344 1 1
0.922235890356841 0.919690950847986 0 0
0.767977008092586 0.766234788228709 1 1
0.777237433387436 0.775317864064631 1 1
0.812244268631112 0.810428242625184 1 1
0.790662557379999 0.788888476192463 1 1
0.762243752626735 0.760209099662147 1 1
0.793809623788406 0.791873929354802 1 1
0.810155907745033 0.808430004614659 1 1
0.872539286818161 0.870255518451273 1 1
0.794445726409126 0.791851188374524 1 1
0.781990599402816 0.780261643282875 1 1
0.772631289369688 0.771197497575754 1 1
0.806005540334884 0.804209111996627 1 1
0.825107898757342 0.823146480919354 1 1
0.750442263366866 0.747788878826569 1 1
0.78530777634933 0.783285157952028 1 1
0.71804066001343 0.715791298118018 1 1
0.778377945101983 0.776407534521447 1 1
0.754372849927035 0.752683723753261 1 1
0.840959921014855 0.838718009872885 1 1
0.739890371836815 0.738390632651407 1 1
0.880703144972468 0.878450060359433 1 1
0.768360998793784 0.766614076798034 1 1
0.798619680372363 0.797007561350684 1 1
0.87211535636088 0.870187212618056 1 1
0.818039458408017 0.815784768039073 1 1
0.7619505544902 0.76013703136674 1 1
0.844114376202777 0.842269693828911 1 1
0.840467542689889 0.838755845193925 1 1
0.830679017157654 0.828548182608558 1 1
0.780410268754064 0.778565112450126 1 1
0.837163109709616 0.835183743744568 1 1
0.788099884782957 0.785904127005578 1 1
0.766681982349667 0.764224468918574 1 1
0.800222464185802 0.798243132260482 1 1
0.846945704711616 0.844461157649479 1 1
0.794939714212829 0.793105756402472 1 1
0.796209038804584 0.793850897543179 1 1
0.814412359493473 0.812680136613755 1 1
0.81371653646387 0.812101753145334 1 1
0.78205835375905 0.779721383912366 1 1
0.81668172279221 0.814818871465641 1 1
0.779482339115601 0.777096693461088 1 1
0.723068712696986 0.720851860333369 1 1
0.74663206500497 0.744564177907162 1 1
0.780130049204511 0.778078614303401 1 1
0.783916420513323 0.781894904278356 1 1
0.804405847615024 0.802495632502654 1 1
0.802323270275421 0.800266334570358 1 1
0.767260411987622 0.765675667120995 1 1
0.836847529730578 0.834746459732463 1 1
0.8251774999634 0.823361068967951 1 1
0.827956166094258 0.825718968156356 1 1
0.822086436214812 0.819902499863579 1 1
0.782438782084554 0.780352151801032 1 1
0.800060145116396 0.798273082829958 1 1
0.832045626521429 0.829892618398036 1 1
0.844956344523972 0.842493800423992 1 1
0.836939655114735 0.835157646767559 1 1
0.798215923841206 0.796313549556608 1 1
0.777509680319911 0.77555332343501 1 1
0.782382201132904 0.779894291898874 1 1
0.796554278619631 0.794587336698105 1 1
0.787116289701008 0.785006541467356 1 1
0.792480853219691 0.790164631407992 1 1
0.824895139346871 0.822755734565159 1 1
0.820813655339558 0.818754130093297 1 1
0.752556331753016 0.750722540923006 1 1
0.801760650353672 0.799388428084882 1 1
0.783166450977591 0.780500619665657 1 1
0.752797156613509 0.750775074811527 1 1
0.788644549263212 0.786626699872428 1 1
0.755842556000314 0.754200438318291 1 1
0.799388514367567 0.797501018130336 1 1
0.823944824883247 0.822154286488856 1 1
0.784383632762749 0.782601680401536 1 1
0.835173223139387 0.833187280133562 1 1
0.819348070801281 0.817303995474139 1 1
0.840790197219144 0.838140690832062 1 1
0.730709143850878 0.728949990953202 1 1
0.800962095233682 0.798843039733012 1 1
0.804480751437655 0.802347833557496 1 1
0.812788424194266 0.810919220217306 1 1
0.814213889590647 0.812055420233918 1 1
0.782391376019553 0.780391652391165 1 1
0.783071441759522 0.780998048752123 1 1
0.726319087697234 0.724535453173733 0 0
0.810803623885746 0.80796184154607 1 1
0.854428210537958 0.852400085396149 1 1
0.820170405505515 0.818118811144282 1 1
0.757685273925441 0.755561426030784 1 1
0.811760554997681 0.809762368053918 1 1
0.890243297510759 0.888378386147282 0 0
0.778686108535714 0.77687061215211 1 1
0.860790221837794 0.858575878226641 1 1
0.743894332881041 0.742333751209304 1 1
0.776060978707936 0.774388740384277 1 1
0.775283487429573 0.773691323633849 1 1
0.797696712912168 0.795564289708185 1 1
0.872973955895753 0.87049099498008 1 1
0.786141069313519 0.783965967757779 1 1
0.760867902337633 0.758413343360807 1 1
0.818532592346485 0.816665392884404 1 1
0.798327673690541 0.79632875686108 1 1
0.844241075770351 0.841946809681652 1 1
0.731199085046957 0.729438232886754 1 1
0.769782419291518 0.767749262349874 1 1
0.806762546318436 0.804615409748255 1 1
0.805440889613407 0.803841425108681 1 1
0.753373701625 0.751477169994046 1 1
0.792036132398194 0.79024102638133 1 1
0.809842389578341 0.807806558953435 1 1
0.752881242925906 0.750550317403386 1 1
0.800610325786285 0.798823141262146 1 1
0.804842208065953 0.8025118977405 1 1
0.774293133293254 0.772369470442803 1 1
0.715954532673916 0.714203895445337 0 0
0.811756822409228 0.809828099486173 1 1
0.815270108267422 0.813066018475023 1 1
0.826463321255875 0.824304492857733 1 1
0.847573300282068 0.84553927193678 1 1
0.689653002356369 0.687232988961792 0 0
0.854101958245133 0.851609174907101 1 1
0.813047182870113 0.809891355291795 1 1
0.790925363034917 0.788852662515684 1 1
0.819984293943939 0.817767424653344 1 1
0.799909695826573 0.797698769773282 1 1
0.800618775482255 0.798845740282824 1 1
0.789748609444816 0.787271593677027 1 1
0.773570669044617 0.771688403466703 1 1
0.808162662080859 0.806075225170367 1 1
0.768728491939906 0.766997493543072 1 1
0.751285693057121 0.748971632426594 1 1
0.846814165249709 0.844462966319005 1 1
0.762021743538421 0.760058312684384 1 1
0.840407578815155 0.837925395963564 1 1
0.80053612570917 0.798803735495744 1 1
0.805115113474693 0.803040958546367 1 1
0.759642596816422 0.75743058729605 1 1
0.830945742019265 0.828829753303192 1 1
0.823275876009714 0.821374940272858 1 1
0.787716865280995 0.785444694830299 1 1
0.799818892914856 0.797933359186653 1 1
0.814710014951431 0.81256627070215 1 1
0.851674602340649 0.850061851313881 1 1
0.721422137366178 0.719352574152975 1 1
0.833272217874221 0.831122012420646 1 1
0.860429351666675 0.858137431462892 1 1
0.828238893555047 0.826168130354247 1 1
0.851129741219043 0.848554911453443 1 1
0.83217767163003 0.830267232140104 1 1
0.750459643242387 0.748600147240269 1 1
0.746761945520005 0.744367837126174 1 1
0.828440962010302 0.826584516559894 1 1
0.780376735738118 0.778668659630165 1 1
0.792703600270726 0.790878264269017 1 1
0.781858342566517 0.780120695185804 1 1
0.83762612406813 0.835730947463908 1 1
0.786072399930836 0.7840059166184 1 1
0.827564853187501 0.825338083335148 1 1
0.782548929163294 0.780635426063428 1 1
0.795376352380609 0.792936819978297 1 1
0.880356393371457 0.877096767610866 1 1
0.743897789436017 0.742042585904558 1 1
0.798688619708011 0.797037992426535 1 1
0.756972962783728 0.754564519233796 1 1
0.813728578111264 0.811090003193924 1 1
0.731398660482043 0.729684022163372 1 1
0.893608478792093 0.891289640757975 0 0
0.793376537616116 0.791326188211688 1 1
0.782381842760868 0.780480943129623 1 1
0.800878474130534 0.798971758205987 1 1
0.76211610086283 0.760338845394171 1 1
0.815183879263948 0.812816332154686 1 1
0.881169782117021 0.878947074673942 0 0
0.824184875051193 0.822141527247097 1 1
0.824903790171757 0.82240608209681 1 1
0.771890236402516 0.770172704176186 1 1
0.808369176874551 0.80616731981501 1 1
0.836420464010656 0.834360586680121 1 1
0.84636037367587 0.8437326756245 1 1
0.79480628623047 0.793087176220988 1 1
0.806892025785558 0.804169635009521 1 1
0.718586339190374 0.716111631595115 1 1
0.653430165794247 0.651719964037217 0 0
0.769900190157189 0.767782159964229 1 1
0.807952905707605 0.806176471549011 1 1
0.778550332985688 0.77678299040865 1 1
0.834656835146573 0.832228796149816 1 1
0.86934545530881 0.866584051786694 1 1
0.875666225697492 0.87351361436726 1 1
0.729114015758539 0.727465804387793 1 0
0.794656703723784 0.791856278198764 1 1
0.806293355998671 0.803486461654182 1 1
0.781414542383901 0.778192391929776 1 1
0.795264916684737 0.793442001033573 1 1
0.872814871044325 0.870423834706552 1 1
0.8478234177378 0.84538644510882 1 1
0.785073409101392 0.783488755421518 1 1
0.778551985772428 0.776657947242178 1 1
0.79896065010435 0.796741981465386 1 1
0.721755598617647 0.719869643608708 1 1
0.738570474143824 0.736663660340385 1 1
0.774543680909325 0.772751605138541 1 1
0.821185767539872 0.818866534819051 1 1
0.782400479088977 0.78043473890853 1 1
0.746007341658637 0.744273842442182 1 1
0.850818619531963 0.848319336748426 1 1
0.799301824609011 0.797405879973661 1 1
0.754276957526445 0.752515942035592 1 1
0.878022136423618 0.876004614531127 1 1
0.790238185033902 0.788482463032461 1 1
0.865369649549076 0.863207264993414 1 1
0.816084545840091 0.814164532853598 1 1
0.742303477397451 0.74020060513584 1 1
0.770011906655331 0.767963011201228 1 1
0.798772304031682 0.796645003050135 1 1
0.801234808840651 0.799395863573272 1 1
0.77569250435154 0.773604888338926 1 1
0.825544644132891 0.823156759351385 1 1
0.836330126051593 0.834344814014306 1 1
0.825428243286343 0.823673978721357 1 1
0.940375705062197 0.937426869077714 0 0
0.827691814602965 0.825913619802492 1 1
0.842101402642637 0.839975114383276 1 1
0.767406248038907 0.765577790738195 1 1
0.789652993840486 0.788014542446204 1 1
0.763955638043484 0.762110781815608 1 1
0.765584973865178 0.763675821848856 1 1
0.822792063317292 0.820662773347471 1 1
0.798213851523872 0.795774246473435 1 1
0.828012319084771 0.826057517017536 1 1
0.80193744445521 0.800030982134596 1 1
0.823188368063373 0.820478671533338 1 1
0.881884826545093 0.87974266772869 0 0
0.804148559249145 0.802113211514094 1 1
0.805098661901818 0.803226460611041 1 1
0.819630938638518 0.817354188151692 1 1
0.741030786675523 0.739234237265522 1 1
0.81892773748427 0.816454627693726 1 1
0.794829306682825 0.79286745697223 1 1
0.788927945036381 0.786898770446623 1 1
0.896252400111734 0.893654816184825 1 1
0.775062540981573 0.772798681146411 1 1
0.794179202613671 0.791802004687078 1 1
0.782861787325654 0.780886746651199 1 1
0.793974244617241 0.792116201441372 1 1
0.7913377147189 0.789569205474556 1 1
0.852148480641724 0.849687297543425 1 1
0.787055014677176 0.784726879116092 1 1
0.754499835336709 0.752706545816137 1 1
0.771196580787831 0.769125670885527 1 1
0.827525464558352 0.825827574561994 1 1
0.772315409898818 0.770182944688162 1 1
0.811062000821571 0.808871245461172 1 1
0.777248163444931 0.775470855640013 1 1
0.816791231332761 0.814330595779962 1 1
0.826390657137097 0.823504624122792 1 1
0.859849149497971 0.857413954866835 1 1
0.879487220369463 0.876749263316378 1 1
0.802412059528697 0.800109102529323 1 1
0.778391398291596 0.776549151341392 1 1
0.802228955708489 0.800390293167562 1 1
0.760947004473403 0.758577966834392 1 1
0.831957911469508 0.828944019952061 1 1
0.76955667118491 0.767634731981002 1 1
0.804857834619724 0.803177058114048 1 1
0.82180143461234 0.819569161485244 1 1
0.785847352747816 0.783604828843508 1 1
0.680902293393548 0.679360930359867 0 0
0.765760526837577 0.763844744948039 1 1
0.845397872946724 0.843538944724062 1 1
0.784810643490934 0.783146273259783 1 1
0.900081649514977 0.897997847652878 0 0
0.805097033413564 0.803041606451798 1 1
0.829947995658223 0.827915601099881 1 1
0.809399059153406 0.807297781200928 1 1
0.80729113646311 0.805351309411933 1 1
0.791897120553256 0.789966353807922 1 1
0.843804407738674 0.841670258079585 1 1
0.811971912000566 0.810169659206914 1 1
0.785730907505574 0.78369593365229 1 1
0.729308538724459 0.727727630665275 1 1
0.735272158843861 0.733526784184001 1 1
0.829890307116928 0.826616952724517 1 1
0.799994105454711 0.797562941659451 1 1
0.76648941195307 0.764307015559893 1 1
0.75569087431346 0.753821771912706 1 1
0.857094560687887 0.854580949344027 1 1
0.75316079524052 0.750928790663024 1 1
0.77128450367214 0.769610368678431 1 1
0.780568337854114 0.778735736493733 1 1
0.800428978681194 0.798572565195197 1 1
0.782457568217966 0.780526962617838 1 1
0.771332622272483 0.769146459263197 1 1
0.783368056238131 0.781657475383416 1 1
0.856662459578948 0.854756236522788 1 1
0.802822576256974 0.800734492486005 1 1
0.724113643483767 0.722130464652305 1 0
0.81557935115387 0.813646990878517 1 1
0.802172733327799 0.800184341678377 1 1
0.781307182739919 0.779388699246884 1 1
0.702001511708458 0.700353177460274 0 0
0.82051583747969 0.81816018540434 1 1
0.803569807269376 0.801377803025288 1 1
0.836256633554748 0.833896741446106 1 1
0.771624752146036 0.769639859634274 1 1
0.812733765612126 0.810401808682686 1 1
0.812707445901073 0.810806253718261 1 1
0.763246077652903 0.761441759277577 1 1
0.745771611570827 0.743061375884098 1 1
0.802210131875643 0.799962452509149 1 1
0.801470734571558 0.799819411023749 1 1
0.814428603450913 0.812514678185277 1 1
0.812940328145346 0.811134121077307 1 1
0.823142662319128 0.821269046728851 1 1
0.841191556413838 0.838967488488894 1 1
0.848717136321473 0.846330665321836 1 1
0.778381129208694 0.77623081286757 1 1
0.833780533657501 0.831851075473499 1 1
0.900808610526308 0.89849722608831 0 0
0.802677723473761 0.800665675617198 1 1
0.842802613376813 0.840876677519768 1 1
0.855382703668314 0.853416654682306 1 1
0.750844315140567 0.749067520415087 1 1
0.772943882065015 0.770648953596407 1 1
0.838770971610067 0.836118398920476 1 1
0.797205884217994 0.794882279669936 1 1
0.836013882839723 0.833996299967289 1 1
0.807325870773794 0.80522519173388 1 1
0.817912085301365 0.815858543534284 1 1
0.75543330719557 0.753742276838158 1 1
0.838954770615913 0.836649831388951 1 1
0.750052897041385 0.74811868717762 1 1
0.801672829903279 0.799341552362124 1 1
0.794649202393719 0.792797157391471 1 1
0.75729023304782 0.755489015562659 1 1
0.775526378657508 0.773307069986416 1 1
0.80538711538416 0.803097905749608 1 1
0.750259597996514 0.747911230208312 1 1
0.766377195135863 0.76462386393268 1 1
0.810428232335786 0.808480027420864 1 1
0.787923380559635 0.785291474671277 1 1
0.784169280888155 0.78207055010331 1 1
0.781730304414227 0.779928265021543 1 1
0.820087542707832 0.818164439982237 1 1
0.782041193028714 0.7802584001437 1 1
0.812649671507063 0.810517972341828 1 1
0.753856047534011 0.751839173070319 1 1
0.781345175988219 0.779320887715743 1 1
0.799158707293576 0.796560872550399 1 1
0.798211844751386 0.796655576694974 1 1
0.732852791162056 0.730381842076055 1 1
0.816096652788793 0.813021749816787 1 1
0.772790541518689 0.771120880517876 1 1
0.791222601541232 0.789089383331308 1 1
0.807570966733289 0.805480329969969 1 1
0.857501936866927 0.855435324376786 1 1
0.883544040898075 0.881192383482471 1 1
0.777556110740962 0.775660591683599 1 1
0.769119670847001 0.767293982967153 1 1
0.78038659022866 0.778785301365675 1 1
0.795737241066149 0.793757002198494 1 1
0.708416531925114 0.706420728919763 0 0
0.812170370309866 0.809839335791066 1 1
0.820890748029516 0.818919097228984 1 1
0.769292066268934 0.76711788188667 1 1
0.767457125226499 0.76568990393992 1 1
0.799191998658776 0.79720645629007 1 1
0.797483343124101 0.795569834165541 1 1
0.778407351485151 0.776487701755647 1 1
0.852173353350819 0.850087740475183 1 1
0.831684643783731 0.82952695328592 1 1
0.816885726120089 0.814484952730369 1 1
0.769010368151252 0.767166878851342 1 1
0.776618189716294 0.774821061753073 1 1
0.793134073904046 0.791395452172403 1 1
0.773788118452275 0.771902196022048 1 1
0.796999797696818 0.795028520598695 1 1
0.789125232910958 0.786210438951176 1 1
0.818101609538564 0.815807343337921 1 1
0.822746918077439 0.82065606767621 1 1
0.832986051925513 0.83118744310053 1 1
0.741638724321861 0.739958497753609 1 1
0.762459527397289 0.760607438097391 1 1
0.823513649547182 0.820014157508861 1 1
0.856193005880986 0.854119348717658 1 1
0.819316602341057 0.817122888758445 1 1
0.809529254610424 0.807482809188832 1 1
0.849801501692164 0.847415620305754 1 1
0.770596679309761 0.76819330847021 1 1
0.836257064290334 0.833858909863746 1 1
0.754621450099948 0.752262150858005 1 1
0.822312504754998 0.820015576114223 1 1
0.849523595678004 0.847253451728362 1 1
0.725606696358312 0.723608469305824 1 1
0.767453747981804 0.765198360945691 1 1
0.760500386698644 0.758499151164521 1 1
0.741642661698859 0.739804476940328 1 1
0.843723744897051 0.841518693929339 1 1
0.749890774831973 0.748331356085411 1 1
0.751142335811145 0.749167601553495 1 1
0.771588444420719 0.769783207171582 1 1
0.877337063416833 0.874849248465968 1 1
0.787651036531752 0.785858001616328 1 1
0.857071103017357 0.854820057973074 1 1
0.781621085539725 0.779475593009222 1 1
0.820079591882689 0.818404178831749 1 1
0.779805378990672 0.777841299546417 1 1
0.798131404327912 0.795669145763955 1 1
0.763781910685269 0.761956025350257 1 1
0.88929997774728 0.886419627099068 0 0
0.774290684587314 0.772437801914777 1 1
0.77255645893705 0.770639666678732 1 1
0.815448528404373 0.813343584574641 1 1
0.82978366103455 0.827828408633658 1 1
0.80106423474372 0.798774828130239 1 1
0.792199663646104 0.790340759976623 1 1
0.814571336419982 0.812607574762984 1 1
0.823077309059397 0.82126628343405 1 1
0.802153641301496 0.80002968137616 1 1
0.817081059406327 0.814822173949651 1 1
0.783557959084691 0.781269277588979 1 1
0.7433910866713 0.74166847761376 1 1
0.817454057547965 0.815083327541247 1 1
0.777108234236638 0.775350315564117 1 1
0.817631227345812 0.815967874511276 1 1
0.831396244709567 0.829114173593377 1 1
0.848628518157452 0.846553330988466 1 1
0.867102617054448 0.864971648385074 1 1
0.865457398657003 0.863180785041284 1 1
0.822305033841986 0.820484028020625 1 1
0.74554800696733 0.743512816989749 1 1
0.795902069863216 0.793693171040407 1 1
0.840143161575688 0.83793933230572 1 1
0.800134765514828 0.798349354396331 1 1
0.836323626106058 0.834178227459559 1 1
0.869879305806434 0.867856728374674 1 1
0.801448989705467 0.799610295401218 1 1
0.834569680208209 0.831876716759984 1 1
0.7501986728448 0.747879826888154 1 1
0.813487144131618 0.81133901286354 1 1
0.822089164328033 0.820046380568408 1 1
0.815256966878234 0.813528174842331 1 1
0.764230892267464 0.76233287690863 1 1
0.781718541751179 0.779799540636722 1 1
0.741511308624813 0.739941656215695 1 1
0.790976492232801 0.788397502567718 1 1
0.859163526658493 0.856717618854289 1 1
0.788797253829074 0.787201121231057 1 1
0.809105023405276 0.806808476729528 1 1
0.78238744080218 0.780469510277917 1 1
0.8790931239559 0.877057533717899 1 1
0.823723653215953 0.821402519312237 1 1
0.80020394752361 0.798305901589194 1 1
0.845152115445679 0.842920270342305 1 1
0.748868727196016 0.746329297563494 1 1
0.737432912422746 0.735732803006679 1 1
0.706997084050008 0.70522938733293 0 0
0.865513635072136 0.863203368911098 1 1
0.769710039808757 0.767739646180766 1 1
0.798839803345777 0.797316763396354 1 1
0.800546541689287 0.798715017221553 1 1
0.827228091050189 0.824453691700931 1 1
0.829229440027161 0.827021734020651 1 1
0.794999369786591 0.792792309149997 1 1
0.74791483103293 0.746085327156484 1 1
0.80285849577185 0.800931510446053 1 1
0.732758627238344 0.731088959497817 1 1
0.803786591104745 0.802157138404001 1 1
0.79049662526699 0.788363077837825 1 1
0.737539017320408 0.735582154002978 1 1
0.852242948020491 0.850498633320215 1 1
0.807020920176482 0.805241961961475 1 1
0.747068478599103 0.745443826067012 1 1
0.868525106858724 0.866078652152331 1 1
0.863774580921284 0.861764261069904 1 1
0.758747873099746 0.756909273786988 1 1
0.81934485150049 0.817284386040964 1 1
0.797997148411373 0.795922715850475 1 1
0.796848327195683 0.795008785295049 1 1
0.748822064825871 0.746935394408936 1 1
0.768591414356567 0.766777418068876 1 1
0.835263565795719 0.833543536425314 1 1
0.812874020325383 0.810959801772006 1 1
0.75827008828988 0.755972058065437 1 1
0.779277205325442 0.777096370578381 1 1
0.791412725581123 0.789276465816583 1 1
0.839437090858611 0.837445035262268 1 1
0.830716389299539 0.827886970434449 1 1
0.821948786070076 0.819525578408041 1 1
0.829694711648157 0.827581429465282 1 1
0.846114889370119 0.843911270081811 1 1
0.786715966526125 0.784509533664441 1 1
0.792600477926375 0.790453796767989 1 1
0.764104053114891 0.762019467579926 1 1
0.879794754536244 0.877483332950598 0 0
0.766066093956046 0.763955088390457 1 1
0.803886436545208 0.80207235696676 1 1
0.813868366419899 0.811712748154185 1 1
0.82892031435487 0.826660917232257 1 1
0.750424782437231 0.748536040675878 1 1
0.787662940092245 0.785971234222689 1 1
0.808264751690859 0.806198302567444 1 1
0.695485483324832 0.693852270419767 0 0
0.749734655719452 0.747555316802272 1 1
0.772989896683742 0.7712089356324 1 1
0.782879511752793 0.780925327445637 1 1
0.797908463336283 0.796042033339797 1 1
0.780863147685437 0.778901510356906 1 1
0.802964837048467 0.801286785801578 1 1
0.809163828708864 0.807108838827161 1 1
0.780061969393672 0.777966056417927 1 1
0.84282385563929 0.840639872998353 1 1
0.854602268333423 0.851961467386704 1 1
0.8728429195456 0.870087203800093 1 1
0.817411146807653 0.815458626250451 1 1
0.797229957818258 0.794932254758864 1 1
0.825422466504684 0.822709138539161 1 1
0.850723052248211 0.848535490876971 1 1
0.737018597362756 0.735238494082283 1 1
0.794863016422001 0.793272101930857 1 1
0.893566967056479 0.89098634612839 0 0
0.906405921971008 0.903929038888837 0 0
0.757977427463404 0.755909408674441 1 1
0.807623720023117 0.805785672518714 1 1
0.803095539607567 0.801103111519566 1 1
0.76994005896001 0.767677528976519 1 1
0.804866280723381 0.802527674825157 1 1
0.839785046896685 0.8379828819074 1 1
0.814808431183938 0.812905236281976 1 1
0.776282878772796 0.773902403982634 1 1
0.752160359868598 0.75050407568723 1 1
0.76855597781669 0.766180095023771 1 1
0.805730731424633 0.803828215024053 1 1
0.748538708514274 0.745900415727361 1 1
0.76458497821603 0.762979793358502 1 1
0.803593474605603 0.801582804234279 1 1
0.788738571686948 0.786776801351477 1 1
0.73771341491057 0.736138258609228 1 1
0.829291390667218 0.827057481898226 1 1
0.824648609623058 0.821980796495132 1 1
0.798075557715941 0.795840745347695 1 1
0.801106536268654 0.797991946243437 1 1
0.838916187523396 0.836652783241485 1 1
0.694261122117055 0.692681877249195 0 0
0.856154687058371 0.854118532084506 1 1
0.839064887241118 0.836840421813348 1 1
0.762297201818218 0.760480323262632 1 1
0.765805152614578 0.764174748707108 1 1
0.792318739544054 0.790298698694492 1 1
0.854665802256535 0.852572331480483 1 1
0.811868998405751 0.809989214971007 1 1
0.74437074893626 0.742231304660628 1 1
0.831393729593171 0.828737641283527 1 1
0.814086231353439 0.81148773078461 1 1
0.82765989635273 0.825201991004189 1 1
0.818040780133655 0.816242856788499 1 1
0.789353152048924 0.787455322803011 1 1
0.799464554378576 0.797534058546593 1 1
0.799208555366873 0.797485679555736 1 1
0.723721171832515 0.721668515050471 1 1
0.812354486491717 0.810600658558565 1 1
0.755491892207342 0.753838711740019 1 1
0.831403741345552 0.829493764743492 1 1
0.816317612156892 0.814524375677487 1 1
0.781366706730858 0.779610205736956 1 1
0.828623329757251 0.826359599025046 1 1
0.805122262245917 0.80297619599265 1 1
0.743579130350988 0.74165119292173 1 1
0.805599383067552 0.803979736968459 1 1
0.848905099321383 0.847151597892965 1 1
0.723522576608146 0.721415958020441 1 1
0.813600535805228 0.811803729630049 1 1
0.805427858105932 0.80210531468393 1 1
0.7583394317128 0.756138606957989 1 1
0.830319584005254 0.828046026244211 1 1
0.810756734489573 0.808596434855767 1 1
0.848171086175447 0.846188261030206 1 1
0.805188625842525 0.803371791614191 1 1
0.860127732737135 0.858370155290685 1 1
0.793855283697694 0.791822372565203 1 1
0.76616141094426 0.764097094630414 1 1
0.838494109728687 0.836117239406549 1 1
0.757771384949028 0.755806854625922 1 1
0.763478568945835 0.761034368321466 1 1
0.780299716721635 0.778761458266406 1 1
0.81379913239209 0.811150488453762 1 1
0.805393899945556 0.802838778088565 1 1
0.827913162915222 0.825947365211085 1 1
0.787074308151153 0.784796811238154 1 1
0.894897819587191 0.892958068338689 0 0
0.83908673999379 0.837151621746963 1 1
0.721031826951464 0.718959735461439 1 1
0.7895008003967 0.786988835550963 1 1
0.803865690664851 0.802120374987221 1 1
0.779820928427726 0.77765635098876 1 1
0.767328194656749 0.764920447613984 1 1
0.812776867932943 0.810627440212923 1 1
0.748571900998186 0.746666646810633 1 1
0.747271688309643 0.74528203043338 1 1
0.832838955613592 0.830807329367326 1 1
0.788396751534591 0.786143440501823 1 1
0.868877740285129 0.866518441376903 1 1
0.793719030694683 0.791950618531059 1 1
0.789250017378264 0.787614645701657 1 1
0.861834378988729 0.859973668222479 1 1
0.827428516377191 0.825643603249572 1 1
0.806525634812935 0.804904446719383 1 1
0.808699393049136 0.806997235123705 1 1
0.861150077338279 0.858358674394501 1 1
0.753532860827681 0.751408279085969 1 1
0.776878307268509 0.774617124931761 1 1
0.720191533525169 0.718444167291673 0 0
0.743526370957175 0.741865648431096 1 1
0.815860110343502 0.813807947470072 1 1
0.787113380586752 0.785357028066664 1 1
0.789193030851512 0.786980095598776 1 1
0.784913806299994 0.782814879261525 1 1
0.7997945911068 0.798061338075042 1 1
0.830386688585001 0.828388349091727 1 1
0.825614249676252 0.823484450264373 1 1
0.800163686091625 0.798085472987732 1 1
0.8813163478791 0.87911921049406 0 0
0.798962158281042 0.796427543944567 1 1
0.824451010431271 0.822195701932658 1 1
0.806139817526534 0.803938863569455 1 1
0.814829491963806 0.812921000810748 1 1
0.79439388683343 0.792277398362921 1 1
0.795333874196995 0.793466745606771 1 1
0.820438818291875 0.81858248763841 1 1
0.813972696047615 0.811349195727752 1 1
0.803335179059585 0.801527692405437 1 1
0.799924827930488 0.797175714811332 1 1
0.822514671920068 0.820572353655835 1 1
0.811315905546943 0.809352969498001 1 1
0.829190641877251 0.827085378869884 1 1
0.865950545282498 0.863737942054458 1 1
0.811838769289017 0.810267807047246 1 1
0.788228493421043 0.786140887622886 1 1
0.753743751545094 0.752052687530129 1 1
0.736836350649034 0.734895854040527 1 1
0.813131065913001 0.810911754305944 1 1
0.758343403669205 0.756522306978007 1 1
0.812501263715742 0.810438029506005 1 1
0.793845173767868 0.791804924401606 1 1
0.80800068706719 0.80608556600136 1 1
0.855135573442079 0.853328525503887 1 1
0.821756350643807 0.819176072678186 1 1
0.79185094929852 0.789323592527063 1 1
0.844400465806909 0.841643234721698 1 1
0.820933479272126 0.818864852864166 1 1
0.883490453577213 0.881582491817474 1 1
0.768517961442287 0.766418133513073 1 1
0.816137230887956 0.813893556782066 1 1
0.821054212960501 0.818800956993428 1 1
0.812658902282328 0.811014348168439 1 1
0.813745173138939 0.811895035910819 1 1
0.777038403527105 0.774988560731977 1 1
0.818246288438945 0.816238458487325 1 1
0.807031840062241 0.805000231021257 1 1
0.785230825697094 0.783549095000463 1 1
0.829489465516539 0.827316381313816 1 1
0.702122857862918 0.699912531571312 0 0
0.775120641744585 0.773124557358277 1 1
0.777464087148865 0.775317007766284 1 1
0.796571492611077 0.794524812592643 1 1
0.79861545159918 0.796590118158762 1 1
0.831855210184395 0.829666139496847 1 1
0.794260173748959 0.792138508155598 1 1
0.814868529145629 0.812492020174353 1 1
0.785410816930356 0.783133634464151 1 1
0.817354380170329 0.814831051347437 1 1
0.823912272362818 0.821807619397079 1 1
0.842887702585919 0.840834442246482 1 1
0.830602298939069 0.828553912821811 1 1
0.833731836871186 0.830716662801016 1 1
0.794916386137366 0.792447623814746 1 1
0.692094701479492 0.690075615976201 0 0
0.868285031197051 0.865700671119384 1 1
0.795357883550891 0.79337202443718 1 1
0.70261408048076 0.701012575330317 0 0
0.818228108290987 0.816473731653266 1 1
0.858013498879655 0.855597179062744 1 1
0.840261579857832 0.837631407746912 1 1
0.792194315342632 0.790767316451912 1 1
0.846511562114882 0.84456070204506 1 1
0.766803833890565 0.764846145720179 1 1
0.77914435533976 0.777431065103498 1 1
0.80760024551087 0.805186338925249 1 1
0.826929834847053 0.824825848165554 1 1
0.814838960662295 0.812992902772885 1 1
0.81453941168094 0.812659831454277 1 1
0.819130464664719 0.816337918934838 1 1
0.847077632807018 0.844372222119784 1 1
0.828081283408741 0.826078662618054 1 1
0.890570622395672 0.888117711742947 0 0
0.734983424938576 0.733410617600898 1 1
0.88341211736017 0.881480210762753 0 0
0.683306710588892 0.681033734448399 0 0
0.805720524593541 0.803428331789538 1 1
0.802033191834857 0.800053523237645 1 1
0.849001964311669 0.846501861368568 1 1
0.811485604752815 0.809337256078947 1 1
0.804590081812594 0.802767806748665 1 1
0.8129947106976 0.811074748525673 1 1
0.807299808588988 0.805136072727829 1 1
0.781715609522361 0.779652759785931 1 1
0.816463574384002 0.814724592404196 1 1
0.741709380944789 0.740044306200317 1 1
0.848277796256723 0.8462575181728 1 1
0.783200670993886 0.781138946148521 1 1
0.825388550714148 0.823759603256123 1 1
0.810076659945836 0.807683544453005 1 1
0.802159959188024 0.799606205144373 1 1
0.819645423277406 0.817519758692716 1 1
0.80067863547472 0.799019112933097 1 1
0.785618038412958 0.783364677118283 1 1
0.782082807912225 0.779805266063008 1 1
0.830336583843921 0.828162477095364 1 1
0.861159034110678 0.859465121656287 1 1
0.757625564694308 0.755816142149157 1 1
0.744578808930521 0.742620748289912 1 1
0.872348872846031 0.869677328803703 1 1
0.789573673509124 0.787993144047619 1 1
0.810267001421802 0.808586725498164 1 1
0.875244403238975 0.872507467037482 1 1
0.842222021744161 0.840281091331 1 1
0.800479699460885 0.798466497408905 1 1
0.834074873693792 0.831893613110947 1 1
0.718623640113028 0.716894320502931 0 0
0.816381084556579 0.814519163553867 1 1
0.795622451242035 0.793518196429926 1 1
0.876548602006379 0.874067191592398 1 1
0.832209176205106 0.829646178730541 1 1
0.745182142092855 0.74331178543133 1 1
0.78572124690397 0.783448167479206 1 1
0.809853308362068 0.80749903570443 1 1
0.826799863410769 0.824666380614202 1 1
0.775777507670704 0.773953095016795 1 1
0.803300894978589 0.80151308019211 1 1
0.735630204333253 0.733636973238164 1 1
0.796557183756926 0.79464560136731 1 1
0.855592284327368 0.852427224428397 1 1
0.79621156211787 0.793985261061423 1 1
0.791383269286345 0.789364214103398 1 1
0.790114316259775 0.787800388408747 1 1
0.791588148105273 0.789715789559921 1 1
0.83766577243081 0.835477618943999 1 1
0.811788732360181 0.809733672378608 1 1
0.738853819441761 0.736877490080217 1 1
0.851416111409713 0.848955885463277 1 1
0.727767156629172 0.72576323935478 1 1
0.766120409156785 0.763607635391917 1 1
0.817305760612084 0.814973673318457 1 1
0.771430220540204 0.769730112999652 1 1
0.828892007136418 0.826657626533135 1 1
0.83266720390811 0.830670260828535 1 1
0.803868316292868 0.801752409808783 1 1
0.759469512093655 0.757947052868899 1 1
0.798828342240039 0.797141515425886 1 1
0.810698126112726 0.80877997642289 1 1
0.75308948284122 0.751099005889797 1 1
0.75198308932372 0.750366998641319 1 1
0.799845012023488 0.797591232695746 1 1
0.757729383113567 0.756073888769923 1 1
0.756223707574096 0.754217647211084 1 1
0.809273718456017 0.807300386383706 1 1
0.788786470403272 0.786912036433028 1 1
0.767773634132984 0.765180112822312 1 1
0.788258630212176 0.786407795225463 1 1
0.844233908304064 0.84170645134944 1 1
0.839716940459607 0.837784888291389 1 1
0.750087070972366 0.748385839643706 1 1
0.778202740246925 0.77626470303582 1 1
0.76381700820065 0.761944384639029 1 1
0.857352856279654 0.854516729226336 1 1
0.850613262221318 0.848382898859727 1 1
0.757546130584697 0.755860739922818 1 1
0.770218284381456 0.768062496815226 1 1
0.825990101726615 0.823879353255308 1 1
0.856325284379682 0.85428579689525 1 1
0.772552187944949 0.770529578929105 1 1
0.816651317800878 0.814302441631568 1 1
0.736688287651565 0.734638544659848 1 1
0.851498336421601 0.848965635834455 1 1
0.775531364864236 0.773621594538413 1 1
0.861078480566544 0.858867122699256 1 1
0.821266457470298 0.81903907055681 1 1
0.779322020148478 0.776616703743256 1 1
0.759315619591294 0.757325921933097 1 1
0.769982117742402 0.768082292423225 1 1
0.783644580394281 0.781642485268606 1 1
0.794732063303906 0.792744714913576 1 1
0.758774470656641 0.75653826488512 1 1
0.820013237705842 0.818150779082755 1 1
0.815440107891041 0.813643895226188 1 1
0.846856909050702 0.844303915528353 1 1
0.84602868643982 0.844036395515806 1 1
0.762074648684258 0.759810657478494 1 1
0.831909863297564 0.829717532950375 1 1
0.840518489697376 0.838572564415028 1 1
0.785185754518083 0.78326243651781 1 1
0.79337927328586 0.791249782344326 1 1
0.769019393560039 0.766538022437432 1 1
0.823128234445876 0.820770748792846 1 1
0.819133166466197 0.816840328118207 1 1
0.839968469474464 0.838068922311805 1 1
0.854667324587687 0.852303527261639 1 1
0.85642817259116 0.854131510070903 1 1
0.796350483717238 0.794442039856905 1 1
0.755443747554313 0.753666517455517 1 1
0.7807679018824 0.778422609988263 1 1
0.796412172813911 0.794261125285169 1 1
0.851400793577368 0.849268536808894 1 1
0.812672876541515 0.811013092654276 1 1
0.758088743852984 0.755310251663818 1 1
0.8348806965629 0.83291493915614 1 1
0.772799641392074 0.770506489024038 1 1
0.768015104030985 0.765707153110667 1 1
0.86444912363491 0.862334129269472 1 1
0.762249711940998 0.760085192527947 1 1
0.858412037404188 0.856140905341869 1 1
0.727196979246613 0.725336423463189 1 1
0.796963990787124 0.794854625149357 1 1
0.736016863218643 0.73400295751812 1 1
0.850318014965743 0.848297114920815 1 1
0.782930919958861 0.781113378744857 1 1
0.858069435419678 0.855843588799037 1 1
0.803774892734178 0.801617750480323 1 1
0.813112620978815 0.810894057825908 1 1
0.797565131137121 0.795321640974282 1 1
0.790442594258709 0.788349773445281 1 1
0.819188734240726 0.817454458214 1 1
0.852675778766741 0.850621733647872 1 1
0.802516346282641 0.800149994301681 1 1
0.703460519271901 0.701950870892778 0 0
0.871723319302143 0.86956722326533 1 1
0.870865788796023 0.868476886348182 1 1
0.806936926607033 0.804747351234912 1 1
0.882631320960646 0.879231108297677 1 1
0.825059236090887 0.822707138376342 1 1
0.773946262251536 0.771964912302145 1 1
0.764567880111494 0.762784723843739 1 1
0.804582465319299 0.802900856586274 1 1
0.869703311389749 0.867566007396339 1 1
0.8772169958646 0.874785922799341 1 1
0.840523031722951 0.83830433607789 1 1
0.793243886061839 0.791442520493917 1 1
0.828542006177805 0.826712061924124 1 1
0.831998981235966 0.830145552419082 1 1
0.790323478623593 0.788333006688455 1 1
0.769400070993926 0.767363906661939 1 1
0.811638108696791 0.809446764674928 1 1
0.774167295052435 0.772451077526992 1 1
0.799435151403055 0.797425319782565 1 1
0.796926235247213 0.795083979386725 1 1
0.832902875998458 0.830801758686724 1 1
0.798023525509452 0.796103285302823 1 1
0.81792709986352 0.81556626330647 1 1
0.811769767577109 0.810173317450211 1 1
0.815310607400748 0.813213695877754 1 1
0.79658724847114 0.794492851384844 1 1
0.73972432965224 0.737762564841561 1 1
0.82745675353392 0.825193112425161 1 1
0.772794755981184 0.770412271340204 1 1
0.848586626131437 0.84660764270622 1 1
0.853111643228586 0.850949011961401 1 1
0.779342324772091 0.77688194006702 1 1
0.85314129735397 0.850899810560841 1 1
0.780781119275877 0.779046218552665 1 1
0.804381368576045 0.802282617896171 1 1
0.77790543497777 0.775797150939326 1 1
0.87174247466322 0.868950154301685 1 1
0.780880128318904 0.778605592346756 1 1
0.801855615586969 0.799489575915281 1 1
0.873041214825441 0.870796961586986 1 1
0.8094398405194 0.807469834571812 1 1
0.827430871069146 0.825382439601743 1 1
0.829178120995953 0.827076683479125 1 1
0.875236834555789 0.872941716239894 1 1
0.801123884560109 0.799385209999914 1 1
0.797335885764166 0.795388306437851 1 1
0.839194860012504 0.837146103953212 1 1
0.874284870510338 0.872336141957444 1 1
0.828105448958569 0.82602013242974 1 1
0.803243833715416 0.80118299389201 1 1
0.844161232401824 0.841900959764485 1 1
0.809887929610245 0.807931738179364 1 1
0.709705749074809 0.708202591465033 1 1
0.795911669307831 0.794105441306092 1 1
0.814868423725922 0.812006303907636 1 1
0.742216747099523 0.74064898769124 1 1
0.798040263521936 0.796125844179263 1 1
0.789398755557355 0.787199506775826 1 1
0.832756310453523 0.830899314747395 1 1
0.810812919969177 0.808687349256654 1 1
0.888361237749657 0.886185982036475 0 0
0.785838800501071 0.783853144999337 1 1
0.819205583811175 0.817351084871228 1 1
0.769211963503458 0.767338672499578 1 1
0.823424128348458 0.82115865361632 1 1
0.841807644609128 0.839624553550746 1 1
0.824621009478997 0.822593942297611 1 1
0.816979238025041 0.815152241479801 1 1
0.784877382490695 0.782802966039515 1 1
0.823521615929748 0.821673422932143 1 1
0.878950348017463 0.876652322682731 1 1
0.87685204121599 0.874960755181629 0 0
0.829228290017128 0.827196839701533 1 1
0.817084694139395 0.815077188598221 1 1
0.853568559910692 0.851315596883014 1 1
0.832713717464994 0.83100100105262 1 1
0.786941542379896 0.784695560744597 1 1
0.770312418773675 0.767946763249937 1 1
0.766592425721286 0.764847824482618 1 1
0.830722965052742 0.828811549935105 1 1
0.77494035871042 0.772747924533977 1 1
0.776413428750307 0.774725555624195 1 1
0.853357689200662 0.851436728787179 1 1
0.775638938219881 0.773713982356647 1 1
0.837111525220313 0.834917269930979 1 1
0.816676239954495 0.814743596359665 1 1
0.82977427253091 0.827543234256837 1 1
0.826834327466224 0.824643145247766 1 1
0.840030095446004 0.838124677967618 1 1
0.820796109264639 0.81848921180457 1 1
0.775654381551382 0.773815274220819 1 1
0.831080724024094 0.828406263429474 1 1
0.774845357916104 0.77244422315817 1 1
0.813973353695191 0.81182221832871 1 1
0.783720816667333 0.781244331737042 1 1
0.752315426395146 0.75015570657138 1 1
0.806192342129257 0.804275717978304 1 1
0.802359128134576 0.799909409975393 1 1
0.832700525387829 0.830110666499556 1 1
0.824708402173486 0.822676364991979 1 1
0.778782235109557 0.776785047471917 1 1
0.767220303908968 0.76553332125398 1 1
0.813626360859733 0.811514806127402 1 1
0.828774590237639 0.826723035379078 1 1
0.777507398109795 0.775042978859984 1 1
0.759979996555238 0.758061012807936 1 1
0.769084024669542 0.766582799711687 1 1
0.769121518219026 0.767230277980279 1 1
0.780966432453084 0.77902366039796 1 1
0.839701722182737 0.837471763678577 1 1
0.872693241736134 0.868933168540364 1 1
0.796753028177911 0.794905899639847 1 1
0.759089528255422 0.756525111117613 1 1
0.802610743171982 0.800785545328502 1 1
0.823690765998262 0.82140385700316 1 1
0.802241627330969 0.799862874131628 1 1
0.790960694725243 0.788534347092033 1 1
0.808464493000537 0.806210640532839 1 1
0.763770485596933 0.76204443837283 1 1
0.759257883031298 0.757594754322081 1 1
0.847515878352601 0.844427877249418 1 1
0.833735966961984 0.831444595624542 1 1
0.816602465192333 0.814722568350087 1 1
0.789958631084137 0.788029759067774 1 1
0.809768436142028 0.807690668739691 1 1
0.793505350599411 0.791307080327709 1 1
0.815616028151075 0.812806181921178 1 1
0.795102661696546 0.79301103685488 1 1
0.814240645779562 0.812289459746007 1 1
0.83707371277999 0.834947799593051 1 1
0.829781833617947 0.826982269632856 1 1
0.821741379329999 0.819705612733866 1 1
0.773278769665476 0.770982300305278 1 1
0.749806738445272 0.747779248751533 1 1
0.847294101852378 0.845308160503475 1 1
0.781885012889246 0.780260535193437 1 1
0.767663445589496 0.765808062185001 1 1
0.838399452005864 0.836024204550058 1 1
0.775796771359219 0.774160518729956 1 1
0.774279697675867 0.772024371991775 1 1
0.789164780375946 0.787333272672794 1 1
0.796095947833211 0.793962263504707 1 1
0.764749465537064 0.76320472437016 1 1
0.818500924163805 0.816589335100176 1 1
0.756209403894344 0.75439386592717 1 1
0.823364404606609 0.821322933357245 1 1
0.777501638309663 0.775507372837857 1 1
0.809844892549163 0.807920559801478 1 1
0.828162219699639 0.826236826945008 1 1
0.780992841293475 0.778944553796654 1 1
0.83831219346909 0.836046534148779 1 1
0.833013555615161 0.830278710270511 1 1
0.759561453043838 0.75769949951549 1 1
0.774240321628266 0.771968730445973 1 1
0.698318172539497 0.696576511697662 0 0
0.808064121881285 0.806016662930329 1 1
0.692785023648974 0.690750304505818 1 0
0.757537228346657 0.755757051809458 1 1
0.862471986826536 0.859839347569409 1 1
0.821850954585021 0.8190592611126 1 1
0.817527584056188 0.814759726696619 1 1
0.884625419575966 0.882197956031248 0 0
0.82421587086714 0.822317898868495 1 1
0.854543728020251 0.852184865997431 1 1
0.78253725098724 0.780347222226307 1 1
0.819922934372643 0.817486167210425 1 1
0.802330959287647 0.800291414566165 1 1
0.806240390065614 0.804110648786696 1 1
0.841462567841151 0.839323938195066 1 1
0.736744929912589 0.735057041097084 1 1
0.814496394812923 0.812419805830977 1 1
0.780457118931169 0.778349444543812 1 1
0.80839171070329 0.806307452007942 1 1
0.78276309628311 0.780692063064637 1 1
0.839902575863841 0.837441601468477 1 1
0.723169977468498 0.721456718019114 0 0
0.860212946573797 0.857757149530266 1 1
0.725027159294475 0.723095964309069 1 1
0.834399726028717 0.831901592655614 1 1
0.797168332925598 0.79452777336589 1 1
0.829315762621367 0.827337122179213 1 1
0.901811400806523 0.899506438673652 0 0
0.803517314707495 0.801610645035149 1 1
0.785735079219319 0.783995120737348 1 1
0.802135022353518 0.800351174785606 1 1
0.830890922232293 0.828655016422988 1 1
0.736726402749893 0.734568766854045 1 1
0.819199774805919 0.817284922698088 1 1
0.782471818074045 0.780249751706029 1 1
0.844158528927314 0.842221188547998 1 1
0.814629563737855 0.81266366358316 1 1
0.837145244075686 0.835163313800373 1 1
0.8363997783667 0.834686053958155 1 1
0.810991914400011 0.808808703783948 1 1
0.810443521013983 0.808927965606098 1 1
0.786771431412492 0.784445114963118 1 1
0.777130354018247 0.775186548463796 1 1
0.828154514090438 0.825869328305253 1 1
0.753325750117533 0.751566374253308 1 1
0.736678328471313 0.734121540069967 1 1
0.805681662504569 0.803606460839914 1 1
0.766540684927221 0.76446790668149 1 1
0.765279257239168 0.763649835215809 1 1
0.850200076826767 0.847905234419346 1 1
0.807205931240854 0.805060883727572 1 1
0.881708997568725 0.879622644668512 0 0
0.805577169241182 0.803277801298298 1 1
0.81382020817169 0.811369065201015 1 1
0.745302953344061 0.743478126138523 1 1
0.870634146931893 0.868525750499071 1 1
0.825719715489222 0.823215290471421 1 1
0.767152670560636 0.765050840354372 1 1
0.843852568125318 0.84140389587619 1 1
0.807964976976872 0.805788539505182 1 1
0.712601714413756 0.71062619462115 0 0
0.751459962081016 0.749248608718719 1 1
0.796870713054486 0.794680384042889 1 1
0.756801349643743 0.755124952613871 1 1
0.787617913588909 0.785430701964891 1 1
0.726855523918146 0.724859324565463 1 1
0.786682898548971 0.784741266170017 1 1
0.767504997875885 0.765509655017904 1 1
0.786640757757909 0.784901333503792 1 1
0.801029108625464 0.798075124916613 1 1
0.812192517626992 0.809476284321976 1 1
0.790012744803251 0.787901462632402 1 1
0.821533979028972 0.818671292491671 1 1
0.708019512152483 0.705925958912265 1 1
0.799339290783359 0.797471518283095 1 1
0.806766943817859 0.804642873638838 1 1
0.751222042465927 0.749088780472965 1 1
0.813403904860109 0.811431270038926 1 1
0.840360689351669 0.838527770869793 1 1
0.818081315753336 0.81577778899681 1 1
0.884869533163966 0.882304103685705 0 0
0.777794828371967 0.775919678750033 1 1
0.832074101691878 0.830172669084346 1 1
0.732514898713988 0.730524457595176 1 1
0.791439464053516 0.789830966786492 1 1
0.837664293452135 0.835580054102646 1 1
0.762068131212071 0.759904900650431 1 1
0.910680495398293 0.908265665401878 0 0
0.853506797909863 0.851459597920166 1 1
0.794416334931156 0.792467296887153 1 1
0.823146516327437 0.821218437250167 1 1
0.814161917661417 0.811636840019152 1 1
0.738193663137564 0.735575533235159 1 1
0.834147691110901 0.832347683900038 1 1
0.797624861090892 0.795728040781502 1 1
0.7909407453804 0.788443338151164 1 1
0.811666590397068 0.809442502411126 1 1
0.860487503183217 0.856817413852118 1 1
0.835459722583848 0.833313483624112 1 1
0.729335904244008 0.727563711486059 1 1
0.854204237511503 0.851557539602637 1 1
0.792482872615502 0.790387331044341 1 1
0.823462305856129 0.820867884070087 1 1
0.784868007401236 0.782879520625857 1 1
0.811944944693088 0.808382498324979 1 1
0.773365435164263 0.771399846848702 1 1
0.789952668029513 0.787773659862539 1 1
0.812786551676418 0.810863824088102 1 1
0.793392353945008 0.791667931348949 1 1
0.814413862308802 0.812190641538422 1 1
0.840809581453901 0.838813815233546 1 1
0.763448835686747 0.761550103841378 1 1
0.794534302118855 0.79250941583556 1 1
0.825366172693677 0.82265074712567 1 1
0.80788650441352 0.805590743535974 1 1
0.812278937896438 0.809969462909932 1 1
0.838138878566265 0.836123493664396 1 1
0.806917300655982 0.804938100591044 1 1
0.847131819494994 0.845113161292265 1 1
0.796033839192431 0.793742755149798 1 1
0.793881547363811 0.792134149923004 1 1
0.80564667588413 0.803540073437654 1 1
0.850796957830145 0.848685685201533 1 1
0.768947877788286 0.767373761914676 1 1
0.771747305612815 0.769800692545245 1 1
0.778856486571977 0.776875670367055 1 1
0.798945622214358 0.796867923597485 1 1
0.823284148495711 0.820968464450425 1 1
0.824211265836454 0.822052488838428 1 1
0.774275008568252 0.772073918424955 1 1
0.782512058046251 0.779809391194997 1 1
0.77158739469623 0.769601818123904 1 1
0.773484050200768 0.771142355098145 1 1
0.84547361012478 0.843102022623962 1 1
0.821989081896269 0.819866057954239 1 1
0.809552630456306 0.806933012107009 1 1
0.832973919484312 0.830789414473771 1 1
0.848988204470815 0.846967352929613 1 1
0.846960982295888 0.844915688681302 1 1
0.825152159289957 0.822855926265049 1 1
0.848794921659957 0.846430869674854 1 1
0.754540318894648 0.752705436138665 1 1
0.823619374103169 0.821754234884705 1 1
0.810946014697677 0.808881524388555 1 1
0.736398270145971 0.734632820083009 1 1
0.747783658663021 0.7456591930647 1 1
0.744816538566975 0.74282667470254 1 1
0.796626253256699 0.794648448169922 1 1
0.841896357109931 0.839698468873651 1 1
0.788870995677207 0.787116213574719 1 1
0.83770029410356 0.83575246703134 1 1
0.777681981176447 0.775424156313323 1 1
0.797366813263236 0.795315466202298 1 1
0.778968786020474 0.777211838310513 1 1
0.838931046139117 0.8367987486178 1 1
0.738169189036986 0.736280155398281 1 1
0.833506179884706 0.831451556437526 1 1
0.837413368086266 0.834328720895231 1 1
0.921376723831681 0.918949403126463 0 0
0.811601791132713 0.809556118917092 1 1
0.804568175693287 0.802781864930478 1 1
0.835267468712996 0.8334958460051 1 1
0.744894312897317 0.742665503675889 1 1
0.833081050563527 0.830456489911603 1 1
0.824814852609223 0.822305405162556 1 1
0.782090781721721 0.78001489904546 1 1
0.82143616140793 0.819355086446097 1 1
0.77290356053751 0.771001050991872 1 1
0.760194118621215 0.758442214754412 1 1
0.816415488128145 0.814409121261398 1 1
0.817896809670975 0.815300505844492 1 1
0.765987734840164 0.764285964833099 1 1
0.745017945411649 0.742883306954091 1 1
0.839169829257225 0.837249355663214 1 1
0.763506659004506 0.761872324188138 1 1
0.79290698173453 0.790744122006635 1 1
0.824993942573567 0.823054102931382 1 1
0.836054730326029 0.833977329628303 1 1
0.748753250902322 0.746649750227065 1 1
0.774744041408031 0.77278103913262 1 1
0.842207913616111 0.840318834216415 1 1
0.806618813706671 0.804256119114318 1 1
0.715316538115949 0.713437012982299 0 0
0.767842984396325 0.766133418628051 1 1
0.749464983000231 0.746481902499909 1 1
0.687623049498666 0.685610832974532 0 0
0.796004324697872 0.794292287557412 1 1
0.859051539538122 0.856679506135973 1 1
0.790757930674515 0.788808251680383 1 1
0.771991140598547 0.770054684117863 1 1
0.799774048078024 0.797606721412503 1 1
0.800595413723895 0.798265685360554 1 1
0.807630902646417 0.80566094919845 1 1
0.838479913442457 0.835808171976076 1 1
0.746564315643933 0.744783061187014 1 1
0.832396379749853 0.830344037190732 1 1
0.758722735279415 0.756567816984469 1 1
0.806496006795272 0.804553857776155 1 1
0.742692238865559 0.740791097975089 1 1
0.822173120419817 0.82013155284955 1 1
0.7962430411015 0.793970669417557 1 1
0.865289393231865 0.862601945465407 1 1
0.826493947969196 0.824359226746542 1 1
0.745856249464774 0.744099734497685 1 1
0.823415502259648 0.821257082368227 1 1
0.787300946719193 0.785658106471832 1 1
0.829351663469767 0.827395618129227 1 1
0.786106826365326 0.783743545769866 1 1
0.756343464196707 0.754488044274144 1 1
0.793688731579746 0.791850951837772 1 1
0.742115375483508 0.7404648295298 1 1
0.831637994695254 0.829469513497777 1 1
0.843449110066562 0.841492125556897 1 1
0.817911248112154 0.81562115805685 1 1
0.792007198024234 0.789411460969774 1 1
0.825032688472604 0.823032677415374 1 1
0.792914473514484 0.790760634544013 1 1
0.886538431466361 0.883710830145041 1 1
0.808317025749897 0.806159096015126 1 1
0.820812116795733 0.818739627377381 1 1
0.819259886157641 0.817265459643272 1 1
0.835941399959631 0.834113514004964 1 1
0.82299210865299 0.820834585236927 1 1
0.778147685476769 0.776212337724569 1 1
0.85618728024965 0.854140236149162 1 1
0.812017520965427 0.810100302373856 1 1
0.786750627799565 0.78480959931294 1 1
0.780750546835607 0.778564484270363 1 1
0.825242944558959 0.823025415691683 1 1
0.823716387960839 0.821751397099923 1 1
0.80883951205136 0.807230141547998 1 1
0.836285160120046 0.83405504632698 1 1
0.772825521786337 0.770984804798725 1 1
0.885653538386564 0.883183145236001 0 0
0.706308330578652 0.704817574289751 0 0
0.736401274984264 0.734601029761351 1 1
0.812533303863871 0.810252087764638 1 1
0.78239085492964 0.779584188305559 1 1
0.708058527775987 0.706169541210094 0 0
0.817503970867909 0.81573811101001 1 1
0.777246828803907 0.775591463383216 1 1
0.769766488849575 0.767898232983451 1 1
0.78043231188939 0.778518573574953 1 1
0.842203826820235 0.839843634721094 1 1
0.784588126541454 0.782321057132418 1 1
0.741751891434491 0.739994559521334 1 1
0.826666271987744 0.824686974756741 1 1
0.776814640354063 0.774725195703275 1 1
0.81603059868362 0.813941937010042 1 1
0.787941895181374 0.786013955722689 1 1
0.818315583679194 0.815806260236264 1 1
0.848135225521666 0.846015504698945 1 1
0.772851629689632 0.770518014132999 1 1
0.785564846900813 0.78331938643611 1 1
0.789019689311844 0.787243538923421 1 1
0.808029365252689 0.806066987515447 1 1
0.810209646527271 0.808187534438768 1 1
0.75266944149902 0.750514696908675 1 1
0.880644668847108 0.878202441405759 1 1
0.820147742498413 0.818136420252574 1 1
0.782202076914404 0.780279942166017 1 1
0.812315712201518 0.810174059644616 1 1
0.796112199174076 0.79428581624623 1 1
0.815041569347647 0.81283328526227 1 1
0.779953533857892 0.778032346241231 1 1
0.807315450716036 0.80556444147241 1 1
0.809061713177568 0.807054161923465 1 1
0.821198689660151 0.819573056002864 1 1
0.861354565995534 0.859493546753523 1 1
0.749327497793346 0.747557274546967 1 1
0.801461290866044 0.799510369969742 1 1
0.808017583708372 0.805960283551371 1 1
0.792234481502197 0.790534057350337 1 1
0.805977282253858 0.803950297992971 1 1
0.778556354749305 0.776724165419752 1 1
0.768625044813671 0.766849905203056 1 1
0.85218899062564 0.850069226613957 1 1
0.772112995482817 0.770377280271825 1 1
0.7429697212382 0.741021011636828 1 1
0.781270483957778 0.778992076437508 1 1
0.7712593330147 0.768833757437006 1 1
0.833614092400755 0.831345547414539 1 1
0.807644072163757 0.805912960708723 1 1
0.776709988055586 0.774865411433116 1 1
0.803945768083739 0.801957153363352 1 1
0.772569880823584 0.770212315596389 1 1
0.812431056189226 0.810368992266926 1 1
0.788648199551447 0.786377859096486 1 1
0.81508861234866 0.813272758074761 1 1
0.781082438941828 0.779376802364867 1 1
0.809111913243711 0.806755025828276 1 1
0.832057703305102 0.829863089065189 1 1
0.810563288500478 0.808622802842315 1 1
0.750422978624714 0.748151151706593 1 1
0.785055971134519 0.783212319165605 1 1
0.871023685103334 0.868575374621927 1 1
0.726998098082121 0.725335709496333 0 0
0.808663346904711 0.806694032254508 1 1
0.81299598512727 0.810506575133695 1 1
0.92212679371652 0.919735182125178 0 0
0.870826236768142 0.868836291702692 1 1
0.791283211108827 0.789516626940901 1 1
0.767185907448258 0.764957538869739 1 1
0.814231813466666 0.811977013494972 1 1
0.762463462033453 0.760545862966174 1 1
0.799690196038191 0.797802364079448 1 1
0.807962639058238 0.806106836484003 1 1
0.831934499518641 0.829633758908071 1 1
0.759798538942339 0.757857903898029 1 1
0.782188817776164 0.780096017800993 1 1
0.829517627893327 0.827232776106448 1 1
0.828434458801519 0.826203896413433 1 1
0.816429563882808 0.814549804614682 1 1
0.869107109102576 0.867102614045946 1 1
0.84405482948917 0.842011695636136 1 1
0.796664510409103 0.794710950658224 1 1
0.833331639176843 0.831525290378578 1 1
0.762327111274203 0.760647196443271 1 1
0.8016128504742 0.7995327237964 1 1
0.861186323008542 0.859247005403521 1 1
0.777948832498361 0.775781215097533 1 1
0.821244317586714 0.819216142028711 1 1
0.792275860603707 0.789779331192452 1 1
0.741062764264826 0.738851697639779 1 1
0.844846984218266 0.842390714582489 1 1
0.789233699312341 0.787377906021119 1 1
0.83451132211844 0.831689625467009 1 1
0.790914780182425 0.789075154557293 1 1
0.773320747119332 0.771712528257372 1 1
0.767061555683663 0.765011640899844 1 1
0.897876153077586 0.895204421446698 0 0
0.765519905616509 0.763530753388935 1 1
0.797928395950884 0.795498502700663 1 1
0.776270486073482 0.774117798834201 1 1
0.830153678398448 0.828185558900289 1 1
0.786870066101601 0.784689344784642 1 1
0.841241729637048 0.838991881320145 1 1
0.812072361746927 0.809854121554423 1 1
0.765039572055356 0.762758555138527 1 1
0.797153938145394 0.795211263524434 1 1
0.761150091621802 0.75944284459918 1 1
0.7677916835209 0.765682766885539 1 1
0.804811839402449 0.802578578239406 1 1
0.847157731306494 0.844817701052462 1 1
0.783216532638727 0.780928977775095 1 1
0.823144343378636 0.821081041647203 1 1
0.817248337544669 0.815494630050995 1 1
0.756119900781473 0.754404808193714 1 1
0.757746781133033 0.755944413765064 1 1
0.7958790067173 0.79365121659774 1 1
0.862341266439287 0.860314774170881 1 1
0.786996553540149 0.785147701822035 1 1
0.81165774448535 0.809729071143286 1 1
0.783538897747139 0.781822922742647 1 1
0.802107220112426 0.800098241828734 1 1
0.736679658977225 0.734874874068632 1 1
0.788973670693724 0.786347258522324 1 1
0.841226101673292 0.838264957112169 1 1
0.860687944898048 0.858230899505049 1 1
0.794328126986277 0.792040411585396 1 1
0.783466350540101 0.781423913211993 1 1
0.87329145610063 0.870924649498159 1 1
0.762250048901442 0.760222829423571 1 1
0.754223434678419 0.752467898148695 1 1
0.841285609976209 0.839444811951705 1 1
0.776157017423473 0.774033668668832 1 1
0.77089916493997 0.768605535183273 1 1
0.811758855613644 0.809788643847043 1 1
0.785826055754773 0.784059035021984 1 1
0.798704207604024 0.796625353776536 1 1
0.801106716425208 0.7992814384844 1 1
0.777665440861547 0.775727608776847 1 1
0.844460567647032 0.842084155993515 1 1
0.812419646986694 0.810482014500995 1 1
0.785469585796483 0.782603331625998 1 1
0.834837356396234 0.833196634566353 1 1
0.856993828183662 0.854793600688068 1 1
0.785743401278164 0.78409889154484 1 1
0.815135918455176 0.81261079439147 1 1
0.883719370313432 0.881661456942834 0 0
0.787421991305242 0.785566906914752 1 1
0.855804085877317 0.853128240685867 1 1
0.854358598686268 0.852256580411037 1 1
0.746907415584006 0.7447746401151 1 1
0.854819638010934 0.852214904253117 1 1
0.848994063516284 0.846939411762502 1 1
0.741497587770553 0.739351838213254 1 1
0.883360720978846 0.880735899502667 1 1
0.824741701933844 0.822463246050999 1 1
0.821440857673825 0.819322713447257 1 1
0.825352539760522 0.823294557916146 1 1
0.781058238393798 0.779184424099351 1 1
0.775704843270045 0.773636311290564 1 1
0.73514211704635 0.733234889335167 1 1
0.805693695090788 0.803773156732601 1 1
0.82904140121665 0.826905907470906 1 1
0.839302138687484 0.836546758019397 1 1
0.817182663475965 0.815428462466513 1 1
0.822683995591564 0.820546417101506 1 1
0.826059057569789 0.823988768052515 1 1
0.823586961792186 0.82192714845468 1 1
0.767053246962683 0.765125049386347 1 1
0.815132539607477 0.813215517751388 1 1
0.806488836292686 0.804881116135053 1 1
0.766837758590145 0.764678140830111 1 1
0.811435832073798 0.809214770811898 1 1
0.679886090947013 0.67821673869605 0 0
0.810668611189316 0.808467303114344 1 1
0.849038822756783 0.847182275630294 1 1
0.777439150221491 0.775641491687639 1 1
0.73152052188761 0.729880323172517 1 1
0.869315940340532 0.866501907175716 1 1
0.817850835909145 0.815994781396274 1 1
0.762008125931654 0.760278797523382 1 1
0.766860363935421 0.764930724459811 1 1
0.771745299711013 0.770097022344837 1 1
0.756932347830542 0.754873820206567 1 1
0.730994123697594 0.729065197278263 1 1
0.83438702819761 0.832564415869578 1 1
0.84084287250908 0.838170280785675 1 1
0.761158211292914 0.758102233765305 1 1
0.796196097755969 0.794125059337002 1 1
0.805581733365576 0.803576034820651 1 1
0.840969502580095 0.838767138833935 1 1
0.840952742310087 0.838719108854044 1 1
0.855439367550452 0.853372080671047 1 1
0.912301742147105 0.90991876352325 0 0
0.75636362394725 0.754551074713819 1 1
0.819265093303324 0.817391011062957 1 1
0.8548190036483 0.852443465486626 1 1
0.872723344701928 0.870553773875537 1 1
0.832790849586975 0.830807925348604 1 1
0.780400603886772 0.778069088143144 1 1
0.764507549718131 0.76257170519621 1 1
0.801097434803288 0.799121147762668 1 1
0.798679841605411 0.796374779224637 1 1
0.749640980863532 0.747645773644175 1 1
0.769709905855888 0.767447839097761 1 1
0.825206005521022 0.823501221081143 1 1
0.81894942773316 0.816930887581086 1 1
0.742992802550141 0.741231710200271 1 1
0.825045926930551 0.822822837348099 1 1
0.835672269926927 0.833295708112427 1 1
0.826212696717196 0.82360642863165 1 1
0.842619387886168 0.840916932111693 1 1
0.786265419837309 0.784406440417277 1 1
0.80749352199759 0.805875155463309 1 1
0.760382118086116 0.758675922110352 1 1
0.825242207270481 0.8231863058817 1 1
0.805803984916228 0.803255468081239 1 1
0.810158565088645 0.808320852416091 1 1
0.777130609253258 0.775256366850115 1 1
0.807938702681139 0.80536823256463 1 1
0.728995968704098 0.726524243289506 1 1
0.718194621682764 0.716704238320388 0 0
0.799409414814799 0.797333773325588 1 1
0.815514756326633 0.81384139341798 1 1
0.836442544105521 0.834276546549773 1 1
0.746489107687451 0.744603742579433 1 1
0.820886452643756 0.819032674346372 1 1
0.744574024575296 0.742951800982599 1 1
0.79592654337992 0.793766430167609 1 1
0.888313954762403 0.886312189260107 0 0
0.847094271827442 0.84512912581753 1 1
0.834085596492004 0.832121802245893 1 1
0.766730420470486 0.765021990599736 1 1
0.841726973626518 0.840138118474355 1 1
0.803019504006909 0.800197147124611 1 1
0.797053048066427 0.794734796724956 1 1
0.788412481283462 0.78643025602817 1 1
0.75492286851484 0.753306619414021 1 1
0.780325740466696 0.778906146805874 1 1
0.777555520402351 0.775273139373597 1 1
0.768768465247954 0.766722755199336 1 1
0.828040507665634 0.826116923953643 1 1
0.797670953060823 0.795417485973554 1 1
0.827164988414224 0.824882733318709 1 1
0.835804159416671 0.833797247153534 1 1
0.794033975552654 0.791862513381334 1 1
0.775262579713802 0.772695199575798 1 1
0.766022760508976 0.763945264892444 1 1
0.78932467055922 0.787728392429917 1 1
0.793292753985731 0.791716559891447 1 1
0.771028239671228 0.76902398512137 1 1
0.822399193374564 0.820461990413523 1 1
0.724641206707093 0.722463572050688 1 1
0.811863081712304 0.809215564372484 1 1
0.819698990442881 0.817305957238217 1 1
0.822640465864122 0.820502345367115 1 1
0.79857552270532 0.796588793228377 1 1
0.771786146630665 0.769703162334107 1 1
0.782061240123499 0.780056754084563 1 1
0.832404190332541 0.829829294504547 1 1
0.875316004575303 0.872515215493676 1 1
0.758659900195356 0.756389968792479 1 1
0.751733034762208 0.750088202742799 1 1
0.815527507213099 0.813659224172262 1 1
0.887196970613054 0.88479837628647 1 1
0.748922060572181 0.746797730054169 1 1
0.823393558234893 0.820172803500112 1 1
0.802262393653669 0.799760795393699 1 1
0.838681419757557 0.836912103975005 1 1
0.772234175377011 0.770531624544584 1 1
0.723000269203641 0.721211085289861 1 1
0.746315216034818 0.744206531716619 1 1
0.710168510332655 0.70806983804369 1 1
0.818213449883818 0.815956754644532 1 1
0.803146977592538 0.80101006273727 1 1
0.803845685830759 0.80179292386921 1 1
0.796504065348542 0.794654338848587 1 1
0.788249778559332 0.786447302269269 1 1
0.854936226273965 0.852787876775522 1 1
0.870330897169028 0.867921954884764 1 1
0.77755430933975 0.775407046418083 1 1
0.74082020199378 0.73900136755499 1 1
0.741066796724117 0.739385763729579 1 1
0.886654669706131 0.883940641688019 0 0
0.77238429456519 0.770529286890413 1 1
0.800271930004951 0.798285231158555 1 1
0.754500090048156 0.752781910004515 1 1
0.779353900046163 0.777098874991545 1 1
0.807853346928553 0.805588939847874 1 1
0.746498761593269 0.744067656627492 1 1
0.75253137665922 0.750328889827517 1 1
0.865379684644379 0.861680090026877 1 1
0.798216557901595 0.796178113967832 1 1
0.736749665977038 0.734349683284214 1 1
0.779376878591868 0.777641781929629 1 1
0.798914796800072 0.79702678870587 1 1
0.760660799791568 0.758766518780947 1 1
0.798660095624893 0.796514316845585 1 1
0.82445348311923 0.822631808405903 1 1
0.885612116545529 0.883765879735817 0 0
0.78103372475426 0.779266507706557 1 1
0.810197636937518 0.807988385707201 1 1
0.831905157613616 0.830062527053458 1 1
0.823144682748655 0.821144936636817 1 1
0.785751725169453 0.783541523665055 1 1
0.814143832335215 0.811892560057514 1 1
0.753350188100971 0.751480512388471 1 1
0.827322923426162 0.824551791924371 1 1
0.808369030876782 0.806120661438917 1 1
0.793243574949165 0.791505110717751 1 1
0.860830094930352 0.858902312871818 1 1
0.734332709015273 0.732529478197323 1 1
0.831428234246902 0.829010311735301 1 1
0.799737317508025 0.796625810243132 1 1
0.778290504493943 0.776168426434955 1 1
0.765956873185138 0.764045646890286 1 1
0.819972429759744 0.817769586854148 1 1
0.751587263004059 0.749644646960165 1 1
0.845498772433719 0.843790159873787 1 1
0.839505893300257 0.837700442993461 1 1
0.840300846909914 0.837938633552657 1 1
0.768101380183775 0.766210408165925 1 1
0.746373898010677 0.744405538500643 1 1
0.793285808212079 0.790981817787975 1 1
0.808609318067092 0.806620876438851 1 1
0.769909198890357 0.767824124173129 1 1
0.857893477092946 0.855164781760761 1 1
0.759740211902955 0.757579323847397 1 1
0.791371803521011 0.789310454638165 1 1
0.794593410329081 0.792634599275586 1 1
0.785850131272329 0.783621693528374 1 1
0.838707530800772 0.836709336024046 1 1
0.787935382444669 0.785862561204986 1 1
0.779142959134316 0.776138735284565 1 1
0.813255264396 0.811533702098021 1 1
0.792311149047802 0.790022872810058 1 1
0.791628394284086 0.789526785014168 1 1
0.793872600436438 0.79163210808309 1 1
0.822500093078845 0.820840841081445 1 1
0.837504529442353 0.835538253300893 1 1
0.838037661829361 0.835781212622877 1 1
0.819959448158161 0.818094063633421 1 1
0.764491621909738 0.762520569324382 1 1
0.835986981622402 0.833693767168762 1 1
0.825363408673269 0.822872824025101 1 1
0.800054078174739 0.797918025996277 1 1
0.825910199689984 0.824048798973692 1 1
0.786568433672554 0.7844762798145 1 1
0.81092709408517 0.808641613251746 1 1
0.837930508315085 0.836265870744852 1 1
0.874438158786566 0.871987849945852 1 1
0.757647804087658 0.755976978551941 1 1
0.824305035358495 0.82231762414064 1 1
0.779321807025343 0.777629416810407 1 1
0.770821159444402 0.768390564208847 1 1
0.863451428373172 0.861456214365878 1 1
0.754971485267414 0.752992770392188 1 1
0.810889904858324 0.808906443796809 1 1
0.796626851803688 0.793611455740254 1 1
0.784305762245262 0.782151295234761 1 1
0.783399171644864 0.780809371090008 1 1
0.872022902079004 0.870208012977583 0 0
0.861234776848177 0.858786231042962 1 1
0.849214783546709 0.847377824821282 1 1
0.757864301175818 0.756153904541457 1 1
0.793512596392495 0.791456609189231 1 1
0.787079777903348 0.784858943433827 1 1
0.800633743179439 0.798717750233504 1 1
0.884938653560136 0.882661287585917 0 0
0.841456835673491 0.838759817641485 1 1
0.824538551206962 0.821920280826528 1 1
0.74769011584151 0.745745620516822 1 1
0.823937326994307 0.821243314212174 1 1
0.790079075579392 0.7883643815985 1 1
0.82357548037414 0.821513012726988 1 1
0.80261878956026 0.800617489140041 1 1
0.755596644333998 0.753420065573527 1 1
0.823055051058897 0.820946031527328 1 1
0.821279616888223 0.818715228443281 1 1
0.782088654765485 0.779655755130154 1 1
0.789449535645298 0.787555578514414 1 1
0.767107637499751 0.765228320996216 1 1
0.808679978193799 0.806824152546748 1 1
0.797007703076475 0.794718420882829 1 1
0.785535908536186 0.783277091651663 1 1
0.872440452288968 0.870269206199314 1 1
0.8188610109249 0.816500454690845 1 1
0.738789907634075 0.736267278130793 1 1
0.818844721977944 0.816706752366443 1 1
0.771931721084409 0.769317865087532 1 1
0.834712536299157 0.832692011861445 1 1
0.810516916242744 0.808879040277889 1 1
0.785186894993513 0.783276545628833 1 1
0.79949706214355 0.797436987462597 1 1
0.833500996771557 0.83118433649741 1 1
0.830050968379185 0.82754877913606 1 1
0.821262912994876 0.818865081021214 1 1
0.776452749713365 0.774279879919456 1 1
0.881006054208045 0.87849509959767 0 1
0.791614292976384 0.789397713474386 1 1
0.81064592595941 0.808207528391857 1 1
0.847837342606678 0.845968411135687 1 1
0.803178169784202 0.801179260997075 1 1
0.744698919691115 0.742974793363613 1 1
0.797323608338428 0.795201620792569 1 1
0.785188015080842 0.783495225951717 1 1
0.825407364112196 0.823263988659297 1 1
0.803760389432979 0.802195169938535 1 1
0.770428082619319 0.768586008352709 1 1
0.722891804296948 0.72065869988359 1 1
0.793510360272542 0.791613348897919 1 1
0.841797559728463 0.839904552568419 1 1
0.820176559943479 0.817757916130807 1 1
0.842785132025466 0.840504415602108 1 1
0.813471856529036 0.811122657361334 1 1
0.829596405381556 0.827485516507005 1 1
0.819879544701611 0.817874699858649 1 1
0.807292828887877 0.805470615218358 1 1
0.851778285616266 0.849852630721999 1 1
0.786134606715434 0.784205085373375 1 1
0.80554624684901 0.803501046630436 1 1
0.845698758045131 0.84344391485511 1 1
0.77476356427814 0.772897646568438 1 1
0.770545311290953 0.768602175640067 1 1
0.751351989360358 0.749538542375266 1 1
0.784394451749666 0.782692077804763 1 1
0.825431200799848 0.823042002789119 1 1
0.783597372927946 0.781702865750557 1 1
0.847636631956394 0.844656643631692 1 1
0.824383973669292 0.82217311081581 1 1
0.839733852929413 0.837522625079393 1 1
0.7826604180909 0.77992986656032 1 1
0.800750035828242 0.799002698730148 1 1
0.804702064962011 0.802705322411633 1 1
0.790671841968398 0.788927927289817 1 1
0.798630312716802 0.796572004746335 1 1
0.794034989391071 0.792147233729865 1 1
0.826598473230594 0.824157586570622 1 1
0.800550103206915 0.798889476571816 1 1
0.766699497269883 0.764737225315843 1 1
0.808753961226427 0.806379327408857 1 1
0.831644971918478 0.829576949588731 1 1
0.849422071173623 0.84734297897283 1 1
0.794405570911964 0.791748914312718 1 1
0.856852036605616 0.85399924403548 1 1
0.831708989207435 0.829116128003096 1 1
0.794496217267853 0.792381301137848 1 1
0.827351803385943 0.825222424840673 1 1
0.810647777945447 0.808664319883056 1 1
0.838514234960915 0.836724241139024 1 1
0.808201547543941 0.805567365240497 1 1
0.810652135022894 0.80890579122784 1 1
0.796104375443479 0.794282423150776 1 1
0.79025588340175 0.788235174912252 1 1
0.743676485624923 0.741779134021946 1 1
0.760428995327914 0.758518015189504 1 1
0.839043537455647 0.837229950179697 1 1
0.771088597848421 0.769411781353427 1 1
0.881081400491211 0.878948871940758 0 0
0.820601953563301 0.818505529219576 1 1
0.813330031472177 0.811363339804633 1 1
0.808295261682189 0.806326671746035 1 1
0.882327695775167 0.880224083545727 0 0
0.773141161507492 0.770987512781432 1 1
0.805165883057975 0.803284044371536 1 1
0.806729737841295 0.804076266922987 1 1
0.754036002768594 0.751566483445905 1 1
0.789636979650124 0.787361543713572 1 1
0.73989538059869 0.738277979367551 1 1
0.739046371336443 0.737174523866039 1 1
0.76054181096478 0.75872420935772 1 1
0.821207463858766 0.819098602097255 1 1
0.824961027865812 0.822986117536604 1 1
0.785957515519802 0.784396744524109 1 1
0.852319246615482 0.85002698374827 1 1
0.792511074499612 0.789822473379254 1 1
0.794702508843881 0.792868594934812 1 1
0.774743686524838 0.77299709285201 1 1
0.80582944849289 0.803805513812384 1 1
0.82302587702209 0.821126338879429 1 1
0.790920001746193 0.788910146342214 1 1
0.74578230216576 0.744053617700802 1 1
0.812299542360115 0.810230083382814 1 1
0.782131015665022 0.779395584258025 1 1
0.816587324605062 0.813971396289417 1 1
0.779738087928289 0.7774484295186 1 1
0.817628194674062 0.815368348962982 1 1
0.822884393422495 0.820427844025728 1 1
0.832645451391372 0.830551389887249 1 1
0.750029920824963 0.748100399314332 1 1
0.762820198328066 0.76074966703426 1 1
0.767315295464969 0.765079754531039 1 1
0.736527659344579 0.734569302764061 1 1
0.81948666195766 0.817453572832597 1 1
0.806277213515988 0.804353427659347 1 1
0.82665633088374 0.824489219016371 1 1
0.772109169818302 0.770309642249095 1 1
0.830461559167425 0.827762111860898 1 1
0.808048104900867 0.805918345892525 1 1
0.82549091871883 0.823414117880709 1 1
0.821118958248302 0.819303335095408 1 1
0.775785674958776 0.774090542321523 1 1
0.726191739287163 0.723956269708706 1 1
0.767313200134529 0.765036937357985 1 1
0.744590461740115 0.742820037119298 1 1
0.756533892683544 0.754721687571149 1 1
0.75336314731599 0.751172017100882 1 1
0.7927905818433 0.79111199132963 1 1
0.80222818106836 0.80060274694126 1 1
0.778810861489894 0.776495098487794 1 1
0.746363924878672 0.744448812102735 1 1
0.779554640414476 0.777652454723636 1 1
0.81205746380889 0.8103811381179 1 1
0.759377042871571 0.757003467009507 1 1
0.773546526773717 0.77171965779679 1 1
0.848345429397837 0.845753616611286 1 1
0.78438834067735 0.782688260292483 1 1
0.823254215144489 0.82098005771541 1 1
0.90218609823299 0.900317737320219 0 0
0.811695477198877 0.808830692362861 1 1
0.748546497021564 0.746716846833896 1 1
0.771839684395306 0.769750622620998 1 1
0.831351882102953 0.829175742467168 1 1
0.768589332688331 0.766539139224512 1 1
0.765017846240386 0.76310379056809 1 1
0.786695034740661 0.78477139747662 1 1
0.783222987220548 0.781022777519393 1 1
0.81439534209244 0.812496027689476 1 1
0.772362991188779 0.770667024229213 1 1
0.838256074602139 0.836588572645488 1 1
0.842041758142053 0.839636940462253 1 1
0.837816673708552 0.835848424811996 1 1
0.752161761489218 0.750445936352488 1 1
0.829891452172597 0.827866518754794 1 1
0.805928518955002 0.804061195879856 1 1
0.759523942435368 0.757420736318407 1 1
0.748449746094898 0.74673523026039 1 1
0.75593251814688 0.754157673005586 1 1
0.831127876187313 0.828839356841307 1 1
0.819379930543567 0.817396773921785 1 1
0.810739228581922 0.808834859882687 1 1
0.786392607378545 0.784303841271968 1 1
0.772904453629524 0.771005221770699 1 1
0.770348291033413 0.768207689099167 1 1
0.815487136435777 0.813106991629705 1 1
0.841389442536716 0.839170643155042 1 1
0.809602233738337 0.807589037392108 1 1
0.770206388850477 0.768141737225145 1 1
0.795625839453804 0.793874443546107 1 1
0.862114063528195 0.860087178149592 1 1
0.85403063455211 0.85192099300321 1 1
0.816513851347215 0.814327264637852 1 1
0.768507777224691 0.766623315985414 1 1
0.843694113873565 0.840824505143311 1 1
0.841454555520682 0.839122750420717 1 1
0.818019376302467 0.815456571044235 1 1
0.798301545288931 0.79648625701488 1 1
0.764367513418929 0.762653753372834 1 1
0.778300054219854 0.775815431767688 1 1
0.802414915999723 0.799268539625211 1 1
0.815636652358255 0.813487335086533 1 1
0.831323779773036 0.829532949698753 1 1
0.813552710341417 0.811472180402001 1 1
0.830033602245867 0.827568228420109 1 1
0.823912509387949 0.82222552147349 1 1
0.773867989564735 0.771776671148433 1 1
0.732632009487586 0.730883502376926 1 1
0.825362917304407 0.823369929757029 1 1
0.732283528845128 0.730304720979398 1 1
0.856863407396452 0.854867802349285 1 1
0.798091867912177 0.795984376626174 1 1
0.803505345385312 0.801260851210168 1 1
0.854744042412572 0.852590532108469 1 1
0.776223083574867 0.774122553771484 1 1
0.900018732196489 0.897693819939101 0 0
0.827857794027995 0.825477861657379 1 1
0.780332435300686 0.778326537991061 1 1
0.780899539303335 0.778888152208751 1 1
0.863572124741408 0.861341554567616 1 1
0.784600256537339 0.782171470149481 1 1
0.791663320082654 0.789679033356709 1 1
0.810644261511501 0.808933701822203 1 1
0.717105315120992 0.715125473615728 0 0
0.828553744733518 0.826429106586065 1 1
0.838030932163503 0.836025145864193 1 1
0.788179316425355 0.786018847423671 1 1
0.742986624155926 0.740831458452838 1 1
0.824432259807447 0.822145423806911 1 1
0.806968780140673 0.805025519960918 1 1
0.771351605770436 0.769372620581156 1 1
0.94044667185556 0.937906445369487 0 0
0.810329154307617 0.808500354542145 1 1
0.745188956843721 0.743256476867924 1 1
0.830388380898587 0.82831802609903 1 1
0.718328324538685 0.716888127277728 0 0
0.82897714902912 0.826944891990249 1 1
0.78516418647081 0.782771691877913 1 1
0.85790725876561 0.855606085292928 1 1
0.796926236903859 0.794485688986496 1 1
0.812223553229443 0.810050739056249 1 1
0.799797842261826 0.797610141802869 1 1
0.773534183356437 0.771553219108018 1 1
0.802692261163845 0.800318648779028 1 1
0.854460551725101 0.85239242428841 1 1
0.780141461105836 0.778083025420731 1 1
0.836650858884631 0.834886586092027 1 1
0.813703341826528 0.811821545767956 1 1
0.790493080183514 0.788824078440749 1 1
0.818201682059151 0.816321455905179 1 1
0.848848392576513 0.846974183933275 1 1
0.766040967691633 0.76373910781768 1 1
0.752043058170147 0.750096336014299 1 1
0.817156698916798 0.815138256357566 1 1
0.774075984671303 0.772393419769175 1 1
0.768143750217209 0.766253728888177 1 1
0.768588311999457 0.76615629975844 1 1
0.735580444122697 0.733409211503986 1 1
0.78711277278189 0.785195369074582 1 1
0.824165326490264 0.822166369437809 1 1
0.804060120195909 0.801983070583978 1 1
0.807019859551046 0.805410531101571 1 1
0.748996414895899 0.747037240888622 1 1
0.845579031584639 0.843696412349955 1 1
0.747498682857063 0.745555250434066 1 1
0.700789174732122 0.698916834234196 0 0
0.872469224965976 0.870266637568997 1 1
0.758323329039419 0.755573155785862 1 1
0.814329877610128 0.812037861160387 1 1
0.771697252196268 0.769580482607715 1 1
0.718876485074257 0.717145884858121 0 0
0.773689258660802 0.771499902362431 1 1
0.782321217946805 0.779439310003674 1 1
0.785014348942049 0.782974799088811 1 1
0.78286083286849 0.780803554789259 1 1
0.871401549473375 0.868966173524348 1 1
0.809406941971793 0.807617691425307 1 1
0.799819843770901 0.797419394068262 1 1
0.791240661055531 0.789709476703578 1 1
0.757850126463058 0.755929240363186 1 1
0.809220022891629 0.807197575678719 1 1
0.758298873638507 0.756458313130131 1 1
0.894600461967254 0.892514413044926 0 0
0.772620673369744 0.770737496517185 1 1
0.77459465320154 0.772764240729722 1 1
0.842495282049403 0.840524632333699 1 1
0.783731572702518 0.782031028703117 1 1
0.792633621859724 0.789892884422617 1 1
0.841807634190908 0.839964567572851 1 1
0.829473078806529 0.82763837749037 1 1
0.804041662426329 0.802304460701138 1 1
0.758653894785064 0.756582542221089 1 1
0.79137029819441 0.789296164504799 1 1
0.78799393566823 0.786193275594963 1 1
0.764804298839239 0.763322749015097 1 1
0.80154788221435 0.799706549823238 1 1
0.873363105643975 0.870293826662558 1 1
0.843792924487685 0.841935826136902 1 1
0.775575420497045 0.773984457730483 1 1
0.774784647928062 0.772792410543535 1 1
0.82921388472744 0.826531863729138 1 1
0.865799614364783 0.86272215866591 1 1
0.743961209231665 0.742073151164538 1 1
0.786434877397592 0.784658502328561 1 1
0.737931273116707 0.736289445006765 1 1
0.781187162002965 0.778809301854917 1 1
0.861437856260572 0.858892291203297 1 1
0.847996699811074 0.845818531620272 1 1
0.795758720344174 0.79360814991556 1 1
0.844002722042619 0.841536639527481 1 1
0.723279414979785 0.721213437812929 1 1
0.813211247339433 0.8112793789569 1 1
0.817720171459274 0.815475438977093 1 1
0.807061913936089 0.805366143358242 1 1
0.853565897218091 0.851121136116209 1 1
0.80089988401105 0.798768898842662 1 1
0.788300002120001 0.7863632346653 1 1
0.775205897255522 0.772923633065486 1 1
0.825411687326564 0.823296046401397 1 1
0.804718483140041 0.802528031304913 1 1
0.817553739344276 0.815603579645292 1 1
0.795146406075434 0.792786422910004 1 1
0.744301970480246 0.742475453454691 1 1
0.806366388855923 0.804337435379503 1 1
0.834949091200914 0.832877855095527 1 1
0.810654038595197 0.808488524303123 1 1
0.823771173260253 0.821116737631681 1 1
0.807827190488163 0.805993786567369 1 1
0.772380951024794 0.770251894844923 1 1
0.801764827217695 0.799918409234053 1 1
0.758455224757696 0.756219152036005 1 1
0.750690219818021 0.749016418873577 1 1
0.818281150464023 0.815726350577289 1 1
0.796492403459995 0.793697957780922 1 1
0.813143124793495 0.811242815576829 1 1
0.853902882548798 0.851901875743669 1 1
0.844999425454366 0.842757841636161 1 1
0.805934657509867 0.803981633846959 1 1
0.794426019844089 0.792259854229754 1 1
0.800695185273604 0.798937649396181 1 1
0.828840372228211 0.826586852626495 1 1
0.807568981564816 0.805102046025266 1 1
0.781181886863966 0.779216819530401 1 1
0.831539366415258 0.829415173475739 1 1
0.762374546543449 0.76017554491767 1 1
0.773827258499969 0.771951340493377 1 1
0.839676797242818 0.837913861474609 1 1
0.842921944341864 0.840547581878147 1 1
0.812704134124536 0.810993643263016 1 1
0.799785524165734 0.797537514323783 1 1
0.824366854385835 0.822341374269216 1 1
0.751699392070414 0.749524862964543 1 1
0.833700163415176 0.83100102958277 1 1
0.725527668713472 0.723253428780843 1 1
0.811207033468946 0.808992705398589 1 1
0.794501744979349 0.792591540304794 1 1
0.85139310971198 0.84933525049159 1 1
0.795837037114504 0.793566793144666 1 1
0.76699874611507 0.764927021792049 1 1
0.800314899949904 0.798425398265226 1 1
0.838622549491694 0.836589797263521 1 1
0.817830547804001 0.815920821757069 1 1
0.84789888613627 0.84486939281509 1 1
0.779862532036554 0.77784766096025 1 1
0.772218586190021 0.769860321553444 1 1
0.790086282718076 0.787860289049803 1 1
0.858271798048465 0.856026358739465 1 1
0.817189542559038 0.814946207843081 1 1
0.77560269501495 0.773670306050967 1 1
0.762770522969635 0.760609429992373 1 1
0.741449647800379 0.739148594281856 1 1
0.838929973941791 0.836228256806412 1 1
0.852057567434864 0.850023425736488 1 1
0.726397042452283 0.724629917115059 1 0
0.784840129513561 0.783049428887274 1 1
0.796117648461402 0.79418973123438 1 1
0.862311094944615 0.860126101908418 1 1
0.826198382012196 0.824198238830414 1 1
0.893008699349589 0.890287732640214 1 1
0.78876116583562 0.786793732602733 1 1
0.770983388464389 0.769118952823742 1 1
0.798744771721054 0.796652481831086 1 1
0.781733690291413 0.779535084949271 1 1
0.855730239661574 0.853506850494316 1 1
0.765266235011876 0.763355296528605 1 1
0.807004893717159 0.805004916801717 1 1
0.783035666579789 0.781181363987443 1 1
0.787824865444742 0.785721797231169 1 1
0.788327945918444 0.78602050443729 1 1
0.823102104403201 0.821005142393619 1 1
0.764424076219384 0.762443410408284 1 1
0.778850602066218 0.776257910883799 1 1
0.769087751509188 0.767517739928402 1 1
0.851277525369829 0.849375079879325 1 1
0.6905062920793 0.68881127771957 0 0
0.708011942024902 0.706083997003257 0 0
0.829113070110762 0.827417805243688 1 1
0.782988996052523 0.781077560034889 1 1
0.896014092953463 0.893837469219023 0 0
0.77466223063913 0.772775157392153 1 1
0.843583399384549 0.841286043960461 1 1
0.806289618143816 0.804242469398789 1 1
0.696934938477823 0.695203513302633 0 0
0.851194978118019 0.848868747868874 1 1
0.809022737013055 0.806978974803137 1 1
0.853945569561652 0.851659694684981 1 1
0.785933797666768 0.783670832972453 1 1
0.75680777529887 0.75486561293262 1 1
0.795616538687306 0.793567151765433 1 1
0.833583538992826 0.830787442573533 1 1
0.826924480077089 0.824520808906569 1 1
0.825538306172393 0.823583362307334 1 1
0.773992657856646 0.771938737545984 1 1
0.821059818142348 0.818870846350678 1 1
0.813970927891741 0.811700627828464 1 1
0.783244423818743 0.781060700414683 1 1
0.834197658634227 0.831990123987108 1 1
0.790449038073367 0.788210571125673 1 1
0.735453861465548 0.733491605285374 1 1
0.83466702275782 0.832644866555743 1 1
0.731167879398423 0.729197171569496 1 1
0.764360795815342 0.762278129354542 1 1
0.804643213065908 0.802285354279085 1 1
0.822620044442671 0.820277756900675 1 1
0.768067232859833 0.766476023790325 1 1
0.802674226686779 0.800802176278092 1 1
0.807657143833109 0.805780670594495 1 1
0.798712334401605 0.796682545748077 1 1
0.767535269351092 0.765255774108476 1 1
0.782697601956357 0.780733691189128 1 1
0.815412459339523 0.813512634761884 1 1
0.818566835868406 0.816543917184325 1 1
0.844784224353491 0.842457975675171 1 1
0.868737755070327 0.866836676588729 1 1
0.800704347173778 0.798993398180021 1 1
0.756675430555329 0.754916203881928 1 1
0.794110619159093 0.792385450387637 1 1
0.808037264722554 0.806097966321581 1 1
0.860809329317082 0.858297498457958 1 1
0.848770839293956 0.846751622917041 1 1
0.747129474340533 0.745168805842043 1 1
0.81994639739308 0.818310272230658 1 1
0.862562705544264 0.860691333206414 1 1
0.77353657471432 0.771536270955626 1 1
0.793934718901855 0.79196959555323 1 1
0.778506019828445 0.776319911650796 1 1
0.820810169593598 0.818721525073898 1 1
0.76723326033156 0.764446128201553 1 1
0.819432010590923 0.817495497635141 1 1
0.743932475616451 0.741673116238102 1 1
0.856145241345089 0.854076072691914 1 1
0.808015183314045 0.806048499227253 1 1
0.767248639933126 0.765124095907756 1 1
0.771149621509478 0.769255314602697 1 1
0.823649882087407 0.82129657430933 1 1
0.7655988166725 0.763483444387379 1 1
0.866307966415297 0.864125308299682 1 1
0.762208810242527 0.759990655295304 1 1
0.802615271582825 0.800896807693141 1 1
0.817504744321461 0.815792246909677 1 1
0.777664533392257 0.775724784633575 1 1
0.789615665828617 0.787708816495604 1 1
0.741972445658025 0.740263029202028 1 1
0.768483673148043 0.766629434994612 1 1
0.72559862559198 0.72383284330367 1 1
0.768513415238349 0.766848620903185 1 1
0.749425790546657 0.747586633889619 1 1
0.823200080281692 0.821027252930415 1 1
0.707228282524157 0.705138730766853 0 0
0.845552238623836 0.843079326774999 1 1
0.762591338959189 0.760648807638847 1 1
0.746127148870802 0.7442106264324 1 1
0.873518793451654 0.870761056845061 1 1
0.742900776403381 0.740709569734801 1 1
0.812995176954253 0.811170475626493 1 1
0.851371848687079 0.849455216552423 1 1
0.795761743071904 0.793706624944346 1 1
0.791456020167458 0.78905633335152 1 1
0.766924898570708 0.765290473259996 1 1
0.73193780038977 0.730274938059795 1 1
0.799652253026018 0.797702579919106 1 1
0.807581787255215 0.805364149024163 1 1
0.753602147777814 0.751169515984284 1 1
0.804914098816257 0.802821385907169 1 1
0.855087933441784 0.852668148097605 1 1
0.822746413859155 0.820926470902127 1 1
0.790331804977003 0.788115445773577 1 1
0.796004665498205 0.793831387474141 1 1
0.749659764050669 0.747831737818112 1 1
0.863928543931101 0.861912304915729 1 1
0.769188318725966 0.767635471870566 1 1
0.778914510078423 0.776917080148032 1 1
0.7537018649443 0.751966444103494 1 1
0.776549336128225 0.774772556589061 1 1
0.823225229606728 0.821485270889989 1 1
0.778311384114777 0.776442836847004 1 1
0.873954676751957 0.871340741088283 1 1
0.778669698162116 0.776619404564394 1 1
0.847029346047133 0.844768193005105 1 1
0.771343302965572 0.769380641765393 1 1
0.775330299586993 0.773102132735395 1 1
0.807832572126144 0.805313433926689 1 1
0.759722196782016 0.757761316030686 1 1
0.803834230309914 0.801593253830687 1 1
0.768506258492221 0.766456663801355 1 1
0.745754338984037 0.743896285710583 1 1
0.802608360773916 0.800471900633976 1 1
0.822167298631467 0.819618205508626 1 1
0.789128010960066 0.787045185339095 1 1
0.840206110996466 0.838441119890749 1 1
0.79547483395029 0.793510222840955 1 1
0.816739626243197 0.815103520697049 1 1
0.850061711995209 0.847999946462718 1 1
0.777657188941011 0.775626673880498 1 1
0.772794215887967 0.770849398632844 1 1
0.813791066382126 0.810942079069617 1 1
0.833318003329927 0.83051856339654 1 1
0.82323512441621 0.821124980399671 1 1
0.821092461175467 0.819181909471625 1 1
0.829476190034211 0.826812776467639 1 1
0.844024944136217 0.842002466200551 1 1
0.799343539816023 0.79731393063776 1 1
0.872897848222504 0.870383535483145 1 1
0.781200139442633 0.779662021240159 1 1
0.795760745933433 0.793569415254835 1 1
0.814344130764088 0.81209439388116 1 1
0.77202333277508 0.769937856474646 1 1
0.795683177925162 0.793868128113898 1 1
0.804307830252289 0.801900123159452 1 1
0.795626297401375 0.793871224173045 1 1
0.78667603797604 0.785060730150939 1 1
0.719396760051415 0.717729761744838 0 0
0.830923831728362 0.828686331574332 1 1
0.795617400950949 0.793050493168974 1 1
0.811678330626555 0.809690858089888 1 1
0.761065703640029 0.759298387299533 1 1
0.784866133515534 0.78310090249036 1 1
0.775487742502238 0.773244462144119 1 1
0.789320604856802 0.786741447578516 1 1
0.831239074260096 0.82883419755799 1 1
0.875143927866472 0.873024084122281 0 1
0.761685285823118 0.758929425920202 1 1
0.895008660663644 0.892628785022374 0 0
0.670883871821306 0.669222120743609 0 0
0.754179022100151 0.752349053061216 1 1
0.789559675391964 0.78781476601855 1 1
0.799675586959587 0.79681542215045 1 1
0.869214884526063 0.867209321282896 1 1
0.847343365029635 0.845010588315405 1 1
0.741412507282447 0.739293333444272 1 1
0.78452451205035 0.782523314124722 1 1
0.760305998331523 0.758469751112801 1 1
0.790636891700877 0.788742874639486 1 1
0.861033250412135 0.858866986564209 1 1
0.876530363240372 0.873762626898936 1 1
0.852132508303366 0.850052333381885 1 1
0.815165944931845 0.813231206420318 1 1
0.769892510659758 0.768043091924408 1 1
0.777403672567646 0.775300409764356 1 1
0.822865198049808 0.821012854164872 1 1
0.774570616793512 0.772414749728834 1 1
0.772690730151223 0.770548920843167 1 1
0.741702792013979 0.739711988728138 1 1
0.827932806637153 0.826163006981772 1 1
0.818585521594194 0.816471327965276 1 1
0.772029066704233 0.769346421041261 1 1
0.826041417074505 0.823899483232998 1 1
0.812663039128646 0.810553739771269 1 1
0.764089176990747 0.7621306512505 1 1
0.823078726844888 0.82054397266461 1 1
0.761627562059727 0.759597344548245 1 1
0.844042790029363 0.841989330915613 1 1
0.791403713798692 0.789838496389052 1 1
0.803016033263938 0.801394519185232 1 1
0.708369845401455 0.706354067461473 1 1
0.748575509588306 0.746614426602066 1 1
0.769732438763936 0.767999021576289 1 1
0.793339506030253 0.791167057232552 1 1
0.795684210229724 0.793761903214196 1 1
0.801960631011844 0.799991320161328 1 1
0.82009068347635 0.817915600769546 1 1
0.697046936157981 0.695479104133324 0 0
0.820101002627744 0.818255173685542 1 1
0.790140972293289 0.787825186952612 1 1
0.857544162669335 0.855179583316344 1 1
0.815231535929824 0.813252658843985 1 1
0.857013546411632 0.85526345883249 1 1
0.803041245163803 0.800533025819544 1 1
0.805630075400185 0.80385397851293 1 1
0.831147206882018 0.828928820303408 1 1
0.820847390877775 0.818786700749298 1 1
0.796192068620718 0.794088373746109 1 1
0.805075513036241 0.802320300734426 1 1
0.788011237280801 0.786105756354819 1 1
0.745475955413735 0.743513638924023 1 1
0.840982260902025 0.838630594014954 1 1
0.75640596931825 0.754408548103358 1 1
0.800930181939386 0.798315558257404 1 1
0.805704851300793 0.803648394833804 1 1
0.770084554852064 0.768185991894663 1 1
0.801568638914747 0.799561052305622 1 1
0.748546159139677 0.746939474157885 1 1
0.826626326005316 0.824640201183571 1 1
0.85482847326864 0.852243112456895 1 1
0.848464968233975 0.846419145179413 1 1
0.798181229006813 0.795894500615858 1 1
0.7747248218629 0.773207518835654 1 1
0.850620108724175 0.84782909341905 1 1
0.771388775522975 0.769711326200969 1 1
0.774103291666234 0.772099339493652 1 1
0.764621960338215 0.762612451207563 1 1
0.815597038236659 0.813277652041038 1 1
0.810716074473415 0.808634689710488 1 1
0.787686343116436 0.785888486784113 1 1
0.799099496852631 0.797220655849968 1 1
0.76864079173414 0.766797818318554 1 1
0.783263574331378 0.78117146948276 1 1
0.74140404571358 0.739483473382058 1 1
0.853666541603794 0.850922833807982 1 1
0.848097728537959 0.846237849966277 1 1
0.787569874058575 0.785787427322613 1 1
0.80405882449462 0.802091066254474 1 1
0.812591625509107 0.810854524773502 1 1
0.789985088700179 0.788205403681511 1 1
0.781640367201933 0.779326645216142 1 1
0.839481141959021 0.837627160339706 1 1
0.803644289162751 0.801898369660869 1 1
0.80077771709867 0.798927934722719 1 1
0.804699375843599 0.802215724923708 1 1
0.806447117149839 0.804151425094356 1 1
0.782903750499518 0.781239641729827 1 1
0.897223206553797 0.894427039695582 0 0
0.840976056049242 0.83863265888416 1 1
0.817884743940525 0.816004605470433 1 1
0.812149648060022 0.809312069276395 1 1
0.810672213315792 0.808697575831682 1 1
0.830547893357283 0.828351259424719 1 1
0.789569955589984 0.78755197396789 1 1
0.828705408671317 0.826375379675151 1 1
0.824882823189495 0.82269971295671 1 1
0.802081023320886 0.79965148565665 1 1
0.761445570802669 0.759767692453678 1 1
0.735704220979186 0.733412788180357 1 1
0.795970879662842 0.794256550237213 1 1
0.816203977066 0.81414992979695 1 1
0.803219795536746 0.801110968765106 1 1
0.806629932976051 0.803957070128764 1 1
0.822918636783104 0.82064502130955 1 1
0.792223525263977 0.790117638010718 1 1
0.772647755769464 0.770788849732666 1 1
0.822935711290852 0.820612626007063 1 1
0.760712122266907 0.758677773335141 1 1
0.842637027764544 0.840403974426249 1 1
0.706347288860786 0.704300054137426 0 0
0.809509431001466 0.807503898685509 1 1
0.79528565368679 0.793392326813243 1 1
0.769364643200686 0.767077238317587 1 1
0.785031463961995 0.78289196277275 1 1
0.769919793391336 0.767960792734043 1 1
0.832737871668359 0.830520844239171 1 1
0.84224833177756 0.840348881805475 1 1
0.795804255619355 0.794144675567859 1 1
0.778538020708067 0.776631822865669 1 1
0.825395665237288 0.82306074316489 1 1
0.830548125309684 0.828621706327627 1 1
0.82766978046344 0.825614127828357 1 1
0.881486732856925 0.878902025861626 1 1
0.786690495578352 0.784947022172619 1 1
0.800456617093351 0.798169816909641 1 1
0.798196058829749 0.796529695485249 1 1
0.80405764664181 0.801514373078392 1 1
0.853662774997675 0.851110196082039 1 1
0.765068540924945 0.763103230277815 1 1
0.778115183941639 0.776526970627431 1 1
0.727903531033887 0.726315683448161 0 0
0.849022667804104 0.846566403859599 1 1
0.807787279542287 0.805904232378204 1 1
0.848656461053504 0.846652625065461 1 1
0.806718118266838 0.804597734925092 1 1
0.797356455679526 0.795715263444728 1 1
0.819781382734535 0.817716042019677 1 1
0.773686156403844 0.771448263729949 1 1
0.815032550260168 0.812524077555189 1 1
0.745854454979727 0.744003020231767 1 1
0.80754459729031 0.805839296535685 1 1
0.812904758278435 0.810762359851728 1 1
0.821007856213077 0.818929456031068 1 1
0.791169872125236 0.789057819049069 1 1
0.842920754627892 0.841050431853786 1 1
0.803929423789539 0.801388733007161 1 1
0.806050017409153 0.803289941205419 1 1
0.786242631246765 0.784453131515957 1 1
0.729629660104409 0.727746310089039 1 1
0.813581990742353 0.811409538711827 1 1
0.80619307465203 0.80466679702193 1 1
0.86140251792599 0.859354100339324 1 1
0.753650517650857 0.751633089113736 1 1
0.79839626190675 0.796397674407614 1 1
0.880982556984482 0.878758326338882 1 1
0.806297170420671 0.804587762193609 1 1
0.859132046444874 0.85702169912304 1 1
0.75075278402039 0.748706646557746 1 1
0.827731116017008 0.825604418238651 1 1
0.744768977984703 0.743119103111589 1 1
0.788254989465658 0.786417605200634 1 1
0.8017929017885 0.799992738157449 1 1
0.811209386004851 0.80943635947876 1 1
0.851519500281387 0.849198369791756 1 1
0.818530018901111 0.816824378128111 1 1
0.78317310936284 0.780989968852238 1 1
0.793114323128059 0.791523035594198 1 1
0.725423205881935 0.723700386796539 0 0
0.735380849560741 0.733555057139274 1 1
0.845725922901408 0.84355090063326 1 1
0.814700661409355 0.813025880373885 1 1
0.768961251932762 0.767113749588946 1 1
0.756848500204004 0.754547743747235 1 1
0.799371375040227 0.797142255768262 1 1
0.727906402797344 0.725606046985773 1 1
0.722995475529015 0.721258298050721 0 0
0.807745121991395 0.805972746460702 1 1
0.841587134374527 0.839933285795607 1 1
0.726921132680585 0.725050992400242 1 1
0.79938405292245 0.796606238265091 1 1
0.842758091175894 0.840556742970824 1 1
0.761308212458931 0.759313126357482 1 1
0.782511159492839 0.780554466388587 1 1
0.748345275616507 0.746419369543568 1 1
0.827618950007083 0.825189136451399 1 1
0.831063996064177 0.829284964695745 1 1
0.794533440966823 0.792710783478877 1 1
0.838304795481044 0.836522038864862 1 1
0.774090129862292 0.772024602106549 1 1
0.799751923868939 0.797673489654854 1 1
0.817138165818756 0.815227042941141 1 1
0.796075668904865 0.794046229623352 1 1
0.772201737327647 0.770482365481892 1 1
0.77681342460405 0.774827675104907 1 1
0.759362726181788 0.757630859101819 1 1
0.815999699937426 0.814351391196457 1 1
0.850093531160462 0.848030025806468 1 1
0.893292712523321 0.891205904419086 0 0
0.838598345584694 0.835973234564215 1 1
0.799597733031141 0.797341625219663 1 1
0.808196109112903 0.806226322476086 1 1
0.814146325332464 0.81152486361473 1 1
0.784813479777473 0.783029219976734 1 1
0.838852598632124 0.836348679183638 1 1
0.834840076154226 0.833102515604783 1 1
0.820844929321598 0.819108860416415 1 1
0.859309965449252 0.857409328808158 1 1
0.778697862429713 0.776737593194279 1 1
0.796121008287422 0.794084919832729 1 1
0.772964640408605 0.770978196692658 1 1
0.770386898796927 0.768509330543807 1 1
0.855318947401188 0.853297477507723 1 1
0.826569679471989 0.824502750604879 1 1
0.865550526118247 0.863732689194894 1 1
0.796824465538482 0.795065006091177 1 1
0.811634087460892 0.809111470276346 1 1
0.808301252225779 0.806326925725639 1 1
0.778573193342791 0.776747213672343 1 1
0.784436492712621 0.782315265084894 1 1
0.819067792577013 0.817087864414278 1 1
0.752420242863593 0.750459425287919 1 1
0.817069833291652 0.814830390113216 1 1
0.837047480737119 0.83417613759244 1 1
0.796600151826484 0.794495090445669 1 1
0.79255349134192 0.790424620752413 1 1
0.799750701865062 0.797288799573894 1 1
0.793151075941935 0.790706342820587 1 1
0.785779894189545 0.783971694962609 1 1
0.829838049181414 0.827424129233645 1 1
0.777084983777714 0.774957649837651 1 1
0.804451344537586 0.801710699143035 1 1
0.754917195941768 0.752706700851355 1 1
0.831714955913189 0.829470177552275 1 1
0.814519784338779 0.812491605290778 1 1
0.71261565669355 0.710513118676775 0 0
0.830874454378562 0.828738965475855 1 1
0.858312474110433 0.856603216342021 1 1
0.801292939113523 0.799181179696087 1 1
0.810185712589146 0.808053801051036 1 1
0.877184798960058 0.874875044440392 1 1
0.786982342695404 0.784910943265081 1 1
0.789522398044834 0.787606711186822 1 1
0.776575760707893 0.774538395043303 1 1
0.776449184054694 0.77446681055253 1 1
0.78749814903861 0.785782197625991 1 1
0.782030700655475 0.780157952835007 1 1
0.785956495150502 0.783688554109039 1 1
0.823451183320431 0.821393892573128 1 1
0.76143371897896 0.75907186153532 1 1
0.79060266866605 0.78884498106163 1 1
0.862339682168299 0.860417237062456 1 1
0.680203751533061 0.678521777810291 0 0
0.78486343760323 0.783067764061529 1 1
0.784342782330743 0.78222050365922 1 1
0.725694431345652 0.723166205160737 1 1
0.824472444651323 0.822222083634115 1 1
0.784015784343494 0.781990738296583 1 1
0.777996916368419 0.775793837073173 1 1
0.72548202278553 0.72355885234194 1 1
0.73906987536542 0.737108142789508 1 1
0.81482815476565 0.812991789158723 1 1
0.849248191765894 0.847220533593594 1 1
0.844262067038388 0.841876241088955 1 1
0.846220926657512 0.843892526064783 1 1
0.726204963077926 0.724592010036625 0 0
0.758241487954209 0.756407876300106 1 1
0.848507037214121 0.846248309108732 1 1
0.858607727030274 0.856410289367638 1 1
0.764750421465497 0.762931706788028 1 1
0.751841558348743 0.75027041549292 1 1
0.840147644289874 0.837864928889938 1 1
0.824373019128748 0.822135001488697 1 1
0.807523315490361 0.805539651825196 1 1
0.862028285088838 0.859299461000216 1 1
0.798046909387777 0.796362658360174 1 1
0.754319621012186 0.752294641315954 1 1
0.79771700796965 0.795941315236956 1 1
0.847198475531179 0.845235996121182 1 1
0.736312403712436 0.734323012573253 1 1
0.81434879294126 0.81234622672102 1 1
0.810418913638083 0.808453531464736 1 1
0.761240670124639 0.759350650905148 1 1
0.796160810326821 0.794227632048988 1 1
0.915102224304148 0.912688144178851 0 0
0.823578989956371 0.821588062888446 1 1
0.87225103162061 0.86990206186296 1 1
0.866464271209836 0.86409518844813 1 1
0.747798336624653 0.745943012434871 1 1
0.797296599877659 0.795345510655308 1 1
0.839841448641206 0.837745474072906 1 1
0.856380191923337 0.854453243505712 1 1
0.80989090322038 0.807748421453769 1 1
0.817331376926987 0.814983893329832 1 1
0.765232738429049 0.763248920608025 1 1
0.730085431478653 0.728406406760881 1 0
0.759289836298973 0.757206896247999 1 1
0.792646396934298 0.790418130915968 1 1
0.818743889303937 0.816967882787581 1 1
0.716074498506825 0.714422984225576 0 0
0.843071450948039 0.840614337342366 1 1
0.823299790896455 0.82051319349324 1 1
0.786691769333492 0.784636384718847 1 1
0.802589842523715 0.80048501482818 1 1
0.800727305044688 0.798976211465925 1 1
0.791318328153824 0.789338254452171 1 1
0.779985216166186 0.778169248826628 1 1
0.775598652520356 0.773674905175506 1 1
0.886845224373152 0.884113274431038 0 0
0.867466390440584 0.865360314069952 1 1
0.83806714044279 0.836142117734902 1 1
0.763564725671982 0.761820158158892 1 1
0.813499373461771 0.811278046931875 1 1
0.810041697990997 0.808233233553052 1 1
0.834426413166328 0.83234760519521 1 1
0.790404342882652 0.788721401291915 1 1
0.846095321485064 0.844239713850187 1 1
0.782665125274596 0.780536733260694 1 1
0.814942456754256 0.812948922359747 1 1
0.835145497285466 0.832957205159266 1 1
0.753416749109959 0.751300593137877 1 1
0.784909045444082 0.782762303135731 1 1
0.774028563201392 0.771642554071666 1 1
0.834012512198009 0.83194493923044 1 1
0.826506275139024 0.824360241546703 1 1
0.760414702122084 0.758487835433535 1 1
0.844663714973157 0.842771551580202 1 1
0.809608834212283 0.807455221974315 1 1
0.816721411923471 0.814618333502548 1 1
0.821960136502394 0.819774153945149 1 1
0.84753915056724 0.845169140807587 1 1
0.842228997236521 0.840623566081026 1 1
0.809900037023469 0.807978800289105 1 1
0.808205554910564 0.806574713340289 1 1
0.78442561612125 0.781665450617003 1 1
0.781869004121983 0.779669208308004 1 1
0.849678502387032 0.847351234567097 1 1
0.755633324192155 0.75385765955488 1 1
0.853131387750484 0.850996662668702 1 1
0.842100412201523 0.839723468905312 1 1
0.790387232279836 0.78844253244394 1 1
0.830404374259881 0.828290363046623 1 1
0.753986339796388 0.752180883831405 1 1
0.809490149391972 0.807590589576333 1 1
0.860163366726056 0.857850849668589 1 1
0.798996270396197 0.797170535692336 1 1
0.837421658453003 0.835054271636835 1 1
0.837377199614919 0.835054390299916 1 1
0.834103217622109 0.832067380523227 1 1
0.848788419351839 0.84596323642691 1 1
0.810755023033626 0.808641864421216 1 1
0.769856330028701 0.767725378619196 1 1
0.740832252493666 0.738965159650044 1 1
0.810303991173534 0.808640713397444 1 1
0.782916063800773 0.780913909654251 1 1
0.767454632773725 0.765070711110441 1 1
0.775643891355366 0.773655359932236 1 1
0.709897565566113 0.708036697072901 0 0
0.855264738327566 0.853384521745281 1 1
0.736720309967701 0.734611130764365 1 1
0.833728799448432 0.831781676278149 1 1
0.788035226765031 0.785921088584243 1 1
0.745010968792312 0.74274132770662 1 1
0.840123483287925 0.837497861875696 1 1
0.779006513597857 0.777042981653119 1 1
0.775854319635723 0.773892896990208 1 1
0.848733209132994 0.846754782475023 1 1
0.823952035817659 0.822204915833544 1 1
0.813556198521531 0.811534222413026 1 1
0.872155754620976 0.869971853605294 1 1
0.828064590042357 0.826525915721054 1 1
0.764367048758575 0.762245514748029 1 1
0.763188403327219 0.761262009712245 1 1
0.839666034488244 0.837500681157987 1 1
0.832981719671004 0.831144970651179 1 1
0.756985811092648 0.755189617559224 1 1
0.840271287106483 0.838430721448079 1 1
0.800267135057196 0.798234640717986 1 1
0.740605465015786 0.738412177291583 1 1
0.715295807437446 0.713211853280292 1 1
0.770016701090908 0.767728439048065 1 1
0.80410534873451 0.802277126364272 1 1
0.839510749235478 0.837386831443739 1 1
0.843587119594927 0.840580774923923 1 1
0.762327840669985 0.760314914400037 1 1
0.813504085815736 0.811280290747296 1 1
0.732831881563526 0.730702334753957 1 1
0.807018490600821 0.80417511120795 1 1
0.741548986407301 0.739525856158764 1 1
0.678943324721169 0.677323896975493 0 0
0.834242155555706 0.832298048737458 1 1
0.731210545553556 0.729678385948064 1 1
0.746929746844323 0.744596182303393 1 1
0.802101914722695 0.799679051300031 1 1
0.79724022916189 0.795268282351729 1 1
0.827135930011268 0.825163782530335 1 1
0.806091467682434 0.803638808365766 1 1
0.796996698363678 0.794490914121497 1 1
0.797688530287855 0.795844788284678 1 1
0.838348686689297 0.836576323910605 1 1
0.738701530486167 0.736147954446738 1 1
0.801950990874188 0.79974063339556 1 1
0.732956157957279 0.730863781890756 1 1
0.728537505286058 0.727088915028419 1 1
0.784316609360417 0.781985525294363 1 1
0.768393276305254 0.766387145855674 1 1
0.820503147333448 0.818116724196805 1 1
0.805867293613074 0.803805093896094 1 1
0.845604227332884 0.842830394631877 1 1
0.860696101234135 0.858648679281849 1 1
0.819727753542198 0.817431946197687 1 1
0.834185164404613 0.83178347595232 1 1
0.823655137698191 0.821644340787698 1 1
0.849732872651795 0.846945328095654 1 1
0.832889626332215 0.830066737567055 1 1
0.82941002276073 0.827595998908286 1 1
0.828849028443765 0.826740879468729 1 1
0.820708224742259 0.818311322157186 1 1
0.785909465244665 0.783781977497015 1 1
0.858109848757642 0.856033718627819 1 1
0.862670679183901 0.860288498323154 1 1
0.785724548309723 0.783761656405973 1 1
0.822790165072735 0.820631715932442 1 1
0.793070772771916 0.791311459598742 1 1
0.821208485304411 0.818955106733212 1 1
0.766134904374752 0.764422795199165 1 1
0.78822310004513 0.786190421165504 1 1
0.813564930504667 0.811715141511151 1 1
0.78543410258628 0.783644268691936 1 1
0.771942078202723 0.770244910078984 1 1
0.730292447405433 0.728294798619808 1 1
0.822458919240733 0.820370383394872 1 1
0.833537158745104 0.830763283915011 1 1
0.822737446104748 0.82090690276973 1 1
0.732336146776019 0.730033462842642 1 1
0.774569917641032 0.772583891899563 1 1
0.794439775337372 0.792440712384547 1 1
0.815140984117581 0.813105697975069 1 1
0.754196260126035 0.752009892793174 1 1
0.760883842748643 0.758751426146135 1 1
0.807881214719749 0.806159001783292 1 1
0.817361197590585 0.815222800406977 1 1
0.840356619133274 0.838257269814066 1 1
0.746907334887191 0.745153531862531 1 1
0.862096454785887 0.859656845908952 1 1
0.811323566494878 0.809245929488773 1 1
0.763207591885547 0.761521817956115 1 1
0.779278840964063 0.777434768825281 1 1
0.837856769046539 0.835318284143444 1 1
0.782384254439737 0.78026672463562 1 1
0.873289065467588 0.870213178897916 1 1
0.794574479258494 0.792335460606517 1 1
0.780004523131808 0.777835724889856 1 1
0.767150305094297 0.765034013392985 1 1
0.792846484063488 0.790875691945227 1 1
0.883490263791907 0.881049684803376 0 0
0.839356416632904 0.83744268589621 1 1
0.801694716391239 0.799187922943037 1 1
0.773349105497044 0.771467294562655 1 1
0.725839783903858 0.723106466209469 1 1
0.855055813439524 0.852709430868792 1 1
0.776476229748539 0.774189993715089 1 1
0.733185909780997 0.731184999384074 1 1
0.729982667630588 0.72817018302816 1 1
0.808934421932585 0.807002545520068 1 1
0.844598462487543 0.84248471048075 1 1
0.811101624843243 0.808580033051202 1 1
0.837882114851753 0.835421730737474 1 1
0.754420245486203 0.752597535250674 1 1
0.808440750252553 0.806381657379212 1 1
0.826300806810477 0.823778462503974 1 1
0.84395025651939 0.84209818700546 1 1
0.797925706809979 0.796054498418498 1 1
0.862079853510461 0.859726637139674 1 1
0.855789646407487 0.853791345246026 1 1
0.777377088646375 0.775377568724029 1 1
0.7748705290655 0.772813406936209 1 1
0.846015876412016 0.844167255636167 1 1
0.866712164623436 0.864240049660471 1 1
0.760392613359478 0.75823913451756 1 1
0.839515268789558 0.837662825377585 1 1
0.826950309201392 0.824490383567733 1 1
0.79272793422233 0.79008895304397 1 1
0.850902410256537 0.849077310977312 1 1
0.817184474630607 0.815094133675382 1 1
0.772573806487866 0.77050041680218 1 1
0.741234868480089 0.738980249308087 1 1
0.854719135325555 0.8526120074576 1 1
0.795640186254847 0.79401028737689 1 1
0.771441106873986 0.769719548507637 1 1
0.74272726034968 0.740737527598962 1 1
0.805295666279392 0.803170627077618 1 1
0.763560861991508 0.761776555628194 1 1
0.819439966063074 0.817586582953316 1 1
0.817638853699145 0.814803183520933 1 1
0.852711237902613 0.850187401371214 1 1
0.818472274794846 0.816301516197253 1 1
0.767466380762714 0.765451494383365 1 1
0.830903751509714 0.829004241336364 1 1
0.727426618679512 0.725403886205764 1 1
0.754214863015607 0.751708200282389 1 1
0.807386480375846 0.805756301762002 1 1
0.730576357237427 0.728855664055051 1 1
0.806242381553186 0.804030623028043 1 1
0.808324152106814 0.806010557530262 1 1
0.80148015467861 0.798940815527927 1 1
0.851322711549597 0.848580281959938 1 1
0.776898527884645 0.775099604233672 1 1
0.799514369747685 0.797392894766157 1 1
0.815705326097665 0.813719203505633 1 1
0.833813204969676 0.831701865106712 1 1
0.746429425878464 0.744574085025985 1 1
0.850369184986364 0.848450147226406 1 1
0.84322634272202 0.840744102944675 1 1
0.76110128644668 0.759080554829028 1 1
0.810941710648057 0.808928007804776 1 1
0.766256669075414 0.764342261586215 1 1
0.772698841243231 0.770639327565927 1 1
0.778974323788465 0.776782291827067 1 1
0.786994433711173 0.784651156401457 1 1
0.812635592251062 0.810568618024288 1 1
0.803049335198837 0.799747967353153 1 1
0.798141184904637 0.795707127250027 1 1
0.899308893842685 0.897027107499019 0 0
0.809773081951739 0.807778843992747 1 1
0.83145081728836 0.829679814617069 1 1
0.823796993813748 0.821395204822521 1 1
0.793543925960374 0.791349070680209 1 1
0.841889735760317 0.839885700455119 1 1
0.782331157806179 0.780133511004783 1 1
0.790228794421747 0.788328067566996 1 1
0.806651661513448 0.80468073752093 1 1
0.745381932047146 0.743814436537993 1 1
0.758624770139389 0.756499617607569 1 1
0.788557118090623 0.78617577785008 1 1
0.828414621695793 0.826497751000109 1 1
0.818146135831152 0.815810621423569 1 1
0.760777746307447 0.758225566896816 1 1
0.832903013241269 0.831172632922227 1 1
0.776781053900198 0.77522323868841 1 1
0.843637145508616 0.841506897715239 1 1
0.809844625553973 0.808047964458824 1 1
0.817175636639472 0.814774139153375 1 1
0.819491270435949 0.817761612912541 1 1
0.805760826552645 0.80386183622422 1 1
0.897027355187565 0.894698133543783 0 0
0.817534672804513 0.815706342694937 1 1
0.735058267920491 0.732903206211483 1 1
0.7391215791096 0.737240569524063 1 1
0.835506024491445 0.833810859999784 1 1
0.826115551946453 0.824206673167621 1 1
0.79473082781748 0.792532134322945 1 1
0.772731410187048 0.770847552713364 1 1
0.785567515101692 0.783743828896089 1 1
0.77967447114739 0.777174191832314 1 1
0.780280626936599 0.778397725466496 1 1
0.78930670497738 0.787151249881757 1 1
0.816391116728264 0.814367198304821 1 1
0.741964465504152 0.740183918402857 1 1
0.798248240466723 0.795564669185609 1 1
0.784461260947724 0.782654856600012 1 1
0.816705949873783 0.814260701164726 1 1
0.836075994693389 0.833798935393496 1 1
0.803987161349496 0.801750558198306 1 1
0.762011353785597 0.760124221418187 1 1
0.763455316673787 0.76166075585631 1 1
0.833884794824277 0.830339307122411 1 1
0.796869066316258 0.794939836971617 1 1
0.749584102496145 0.747743909768167 1 1
0.806560093271882 0.804167558370966 1 1
0.781224927885182 0.779195793479375 1 1
0.910666745708302 0.908092823367455 1 1
0.741114417805705 0.739027482917292 1 1
0.79265311373041 0.790811344562147 1 1
0.789103684249283 0.786908068479172 1 1
0.751639247423971 0.749770994801781 1 1
0.747179439287455 0.745451354885669 1 1
0.830029083289189 0.828052741344964 1 1
0.819153645435706 0.816923963752736 1 1
0.764278698937048 0.762347740273166 1 1
0.866438231045821 0.864507373359471 1 1
0.774852500327797 0.772918944114204 1 1
0.770500024481497 0.768568209005968 1 1
0.799718121114019 0.797269213991416 1 1
0.755723214709492 0.754153242784176 1 1
0.762907011993149 0.760430384858475 1 1
0.725794883952024 0.724302060588605 1 1
0.83274768568272 0.830616843460348 1 1
0.827381852339603 0.824831156726296 1 1
0.764518965153066 0.762725424060668 1 1
0.877117389333374 0.874971638857901 0 0
0.783221121387201 0.781175381702022 1 1
0.862025665342378 0.859328102747005 1 1
0.833452438363535 0.829687191102396 1 1
0.862793910385161 0.860565801546328 1 1
0.777677841044674 0.775625157635517 1 1
0.799371905090825 0.797472184357921 1 1
0.842480390658672 0.839968447222576 1 1
0.829701993580122 0.827673679647547 1 1
0.745093768603513 0.743113845237123 1 1
0.847268138999998 0.844552640773185 1 1
0.78827040224466 0.786611171344775 1 1
0.819329599104208 0.816848097586888 1 1
0.793895590851524 0.79153417489889 1 1
0.810111228949179 0.807860723765777 1 1
0.807639903293454 0.805690822107636 1 1
0.822582269474041 0.820867476923764 1 1
0.746095470340699 0.744258567370904 1 1
0.72160353090296 0.719894214111331 0 0
0.800662542532323 0.798377802354351 1 1
0.780537430511803 0.778288311429404 1 1
0.780490133638606 0.778799704364453 1 1
0.783707983421491 0.782033449937363 1 1
0.771631833683101 0.769750115170734 1 1
0.79189477566509 0.789981887871969 1 1
0.745993584269974 0.74451149593021 1 1
0.825993282363196 0.824079425778279 1 1
0.755324054859892 0.753667579679245 1 1
0.760761219115064 0.758944507565885 1 1
0.811664144379434 0.809087478630876 1 1
0.761926198998916 0.760326954310026 1 1
0.716004937548532 0.71408089123438 0 0
0.848290380020253 0.84618965267919 1 1
0.771566352047477 0.770023256420151 1 1
0.864075897874963 0.862121754480287 1 1
0.805345059665353 0.802922298309057 1 1
0.737447572283439 0.735366561441629 1 1
0.766241135618948 0.764362256406384 1 1
0.807398758450052 0.805494895672374 1 1
0.826872753566306 0.824684232845814 1 1
0.74190137599946 0.73973477849911 1 1
0.775009203781762 0.773256725488148 1 1
0.832903413781661 0.83037945953606 1 1
0.762529558881195 0.760563555937678 1 1
0.858107208982905 0.855968353739675 1 1
0.799729406400119 0.797729775112918 1 1
0.819674244786723 0.81676279535754 1 1
0.803901004699507 0.801876966538334 1 1
0.830928527765387 0.828642195086729 1 1
0.789174894955905 0.787200638284591 1 1
0.750968430859989 0.749475757816997 1 1
0.803687383510648 0.8017861555172 1 1
0.722852417214411 0.721018624358426 1 1
0.804949166917433 0.802967460991272 1 1
0.857329691378071 0.854210265643832 1 1
0.763262588723437 0.761346828429163 1 1
0.783221974592592 0.781204095644079 1 1
0.832542418658455 0.830245770129277 1 1
0.796929548033494 0.795137529379015 1 1
0.727874613007549 0.726314019172269 0 0
0.755359651345888 0.753673732619863 1 1
0.803472063936864 0.801231607519982 1 1
0.862186628086645 0.859667157465177 1 1
0.85308096338453 0.850525126265421 1 1
0.758063617220506 0.756012626783172 1 1
0.893682268278544 0.890923677219758 1 1
0.840074943924941 0.837801998854508 1 1
0.788371521560864 0.786415429281599 1 1
0.840673734769891 0.838307428041253 1 1
0.829102283123468 0.826708939549618 1 1
0.829964716411812 0.827749281107093 1 1
0.840051637285019 0.837766770453122 1 1
0.802580767209565 0.799710445324119 1 1
0.829608335789069 0.827562763284153 1 1
0.75310568010236 0.751154441638144 1 1
0.858290503514735 0.856066682070814 1 1
0.749872055024475 0.747693885879809 1 1
0.756180934809334 0.754054920695685 1 1
0.754482644210477 0.752344850439665 1 1
0.848305393859449 0.846288674186824 1 1
0.748529171280933 0.746679859363269 1 1
0.80507710808779 0.80306709257466 1 1
0.79112928248734 0.789299481854913 1 1
0.793915545599689 0.79173298367971 1 1
0.8293438833008 0.827252305976219 1 1
0.798946324997574 0.797241044175213 1 1
0.83058324600402 0.828508033102731 1 1
0.775454949011857 0.77332825849226 1 1
0.8820809829308 0.878614524028588 1 1
0.820195245133417 0.81815751856273 1 1
0.86846289375205 0.866217121638578 1 1
0.779075016574682 0.776978334700158 1 1
0.721050612538054 0.719415759009751 0 0
0.800496144454344 0.798700461619337 1 1
0.77751461579101 0.775551776127477 1 1
0.875418073159733 0.873412774236787 1 1
0.781591107486924 0.779447326822268 1 1
0.751713534714607 0.750029143331084 1 1
0.773809529293274 0.771393847643925 1 1
0.786458458490471 0.783757922026535 1 1
0.813983351628758 0.811756439526483 1 1
0.768125779693025 0.766355091561998 1 1
0.777743482077446 0.775928757605031 1 1
0.804559692408791 0.802023879466212 1 1
0.813969036721281 0.811692207297319 1 1
0.757702775949958 0.756187823083057 1 1
0.847021855300567 0.843772293754199 1 1
0.886998154483921 0.884846806603471 0 0
0.789806154416827 0.788262393953916 1 1
0.828049427946733 0.826005170499892 1 1
0.780450801230715 0.77855105863459 1 1
0.834394292551661 0.832499743635433 1 1
0.771893886957786 0.770267137810588 1 1
0.900322126503309 0.897889003190817 1 1
0.707527970530562 0.70593653500168 0 0
0.835252376522331 0.832886926084556 1 1
0.822264836172007 0.820338582431267 1 1
0.774547124978035 0.77251807598019 1 1
0.766510576367463 0.764629866678569 1 1
0.829397342852623 0.827309144795108 1 1
0.822643614183163 0.82053795257694 1 1
0.798038622319195 0.795890651806358 1 1
0.868871147716706 0.866290795617862 1 1
0.762908646102571 0.761068982280763 1 1
0.815073274288541 0.813313421748025 1 1
0.772193785364345 0.769909445861117 1 1
0.762473838461866 0.76056079935973 1 1
0.800935320988366 0.7982247092701 1 1
0.716545223362004 0.715244408170486 0 0
0.836356446169814 0.833729529765267 1 1
0.786978577997027 0.784958102611765 1 1
0.715322833926127 0.713283973216813 0 0
0.689132094128581 0.686928168758274 0 0
0.722900834298839 0.720975141868046 0 0
0.833329152892375 0.830911634746726 1 1
0.848231217366032 0.845690682187316 1 1
0.794540955833275 0.792043723104323 1 1
0.76768887575961 0.765865220950791 1 1
0.79650412378152 0.794242147648495 1 1
0.817698224691442 0.815730623548988 1 1
0.769841547987967 0.768130941056038 1 1
0.883661712129427 0.881204483336817 0 0
0.788144462608499 0.785819743708257 1 1
0.789369393906356 0.787311623307477 1 1
0.796246829415803 0.794375884361296 1 1
0.810848717499641 0.808495521293989 1 1
0.802034180935777 0.800242605430122 1 1
0.767744736701259 0.76620855160998 1 1
0.730314075043831 0.728273273321455 1 1
0.863810043969227 0.861234996670131 1 1
0.776149176232422 0.773993322624648 1 1
0.828490012263314 0.82620250120471 1 1
0.760533272438458 0.758294444487678 1 1
0.807869592511927 0.805247968281487 1 1
0.769065139763545 0.767237553044869 1 1
0.769122137838483 0.767226814829635 1 1
0.811716848231875 0.809569667138226 1 1
0.730870910973291 0.729454052497924 0 0
0.752761555626942 0.750901170588305 1 1
0.796137740170609 0.794166434119643 1 1
0.888184673087538 0.885305923460587 0 1
0.761000736029529 0.758604080005079 1 1
0.746170878285819 0.743981705325869 1 1
0.798515924105049 0.796574359840895 1 1
0.863486959230936 0.861291093151372 1 1
0.810349888452923 0.808509589944368 1 1
0.844649079156341 0.842666339150245 1 1
0.90960499860098 0.907495030447402 0 0
0.768076781893591 0.766127185766598 1 1
0.826274651703036 0.824553419723355 1 1
0.829776201471918 0.826947412110946 1 1
0.761545695521117 0.759086753208703 1 1
0.833402585446893 0.831549450266945 1 1
0.772858411514678 0.770511546506774 1 1
0.659063030804418 0.657275901346786 0 0
0.801589454750923 0.799622655660319 1 1
0.753801305344408 0.751513391401214 1 1
0.746412189382405 0.74442564027338 1 1
0.874578963109856 0.872686934944642 1 1
0.722333581155058 0.720753669661209 0 0
0.789641160139289 0.787921177457968 1 1
0.831209892827958 0.828811116395529 1 1
0.770614735824612 0.768630256194712 1 1
0.829035373030019 0.82713697286747 1 1
0.786920798687186 0.784571936920606 1 1
0.784936091512479 0.78276924160876 1 1
0.842672506928615 0.840394049925185 1 1
0.850305919723443 0.848148351788089 1 1
0.776788967901189 0.774755730931772 1 1
0.799855392811694 0.798095795358542 1 1
0.784934531065525 0.782903011706723 1 1
0.776623387100337 0.773761389715421 1 1
0.843708273382386 0.840998564791792 1 1
0.756289136996605 0.75444847273234 1 1
0.830894251069335 0.828977889438247 1 1
0.848670728457738 0.846072020728131 1 1
0.792656965560298 0.790628830603939 1 1
0.764268633622768 0.762274240352053 1 1
0.792888224259621 0.79057567423187 1 1
0.790042300363731 0.787984590906687 1 1
0.796852112688754 0.795166214417048 1 1
0.728046193175225 0.726406100123749 0 0
0.812912771726385 0.810824546655281 1 1
0.803950002997468 0.802298711753356 1 1
0.840545233788595 0.837935973683871 1 1
0.803344254423377 0.800720244896334 1 1
0.827850979894853 0.825884636551853 1 1
0.733154451091168 0.730987244038 1 1
0.838283333962584 0.836155896473455 1 1
0.799252079010437 0.796799197261051 1 1
0.799224544689346 0.797447009071116 1 1
0.763929753678225 0.7617147722052 1 1
0.798967341230169 0.796979902476206 1 1
0.825261435916127 0.823566539913255 1 1
0.785488403799057 0.783679189371747 1 1
0.811680943746949 0.809696008922179 1 1
0.853185624486725 0.850729558607881 1 1
0.793740452992371 0.791616027505274 1 1
0.816228436572976 0.813817707299468 1 1
0.773678605292921 0.771662261683705 1 1
0.811918480693972 0.809620107215607 1 1
0.74629919831756 0.743976351301952 1 1
0.862890231312582 0.860096120469884 1 1
0.831042707552709 0.828825605485763 1 1
0.832051901527107 0.829926726986583 1 1
0.859218939603465 0.857324751072333 1 1
0.775996222244455 0.774256951740725 1 1
0.828940721402341 0.826659618676273 1 1
0.766142881119052 0.764113124215525 1 1
0.761656659932088 0.760177503130878 1 1
0.790960023602394 0.788918045292803 1 1
0.802918614203011 0.800728476675006 1 1
0.832396083082143 0.83023409179481 1 1
0.750086207253063 0.748078463761093 1 1
0.722130315970335 0.720475226420146 0 0
0.830228895815716 0.828201743075513 1 1
0.844552461732469 0.842601442983591 1 1
0.813598151757392 0.811787032399749 1 1
0.850367891090102 0.848384450393698 1 1
0.781612125946275 0.779251991896443 1 1
0.686198850337905 0.68430935739844 0 0
0.842638688371671 0.840254801996822 1 1
0.830323970235697 0.828361535423743 1 1
0.825813433054525 0.8238186035634 1 1
0.845988882018895 0.84385930041551 1 1
0.905354978272184 0.902952261577182 0 0
0.782093892161163 0.780487683718561 1 1
0.763872115904409 0.762100409030608 1 1
0.879041936218645 0.877007937981352 1 1
0.808833065554059 0.806812255070063 1 1
0.784478028043933 0.782120877607417 1 1
0.794991647128093 0.79332182916586 1 1
0.806158084072059 0.803598445223022 1 1
0.800501904233194 0.798214341499028 1 1
0.796104003528971 0.79385917696847 1 1
0.777052377058735 0.774916987353647 1 1
0.842805818756907 0.840833995243723 1 1
0.810004545274613 0.807737436665517 1 1
0.833859741251458 0.831760285614742 1 1
0.739260574532514 0.737476949838632 1 1
0.784475429648926 0.782431744627877 1 1
0.832850757487404 0.830669747248465 1 1
0.783516606950479 0.781286805042985 1 1
0.821473698580488 0.819288850543328 1 1
0.839139506112227 0.837040927006549 1 1
0.81923371451051 0.81709652624971 1 1
0.820035188369199 0.818273919279994 1 1
0.816023757590427 0.814221643272329 1 1
0.807640686058404 0.805715143219076 1 1
0.8394700329099 0.837166452140452 1 1
0.774012590853439 0.771591476589587 1 1
0.819953306794823 0.817019280781239 1 1
0.750049532208625 0.748044689824475 1 1
0.773989796226238 0.772434739661457 1 1
0.844627670969563 0.842858249929522 1 1
0.852127354356754 0.849728059819222 1 1
0.745167963350512 0.742862896414613 1 1
0.746661245479014 0.744707503153497 1 1
0.849190858350026 0.847141074718049 1 1
0.898004553375917 0.895752692192134 0 0
0.85528588137632 0.852482332694069 1 1
0.845625184489872 0.843738630949007 1 1
0.808718381458597 0.806820851928722 1 1
0.767097547917093 0.765301844450176 1 1
0.800564527080538 0.798359979391152 1 1
0.755384192547786 0.753730132203797 1 1
0.845749765888897 0.843438581847609 1 1
0.794365918848305 0.79234859909242 1 1
0.738234180087035 0.736609667618452 1 1
0.82597386185369 0.823634521614722 1 1
0.761531443141383 0.759550476935826 1 1
0.752086679453239 0.749840618862159 1 1
0.817537293887886 0.815359214830952 1 1
0.783716746182725 0.781450496909479 1 1
0.791291881383706 0.789575490983491 1 1
0.766702275658089 0.764695487294049 1 1
0.846465562471597 0.844594339305523 1 1
0.811681648319716 0.809492735346554 1 1
0.720932932545274 0.719158184861677 0 0
0.820756167596495 0.818720648725403 1 1
0.773330274262651 0.771101766930856 1 1
0.808746779127818 0.806467878717658 1 1
0.810864418921119 0.808521985164262 1 1
0.84090169246244 0.838448704314481 1 1
0.8372860708534 0.834441338538145 1 1
0.828818163946252 0.826391951196439 1 1
0.837380184282455 0.83502542665586 1 1
0.798907411005657 0.796945882445704 1 1
0.793315478425061 0.790794085066218 1 1
0.839626632644788 0.837075482368464 1 1
0.827277360946144 0.825372473614754 1 1
0.757887790657551 0.755452901219718 1 1
0.805637519273723 0.803695805413093 1 1
0.716902445976406 0.714732770482977 1 0
0.787283538407976 0.785325136968625 1 1
0.810686095356175 0.808667694779523 1 1
0.80291338684354 0.800365640699064 1 1
0.838358341644311 0.836528121560909 1 1
0.811611256488624 0.809677406773086 1 1
0.813393048510064 0.811032508686148 1 1
0.779233577382514 0.776841583019939 1 1
0.80773086558413 0.805684120226826 1 1
0.809006423451044 0.807169901040217 1 1
0.840464716996368 0.838738904007839 1 1
0.787860009967169 0.785974206854558 1 1
0.767693810130982 0.765843102836901 1 1
0.827116747716562 0.825445508354256 1 1
0.761769679487525 0.759993467688596 1 1
0.8445809375905 0.842680205171876 1 1
0.770085437136841 0.768291368416949 1 1
0.79034580185873 0.788438359596488 1 1
0.767311620095665 0.764690103604647 1 1
0.750598724335859 0.748545683191417 1 1
0.829712359208167 0.827745146655592 1 1
0.793939997324328 0.792134706859451 1 1
0.801531092090872 0.799262710437666 1 1
0.780859953969491 0.778707453562209 1 1
0.779957018680302 0.778057364870142 1 1
0.757508755723555 0.754587889538792 1 1
0.825038408048404 0.823133101565176 1 1
0.716561441413246 0.714469864178211 0 0
0.793355673394739 0.791334758119888 1 1
0.825656074279093 0.823577089907507 1 1
0.771357585789456 0.769191564863372 1 1
0.858656715591023 0.856486245991294 1 1
0.838367822982637 0.835933063009961 1 1
0.821645408950776 0.818851011490247 1 1
0.735766415314311 0.734137851256265 1 1
0.795115014894254 0.793167533476232 1 1
0.751420278686354 0.749792048764192 1 1
0.795592338837299 0.792959019683242 1 1
0.815291044995797 0.813340440284371 1 1
0.817809501127876 0.815835874823004 1 1
0.857489413907253 0.855197156814771 1 1
0.859873902747385 0.857451240062446 1 1
0.755612094711702 0.75390814894064 1 1
0.763902827454052 0.761823694190271 1 1
0.849334701075769 0.846557632155602 1 1
0.823934429591478 0.821537809630245 1 1
0.747945270759731 0.746052540251358 1 1
0.788102576351054 0.785833223521422 1 1
0.81273111572954 0.810990432648465 1 1
0.755017245800508 0.752447785189312 1 1
0.889874826585032 0.887778006461064 0 0
0.795643729529028 0.792974456028976 1 1
0.741524868095759 0.739872685330572 1 1
0.783079118064895 0.781276606578474 1 1
0.869965839485393 0.867329025691711 1 1
0.829558658409263 0.827744550964987 1 1
0.838989767032027 0.836594758888912 1 1
0.765700662904177 0.763723176126473 1 1
0.822431195622463 0.820153837545446 1 1
0.742597770619655 0.740354752050022 1 1
0.782348965606062 0.779893745802279 1 1
0.840197690137487 0.83822228417963 1 1
0.790310712561029 0.788124953886886 1 1
0.80478682272652 0.802739394286255 1 1
0.755469346711299 0.753510656366016 1 1
0.804462800143955 0.801567258747112 1 1
0.868386919345764 0.866280137699147 1 1
0.800330327076907 0.798156548997913 1 1
0.757343561423789 0.755586487786246 1 1
0.766629487296453 0.764741539441586 1 1
0.813482978251373 0.811178064066329 1 1
0.764444798965089 0.762368668704931 1 1
0.732301716428988 0.730168606085319 1 1
0.784775960443518 0.78286018954339 1 1
0.757865067438091 0.755626683038128 1 1
0.77477912686765 0.772978424455683 1 1
0.770511572376096 0.768642852282557 1 1
0.83756340461673 0.835592303495565 1 1
0.779260569471504 0.777186199993824 1 1
0.795621561322688 0.793781448550334 1 1
0.823454837299749 0.821641299780911 1 1
0.80459075485266 0.802589416962111 1 1
0.752742818010619 0.750736073429571 1 1
0.761607718512168 0.759156397179592 1 1
0.827530873327687 0.825559383746767 1 1
0.75652805211687 0.754530444258693 1 1
0.762414717443838 0.760650186048422 1 1
0.882370057107013 0.879035995214879 1 1
0.782009975870691 0.7798979806723 1 1
0.773068529154046 0.770950874553722 1 1
0.812037646488561 0.80978909518009 1 1
0.77242984187098 0.77013303318034 1 1
0.824558291741146 0.82211857277854 1 1
0.781156234472191 0.778783252557099 1 1
0.753974407900613 0.752092828317958 1 1
0.840157517262905 0.837883240586714 1 1
0.771195720741019 0.769606003456723 1 1
0.786520762929249 0.784497116680495 1 1
0.860534584628646 0.858806221947303 1 1
0.790888412959944 0.788790358308494 1 1
0.781540205458158 0.779389174430267 1 1
0.825130441750459 0.822695326825005 1 1
0.793966496174653 0.792112100586922 1 1
0.900321924571572 0.897887130947664 1 1
0.794511664691537 0.792686644281702 1 1
0.738419063344321 0.736617324666558 1 1
0.739245233771006 0.737356430347366 1 1
0.819556466597372 0.817489591054258 1 1
0.692500788308306 0.690687758715502 0 0
0.865341642281884 0.862627656184468 1 1
0.77919138471836 0.777341376645682 1 1
0.805302127825386 0.803085737048707 1 1
0.81714488786794 0.814697548169732 1 1
0.81028110208856 0.808524723879045 1 1
0.749924033458735 0.74733177873007 1 1
0.802269870398709 0.800267057442901 1 1
0.807602922065355 0.80560763422158 1 1
0.83650081114968 0.834609839417352 1 1
0.821372656268572 0.819403050905838 1 1
0.747484346324035 0.745534785027064 1 1
0.845694771085984 0.843171148393658 1 1
0.838050200830547 0.835921461301063 1 1
0.782611685338697 0.779973179280606 1 1
0.772511447849375 0.7707192996265 1 1
0.785334395429342 0.783285590610959 1 1
0.778194312560359 0.775966919823154 1 1
0.78673659423161 0.784955308365553 1 1
0.776342958127926 0.774240600535448 1 1
0.778488622408766 0.776509345375778 1 1
0.815136116368354 0.81335308310506 1 1
0.761374089603597 0.759465985699806 1 1
0.813307735101402 0.810354670209202 1 1
0.76657767704908 0.764273428453485 1 1
0.807560133678543 0.804924048968421 1 1
0.924462826749545 0.92231657474038 0 0
0.821534924925995 0.818942736200742 1 1
0.773515309307595 0.771086566882639 1 1
0.802733513120772 0.800957825235443 1 1
0.775156260972308 0.772975682494285 1 1
0.787308554685364 0.785307696605868 1 1
0.816791573191561 0.814125552557447 1 1
0.732257190169436 0.730564187371788 1 1
0.737756673879185 0.735912494066448 1 1
0.847430800819545 0.845066977345694 1 1
0.818496369805081 0.816527131493045 1 1
0.821927048788545 0.820220792364002 1 1
0.778076229144366 0.77657161920426 1 1
0.802736461456514 0.800877167483433 1 1
0.757273287394286 0.755432328567882 1 1
0.808031629560652 0.806297381658852 1 1
0.773498634384787 0.771488142968112 1 1
0.787142416107172 0.785228701851533 1 1
0.839807291812975 0.838172025095872 1 1
0.761620328976716 0.759274921990938 1 1
0.835971111715508 0.833650500419123 1 1
0.80385536760793 0.801441888630248 1 1
0.772080556298893 0.770179266360538 1 1
0.847602036835125 0.8456172216098 1 1
0.776495922794074 0.774328793747938 1 1
0.863981091267412 0.861650754318899 1 1
0.730628455653158 0.728472289354433 1 1
0.819556311810603 0.817338208585576 1 1
0.781738650458863 0.779580420118351 1 1
0.807359953153765 0.805434578901848 1 1
0.798033520242217 0.796083798432205 1 1
0.794052831315189 0.792120208368978 1 1
0.835936208467357 0.834020413697617 1 1
0.84178678084604 0.839923735225426 1 1
0.892606770421656 0.89036816124373 0 0
0.817307497356014 0.815568847900142 1 1
0.832817535150745 0.830688636353145 1 1
0.742882623780729 0.741301647904302 1 1
0.833822838798852 0.831836229701755 1 1
0.798598915321137 0.796620903814215 1 1
0.772722462227151 0.770228435254481 1 1
0.865180362531542 0.862861109797259 1 1
0.71315472210618 0.711172021794184 1 1
0.824561665764641 0.82194495336381 1 1
0.804068193942689 0.801838240752143 1 1
0.811178284689856 0.808791740860236 1 1
0.793780631329758 0.791931782069582 1 1
0.803620111225982 0.80174855519552 1 1
0.824742307929197 0.821957081541309 1 1
0.793390756113251 0.791481184874522 1 1
0.811525351688659 0.808884981975584 1 1
0.76620148908113 0.764685511965157 1 1
0.769700378926021 0.768186451565651 1 1
0.84351044220789 0.841335419719451 1 1
0.777289288047498 0.775534970891446 1 1
0.809711182715615 0.807900493793028 1 1
0.793917049521456 0.791975241480516 1 1
0.801454340719229 0.798742119755339 1 1
0.790463972421911 0.788451765992152 1 1
0.811058665559403 0.809161962209899 1 1
0.793871443297112 0.791909881851906 1 1
0.751943587489455 0.749664839458468 1 1
0.807174371167923 0.80525419129785 1 1
0.748470614126601 0.746161603720495 1 1
0.755805733596964 0.75394087699654 1 1
0.82024935270537 0.818200603708359 1 1
0.802525550901588 0.800752237915711 1 1
0.822479229593315 0.820363405414082 1 1
0.792001387809195 0.789698028193126 1 1
0.760962213620177 0.758890051515935 1 1
0.833241362599236 0.831329590584676 1 1
0.766235921878583 0.763692143835754 1 1
0.799621687817636 0.797893851437629 1 1
0.776876234061158 0.775160050709153 1 1
0.76379873640463 0.761682907811235 1 1
0.85524807823943 0.85306479313937 1 1
0.812507465522905 0.810581325217371 1 1
0.829356250327677 0.827271702371805 1 1
0.843605298701207 0.841053627094159 1 1
0.719447432384558 0.717778950007845 0 0
0.842586872169129 0.840190328819086 1 1
0.771887450425296 0.770126091245552 1 1
0.81765844991946 0.815207357640849 1 1
0.814320401445427 0.812428391103232 1 1
0.770271367894825 0.768692574600124 1 1
0.778013909428505 0.775458536860999 1 1
0.759937004184883 0.758189547901902 1 1
0.819435837576776 0.816852514902652 1 1
0.799148933426363 0.797222637765211 1 1
0.725965828309183 0.723732621609531 1 1
0.806752955637052 0.804733882089817 1 1
0.794478905581125 0.792183093518183 1 1
0.817972610628158 0.816220924803018 1 1
0.76687525957237 0.76503214661566 1 1
0.76679060839167 0.764637794096374 1 1
0.802756828295485 0.80086163501516 1 1
0.829106309234711 0.826989572176762 1 1
0.763885848800618 0.761514594308982 1 1
0.793914640636062 0.792181638821109 1 1
0.754392469019636 0.752336195964965 1 1
0.790055008320024 0.788114793120429 1 1
0.782557567231864 0.779928186707509 1 1
0.799258783695717 0.796874591979069 1 1
0.815148578833968 0.812742914109649 1 1
0.767019839624981 0.765140601112706 1 1
0.789686648726351 0.787473337168391 1 1
0.733544735974139 0.73205604321117 1 0
0.758784726604354 0.756710078218498 1 1
0.777795093119859 0.775508042331242 1 1
0.817395043142932 0.815198149149627 1 1
0.868383165866867 0.866468901819257 1 1
0.827915397489864 0.825066529305029 1 1
0.816941430474761 0.814916304824644 1 1
0.817162177601875 0.81508646418355 1 1
0.801089965934396 0.798411370493844 1 1
0.737325901033876 0.734530722725659 1 1
0.792067920895562 0.789664692340033 1 1
0.820138944268728 0.817697017670264 1 1
0.75314338200658 0.750946634045315 1 1
0.786804461149363 0.78501996073969 1 1
0.855163092695904 0.853017287076295 1 1
0.875407217784129 0.873587169198465 0 0
0.733229804981862 0.731067504011834 1 1
0.828581450457316 0.826675705204069 1 1
0.773412390495781 0.771267704566032 1 1
0.800002076900196 0.797709739498944 1 1
0.780311594119804 0.778443731312927 1 1
0.80824480396415 0.806174443971271 1 1
0.861546430612074 0.859727140588114 1 1
0.805645495733327 0.803618986971339 1 1
0.768890992671386 0.766783685161414 1 1
0.772636172276929 0.770626876256514 1 1
0.778152385600136 0.776302309194978 1 1
0.763405090388951 0.761624371370426 1 1
0.780769310400465 0.778702736778831 1 1
0.830690213439081 0.828567289257915 1 1
0.778067289103537 0.775784391669363 1 1
0.738653683900443 0.736862994771415 1 1
0.860145668001826 0.857725502269425 1 1
0.797131627975176 0.7948836661918 1 1
0.708324727531637 0.706226032280166 0 0
0.801151569754877 0.799439804815922 1 1
0.75812809575281 0.756053361617003 1 1
0.755149496730046 0.753278712641318 1 1
0.772185115997823 0.770331724200767 1 1
0.831652121398169 0.829774054165006 1 1
0.764572024642874 0.76261759051723 1 1
0.805628301293912 0.803846438300843 1 1
0.756102832821697 0.75352388001393 1 1
0.837923587155558 0.835806198963704 1 1
0.777380093352684 0.775226655662614 1 1
0.84128683047512 0.839101655407236 1 1
0.821216650899221 0.818981546421899 1 1
0.78219840114601 0.780061082251898 1 1
0.788009552667979 0.786249844900447 1 1
0.828028590176053 0.825961958251831 1 1
0.823824745019659 0.821641254598562 1 1
0.834006297743557 0.83171391741104 1 1
0.818007727453247 0.816078792592199 1 1
0.863874237084614 0.861875398304108 1 1
0.765051877682303 0.76341582363479 1 1
0.77094226634225 0.769105651825286 1 1
0.749832234459355 0.74804853089184 1 1
0.825900752494437 0.823596016540877 1 1
0.729205026517167 0.72690821377889 1 1
0.826344348551666 0.824288304537081 1 1
0.762399670938564 0.760118620966223 1 1
0.728923630065967 0.726743044923157 1 1
0.79766597093705 0.795948406496939 1 1
0.791885078396098 0.789765774733852 1 1
0.798196136035517 0.796396913652413 1 1
0.753646176881753 0.751889421089621 1 1
0.797372235624606 0.795673233312743 1 1
0.824257548739909 0.821866219096323 1 1
0.765711095589357 0.76365228645511 1 1
0.825865738131105 0.823823637006332 1 1
0.767792927371641 0.765835122074546 1 1
0.794869657582522 0.793153573251687 1 1
0.73628776350912 0.734224409970018 1 1
0.84133961249779 0.838954175268436 1 1
0.82043214541106 0.817381611882383 1 1
0.788066300055491 0.785779877731338 1 1
0.78440192279733 0.7823764423973 1 1
0.727144237873869 0.725600010401522 0 0
0.80533482979386 0.803463287313338 1 1
0.800227762466021 0.798119202934547 1 1
0.754662777335803 0.752846257016254 1 1
0.797571161756202 0.795891785749753 1 1
0.836055448961688 0.833999353666425 1 1
0.757920334331983 0.755725733953228 1 1
0.734513717529661 0.732630321474142 1 1
0.775022008894034 0.773163075184572 1 1
0.727216099201858 0.724990235503293 1 1
0.801895409895618 0.800023966252699 1 1
0.787628295496728 0.785970625187307 1 1
0.736988283308525 0.734942251541899 1 1
0.781041732980201 0.779424267171674 1 1
0.786157605750237 0.78427791152423 1 1
0.814780217030929 0.812232406177279 1 1
0.804572431436801 0.802610591438706 1 1
0.821712401477253 0.819739346752754 1 1
0.847505240737025 0.845541467394034 1 1
0.810085140130176 0.807922853703743 1 1
0.824856274340241 0.822818476235084 1 1
0.869331405055802 0.866725153872671 1 1
0.834012202561351 0.831975143869143 1 1
0.827362064283976 0.825274502501767 1 1
0.719329390733442 0.717377675842323 0 0
0.770951256428511 0.768900935081663 1 1
0.757559119374565 0.755816720828934 1 1
0.717814981282562 0.71590763409573 0 0
0.808448231294515 0.806702298610737 1 1
0.866109630296256 0.863633031566254 1 1
0.79200400602582 0.79011778819762 1 1
0.834607546384585 0.831859702750972 1 1
0.812365699150594 0.810007530460243 1 1
0.816338851209174 0.814132817730982 1 1
0.8520876424943 0.84978206454108 1 1
0.78472324382583 0.783074139675274 1 1
0.783815046291523 0.781811971552242 1 1
0.849870573095919 0.847612378155044 1 1
0.810268457352717 0.808289451562372 1 1
0.826639159225496 0.824565485254355 1 1
0.749908859614641 0.747721278164625 1 1
0.781359308367706 0.779371825816369 1 1
0.843137407075641 0.840136424532288 1 1
0.772593641373522 0.77057257687736 1 1
0.850881093659605 0.848586802652574 1 1
0.824936990079279 0.822346625494476 1 1
0.77914274926558 0.777111465823072 1 1
0.775915490234831 0.773702549018057 1 1
0.770901813767427 0.769203809445977 1 1
0.784128711049805 0.782147175862349 1 1
0.83316573620197 0.831504329719583 1 1
0.826630643724658 0.824079521177535 1 1
0.839180094394673 0.836843679139526 1 1
0.752521311489948 0.750905313099308 1 1
0.80255571733536 0.80051707155506 1 1
0.824196451389188 0.821030152242141 1 1
0.776158221362901 0.774397402247015 1 1
0.827085934117201 0.824643628896495 1 1
0.789614031244351 0.787476414869975 1 1
0.805578320271521 0.803949935611149 1 1
0.799233888518109 0.797373079548467 1 1
0.7633621393968 0.761692373369677 1 1
0.831296744777982 0.829521762071379 1 1
0.7966705034009 0.794317620230875 1 1
0.798053928901178 0.796197083593549 1 1
0.777758126215855 0.77545834554305 1 1
0.855337195111782 0.852808921694302 1 1
0.737935560819873 0.736075571957291 1 1
0.818037592810471 0.816175136170274 1 1
0.834072883761155 0.832457880722063 1 1
0.821927733808036 0.820108677215355 1 1
0.822721738716966 0.820832914208227 1 1
0.729602794323633 0.727298852073188 1 1
0.773575491314676 0.771701292062415 1 1
0.854226888961769 0.851785855675955 1 1
0.775757349796664 0.773772852071104 1 1
0.791997889434716 0.790098439014914 1 1
0.837652582908269 0.836003924480696 1 1
0.828437486905441 0.826439052705479 1 1
0.801042478134796 0.798827766236317 1 1
0.824668949711023 0.822277610406801 1 1
0.721003414682707 0.719192039677487 1 1
0.817232329497511 0.815148036035685 1 1
0.787635495733651 0.784934238709544 1 1
0.795140619093893 0.793282493101229 1 1
0.816442233539478 0.814689267686847 1 1
0.827942225142822 0.825596791599455 1 1
0.808205551655074 0.806441253380956 1 1
0.806566173097566 0.804882853768293 1 1
0.757322217001256 0.755227737683459 1 1
0.797227119675922 0.79544015829874 1 1
0.809576550572462 0.807974625708933 1 1
0.717695024915488 0.71578059896873 1 1
0.777932332439156 0.775657990110053 1 1
0.756041599817708 0.754135485165158 1 1
0.808569579841954 0.806930357713522 1 1
0.865970769138186 0.863356040374108 1 1
0.772488999280112 0.770435382761732 1 1
0.753362074302684 0.751376872252505 1 1
0.818551368689405 0.815844884121093 1 1
0.82451879309209 0.822331336070823 1 1
0.814786047760816 0.81254856937939 1 1
0.814188833952557 0.812062752010431 1 1
0.772728970210873 0.770765382284958 1 1
0.757222229183167 0.754682641120315 1 1
0.766104134488743 0.763795377810477 1 1
0.736753536543581 0.735313357060528 1 1
0.762556687041762 0.760656971624987 1 1
0.831964184445355 0.830089904975748 1 1
0.762593493617093 0.760740060252858 1 1
0.81181058841259 0.80989229623696 1 1
0.782936552296142 0.780627629173162 1 1
0.824618076718787 0.822626508033926 1 1
0.790700153670748 0.788549456929331 1 1
0.868414733333119 0.865857238076532 1 1
0.813337897621284 0.811414639798348 1 1
0.777505885813261 0.775235644174541 1 1
0.750840717107475 0.749081281149877 1 1
0.833543714501913 0.831387880632272 1 1
0.770339881197106 0.768415628710364 1 1
0.802688896945746 0.800615636329653 1 1
0.802843935460532 0.801209682275343 1 1
0.813542632517843 0.811081999918637 1 1
0.781200270207602 0.779172062616273 1 1
0.787806245234802 0.786092435058248 1 1
0.777916238851868 0.775704169829893 1 1
0.82502065793116 0.822936464277083 1 1
0.774568269842796 0.772907207165198 1 1
0.893141912455362 0.890535906947112 0 0
0.800231055834612 0.79843350617726 1 1
0.766261759514912 0.763836188780246 1 1
0.844930381217487 0.843293661001329 1 1
0.828193379764292 0.825480514055788 1 1
0.815437151008506 0.813403733017936 1 1
0.736326307744281 0.734491633205931 1 1
0.812171258151724 0.80996864604518 1 1
0.74839679420091 0.746328811256452 1 1
0.77215776039872 0.770267699582563 1 1
0.835856981079369 0.833899380093728 1 1
0.724559031344468 0.72254516178642 1 1
0.762119394566952 0.760500000365551 1 1
0.775729890656639 0.773906563035704 1 1
0.853145937114877 0.851193209756994 1 1
0.837769405024403 0.835779014837798 1 1
0.800751451951142 0.798960701459113 1 1
0.789729729216868 0.787526366956179 1 1
0.762498568884021 0.760691974787078 1 1
0.810380072379472 0.807694518577766 1 1
0.824651122511264 0.822459097365689 1 1
0.790750806073563 0.789034400106737 1 1
0.813096172917736 0.81086758163113 1 1
0.716265127274188 0.713918229391147 1 0
0.841876259268724 0.839947570532629 1 1
0.824215749165791 0.822666106775046 1 1
0.812437169764165 0.810274149702697 1 1
0.811067253355985 0.808507813245241 1 1
0.816459236903166 0.814665854200345 1 1
0.77431692012878 0.77201442728032 1 1
0.832920934853961 0.830984412020116 1 1
0.811725165776707 0.808820386300456 1 1
0.854623745526865 0.851141012282987 1 1
0.761903170083073 0.759524073368806 1 1
0.814476165165488 0.812067465735046 1 1
0.807538207713813 0.805456614019535 1 1
0.729852794597631 0.728039126878186 1 1
0.846009829644657 0.843684246582756 1 1
0.832339695507418 0.829938894967185 1 1
0.860749465610766 0.858681466965222 1 1
0.821825735357551 0.81956538084834 1 1
0.79223006019862 0.789908121260685 1 1
0.765967823045203 0.764184406389725 1 1
0.785680161891335 0.783777357048128 1 1
0.790565476234034 0.788669309861444 1 1
0.717439388704582 0.715305174500974 1 1
0.816486058697484 0.81463232975801 1 1
0.767979802695449 0.766132587337154 1 1
0.832182140346092 0.830159812639109 1 1
0.773534378480994 0.770619865509918 1 1
0.808617828226544 0.806949565880059 1 1
0.77982643153057 0.777921009556731 1 1
0.75746218285671 0.755730169609673 1 1
0.806203499069151 0.804329077113141 1 1
0.744255262393609 0.742474633799102 1 1
0.785544001206137 0.783792232415601 1 1
0.720761852765554 0.718313774255511 0 0
0.756870622176551 0.75502764078226 1 1
0.823899245372446 0.821735592520565 1 1
0.837988104756055 0.836168402031526 1 1
0.824294006674148 0.821563410055685 1 1
0.801642562789869 0.799806241040581 1 1
0.820562272281967 0.818451896230356 1 1
0.799681650820354 0.797262921868466 1 1
0.773089566743344 0.771057561167362 1 1
0.822232962168473 0.820131363988287 1 1
0.781889808346856 0.77993688018473 1 1
0.807591775677631 0.805813279445522 1 1
0.804591812405233 0.802588945484615 1 1
0.8014104852617 0.798970516966369 1 1
0.802274147257501 0.799796741234696 1 1
0.826661558303587 0.824917485557103 1 1
0.793989548232487 0.792334259810823 1 1
0.790117762608474 0.78812436742204 1 1
0.818596190720149 0.816714898044291 1 1
0.84694891212398 0.844767621645755 1 1
0.827224495947737 0.825214988210136 1 1
0.744671178954434 0.742696562505286 1 1
0.800059500635903 0.797723177683303 1 1
0.766443439890674 0.764622983326523 1 1
0.764996500718487 0.763209648152252 1 1
0.794297965010566 0.792479208237117 1 1
0.722626200206081 0.720729112381291 1 1
0.813675710625649 0.811650358533027 1 1
0.77734682427055 0.775694114155568 1 1
0.805535879370011 0.803070654174685 1 1
0.788882498759947 0.786688760881827 1 1
0.774409315075893 0.771932673330097 1 1
0.745112468442408 0.743264769775537 1 1
0.768105199260707 0.76634584804806 1 1
0.753372796384103 0.751403872586783 1 1
0.788198412064707 0.786147186533798 1 1
0.774300077904291 0.772456313301385 1 1
0.799024472676003 0.797229552303966 1 1
0.826177319623776 0.823621299203029 1 1
0.842071649175132 0.840218549239423 1 1
0.804176801757731 0.801753339359983 1 1
0.798558999908564 0.796532164581258 1 1
0.823706473503542 0.820914077463133 1 1
0.831355794919396 0.829171238007777 1 1
0.856712961851486 0.854445869149082 1 1
0.775401325904735 0.773521946546492 1 1
0.74221875326563 0.73995843515659 1 1
0.834714006519742 0.832155857389431 1 1
0.767239099944644 0.765493794738123 1 1
0.766522633977032 0.764351174464575 1 1
0.854200646262494 0.851908679587613 1 1
0.802106332157877 0.800641446733809 1 1
0.792518648200375 0.790292057521907 1 1
0.818106341405611 0.816256185934562 1 1
0.723108738698604 0.721307242876712 0 0
0.836751274805926 0.834253438415359 1 1
0.818757892181333 0.816830480409975 1 1
0.854199052713802 0.852235420248832 1 1
0.783729860188322 0.782109800474715 1 1
0.754071392622546 0.752356046935167 1 1
0.789993623155672 0.787986100622053 1 1
0.855225463160522 0.852974464058242 1 1
0.791212583537807 0.789390562300588 1 1
0.796712987462739 0.794773865929109 1 1
0.854592543497577 0.851488406352442 1 1
0.696551336423986 0.694284979304073 0 0
0.767274771316205 0.765623600981021 1 1
0.78009658528559 0.778345267297158 1 1
0.82388224448071 0.822016211710135 1 1
0.850860906802667 0.848073543365215 1 1
0.769050680693791 0.767200776549094 1 1
0.81632790860954 0.814295896257299 1 1
0.784465735517447 0.78237258953527 1 1
0.862153841471601 0.859637910514077 1 1
0.822865279640816 0.820783783597702 1 1
0.802347319750679 0.80007439908078 1 1
0.792972511552111 0.790830372436818 1 1
0.773544060724509 0.77154931100929 1 1
0.781905320995699 0.780009826708663 1 1
0.802571247229132 0.80022597517999 1 1
0.698044046727655 0.696456405078011 0 0
0.798514874329165 0.796447581351765 1 1
0.832749417298858 0.830384526797142 1 1
0.834909504521364 0.832343620034276 1 1
0.830214620325642 0.827772421575596 1 1
0.760889088503969 0.75824786860777 1 1
0.749469072122517 0.747636493361586 1 1
0.776059077688963 0.774294672311237 1 1
0.741479263833284 0.738883133899026 1 1
0.747538585249039 0.745837125194682 1 1
0.75521637713912 0.753760117069398 1 1
0.777143596848727 0.775336190790765 1 1
0.808914940098282 0.807029535633378 1 1
0.873606054905127 0.87134762624836 1 1
0.869769082967201 0.867436376377576 1 1
0.721459913275827 0.719634965043818 0 0
0.846667592142522 0.845031223497646 1 1
0.771626918443356 0.770092962874908 1 1
0.789947418348138 0.787823288391456 1 1
0.782403938540044 0.7806695505417 1 1
0.811556089242146 0.809246302288296 1 1
0.79877603117629 0.797082128597309 1 1
0.819029829615894 0.816390168188602 1 1
0.716580848857326 0.714980785169427 0 0
0.751868352564557 0.75008868885427 1 1
0.81487627846407 0.812626115646146 1 1
0.864565006263393 0.862429517931533 1 1
0.809171498730864 0.8073908099539 1 1
0.73460160279141 0.732624465266838 1 1
0.791997374350541 0.790067187977383 1 1
0.827566631632405 0.825621281650263 1 1
0.826252931990401 0.82432010941695 1 1
0.748040215867649 0.746219523126487 1 1
0.757002720864976 0.754076259267366 1 1
0.818115684689694 0.815529637134804 1 1
0.754431463479946 0.752674476709665 1 1
0.846063032598444 0.843826821164679 1 1
0.813506481677405 0.811712710177049 1 1
0.833230162109212 0.831336729710243 1 1
0.806133256021509 0.803972261913759 1 1
0.7997377556818 0.797842415916058 1 1
0.834587071675625 0.83226237813526 1 1
0.852537534676987 0.850194176669305 1 1
0.853861786026542 0.851816734199856 1 1
0.743700718268333 0.741306688434256 1 1
0.777568283975977 0.775437364519194 1 1
0.831330517539154 0.829266049332103 1 1
0.815527956345953 0.813269553514635 1 1
0.785737941218576 0.783935166113041 1 1
0.857300444494998 0.855520882760674 1 1
0.805224473076714 0.803242356774644 1 1
0.725943655640791 0.723864478236726 1 1
0.783871633001681 0.782122386710766 1 1
0.848097790171174 0.846087776857336 1 1
0.750195419532235 0.748361686751478 1 1
0.834653993415371 0.83233145717873 1 1
0.794265857441362 0.792011020243036 1 1
0.847593751483837 0.84525523656814 1 1
0.83314206291213 0.831235649170088 1 1
0.765560787563038 0.763259777435051 1 1
0.688639628527202 0.686859825700464 0 0
0.764367300138784 0.76279422368347 1 1
0.754532669391546 0.752781848086449 1 1
0.75333305775675 0.751721518058642 1 1
0.755659964229838 0.754013341538708 1 1
0.759425162943454 0.757385156308275 1 1
0.780000478459592 0.778002045178993 1 1
0.827403421047659 0.825212343706728 1 1
0.853347182479391 0.850465843959905 1 1
0.841147081797546 0.839258971837811 1 1
0.840239045117118 0.837988844403766 1 1
0.816888505500691 0.814904551854937 1 1
0.802708788344536 0.800624074521369 1 1
0.792610289534799 0.789808373637583 1 1
0.861558515066519 0.859551033180431 1 1
0.797694985930836 0.79526429947166 1 1
0.807940688335771 0.806344820316362 1 1
0.839954547419971 0.837750094742828 1 1
0.733299711362807 0.731441654434703 1 1
0.728935987560072 0.727106792670334 1 1
0.738871202200576 0.737021547199159 1 1
0.811137882564509 0.808630361625251 1 1
0.811492051240042 0.809272152473858 1 1
0.840574770114995 0.838418376069217 1 1
0.846673000878492 0.843708582931508 1 1
0.780166053153953 0.777895100082351 1 1
0.799630099060264 0.797404652558631 1 1
0.767157972715255 0.764716801860852 1 1
0.758360950676016 0.756942858216883 1 1
0.738868121504918 0.736834192025703 1 1
0.847068347233148 0.844597693659273 1 1
0.779328008599033 0.777546801828527 1 1
0.807302860186257 0.80551060069259 1 1
0.77182515066733 0.769958962078835 1 1
0.772368341341802 0.770155484099603 1 1
0.731222404897241 0.729557593204879 1 1
0.794024374677511 0.791712544701558 1 1
0.775293618425065 0.773284186064312 1 1
0.818757654244132 0.816573262500387 1 1
0.779804867189463 0.778118499240527 1 1
0.780888373030909 0.778410759609756 1 1
0.839683082917661 0.837984577636452 1 1
0.820456226386528 0.818406244819265 1 1
0.820161122755089 0.817976477237829 1 1
0.810196629754631 0.808325664351487 1 1
0.812562953748664 0.81051342294256 1 1
0.766645659373275 0.765013486644088 1 1
0.851823842475152 0.84961658458902 1 1
0.769044023806569 0.766950665175611 1 1
0.820189780149842 0.818352084666523 1 1
0.842035034292161 0.840103621844233 1 1
0.814398372741628 0.812498354914885 1 1
0.879633735173684 0.877333366718924 0 0
0.790928720528052 0.78866588802435 1 1
0.846318037566388 0.844097181474415 1 1
0.753087719203714 0.751051375906373 1 1
0.79249492462271 0.790519073769718 1 1
0.873187413266806 0.871210427992583 0 1
0.77741193160181 0.774893980721869 1 1
0.813431313597443 0.811578466398587 1 1
0.838484050893415 0.836032406110052 1 1
0.804821448676495 0.803137455328347 1 1
0.836825408630785 0.834872492329086 1 1
0.806484315729295 0.804187091772845 1 1
0.826745643634867 0.824316173990866 1 1
0.790108888175443 0.788266967718488 1 1
0.769880951729146 0.767663199236461 1 1
0.767687329576932 0.765864253817962 1 1
0.750697495552737 0.748860455082335 1 1
0.810942911654856 0.808927982213304 1 1
0.809986803320988 0.808328880947214 1 1
0.808824514004422 0.806239835032826 1 1
0.804461820233834 0.802262677893176 1 1
0.795447008186182 0.79360138383539 1 1
0.831926520880309 0.82982003000718 1 1
0.816290742752908 0.814370576175831 1 1
0.818984129106843 0.817325643978889 1 1
0.830997107621049 0.828989244020631 1 1
0.819447641058357 0.81725668431665 1 1
0.836501364635616 0.834326816504815 1 1
0.770250278615009 0.767922810686082 1 1
0.812397070384977 0.810235940923327 1 1
0.826323260521327 0.824112380394526 1 1
0.838998174256586 0.836593499457222 1 1
0.801708102493065 0.799805683797009 1 1
0.842294189616815 0.84045971050017 1 1
0.756658567106459 0.754565030734469 1 1
0.86676799168559 0.864266437196441 1 1
0.834433767882158 0.832106119290404 1 1
0.858785577421715 0.856265843913505 1 1
0.814846494015537 0.813033761199535 1 1
0.799090133802389 0.797351312077966 1 1
0.724192965661173 0.722681735461808 0 0
0.794709886464987 0.792996357590844 1 1
0.781348584008642 0.779507910859986 1 1
0.776397184273201 0.774607340301052 1 1
0.833515089649367 0.831674031004434 1 1
0.799915731839522 0.798205447921801 1 1
0.859055461281525 0.857013547373503 1 1
0.778263600173258 0.776238830389924 1 1
0.8003331038227 0.79824552043133 1 1
0.79569551720784 0.793906247172885 1 1
0.857871871662791 0.855353633104725 1 1
0.75786920221632 0.756013547290741 1 1
0.804840779711026 0.802701861746525 1 1
0.815547526006238 0.813437566701885 1 1
0.811266181808526 0.808968985572413 1 1
0.808987238447229 0.807192022966435 1 1
0.758534324760736 0.756713453459992 1 1
0.822199396539939 0.819695918293702 1 1
0.831824083287971 0.830167214207822 1 1
0.861497064589713 0.859427175490781 1 1
0.838162060709761 0.836139196350425 1 1
0.834524690031715 0.832452080903198 1 1
0.86541187358458 0.862175460358186 1 1
0.805703801366611 0.804034370491704 1 1
0.775521071041872 0.773495576043979 1 1
0.765683410538444 0.764146750825261 1 1
0.785978038175341 0.78411281437684 1 1
0.810696923396014 0.808482107194112 1 1
0.783458147021906 0.781643763451143 1 1
0.829823632856611 0.827599420524668 1 1
0.809694011696712 0.807600236368183 1 1
0.825118948967619 0.822116929752117 1 1
0.810071174552551 0.808330760382707 1 1
0.781170675264901 0.779096927386489 1 1
0.876757791323569 0.874175317332878 1 1
0.762910319529758 0.761108841541648 1 1
0.767672248542261 0.765172571263282 1 1
0.778551849637424 0.776194260392997 1 1
0.748236232053196 0.746235256346438 1 1
0.80980758370909 0.807197867643688 1 1
0.783678743024074 0.78122073042693 1 1
0.808894743987054 0.80677648302342 1 1
0.768165949337613 0.766099810851475 1 1
0.814488208256093 0.812273854334951 1 1
0.793370521432803 0.790989637843018 1 1
0.770483519863963 0.768340269280655 1 1
0.787560828111729 0.78550617515189 1 1
0.824620809052953 0.8226491123103 1 1
0.740336283866648 0.738623822503699 1 1
0.837892237383026 0.835665732975665 1 1
0.750424936289952 0.748342805387126 1 1
0.80847111390935 0.806564661880958 1 1
0.806778306313323 0.804949613285172 1 1
0.876657176743279 0.874776709458221 0 0
0.848252825612956 0.845959820881022 1 1
0.816858012374192 0.815041140044315 1 1
0.843749003754656 0.841513448905378 1 1
0.779094665358739 0.777018322833207 1 1
0.838058916615542 0.835930763870828 1 1
0.73864183133401 0.736406201228952 1 1
0.815342206619592 0.813034007287245 1 1
0.838000644968555 0.834991111503655 1 1
0.777153691136089 0.775397150399606 1 1
0.77413840880747 0.771398404617848 1 1
0.813997891115726 0.811958157157704 1 1
0.757140579122857 0.755404791861258 1 1
0.844924454711146 0.8425990695272 1 1
0.850066712868659 0.847859831794234 1 1
0.739335268888393 0.737219333356133 1 1
0.821078242764414 0.819373598026671 1 1
0.797810456009231 0.79587595484098 1 1
0.799511534742535 0.79762105037731 1 1
0.827942963839248 0.825899831607711 1 1
0.762620148042268 0.760553056712977 1 1
0.848652884289742 0.846282707688176 1 1
0.782606761956191 0.780590461209627 1 1
0.811224557463734 0.809309058844534 1 1
0.839464112890209 0.837174961495632 1 1
0.818480027064772 0.816003988636796 1 1
0.785800334290891 0.783955347367615 1 1
0.825245396842737 0.823182189503316 1 1
0.845811664816909 0.843184920539314 1 1
0.733168113656197 0.731398515257001 1 1
0.794696171849782 0.792837844544887 1 1
0.786177945651117 0.784343287461019 1 1
0.795834204347868 0.794084645194968 1 1
0.771780448550308 0.770052152273598 1 1
0.731890614570601 0.729442734920115 1 1
0.861740897244337 0.859449055213834 1 1
0.848858174450391 0.846420644217619 1 1
0.793557076322557 0.791508272544312 1 1
0.838116267492355 0.836192323606215 1 1
0.758912491559334 0.756613894511938 1 1
0.789424735797465 0.787153789222554 1 1
0.844838738914577 0.843040199755029 1 1
0.796659120777508 0.794309140683496 1 1
0.846170527235485 0.843681060703061 1 1
0.818085810416786 0.815858521666234 1 1
0.791081767795281 0.789168601618688 1 1
0.793580199809264 0.791178452593136 1 1
0.794824588979487 0.793004056426309 1 1
0.778694193042846 0.777076419658017 1 1
0.855938556044844 0.853954030601779 1 1
0.815018190496702 0.813246351894556 1 1
0.764535645180202 0.762746687953061 1 1
0.791899942147978 0.79019608361978 1 1
0.845231398179617 0.842893527154979 1 1
0.784505622865743 0.782490369241437 1 1
0.710093070287764 0.708393265619422 0 0
0.762427282514451 0.760489864602689 1 1
0.84618688368843 0.84369429986883 1 1
0.848371213231307 0.846224868869221 1 1
0.757943812810608 0.755804410968846 1 1
0.813665061780345 0.812013839808206 1 1
0.813567328295233 0.811722192556725 1 1
0.730402967062191 0.728737079730798 1 1
0.820150861555523 0.818344729388885 1 1
0.771740240032925 0.769774900333594 1 1
0.759640584580528 0.757353062072291 1 1
0.798764593192529 0.79656879860475 1 1
0.79922413116478 0.797459970325704 1 1
0.835187662581147 0.833240876737393 1 1
0.798662703523417 0.796355746228067 1 1
0.790608213925423 0.788603140322619 1 1
0.849283112133932 0.84737512574916 1 1
0.834303059472573 0.83231056299596 1 1
0.811335183306506 0.809503757830736 1 1
0.807358436745718 0.805719582819238 1 1
0.789054837578663 0.787131129252174 1 1
0.824433240181412 0.822730945429923 1 1
0.832120834245035 0.830204443793573 1 1
0.806255499456491 0.804061241793332 1 1
0.800773435677829 0.798704134865584 1 1
0.76593115633572 0.763920805580852 1 1
0.806306907346993 0.803762858244222 1 1
0.852365189874043 0.849913565144639 1 1
0.691410076555178 0.689489103979257 0 0
0.805485468597923 0.803452196489375 1 1
0.899169390373992 0.896402146203425 1 1
0.828177738891112 0.826425122860919 1 1
0.782940902581355 0.781148304421317 1 1
0.768158013938207 0.766495079662623 1 1
0.813986678855669 0.811903404160666 1 1
0.757316309399781 0.755648224330029 1 1
0.785754949366495 0.784090637010316 1 1
0.845395047430389 0.843056446667254 1 1
0.762930266649751 0.760969911033894 1 1
0.765886627431863 0.763956719209929 1 1
0.792509730100388 0.790804209926123 1 1
0.868515195670117 0.86619725285051 1 1
0.781456131724595 0.779582792695189 1 1
0.812396430115953 0.810670098758913 1 1
0.805297245309939 0.802802374394505 1 1
0.773675861614412 0.77183779844256 1 1
0.777162590252822 0.775372758611074 1 1
0.758621649003264 0.756399467853784 1 1
0.820867517052668 0.818127519282666 1 1
0.725823910578214 0.723027295085455 1 1
0.822148185762221 0.820338945653101 1 1
0.820387856327242 0.818483081484512 1 1
0.835448410284938 0.833350943671941 1 1
0.794051878602615 0.791973939679765 1 1
0.81028698883637 0.80781936447615 1 1
0.803191293242959 0.801321248777949 1 1
0.766006931071477 0.764410072905963 1 1
0.778312373623181 0.776072209844956 1 1
0.792982790798417 0.790938058086643 1 1
0.831294624406116 0.829010407443054 1 1
0.754021471661901 0.752283886581778 1 1
0.770542578361228 0.768550320156785 1 1
0.829331332053885 0.827544507196236 1 1
0.799466247566093 0.79750827180691 1 1
0.834821870624932 0.833175154258717 1 1
0.827635574484471 0.825304356673457 1 1
0.82862304852497 0.82664338212384 1 1
0.786247635545409 0.78415636851004 1 1
0.901612581509333 0.898406904054504 1 1
0.835184038994771 0.833154944942607 1 1
0.837488932798253 0.834466754298957 1 1
0.795719328712245 0.793763332937035 1 1
0.839956786904051 0.838167987657636 1 1
0.816076225665423 0.814111274780181 1 1
0.815624165454569 0.81379781996159 1 1
0.803234966618883 0.801156543164393 1 1
0.831547534013194 0.82916064008257 1 1
0.801840129895485 0.799842601451122 1 1
0.773916117041393 0.772088119107305 1 1
0.810783845572513 0.809062364517679 1 1
0.881732929007875 0.87879909468516 1 1
0.841258687310052 0.837746086836025 1 1
0.782307894960733 0.780219935509237 1 1
0.729941547470815 0.727844769258589 1 1
0.792355012430913 0.79020613664932 1 1
0.801983724024962 0.799312880623104 1 1
0.784512446308784 0.782951657928585 1 1
0.772956247209595 0.771017995259584 1 1
0.79105775104326 0.78878753750439 1 1
0.756700393618835 0.754787536731432 1 1
0.873446097494639 0.870757668839357 1 1
0.893036960632291 0.890835853047629 0 0
0.867889100685629 0.86598817950245 1 1
0.752791804912346 0.750579707850976 1 1
0.79397526241553 0.792107056766983 1 1
0.847878852825593 0.845754854459783 1 1
0.894017102135033 0.891532233972791 0 0
0.804300783887574 0.801895390518096 1 1
0.822269450939318 0.820489524693896 1 1
0.817678959448109 0.81556218653595 1 1
0.79525451931112 0.793615163473494 1 1
0.780387963209764 0.778004251873694 1 1
0.808979594465967 0.806302395094859 1 1
0.787986461165391 0.785973378061238 1 1
0.802884320050764 0.800853653766219 1 1
0.804571335817605 0.802743706700051 1 1
0.806797799317618 0.803887593302725 1 1
0.818903119330921 0.816841829944181 1 1
0.792967081837969 0.790937294992307 1 1
0.842392282308351 0.840298287827 1 1
0.772547708340901 0.770266274959717 1 1
0.876585515401534 0.874279206626494 1 1
0.855721891204305 0.853473107009551 1 1
0.767914513257036 0.766303769875668 1 1
0.789913851164068 0.787776476606919 1 1
0.813686349190036 0.811537139079273 1 1
0.825856902905816 0.823619776687523 1 1
0.769392476156618 0.767419581225838 1 1
0.867856372891239 0.865768536809872 1 1
0.832904370617329 0.83085670413144 1 1
0.787764663936426 0.785239979238931 1 1
0.79164379767623 0.790009815025394 1 1
0.771554531136876 0.769665866273884 1 1
0.785631601260744 0.783812067691862 1 1
0.735485165758587 0.733900229488615 1 1
0.747993224499574 0.746085036804801 1 1
0.772071453726315 0.770213384797048 1 1
0.839529209934729 0.837650681911252 1 1
0.842145554347357 0.839717582024021 1 1
0.858251711817883 0.855774846809386 1 1
0.863916350837582 0.86152887968271 1 1
0.717512797538347 0.715192665375037 1 1
0.812050741065986 0.810234858142129 1 1
0.760028848471304 0.758139911839068 1 1
0.806001397839949 0.803139162306827 1 1
0.766212791609997 0.764546289563027 1 1
0.812625604192679 0.810441148065156 1 1
0.811704670731218 0.809883092020057 1 1
0.701654786311594 0.700093981848298 0 0
0.803167226326727 0.801257310107766 1 1
0.853962988334033 0.852175248825804 1 1
0.812338067952682 0.810806656464565 1 1
0.787869351923021 0.78585023670445 1 1
0.772105389284705 0.770438975651101 1 1
0.803122860376754 0.801115216496169 1 1
0.741930256240705 0.740139674231226 1 1
0.861591055782133 0.858401294973067 1 1
0.842527327492377 0.840658770849 1 1
0.812993612280369 0.810977790062271 1 1
0.816997751262354 0.814654138530684 1 1
0.803452846053633 0.801098626947178 1 1
0.703740990958358 0.701257637591583 0 0
0.769605276964602 0.767761838813629 1 1
0.817986347047369 0.816134703192116 1 1
0.792565276734509 0.789946084969553 1 1
0.802867068860739 0.801048844595595 1 1
0.76503343520071 0.76317451585505 1 1
0.797413366152053 0.795578357554867 1 1
0.820242420143595 0.81828140313766 1 1
0.807521018923199 0.805575136477207 1 1
0.774419412376226 0.772902020070181 1 1
0.760637554767743 0.758864844044779 1 1
0.784505284082609 0.782905941579573 1 1
0.851548934221875 0.84943614533831 1 1
0.819737159115871 0.817784020870435 1 1
0.794427329469438 0.79244454936396 1 1
0.76833656202641 0.766344515893572 1 1
0.815705716286648 0.81357416105062 1 1
0.798329524886217 0.796331314183741 1 1
0.830205108390631 0.82840568851253 1 1
0.878129799380447 0.87615174397147 0 0
0.71414156203647 0.712187029891748 0 0
0.733142065456126 0.730788136159516 1 1
0.869386575956389 0.86704381040955 1 1
0.741778591872104 0.739736988776262 1 1
0.862720746883422 0.860527184945246 1 1
0.918059759876827 0.916151981238556 0 0
0.752297106966615 0.750076164036773 1 1
0.762435076027758 0.76053618493896 1 1
0.759039641253619 0.757371117295042 1 1
0.726621793398042 0.724939590037929 0 0
0.783776450598274 0.7814299134883 1 1
0.701049198449581 0.699452926360884 0 0
0.796994032859339 0.795258544510396 1 1
0.815472770849829 0.813523673063391 1 1
0.846885889919012 0.844888987210324 1 1
0.739925027220429 0.737662906720602 1 1
0.789427555354392 0.787561556426015 1 1
0.74163795784902 0.739972534642464 1 1
0.84043154895785 0.838094039972582 1 1
0.798987397590059 0.797117393145616 1 1
0.822686199236126 0.821006638203442 1 1
0.818265229202257 0.815760037098895 1 1
0.754904897403819 0.753068040443907 1 1
0.863050529845479 0.860800747785941 1 1
0.827062849307204 0.824961567225543 1 1
0.813711938625237 0.81190670668331 1 1
0.750599621825929 0.747976047866736 1 1
0.809946293731465 0.807103957859829 1 1
0.820399442514347 0.818594372780952 1 1
0.776784995331909 0.774895881551358 1 1
0.820764341495918 0.818731177557919 1 1
0.818130841652166 0.815939019014258 1 1
0.853105922655397 0.851106260221121 1 1
0.852452402363481 0.850457013156557 1 1
0.83465971610171 0.832313014300343 1 1
0.852565725887149 0.850441865916551 1 1
0.828651049509626 0.826952547228966 1 1
0.812504130880286 0.810224397942504 1 1
0.803380096001087 0.801587194397174 1 1
0.845986366743719 0.843897766806755 1 1
0.794767478863251 0.792489449844778 1 1
0.759441487891834 0.757567095822224 1 1
0.756841275544842 0.754486767677199 1 1
0.791943429038899 0.789854910467864 1 1
0.794031297489802 0.791866979282653 1 1
0.765576740322257 0.763738013891649 1 1
0.791906548709519 0.78996943806009 1 1
0.766452468308847 0.764386466642399 1 1
0.838005388834712 0.835678171139644 1 1
0.827747979857363 0.825645037331952 1 1
0.791015487976167 0.788757669594352 1 1
0.768700426568641 0.766872357747498 1 1
0.8565366289358 0.854552408075428 1 1
0.763462303186621 0.761465632547325 1 1
0.815236333422596 0.812420013009422 1 1
0.82064652726198 0.818501287420041 1 1
0.752388893249201 0.750313255466195 1 1
0.80335483700628 0.800809167234929 1 1
0.870474989433544 0.867896405740334 1 1
0.837947723998141 0.835400188434049 1 1
0.833762734624288 0.831845657196165 1 1
0.717582134348967 0.715404527513362 0 0
0.82380786803738 0.821669589331807 1 1
0.780933850107326 0.777977894974864 1 1
0.835292581631172 0.833061416312224 1 1
0.842541233101022 0.839721608421958 1 1
0.852413402707125 0.850206846243059 1 1
0.82645944541686 0.824500351259335 1 1
0.852568810025121 0.850649512423858 1 1
0.776143829287993 0.773743118294313 1 1
0.788111857813254 0.786131626316152 1 1
0.76140427999247 0.759215761764469 1 1
0.811231388651565 0.809435231882458 1 1
0.710869422004548 0.708853542854248 0 0
0.749508713948458 0.747664738404473 1 1
0.767209504244711 0.764979976847962 1 1
0.814154053213868 0.811816105132049 1 1
0.803106860679445 0.800773082904102 1 1
0.80420409265566 0.80251027119847 1 1
0.7871980485249 0.784393324237144 1 1
0.835036187129633 0.833217493259049 1 1
0.798107992402702 0.795951602579215 1 1
0.813517070935909 0.811588282635137 1 1
0.846344677347948 0.844411968119473 1 1
0.839523268193676 0.837316733679191 1 1
0.832750404977346 0.830974421274548 1 1
0.827990126608214 0.826049807600352 1 1
0.787511356382114 0.786060335418151 1 1
0.905269817663788 0.902488524679445 0 0
0.825371571520604 0.822615097223976 1 1
0.782047550165492 0.779755078034881 1 1
0.6922675325165 0.690604922329858 0 0
0.741633039489826 0.739436465245218 1 1
0.828880639973137 0.826520672171877 1 1
0.853503127583824 0.851509489248961 1 1
0.812295631225513 0.81023525612946 1 1
0.86641128345285 0.864140548006418 1 1
0.865486917211913 0.863500386760302 1 1
0.760587328815248 0.758408254780249 1 1
0.828107721541643 0.825966504307443 1 1
0.846009342406094 0.844128220670026 1 1
0.837207893071252 0.83507648335822 1 1
0.788303420943369 0.786186940169372 1 1
0.78315427925485 0.780612095661549 1 1
0.833113821217542 0.831397531184715 1 1
0.822586357350788 0.820760755893103 1 1
0.808845525844466 0.807007715723865 1 1
0.842143556370725 0.839422970051558 1 1
0.775603908966269 0.773465986136055 1 1
0.789675667999327 0.787678748398662 1 1
0.783377590242141 0.781178406255761 1 1
0.718708619895577 0.716516833709333 1 0
0.852824971415259 0.85086069977855 1 1
0.825600243893806 0.823624902586694 1 1
0.782097562613786 0.780275608226722 1 1
0.858528423763422 0.856279020801643 1 1
0.810460631998266 0.807702247532579 1 1
0.757026634277616 0.755205526046435 1 1
0.809270206351781 0.806956737921743 1 1
0.810731507819621 0.807959162964128 1 1
0.785227313443744 0.783166034506506 1 1
0.725221763418909 0.723355658119157 1 0
0.764107713355638 0.761757280218265 1 1
0.82582889260546 0.82371212976784 1 1
0.809135864326006 0.80722148324421 1 1
0.761152942485831 0.758971644176373 1 1
0.839235456433573 0.836839766321606 1 1
0.813118073733029 0.810913080127741 1 1
0.84002058436268 0.837926047786847 1 1
0.785034783752108 0.78304269962961 1 1
0.810647234557536 0.808764364672089 1 1
0.809140063883719 0.807027304352854 1 1
0.821647836504871 0.819879758400939 1 1
0.79686193811142 0.794418081259076 1 1
0.757129678887656 0.755081108770579 1 1
0.787972228989746 0.785441590998112 1 1
0.850796069742533 0.848312132561828 1 1
0.762376401592177 0.760635489712194 1 1
0.732625356253262 0.730565073847732 1 1
0.760383893197857 0.758260233412234 1 1
0.788868634560871 0.78695801893226 1 1
0.78245804511907 0.780510329357385 1 1
0.811545196359916 0.809664970135159 1 1
0.80957854067625 0.806802464511978 1 1
0.782754117528621 0.780936903326382 1 1
0.781622276006596 0.779995543270835 1 1
0.770120390924893 0.768151648397755 1 1
0.882483886361125 0.880069950150222 0 0
0.869774542637854 0.867044295340533 1 1
0.824578425550573 0.822414078828294 1 1
0.737972726125251 0.736404001006107 1 1
0.84534706843673 0.84305142007551 1 1
0.814791622348973 0.812940080954764 1 1
0.792245248567438 0.790306813348365 1 1
0.784605676117429 0.782771421735111 1 1
0.794583002122637 0.792456743074979 1 1
0.784588921161706 0.782874174914389 1 1
0.749540363431355 0.747738601301669 1 1
0.79273282176983 0.790805325352836 1 1
0.758747824699429 0.756878579374725 1 1
0.826860909518503 0.824623079281969 1 1
0.867538279491237 0.865664093314942 1 1
0.81203288005004 0.810117374737139 1 1
0.789965687682894 0.788057147405645 1 1
0.803357510633645 0.801627622803342 1 1
0.751911847033071 0.749349138155443 1 1
0.763164103153333 0.760829379561431 1 1
0.803734111860493 0.801939195388767 1 1
0.806878806665016 0.804944427822822 1 1
0.815051135212163 0.812880071206742 1 1
0.78054535409891 0.778768198939619 1 1
0.783995847941669 0.782090017182369 1 1
0.848552669605764 0.84654813834098 1 1
0.791286947474996 0.788908229815574 1 1
0.705561455229577 0.703810514309285 0 0
0.731281336150864 0.729360562497092 1 1
0.827076289767081 0.824657199062275 1 1
0.807944672682958 0.80553152243722 1 1
0.842579703467801 0.840668642597469 1 1
0.819939052767683 0.817855592630541 1 1
0.763606664182353 0.761865414038847 1 1
0.85559252755556 0.853115114072879 1 1
0.858445457760697 0.856383680547434 1 1
0.819966022995613 0.817930021872526 1 1
0.875782997084193 0.872796314532841 1 1
0.857643443815073 0.855413034907111 1 1
0.884017198298708 0.882108297444783 0 0
0.786402279410702 0.784057617898737 1 1
0.807262205709488 0.805317944842917 1 1
0.780381304590763 0.778458653528455 1 1
0.849270272992052 0.84683909943739 1 1
0.80810320262301 0.804855863126841 1 1
0.805039359156419 0.803136487383358 1 1
0.826278435907372 0.824261969409755 1 1
0.747372450528108 0.744972301736272 1 1
0.846094803188658 0.843624690496813 1 1
0.723686453030337 0.721669802737538 1 0
0.775260528796826 0.772805846150021 1 1
0.837861577838042 0.835556971837202 1 1
0.835347149280678 0.833142963479255 1 1
0.870116944507635 0.868208899083342 1 1
0.743733622625413 0.741948066052187 1 1
0.763234221490825 0.761296096811042 1 1
0.818089954196488 0.815945936935324 1 1
0.782757499044528 0.780731215116643 1 1
0.823002045521021 0.82113806358773 1 1
0.801816591711837 0.79977472943658 1 1
0.841780251911227 0.839095410352389 1 1
0.764398338877315 0.762587289699055 1 1
0.780388320751257 0.778119394369551 1 1
0.800414346887019 0.798501864726328 1 1
0.749163040772662 0.747310440338113 1 1
0.795990516067264 0.794135263689672 1 1
0.802047557499618 0.800313174799396 1 1
0.873656570397216 0.871812503417399 0 1
0.822907320164056 0.820039369090093 1 1
0.787532185628288 0.785600336282714 1 1
0.786910949723664 0.785320171057225 1 1
0.745162411651155 0.743166909166707 1 1
0.875481093637664 0.872852714750211 1 1
0.787324425917805 0.785713189227464 1 1
0.766013793272091 0.764289866240158 1 1
0.820224499723173 0.81797147655458 1 1
0.840976953868809 0.838934249969257 1 1
0.793423821819009 0.791525891808713 1 1
0.802642421752084 0.80070278725156 1 1
0.852024770696751 0.849473754803307 1 1
0.802786500843903 0.800590364130046 1 1
0.820360803610996 0.818423595224446 1 1
0.79034327993082 0.788238140237003 1 1
0.813789521730633 0.811368535822472 1 1
0.754683089136962 0.752515119366898 1 1
0.846323965324443 0.844242939859105 1 1
0.787410491514854 0.785511278453834 1 1
0.737052606872247 0.735034240239743 1 1
0.787206368077071 0.785463136497864 1 1
0.823428375713666 0.821700610397517 1 1
0.775922718036753 0.773954948173639 1 1
0.807958600502909 0.805562501207741 1 1
0.730385020915328 0.728495122671845 1 1
0.803648018776067 0.80122892016155 1 1
0.873849551537894 0.871430069563913 1 1
0.773666264995102 0.771533575223346 1 1
0.779934772519787 0.777817430562747 1 1
0.731146720522891 0.728855697867819 1 1
0.76653373706991 0.764969908884975 1 1
0.748730374231922 0.746227130527826 1 1
0.850720204520329 0.848779155527579 1 1
0.827087800815051 0.825261553245768 1 1
0.898409740524743 0.896089065789531 0 0
0.755966126968503 0.753917703921634 1 1
0.853370768555658 0.851263716733839 1 1
0.78507587775439 0.783356149689535 1 1
0.819821809915295 0.817374075318287 1 1
0.785162566437351 0.783417204030141 1 1
0.802139946514987 0.800156879702152 1 1
0.846915310184851 0.844691169899486 1 1
0.793508980754891 0.791197568732105 1 1
0.709714254037066 0.707908547553342 0 0
0.788082085593915 0.786042993545976 1 1
0.819690299063194 0.817311583099406 1 1
0.80293983619476 0.800910203261252 1 1
0.851631963281943 0.848613539281064 1 1
0.77347848596833 0.771506270877699 1 1
0.812795806298889 0.810876031260053 1 1
0.794380154376294 0.792076397071685 1 1
0.831914714053647 0.830020960729295 1 1
0.889564757117677 0.886866063085 0 0
0.798651508195978 0.79619500396076 1 1
0.793519742790425 0.791582666661261 1 1
0.900254098011771 0.898037842536369 0 0
0.760876502486036 0.759092300832707 1 1
0.80127395136641 0.799392099915183 1 1
0.788293471672682 0.786582491766859 1 1
0.809426923026509 0.807314056923266 1 1
0.709747422178828 0.707761743692548 0 0
0.801895741274342 0.799419816232949 1 1
0.868486347114688 0.866053742048582 1 1
0.834141242795738 0.832400512847905 1 1
0.784005691706886 0.782096173153225 1 1
0.823331577102159 0.821405571016632 1 1
0.812748847743096 0.810891710729228 1 1
0.794337565929644 0.792322063758643 1 1
0.789219626003346 0.787154561129811 1 1
0.834692030351823 0.832490270062563 1 1
0.814194131622552 0.812165114113058 1 1
0.823823598548159 0.82161211354127 1 1
0.804749801848505 0.802438951899323 1 1
0.827495447699844 0.825280730185511 1 1
0.725244624202452 0.723401641288571 1 1
0.790859035359623 0.788839011831703 1 1
0.785245806342276 0.783252774398901 1 1
0.850522960889171 0.848521857932881 1 1
0.76833774415332 0.766467087644008 1 1
0.825931209170388 0.823719788102121 1 1
0.765699462428127 0.763817487589739 1 1
0.802827623379283 0.800848934018909 1 1
0.856381070730984 0.854252555599198 1 1
0.814517576808332 0.811809259920221 1 1
0.77770025295985 0.775734964727659 1 1
0.820230937708396 0.81772922836751 1 1
0.778746609319581 0.776366298724644 1 1
0.843286544050635 0.841230379451618 1 1
0.785618983366802 0.783861844494626 1 1
0.776317774422252 0.774737807552352 1 1
0.85846583023947 0.856270086066376 1 1
0.761788608617552 0.759872136782156 1 1
0.77631311491187 0.774468773506302 1 1
0.716643811181431 0.714610582262508 0 0
0.803468396270349 0.801331345868826 1 1
0.784669302128716 0.782554514030069 1 1
0.802718095462407 0.800778831795648 1 1
0.837989190470103 0.835874459928603 1 1
0.814466975333957 0.812284198183697 1 1
0.807071270138231 0.805330574863148 1 1
0.761617739261442 0.759576946436855 1 1
0.738852781910528 0.736870716226546 1 1
0.830097034724222 0.827830604618596 1 1
0.793865936580196 0.791710025905076 1 1
0.792599241012671 0.790746821911407 1 1
0.764235149667857 0.762221638654333 1 1
0.784678623635578 0.782847480118588 1 1
0.837250715319669 0.83481589641348 1 1
0.774962363052157 0.772775062898535 1 1
0.790741907937487 0.788553741679812 1 1
0.806922938979768 0.804784856983677 1 1
0.732029385450916 0.730129600143755 1 1
0.85251235306352 0.849693483767147 1 1
0.862335296945241 0.860021615500414 1 1
0.816272536761908 0.814390734963517 1 1
0.783313313785843 0.781086542806499 1 1
0.843637812183531 0.841236291747029 1 1
0.811550001578062 0.809951060461082 1 1
0.824829334233742 0.822304267463866 1 1
0.712778160026997 0.710843830133493 0 0
0.755367623075676 0.753455986146829 1 1
0.779583585152574 0.77720019123516 1 1
0.803858495802783 0.801967423306174 1 1
0.770718309761429 0.768969180893699 1 1
0.860335181029326 0.858078902830858 1 1
0.796110947342889 0.794416957981322 1 1
0.840078046262684 0.838107803438486 1 1
0.836742982223282 0.834478940097488 1 1
0.762030139882967 0.759944730414435 1 1
0.758669104392911 0.757044052431237 1 1
0.739897287539364 0.738019136610449 1 1
0.822601877182597 0.820801982425533 1 1
0.758259439886388 0.756231649061064 1 1
0.765554751120265 0.763516306318201 1 1
0.813907670617139 0.811661968714573 1 1
0.775291758319694 0.77354257870493 1 1
0.848587155339807 0.846353576914802 1 1
0.801206634341773 0.799438541628427 1 1
0.791450491074695 0.789070651638691 1 1
0.70621246589842 0.704417383649516 0 0
0.727542057184814 0.725607445465062 1 1
0.761569697394953 0.759850028480156 1 1
0.781792963567623 0.77994973569977 1 1
0.798889694313568 0.797122156769926 1 1
0.844567967378976 0.842471069677951 1 1
0.774803841221173 0.773020076541412 1 1
0.766038670647387 0.764680677038902 1 1
0.791754529192146 0.789653847178287 1 1
0.804415083191928 0.802594101883865 1 1
0.835483457645596 0.833489363926385 1 1
0.808980929014048 0.807116515628348 1 1
0.739239759677093 0.737460571331266 1 1
0.813565401234127 0.811533461850163 1 1
0.833011861318106 0.830952833753766 1 1
0.837200808111095 0.835343619347091 1 1
0.848198832580227 0.845894093258341 1 1
0.811460295971179 0.809691840905773 1 1
0.765910103108152 0.763646396625926 1 1
0.761736308698067 0.759229243853422 1 1
0.81255357642743 0.809923367738042 1 1
0.815567440896154 0.813776528527928 1 1
0.883081779542527 0.880907312602202 0 0
0.752798588135594 0.750586446857806 1 1
0.890682809160212 0.887926987959487 1 1
0.785159594957964 0.783015077480324 1 1
0.76969111552393 0.767891000304876 1 1
0.801695844968002 0.799723099724305 1 1
0.816452030445773 0.814428649279004 1 1
0.725550223447345 0.723645711813596 1 1
0.755929367445657 0.754168054000509 1 1
0.817996579393258 0.815795032742326 1 1
0.760290259478281 0.757883901242221 1 1
0.805714145351708 0.803616088621458 1 1
0.816972426407882 0.815219407478707 1 1
0.749387201998739 0.747603126163812 1 1
0.838669395267103 0.836771904556655 1 1
0.80456966521288 0.802919446384734 1 1
0.805622073590351 0.803560184672064 1 1
0.851553034993276 0.84910440562905 1 1
0.822023414498121 0.819677180535447 1 1
0.853584023779181 0.851114914696279 1 1
0.802239997416845 0.800466884440569 1 1
0.769110773502016 0.767244822639024 1 1
0.806123313899791 0.803534234050187 1 1
0.851374334437875 0.849206404133429 1 1
0.769272046099859 0.767295601511202 1 1
0.745431799884011 0.743554859297459 1 1
0.75741659361808 0.754758051315159 1 1
0.783451104740884 0.781645267529773 1 1
0.834031705331809 0.831666782078825 1 1
0.735339926614431 0.733786775970688 1 1
0.745687766598709 0.743422360936412 1 1
0.830595022813067 0.828486065900747 1 1
0.856092810100379 0.853835358201073 1 1
0.76900320047692 0.767167235323528 1 1
0.756856185499013 0.754699837042268 1 1
0.84900664561001 0.847243899274097 1 1
0.842317469029123 0.840397076694239 1 1
0.771463711973423 0.769439106982189 1 1
0.815779257130756 0.813687286813066 1 1
0.830896350179504 0.828879780125726 1 1
0.753136252823191 0.75109468288998 1 1
0.837050342119967 0.835065346617998 1 1
0.804671726849293 0.802839230011055 1 1
0.789103806286899 0.78720566047778 1 1
0.791476178483714 0.789658428585293 1 1
0.786316998708931 0.784361062152987 1 1
0.804613851913833 0.802894232455089 1 1
0.840923281622345 0.83939821064942 1 1
0.804894860863184 0.802719574208324 1 1
0.839259786499739 0.837146765439518 1 1
0.851826346998361 0.849509637851399 1 1
0.884923769630811 0.882473805863599 1 1
0.74076671729512 0.739026528382221 1 1
0.784274990411795 0.782113021330715 1 1
0.776603555292777 0.774695198528188 1 1
0.842279310727537 0.839290006282847 1 1
0.798820227725876 0.7969138041564 1 1
0.801988619886162 0.800036429197365 1 1
0.797501980042924 0.794868325667989 1 1
0.802143494597999 0.800160117726193 1 1
0.834314122037816 0.832308167186317 1 1
0.813531829668528 0.811466202777741 1 1
0.783796193812771 0.781483351588322 1 1
0.902973062144607 0.9004488088439 0 0
0.830641981672749 0.828007408752088 1 1
0.787887261068084 0.786171615448845 1 1
0.77302579317797 0.770760608263221 1 1
0.815023025769736 0.812607388141099 1 1
0.802581702104519 0.801023373424009 1 1
0.800561669586758 0.798869053125925 1 1
0.813494171951425 0.811210674268291 1 1
0.8112823559195 0.809185848389844 1 1
0.826313888243329 0.824471218856696 1 1
0.792486917799407 0.790019854646429 1 1
0.796519096880378 0.794600189232314 1 1
0.843956649975646 0.841572323349883 1 1
0.803749786261343 0.802011132763798 1 1
0.778445753759055 0.776404846230801 1 1
0.761442928101975 0.759468904390869 1 1
0.824238272989088 0.822264929018984 1 1
0.811236418628257 0.809192200450721 1 1
0.778108441048338 0.77607116631666 1 1
0.764072825174253 0.76233780939367 1 1
0.827590293285245 0.825997914828293 1 1
0.801628480404594 0.799592987738809 1 1
0.750288845369402 0.748251839360085 1 1
0.782248470910501 0.779738169801313 1 1
0.782364800527895 0.780760680816198 1 1
0.833925397679698 0.831460009819822 1 1
0.82288783697841 0.821023650949716 1 1
0.824705898792293 0.822571229178182 1 1
0.75567227785292 0.753864523165594 1 1
0.800522040129979 0.79842697580901 1 1
0.850019328685516 0.847312694231626 1 1
0.852348880758116 0.850177593522352 1 1
0.812166025356665 0.810285242168301 1 1
0.820435813500936 0.818148726942713 1 1
0.771910829664977 0.769959243385477 1 1
0.791491844709782 0.789746497138656 1 1
0.846586184366502 0.843258610226099 1 1
0.886478811615168 0.883619392664473 1 1
0.844770833817992 0.842580812788002 1 1
0.740821654053951 0.739165393560515 1 1
0.769241115746521 0.767372290886463 1 1
0.867029787268345 0.864940604324267 1 1
0.773177630969645 0.770937845633894 1 1
0.876550384211714 0.87448946028673 0 0
0.770863717970733 0.768432374071449 1 1
0.751022946212814 0.74911197116623 1 1
0.761939904713837 0.759934682842823 1 1
0.812180713787798 0.810267899128206 1 1
0.785735991110556 0.783681692478592 1 1
0.851052001924633 0.848870857293787 1 1
0.759533794766352 0.757622091105059 1 1
0.794074927146669 0.792235023362464 1 1
0.837159160607257 0.835086666446976 1 1
0.704606252467781 0.70307819429249 0 0
0.78592396748347 0.783310285575563 1 1
0.810586975050093 0.808789962118648 1 1
0.807193859735021 0.805388405511225 1 1
0.857029575136186 0.854884239936869 1 1
0.784954539012351 0.782906849999923 1 1
0.775380125249094 0.773389287710193 1 1
0.786233054252264 0.783978580878558 1 1
0.708644123054453 0.706569196476371 0 0
0.761340215042439 0.75908677603778 1 1
0.84464220547718 0.842262111575405 1 1
0.8109319778816 0.808970003240036 1 1
0.829564994326706 0.827501559143856 1 1
0.843282639530234 0.841217886406559 1 1
0.787201965626569 0.785581123222244 1 1
0.82908365533832 0.826511274616081 1 1
0.840823710059507 0.838505707080412 1 1
0.776325847242714 0.774301649632567 1 1
0.76731985905733 0.765268674776851 1 1
0.776169929507843 0.77435753175739 1 1
0.813925441776018 0.812228933191965 1 1
0.823384797224147 0.820115829321901 1 1
0.826220834499603 0.824036883885949 1 1
0.737134889367702 0.735171545284756 1 1
0.796971288374616 0.795134182506333 1 1
0.769840121492672 0.767842332548615 1 1
0.821160021135087 0.81934689200118 1 1
0.765872839076094 0.763611298843072 1 1
0.808974548578853 0.806869056917272 1 1
0.80017142229603 0.798440202901961 1 1
0.779860832254163 0.777792933591546 1 1
0.828341012708095 0.82641652022146 1 1
0.802879709450076 0.801072218154301 1 1
0.822081532916223 0.820051124547437 1 1
0.774195599536433 0.772341670526677 1 1
0.835519529142091 0.833201374262109 1 1
0.746019707331349 0.744045013701445 1 1
0.779517196773051 0.777873883985555 1 1
0.768929202986885 0.767236265331787 1 1
0.824213748921685 0.822302424564111 1 1
0.801702828111324 0.799372878019874 1 1
0.813573326644909 0.811397443009336 1 1
0.674905678964753 0.672574178983284 0 0
0.760236816022619 0.758400170959761 1 1
0.862592446195906 0.860695193168579 1 1
0.757177492564419 0.755016143161487 1 1
0.780539274625105 0.778539463524874 1 1
0.804651295789545 0.802453922231008 1 1
0.858839846435231 0.856478664749933 1 1
0.74630909062033 0.743988703032683 1 1
0.805518942382335 0.803237857200532 1 1
0.854240251668041 0.852020608964344 1 1
0.855224418499016 0.852669887303858 1 1
0.873760724823097 0.871856901721849 1 1
0.804808302769638 0.802731403874436 1 1
0.857079504802352 0.854467782756571 1 1
0.848495842293196 0.846059846721747 1 1
0.791082784710094 0.788823400295019 1 1
0.810638361877476 0.808030883142363 1 1
0.752934380211314 0.750457666686037 1 1
0.842829221656534 0.84093613632903 1 1
0.819113927028867 0.81722830976854 1 1
0.810946725665193 0.808875315695361 1 1
0.790372350618389 0.788465254443621 1 1
0.738058620862528 0.735795332051073 1 1
0.80853407764482 0.806284703908425 1 1
0.792363867791718 0.790082538947795 1 1
0.807869349495613 0.805816396204137 1 1
0.856525761597098 0.854342022187767 1 1
0.814936759859107 0.812538091848989 1 1
0.823102269881209 0.820650949449654 1 1
0.846048183407448 0.843996969639917 1 1
0.787872182678174 0.785931064021599 1 1
0.789987018990461 0.787179003746658 1 1
0.817464591580103 0.814588415324416 1 1
0.784744388262035 0.782034522042147 1 1
0.828215865301703 0.826081622425578 1 1
0.802698950667641 0.800791691543112 1 1
0.728980817067841 0.726981493771545 1 1
0.845304017503752 0.843334935218898 1 1
0.767003945246319 0.764837685563156 1 1
0.816294013694512 0.81423642442291 1 1
0.802290367964218 0.800045034804333 1 1
0.78377481012546 0.781741235386202 1 1
0.815988944537745 0.813896308120698 1 1
0.830515993576539 0.828683669083182 1 1
0.827960719718802 0.825406117948611 1 1
0.842200954984208 0.839822610226267 1 1
0.849601718064157 0.847513723841378 1 1
0.777464980283204 0.775526783381612 1 1
0.795103679110034 0.792335480621216 1 1
0.79531941227816 0.793644044181283 1 1
0.833028111150448 0.831373769595135 1 1
0.778029570127389 0.776126436702538 1 1
0.733843701750548 0.731918264066822 1 1
0.744873795305252 0.7427090693823 1 1
0.784972258488838 0.783005711585944 1 1
0.801996154707427 0.799857380248993 1 1
0.784090722889697 0.782292905896322 1 1
0.822609224346928 0.820297609396284 1 1
0.807179983070957 0.8049933218594 1 1
0.805813114643943 0.803640882522977 1 1
0.805218129599435 0.802928939781107 1 1
0.686517272046175 0.684549707785717 0 0
0.881815287867416 0.879344140672282 0 0
0.752598814899518 0.750492146378487 1 1
0.803243778755132 0.801519611512512 1 1
0.861013837050271 0.858759459486181 1 1
0.769887207378073 0.768183949149718 1 1
0.816646895454695 0.814745263391097 1 1
0.749290503076793 0.746671244544973 1 1
0.842554614518894 0.840103851935717 1 1
0.777724289344646 0.775775797025903 1 1
0.806324508137383 0.804314946236318 1 1
0.68538370460204 0.683681871788374 0 0
0.809010100487513 0.807093997495415 1 1
0.773469969288461 0.771630185696731 1 1
0.79023346528741 0.788292812752111 1 1
0.794486956743234 0.792873579526775 1 1
0.762137480898616 0.760181776317412 1 1
0.822997539322645 0.820546321344788 1 1
0.790446714243049 0.78739100637284 1 1
0.722419613546293 0.720826651798911 0 0
0.799248718771447 0.797280932483544 1 1
0.757610385159724 0.755578103776778 1 1
0.755418262015137 0.753550435100659 1 1
0.795620092089152 0.793706748355425 1 1
0.791367566366224 0.788908206547921 1 1
0.808733451545261 0.80654393061146 1 1
0.711828596630846 0.710408192256574 0 0
0.781633283064929 0.779809789096668 1 1
0.789562843491598 0.787307008595938 1 1
0.83589812654488 0.834016944217844 1 1
0.821716531449913 0.819425614006978 1 1
0.839961445591411 0.837584848941301 1 1
0.84630343009733 0.844512815108668 1 1
0.787062304854779 0.784907672032495 1 1
0.778701292621847 0.776764564177848 1 1
0.814407090105848 0.812448992138418 1 1
0.75192607678675 0.749870260828024 1 1
0.820609833087667 0.818123855541325 1 1
0.792522063228569 0.79010002372157 1 1
0.771385947449256 0.769305258220001 1 1
0.691005771169147 0.689529707450195 0 0
0.814719572935471 0.812094906134346 1 1
0.751696607966649 0.749493181033983 1 1
0.840773163975849 0.838514504586231 1 1
0.759253378650226 0.757426870369164 1 1
0.8856990091603 0.8834936324206 0 0
0.848110157153622 0.846097584048811 1 1
0.879469415236414 0.877399183400032 0 0
0.841595256668672 0.839351509391123 1 1
0.761173075977114 0.759291013100071 1 1
0.808008391194634 0.806302956181449 1 1
0.859325233538571 0.85673828565655 1 1
0.851597926693384 0.849687272006549 1 1
0.79042255826874 0.788576746871841 1 1
0.844810156417841 0.842817445134138 1 1
0.809621307437522 0.807489674665534 1 1
0.802532915355329 0.80048205782982 1 1
0.769380800249632 0.76746304779502 1 1
0.813030346334954 0.810936042650395 1 1
0.844132930729588 0.841725445830947 1 1
0.772756375699694 0.77052992541946 1 1
0.843938915969813 0.841516632546262 1 1
0.830418624004697 0.828483277176872 1 1
0.783049976459446 0.781136405138016 1 1
0.900879711140805 0.898240401111533 0 0
0.787076531856089 0.785009641067613 1 1
0.791206174849849 0.788806504637732 1 1
0.767702114087336 0.765847394259192 1 1
0.802211289538771 0.80044414388583 1 1
0.740996624709943 0.738738081119768 1 1
0.838105196566454 0.835790929150555 1 1
0.824147697001804 0.821852816065026 1 1
0.77369831037526 0.771577874442355 1 1
0.762103840617855 0.760320254251274 1 1
0.803622226404016 0.801795580562668 1 1
0.826879184645494 0.824338970454777 1 1
0.788213748477853 0.786361911099866 1 1
0.782072625725701 0.780380612480954 1 1
0.850307165861199 0.848177069577896 1 1
0.861119400001427 0.858718080568621 1 1
0.846214518851374 0.84429259883494 1 1
0.761531655164738 0.759758802944436 1 1
0.80801658193669 0.806028379362101 1 1
0.804575522340268 0.802229325074076 1 1
0.82582575931107 0.823788507990501 1 1
0.778411360164238 0.776057334424199 1 1
0.778894436730177 0.776954346066839 1 1
0.813707235329339 0.81200106490485 1 1
0.735025272101602 0.733482397305213 1 1
0.821340422409378 0.81898896782703 1 1
0.871505431480191 0.869210692155583 1 1
0.757082350099263 0.755033738906923 1 1
0.830878008131913 0.82861810141872 1 1
0.877893614367949 0.875341719991023 1 1
0.763956891145697 0.762283283492841 1 1
0.793147984373964 0.790666347155752 1 1
0.776160132186277 0.774201301806059 1 1
0.808213803878079 0.805134352740207 1 1
0.849092870667786 0.84710095583741 1 1
0.751775892104728 0.749496434983253 1 1
0.826283475672041 0.824017944959317 1 1
0.770281530801004 0.768397498335628 1 1
0.818489169009609 0.815895882585618 1 1
0.834801282542761 0.832468594323048 1 1
0.81310037551618 0.811442246937323 1 1
0.757773016421137 0.755884486396183 1 1
0.767518790424741 0.765128752086547 1 1
0.83781150960602 0.835697708773864 1 1
0.739976699327126 0.737924183907013 1 1
0.79457390049781 0.792821255947002 1 1
0.831473159173246 0.82938773502973 1 1
0.835125462368348 0.833208678558008 1 1
0.764405246096623 0.762600391635681 1 1
0.810354103427763 0.808426537538574 1 1
0.800247822715596 0.79802908150974 1 1
0.834296371212927 0.831885397138398 1 1
0.844620430645286 0.842279054712538 1 1
0.824909462901734 0.822582978115678 1 1
0.79666616059258 0.794783328643757 1 1
0.892112130181344 0.889921508407619 0 0
0.816985856197384 0.814911419709752 1 1
0.839311366282677 0.836639547210783 1 1
0.796262121405753 0.794266714642519 1 1
0.865875108797715 0.863706049344433 1 1
0.824462935932101 0.822440453083492 1 1
0.817449998442162 0.815197333701537 1 1
0.81039835061391 0.808826130191987 1 1
0.829706017912699 0.827428337132514 1 1
0.817042408451184 0.815061080752459 1 1
0.832999335787545 0.831029045940621 1 1
0.824242914940745 0.822742564426613 1 1
0.745110486401665 0.743110012844872 1 1
0.767897504645836 0.765943988713882 1 1
0.787425242891152 0.78475799699521 1 1
0.857881506982258 0.855768007459864 1 1
0.815464385932936 0.813085400718013 1 1
0.809055023178865 0.807103503743764 1 1
0.805114509763953 0.803056585995428 1 1
0.764408425960822 0.762775030057738 1 1
0.793570024514473 0.791912050831227 1 1
0.805286402297675 0.802848885103182 1 1
0.782726049704944 0.780808271385183 1 1
0.78891324051726 0.786461030166394 1 1
0.785034685335744 0.782301042071044 1 1
0.75965284626316 0.757607859075459 1 1
0.884365968927911 0.881960784749845 1 1
0.77234662287405 0.769963557141226 1 1
0.775910590152296 0.773754395994618 1 1
0.790444302672454 0.787516858525115 1 1
0.829110478628255 0.827074095978996 1 1
0.850268259700747 0.847973640398813 1 1
0.79187014907221 0.789813744876613 1 1
0.825730202201001 0.823583131471198 1 1
0.758166109159441 0.756438129997596 1 1
0.82218106122378 0.820095194855922 1 1
0.866390622849192 0.864295821829398 1 1
0.796758227735716 0.794677557582399 1 1
0.86494219392173 0.862625749546836 1 1
0.823717389341102 0.821651674664986 1 1
0.748116207966851 0.746115215371093 1 1
0.787301238934051 0.785650134608482 1 1
0.802835612888976 0.801016085210884 1 1
0.850124016348936 0.847914695217372 1 1
0.836693461351661 0.834726889593237 1 1
0.816987242064118 0.814980400247582 1 1
0.820486543191661 0.817825570458134 1 1
0.801892369886098 0.800055199113869 1 1
0.793470077105802 0.791358341610269 1 1
0.845074818613678 0.842765683768485 1 1
0.827239080122 0.825248657481896 1 1
0.860813291202222 0.857946576584051 1 1
0.831080889635093 0.829184103439292 1 1
0.863692888067341 0.86184803672929 1 1
0.776454380324509 0.774298775059381 1 1
0.767088386409293 0.765335044369715 1 1
0.873520790917829 0.871359679491615 1 1
0.808378609293246 0.806190257245117 1 1
0.811734163093464 0.809667693545053 1 1
0.83870850869908 0.836516075057563 1 1
0.834265190055465 0.831701006710897 1 1
0.830591103866168 0.828298510075124 1 1
0.850896579420475 0.849128484641784 1 1
0.818419222637667 0.816218805658124 1 1
0.762460846020846 0.760409370859311 1 1
0.847751078410082 0.845811240151606 1 1
0.734980570072096 0.733122597034463 1 1
0.775064635785082 0.773108575629156 1 1
0.841557590468873 0.838851611625725 1 1
0.851761882743698 0.848385976197594 1 1
0.832783959938326 0.830755336947866 1 1
0.744432646858224 0.742638935919373 1 1
0.879412446463558 0.877519159495022 1 1
0.846693479402439 0.844268993718937 1 1
0.816854330223955 0.814946180524265 1 1
0.723966847432033 0.722073527461169 1 1
0.79224554054828 0.790207276787559 1 1
0.73045823605405 0.728836654655502 1 0
0.739920512262745 0.738075664249338 1 1
0.835124184436649 0.833141556099664 1 1
0.8443289625526 0.842056159038748 1 1
0.71640401333296 0.714532362449747 0 0
0.819691166590473 0.817522094425466 1 1
0.82315356043964 0.821298801005841 1 1
0.7629292894996 0.760823306906504 1 1
0.783838061716607 0.781824927482704 1 1
0.806677876615858 0.80477369332674 1 1
0.771875185512728 0.770336229143938 1 1
0.814750063129607 0.812480907344094 1 1
0.773307820149114 0.771430786023243 1 1
0.792347171964331 0.790482943201169 1 1
0.825945240608937 0.823944694848458 1 1
0.774617627983683 0.772557898492511 1 1
0.83895729549335 0.836409047218328 1 1
0.834538987377569 0.832206218219483 1 1
0.814541841805879 0.811819530170951 1 1
0.817183818046958 0.814920994839369 1 1
0.757000007083543 0.754857347685471 1 1
0.778984983401378 0.776563107677378 1 1
0.786358239557144 0.783750880249079 1 1
0.820670623515778 0.818870737088598 1 1
0.809536217050585 0.807225947594651 1 1
0.814349126311698 0.812194893732917 1 1
0.841405367409675 0.839298353836534 1 1
0.786783353084717 0.785060155507786 1 1
0.785744066815381 0.783819787127227 1 1
0.763161892875102 0.760992203747408 1 1
0.814726325388027 0.812708476361521 1 1
0.798650346585722 0.796692810478694 1 1
0.771942918990016 0.77012648095229 1 1
0.757069371315173 0.755230641636661 1 1
0.850550102192856 0.84850907034784 1 1
0.835212836206475 0.833127290303719 1 1
0.756265249380111 0.754132323961187 1 1
0.810980157513029 0.809235409544745 1 1
0.841772701964674 0.839573765861991 1 1
0.79618804632861 0.794172231412482 1 1
0.748295697041538 0.746203433668868 1 1
0.809410091520146 0.807765901598158 1 1
0.888815468521735 0.885889482512079 0 1
0.750121891706712 0.748569970288869 1 1
0.830293557787615 0.828467152216269 1 1
0.877296565836778 0.875258253390317 0 0
0.769108197479183 0.767027549918774 1 1
0.866760555728638 0.864488253076557 1 1
0.786194864880612 0.783997130635699 1 1
0.800359206401066 0.79883420226404 1 1
0.813151212070878 0.810994628258279 1 1
0.794897608575558 0.793157762700414 1 1
0.826154557999618 0.823787246341835 1 1
0.826529191798297 0.823970370006169 1 1
0.798254985152017 0.796305558208716 1 1
0.742507412153284 0.740880993575776 1 1
0.781287272901126 0.779747740903321 1 1
0.716087872326868 0.714128619585868 0 0
0.805909149489376 0.803924593581918 1 1
0.788137126177654 0.785662939525737 1 1
0.794839602747245 0.792500647158289 1 1
0.775579034818791 0.773687414175538 1 1
0.736162109562241 0.734452997641106 1 1
0.705092852120277 0.702949398600819 0 0
0.826196797993004 0.824395581628507 1 1
0.823167734151097 0.821064591049911 1 1
0.749787899342843 0.74774709474124 1 1
0.864274131204891 0.862064542868673 1 1
0.771380226517468 0.769478548231489 1 1
0.870839000016968 0.868361504829385 1 1
0.768653923296714 0.766803843234627 1 1
0.806785891375048 0.804505941519496 1 1
0.772041798256201 0.769521646830907 1 1
0.869610034770037 0.867355367514874 1 1
0.745079012663584 0.743363916222722 1 1
0.788802880096088 0.786639028824365 1 1
0.792577576202576 0.791000457454945 1 1
0.83721179524487 0.83475638037097 1 1
0.767071558027026 0.765012111530153 1 1
0.808697472758975 0.806708884112102 1 1
0.775400866604175 0.77327527999369 1 1
0.798044582281784 0.795802830610299 1 1
0.762703835666363 0.760667556790517 1 1
0.820355207778793 0.818022520818209 1 1
0.859125081915469 0.856854293124892 1 1
0.840220805165648 0.837993093588329 1 1
0.846543019645337 0.8438548854808 1 1
0.835312396577757 0.832627933038643 1 1
0.805692472146551 0.803864332455933 1 1
0.78784511000729 0.785716938932151 1 1
0.773782291819588 0.772038805419612 1 1
0.757077957565253 0.75471413033433 1 1
0.83054829081508 0.828229567340188 1 1
0.802598648292211 0.800874285019053 1 1
0.834179647268785 0.831545160060465 1 1
0.779571965933449 0.777966955495747 1 1
0.773172631468814 0.7708267428254 1 1
0.884512650033197 0.881924199729367 1 1
0.874404478090416 0.871698942118215 1 1
0.783239436083266 0.780804653612807 1 1
0.79648543938745 0.794715550741706 1 1
0.753163463490916 0.751459880571434 1 1
0.799231866727451 0.796909626197511 1 1
0.740314687241218 0.738828106781514 1 1
0.850906420409752 0.848740591820286 1 1
0.815451549053527 0.813380023994736 1 1
0.878592475509383 0.87647200885173 0 0
0.863463273465139 0.861046412399807 1 1
0.744671112913485 0.74280425187346 1 1
0.750598813348282 0.748655362239479 1 1
0.751841458015357 0.750014855144744 1 1
0.782870858852274 0.780715590541697 1 1
0.830783954827468 0.828700990218514 1 1
0.819605520453339 0.817693595891291 1 1
0.802245759938921 0.800113145709618 1 1
0.796183063234174 0.794111107406073 1 1
0.807881356688232 0.805194228956601 1 1
0.803543817051456 0.801709748948891 1 1
0.764834189346586 0.762947847092913 1 1
0.774901411832106 0.772076329465685 1 1
0.796248631204546 0.79422625498749 1 1
0.834332464620119 0.832225549637187 1 1
0.859723962628747 0.857419948394574 1 1
0.826150695006202 0.824097240360817 1 1
0.814089866271785 0.81220595887099 1 1
0.738116358717251 0.736232612001431 1 1
0.777882802774859 0.775706452911894 1 1
0.801323910732836 0.799511246063019 1 1
0.818936207761576 0.816907201144327 1 1
0.757414416684176 0.755434384361936 1 1
0.780637820748737 0.778493651296907 1 1
0.745838442675624 0.74320421064676 1 1
0.846374120533976 0.844594066796163 1 1
0.819768307198887 0.817352106088295 1 1
0.782197974712189 0.780355434147457 1 1
0.851766636155785 0.849423621769883 1 1
0.793010352862597 0.79061869681613 1 1
0.762901021330028 0.760958075483378 1 1
0.72706168172511 0.725136383597725 1 1
0.865090408055658 0.862952218930034 1 1
0.844799637471506 0.842994934939361 1 1
0.774632004245476 0.773039455217732 1 1
0.864939042469869 0.862001892669484 1 1
0.756423152786466 0.754445071516318 1 1
0.782703919621571 0.780654633719454 1 1
0.785422007857155 0.783526961515597 1 1
0.772909981774113 0.770682469600565 1 1
0.811805289077332 0.809639167146367 1 1
0.836015118559564 0.833339858262094 1 1
0.748012601283066 0.745556272035744 1 1
0.804270044640416 0.80245689342943 1 1
0.787382992321777 0.785598828952948 1 1
0.781553137820054 0.779392059924442 1 1
0.839488883879705 0.837473713951652 1 1
0.848239549641466 0.846157796110347 1 1
0.754088207385236 0.752536011956568 1 1
0.772312870482311 0.77066155830253 1 1
0.779924003738977 0.778370419354131 1 1
0.760722395494878 0.758986554610224 1 1
0.767898785159467 0.765812919091949 1 1
0.792778998643682 0.790448563938237 1 1
0.764147058799374 0.762623439733468 1 1
0.812192235852586 0.810258071724795 1 1
0.761773248873054 0.759930579637562 1 1
0.830168726451734 0.827997341215996 1 1
0.718163342011921 0.716262420855971 1 0
0.794531091980014 0.792799031614257 1 1
0.824360837502485 0.822478367462957 1 1
0.83119901648401 0.828832552350354 1 1
0.810875860828179 0.808861784580795 1 1
0.836551683629509 0.834222616211075 1 1
0.784798774669984 0.782645159645347 1 1
0.750862279902476 0.748864109661173 1 1
0.771932253785508 0.769513978518648 1 1
0.816294370374962 0.813943987421045 1 1
0.79204884899486 0.790120692860208 1 1
0.826667381445844 0.823806029102026 1 1
0.847322117997126 0.845404345948397 1 1
0.833961891854369 0.831093323175237 1 1
0.841462450190539 0.8392873037597 1 1
0.818560331220092 0.816718016551766 1 1
0.84277225674329 0.840520690438681 1 1
0.811933732373698 0.809794729033318 1 1
0.781235849131713 0.779397881318406 1 1
0.788590618337679 0.786880751971137 1 1
0.811273813264799 0.809664793140022 1 1
0.81913023836637 0.817370822645214 1 1
0.801356080016946 0.798878861648521 1 1
0.869793820630204 0.867039202300997 1 1
0.842133870865293 0.839882167688888 1 1
0.773232023098912 0.771450816807328 1 1
0.788252766021886 0.786311072482096 1 1
0.837663716451573 0.835523653344807 1 1
0.791301396575539 0.789337497235967 1 1
0.716346510230142 0.7144045533526 1 1
0.789565527048483 0.787291492401915 1 1
0.840524375388834 0.838521061812515 1 1
0.82620192625368 0.824544085766354 1 1
0.735492685407166 0.733920033897775 1 1
0.729796185533344 0.727334857996547 1 1
0.787825896504639 0.786101056513614 1 1
0.78018410454215 0.778403762551085 1 1
0.797372387424541 0.7953183599659 1 1
0.827785540432148 0.825935695850154 1 1
0.821375677645661 0.819444390918199 1 1
0.767914793214869 0.766264649602654 1 1
0.828034116997213 0.826030367136831 1 1
0.82343460961194 0.821530946693337 1 1
0.816026565987032 0.814081320588532 1 1
0.777537410447966 0.775646798577896 1 1
0.875066249686524 0.873129857143853 1 1
0.852617854349053 0.850382566668021 1 1
0.846202765112656 0.843236358051484 1 1
0.739396292729662 0.737626472999747 1 1
0.820435620340909 0.818304971389479 1 1
0.816752356438389 0.814700526051193 1 1
0.752369551573101 0.750528811586787 1 1
0.820108502469773 0.81817393615829 1 1
0.855030588072248 0.852586380283682 1 1
0.811024161807446 0.809181274701189 1 1
0.815242729032037 0.813436422541639 1 1
0.80587530184663 0.803091986919438 1 1
0.818782627929134 0.816893334597401 1 1
0.744651528507607 0.742836726189048 1 1
0.815904041733911 0.813880388083565 1 1
0.818478098850872 0.816597053854637 1 1
0.78767873635215 0.785470668702578 1 1
0.746717231086479 0.744877301023532 1 1
0.777212075912524 0.775011255782262 1 1
0.804263822716797 0.802283175895715 1 1
0.77434385884538 0.772522712263659 1 1
0.816358608286866 0.814270389110495 1 1
0.689577153768889 0.68762310913283 0 0
0.784114604114899 0.782096755849852 1 1
0.781250215943078 0.779274592965342 1 1
0.837180518491674 0.834934938298219 1 1
0.8201439921201 0.817469909920347 1 1
0.809249877493743 0.806746567433574 1 1
0.854822941274251 0.852422111929213 1 1
0.759601198486912 0.756987324733405 1 1
0.841328285045325 0.839586212057169 1 1
0.797712772751308 0.796195715562191 1 1
0.794173886297019 0.791497418046171 1 1
0.784785226574596 0.782579624626108 1 1
0.766816298231692 0.764392277937028 1 1
0.84371875692865 0.841083624304191 1 1
0.79191395204904 0.789584835258645 1 1
0.77835701858269 0.77614359423017 1 1
0.837435362198954 0.835094070391995 1 1
0.790863413201927 0.788470021307566 1 1
0.754101229101937 0.752025941655951 1 1
0.727878021211575 0.726004534917255 1 1
0.851041631571935 0.848998391130428 1 1
0.765572895221632 0.76384876909731 1 1
0.802887398712759 0.800493504364103 1 1
0.851049516493765 0.848331423205747 1 1
0.803139574747655 0.800967481774929 1 1
0.79168380917038 0.789264338105288 1 1
0.766604285866785 0.764496796952722 1 1
0.798283653379928 0.796245469102727 1 1
0.829791184656274 0.827613206555926 1 1
0.836738139067532 0.835077337424988 1 1
0.737527528123686 0.735792595979914 1 1
0.818800334748657 0.816143099938978 1 1
0.781211813016005 0.778568209439842 1 1
0.796065943120119 0.794270759075013 1 1
0.844677565030457 0.841631894882588 1 1
0.728253392959683 0.72636896208579 1 1
0.808796597855635 0.806655700807594 1 1
0.833808100514612 0.831968858434358 1 1
0.777106843090191 0.775285540931049 1 1
0.827518377601658 0.825603654311482 1 1
0.79992280961736 0.798480771935956 1 1
0.809009053603434 0.807153923147136 1 1
0.846054110802966 0.844270065366616 1 1
0.759650970278179 0.758020879990933 1 1
0.789915261022338 0.787805688724806 1 1
0.806973304888278 0.804991362653602 1 1
0.730820872033734 0.728947249026587 1 1
0.801008302043437 0.799149755398316 1 1
0.802869068418632 0.801163692963869 1 1
0.794072134128125 0.791583906381789 1 1
0.85474646679156 0.852987443786329 1 1
0.796660698296364 0.794714594110871 1 1
0.831818170166107 0.829395104628909 1 1
0.765453714142079 0.763955568696538 1 1
0.822512752568757 0.82090823840505 1 1
0.773811070058854 0.77196106028008 1 1
0.890317830386085 0.887983234842643 0 0
0.765364304337171 0.762842654931652 1 1
0.749543080157983 0.74769549176329 1 1
