# Supplementary material for: Bias caused by sampling error in meta-analysis with small sample sizes
Source: PLoS One. 2018 Sep 13;13(9):e0204056. doi: 10.1371/journal.pone.0204056 (PMC6136825; doi:10.1371/journal.pone.0204056)
Supplement: S4 File — (ZIP) [file pone.0204056.s004.zip › results N = 10 theta = 0.8 tau = 0 sz = 20-30.txt]

"cohen.dl.theta" "hedges.dl.theta" "cohen.dl.cp" "hedges.dl.cp"
0.704159957291557 0.683189356448625 1 1
0.870828264204488 0.845188727183478 1 1
0.699092805267022 0.678678855565435 1 1
1.05746968833985 1.02713073825365 1 1
0.815369286625584 0.790175576190929 1 1
0.662958367050179 0.644376322454817 1 1
0.842817685982843 0.818358494924141 1 1
0.835424857720573 0.811187484176536 1 1
0.806430741387661 0.779285288114106 1 1
0.815838940245224 0.791491954274707 1 1
0.873683687945214 0.848707362997396 1 1
0.655494046463171 0.636365392570636 1 1
0.629226610551298 0.61016042372406 1 1
0.862416372901887 0.836881733703 1 1
0.812453260133596 0.788161308575536 1 1
0.616318227099593 0.597330339230083 1 1
0.823790973938456 0.801608758860691 1 1
0.814761538312388 0.789658587038834 1 1
0.795587429855159 0.773408618670747 1 1
0.929975653930522 0.902580839014608 1 1
0.847338155828872 0.823112532432356 1 1
0.737526567614219 0.716752752140808 1 1
0.588123259352951 0.571139116004334 1 1
0.681815259775265 0.662573031260594 1 1
0.832965892766756 0.807400668209004 1 1
0.5735322379877 0.555644830479077 1 1
0.590446687056157 0.573798623199065 1 1
1.11295666305996 1.07963076578529 0 0
0.790785411797131 0.766106411782235 1 1
0.841527640935954 0.81535918301202 1 1
0.533343721478445 0.514596798490793 1 1
0.958969746580413 0.930106277171935 1 1
0.93290092846538 0.906317684644117 1 1
0.600159303949501 0.581460544205547 1 1
0.84887668259608 0.824243312410253 1 1
0.75467230413134 0.734836557552914 1 1
0.720397260881941 0.701061519384544 1 1
0.819623506109231 0.796069201945287 1 1
0.750726162987094 0.728203015733456 1 1
0.798606233575247 0.77503006414549 1 1
0.891176751601752 0.865890903068833 1 1
0.694556598235504 0.671334073835644 1 1
0.830387745196805 0.806882525146066 1 1
0.664211487467179 0.644446732248359 1 1
0.928317125132873 0.897829949743193 1 1
0.99928225175217 0.968121797238411 1 1
0.850443542788058 0.827116921317039 1 1
0.784139711305628 0.758697105594856 1 1
0.849469585561356 0.824074714303409 1 1
0.667377551672883 0.648739800416281 1 1
0.906047820535672 0.880235837733633 1 1
0.621391210938422 0.603365675159995 1 1
0.631020448554224 0.611857710810392 1 1
0.892389043940083 0.868141113756929 1 1
0.688878152500568 0.668741538254568 1 1
0.836575417376199 0.811125997607526 1 1
0.767393001177155 0.744094750819748 1 1
0.759843691523139 0.735017770423532 1 1
0.769313300456004 0.746940990013344 1 1
0.922946795008332 0.893268447955508 1 1
0.684231489236365 0.664212089879612 1 1
0.604425451997926 0.586551226764601 1 1
0.933897313136176 0.906358164456737 1 1
0.967237630875458 0.939441523828597 1 1
0.85302490121654 0.827499640686006 1 1
1.16734264149645 1.13589448417728 0 0
0.736621279277713 0.715109201844357 1 1
0.688712477064948 0.669493877413449 1 1
0.738963547707621 0.714368824007283 1 1
0.754401256406424 0.729995499339893 1 1
0.722775452136292 0.699914215006808 1 1
0.616637198814664 0.59617946874709 1 1
0.687328478720479 0.666014903120222 1 1
0.768607610531594 0.745577081513903 1 1
0.572341801364879 0.553150025182386 1 1
0.871475956470825 0.846323855625707 1 1
0.877963487399823 0.853292220967919 1 1
0.771181383368304 0.748498385824216 1 1
0.676911759781114 0.655550153929632 1 1
1.05811616380078 1.02569581492324 1 1
1.0208221336941 0.993645187171199 1 1
0.924272905725046 0.895345349770828 1 1
0.82100222177304 0.793511561188506 1 1
0.812332123016338 0.789602060661161 1 1
0.998903280065165 0.972061786462185 1 1
0.878797129959897 0.854129780560645 1 1
0.721241413843236 0.70105544819316 1 1
0.841504843164954 0.817718930679851 1 1
0.936227776738322 0.908125166642065 1 1
0.953198960719205 0.923846411629769 1 1
0.640071545502811 0.62238172746406 1 1
0.766936151111673 0.743917396492348 1 1
0.919108807969549 0.892257857019667 1 1
0.974651860481689 0.946568325418439 1 1
0.868059873426803 0.843325527580388 1 1
0.717960759609989 0.696818327004709 1 1
0.91718963909004 0.891432153012199 1 1
1.06696816338797 1.03361978011212 1 1
0.876447664865583 0.850043699287187 1 1
0.754898355577657 0.730319253064038 1 1
0.626311383098694 0.605976904709965 1 1
0.808214922682428 0.785555793365173 1 1
1.17156179612461 1.13580622287731 0 0
0.671584811318601 0.650056860927071 1 1
0.804728338300295 0.780489866848456 1 1
0.713972163463571 0.692330505081435 1 1
0.786794425148731 0.759590900638272 1 1
0.728432200871042 0.706534079650784 1 1
1.02177204216596 0.990759276604257 1 1
0.662887366558846 0.643873511182245 1 1
0.857294592523048 0.832147368761452 1 1
0.611674156398737 0.594281089546242 1 1
1.215432189436 1.1780567713431 0 0
0.776113516735557 0.75299490768052 1 1
0.919438618486064 0.894735277761692 1 1
0.758026849834927 0.735514766684125 1 1
0.666940849941662 0.648711848851142 1 1
0.679115213318833 0.65803768977178 1 1
0.619137001897584 0.602632228614864 1 1
0.843988603470733 0.81826279191701 1 1
0.712050032636759 0.692413957855932 1 1
0.754148796836506 0.728588016519597 1 1
0.895204112719047 0.869351643234817 1 1
1.20228360580873 1.16311164042269 0 0
0.865847110216966 0.837680101804498 1 1
0.729276348203114 0.707067634178616 1 1
0.823372582510219 0.801972041917973 1 1
0.892097804242053 0.862854227256649 1 1
0.833046696233444 0.808846270226966 1 1
0.953533672790651 0.927215848337192 1 1
0.626491804220818 0.608584674574181 1 1
0.811101778122096 0.787474611996425 1 1
0.730910221458228 0.707902376293465 1 1
0.703905633642248 0.680535755806581 1 1
0.70579176911945 0.682096902845214 1 1
0.768700185659921 0.742200217128601 1 1
0.765618428805224 0.740524122688176 1 1
0.925009222982292 0.898327145039413 1 1
0.962620555323794 0.933850302729562 1 1
0.736555482297009 0.715072422894095 1 1
0.888157321224159 0.863208152529828 1 1
0.812801800351729 0.789510484486143 1 1
0.700541066287847 0.680800301355279 1 1
0.900093169409253 0.873750615692657 1 1
0.64242934560233 0.623496033329805 1 1
0.73670918036236 0.71482452838235 1 1
0.853906761786744 0.829588308562671 1 1
0.650180510297772 0.631100759011711 1 1
0.911647886154785 0.88401298885143 1 1
0.902225952677196 0.876464455605872 1 1
0.660482733701257 0.637396346863756 1 1
0.634513218552936 0.616350507677491 1 1
1.03382597022465 0.999409239362991 1 1
0.932796034962954 0.903120138743386 1 1
0.639902098051346 0.620626099904553 1 1
0.710673323003585 0.690045831389953 1 1
1.14150317878152 1.10501427887791 0 1
1.00127640741089 0.972833195703915 1 1
0.906366792354997 0.882502453749891 1 1
0.689351776851954 0.669182061964253 1 1
0.893402578794997 0.866336051467979 1 1
0.699041332502229 0.678684418346938 1 1
0.672644746128905 0.654778289366935 1 1
0.929815998988075 0.901460432335555 1 1
0.53924719211235 0.522736674661425 0 0
0.839012637490117 0.810574806207321 1 1
0.866537473821523 0.842878503533826 1 1
0.767815389662683 0.746162112528306 1 1
1.00830348687961 0.978666022277411 1 1
0.750549600820359 0.724854714090166 1 1
0.846636958643521 0.820518167188884 1 1
0.676254008835797 0.65392387138118 1 1
0.707192786321569 0.688792835519131 1 1
0.790958576515323 0.767618666986518 1 1
0.739599279012283 0.719008979284891 1 1
0.847047925545066 0.820683447617041 1 1
0.971906932458115 0.940936446334997 1 1
0.778895628666529 0.754849858270352 1 1
0.795459203782637 0.771584356835235 1 1
0.872215348035406 0.847033547623618 1 1
0.867008318243983 0.839106739551148 1 1
0.755779584946089 0.733776605794111 1 1
0.850048126560124 0.826612672147474 1 1
0.897420591772679 0.870944217320889 1 1
0.8191275467743 0.79382361069263 1 1
0.868295739999688 0.843998919891354 1 1
0.725129643212941 0.702601198331648 1 1
0.759051662233341 0.738378720593023 1 1
0.766444935154964 0.744244966215749 1 1
0.845511962199076 0.824446095101768 1 1
0.609321254910582 0.588963047589179 1 1
1.14990192637952 1.11778739351821 0 0
0.872734948203008 0.846758586656723 1 1
0.72297036106548 0.703598279043247 1 1
0.61317360411477 0.595414873121378 1 1
0.728153924395272 0.707055933432435 1 1
0.836640446344539 0.811695222430268 1 1
0.79066105821335 0.762851905425974 1 1
0.63207632226761 0.61492977903166 1 1
0.745343782441812 0.723233933630296 1 1
0.562038162945034 0.545499341465335 1 1
0.757634862361033 0.733685898989144 1 1
0.652386896109597 0.633098490557388 1 1
0.718775106970272 0.697207263433684 1 1
0.604442429245292 0.585658804544111 1 1
0.765720504500506 0.743540276570034 1 1
0.904683598875328 0.878249579009901 1 1
0.984242125641456 0.954836206901894 1 1
0.747457569001889 0.722992544822347 1 1
0.642793847853002 0.626133078503373 1 1
0.958944512521311 0.93413878054616 1 1
0.845027968346542 0.819526135563432 1 1
0.691334033688299 0.668276070997027 1 1
0.750160222904914 0.728693423778247 1 1
0.810635046355851 0.786254479221774 1 1
0.876275566207905 0.852509606342971 1 1
0.684605629467152 0.66317167574925 1 1
0.999004363238536 0.968095824292303 1 1
0.893256640543201 0.865290756912458 1 1
1.11406731162308 1.08100475129735 0 1
0.741001058860839 0.718063001893335 1 1
0.749658169227543 0.727111426657784 1 1
0.808222828196784 0.785832712913308 1 1
0.805744651639046 0.780638280065164 1 1
0.768348669915556 0.745648591997911 1 1
0.867394954440909 0.842443318021658 1 1
1.04543556663879 1.01727663089803 1 1
0.645479637417136 0.627743953382459 1 1
1.14548829879335 1.10957175327442 0 0
0.925898939105011 0.899115114192912 1 1
0.861301999706378 0.837628150132377 1 1
0.819916606237118 0.797144746207124 1 1
0.907343035717255 0.880056631925321 1 1
0.799576666368158 0.774935210917645 1 1
0.7788675771448 0.756009450214603 1 1
0.596518705006533 0.576739491007862 1 1
0.776226784795412 0.755052053924851 1 1
0.709924609798929 0.690647391822321 1 1
0.61255129641458 0.594952017411211 1 1
0.762433841923408 0.737532171665047 1 1
0.771698991678178 0.748734661675307 1 1
0.631744485083896 0.613564890715649 1 1
0.791022874681106 0.768113882985027 1 1
0.978623910169833 0.947323971110981 1 1
0.617675175453832 0.598889416423044 1 1
0.755507373588069 0.734340985379147 1 1
0.855478873494728 0.83146536181486 1 1
0.825975799024089 0.799673983017013 1 1
0.928681872632401 0.899556229186319 1 1
0.739601385485015 0.715453146999505 1 1
0.805389729675636 0.780234070538755 1 1
0.81507053049688 0.788377313702396 1 1
0.816892377123997 0.791801890786643 1 1
0.713943497570157 0.693439478894782 1 1
0.935429893951875 0.907272902287341 1 1
0.999021685395772 0.969408689370934 1 1
0.661980933385637 0.642220383804444 1 1
0.820417834470692 0.798180188871524 1 1
0.689531156380934 0.668911317129177 1 1
0.627943680739887 0.61024095058513 1 1
0.897897385655754 0.872489293342451 1 1
0.894895652153361 0.870861363162141 1 1
0.594614006121691 0.576831921212971 1 1
0.949234961645638 0.923323782172729 1 1
0.906889978629292 0.881274431626041 1 1
0.51425086742996 0.498086286025462 0 0
0.818809423474774 0.792709102261375 1 1
0.908562056204926 0.87964321884774 1 1
0.923449124274135 0.891619421621204 1 1
0.842314197796856 0.818682878853747 1 1
0.882654878671498 0.855774794476109 1 1
0.808552412784981 0.786249363898254 1 1
0.895879635411654 0.866688848240759 1 1
0.653975817024265 0.635446845929193 1 1
0.923106173241505 0.894818589516308 1 1
0.883205009123064 0.858760546527515 1 1
0.864018754099177 0.83915953351877 1 1
0.64322608754563 0.625081942086857 1 1
0.892395359088703 0.867947034932709 1 1
0.654659251690089 0.63635509455387 1 1
0.87439087858171 0.844663232006058 1 1
0.621937830663339 0.604368823646645 1 1
0.804904640436309 0.78050694805341 1 1
0.812957719177933 0.791064152226403 1 1
0.676427294200327 0.655732584733433 1 1
0.777321872566548 0.755089377692359 1 1
0.770681359984271 0.747116205834406 1 1
0.679594919325369 0.661611312731772 1 1
0.744414047927653 0.719836281293715 1 1
0.933286504277175 0.906998511052862 1 1
0.704619560746421 0.685797957925019 1 1
0.771103948498268 0.749444871319834 1 1
0.605551712110551 0.586220527197357 1 1
0.908551064116466 0.882430203839414 1 1
0.585555258176132 0.567662166171727 1 1
0.859914751762101 0.83378257603993 1 1
0.718385591355055 0.696078787718835 1 1
0.731603820675977 0.711606093639315 1 1
0.624350282989328 0.605692872986569 1 1
0.548309922804683 0.53302830042829 1 1
0.994588447788419 0.964128205525555 1 1
0.878426536640469 0.850773570288561 1 1
0.734191360321183 0.71468424610843 1 1
0.948403084840004 0.922061379452597 1 1
0.857056390581182 0.830133308048898 1 1
0.898767508581661 0.873799617941292 1 1
1.15812460064336 1.1237925309891 0 0
0.984376931390146 0.953233234525376 1 1
0.905429751709649 0.880497322836123 1 1
0.655594836894549 0.63688712871686 1 1
0.504524542463138 0.492361775241306 1 0
0.631488279358594 0.613133062174721 1 1
0.865501470999082 0.839502695026929 1 1
0.81901791061838 0.79575342427308 1 1
0.821954712692223 0.79702328628216 1 1
0.903323285184957 0.876892427975183 1 1
0.853256625053846 0.826426722062793 1 1
0.793797330659435 0.770430491740462 1 1
0.917933007186108 0.889362381400497 1 1
0.588622298487275 0.571479274981682 1 1
0.844311618341966 0.818776757787527 1 1
0.502317309163943 0.486394829382943 0 0
0.643108203139123 0.624953955451514 1 1
0.596786582143226 0.579950784599711 1 1
0.810093197160917 0.784999594349157 1 1
0.818554912677697 0.794461224271114 1 1
0.659650774550178 0.639922531563606 1 1
0.95905787571189 0.932610653099695 1 1
0.823173567323714 0.799895709783461 1 1
0.746020150825402 0.723195309083837 1 1
0.912835911997006 0.885501178211983 1 1
0.975896898208136 0.94409893112286 1 1
1.15475065907492 1.11961573670428 0 0
0.971563559245565 0.942392848083193 1 1
0.8276677524175 0.802775810609238 1 1
0.830194724797982 0.804573370435682 1 1
0.807682280780335 0.785053056757663 1 1
0.781024700683299 0.75851017986395 1 1
0.586181529464132 0.571129120353434 1 1
0.961864400972598 0.932835377158939 1 1
0.642827152234586 0.623306160310904 1 1
0.589288961185154 0.572524113218658 1 1
0.89159102095472 0.865555440518258 1 1
0.593869761269296 0.577413419499281 1 1
0.697383400975067 0.675301376596823 1 1
1.09902420621464 1.06406880431097 1 1
0.759958494158996 0.736985833391513 1 1
0.644408835868807 0.624359582460613 1 1
0.872505682540363 0.847964851434002 1 1
0.68323930166833 0.663288697245321 1 1
0.807039604197085 0.785267881862153 1 1
1.09612656100131 1.06445774059779 0 1
0.966156383680069 0.938053692877304 1 1
0.796281669194221 0.773103807259802 1 1
0.702865716898882 0.680063841967157 1 1
0.852153012372149 0.822600943795738 1 1
0.680484631837126 0.65907520968454 1 1
0.768014784263405 0.744496047685258 1 1
1.34696057309272 1.30729323757985 0 0
0.778755280981795 0.755822682490924 1 1
0.801419235645044 0.777738738422433 1 1
0.785955511791218 0.763267264362501 1 1
0.780356878320941 0.755593425468253 1 1
0.542515363576637 0.526948042877039 1 0
0.767678021795692 0.745521911451487 1 1
1.00417130768269 0.973058699200669 1 1
0.740337804492134 0.7195929172697 1 1
0.740644213374711 0.718492473944157 1 1
0.608246763438413 0.591140196164939 1 1
0.922265502148117 0.896161093403127 1 1
0.725367692210815 0.704732352226004 1 1
0.569886093178147 0.553794551130713 1 1
0.689157702206119 0.67006013734019 1 1
0.714274047133555 0.694669703080305 1 1
0.832356087241659 0.807825118230797 1 1
0.747750047717849 0.728211024785064 1 1
0.814319376314134 0.791090089914645 1 1
1.00707295932177 0.975929805443919 1 1
0.70773821677119 0.686847425875595 1 1
0.999671823618188 0.967547396869759 1 1
0.607170289569282 0.590884893474862 1 1
0.817016366121192 0.795078525104714 1 1
0.748874351729644 0.727617264991674 1 1
0.682929003475354 0.66196188236575 1 1
0.83501797469534 0.809600754863903 1 1
0.628325745571847 0.611383998256438 1 1
0.83787688531226 0.813594078553274 1 1
0.638358435788947 0.617142521253852 1 1
0.832033587739173 0.806206645265673 1 1
0.83788538405116 0.814647778832884 1 1
0.71035269927044 0.689701156758209 1 1
0.79052910918381 0.769740796914534 1 1
0.619697652867657 0.601933115353761 1 1
0.637715278285871 0.618230800630544 1 1
0.828463498017825 0.804071652763754 1 1
0.72492772753745 0.703280699799292 1 1
0.809550946976603 0.787206648406248 1 1
1.09370997588287 1.06340017851661 1 1
0.911929447757816 0.88464509579324 1 1
0.489612537751979 0.475274364954325 0 0
0.662839649368464 0.642760125774898 1 1
0.960662978293464 0.933786381582968 1 1
0.80104854927023 0.777562940312027 1 1
0.748986285439825 0.726220776371989 1 1
0.745865512525749 0.722741583655831 1 1
0.92537075801748 0.899386426870787 1 1
0.854433968853381 0.83004227289951 1 1
0.836355378740574 0.813528565189463 1 1
0.593077900660498 0.575631413991599 1 1
0.694638779211664 0.674932409860569 1 1
0.90959586527012 0.883998938734266 1 1
0.820435702769993 0.797286270380697 1 1
0.702043423701217 0.682099680701717 1 1
0.773687477428441 0.747926723109793 1 1
0.819965418545295 0.796339363326559 1 1
0.951626849817299 0.923210054425431 1 1
0.699334859937863 0.678482259145364 1 1
1.00967688227505 0.981261981283448 1 1
0.83251782931168 0.808645141457688 1 1
0.724426604151484 0.702532643538293 1 1
0.739589503533184 0.715097072831522 1 1
0.919742610373371 0.89374973039111 1 1
0.861145185285009 0.838111754773532 1 1
0.590160413474737 0.572456559567388 1 1
0.613189886374406 0.594722161092511 1 1
0.972638941268424 0.944291012065184 1 1
0.815240750508916 0.790475212527062 1 1
0.855212772071088 0.828948353763183 1 1
0.824169407753885 0.799061543228346 1 1
0.748212500053705 0.726715911957036 1 1
0.69652046489551 0.675125694487096 1 1
0.63556335307337 0.61683599497785 1 1
0.728099553544354 0.705788511367038 1 1
0.610703884695653 0.593611436154046 1 1
0.675369807443655 0.655030058209011 1 1
0.785987489710857 0.765478567615059 1 1
0.868095470840701 0.84180041738785 1 1
0.647503415707666 0.628734551400696 1 1
0.711073494119364 0.692155093031015 1 1
0.737713888681672 0.715043294464106 1 1
0.869201225273489 0.842946857636046 1 1
0.543419793052579 0.527429418271024 0 0
0.747631129030672 0.72555200709529 1 1
1.00295336879519 0.971341492922051 1 1
0.677562834032079 0.657035685171577 1 1
0.687399412792829 0.665902619773515 1 1
0.977709411424501 0.952081148458439 1 1
0.632101277260541 0.613991528420598 1 1
0.806677248273515 0.784279688998667 1 1
0.764201169298268 0.739534445184434 1 1
0.872431815861208 0.846329219528037 1 1
0.654019905491096 0.633945996619241 1 1
0.759899453446437 0.738924880378266 1 1
0.793996048569712 0.77134426050493 1 1
0.760768759868844 0.737006392194853 1 1
0.710613479136384 0.688181533650221 1 1
0.744940578281851 0.72426847709728 1 1
0.778107897136111 0.755810409010357 1 1
0.836347011672575 0.813220174949077 1 1
0.948038704770396 0.920475196652871 1 1
0.676826818140523 0.653577947818457 1 1
0.69256700122638 0.671532432894504 1 1
0.849465392628583 0.824111608468474 1 1
0.851849081044475 0.827278292566651 1 1
0.741685056967607 0.718390077830555 1 1
0.728084167053593 0.705290113768353 1 1
0.981803521350772 0.954660961292274 1 1
0.873044608878882 0.846991717229929 1 1
0.868628628798343 0.842546699139987 1 1
0.837765603036023 0.811405509922839 1 1
0.894471484507075 0.868525779498283 1 1
0.815534720569758 0.790531408535887 1 1
0.780171083106414 0.758746900672964 1 1
0.644365790543761 0.62822013023254 1 1
0.754829471960258 0.732430346540825 1 1
1.1837086521802 1.14919107829537 0 0
0.788920052370295 0.763682592965917 1 1
1.00221408717829 0.973909971237809 1 1
0.776023095146367 0.753905094774588 1 1
0.770149591076399 0.747657740217985 1 1
0.966775585717346 0.939028673532182 1 1
0.541721330017365 0.52579966825148 0 0
0.943471841668642 0.914322466056074 1 1
0.896558757687739 0.871643362787306 1 1
0.673154788609591 0.653518266976436 1 1
0.934401876745539 0.906305407744166 1 1
0.885534771633394 0.861166278964703 1 1
1.12849789304453 1.09541870268191 1 1
0.572872805528436 0.555443473462857 1 1
0.813641885806836 0.791754610858245 1 1
0.845411719228599 0.819051002442957 1 1
0.620489108076782 0.60214994402533 1 1
0.707168858412925 0.686203375670505 1 1
0.698884697026819 0.678490067650987 1 1
0.82060085751438 0.795425178662759 1 1
0.776897762428938 0.755583853865514 1 1
0.849629057175503 0.824069754254275 1 1
0.94192060318529 0.915629503702473 1 1
0.848857136153832 0.824313297866916 1 1
0.801610734744719 0.778649012983073 1 1
0.681798572489473 0.661361038042237 1 1
0.574320342157994 0.55538193530319 1 1
0.986542155397799 0.958465004387971 1 1
0.66062926167891 0.641007133485638 1 1
0.688117461273017 0.666402713770821 1 1
0.671264764479257 0.649396492800053 1 1
1.01015323892271 0.980374403510501 1 1
0.663676371710637 0.643375196196512 1 1
0.853896953734901 0.828911925133872 1 1
0.739959290593908 0.717522771218359 1 1
0.727401772461777 0.708065848639515 1 1
0.826974777373459 0.800578663181983 1 1
0.512535343641545 0.495500273972293 0 0
0.962937975061658 0.933225143991831 1 1
0.609233603541387 0.590747430349175 1 1
1.03601640295819 1.00583171053696 1 1
0.750113667194361 0.729063470879517 1 1
0.675917146569365 0.655112781083715 1 1
0.669043624516223 0.648453760633641 1 1
0.638876279377554 0.621138270028886 1 1
0.999093597459912 0.96945369284048 1 1
1.11549225076439 1.08237262580135 1 1
0.737496307950261 0.716449336906991 1 1
0.821277963080355 0.79540589540433 1 1
0.845679283292393 0.820199144685103 1 1
0.713964604172496 0.691341623322185 1 1
0.990521994758744 0.956863976952967 1 1
1.11984519981621 1.08545068898622 0 0
0.805611763432253 0.782037444886716 1 1
0.898248288605279 0.87214870182931 1 1
0.633259973714273 0.613290584463692 1 1
0.737265783287044 0.713327095006792 1 1
0.847556906311454 0.823495304998159 1 1
0.833874466378748 0.809837775230503 1 1
0.89044709316194 0.864281335067002 1 1
0.656463995399666 0.63658163905452 1 1
0.740352223722072 0.72068198784165 1 1
0.608875964416625 0.589884270243289 1 1
0.883293511033301 0.857147127289887 1 1
0.76371450813857 0.738978881319717 1 1
0.773786800997676 0.747516193892513 1 1
0.789727368731479 0.766609265570953 1 1
1.05097534337953 1.01939141402521 1 1
0.681483823509343 0.662561245063435 1 1
0.94149621685744 0.910095151069937 1 1
0.812937897448071 0.787804893886911 1 1
0.749208604169011 0.728785740509286 1 1
0.837934142321636 0.8126610349287 1 1
0.616292713735507 0.597781025162542 1 1
0.519173275526032 0.503061234834074 0 0
0.682466662562579 0.661520822589724 1 1
0.813792531036169 0.791953962826824 1 1
0.608814175106279 0.589211427885118 1 1
0.676688983204581 0.659064937380875 1 1
0.788933664286783 0.764702680976066 1 1
1.00327309099305 0.974105806210042 1 1
0.982650375837304 0.95300432698492 1 1
0.723215779627024 0.699268719642356 1 1
0.805231021107113 0.782325761620524 1 1
0.795061102444217 0.770804810967355 1 1
0.592135411614607 0.576018707347835 1 1
0.684790453909196 0.664064258318318 1 1
0.75171257674979 0.729711639663187 1 1
0.933709853255229 0.9064767298106 1 1
0.940802465978072 0.912517875303931 1 1
1.04561578236762 1.01642040242444 1 1
0.834719446886331 0.81038652031709 1 1
0.709020050387201 0.688816349047729 1 1
0.900518458072989 0.873609008083258 1 1
0.869342323296926 0.843303659651969 1 1
0.798090174070716 0.776133919389254 1 1
0.975929668134496 0.946182104458622 1 1
0.857004146669372 0.832273620301508 1 1
1.00741071459625 0.976705606703355 1 1
0.924886450079464 0.897526688146054 1 1
0.89955411341847 0.87267015771352 1 1
0.713390919953281 0.692517858865797 1 1
0.847654378729482 0.819674867433045 1 1
0.6964200642621 0.674865901596425 1 1
0.841409135476568 0.819002584585705 1 1
0.821654581892536 0.796861006055991 1 1
0.787193988772701 0.76202149968218 1 1
1.06258281472484 1.03026703750091 1 1
0.690212478834264 0.668205134992523 1 1
0.695599183291076 0.676143971494854 1 1
0.802517791426013 0.779229427433515 1 1
0.926710098564782 0.897601799634264 1 1
0.851327745760467 0.824578931219788 1 1
0.740019112791186 0.717728493713828 1 1
0.750622956218955 0.726843340087695 1 1
0.973993375349941 0.945538172319396 1 1
0.929136558980043 0.901680490230726 1 1
1.02778390123132 0.994502534552304 1 1
0.907903324397038 0.883497266897403 1 1
1.05392202606862 1.02028279203786 1 1
0.814756949659484 0.789231477432296 1 1
0.778521801894791 0.755346662183198 1 1
0.778778660388262 0.755755866514848 1 1
0.816484297539712 0.792438729118359 1 1
0.634952960516007 0.615689178710175 1 1
1.03657458744769 1.00448368026101 1 1
0.894247150225105 0.867038557066683 1 1
0.769599792274613 0.749212138981514 1 1
0.657429591205869 0.63733379974066 1 1
0.796798140351629 0.773855637924241 1 1
0.877196033193938 0.851574050457889 1 1
0.978532813760076 0.9448572495112 1 1
0.967282612222936 0.938376231189298 1 1
0.933463649466913 0.907405032175541 1 1
0.689094699234219 0.669152207788233 1 1
1.10163577892356 1.07002731550509 0 0
0.869718014526769 0.844647479500452 1 1
0.782485235751227 0.760597413310678 1 1
0.955378988098456 0.925692087089083 1 1
0.895962945324586 0.87135634518881 1 1
0.749252768763792 0.727582940156663 1 1
1.1026721558809 1.06909027528851 1 1
0.918920163613512 0.891729168392422 1 1
0.941726437176744 0.914515885012658 1 1
0.550651834323091 0.534525838385051 1 0
0.830018416932906 0.803112319860163 1 1
0.593796896853495 0.575778700743459 1 1
0.768312242330058 0.744064745157586 1 1
0.673862034909213 0.650420476375853 1 1
0.751961766878575 0.727541230447854 1 1
0.768111032080389 0.744816585284235 1 1
0.874510247091223 0.850441791552632 1 1
0.854581626342972 0.829783471841306 1 1
0.767145435314169 0.744251200855536 1 1
0.851959818316173 0.825437580357323 1 1
0.867030907560676 0.84145331967827 1 1
1.15423873804071 1.11794182469436 0 0
0.681313451388273 0.661113759086021 1 1
0.750828537702668 0.72999530445742 1 1
0.783206490094179 0.761958370479654 1 1
0.744149549128682 0.720270787181641 1 1
0.681943276379625 0.66171891409945 1 1
0.859499825144799 0.833198969293322 1 1
0.709433801932361 0.690330371202243 1 1
0.815676673397221 0.79222238059419 1 1
0.586874071732584 0.570093684951515 1 1
0.696427444571731 0.674112792035341 1 1
0.8474008837519 0.823779500940738 1 1
0.929372446574696 0.899413346453438 1 1
0.767172796690023 0.74411782343064 1 1
0.671392986891814 0.651419391696223 1 1
0.851879643419649 0.825194537561654 1 1
0.867767062801709 0.841534709175007 1 1
0.775038589444838 0.750992224156225 1 1
0.906949084778052 0.878520521375466 1 1
0.90908474865166 0.883332585155487 1 1
0.744843429663992 0.723369282504818 1 1
0.755582322060849 0.734373307504692 1 1
0.717282075672795 0.697864795472356 1 1
0.861870139519572 0.835385526201355 1 1
0.620670794069548 0.600803740105898 1 1
0.662068585897692 0.643602468148721 1 1
0.581596120461429 0.562246707097523 1 1
0.880896809407602 0.854964761877693 1 1
0.886969328267766 0.861495352868321 1 1
0.864814026273539 0.841485601785437 1 1
0.583059576106891 0.566000715659879 1 1
0.519679876957472 0.503314067069629 0 0
0.560529955321594 0.543848613658288 1 0
0.824885915530373 0.801428636717716 1 1
0.679042538668175 0.659631549146049 1 1
1.00986045982832 0.977728742580418 1 1
0.901711557821721 0.875874386780192 1 1
0.822371196497423 0.799218677913817 1 1
0.572719378930286 0.55523664641945 1 1
0.944454418653494 0.918668116508953 1 1
0.804004094536192 0.781697286362063 1 1
0.66502806724733 0.64471251881278 1 1
1.04387851230914 1.01474359192828 1 1
0.810402460086238 0.786343335405127 1 1
0.969509565374688 0.942103734162228 1 1
0.699580064339919 0.67838115312495 1 1
0.732662476974846 0.712188959940649 1 1
0.859559343712384 0.834783414690923 1 1
0.939108728007969 0.909534058699426 1 1
0.592918392759973 0.576065232643753 1 1
0.574961619313877 0.557215061719794 1 1
0.851770076470325 0.826125047332527 1 1
0.735024875934595 0.713507649894413 1 1
0.907511460201834 0.880303841334701 1 1
0.832690565530875 0.809591613679585 1 1
0.941042884308793 0.913433981347036 1 1
1.00525970934726 0.975598936520429 1 1
0.958417614575347 0.930665735793171 1 1
0.879976937301421 0.853396322700688 1 1
0.954316735702484 0.926110128884379 1 1
0.916865892618167 0.890315606643884 1 1
0.662847034574068 0.642745781933427 1 1
0.844053720637773 0.820387945606261 1 1
0.752754573775331 0.731756399769106 1 1
0.694593940316064 0.67549793280508 1 1
0.789776253002079 0.764526838997947 1 1
0.793852787323321 0.768555397945252 1 1
0.749008069132028 0.727764302210369 1 1
0.829551522296459 0.80234939671687 1 1
1.0148807567952 0.985904939157413 1 1
0.79171007402458 0.770377729884877 1 1
0.755974914844966 0.733776101288702 1 1
0.69749095196127 0.676924711928618 1 1
0.704249684802491 0.684877325436497 1 1
0.911681551076775 0.886659044183131 1 1
0.649399792293663 0.630298866476438 1 1
0.768969335896418 0.743722238485177 1 1
0.864483353211581 0.839912792358985 1 1
1.06532987481801 1.03373676222018 1 1
0.721121142396183 0.702184578871787 1 1
0.814078877926681 0.79074364236928 1 1
0.959720831193434 0.932084447013986 1 1
0.92209911308348 0.895749004144051 1 1
0.705557023625989 0.684456164455066 1 1
0.711359699634472 0.686715797333926 1 1
0.794850657700329 0.772018745505157 1 1
0.77250749165234 0.749173353372694 1 1
0.976261453508853 0.944176787099712 1 1
0.887745458613839 0.862150276696016 1 1
0.687694057035837 0.667230451327596 1 1
0.487776071988581 0.473145770918486 0 0
0.661198479592992 0.642455876101046 1 1
0.9545219860399 0.924983067769351 1 1
0.924731201395117 0.89639729612204 1 1
0.770854135893445 0.749605780418594 1 1
0.948125149483248 0.919022672723602 1 1
0.619269316750389 0.601861851994293 1 1
0.602146850972348 0.583605395688131 1 1
0.776777662871944 0.751929196911742 1 1
0.9629404165193 0.934733559651124 1 1
0.921959269282436 0.891366062848336 1 1
0.940515284164526 0.912241095360872 1 1
0.601788144614109 0.583666147587284 1 1
0.934491909528973 0.908174497578081 1 1
0.995607206387036 0.966878758681405 1 1
0.74059048395499 0.720586857296767 1 1
0.83106119827095 0.805587639216231 1 1
0.877920173792301 0.84847941436213 1 1
0.999790873918924 0.971264810693936 1 1
0.737050827107226 0.715337512261696 1 1
0.709563655146321 0.68966283577354 1 1
0.792188875178771 0.767972227321234 1 1
0.806044454314787 0.781967576373127 1 1
0.739584742085721 0.718250679533363 1 1
0.999878512336726 0.968021558849472 1 1
0.641788614045041 0.621521401062318 1 1
0.844855623460482 0.821112360750188 1 1
0.816516547116323 0.789963357456368 1 1
0.772768102287405 0.751840585505038 1 1
0.896546020457159 0.870591641380606 1 1
0.879459941884007 0.854064078400661 1 1
0.558633023993988 0.540854381600882 1 1
0.864343951827245 0.841124903990384 1 1
0.768226514250771 0.745961492425471 1 1
0.962070347659403 0.933277445012902 1 1
0.847980195064575 0.822820629129837 1 1
0.736964790578288 0.713917013131512 1 1
0.978362408626492 0.948865924944857 1 1
0.85150642523629 0.826864352702236 1 1
0.960315106510429 0.930923873069506 1 1
0.820987491522171 0.796669110836233 1 1
0.674391305118578 0.654718022134612 1 1
0.73592741254333 0.714903661150094 1 1
0.674939588394189 0.65601949563627 1 1
0.70543002975157 0.685532120025829 1 1
0.799417941529383 0.776275344852115 1 1
0.766199317801351 0.7429540760076 1 1
0.815645262152508 0.790273292595632 1 1
0.845099717903223 0.818806842627518 1 1
0.79929248042114 0.776890293555424 1 1
0.886140365445931 0.859538418737728 1 1
0.921270762652601 0.895446122052135 1 1
0.748088066027118 0.728268173345201 1 1
0.927147717633003 0.897747753248788 1 1
0.68903321420481 0.663792135558667 1 1
0.746117282779524 0.723009641225378 1 1
0.654905267161158 0.633438887894904 1 1
0.680521109714686 0.660760390547428 1 1
0.72362271616821 0.702544751253733 1 1
0.779930802233543 0.755821804313309 1 1
0.648901014817198 0.630164613801112 1 1
0.80249408022292 0.777693331091566 1 1
0.880276679884747 0.856531576139782 1 1
0.699476201293175 0.678691945852192 1 1
0.789790869398157 0.767713660223235 1 1
0.835626180502099 0.809325494738464 1 1
0.756540130162435 0.734130190133181 1 1
0.804915727078414 0.780416615914663 1 1
0.908863080085041 0.882154220030415 1 1
0.760447689695991 0.735789456192849 1 1
0.714272977332843 0.693333444086881 1 1
0.630247800548256 0.60942591619232 1 1
0.802236094697303 0.776775977617608 1 1
0.8408528145425 0.817645374748137 1 1
0.915557056089399 0.888561717567746 1 1
0.855776336131229 0.832899342358441 1 1
0.765780563994514 0.743831152463311 1 1
0.847088406118502 0.822773363167257 1 1
0.882928062472197 0.858571507840329 1 1
0.768679339078457 0.748396277098378 1 1
0.695990280694522 0.677451435310549 1 1
1.05539405101118 1.0239204653556 1 1
1.00719018961869 0.978602529800481 1 1
1.15623444529313 1.12199145342538 1 1
0.797404007439258 0.770192229907237 1 1
0.529389494872335 0.512065384903671 0 0
0.759742572371041 0.737039009151813 1 1
1.00619539846706 0.977180362419419 1 1
0.680977035689922 0.661620553447304 1 1
0.735560266599502 0.713116337794576 1 1
0.804039217073636 0.781487545684978 1 1
0.683271265305011 0.663902868972698 1 1
0.694695932555297 0.674172270353353 1 1
0.737474785060541 0.715533661107275 1 1
0.937554615721118 0.908483064843559 1 1
0.874864403083551 0.849761881480341 1 1
0.718877961730616 0.697713167775537 1 1
0.759713351528907 0.735884466343739 1 1
0.792460014627603 0.771312689258285 1 1
0.920484910023625 0.891955762221018 1 1
0.634253183578716 0.616524614322499 1 1
0.873415580114782 0.848383899060578 1 1
0.751917335081397 0.728977962168989 1 1
0.74941490195417 0.72672569657112 1 1
0.783824375214118 0.761106069090206 1 1
1.01910898146142 0.987707237830362 1 1
0.981285143264965 0.952181926351226 1 1
0.91346874433675 0.88624878397564 1 1
0.605577686962128 0.588902958253195 1 1
0.673921496966565 0.655119126792453 1 1
0.752498565729662 0.731408280290266 1 1
0.74888326032519 0.72580845292989 1 1
0.740158725768078 0.716794476034206 1 1
0.732616654823618 0.710870120341367 1 1
0.737458429041438 0.717591972741148 1 1
1.10352431624049 1.07179557774606 0 1
0.665401466419201 0.647332937335976 1 1
0.788123022089581 0.765501847169964 1 1
0.676590282858888 0.658435348824753 1 1
0.693815284079315 0.674213710378514 1 1
0.86803036973001 0.842021999829755 1 1
0.673143030670974 0.653106565005884 1 1
0.64089534100649 0.623064309602413 1 1
0.819972633178237 0.794781444468508 1 1
0.906755552623301 0.878479850887377 1 1
0.855662827023334 0.830224578579059 1 1
0.94244303232219 0.915167925347139 1 1
0.522201464198511 0.505892093986186 0 0
0.718175145594291 0.69525398144966 1 1
0.990190963534952 0.959921819368788 1 1
0.780656662325643 0.759017469933838 1 1
0.756037872500227 0.733322028421126 1 1
0.66583149298442 0.648067151395612 1 1
0.895720069204886 0.871858344655056 1 1
0.601168003826564 0.582917791322833 1 1
0.839245037783593 0.81657637896917 1 1
0.97119972669735 0.94127232563283 1 1
0.879280323554689 0.853600101249445 1 1
0.997312865454969 0.969846135535808 1 1
0.785454016254275 0.762534176908332 1 1
0.681199752758691 0.661709901096053 1 1
0.696488090178883 0.674681082907178 1 1
0.987112698242805 0.961529086583028 1 1
0.878418527717925 0.852864114362846 1 1
0.693774327737974 0.673717365896387 1 1
0.66822329873637 0.645272643586281 1 1
1.02891261812692 0.999533457872196 1 1
0.801910498343579 0.779068798599993 1 1
0.812876611593313 0.786919528522671 1 1
1.02645692456369 0.996990088323941 1 1
0.727205540523539 0.706482791538363 1 1
0.806098120677048 0.78133189665506 1 1
0.785887208733257 0.764084422848912 1 1
1.08968091427667 1.05885464199552 0 1
0.948757037232825 0.921730262561856 1 1
0.814995079992106 0.790412326684366 1 1
0.704598267261372 0.683601252912252 1 1
0.849444610628566 0.823194017567041 1 1
0.82713710178887 0.802750784303447 1 1
0.710500693108816 0.691091774237734 1 1
0.66420349829764 0.641459228725237 1 1
0.758636156271954 0.736523865735185 1 1
0.822267878180573 0.798736591454734 1 1
0.835871087055925 0.809517518877511 1 1
0.846910210951984 0.823036835696515 1 1
0.871907606799026 0.843199408176056 1 1
0.601611649981364 0.583510410829437 1 1
0.702187860950181 0.681777971641527 1 1
0.73292121584183 0.710847351334121 1 1
0.697411661743651 0.675761663943472 1 1
0.585599286212108 0.56712816205487 1 1
0.794127928358472 0.770185699718957 1 1
1.00279504975756 0.972970071225707 1 1
0.920666351066175 0.893265054945307 1 1
0.572172868300505 0.554952567448056 1 1
0.970104797327366 0.942790428537971 1 1
0.873390193380112 0.844933597186514 1 1
0.811796782076988 0.788315692419808 1 1
0.717063255857881 0.697459962431552 1 1
0.86001786228659 0.832779210456903 1 1
0.77958439562742 0.757305384668829 1 1
0.852885616516379 0.824820776030771 1 1
0.900601832837207 0.874190943694135 1 1
0.677960986681269 0.659433255587879 1 1
0.992203748324929 0.962941512456718 1 1
0.823902821042932 0.799903960512202 1 1
0.628146427244074 0.607893703428167 1 1
0.70178974909843 0.679294534606802 1 1
1.1668668175644 1.13057240696453 0 0
0.764434849973759 0.740097287991073 1 1
0.752928783602375 0.731077230830947 1 1
0.846325090360711 0.823311044217742 1 1
0.678939012764047 0.658495229102574 1 1
0.592700346942069 0.573441174734386 1 1
0.938019792332055 0.909568250724996 1 1
0.652275157286857 0.634307890798887 1 1
0.847154517015516 0.822050193558782 1 1
0.513987329658515 0.500860098436658 0 0
0.774703080227639 0.75317527512982 1 1
0.793389176548915 0.770062567583395 1 1
0.737971546081778 0.712553144213396 1 1
0.556903597358445 0.536899580979351 1 0
0.822420546451489 0.798748128153805 1 1
0.750905199079828 0.729247427245669 1 1
0.899239895648205 0.874795137537106 1 1
0.808660982274718 0.785262002463725 1 1
0.760518793307034 0.738638225807538 1 1
0.831146071431147 0.809189652933144 1 1
0.976524285638153 0.947188403005308 1 1
0.778416005449364 0.754326338268264 1 1
0.677095495519329 0.656546096848688 1 1
0.587177028056758 0.569058899219677 1 1
0.509988965402283 0.493618636114782 1 1
0.777966332161974 0.753774651908059 1 1
0.865448769440535 0.840457187511697 1 1
0.949596528310167 0.920611535444799 1 1
0.788562435583243 0.766851574219208 1 1
0.722368493247575 0.702257252342358 1 1
0.848471972974102 0.823774905880379 1 1
0.726778543016088 0.706919015155071 1 1
0.950073371922706 0.922202642849145 1 1
0.703422959065579 0.684275202723165 1 1
0.84397055814098 0.819854986284504 1 1
0.763313903756817 0.739235458613164 1 1
0.623011449380086 0.605391107219811 1 1
0.830269294209012 0.803657031302833 1 1
0.748554571975193 0.727525726092891 1 1
0.839750210194045 0.814517367606551 1 1
0.713088647722877 0.692218984816219 1 1
0.665327002104925 0.644792236034603 1 1
0.676821373005819 0.657434001214911 1 1
0.876303699491032 0.851457279742498 1 1
0.647737143439516 0.62904708820542 1 1
0.89399299408776 0.86693605620076 1 1
0.727753370071617 0.704808447327056 1 1
0.949959040257076 0.92385834640499 1 1
0.803237016195397 0.778654577723932 1 1
1.00462281564275 0.976106079469133 1 1
0.739895971770495 0.717382741246745 1 1
0.777006228299855 0.754076965784437 1 1
0.671742552499467 0.652319970621647 1 1
0.769665455957263 0.746798409763652 1 1
0.655670930441261 0.634508405401964 1 1
0.836478827939822 0.81112414344359 1 1
0.66387716464437 0.642977276440356 1 1
0.700193494896689 0.67910153901664 1 1
0.883317193673981 0.859147578921465 1 1
0.855023691900188 0.830557386301974 1 1
0.52835105095651 0.513284515977765 0 0
0.925819640462282 0.899577985918116 1 1
0.783091894253787 0.761653066020718 1 1
0.761300800353299 0.735822947187472 1 1
0.755533441418348 0.733664815266587 1 1
1.00347272242457 0.973109846186024 1 1
0.666743391417592 0.645195822339695 1 1
0.784464727792409 0.761932855762761 1 1
0.612124166834624 0.593776970504979 1 1
0.77197713481888 0.747837478923073 1 1
0.824047454035491 0.800422184825214 1 1
0.580600449569132 0.563905870826239 1 1
0.793707685713976 0.772549181970374 1 1
0.715821763539325 0.694346422394308 1 1
0.920327842310976 0.891380079700328 1 1
0.838421988212808 0.815924905773469 1 1
0.907096392805769 0.878398832628888 1 1
0.927395488594876 0.900039573879474 1 1
0.607878151442145 0.589086626418082 1 1
0.830308170204508 0.805784905380186 1 1
0.735230241752929 0.714649176489826 1 1
0.728752240176663 0.705731916987571 1 1
0.737492084960816 0.714676149947882 1 1
0.698379025528938 0.67481749143119 1 1
0.705264622264218 0.685022013119332 1 1
0.581031757227758 0.563406137932792 1 1
0.588726471084065 0.570752682225645 1 1
0.957933283060635 0.930070972393996 1 1
0.667923401570721 0.649051568989551 1 1
0.852920042845319 0.82907742284643 1 1
0.818360714215455 0.793731078757068 1 1
0.807473510064316 0.78481452056783 1 1
0.673347411366996 0.654049405661697 1 1
0.676285131440418 0.654669601087648 1 1
0.744568696858871 0.720813204202574 1 1
0.741525551043296 0.719697961483065 1 1
0.805071979900401 0.78062878083876 1 1
0.621478511486666 0.601476284739407 1 1
1.00082486747385 0.97281032215172 1 1
0.71927612334127 0.697537550926299 1 1
0.639719795678187 0.621603203452572 1 1
0.935480187746896 0.907145781028016 1 1
0.843142532723884 0.819780079231837 1 1
0.821829539517888 0.795116221642911 1 1
1.08397991184444 1.05017515383726 1 1
0.836098696227322 0.808972650701788 1 1
0.602053693535332 0.584208674261216 1 1
0.821249627701431 0.796542214704561 1 1
0.810675931476277 0.788550562629361 1 1
0.496332363964727 0.482242551084349 0 0
0.883615362324779 0.858630081550741 1 1
0.920717413686782 0.892994859381442 1 1
0.800890912420891 0.777943176703969 1 1
0.787199904785974 0.762586882969657 1 1
0.862200378468533 0.836424096570895 1 1
0.85590237305535 0.830688631065846 1 1
0.619211731212234 0.602290075241363 1 1
0.717681026987462 0.695259100773054 1 1
0.544956723959386 0.529551013745624 1 1
0.831569775398445 0.809482294957566 1 1
0.817648651613786 0.793945338318226 1 1
0.901649203819959 0.873231181902477 1 1
0.745015032989337 0.724978624396008 1 1
0.985579913204013 0.953494783074108 1 1
0.950128136287802 0.922495538522904 1 1
0.600722207704675 0.582736087733142 1 1
0.891331712301244 0.866725705830944 1 1
0.77147028196956 0.745826163223568 1 1
0.559613876371124 0.542507686148335 1 1
0.729914419485986 0.707886112789991 1 1
0.683948209416343 0.66555667514372 1 1
0.863500039054796 0.839376144996223 1 1
0.506144271184326 0.492017835114976 1 0
0.829160455973813 0.805758201752954 1 1
0.842675791236803 0.817637937179009 1 1
0.58486763168538 0.566956613659046 1 1
0.685258407187287 0.663482809971278 1 1
0.753008358133304 0.728555794036586 1 1
0.799744565206131 0.775004462016922 1 1
1.01748294043575 0.983818962703193 1 1
0.651978159235484 0.635442048554442 1 1
0.717673449369343 0.695940116241176 1 1
0.824435101911474 0.800292109453478 1 1
1.00736768572977 0.97807687533371 1 1
0.819981477228101 0.794197145749641 1 1
1.04680679702663 1.01593690556651 1 1
0.648825747604894 0.630300849184932 1 1
0.451041629610817 0.438462208705193 0 0
0.713721255477401 0.69117830699075 1 1
0.690411834661032 0.669500361122531 1 1
0.5946891093703 0.576157787883378 1 1
0.677610012699127 0.657699758767921 1 1
0.788142643123304 0.762590134408626 1 1
0.780961083488378 0.756839552607992 1 1
0.702192735982774 0.680234986122504 1 1
0.72675550840015 0.70462984809905 1 1
0.936543391053289 0.909449236548931 1 1
0.868684361870315 0.842277822822595 1 1
0.767915225261246 0.745665167782355 1 1
0.575535647034631 0.557553410456976 1 1
0.715530618248403 0.696082870530823 1 1
0.54441407266538 0.528156219840964 1 0
0.962276469499818 0.935099271632619 1 1
0.76307845587588 0.741467508657935 1 1
0.911425185406431 0.884607151186758 1 1
0.800268587461238 0.775754537090466 1 1
0.636653685230808 0.61645444637001 1 1
0.539639452377042 0.522856981770485 0 0
0.549417037521741 0.532587795392383 1 0
0.762913761075254 0.737025007406074 1 1
0.744186967581933 0.722229374663036 1 1
0.660776794141937 0.642328877964678 1 1
0.620212515069439 0.600513566032196 1 1
0.840081257154756 0.816861761558483 1 1
0.991909747291187 0.962748726569421 1 1
0.701055144617462 0.681401943726623 1 1
0.763704464521032 0.741025172317381 1 1
0.957688189304638 0.928352633962442 1 1
0.801237905287788 0.774850884864717 1 1
0.709268087988951 0.687851381466891 1 1
1.01941222659212 0.985040439870988 1 1
1.03194479857782 1.00216653330357 1 1
1.00689240189469 0.977382170965172 1 1
0.861884502437782 0.835657752214361 1 1
0.792924566909664 0.77146548295705 1 1
0.80247137252305 0.777618058374444 1 1
0.889125475648521 0.864562533097421 1 1
0.649286546979459 0.630768550107653 1 1
0.664060005356755 0.643850142159426 1 1
0.780522777289673 0.757891937806802 1 1
0.741208352716688 0.720097910300724 1 1
0.869205506639888 0.843257455538955 1 1
1.0696118555657 1.03497477340625 0 1
0.699703650633105 0.68179220721567 1 1
0.882509648670501 0.853934983267092 1 1
0.698995112583692 0.677400804130238 1 1
0.874326030121231 0.851578391411484 1 1
0.806008512488855 0.781057886426515 1 1
0.752843855867041 0.731335668952156 1 1
0.96528572557409 0.938568782484257 1 1
0.787965378350481 0.765523445176125 1 1
0.803367682522136 0.778279128689571 1 1
0.686044677066016 0.667263397309308 1 1
0.72112933790747 0.700361969462998 1 1
0.806039538989155 0.782669905024556 1 1
0.843173133387639 0.819542918156257 1 1
0.733008907814498 0.709907935343576 1 1
0.897948244045157 0.869414446236279 1 1
0.626767347425519 0.608319571274241 1 1
0.471112282978322 0.456016563080581 0 0
1.04030963944932 1.0099176759036 1 1
0.761967781532669 0.741714635191657 1 1
1.01231398240174 0.982469710481609 1 1
0.821329652655503 0.795687664395706 1 1
0.727084223549064 0.706556968763506 1 1
0.806837427973179 0.781030331426018 1 1
0.670892863148115 0.652286070411413 1 1
0.869608442863783 0.84237496726038 1 1
0.924842466858637 0.898327066359624 1 1
0.580194371131341 0.561890706013917 1 1
0.707747969687712 0.688129276908596 1 1
0.820853524838769 0.795506217009363 1 1
0.814153660677775 0.788244971601688 1 1
0.940906806666075 0.91224123026216 1 1
0.942023944334065 0.912954073721144 1 1
0.785012067398613 0.761483187787856 1 1
0.535070298180565 0.519138658480461 1 1
0.624145111567634 0.606161855171897 1 1
0.916966830654936 0.886240086619665 1 1
0.438431867707188 0.426752203238908 0 0
0.983589222055884 0.953041012149415 1 1
0.645388094417993 0.627182398233781 1 1
0.890633065188171 0.863760480273415 1 1
1.05319659912646 1.0210114133727 1 1
0.678727159738873 0.657834542851966 1 1
0.741304507218695 0.717729883743144 1 1
0.906242074454095 0.879250104352703 1 1
0.7690635846105 0.747277162977481 1 1
0.906089113952482 0.880065560428819 1 1
0.993021988255483 0.963681204205284 1 1
0.679605735219918 0.659246987341461 1 1
0.930579877850643 0.903156883341511 1 1
0.846589047209982 0.817601636709537 1 1
0.723579606284426 0.704122928959616 1 1
0.714040321570682 0.693552486595499 1 1
0.933163879520055 0.905909299930379 1 1
1.04028315560614 1.01137645472534 1 1
0.677687251004576 0.657538373687684 1 1
0.9424660438396 0.915078381875103 1 1
0.898942660686885 0.873810095573828 1 1
0.816804095412925 0.792297011668232 1 1
0.64881694280863 0.630231271635445 1 1
0.856683956136702 0.831761094360812 1 1
0.916790252348863 0.887472851387029 1 1
1.07309686829163 1.03757126410862 1 1
0.903261380816847 0.875386411220735 1 1
0.953815391442986 0.925181824211646 1 1
0.539232965039351 0.522186472364972 1 0
1.10462837028732 1.06966220169474 0 1
0.770711902784367 0.749378305470046 1 1
0.650189553824918 0.627420942813265 1 1
0.820304757718825 0.797717196277424 1 1
0.769009422676538 0.746630126586771 1 1
0.920590394389293 0.889131933651023 1 1
0.896374112632851 0.870381879441654 1 1
0.452320232085242 0.438151937893624 0 0
0.835195080954428 0.809585187711662 1 1
0.847962079023423 0.822029871050892 1 1
0.921264100077315 0.89265863171264 1 1
0.992295892368484 0.964058137256209 1 1
0.688905273555519 0.667539814579677 1 1
0.692428753632288 0.671198539394517 1 1
0.767445941201558 0.746979233315011 1 1
0.856218941894882 0.828981905177124 1 1
0.861249216930457 0.836417697494868 1 1
0.735706050806934 0.713018965238462 1 1
0.641402107443958 0.624600749120788 1 1
0.795478339684451 0.771573559226652 1 1
0.854898481160904 0.829368385464 1 1
0.780271849145726 0.757222697163135 1 1
0.926525838045774 0.897487281711046 1 1
0.590390611983404 0.571756596572167 1 1
0.561284838658317 0.544715715750541 1 1
0.580583912843531 0.562460522598969 1 1
0.762065719867917 0.742081910909154 1 1
0.877090757435343 0.849576227901262 1 1
0.722802956332739 0.702176769191817 1 1
0.947482551744206 0.919850198875315 1 1
0.954421232702828 0.925454795760962 1 1
0.774689896628055 0.750567312625628 1 1
0.759255549980607 0.735858370239593 1 1
0.92574323279493 0.901756454688404 1 1
0.625898730817886 0.606147175293883 1 1
0.79173892343576 0.768694140602672 1 1
0.977695503940308 0.947550279751446 1 1
0.918663736379867 0.892047343008862 1 1
0.750029062335408 0.726227837732495 1 1
0.977463729947848 0.949374577752542 1 1
0.755076846548961 0.732324260233049 1 1
0.645215305952014 0.625491510204609 1 1
0.793788776311112 0.768622054835485 1 1
0.755719400251955 0.735395819170981 1 1
0.637202442401396 0.617824550137997 1 1
0.741694673855203 0.72076784751497 1 1
0.751778919706531 0.727710180912169 1 1
0.731476456091647 0.711242282194593 1 1
0.692160085829281 0.6711102794545 1 1
0.623715071279248 0.604778341782696 1 1
0.591438769393672 0.57314958008877 1 1
0.934772696802875 0.907969807175787 1 1
0.892260161982575 0.865462177555821 1 1
1.02468347152485 0.994905095738172 1 1
0.917653576830834 0.890215926246401 1 1
0.782084331514367 0.759098159387069 1 1
0.949219740199356 0.919658833773728 1 1
0.690652793514801 0.668462657222886 1 1
0.484330889239493 0.469300483992949 0 0
0.793318426620454 0.767287499485514 1 1
0.814541500924975 0.792502104551111 1 1
0.814615933437307 0.792002852701083 1 1
1.09038461620753 1.05664553917266 0 1
0.638263888747412 0.6211637073789 1 1
0.885763299128768 0.863206921051953 1 1
0.792744338895694 0.766581156134201 1 1
0.901680412442218 0.875202619314178 1 1
0.902033587790225 0.87495852665435 1 1
0.866718974409435 0.840842925330192 1 1
0.857458235211057 0.830995869727914 1 1
0.849931914226507 0.825807066191332 1 1
0.635424361220876 0.617112677844932 1 1
0.673452845363088 0.653831569931494 1 1
0.793704969184892 0.769544088498037 1 1
0.845231419290709 0.821963504923092 1 1
0.784310255409376 0.758819808349895 1 1
0.714405899337393 0.694103349575428 1 1
0.748988652166265 0.726232755168877 1 1
0.955954926017051 0.926213765113883 1 1
0.863860683961439 0.83874742465313 1 1
0.64909025627424 0.629420931091477 1 1
0.722237096465532 0.699229549258558 1 1
0.746609926402011 0.722832290647373 1 1
0.833424615093341 0.807322309780147 1 1
0.820149750131556 0.79763558666348 1 1
0.566051154289955 0.549059891120576 1 1
0.618549221424713 0.599956440954016 1 1
0.712460288084569 0.692499497405897 1 1
0.830589379450638 0.807142228245627 1 1
0.912927810266305 0.88343819298939 1 1
0.703543437090119 0.681982208808936 1 1
0.896844549223267 0.87292579481706 1 1
0.666598993063622 0.646126498190493 1 1
0.821680444131374 0.796601687476068 1 1
1.05015793782138 1.01915576134041 1 1
0.969027073663044 0.941317845022542 1 1
0.914179401333266 0.882172908196676 1 1
0.803124748494823 0.778845285056952 1 1
0.777573626177857 0.755781350228941 1 1
0.667434605011026 0.647810500779575 1 1
0.813283568142425 0.789319284858693 1 1
0.726408269886558 0.704612051853863 1 1
0.988400503087883 0.95720320982531 1 1
0.721812207234589 0.700848282559323 1 1
0.913540556124411 0.887611264823739 1 1
0.912688036878474 0.883947548012152 1 1
1.03985837310399 1.00948902042231 1 1
0.637171540540614 0.617114589898435 1 1
0.892094998021553 0.865514263665881 1 1
0.751482440060969 0.729403097774749 1 1
0.977098877835177 0.946947988967948 1 1
0.699825642857864 0.680151644055966 1 1
0.668098448268356 0.64473483403256 1 1
0.567587203137032 0.550028376907796 1 1
0.752426089789963 0.728500708526657 1 1
0.633628302061056 0.616046106183801 1 1
0.843895596468616 0.819128811977714 1 1
0.894218201664339 0.869717443830826 1 1
0.756603152953903 0.734093644253009 1 1
0.780866295431987 0.75838211882544 1 1
0.661929714866599 0.639084856297747 1 1
0.919094320084393 0.892053349346104 1 1
0.567662732588092 0.5488966101948 1 1
0.678201569179508 0.657073008848268 1 1
0.489480663577027 0.475643995066018 0 0
0.906865072723395 0.88129879181897 1 1
0.608112028754495 0.590241399439251 1 1
0.525466958226811 0.509570328151853 0 0
0.754259873325595 0.731870138922071 1 1
0.886808956685698 0.862197588734606 1 1
0.729494900959632 0.707671166540989 1 1
0.728958464361235 0.705267578851698 1 1
0.955161825522579 0.929014682284011 1 1
0.886545293874008 0.859577873075395 1 1
0.909904973276256 0.882856247186873 1 1
0.694099012593705 0.674108483957755 1 1
0.95988738831723 0.932408296826771 1 1
0.763030728975728 0.740904782451427 1 1
1.06991973763606 1.03889024834021 0 1
0.876792067969726 0.850917266786995 1 1
0.774930003928929 0.753149440058017 1 1
0.916085810827521 0.888737290788773 1 1
0.625315934524536 0.60701253656618 1 1
0.662481785005684 0.642100221427171 1 1
0.717377762599057 0.698861955578754 1 1
0.820963245073777 0.797078097237193 1 1
0.752977243079999 0.731415739004983 1 1
0.656661924111387 0.63785591609166 1 1
0.779356532411864 0.75829085386565 1 1
0.918601864981261 0.892217762556525 1 1
0.856611772316921 0.830906187561643 1 1
0.68408395689031 0.663955968434639 1 1
0.593444571092051 0.573086995205949 1 1
0.820085337560072 0.794612337154976 1 1
0.64864856771393 0.630457034440531 1 1
0.78899437515817 0.766200850182676 1 1
0.681905321950237 0.660576923510607 1 1
0.880186202482287 0.853546309836723 1 1
0.794098949345427 0.770865375135791 1 1
0.862281733482134 0.834577592382922 1 1
0.732310057237526 0.711658650750788 1 1
0.861615352188712 0.836923065885774 1 1
0.601693392018476 0.583830166281287 1 1
0.777414859661005 0.754771627714849 1 1
0.715098238459359 0.693889081679092 1 1
0.954042975404108 0.924222873004413 1 1
0.770876699818778 0.748157783630228 1 1
0.695383079876351 0.672202950996343 1 1
0.947143240039964 0.92029604651636 1 1
0.821017564335368 0.797054897114537 1 1
0.869214616766949 0.841577100930929 1 1
0.679388202901726 0.658477409543326 1 1
0.876352518576117 0.851549083105654 1 1
0.851121947699438 0.823289604732025 1 1
0.931236059348559 0.905669064456375 1 1
0.826252007521016 0.802925425565668 1 1
0.820375151171177 0.794538833397061 1 1
0.933989071358637 0.908157724303093 1 1
0.924083979793473 0.897559444118712 1 1
0.795485169023223 0.772690292958304 1 1
1.0466980553213 1.01580731991463 1 1
1.15719694240294 1.12036296167348 1 1
0.957553991512649 0.927569072996658 1 1
0.901105766300388 0.874958534865597 1 1
0.977116658543229 0.944856524869204 1 1
0.569909796409226 0.553067675690954 1 1
0.782851404824789 0.760818180530092 1 1
0.905750113750718 0.881143160890787 1 1
0.770202400820665 0.746191352405334 1 1
0.878471689114027 0.853078057873888 1 1
0.759741452487223 0.737006888316786 1 1
0.68551302115904 0.66564254656114 1 1
0.764227137360464 0.742137407592256 1 1
1.07642752614251 1.04296455127979 1 1
0.775664498450867 0.753243809953627 1 1
0.692700969840323 0.671341714568475 1 1
0.881584339528801 0.853883879853349 1 1
0.902136195976941 0.874165644254732 1 1
0.881445976611457 0.854551741024597 1 1
0.676820366941223 0.656408884468208 1 1
0.712249775081315 0.693906882143355 1 1
0.87702233330556 0.849320461144813 1 1
0.719668985230214 0.697811114317429 1 1
0.897944691895272 0.869903251026132 1 1
0.719024609447048 0.697685926770517 1 1
0.820576752439658 0.792850974602919 1 1
0.785325791048684 0.762313248938332 1 1
0.665592428525687 0.645545842829558 1 1
0.901609388163564 0.873879841143451 1 1
0.776285758118941 0.754409340768117 1 1
0.856040235671426 0.832096712490484 1 1
0.669658318418521 0.650162315259429 1 1
0.893261370134074 0.867964293345467 1 1
0.883769612436698 0.856022805738212 1 1
0.890962066896517 0.865290494967857 1 1
0.652798929227845 0.634136840880947 1 1
0.880657455828136 0.855866592906425 1 1
0.707434140438969 0.687731779860581 1 1
0.759118143350983 0.735928899321772 1 1
0.88937989775951 0.862975344036387 1 1
0.771281685295499 0.749104251137004 1 1
0.81494566918077 0.792673571169212 1 1
0.791078667722001 0.768018563882987 1 1
0.941247538588725 0.915286499469689 1 1
0.99967001560088 0.972835926230808 1 1
0.621283312834311 0.60278678545711 1 1
0.963640343387357 0.935616798306061 1 1
0.652120948843026 0.634040195654345 1 1
0.903936388439742 0.87834499462281 1 1
0.777588540862458 0.752168943196832 1 1
0.771560811705275 0.750372012996894 1 1
0.890644922591904 0.86138367718261 1 1
0.773563178313111 0.752789532319941 1 1
1.05735695611434 1.02812927857604 1 1
0.73375613017489 0.709101660672764 1 1
0.728920521468754 0.705667087231997 1 1
0.847981218130135 0.82412306361746 1 1
0.96779589296824 0.938128305352852 1 1
0.785381401793513 0.762483627980598 1 1
0.942898668305125 0.914725244167664 1 1
0.568024978704742 0.55219455930211 1 1
0.735539925025308 0.714943011621537 1 1
0.771754983150083 0.750609872794873 1 1
0.655441179783321 0.636378107418628 1 1
0.745092811315991 0.724204513274196 1 1
0.793414576928773 0.77102558631189 1 1
0.768545037679841 0.747682576691365 1 1
0.628872343307335 0.609784963835493 1 1
0.648567114525686 0.629704198207164 1 1
0.785970346615554 0.764787732488063 1 1
1.07911311102098 1.04703507168877 0 1
0.794260025189524 0.76891166336854 1 1
0.739317053310742 0.719102565512725 1 1
0.612553206915428 0.596491728100124 1 1
0.771534237143159 0.749183680187657 1 1
0.812058174922091 0.788441472870335 1 1
1.10942852567933 1.07446290127184 0 0
0.727969945104029 0.70697681524838 1 1
0.642280777262208 0.623328496176131 1 1
0.655295539034632 0.635669730873986 1 1
0.588081975102025 0.571020446875319 1 1
0.793620282034747 0.768348707378524 1 1
0.966860467742849 0.940316162195688 1 1
0.974390873319032 0.945757301998014 1 1
0.917227787748839 0.890786033051245 1 1
0.700999043977303 0.679422396972912 1 1
0.735584459352087 0.712276941591202 1 1
0.79410403899888 0.768768985899105 1 1
0.865240237801865 0.840042888104879 1 1
0.92269333381137 0.892363609694528 1 1
0.835897417544958 0.809694317586394 1 1
1.10051726086979 1.07317951356857 1 1
0.950052046719994 0.922335782511918 1 1
0.860557520464182 0.834980501284919 1 1
0.741896469399049 0.720618065531329 1 1
0.5859379826116 0.570099637835322 1 1
0.989255162497641 0.961551908458486 1 1
0.593846803398793 0.574854469887601 1 1
0.861515118737459 0.831100359607394 1 1
0.54202524652082 0.526173078229219 1 0
0.592290787279965 0.575725658521841 1 1
0.783048327894761 0.760618871401606 1 1
0.727975597862076 0.708244969991209 1 1
0.721433077247373 0.701239219328567 1 1
0.823444921425623 0.80123887325039 1 1
0.747563584778507 0.722530565506788 1 1
0.867196217733198 0.841462983031157 1 1
0.99908785888211 0.968103466529587 1 1
0.762807387799143 0.739158629962258 1 1
0.782748937866194 0.760925875347235 1 1
0.744780547900563 0.723624644008681 1 1
1.05298552700522 1.02331569843483 1 1
0.765927997162136 0.743922603505248 1 1
0.792815653633071 0.768573485242819 1 1
0.669842180830506 0.648361834598163 1 1
0.523327996174955 0.508087786878918 0 0
0.880652116568899 0.854257019132501 1 1
0.761827625563333 0.739158292853355 1 1
0.877766362039692 0.850506301412893 1 1
0.919376907656694 0.890212900504979 1 1
0.628080236937362 0.610026846883566 1 1
0.792521739079068 0.76958055215697 1 1
0.859447917482392 0.836131088017551 1 1
1.00982153728836 0.98097756411359 1 1
0.680876422029673 0.659356789849959 1 1
0.894470623975413 0.8685158516841 1 1
0.874695510896226 0.850997699562598 1 1
0.81143439462899 0.788682815766762 1 1
0.683464855564685 0.661636451135378 1 1
0.92801797468311 0.899348306674479 1 1
1.05615296347274 1.0203427949659 1 1
0.527710503460398 0.511723343329802 0 0
0.861881099901637 0.8364310894726 1 1
0.950882000663312 0.920561661463054 1 1
0.77660779770953 0.755662329350571 1 1
0.755860063398558 0.733602070703663 1 1
0.812688479557986 0.789989852864915 1 1
0.631727100643578 0.615011370024221 1 1
0.674115310203406 0.654660846001812 1 1
0.704224465487796 0.682366580408678 1 1
0.790968849532767 0.765417496424088 1 1
0.786561098533221 0.764080388396875 1 1
0.866888973919517 0.841895879231763 1 1
0.582673002073972 0.565557556757273 1 1
0.735273704266051 0.715910396022341 1 1
0.763591083259278 0.741774270643705 1 1
0.904828460296946 0.875876997030571 1 1
0.644299193279297 0.627384102177704 1 1
0.683487573392346 0.664176083492067 1 1
0.836781575323914 0.813070215603499 1 1
0.78654319977397 0.761878087912206 1 1
0.731302497965392 0.708861346811696 1 1
0.913363952173918 0.885658551163958 1 1
0.725220188375771 0.703202341170924 1 1
0.829427527542079 0.805181371013881 1 1
0.855633697678931 0.829470104111748 1 1
0.739308312760404 0.720655908357947 1 1
1.21239353836289 1.17762645315802 0 0
0.715109831152691 0.695851920046474 1 1
0.584786594594372 0.569227149733089 1 1
0.67616102788151 0.656842830420368 1 1
0.716026178773167 0.695925515828821 1 1
0.846298019973082 0.823414463640341 1 1
0.720998625268262 0.697534558347708 1 1
0.987223738425867 0.958770641581101 1 1
0.761654611781518 0.737472167978147 1 1
0.630601999645503 0.613674720902315 1 1
0.727771055849873 0.703967809058572 1 1
1.04811841640827 1.01838872000539 1 1
0.69018784415525 0.67023979024025 1 1
0.949129779105067 0.920941303034258 1 1
0.769356824713524 0.745224065208201 1 1
0.97074354872853 0.941056238406162 1 1
0.560322640856816 0.542396996146817 1 1
0.958701304707104 0.931906383678339 1 1
0.987195802730072 0.95983109232029 1 1
0.78296504178571 0.758950026816101 1 1
0.660710938400721 0.640755737503589 1 1
0.723657104592505 0.702531098352563 1 1
0.847655956637902 0.822247109892907 1 1
0.78770806247331 0.765044315868228 1 1
0.866500867078488 0.838092535344297 1 1
0.887029932297637 0.861871123287991 1 1
0.887772768997673 0.861115403330299 1 1
0.856913990135763 0.828511926920165 1 1
0.705375834199028 0.685523351131603 1 1
0.803081990303713 0.778781677086047 1 1
0.74499423840185 0.722993427551879 1 1
0.875373272030486 0.850036107175367 1 1
0.800109507190104 0.775632018108412 1 1
1.01708200917085 0.987772761109852 1 1
0.767564259785921 0.74535159006923 1 1
0.749675831494974 0.726703040474248 1 1
0.531012645441733 0.516340143038874 1 1
0.697743399876973 0.677839901613336 1 1
0.696061827441586 0.676839629935342 1 1
0.647735186307871 0.629993059570063 1 1
0.834467142681055 0.810068217416993 1 1
0.812797808634308 0.785211595637367 1 1
0.714988836874382 0.694138864960881 1 1
0.836607527647542 0.811878523001193 1 1
0.639342646381587 0.62190812179772 1 1
0.881753509298979 0.857110482953385 1 1
0.912171713001746 0.887884353293089 1 1
0.950581408657145 0.9236441051659 1 1
0.73561243317014 0.713770976288584 1 1
0.919263337183591 0.891648457238714 1 1
0.796478103726303 0.774022442612834 1 1
0.999232144142116 0.969183675744845 1 1
0.838119932610462 0.814299031273194 1 1
0.803091418986775 0.778608263843082 1 1
0.827567310414833 0.801709423756974 1 1
0.668756822095103 0.650549680735719 1 1
0.513057406408579 0.497050988099122 0 0
0.777274710963694 0.754483404522425 1 1
0.54184517545444 0.527836392773483 0 0
0.779749362727844 0.757617051829632 1 1
0.738821221354394 0.718306425483093 1 1
0.530710426890288 0.514292323643796 0 0
0.783805210077116 0.759292860805344 1 1
0.542023397623596 0.526822057262867 0 0
1.04109227794037 1.00900509213649 1 1
0.875886345094249 0.849159304753694 1 1
0.743450447940131 0.722148277408519 1 1
0.93517861988578 0.908008145059815 1 1
0.618692759327502 0.59988312876924 1 1
0.870747713636823 0.846859067571566 1 1
0.820375495694457 0.798238145303916 1 1
0.822711285272108 0.799182858533776 1 1
0.823298585939173 0.800797925840486 1 1
0.95132351973645 0.922800680874339 1 1
0.928177327103698 0.898243722558981 1 1
0.823997334894656 0.799646994843236 1 1
0.925053006138268 0.899573101988316 1 1
0.625444620061367 0.607180887405065 1 1
0.809018926430174 0.786962826064124 1 1
0.609485060791503 0.589639751889747 1 1
0.687456962884638 0.666363799931389 1 1
0.576439008196295 0.557882788419389 1 1
0.812088705659073 0.786737746688144 1 1
0.841577980838138 0.816980398856487 1 1
0.678002779803138 0.65747325301422 1 1
0.811509342711507 0.787580413503094 1 1
0.98104103953686 0.953770156976562 1 1
0.984007855522714 0.956904252660242 1 1
0.67996176099284 0.659857559063364 1 1
0.902391613700844 0.87606685289224 1 1
0.772089870540477 0.748088458049557 1 1
0.534871443501371 0.518818574080668 0 0
0.65382734387326 0.636489764343908 1 1
0.755436340545477 0.734287536683442 1 1
0.884034245687798 0.859200452325688 1 1
0.681891120821154 0.660128597594537 1 1
0.654126074614916 0.635063437199876 1 1
0.745422750481144 0.72263078552669 1 1
0.877718943909767 0.852378189858015 1 1
0.928877713456785 0.902826333202925 1 1
1.01657380787188 0.986738212569415 1 1
0.887624266779135 0.860758071768854 1 1
0.766033076273366 0.740871145107642 1 1
0.971338358683382 0.943456515627481 1 1
0.940566426922833 0.910569652756267 1 1
0.634574345206861 0.615194630715909 1 1
0.865624216313673 0.842562754770455 1 1
0.874671022767857 0.850276454440277 1 1
0.633638032349461 0.61568941493556 1 1
0.817091258733649 0.794272263331972 1 1
0.775155002432695 0.750737436622906 1 1
0.950785510492099 0.923465685365327 1 1
0.771465978390674 0.748253835028891 1 1
0.775561493013459 0.753178360503238 1 1
0.925231201428404 0.898136300301205 1 1
0.851049260989756 0.824239707628614 1 1
0.665603856873916 0.644803275689879 1 1
0.854803416987778 0.828025131200377 1 1
0.85011913533767 0.821093551010991 1 1
0.964876013803685 0.934837016249129 1 1
0.718599235018216 0.697998464072348 1 1
0.974018514306607 0.946535732500035 1 1
0.659465260811107 0.639749329005345 1 1
0.841567169602501 0.817329746213852 1 1
0.924324424657121 0.898047314346942 1 1
0.79454369254867 0.770023119392048 1 1
0.86493617000832 0.841070798664243 1 1
0.927135471682869 0.900645941329905 1 1
1.0037302102836 0.972475224723953 1 1
0.847839840472086 0.825451705361835 1 1
0.919101183341327 0.893369613990838 1 1
0.987457278288572 0.958540610651017 1 1
0.867421198831306 0.840933219174892 1 1
0.715110013867615 0.692813605359322 1 1
0.604413376754202 0.58670879057465 1 1
0.868405150339668 0.840148633797816 1 1
0.431796189599757 0.420909284832679 0 0
0.96034577525408 0.931542898338649 1 1
0.669980980774541 0.650318216164068 1 1
0.87797376312851 0.850313035114654 1 1
0.705257882340734 0.684457655854963 1 1
0.913298254839231 0.887792052670741 1 1
0.816340675559474 0.791938227602586 1 1
0.849434658266678 0.826068045155889 1 1
0.597694381674832 0.58097379117325 1 1
0.722537774260937 0.702700152090277 1 1
0.991282905444665 0.960241035773543 1 1
0.834098680677945 0.810095676855956 1 1
0.849530444903531 0.824128236274747 1 1
0.799336942967095 0.776636689151471 1 1
0.796583216911574 0.77341997892007 1 1
0.657620336123436 0.638995498221604 1 1
0.801733244125361 0.77996255928838 1 1
0.592102865294365 0.573917438175747 1 1
0.766653005857979 0.741909392358399 1 1
0.920235519572667 0.89234037991497 1 1
0.736186588345317 0.712586589873782 1 1
0.919780593501046 0.893047552945359 1 1
1.07590152345691 1.04158502546913 0 1
0.912821615005737 0.884129072812771 1 1
0.834470282634558 0.812936542433353 1 1
0.644388047684746 0.624591189719405 1 1
0.704052737597175 0.68187594169787 1 1
0.882150902134396 0.857098773194783 1 1
0.846222790469179 0.821783995721983 1 1
0.889542056743059 0.861757154074658 1 1
0.885076235815783 0.859833330106287 1 1
0.660558829827087 0.639027183137172 1 1
0.791853847130798 0.768958812476311 1 1
0.769074308287639 0.746720865951187 1 1
0.630316228761207 0.612460637555763 1 1
0.642308699204098 0.622934522173617 1 1
0.718987794265781 0.696211554482267 1 1
0.578483239554329 0.562377324408386 1 1
0.848967716017566 0.825019887409564 1 1
0.665858320728912 0.647513644703169 1 1
0.805852707587048 0.78436839514643 1 1
0.747782307721701 0.726491904002735 1 1
0.906533163948116 0.881379325271857 1 1
0.60902916608057 0.590288257937284 1 1
0.862846135680055 0.837472689386182 1 1
0.665926878814038 0.647480525892667 1 1
0.630914933606018 0.61306060554296 1 1
0.655774283638381 0.638156563190329 1 1
1.08341550586188 1.04786093555977 1 1
0.605989996859974 0.588352183421399 1 1
0.765525648836152 0.742779901887913 1 1
0.767473979666099 0.7449457723538 1 1
0.709941393299649 0.690370590449444 1 1
0.784510711483002 0.759349435082758 1 1
0.909227726826757 0.882035005413339 1 1
0.852317626747721 0.825206146799905 1 1
0.86893808949414 0.844831534248232 1 1
0.920291569120304 0.892254265174726 1 1
0.757614827201452 0.736172032570997 1 1
0.647899912965711 0.626703960562061 1 1
0.674380028287322 0.654283913995007 1 1
0.823128411726213 0.799841038608132 1 1
0.836190995598019 0.811111644190231 1 1
0.904471309544677 0.879074406107368 1 1
1.0961900388763 1.05878982332808 0 1
0.925543433893674 0.896855592735797 1 1
0.785566408260181 0.763710015820599 1 1
0.573958611941645 0.556533599047103 1 1
0.695465175214296 0.673635518422452 1 1
0.790233642697782 0.765613635089929 1 1
0.938782855244585 0.90941615545833 1 1
0.533075295081823 0.516478344899299 0 0
0.732170535327796 0.707853959523025 1 1
0.710960185355261 0.689826187059505 1 1
1.07873106066317 1.04530146636516 0 1
0.962018373410159 0.93365628751468 1 1
0.973893505866678 0.943181813244407 1 1
0.884762082371251 0.857642282897987 1 1
0.957455294649128 0.929324183396535 1 1
0.776859723810037 0.754534479844814 1 1
0.676731408619636 0.65846120143409 1 1
0.811351541473518 0.786954919182313 1 1
0.86109320031571 0.836758913314239 1 1
1.11900592868564 1.08602248074883 0 0
0.634100961562593 0.614857265397968 1 1
0.785620449939335 0.761503262220872 1 1
0.723438374907116 0.701268804232263 1 1
0.884124196016144 0.856005432353668 1 1
0.862941187471783 0.839541806898956 1 1
0.881066311734572 0.85534301023309 1 1
0.709933190726783 0.687919891994465 1 1
0.769150095850741 0.744872437279702 1 1
0.747746625772217 0.724894419053536 1 1
0.895290439293493 0.870390417103162 1 1
0.822813251608062 0.797769162351394 1 1
0.69286593480671 0.671955166359333 1 1
0.997317629978342 0.966017720063212 1 1
0.818839372670968 0.796296115147736 1 1
0.723675388913907 0.701382259932943 1 1
0.712292519172865 0.691831032472302 1 1
0.988867458665257 0.961113579129992 1 1
0.773251053731252 0.751545494744647 1 1
0.842645780736388 0.815889793692462 1 1
0.644299901580922 0.621575814650943 1 1
0.776864735916924 0.753850659995892 1 1
0.543683718059829 0.527072974251545 1 0
0.703720544986129 0.682160153129081 1 1
0.689468729763779 0.669342142332757 1 1
0.918637741827494 0.892985925747357 1 1
0.881773866991265 0.851966229398744 1 1
0.803036930286414 0.780120976752122 1 1
0.822377079179783 0.797462355875986 1 1
0.635914767730358 0.617754487994772 1 1
0.904082620533504 0.877614403032626 1 1
0.932913984847481 0.903676551082197 1 1
0.798761815930075 0.776230475436396 1 1
0.753356207032136 0.732811670338143 1 1
0.867554009834734 0.84121680074947 1 1
0.768582905674186 0.74606165090036 1 1
0.667819607386055 0.649258057718143 1 1
0.913657570974071 0.885875244619307 1 1
0.815522491763732 0.792099556704337 1 1
0.644229265624308 0.624889285747395 1 1
0.710168439251299 0.690030269831194 1 1
0.768268256882909 0.744252810029374 1 1
0.943236787729307 0.91383850045663 1 1
0.868548477720952 0.842279806387314 1 1
0.869087101775912 0.844175221899405 1 1
0.860143789901519 0.836441967007119 1 1
0.842527383698041 0.81855250855624 1 1
0.62094065128642 0.60360350315491 1 1
0.894901613007941 0.868430146124672 1 1
0.865421665614878 0.840325280173949 1 1
0.821031762769823 0.795207878078592 1 1
0.724851233193421 0.704612263861327 1 1
1.02572709506254 0.992755217248395 1 1
0.804981662129165 0.778694525783741 1 1
0.817010548382928 0.791536749653338 1 1
0.885995976031342 0.858047951345183 1 1
0.866507936617307 0.843346161935119 1 1
0.758128938743109 0.735561137657905 1 1
0.858421715141849 0.833911075010697 1 1
0.742936186823751 0.722621130909768 1 1
0.919823581482847 0.893211278835562 1 1
0.91447690335887 0.887824039044073 1 1
0.759858704692736 0.737140232077065 1 1
0.938202621850195 0.912325174224792 1 1
0.764278644917278 0.742889865653457 1 1
0.7786441217292 0.756916289914631 1 1
0.799333177187601 0.774980916734197 1 1
0.615241020729107 0.595999343553626 1 1
0.925641139962966 0.899962588187164 1 1
0.726189257466189 0.705461297486951 1 1
0.707928705047853 0.685938980502345 1 1
0.55185096100461 0.536936909074212 1 0
1.0114969690308 0.980426178408525 1 1
0.70186978715713 0.681886813571778 1 1
0.634976268444993 0.616067986819539 1 1
0.745751094678925 0.724084915495584 1 1
0.877686676437271 0.851578135146774 1 1
0.69820729861602 0.675928853487073 1 1
0.574268423010407 0.555514149127626 1 1
0.829133166533282 0.805173205619308 1 1
0.95283237500094 0.925125491462766 1 1
0.709016790461643 0.685617163034012 1 1
0.892622397117859 0.867208889037872 1 1
0.896786612263933 0.869456857901513 1 1
0.904859207462316 0.877365893144802 1 1
0.742941619215153 0.721064610503368 1 1
0.809178944413992 0.785732476394588 1 1
0.887838057707735 0.85924899083475 1 1
0.745906879298252 0.724190427437811 1 1
0.802335435906393 0.777200818247055 1 1
0.893123064617107 0.865836885452639 1 1
0.722941431232325 0.702803067600792 1 1
0.894120859502432 0.869276660956152 1 1
0.862337950148142 0.836025802203445 1 1
0.716692510911869 0.694908121224807 1 1
0.759954457426617 0.738270801638258 1 1
0.887422707276874 0.860194162065292 1 1
0.629497616195667 0.611094690645604 1 1
0.760115748961729 0.737960100171431 1 1
0.579775647744492 0.562670450886195 1 1
0.690016540162594 0.668650391331668 1 1
0.869078505514852 0.843214116583453 1 1
0.502576699744449 0.487085586738908 0 0
0.518399026703536 0.503120320719361 0 0
0.855901394963411 0.829737994934024 1 1
1.0007378308592 0.97390664583412 1 1
0.657137093246803 0.636670448352701 1 1
0.748757402382605 0.728141726383096 1 1
0.912352198876223 0.885953427019409 1 1
0.652483438301705 0.631615024536568 1 1
0.813885851649236 0.787531714996261 1 1
0.989456833757526 0.961861264195018 1 1
0.693127380635641 0.673217331940257 1 1
0.658370488253105 0.637704651224862 1 1
0.878316314214098 0.851230793465867 1 1
0.790535646469051 0.76597627000515 1 1
0.751320739635471 0.730683940851553 1 1
1.0209862629292 0.990255396348444 1 1
0.877118119107187 0.85261110199821 1 1
0.607105621460146 0.584151011299578 1 1
0.820478243788918 0.797670602272296 1 1
1.08362622268622 1.05048391141338 1 1
0.622602271140589 0.601707161527265 1 1
0.714589692195913 0.69351167914691 1 1
0.716267082071113 0.697232397203038 1 1
0.87074426494347 0.845587334563716 1 1
0.719630822037556 0.700622989292209 1 1
1.03404042952684 1.00290347115479 1 1
0.860513112564428 0.835059751255445 1 1
0.5243068108713 0.510525123050316 1 0
0.998520231654436 0.969716195064849 1 1
0.621750734565435 0.605345692447708 1 1
1.02627013964987 0.996314841410033 1 1
0.811997538217992 0.787237356967207 1 1
0.821386518040369 0.797084841405013 1 1
0.780899667849123 0.757245301798961 1 1
0.770142854803777 0.746972893127188 1 1
0.64583756982669 0.627791942978286 1 1
0.842842739547251 0.8186397446869 1 1
0.679720473843802 0.661046116800375 1 1
0.746085672316832 0.722504963497692 1 1
0.521787384447565 0.507597029294804 0 0
0.811808178259195 0.786849376074658 1 1
0.95968997557109 0.931624812915869 1 1
0.557553905639922 0.541728270093332 1 1
0.672884111519205 0.652524587312146 1 1
0.587941865352158 0.572465806579176 1 1
0.657558547124248 0.635688555206675 1 1
0.793457130595634 0.771532324039548 1 1
1.02069811893455 0.989757094332156 1 1
0.688313304397192 0.666050037090481 1 1
0.738012169264892 0.715813964064729 1 1
0.773912991208031 0.753571952051146 1 1
0.843283151848093 0.819184131149778 1 1
0.872954554023122 0.852553612594871 1 1
0.755741970376702 0.732768253061879 1 1
0.942881514921805 0.913334454466287 1 1
0.704613876674872 0.685219333200947 1 1
0.740380194857483 0.717815866873896 1 1
0.624302769694984 0.607256888386821 1 1
0.771468779690696 0.746949368676032 1 1
0.881769838703709 0.854421167067247 1 1
0.836832485078417 0.810523010224549 1 1
0.886248856786022 0.860156371697184 1 1
0.986268286165236 0.956786851088088 1 1
0.791442888370019 0.76470787483104 1 1
0.632415604563493 0.613680863342162 1 1
1.04717445184955 1.01661653768262 1 1
0.656608000337574 0.636958147054821 1 1
0.81200577426291 0.784030309713593 1 1
0.70245043135246 0.682922138668753 1 1
0.983906051534129 0.956254017765781 1 1
0.670103139636685 0.65013110470609 1 1
0.95178619787836 0.92636625083287 1 1
1.02312429619884 0.99052410996199 1 1
0.498819621069728 0.484831923057745 1 1
0.879737269534827 0.855057032370177 1 1
0.793266127865336 0.766273042061657 1 1
0.785915651547106 0.762488167076425 1 1
0.665961203512746 0.644247428788616 1 1
0.610420306360028 0.593000171497214 1 1
0.688579254825487 0.667128385632975 1 1
0.799624835429002 0.77547653442231 1 1
0.485505962962154 0.472895386000188 1 0
0.917911719405784 0.891495911880085 1 1
0.830274769282674 0.804116553747139 1 1
0.634627019776686 0.615944842983786 1 1
1.00448914876033 0.972212399205469 1 1
0.694568587396878 0.67552471711316 1 1
0.997349442273453 0.969825593122601 1 1
0.7800791578769 0.754738217004821 1 1
0.985643018904993 0.95882114064657 1 1
0.695828120778876 0.675999570264592 1 1
0.97209504720703 0.940081659563708 1 1
0.737482869977076 0.717210157133985 1 1
0.578349246392184 0.561634566771601 1 1
0.926297697398937 0.896425359408604 1 1
0.764649492127947 0.741926179528868 1 1
0.755489138540824 0.736216502549096 1 1
0.636201385135679 0.617852818640939 1 1
0.933144318219877 0.905517885885864 1 1
0.952383023919874 0.927147875497221 1 1
0.900204205006943 0.869560164848243 1 1
0.626414927303066 0.609579626918652 1 1
1.00955644187494 0.979920633234432 1 1
0.734989961752514 0.7127383268194 1 1
0.719718968080227 0.699649657415993 1 1
0.646341273624925 0.626212987212568 1 1
0.658820966933081 0.641134585133659 1 1
0.846086007242536 0.822127357055484 1 1
0.647425219247245 0.626432884347724 1 1
0.878014541116612 0.852747020876347 1 1
0.614659134895787 0.595129106595213 1 1
0.891765099562457 0.863596486081654 1 1
0.702962475874309 0.681297222378512 1 1
0.749608854142081 0.72815880100556 1 1
0.922467788176856 0.892686765814899 1 1
0.805410355549504 0.781072630203177 1 1
1.10841526933206 1.07719626555482 1 1
0.599369665255174 0.58219672743834 1 1
1.01268270338352 0.98147775398293 1 1
0.821539912350164 0.793249810039795 1 1
0.662342953831224 0.640971994585784 1 1
0.804183779816248 0.780950881656681 1 1
0.72769988972533 0.706270565118745 1 1
0.839280057276083 0.81283327583129 1 1
1.05113703951795 1.01845266596623 1 1
0.685959680952441 0.665965903009465 1 1
0.891354867056957 0.866271366097151 1 1
1.00302804128963 0.970555811453762 1 1
0.838120848193721 0.814287911251236 1 1
0.824839137203144 0.800022139597796 1 1
0.727866194226884 0.7061364992886 1 1
0.661094622264793 0.641947160018784 1 1
0.720290378965462 0.697296877731183 1 1
0.80697672185057 0.784637890131481 1 1
0.804460945052327 0.777948666969152 1 1
0.762310817872765 0.73854225756404 1 1
0.692354427337971 0.672268318561377 1 1
0.749500841043384 0.727930707896772 1 1
0.841961445538547 0.815830692960341 1 1
0.803601953788283 0.775797613953143 1 1
0.872728142742044 0.844614543099889 1 1
0.878031931670581 0.853005987301251 1 1
0.930434662163258 0.904867454037906 1 1
0.772404792190771 0.749914441734469 1 1
0.902630781570979 0.871754993859028 1 1
1.02664198955297 0.997590275134246 1 1
0.879458960889505 0.855546338642093 1 1
1.00253057970917 0.972110414547757 1 1
0.846977768293141 0.821035730487635 1 1
0.644560180711808 0.626505445790849 1 1
0.875109931066675 0.849204876191292 1 1
1.02138332480718 0.99217804465734 1 1
0.992333970567203 0.964210041070901 1 1
0.926926505604413 0.901030905022436 1 1
0.840520377113362 0.81380704917543 1 1
0.893950714376705 0.867678780343863 1 1
0.829880938498062 0.803272612179093 1 1
0.706013819813724 0.685134697721125 1 1
0.921819760471012 0.89455612798981 1 1
0.837673409654989 0.814477245121534 1 1
1.11546521603052 1.07798788114217 1 1
1.00551547257724 0.974965758180625 1 1
0.839394846593333 0.8145922200751 1 1
0.866996594540111 0.8380391673816 1 1
0.630959564779961 0.612976414635827 1 1
0.58748177543166 0.570052428284215 1 1
1.02366060144068 0.992308986906469 1 1
0.720181118584658 0.699315419759442 1 1
1.02613711265173 0.997747505208767 1 1
1.10683881739452 1.07791780434412 1 1
0.717071385386562 0.696557904203978 1 1
1.00239758580834 0.966884138683948 1 1
0.458890680793668 0.446145970006785 0 0
0.828836525106583 0.801965726954717 1 1
0.76902189811472 0.746337197777679 1 1
0.838041589268068 0.814316393170203 1 1
1.02518663798747 0.997333064710463 1 1
0.62770931556548 0.611015377993904 1 1
0.586313951725598 0.568202100040395 1 1
0.559479493316297 0.542831004787066 1 0
0.935466205213669 0.904508405495575 1 1
0.741607345128174 0.720250745978095 1 1
0.652375499285957 0.634037705494789 1 1
0.656831494298946 0.638304496996735 1 1
0.788301546455427 0.765808296974825 1 1
0.560912197733352 0.544559235164766 1 1
0.739856806514598 0.718912480162231 1 1
0.487256639818661 0.473132299612769 0 0
0.764432813181565 0.740662254223334 1 1
0.898248092348411 0.870086561845629 1 1
0.680411205508017 0.65944112223112 1 1
0.805164639632569 0.781978103785807 1 1
0.930198113528186 0.901682048417691 1 1
0.973152818436021 0.946060747651779 1 1
0.877691263378097 0.851778828062243 1 1
0.923136928186175 0.896291178844081 1 1
0.694344076689885 0.67368230379079 1 1
0.647726908067068 0.629641581015975 1 1
0.90696959012814 0.878281742340628 1 1
0.708610518440864 0.686587379901798 1 1
0.919299981762476 0.890628767429904 1 1
0.794206263982671 0.768349640972722 1 1
0.644888437636571 0.627265878010581 1 1
0.855223664340067 0.827572314860452 1 1
0.912946215544122 0.884839408118091 1 1
0.738738907583897 0.718674982258186 1 1
0.623251760571348 0.604328782221615 1 1
0.837902983145596 0.814374376235437 1 1
1.03462264855113 1.00394235699298 1 1
0.907737675687806 0.877151839108536 1 1
0.845732564482253 0.818086423800926 1 1
0.609860092988614 0.592726495635176 1 1
0.871679628427517 0.846770421990234 1 1
0.645439744641549 0.625598854193309 1 1
1.00824186934971 0.979904786105072 1 1
0.698677198034405 0.678170286504184 1 1
0.795235072095734 0.772338710387752 1 1
0.875049949384143 0.847487230034579 1 1
0.728621519269983 0.707527708531612 1 1
0.953226160426098 0.924058714843208 1 1
0.695865928418313 0.675891358947916 1 1
0.806543017117153 0.782311565806004 1 1
0.908879567143683 0.88233431577996 1 1
0.74166591355386 0.720805843988333 1 1
0.680993469016727 0.661202831607983 1 1
0.868572962071506 0.844115656737207 1 1
0.955878636353973 0.926311838807571 1 1
0.621673898038876 0.604320424274713 1 1
0.619252090667009 0.602593881285025 1 1
1.0447426049553 1.01197295071868 1 1
0.718824482642075 0.6956850119009 1 1
0.747739427004208 0.727716546195846 1 1
0.696192630219464 0.675323380744405 1 1
0.615626095958394 0.597122671260107 1 1
0.987871880431484 0.961224010576567 1 1
0.918366536347879 0.888752098757485 1 1
0.633186187229396 0.614411664199811 1 1
0.620433323770142 0.601124411701183 1 1
0.763582301139746 0.740811857871629 1 1
0.640273272747705 0.62207430973503 1 1
0.847363723166051 0.821193361333824 1 1
1.07192881484972 1.04091137706389 0 1
0.878902256973095 0.852820301313234 1 1
0.736348763155576 0.715027223658371 1 1
0.589273707391154 0.567936754160408 1 1
1.07639162594327 1.04367209108805 0 1
0.878295802106201 0.850925477303452 1 1
0.783247049849501 0.761794947920154 1 1
0.898190025700276 0.871740243985285 1 1
1.18357842870605 1.14822773987722 0 0
0.728973447239277 0.709251532845605 1 1
1.11492885134228 1.08189653376644 0 0
0.589715377788729 0.573784387307732 1 1
0.780242903273273 0.75606421754324 1 1
0.967580342662893 0.936407283232328 1 1
0.787424900022023 0.763687843584632 1 1
0.842452142705336 0.816597191155534 1 1
0.780547226297361 0.756395365009314 1 1
0.554446300747411 0.539260881029399 1 1
0.634067939777181 0.616274104359894 1 1
0.70888501869475 0.68607371433232 1 1
0.903624847602986 0.875911606145328 1 1
1.00261023850501 0.971717884849404 1 1
0.702002990438855 0.682405719003932 1 1
0.667712730673526 0.646782488597376 1 1
0.710483226685979 0.690155159095802 1 1
0.665384526464554 0.647544203371497 1 1
1.06616182557378 1.03489795509553 1 1
0.836529820550687 0.812951719309905 1 1
0.758875288142076 0.735356025137895 1 1
0.687655482182601 0.669802193006062 1 1
0.76481518929926 0.741395638638028 1 1
0.895864040604499 0.870083153588701 1 1
0.792075403735828 0.769281415010413 1 1
0.640505034569137 0.61975005064933 1 1
0.774230330944498 0.752768618398825 1 1
0.69155325334334 0.669134437215016 1 1
0.686235282322156 0.666533784746577 1 1
0.63778264407656 0.617048569778892 1 1
0.737085507786549 0.714740987875642 1 1
0.686485803746054 0.665470055881617 1 1
0.95447724226885 0.927237873377241 1 1
0.983231303435103 0.94845588569494 1 1
0.795547023759833 0.773398911414242 1 1
0.761995834113564 0.739354567158676 1 1
0.846730642173742 0.82348552101018 1 1
0.80706771933645 0.781180495844915 1 1
0.778620292902788 0.755426371689961 1 1
0.846714244371267 0.822737537987804 1 1
0.952581396050901 0.924370722225942 1 1
0.921363942910296 0.893262581736095 1 1
0.626116157381686 0.608707510260338 1 1
0.69436673955903 0.675733574878692 1 1
0.80077350303174 0.779486633140001 1 1
0.824310318487244 0.799734098201497 1 1
0.826406557620989 0.801455198108266 1 1
0.821039081634156 0.795062201502391 1 1
0.895612576127643 0.869154396076089 1 1
0.86014227866123 0.832641767644553 1 1
0.993925319156887 0.964877749401476 1 1
0.776284962254897 0.752829551396435 1 1
0.731172795809985 0.711060358631663 1 1
0.665564800664684 0.64295904537436 1 1
0.579323632148827 0.562021891282773 1 1
0.844812327551038 0.818376846867878 1 1
0.809199618108816 0.784311639520998 1 1
0.744892071776337 0.724926878103224 1 1
0.739171148614137 0.71745463208322 1 1
0.557457926040163 0.541264065945788 1 1
0.913442441559254 0.887996688061449 1 1
0.882464222881488 0.856877449951512 1 1
0.804208511771141 0.779054398119306 1 1
0.957562937733854 0.929834594825971 1 1
0.997989713827137 0.970379675400467 1 1
0.857682675650136 0.832134567555109 1 1
0.936097307287048 0.908465519279302 1 1
0.873834033787868 0.848290576865062 1 1
0.810757294635146 0.785978549736503 1 1
0.864000265654325 0.838252042687459 1 1
0.845323028690598 0.82010712125185 1 1
0.595483554589688 0.577132983403143 1 1
0.942537908962477 0.913936448811028 1 1
0.87790629058759 0.851902343057627 1 1
0.742101042661308 0.723558961979686 1 1
0.787084076812228 0.766299914984077 1 1
0.72774315633176 0.703815245316843 1 1
0.956776200351845 0.928394702756519 1 1
0.983300944969653 0.954119116069915 1 1
0.699080039115174 0.679206900510362 1 1
0.905897542110213 0.876270078548665 1 1
0.797445367744588 0.771377997886341 1 1
0.746085747648578 0.724823133894456 1 1
0.980625203990227 0.948750011364518 1 1
0.933342711364504 0.906004161002906 1 1
0.791466810048533 0.770613233666553 1 1
0.956834791117691 0.927105487790683 1 1
0.699522758738638 0.678452400569041 1 1
0.89085834374305 0.862986924797887 1 1
0.755124908405376 0.730390312148682 1 1
0.830715357629184 0.806873997572013 1 1
0.904139751266287 0.878234417766117 1 1
1.14822059054401 1.11156353894116 0 0
0.752970866879168 0.730533754524525 1 1
0.757512435381752 0.734904554474872 1 1
0.626903438031831 0.610364869727842 1 1
0.759425103913363 0.737869302931077 1 1
0.959966036886214 0.930513749827553 1 1
0.83793418968337 0.815051869067509 1 1
0.798405222037944 0.770497452287746 1 1
0.788634744013753 0.763622586844758 1 1
0.908222911325374 0.881280641863811 1 1
0.853272195563621 0.825786801331223 1 1
0.835426464806416 0.811804205382002 1 1
0.715900871739915 0.691915924325537 1 1
0.718507921809774 0.697564547747408 1 1
0.830074993138677 0.806268272810759 1 1
0.78191308185491 0.760195578246284 1 1
0.940985069488107 0.914884215654345 1 1
0.881590738835856 0.855823395036576 1 1
0.956868718408319 0.928039814282251 1 1
0.845941339817428 0.820456739164848 1 1
0.912859929114487 0.885335320731929 1 1
0.888292593053853 0.861245793361338 1 1
0.944770930700191 0.915226803622631 1 1
0.809872163322158 0.784730116453808 1 1
0.71851369183707 0.696676972159869 1 1
0.923178158299631 0.896433089534296 1 1
0.859405251313587 0.832159895960009 1 1
0.781259694185871 0.757756150421437 1 1
0.760793547894499 0.737002666633547 1 1
0.925471873940666 0.89686520002181 1 1
0.871379109739128 0.845412398122773 1 1
1.01329707574757 0.984315146645505 1 1
0.680377525096711 0.659956158370176 1 1
0.993859470403508 0.964213874249866 1 1
1.20186096406857 1.16537759360048 0 0
0.864515806690973 0.83703922592047 1 1
0.714679121100797 0.692407038779552 1 1
0.590041824420365 0.572148043385869 1 1
0.885813025246348 0.859947406292143 1 1
0.717307161537998 0.694567249296702 1 1
0.917672453110433 0.886150475292184 1 1
0.963425824536228 0.934110372499654 1 1
0.570882974340617 0.554398495458981 1 1
0.883681460715888 0.859644462616541 1 1
0.742158847977575 0.721267235711216 1 1
0.696333208773113 0.676660264199412 1 1
0.619089935117657 0.599159016621907 1 1
0.78148165176203 0.758603903897847 1 1
0.838645752646612 0.81413605922652 1 1
0.825112888064088 0.797907945428899 1 1
1.01232700474404 0.982402567931897 1 1
0.826548680942099 0.802487653126834 1 1
0.840776410996597 0.816352878110572 1 1
0.60548055008542 0.587264455385677 1 1
0.89020063762538 0.864686381738087 1 1
0.789519885546772 0.764722537033019 1 1
0.733884849688806 0.712540119107558 1 1
0.738488822116575 0.714558919773333 1 1
0.908689914777679 0.882463337611544 1 1
0.66642683826958 0.648011022323705 1 1
0.950680996780703 0.922470526291051 1 1
0.698125462649405 0.677843010925288 1 1
0.564614076519584 0.545916132433792 1 1
0.985127626537442 0.958144415332803 1 1
0.838122478058453 0.813303209121033 1 1
0.661874607295518 0.642376320851894 1 1
0.655659117799703 0.636668609708429 1 1
1.03508132690517 1.00604508858068 1 1
0.935251027001825 0.907912044250235 1 1
0.565935649726366 0.551732160813445 1 1
0.772440192052944 0.751424421370979 1 1
0.736224290102614 0.713613365283963 1 1
0.805362989074387 0.780356076667232 1 1
0.832032974522662 0.80660944323823 1 1
0.549709190671179 0.53276768602738 1 1
0.627021499418328 0.606742620045891 1 1
0.713921669840225 0.693026604957629 1 1
0.723004957062072 0.702234733391897 1 1
0.650603418927667 0.632961381879878 1 1
0.768662128660815 0.746437653018648 1 1
0.681530491254357 0.661588077619097 1 1
0.947118319987218 0.920326214580209 1 1
0.692571041205204 0.672493301371595 1 1
0.809961034096697 0.784985283537116 1 1
0.714778062135333 0.695724264135025 1 1
0.690818566126142 0.672377290443123 1 1
1.01560601936899 0.985915575643473 1 1
0.650177843325394 0.630519987712225 1 1
0.705686417361875 0.676601098038345 1 1
0.896044305574246 0.868334064859178 1 1
0.818387210392659 0.791488151329795 1 1
0.674552909318958 0.654947530980506 1 1
0.730245934253769 0.711199281340963 1 1
0.64004354050229 0.620676985081755 1 1
0.78551492246945 0.762637787865959 1 1
0.663940889111071 0.64394322450238 1 1
0.743808327356709 0.721910908389541 1 1
0.77877731496053 0.755152915093606 1 1
0.899809378480129 0.874938959100032 1 1
0.64980745500338 0.629654197637935 1 1
0.777468419883719 0.75428733859194 1 1
0.964587373952067 0.936373712678808 1 1
0.772023723474763 0.751681318957489 1 1
0.643303580167374 0.624228174066799 1 1
0.820915919771097 0.799568164973162 1 1
0.638858857183248 0.619018654914241 1 1
0.716756445441031 0.696956746157821 1 1
0.764237250365147 0.739251032187832 1 1
0.818910174168408 0.796224047529003 1 1
0.822516928523603 0.797919677308074 1 1
0.623499151143488 0.605287851998117 1 1
0.849521528902802 0.826613503580211 1 1
0.778999790130953 0.754876925510377 1 1
0.709697556266828 0.689659660953335 1 1
0.981868519306107 0.953670719095146 1 1
0.761005302014925 0.738807799073345 1 1
0.821711348548433 0.798903301157892 1 1
0.707083303868393 0.687603050594577 1 1
0.737287614548888 0.717283951673342 1 1
0.959623798090122 0.932477035905186 1 1
0.928499700768426 0.900048282833773 1 1
0.513176379546662 0.499471822842744 0 0
0.586594863400028 0.56857442521565 1 1
0.992153125261306 0.962021866877235 1 1
1.0435646032611 1.01264293833066 1 1
0.976807506999966 0.944877598795823 1 1
0.774113725489132 0.750281209067327 1 1
0.797615444443385 0.772259883909029 1 1
1.07580844041909 1.04466910463637 1 1
0.971505312675182 0.94113863185607 1 1
0.792229007311018 0.770177178655532 1 1
0.708165644510371 0.68738598992601 1 1
0.61397620272858 0.59554981033771 1 1
0.8656189119414 0.837458715670053 1 1
0.956298960372676 0.927022151835154 1 1
0.776846632260498 0.75241062136711 1 1
0.988447245417118 0.959426220080623 1 1
0.745445492601216 0.722835883500696 1 1
0.62062251924378 0.602176848381459 1 1
0.986393701327962 0.958021110903774 1 1
0.788527498778385 0.766823811030746 1 1
0.913467320279485 0.88568750825176 1 1
0.889208099714618 0.863037541670643 1 1
0.88297058517027 0.859224103145191 1 1
0.810922378717814 0.786436893835087 1 1
0.795136117151612 0.773536109139267 1 1
0.813463520992383 0.790735910393548 1 1
0.781827980863983 0.76012272206463 1 1
0.771160710246587 0.747668752303974 1 1
0.745158597597679 0.722239582289056 1 1
0.933292818513289 0.903786920085631 1 1
0.986331519780022 0.959331348873771 1 1
0.807199947077331 0.78131417136349 1 1
0.883443703473845 0.856560522709715 1 1
0.697624665750673 0.67890828773643 1 1
0.901297854087577 0.874344418489781 1 1
0.897400614895587 0.870611277321078 1 1
0.809489906357152 0.785614083201074 1 1
0.931017266637932 0.9053858632315 1 1
0.815072920774422 0.790430868491526 1 1
0.606177112275197 0.589842454512111 1 1
1.01880068154294 0.991722057554156 1 1
0.86956119142554 0.844328617038876 1 1
0.95156609772903 0.925337017072867 1 1
0.651580547932113 0.633805371590693 1 1
0.722058801006379 0.701482987991647 1 1
0.95079138307684 0.917339005083621 1 1
0.861750705481491 0.836869242019831 1 1
0.613735096988148 0.59544708720301 1 1
0.716822346455184 0.695737782169903 1 1
0.916917557000428 0.889225814334305 1 1
0.663121247325969 0.643859930215883 1 1
1.01337613529269 0.984149436161851 1 1
0.905124882198693 0.879165703165879 1 1
0.711623177665618 0.689344831342221 1 1
0.924600469441046 0.89908749020118 1 1
0.528320224611926 0.512219315998969 0 0
0.755451228058552 0.733263826760037 1 1
0.81631013098543 0.791451126076213 1 1
0.811053981192474 0.784427774593932 1 1
0.751198868262452 0.73055753436164 1 1
1.00609737306607 0.97632114672689 1 1
0.73371838611189 0.707907278306997 1 1
0.661499147170362 0.640754019435982 1 1
0.857752180024539 0.831844191716153 1 1
0.887979365080576 0.861776560207262 1 1
0.71336059385819 0.68812760276468 1 1
0.860986153716596 0.835331587464638 1 1
0.808142932518413 0.783019776199906 1 1
0.853903298823362 0.82584548306175 1 1
0.771721667756519 0.74999573376189 1 1
0.939755880107036 0.910576128022786 1 1
0.734932113220513 0.71390199502883 1 1
0.549234218574304 0.531180155234488 1 0
0.556846235089633 0.540984685285414 1 0
0.881894588351855 0.853011707459183 1 1
0.803825317910197 0.777688966440334 1 1
0.839783235558442 0.813758902418376 1 1
0.70191219761538 0.680753386466156 1 1
0.720758022185225 0.698120764607613 1 1
0.81302252267577 0.789702305062018 1 1
0.616508975038262 0.597599753397377 1 1
0.933696819975199 0.907126300460769 1 1
0.817125351758023 0.793273917263208 1 1
0.495110050383976 0.481237157104385 0 0
0.77100400461221 0.750369032974602 1 1
0.702109298991331 0.682937452955382 1 1
0.702018983528433 0.679497649729418 1 1
1.00025735126684 0.970561034107613 1 1
0.570669973294861 0.554472057030565 1 1
0.847026024061088 0.822294906174225 1 1
0.768006593431641 0.743652081545481 1 1
0.854343765165355 0.829574198272532 1 1
0.864403983932108 0.836774726693334 1 1
0.907516457583632 0.883950491735042 1 1
0.672742483679778 0.651760122199687 1 1
0.647009276120279 0.62882087203465 1 1
0.863746389907136 0.837284381562226 1 1
0.944937483261534 0.916954319904755 1 1
0.725383111358371 0.703880491939523 1 1
0.954525001721958 0.928188191033927 1 1
0.724953291503448 0.702486793236067 1 1
0.759952341070917 0.739134013786748 1 1
0.907682274477119 0.880309094742329 1 1
0.771206139435367 0.751310424079644 1 1
0.852285732049578 0.827555962710948 1 1
0.84457630787841 0.819185741008703 1 1
0.78631456291028 0.763134088583277 1 1
0.751566770610473 0.726838747367146 1 1
0.791615492726249 0.766750589952685 1 1
0.692962361394517 0.673545026876205 1 1
0.661318826738402 0.640375479733436 1 1
0.720372604304286 0.698845928620145 1 1
1.00289743523429 0.973768982043104 1 1
0.829629742021543 0.803610966541079 1 1
0.902364059589605 0.876865804569811 1 1
0.844062639126359 0.820084140070082 1 1
0.694014710816736 0.674036377048641 1 1
0.688004538160133 0.667374172733909 1 1
0.659195063054496 0.640628137373798 1 1
0.898388438812256 0.871043123485578 1 1
0.702658646865979 0.681665774998128 1 1
0.510488006098931 0.495842922555574 0 0
0.863308105486415 0.838375242687929 1 1
0.679855055299829 0.659581849889324 1 1
0.989732807906172 0.959174110961203 1 1
0.66045339642063 0.637988369903524 1 1
0.889496083030288 0.861368377124722 1 1
0.885824578219306 0.858135525298753 1 1
0.818442764099102 0.793547646496299 1 1
0.747702430220721 0.724946611227632 1 1
0.880906833765822 0.855573225313577 1 1
0.984174987825126 0.953970308146077 1 1
0.702840860936325 0.682427659602179 1 1
0.847250230229634 0.820923925985522 1 1
0.591707545930619 0.575061511733605 1 1
0.755855896323432 0.73113942340422 1 1
0.977904651764616 0.948982407077628 1 1
0.673915452034841 0.65526200356892 1 1
1.009149998555 0.982158365278409 1 1
0.583381072952229 0.564285506562672 1 1
0.732453749465472 0.711096475301958 1 1
0.998795534740334 0.970339916213257 1 1
0.767904822276682 0.743722507289114 1 1
0.737465517980631 0.713093343290551 1 1
0.796464987689739 0.772559739571416 1 1
0.609379526951424 0.592024150339804 1 1
0.912211698408867 0.885575130987219 1 1
0.898010507540037 0.872595800464477 1 1
0.763437050442109 0.742440501773858 1 1
0.936186416807508 0.907444639292166 1 1
0.885382269969888 0.860243424036633 1 1
0.90216961510781 0.874114861023627 1 1
0.8835422907898 0.855889036645597 1 1
0.770309012431716 0.748602794594833 1 1
0.742250621994823 0.722340482830449 1 1
1.08315192953885 1.05043069715339 0 1
0.856997325946323 0.830905381449481 1 1
0.804680985931083 0.781249487031717 1 1
0.647089059509433 0.626788860976009 1 1
0.903932040363988 0.876459653075548 1 1
0.561398589555624 0.545582230281389 1 0
0.830861464606215 0.807802455674591 1 1
0.660095530700824 0.64061840304502 1 1
0.682740506510073 0.662783521885919 1 1
0.58489039912433 0.567584359577149 1 1
0.546496329369181 0.531495768082515 1 0
0.786179255117542 0.762416911604512 1 1
1.03484400936982 1.00457354440362 1 1
0.85541571715206 0.827196985229226 1 1
0.843895088235459 0.818577738201336 1 1
0.919078318588327 0.88860033858476 1 1
0.812056627214555 0.789914037566519 1 1
0.898991743442967 0.871585256457376 1 1
0.98718200474795 0.956748423763431 1 1
0.643789155128673 0.625666367097121 1 1
0.563078474760608 0.547380626817016 1 0
1.01096273349836 0.982629387142587 1 1
0.74641358408439 0.726037246122391 1 1
0.800923791792355 0.777238914864785 1 1
0.809329285069087 0.786401023882618 1 1
0.911866744758552 0.884260861913761 1 1
0.549927328485839 0.533905023649497 0 0
0.475950893470315 0.462898051209163 0 0
0.847275454401484 0.823497493996682 1 1
0.831053382060311 0.807464218845363 1 1
0.868501482847482 0.841334284300347 1 1
0.727343066742992 0.705430047362778 1 1
0.667246069177906 0.647382925183934 1 1
0.783419802707397 0.763483712951362 1 1
0.917238716788765 0.890794235883957 1 1
0.978346935759455 0.949391735266216 1 1
0.80865782573932 0.785107851539407 1 1
1.00421206620913 0.975165475312844 1 1
0.580739815485273 0.563207012356874 1 1
0.976142776778646 0.947585965274078 1 1
0.768505600829718 0.747572030668288 1 1
0.634111796173178 0.616616063208493 1 1
0.879533452439163 0.853862322932353 1 1
0.895677167849653 0.86994469242551 1 1
0.904881991391459 0.878828406195498 1 1
0.918200992024131 0.892962465977142 1 1
0.722618303884171 0.701605049458396 1 1
0.799059125327194 0.77760051460337 1 1
0.767237251190518 0.746485695622563 1 1
1.05793819214226 1.02746069785837 1 1
0.567847756517336 0.550166359696885 1 1
0.660758187198917 0.641352814185893 1 1
0.676329242938265 0.658281728616627 1 1
0.710754452179803 0.692362067946529 1 1
0.77683324568941 0.752888795244794 1 1
0.793399012017055 0.76701346823395 1 1
0.73726358808945 0.713923357902995 1 1
0.913935234935047 0.888765978312908 1 1
0.96618634317259 0.93837821076198 1 1
0.789333493128172 0.767240811780814 1 1
0.868993396041118 0.84523132372519 1 1
1.05027128371363 1.0187096006877 1 1
0.780863251301502 0.759109871942521 1 1
0.682792156324589 0.664292134580159 1 1
0.659337839236652 0.640784926541674 1 1
0.809235197600283 0.783457908195512 1 1
0.760757692623781 0.737953759142586 1 1
0.665888306329547 0.646922605029514 1 1
1.03479591398196 1.00376216413983 1 1
0.983513244674809 0.954086740455472 1 1
0.788019814363602 0.76441284316807 1 1
1.10657914546146 1.07562998752984 1 1
0.645461683316938 0.626377180699312 1 1
0.901081033125051 0.87420453926483 1 1
0.788527180284028 0.764387207972237 1 1
0.901645427620974 0.873079968059586 1 1
0.84663134269826 0.822377236199754 1 1
0.758849933768157 0.734532963480626 1 1
0.731282070112064 0.707986445026636 1 1
0.403246117283009 0.390205436876883 0 0
0.947895366053723 0.91814313027448 1 1
0.859261760676057 0.834473323476594 1 1
0.757752536995206 0.736699287476215 1 1
0.892218591903438 0.865077239974018 1 1
0.8555344076969 0.827976167931956 1 1
0.552591376849895 0.53662727548774 1 1
0.521235384424261 0.505480779717751 1 0
0.649636590153911 0.631710089999794 1 1
0.726161013527752 0.706225704108692 1 1
0.730841882327729 0.708722666512725 1 1
0.714308750965874 0.692309009531706 1 1
0.983954171026283 0.955399991511569 1 1
0.811752052648255 0.788423161878516 1 1
0.757920996127731 0.735972397807189 1 1
0.867793817833031 0.84422815852054 1 1
0.746220645926509 0.723744631477508 1 1
0.708734763395623 0.687933373697736 1 1
0.495649944549952 0.482264332205803 0 0
0.931720015723 0.903336490915729 1 1
0.714900632588124 0.692252192832112 1 1
0.875155339765368 0.849017389437439 1 1
0.8594012601292 0.833467403844163 1 1
0.605892763278195 0.586115466501596 1 1
0.699096111101933 0.680295435829295 1 1
0.628519468348333 0.608632121907775 1 1
0.954080791885243 0.923751405767061 1 1
0.727219494100978 0.705251038417905 1 1
1.0516124748115 1.02263079512031 1 1
0.881570650767386 0.857150137000066 1 1
1.00023094125981 0.970864304744753 1 1
0.560757838588696 0.542552407615919 1 1
0.766009940220498 0.744070445832439 1 1
0.923551428878379 0.896777142864119 1 1
0.758511731310047 0.734318881276036 1 1
0.843029031978989 0.816955821913792 1 1
0.518047424736513 0.50327664853195 0 0
0.826156168993498 0.802955194221375 1 1
0.96785604153563 0.936556719383598 1 1
0.714674620688189 0.693780277272869 1 1
0.86153943850134 0.833548087056075 1 1
0.842458358300397 0.814620019250325 1 1
0.841232526548697 0.813480818520285 1 1
0.882187282012366 0.855636360436735 1 1
0.866764491652762 0.839572217330187 1 1
0.797429520372184 0.769380654912306 1 1
0.900058239871708 0.873676181143645 1 1
0.729233218531731 0.708248697575262 1 1
0.891288583031372 0.863915562711566 1 1
0.886207116519039 0.859948947453334 1 1
1.00555458939228 0.972604819025057 1 1
0.660638229224273 0.641490709493245 1 1
0.754503429547751 0.73097800743234 1 1
0.91842052809777 0.890703267943269 1 1
0.808293230276815 0.785202994260165 1 1
0.878506845139075 0.853971601363293 1 1
0.810261917056279 0.785440394931571 1 1
0.786205193867776 0.759396862312357 1 1
0.850363638331744 0.826726995421913 1 1
0.926711172259264 0.898582202774294 1 1
0.697504404569735 0.676742854710846 1 1
0.704865293172581 0.683288717835786 1 1
0.508906211699362 0.493373120023438 0 0
0.804484685279534 0.782283936317006 1 1
0.606279353677172 0.589627763252277 1 1
0.930152329217856 0.90072443026159 1 1
0.776400454859002 0.752004934524133 1 1
0.785530535913028 0.763863753870227 1 1
0.488206179890588 0.473222353082365 0 0
0.784701315124498 0.761104038939707 1 1
0.689597485405821 0.66759526299216 1 1
0.886354924426792 0.859604231063662 1 1
0.769845284413816 0.748944565300069 1 1
0.788787985078562 0.765229285539662 1 1
0.910044736895108 0.883020711174528 1 1
0.907990060153461 0.880291587673717 1 1
0.971440259934102 0.941607530154798 1 1
0.700661606357427 0.679520048949624 1 1
0.65398476059499 0.634802621597082 1 1
0.953282497048871 0.924761846970981 1 1
0.590754993494294 0.572159043462304 1 1
1.0733368735169 1.04038113822078 0 1
0.568733983579816 0.552875192876303 1 1
1.03919217180068 1.01064889399204 1 1
0.940183773297902 0.911996591850014 1 1
0.645923736639939 0.626829747276081 1 1
0.930471905188365 0.904395691874239 1 1
0.561770400495409 0.548655720456459 1 1
0.749337438468849 0.725525913865104 1 1
0.802877770922736 0.779290153749058 1 1
1.07387277229015 1.0425807103446 0 1
0.858306214749113 0.832924008821902 1 1
0.909931237429672 0.883879450459802 1 1
0.65026110953258 0.630809791945449 1 1
0.614728248820084 0.595889822892708 1 1
0.998662940553702 0.970750095980642 1 1
0.623623958311155 0.606146685090662 1 1
0.880970136640333 0.854471047732248 1 1
0.831473390254257 0.805385257458277 1 1
0.998163237163328 0.969749313449624 1 1
0.695270830475949 0.675669119346585 1 1
0.881390062356056 0.859355495550949 1 1
0.873945934396053 0.847815659902831 1 1
0.63584216127129 0.61768902926586 1 1
0.762291448767705 0.739064138717294 1 1
0.608038868482471 0.58935681907235 1 1
0.615992371135441 0.598786813516452 1 1
0.81484365023478 0.789641717291412 1 1
0.67328092951004 0.653149017358307 1 1
0.60890174529063 0.591478902962141 1 1
0.83475494960462 0.808595433268111 1 1
0.693275755414824 0.673130966349491 1 1
0.740997600818982 0.716723796666171 1 1
0.643050345107727 0.621478872851623 1 1
0.865113592968174 0.839881690405467 1 1
0.921527394953068 0.891418801201064 1 1
0.788778836660533 0.765841490150746 1 1
0.662843398580091 0.642225059846219 1 1
0.846259615110109 0.821883026446576 1 1
0.603293841489582 0.581228035951838 1 1
0.76694323862645 0.744976254600919 1 1
0.782427473867166 0.759806483804226 1 1
0.819157238458669 0.79450844939977 1 1
0.627249964038089 0.609053259552846 1 1
0.639329529258517 0.621861713078573 1 1
0.755792770413879 0.73275469482083 1 1
0.998128709657328 0.971709996691125 1 1
0.919917290472858 0.889909331958863 1 1
0.823367479740944 0.799652610656186 1 1
0.939791537803673 0.914060765510818 1 1
0.755407703977654 0.732867962801498 1 1
0.645798029236062 0.627065341718341 1 1
1.00751517063154 0.977824302298824 1 1
0.743436616783181 0.721025729005924 1 1
0.782399765008042 0.75899073136664 1 1
0.635536829097373 0.618416432919407 1 1
0.82805055011768 0.802839714586158 1 1
0.917797075029794 0.889959914354957 1 1
1.01899838508976 0.991901703484506 1 1
0.83474980932976 0.807947421374176 1 1
1.00438246111267 0.972853414026031 1 1
0.720730984244731 0.69966902891267 1 1
0.816398648336292 0.791874074351375 1 1
0.72196210048062 0.700987282904996 1 1
1.05412168438751 1.02250183421761 1 1
0.752418554875147 0.72994648698069 1 1
0.658914095687791 0.639015036126109 1 1
0.643576890870658 0.624589581029886 1 1
0.662691287395421 0.642355689263766 1 1
0.695075363040802 0.676594064729637 1 1
0.844765330420287 0.820304717725577 1 1
0.923566991584098 0.894963867572946 1 1
0.704621182503713 0.683311030140647 1 1
0.912139472231811 0.884856718604345 1 1
0.822285919513741 0.798100410992326 1 1
0.875256612837499 0.851635265826793 1 1
0.881524670538677 0.855501453799759 1 1
0.853153949558104 0.826224803629954 1 1
0.526949213391517 0.511549448334976 1 0
0.767366367943744 0.74372548288736 1 1
0.884844109606009 0.858273005547158 1 1
0.800388447642349 0.775064299316335 1 1
0.704321127187503 0.683754693889804 1 1
0.592085961070644 0.57406746113769 1 1
1.07972304372829 1.04844446352369 1 1
0.699860063244872 0.679838072879641 1 1
0.963352032216606 0.935355644885943 1 1
0.726367703869698 0.705596421302271 1 1
0.724041740542857 0.701562038224642 1 1
0.846369740838679 0.823734578503557 1 1
0.803060078725487 0.779495227597087 1 1
0.855276724971614 0.828402208000441 1 1
0.702635331514211 0.682706680828786 1 1
0.651994709640693 0.633487595274556 1 1
1.06819953162652 1.034203591931 1 1
0.827777435387912 0.80286009082612 1 1
0.922903349476252 0.895302347743052 1 1
0.827301819791913 0.800340260205275 1 1
0.865653674271469 0.841339381677151 1 1
0.807696998244834 0.783630551802629 1 1
0.700174765436848 0.679616272631727 1 1
0.672180748420481 0.653169979923747 1 1
0.972375283493855 0.946591353855555 1 1
0.810209532019996 0.786804176170978 1 1
0.833837508582767 0.809800699800781 1 1
0.665578481061381 0.646371168585645 1 1
0.740988560137055 0.714909170018374 1 1
0.819022736483202 0.795164258170814 1 1
0.785950529526993 0.761816777512407 1 1
0.951454822545418 0.922142937530383 1 1
0.905648010919416 0.879023919543488 1 1
0.648952610817002 0.628416960175375 1 1
0.990501953849944 0.961690425765636 1 1
0.751872728459046 0.729291570264855 1 1
0.843127506301601 0.816161568392148 1 1
0.610087981072762 0.592074044314752 1 1
0.719725443398296 0.700031850213596 1 1
0.824507661953222 0.798742731132997 1 1
0.472583425789798 0.457281946857384 0 0
0.857454124479505 0.831347747976152 1 1
0.728105535914399 0.707120066082283 1 1
0.885067306714388 0.854102627865403 1 1
0.739367963407866 0.719394269059871 1 1
0.904167674194978 0.877003122357408 1 1
0.743093571729499 0.719181893427442 1 1
0.915584081832263 0.889700353636757 1 1
0.861887068205344 0.837272052100997 1 1
0.694334410809025 0.67585452392153 1 1
0.696949435217348 0.678336020660934 1 1
1.06222005603911 1.0278654440614 1 1
0.765452057726127 0.741717336992489 1 1
0.47406205309765 0.461098207699817 0 0
0.961426590370117 0.932788642841839 1 1
0.789211532096725 0.765264649500581 1 1
0.549828241082874 0.532397783107351 1 0
0.600396274941821 0.582368079100999 1 1
0.96923050423868 0.939025167556901 1 1
1.05347393703175 1.02178522795183 1 1
0.876120758916446 0.849368187815766 1 1
0.910963126222037 0.885788028301543 1 1
0.694677415055531 0.673330086995334 1 1
0.797709570235316 0.773780724164169 1 1
0.821631676670629 0.798395666080804 1 1
0.597061604772377 0.57876000143352 1 1
0.85279582377431 0.82563959654863 1 1
0.638989399254391 0.618885378979143 1 1
0.492903282782573 0.477272900983738 0 0
0.845350044860529 0.817796631470718 1 1
0.647845716047671 0.629670134741546 1 1
1.04572926615922 1.01363244357882 1 1
0.949307439008605 0.920644311372269 1 1
0.726541448237036 0.703912959904476 1 1
0.893431462798129 0.865975110244376 1 1
0.868109070816552 0.841936592654082 1 1
0.79271512176518 0.770216763890329 1 1
0.749768150258618 0.727675580002518 1 1
0.592420796762613 0.57535264390519 1 1
0.696413520616078 0.674482534393494 1 1
0.781872185060163 0.7574436864452 1 1
1.01644104006147 0.986706276245349 1 1
1.01343491713149 0.984283564227298 1 1
0.815930592819424 0.792611407926819 1 1
0.533383763475254 0.519413499578286 1 0
0.984826431949735 0.954617483330239 1 1
1.13863932995693 1.10391065853881 0 0
1.19414581122144 1.15414830239227 0 0
0.663111308137845 0.64503275188232 1 1
0.92983215946705 0.899567315064959 1 1
0.800137990375708 0.775516736479195 1 1
0.742162340155359 0.721334446769188 1 1
0.669326100743607 0.650686024863386 1 1
1.03411567900387 1.00370276695148 1 1
0.95923812282963 0.931752917463451 1 1
0.631086198641781 0.612489367650434 1 1
0.822340705680757 0.797786027714658 1 1
0.791062226385579 0.766477138358799 1 1
0.787813785159181 0.763965439041563 1 1
0.613611532950573 0.596431856557 1 1
0.848742658944452 0.823942432187892 1 1
0.875500117507549 0.851538528963373 1 1
0.809481893555158 0.785377672349203 1 1
0.88012499234638 0.853987748711517 1 1
0.915374900784674 0.887063988477804 1 1
0.710362979357567 0.689625036989719 1 1
0.744283665377564 0.723501347201907 1 1
0.689926280235429 0.671851113484344 1 1
0.793686458840685 0.770845714380232 1 1
0.725264448102619 0.705031942026507 1 1
0.92351732585346 0.896580527637516 1 1
0.822841014259073 0.797746549421552 1 1
0.751377488934924 0.730018949104488 1 1
0.71988569176057 0.697485920553101 1 1
0.817220602865042 0.793842547825768 1 1
0.633012795605762 0.615616718277758 1 1
0.953214765317966 0.925279477078129 1 1
0.736335604428829 0.712628814437379 1 1
0.838040664943497 0.812851907012794 1 1
0.905327260706139 0.875797246399521 1 1
0.747944867002624 0.726008222053492 1 1
0.917889366324172 0.888914214275137 1 1
0.671417238485775 0.652970753257809 1 1
0.722281852231226 0.701375129406666 1 1
0.752267683590692 0.729060044124683 1 1
0.751374647729017 0.727762286710957 1 1
0.871959654110311 0.84780105069251 1 1
0.750412755039672 0.72575776351942 1 1
0.994456434477022 0.966612313225453 1 1
0.834839451702705 0.811005513875267 1 1
0.649003744842281 0.628632709877313 1 1
0.938809928296475 0.912558819035903 1 1
0.738321926882953 0.715863679239621 1 1
0.969366393887044 0.938625309469733 1 1
0.663546616480531 0.645192081911831 1 1
1.02451365385536 0.994359277965644 1 1
0.567776698767852 0.551038485044496 1 1
1.10650300445018 1.07315137250926 1 1
0.74241150987869 0.721195876206422 1 1
0.79185365976763 0.770476496705121 1 1
0.707112464339028 0.687457347138323 1 1
0.793266715247858 0.767796328578322 1 1
0.800548492380184 0.773761131357365 1 1
0.682615092080606 0.660679578518367 1 1
0.796652888884853 0.769453603372471 1 1
0.664773743930703 0.644197874947298 1 1
1.08279177537497 1.04838742131705 0 1
1.01641560722494 0.988512339370513 1 1
0.637019105757755 0.61811749616525 1 1
0.636587972167171 0.619656185664929 1 1
0.921690430961271 0.896307717100884 1 1
0.835529854004301 0.81037103591469 1 1
0.78910648723273 0.764060915453547 1 1
0.925177404343584 0.897661062948696 1 1
0.746259635829749 0.721273717853183 1 1
0.660536608372403 0.641138704773836 1 1
0.672646399207627 0.654051601897919 1 1
0.617795966310072 0.598681698084822 1 1
0.960442617043623 0.93024703252384 1 1
0.97212941727819 0.942797188688491 1 1
0.829832083584107 0.805413726282962 1 1
0.956582401507038 0.928075528852743 1 1
0.664438987396022 0.642594615913589 1 1
0.881517391722719 0.857404437376812 1 1
0.725898747509774 0.704279171255702 1 1
0.835921071065337 0.81293618754224 1 1
0.480609234991941 0.466297630885903 0 0
0.699195529300533 0.678839312116891 1 1
0.853951099650631 0.828332172375659 1 1
0.707960107216191 0.687455720396731 1 1
0.803794306278824 0.780083604195171 1 1
0.675579655577571 0.655807597001133 1 1
0.835673377727011 0.811920575505361 1 1
0.807509824734441 0.785009060171205 1 1
0.474021993802897 0.459731945378914 0 0
0.578167047785461 0.562776043961985 1 1
0.829837556045644 0.805445645493296 1 1
0.829177874932023 0.806726045330638 1 1
0.966996199929253 0.939995558229015 1 1
0.767706067657243 0.744510103941929 1 1
0.877504769570518 0.852269241073845 1 1
0.717824980807434 0.696809038843886 1 1
0.881226230528648 0.853169445845013 1 1
0.942099635608652 0.916278101577043 1 1
0.920438927063347 0.890979080163721 1 1
0.917805947454311 0.891693668317509 1 1
0.867949322069398 0.842687508524333 1 1
0.740215747313987 0.715718995721977 1 1
0.860438928450573 0.837047230789883 1 1
0.927874938725401 0.901377720853565 1 1
0.900800544730456 0.874702624819783 1 1
0.705152964993236 0.684763285709072 1 1
0.701910410463644 0.680723259210693 1 1
0.705910950694917 0.684438789645716 1 1
0.785893921660066 0.763898073724801 1 1
1.04045457366176 1.00908762534368 1 1
0.956527204201899 0.929727889909972 1 1
0.808853375003645 0.785812389658999 1 1
0.827925175779219 0.801904444602142 1 1
0.840059335514339 0.815830529276467 1 1
0.649640237331539 0.629833187980452 1 1
0.67535163399166 0.655232613156255 1 1
1.08369253490382 1.04916392756527 0 1
0.966590002445973 0.937437891604348 1 1
0.739586415104625 0.715348638336734 1 1
1.13350298331317 1.09708414737933 1 1
0.861632585330172 0.837374173216432 1 1
1.12725398684015 1.08840337273312 0 0
0.737683878618007 0.715422665622902 1 1
0.746238549931755 0.727151473487972 1 1
1.02754023856744 0.998495098713269 1 1
0.793661355254975 0.769941381114832 1 1
0.850193076527653 0.82406658050419 1 1
1.06971001117521 1.04022757635722 0 1
0.677000018105001 0.658187755533035 1 1
0.569931946350114 0.551974037890159 1 1
0.836187226798443 0.811326532076861 1 1
0.698129976464113 0.677130809519831 1 1
0.696152533446317 0.677057952556447 1 1
0.690604766935982 0.668547684813018 1 1
1.22787073789281 1.19157381444368 0 0
0.899207908722683 0.872561774676535 1 1
0.491476263676242 0.477176244671829 0 0
0.790990575880556 0.769294972502963 1 1
0.753358071239724 0.730584631415501 1 1
0.941821718999526 0.912930448030445 1 1
0.963483625984403 0.938006104734249 1 1
0.851569177328342 0.82669867148064 1 1
0.659544425855437 0.639962803065106 1 1
0.654107570284445 0.632957994512585 1 1
0.936501311395434 0.906699443476964 1 1
0.819034095267308 0.795235555539854 1 1
1.07000214753238 1.0393737888486 0 1
0.907622474367241 0.881293300710734 1 1
0.970299461255732 0.940876012621581 1 1
0.801453938141817 0.777987647922343 1 1
0.704637191647178 0.685353532566161 1 1
1.25474493213366 1.21678030684424 0 0
1.01578630934123 0.98653805828963 1 1
0.995806905207517 0.964806936632025 1 1
0.786382679691071 0.763105060116946 1 1
0.706238191867886 0.684297288081106 1 1
0.794567649497954 0.768338991780388 1 1
0.866106330478675 0.838208496241231 1 1
1.03072834809385 0.998539313599304 1 1
0.895342253210369 0.868977707667258 1 1
0.921692397100417 0.895830092568567 1 1
0.865452605228119 0.838953048789203 1 1
0.694507518051094 0.673260230713782 1 1
0.917784208592911 0.893421983772408 1 1
0.839057701849229 0.813675458751605 1 1
0.909159085706034 0.883314426928945 1 1
0.706289313205804 0.683353133263334 1 1
0.718718575468545 0.696333814295198 1 1
0.910047608071076 0.882475615348906 1 1
0.972556763125543 0.943753054271308 1 1
0.884278808041289 0.857668339925155 1 1
0.842993555232489 0.817155797131209 1 1
0.621118558530082 0.599413356360817 1 1
0.823425122844305 0.801195437179592 1 1
0.883519043363594 0.859394984861302 1 1
0.786210714116896 0.762506710863212 1 1
0.682460696785435 0.660546372673481 1 1
0.766670286200204 0.74459671915625 1 1
0.917084360917992 0.889667412132347 1 1
0.879008782415575 0.853545180314587 1 1
0.768993376849941 0.746964833170879 1 1
0.861672615581967 0.837497113974367 1 1
1.00946445024558 0.979554922827469 1 1
0.620604301323063 0.604098490135904 1 1
0.782756336050171 0.759614568091345 1 1
0.724889185340363 0.702383595528048 1 1
0.756626554610826 0.733027455036711 1 1
0.882586518447079 0.857619298723357 1 1
0.842490709265304 0.818735447320758 1 1
0.843222192371634 0.819118230286565 1 1
0.617833177193638 0.598134087503554 1 1
0.667759919970609 0.646351805339594 1 1
0.84378714867779 0.819490529065875 1 1
0.757488026501073 0.735212147359165 1 1
0.745692218219784 0.723315208394933 1 1
0.717979396699728 0.696916852285038 1 1
0.940461616039519 0.914599488918104 1 1
0.679862864892901 0.662109502522885 1 1
0.835668595408001 0.812022772063115 1 1
0.935412780311392 0.909735909369301 1 1
0.691718541009114 0.669563005060626 1 1
0.916708303370579 0.890090076280407 1 1
0.575231569683941 0.557982018810255 1 1
0.629411600216146 0.610098688445831 1 1
0.624394439395299 0.606824033582799 1 1
0.724044290126662 0.701848676892846 1 1
0.929549755594446 0.900192493975505 1 1
0.594624617828615 0.577535193867135 1 1
1.0617654432149 1.03121585475751 1 1
0.714078863832878 0.692844226251662 1 1
0.802986775243209 0.780375427490233 1 1
0.668539889534701 0.64962298754846 1 1
0.734392668489929 0.714440408531134 1 1
0.935282928209048 0.908357647422938 1 1
1.03896543960028 1.00740795656222 1 1
0.643664970842549 0.625917579322797 1 1
0.637944104289708 0.617559708308121 1 1
0.697287463749733 0.676936610866221 1 1
1.13745172696978 1.10400833564041 0 0
0.601816300215588 0.583491239044035 1 1
0.862427836872979 0.837618652587602 1 1
0.776037003093239 0.7523675857304 1 1
0.800762430883301 0.776323581418229 1 1
0.821848611885586 0.798866976034134 1 1
0.624565758625894 0.607160348460438 1 1
0.827530380766896 0.802848064293788 1 1
0.732176352915623 0.710907351746878 1 1
0.882918354362881 0.856772205080682 1 1
0.701708472444283 0.679979602273879 1 1
0.871426547113349 0.842690695958497 1 1
0.94165606386649 0.913108370814409 1 1
0.859334950777085 0.834520602476421 1 1
0.799096137518716 0.771988436357743 1 1
1.0398261591604 1.00864740090258 1 1
0.521926786981318 0.506053380280684 0 0
1.04959349962062 1.01674942764945 1 1
0.905694662661242 0.878697553762566 1 1
0.70290020743657 0.681557827968556 1 1
0.740760343775024 0.716960657780265 1 1
0.753073634456201 0.730255486782221 1 1
0.814177776563412 0.790109528802629 1 1
0.929191289753607 0.902098327431007 1 1
0.692779218848728 0.672545783653199 1 1
0.719888364469588 0.700297580409788 1 1
0.641457335871705 0.62273132835065 1 1
0.753145009035707 0.728469909898998 1 1
1.18999248568551 1.15504267498945 0 0
0.999308654865156 0.972361518013813 1 1
0.983461446370143 0.954995541052381 1 1
0.935509759132631 0.906708619235185 1 1
0.824155153000846 0.799636355298034 1 1
0.555426532507441 0.538695340794722 1 0
0.688000021980414 0.667613984277035 1 1
0.712717515887921 0.693402825297109 1 1
0.917898080092612 0.892265646064825 1 1
0.819079199032508 0.795154046573745 1 1
0.868076586616281 0.84298143639792 1 1
0.84232209767714 0.815675140285871 1 1
0.879378815220753 0.850972816349039 1 1
0.824836949993504 0.802345291649049 1 1
0.952115197623616 0.924520604644577 1 1
0.911962827354674 0.8845685001782 1 1
0.932238961767855 0.903714333977586 1 1
0.848737602938968 0.82514878216172 1 1
1.22562455203608 1.19073802658625 0 0
0.763291330119063 0.739899524667846 1 1
0.6598518294174 0.640297867969714 1 1
0.747268294885587 0.725577159244281 1 1
0.938311112799705 0.908433658317482 1 1
0.994955217579982 0.96270164842782 1 1
0.756119961162372 0.734094320323439 1 1
0.99258645485772 0.961788562424405 1 1
0.923640283659764 0.895665284684911 1 1
0.805438300882161 0.781824551302881 1 1
0.713295841811877 0.689108780173216 1 1
0.701983280880694 0.680980453796704 1 1
0.872235273422578 0.84452516561734 1 1
0.961982005727124 0.933449951262891 1 1
0.872095185431939 0.84861413997386 1 1
0.92059308647414 0.894562060729554 1 1
0.73427417255936 0.71278736673522 1 1
0.976456394521602 0.948524578953687 1 1
0.938112090079674 0.911104961022437 1 1
0.79849914138818 0.774830897622034 1 1
0.723080765246524 0.70275540840179 1 1
0.912042982401983 0.88509958668732 1 1
1.0073542300634 0.978084780006529 1 1
0.896880983966343 0.870224564371403 1 1
0.802466097568373 0.778485991539416 1 1
0.681753532920282 0.658429686859267 1 1
0.826856926381844 0.800932860855877 1 1
1.09419801432399 1.06234725356802 1 1
0.727125627572981 0.703990354306898 1 1
1.02160258070234 0.993950792426601 1 1
0.800812260797748 0.7783428700911 1 1
0.807903210978095 0.78319680897479 1 1
0.904133099446548 0.879143785041141 1 1
0.926778520426241 0.901595611545822 1 1
0.897676905752027 0.870499517251114 1 1
0.698849511627433 0.67807683826926 1 1
0.999513381005582 0.969899885257687 1 1
0.9950328047543 0.964707805382182 1 1
1.24495203533868 1.20893950490039 0 0
0.849365957030193 0.825222647974538 1 1
0.928831004865365 0.903225000126406 1 1
0.871827540776918 0.848163191787981 1 1
0.790281261005903 0.766956659211278 1 1
0.645734491763795 0.623978212075866 1 1
0.815108960582439 0.792311515661242 1 1
0.969464908877983 0.941906732537166 1 1
1.00408356357936 0.975455688985294 1 1
0.758002832935054 0.736435522976216 1 1
0.882873746769337 0.856505260475451 1 1
0.745928014551983 0.720358895230072 1 1
0.852694129769347 0.827362327400166 1 1
0.878227187319101 0.853141446761316 1 1
0.751915357226556 0.728214426828101 1 1
0.875685145479843 0.850251865564581 1 1
0.762644867792905 0.739723143605027 1 1
0.971868725047252 0.943515776599949 1 1
0.952382307045738 0.923023888005789 1 1
0.803233913802762 0.781524910059197 1 1
0.906446882266046 0.880466813500728 1 1
0.810082480368793 0.786984815792886 1 1
0.793064677087818 0.770985492542232 1 1
1.13158492048322 1.09581173076051 0 0
0.781799227094373 0.758494176725875 1 1
0.707068233030935 0.68635410225974 1 1
0.680357417565339 0.660183392990543 1 1
0.764236669795565 0.742457764662354 1 1
0.648484134221026 0.629718170676223 1 1
0.702429877773782 0.68266693284427 1 1
0.909088876497259 0.880485258720476 1 1
0.763504333580242 0.740552732872693 1 1
0.738483162627705 0.717138639759709 1 1
0.740044842900982 0.717021999226145 1 1
0.825651164087151 0.799239670945925 1 1
0.8142058081813 0.792760141300041 1 1
0.698373302165265 0.675277294992877 1 1
0.880824046292338 0.855195056984041 1 1
0.841019955899724 0.813944333088651 1 1
1.07870955585557 1.04467724088321 0 1
0.618741864518732 0.601042359130129 1 1
0.753061246171872 0.728650885299052 1 1
0.828757940554812 0.804539300513723 1 1
0.658158046121312 0.64025158653385 1 1
0.678654394975706 0.657673945483695 1 1
0.88389157421883 0.857873011572316 1 1
0.87265808877603 0.847747009760707 1 1
0.71555503123724 0.696199999730008 1 1
0.723426299400879 0.703383606480881 1 1
0.910896960703757 0.885522799493512 1 1
0.998133831268207 0.967210683929435 1 1
0.778348456261083 0.756599007270161 1 1
0.749928148795986 0.728105300309122 1 1
0.764087925904941 0.741494800222714 1 1
0.822897059883251 0.79821796716142 1 1
0.855821409524414 0.832833433821815 1 1
0.710583265720297 0.689382692083113 1 1
0.845744826785545 0.82181725038953 1 1
0.828801435209881 0.80278280767235 1 1
0.721132360843544 0.700578965134664 1 1
0.553319911046962 0.535588333112004 1 1
0.5844222469453 0.567223117435871 1 1
1.05351228624371 1.02139591849116 1 1
0.705629569076739 0.685151729532867 1 1
0.683464302166653 0.664237110476154 1 1
0.883545763829265 0.858954421183796 1 1
0.659030353028156 0.638420350346977 1 1
0.886635787655634 0.862452952010837 1 1
0.600294597290536 0.581419040734328 1 1
0.790457065722357 0.763220668050113 1 1
0.778093305833063 0.75564801238121 1 1
0.974444102160126 0.944622687660269 1 1
0.612548239654672 0.595508223830725 1 1
0.849075856798213 0.824754964957655 1 1
0.816392517446715 0.788679293165394 1 1
0.995448104680446 0.964784932240235 1 1
0.893709394611583 0.866162252324356 1 1
0.755237344452222 0.734034862479617 1 1
0.908078417015909 0.878302644945007 1 1
0.806537001717915 0.781333860583276 1 1
0.860690416757105 0.835863194251767 1 1
0.776063468300006 0.755522012089288 1 1
0.837669538319679 0.815866342221618 1 1
0.82289209755671 0.799458424298687 1 1
0.647214653491278 0.626895658114727 1 1
0.718489888733629 0.696703481571422 1 1
1.05960955874428 1.03016680088772 1 1
0.962566504617288 0.931988255909372 1 1
0.747868576217154 0.725226183918921 1 1
0.878411082426523 0.851203671219583 1 1
0.62650362185021 0.609257535350966 1 1
0.710208069365132 0.688781218805052 1 1
0.971968508704049 0.945258805354505 1 1
0.925560507592017 0.897937273621732 1 1
0.870847388808731 0.843852767542453 1 1
0.84203196109326 0.815882526286854 1 1
0.786060152113778 0.762126108556476 1 1
0.853467754338955 0.82832455780764 1 1
0.844234403854101 0.820012282305 1 1
0.803850643278265 0.779069596839898 1 1
0.71467381938692 0.694927129402177 1 1
0.986576823299926 0.959811851922037 1 1
0.788279745274139 0.765337775487556 1 1
0.862536546012949 0.839417392861241 1 1
0.983760879974454 0.954672870061353 1 1
0.880086260076324 0.856092371376573 1 1
0.850262847449783 0.826807184934041 1 1
0.621761997176408 0.603999629405153 1 1
0.67484812888686 0.655844900445757 1 1
0.860227506355971 0.835532896642348 1 1
0.826598843507798 0.803544898893014 1 1
0.752001911236954 0.729031650947645 1 1
0.965592473985069 0.935936251051821 1 1
0.699263314620977 0.680833856511922 1 1
0.842765119874023 0.820275948604385 1 1
0.828019123495545 0.801594268568116 1 1
0.992274730626964 0.964075529074271 1 1
0.515210006400342 0.500511773653438 0 0
0.70990522443797 0.68860693784243 1 1
0.806465526715703 0.782576003254535 1 1
0.887908079966633 0.860799357395805 1 1
1.01951213290804 0.989723657902565 1 1
0.857220733291871 0.832674630658819 1 1
0.702869865024097 0.680715969215526 1 1
0.815637111029442 0.791741690441401 1 1
0.889535064233455 0.864165560653529 1 1
1.10392346626734 1.07238687199267 0 1
0.940897901335135 0.913211664337764 1 1
0.876091284766571 0.849709833472944 1 1
0.860680934542953 0.837228511468437 1 1
0.902221512768353 0.875726447636042 1 1
0.695658681131287 0.675012581506306 1 1
1.1030164331099 1.07091021321002 1 1
0.592397851698983 0.576038478384998 1 1
0.992861183106983 0.964040960195079 1 1
0.82824160751295 0.805650350163892 1 1
0.664944115887326 0.645321681670065 1 1
0.545438004135655 0.528443898369347 1 0
0.852786387581311 0.825533668127459 1 1
0.859510676785558 0.833270019212509 1 1
0.799364136946083 0.775861728701428 1 1
0.639806981858893 0.622697337038354 1 1
0.643985861476817 0.626455107649217 1 1
0.612217251996017 0.593920240163739 1 1
0.840056357022651 0.813560701119863 1 1
0.787865829075486 0.764064375728306 1 1
0.726441277838155 0.70405036134449 1 1
0.900933540910379 0.873098059557494 1 1
0.886758150790774 0.862336785760808 1 1
0.713922095304518 0.693638975210504 1 1
0.57118669424784 0.554990840582643 1 1
0.727984145887164 0.706334818010615 1 1
0.834598234758736 0.809317990276016 1 1
0.737836114181584 0.716433757872521 1 1
0.884857437210244 0.855988037802832 1 1
0.975463825721457 0.949793826061777 1 1
1.03232557162277 0.997469727634194 1 1
0.997657897930855 0.965647657918858 1 1
0.802628557081305 0.780983533345892 1 1
0.967348995171616 0.938427095938005 1 1
0.771186343736202 0.746525077531708 1 1
0.998804250883565 0.970018969929703 1 1
0.733567410188239 0.710664047763611 1 1
0.639763214638678 0.619409044418094 1 1
0.954316685423978 0.925042112540131 1 1
0.936447193293476 0.908322146353225 1 1
0.721213547191946 0.698686201749278 1 1
0.805872265490431 0.780430045856985 1 1
0.7309736172216 0.709163516789529 1 1
0.902707734150379 0.877399025505677 1 1
1.10342412470802 1.07018726581234 0 0
0.942440215619695 0.913607640441293 1 1
0.751036546532869 0.728435958059072 1 1
0.807098489392639 0.784064393124254 1 1
0.622660190162554 0.603217020373821 1 1
0.844494209962363 0.819162162667898 1 1
0.845837714646764 0.82040869964878 1 1
0.758987959610959 0.737514257739646 1 1
0.79316885564565 0.768693729793434 1 1
0.660543429982275 0.639600744651102 1 1
0.84838136789024 0.824679157776798 1 1
0.713610676857764 0.693048140460945 1 1
0.820191069499823 0.794805818224787 1 1
1.00867166156662 0.979193890969254 1 1
0.792654084330724 0.770555692886633 1 1
0.475641918111654 0.461299462502244 0 0
0.724308647077794 0.70291117404979 1 1
1.00501460995409 0.973429984867147 1 1
0.564898354621082 0.546996293335759 1 1
0.708388970574337 0.687933294507323 1 1
0.82080907585112 0.799401811801441 1 1
1.08514565658546 1.0548383866234 0 1
0.868846151515555 0.84373338649589 1 1
0.696249029082513 0.672884496825347 1 1
0.697763337898594 0.676612442609433 1 1
0.543840743286106 0.528111694589777 1 0
0.925613925198249 0.897496212424312 1 1
0.827925295026044 0.804064828639204 1 1
0.66288194432701 0.644288396226114 1 1
0.841740944075309 0.817557088197428 1 1
0.841635288030724 0.818080660955979 1 1
0.731875625657302 0.709861706637498 1 1
0.742321590453437 0.72113391087773 1 1
0.627235295842028 0.609081269450928 1 1
0.785115912231618 0.758919737626251 1 1
0.866865748407061 0.84233555106972 1 1
0.804930812320786 0.780050992501892 1 1
0.717633859175339 0.695666771083651 1 1
1.0322763279166 1.00068970859063 1 1
0.739626799231799 0.717407490421778 1 1
0.729909224067972 0.70932252179417 1 1
0.474040814694905 0.460018724470172 0 0
0.756390031309684 0.73390483043073 1 1
0.869429199178164 0.846708494358736 1 1
0.667003225555033 0.646426353622119 1 1
0.729327711577835 0.707132709812389 1 1
0.854983162853411 0.830856609302215 1 1
0.698337519335436 0.678325616279384 1 1
0.794772446048766 0.770447576165006 1 1
0.890799207964559 0.862997898739913 1 1
1.00264424172404 0.974139155581056 1 1
0.731879208453762 0.710525823498728 1 1
0.696219065636217 0.676835383911591 1 1
0.783144448913615 0.757423699848451 1 1
0.788683045328625 0.764806529003238 1 1
0.822896189945689 0.800103044863998 1 1
0.775066944928784 0.750372928652819 1 1
0.757576438087358 0.735237394277648 1 1
0.910764538299069 0.881036969030731 1 1
0.70523648720831 0.683724288044938 1 1
1.14675219743314 1.11287484776813 0 0
0.545146300279674 0.530916810264605 0 0
0.630121343723365 0.611261370281609 1 1
0.987305922389888 0.959482010641888 1 1
0.942342974237208 0.914120128269529 1 1
0.789024853715426 0.766098871381874 1 1
0.740438754332249 0.721375846176853 1 1
0.887019791262687 0.862214147175244 1 1
0.892320376696056 0.865532641968565 1 1
0.777697277131614 0.75608116101488 1 1
0.714086077523149 0.692473888606279 1 1
0.604120591109987 0.586910212227912 1 1
0.829132666928405 0.803328602138944 1 1
0.828111301735573 0.803356637745194 1 1
0.575957665979522 0.558530564120146 1 1
0.758412762196679 0.736957037078159 1 1
1.08377891085648 1.0520389160182 1 1
0.722288650392103 0.699292824848185 1 1
0.805531825685425 0.781103532680238 1 1
0.872277965923299 0.846483696855827 1 1
0.612077202606545 0.595128537178524 1 1
0.784625809061898 0.761512915672125 1 1
0.714131001970594 0.693040360805422 1 1
1.10018054675762 1.06656782040813 0 0
0.668523550806481 0.647579952486621 1 1
0.678256452146421 0.6553048845369 1 1
1.11259615451988 1.07659833145417 1 1
1.06546577867671 1.03230018028132 0 1
0.67058579161603 0.651358148023033 1 1
0.784586295321327 0.760438506946938 1 1
0.835255338336365 0.810571339910054 1 1
0.904363074231013 0.880163175453284 1 1
0.6966919283541 0.675510839600354 1 1
0.696246009532057 0.675382529880043 1 1
0.762185821764725 0.738458558590968 1 1
0.484772096257901 0.47181523466891 0 0
0.662070204719713 0.641134121443501 1 1
0.897040685926632 0.871259394057867 1 1
0.686740292892331 0.664607249186027 1 1
0.665090787070575 0.646747898008455 1 1
0.959390726813584 0.929506987943857 1 1
0.722707267279016 0.702542766994576 1 1
0.775711776807973 0.750993085171711 1 1
0.796616926068284 0.772111738195132 1 1
0.742996228609471 0.721132505976099 1 1
0.88784521715844 0.861681471372631 1 1
0.750081912605028 0.728792283408093 1 1
1.16900995668492 1.1361831985589 0 0
0.597266110870959 0.577386166177983 1 1
0.858521665031589 0.833394173594343 1 1
0.766826355086117 0.744273975393201 1 1
0.906705948604976 0.880004814525486 1 1
0.985688265852954 0.953268638844285 1 1
0.738887525123934 0.715270908351108 1 1
0.763695309251429 0.742078425780789 1 1
0.981825485293575 0.955016497504708 1 1
0.997501860146854 0.970555427291824 1 1
0.85052219320415 0.824651330188863 1 1
0.635644218788346 0.616094509436538 1 1
0.73660135450001 0.715263146337165 1 1
0.616900991025398 0.597076777266295 1 1
0.917578181525414 0.891333950425468 1 1
0.712345333477591 0.690064774869573 1 1
0.786366672883979 0.761542263382379 1 1
0.682592584123481 0.664717573897778 1 1
0.754137830350455 0.729264316401458 1 1
1.07340229747559 1.03759528015208 1 1
0.757325666060891 0.734718658730798 1 1
0.663757848145765 0.641557900733837 1 1
0.687252712353709 0.66671865463591 1 1
0.864999269055777 0.839020027705556 1 1
0.787859700740796 0.763732438809728 1 1
0.66705865812454 0.649022777567237 1 1
0.918471234438348 0.890942826494553 1 1
0.835256006995956 0.811127664054812 1 1
0.931187152408511 0.905397267039661 1 1
0.6703138915404 0.652860326018577 1 1
0.841484956064637 0.816752387030374 1 1
0.828225059155409 0.802046958893585 1 1
0.720169786709703 0.698344129369405 1 1
0.768548495342001 0.745547741134709 1 1
0.717468560961064 0.696323301064862 1 1
0.70001526254101 0.678974697141667 1 1
0.812566481916561 0.788106328455601 1 1
0.711112479545494 0.688660003533718 1 1
0.901220165062778 0.873649514840381 1 1
0.72016739314521 0.699416780936474 1 1
0.687925775420985 0.668250302905774 1 1
0.825936725500408 0.801544196070462 1 1
0.709050818540726 0.690122190719526 1 1
0.867084969137416 0.841961971243124 1 1
0.84426179608195 0.820473431576891 1 1
0.544803333966387 0.528825762052488 1 0
0.891786632520826 0.866565058870916 1 1
0.790976003923276 0.766247425869944 1 1
0.869262691446139 0.839494329933321 1 1
0.766934918469095 0.742919662097569 1 1
0.985413097361553 0.957471783235654 1 1
0.818737812124859 0.793120566598825 1 1
0.768258381033596 0.745949353148089 1 1
0.649542788295514 0.63140561499603 1 1
0.932937082603282 0.903662108205957 1 1
0.594216295772208 0.577312015753159 1 1
0.756511787127311 0.735654280216561 1 1
0.709585585186047 0.689033334521209 1 1
0.819366614880127 0.791939201282296 1 1
0.878798918089181 0.850827078689228 1 1
0.925823438254906 0.89926294603901 1 1
0.864519765892164 0.839590205699896 1 1
0.643277035376029 0.62338526395748 1 1
0.768439600908254 0.747208443137553 1 1
0.741139286468417 0.71611006401563 1 1
0.761215735307396 0.739258270244782 1 1
0.745936033122875 0.724716286578028 1 1
0.849374510923559 0.824232262159619 1 1
0.91488799597094 0.887775599794614 1 1
0.88076526231468 0.855055454213478 1 1
0.882398829622003 0.855335207752668 1 1
0.568479616546677 0.552337784012471 1 1
0.792725815281612 0.767441669436817 1 1
0.965560294016989 0.93781146547444 1 1
0.877368726190357 0.851958570065872 1 1
0.974307755903843 0.946553034897223 1 1
0.918270723169776 0.888573845706326 1 1
0.609313573470133 0.592730287561451 1 1
0.772643742933872 0.749023687941947 1 1
0.8963904507652 0.869680966848506 1 1
0.969361465766662 0.940760388165991 1 1
0.942482834244432 0.911697167705221 1 1
1.04550784066625 1.01485074950607 1 1
0.732614411810968 0.710443696570859 1 1
0.995759199080176 0.968598167209616 1 1
0.800390323801639 0.778655571757443 1 1
0.690565249960154 0.667957466163591 1 1
0.918863862576397 0.886656013646808 1 1
0.618196240930999 0.601993786374281 1 1
0.735794970637703 0.715093559059947 1 1
0.891941929381876 0.865127480964164 1 1
0.916920322644478 0.88895723606612 1 1
0.757838134560756 0.734953172460678 1 1
0.702682467306986 0.680146707815702 1 1
0.809569194856397 0.786351245075763 1 1
0.8135036890976 0.792000844914832 1 1
0.758078315643033 0.73570560928858 1 1
0.889732543254805 0.860281103691248 1 1
0.681095239961127 0.662040496208841 1 1
0.723970127150517 0.702679525798382 1 1
0.867777677209229 0.843276480779985 1 1
0.755704088259238 0.732130889314802 1 1
0.863428864182478 0.838028681753539 1 1
0.651815363857788 0.6329967680799 1 1
0.901791152043494 0.87519146857329 1 1
0.697284548666972 0.678800441032203 1 1
0.730104981808305 0.707739741927116 1 1
0.743388652342627 0.721798441417336 1 1
1.00359363261602 0.973984373444823 1 1
0.906777887606905 0.880834990294479 1 1
0.657722931175242 0.638773952324734 1 1
0.658691062157787 0.638381122256833 1 1
0.882498208899537 0.854424504480062 1 1
0.678506602684648 0.658172853461775 1 1
0.926000904583424 0.894230301999057 1 1
0.868755045703757 0.844937669032584 1 1
0.866846876097336 0.840764380283042 1 1
0.743518323880068 0.721888686731028 1 1
1.0100115676936 0.979074683079802 1 1
0.723337341055803 0.7038323831241 1 1
1.13818349407727 1.10347052925354 0 0
0.722211226731174 0.701548572978348 1 1
0.558595071190917 0.543121170623028 1 0
0.780650221703299 0.757483225731362 1 1
0.585037328924083 0.5669943194983 1 1
0.867998419056819 0.842050762777098 1 1
0.767091647502369 0.746473479059383 1 1
0.728110977697987 0.705948870168945 1 1
0.806106111783009 0.780300483443983 1 1
0.892463615587314 0.864109630202303 1 1
0.64715582726039 0.627631457692046 1 1
0.931419534958715 0.90393478953053 1 1
0.978724642046613 0.949474784498309 1 1
0.851800131004075 0.825863637409619 1 1
0.604777204142679 0.585929334333627 1 1
0.763534381618438 0.741625230293846 1 1
0.919087051243783 0.89101589223301 1 1
0.536781800587618 0.521531390278716 1 0
0.75917161491402 0.737044258101114 1 1
0.769797974806819 0.746314973934681 1 1
0.743645105321364 0.723265602763745 1 1
0.729038482263276 0.708160978898317 1 1
0.716396138417341 0.694740899740495 1 1
0.999011068829762 0.971116698539229 1 1
0.796589698082252 0.772390670887723 1 1
0.772924323316719 0.752532231772116 1 1
0.98686204771734 0.958926565277889 1 1
0.729149722120306 0.707199111968748 1 1
0.931289436832312 0.903276032112898 1 1
0.836155939273045 0.811694055883762 1 1
0.665729040547937 0.646016501144452 1 1
0.895296032886399 0.86957188705437 1 1
0.855384518085376 0.830105528423583 1 1
0.758541537656177 0.737151224120069 1 1
0.859453347866372 0.831532445220131 1 1
0.985469093847209 0.956342569862424 1 1
0.65717217050738 0.637868782708975 1 1
0.566382666100394 0.550521862823429 1 1
0.878014522281641 0.853215840791364 1 1
0.88192782947438 0.854513602669204 1 1
0.607601569919889 0.589683374984985 1 1
0.848384766547074 0.824882902226667 1 1
1.13052289830146 1.09857547091217 0 0
0.813524932629501 0.792696532999998 1 1
0.823216772356874 0.801251818959224 1 1
0.823484909948672 0.801048979621933 1 1
0.638105101518712 0.6194233497124 1 1
0.821114338477123 0.796362363954053 1 1
0.826694848830986 0.802761197233203 1 1
0.845254479886902 0.817502086666237 1 1
0.720974154111458 0.70143183256087 1 1
0.674448729244827 0.655200485903007 1 1
0.703345077875052 0.681617322470837 1 1
0.752937115873849 0.729881699689466 1 1
0.574351448560167 0.557735630359577 1 1
0.820511433999835 0.797106275193456 1 1
0.748721069239228 0.723559592942067 1 1
0.744109562773218 0.721688153851914 1 1
0.753227255349637 0.731230206339961 1 1
0.952968673418153 0.926213613763046 1 1
0.652982082388882 0.634580787315453 1 1
0.877069151896638 0.851004848218202 1 1
0.959848190290145 0.933020714191137 1 1
0.817269574759017 0.790368844848126 1 1
0.826227885229517 0.800461273164762 1 1
0.508766037805035 0.492182641694322 0 0
0.993500100852859 0.964610294012992 1 1
0.990604639536413 0.963723674504556 1 1
0.705277195965334 0.684128888655779 1 1
0.538589957230115 0.52448559750567 0 0
0.867486495445638 0.840033365373911 1 1
0.991781489513539 0.963030877944001 1 1
1.11831040574143 1.0838752203683 1 1
0.966838363404061 0.938556553502152 1 1
0.979212619128547 0.949050624646621 1 1
0.531032613820044 0.514095348705651 1 0
0.725138284614182 0.703950134073505 1 1
0.91909240791288 0.891616229661311 1 1
0.794191159719144 0.770304569303619 1 1
0.781413682567541 0.760152178003494 1 1
0.748626649444037 0.726247767800018 1 1
0.866650784086312 0.839803986886143 1 1
0.656579246168022 0.637143180828324 1 1
0.809643746411456 0.785978141169895 1 1
0.880140131005372 0.852839262124673 1 1
0.826704242322169 0.802804619246259 1 1
0.696940071011017 0.676767940555503 1 1
0.816451429933615 0.790932200087413 1 1
0.752554234926216 0.728510759444698 1 1
0.648740279376284 0.629207970904131 1 1
0.74911796471759 0.727119966627609 1 1
0.837438114969461 0.813277207881114 1 1
0.785352770493547 0.762498254608424 1 1
0.766460119865786 0.744189240466566 1 1
0.749061300058456 0.727250029900794 1 1
0.64321003669227 0.623306260197325 1 1
0.773404454410784 0.74848260010534 1 1
0.764899215354721 0.743627487233511 1 1
0.662951895773308 0.644587921059574 1 1
0.683276054658484 0.663986414374499 1 1
0.761551415215978 0.739315066451716 1 1
0.910530122851825 0.882121806863682 1 1
0.799289210095152 0.775496654775912 1 1
0.807473245061303 0.783332389311881 1 1
1.13229438289117 1.09907582687684 0 0
0.639722916647415 0.61945572580538 1 1
0.467553694033015 0.452251772129029 0 0
0.559562111396456 0.543370127681057 1 1
0.729571632859336 0.710243699779946 1 1
0.746419696962683 0.724947955592847 1 1
0.799858255915783 0.775353320759426 1 1
1.06468691875177 1.03085821128971 1 1
0.777967530797197 0.752776831934272 1 1
0.960142975984605 0.93295763102449 1 1
0.748355634256231 0.726614803305742 1 1
0.884435396329602 0.857463711776169 1 1
0.571958006501334 0.55365061817035 1 1
0.454802680655078 0.439898053489033 0 0
0.930593153037411 0.900210464685811 1 1
0.761903041535086 0.740018794349055 1 1
0.77097377493121 0.749746368993272 1 1
0.863695147237618 0.837630885119958 1 1
0.817526102928933 0.790893487048675 1 1
1.16595282914637 1.1309382481375 0 0
0.707826981976198 0.687085032357213 1 1
0.833625444603728 0.807890141391037 1 1
0.548829285044342 0.533509343025536 0 0
0.584223759625259 0.566545051611094 1 1
0.718330368849811 0.698863791055409 1 1
0.777057954125073 0.756198920400259 1 1
0.737514223823174 0.717888320991618 1 1
0.762870103118147 0.73911246337799 1 1
0.677682442784209 0.654674789601581 1 1
0.862516855562659 0.83723789365455 1 1
0.846252557502 0.821939705019576 1 1
0.839648458524122 0.81580620783351 1 1
0.9041618247624 0.876130354132246 1 1
0.563796311440988 0.547520024439307 1 1
0.664839976111554 0.645043174033013 1 1
0.957034432349377 0.928612949883915 1 1
0.852927782351462 0.828153082674311 1 1
0.677711213856543 0.658511500650254 1 1
0.893982261402289 0.86966214350331 1 1
0.67647880227845 0.656750667247046 1 1
0.836141869906447 0.811724937335753 1 1
0.5752896728567 0.559035760965205 1 1
0.937310523759733 0.911036347700735 1 1
0.804093512793881 0.779782947756653 1 1
0.84632974234034 0.819035154006269 1 1
0.796430291222147 0.774411561532011 1 1
1.01721226516094 0.990787876466576 1 1
0.625601263895874 0.607968433411403 1 1
0.670672514787563 0.653052542367207 1 1
0.584332999492401 0.564655034448265 1 1
1.06373128552345 1.03006443230406 1 1
0.697721958210003 0.677290979136229 1 1
0.862382403033277 0.838313041762263 1 1
0.777542526908247 0.752783060159125 1 1
0.824276816253592 0.801908412683963 1 1
0.641316094160119 0.622154100289682 1 1
0.698539591798744 0.676911373844061 1 1
0.739020998651913 0.716458071866412 1 1
1.07345516223063 1.04345831277729 1 1
0.70302481541516 0.679320182331526 1 1
0.867721256200607 0.842226343802971 1 1
0.945569506585914 0.916827438080523 1 1
0.981356256430054 0.953048051962048 1 1
0.705610617093053 0.684836106467692 1 1
0.669797430760094 0.650809973237622 1 1
0.737574856715148 0.714193234273364 1 1
0.753767641090523 0.733218494404718 1 1
0.804701911408455 0.781692687671038 1 1
0.898159136479063 0.871569503204833 1 1
0.624853866668838 0.607248457769736 1 1
0.897198849962829 0.872881196553808 1 1
0.836977730214855 0.811334582871456 1 1
0.544137713006014 0.527462718270441 0 0
0.768047356398192 0.744072650274416 1 1
0.923305463663085 0.895120566438463 1 1
0.622516612572047 0.605307481311853 1 1
0.806748225078339 0.783697768350615 1 1
0.537520856025666 0.523642111330628 1 1
0.812336348061719 0.789213295515721 1 1
1.00272491666349 0.971916815688733 1 1
0.851017862439109 0.824428893798285 1 1
0.762852021647042 0.740524809277438 1 1
0.862744211327832 0.838096007386022 1 1
0.769955532539015 0.748097690423254 1 1
0.737122805588323 0.712344449818307 1 1
0.91321231316065 0.882950733614679 1 1
0.776882588861654 0.755006652325969 1 1
0.67754105645948 0.656380502910096 1 1
0.715335165226213 0.69524039762597 1 1
0.846177639200229 0.822484900266226 1 1
0.874949091692188 0.848505058046638 1 1
0.654081209158722 0.635204487673984 1 1
0.840043857947854 0.817062322273942 1 1
0.99615160786926 0.965701504742457 1 1
0.480333269401836 0.465473468704842 0 0
0.691517768205078 0.669254624333044 1 1
0.865632914036405 0.836487410542967 1 1
1.01655284763649 0.984315299829255 1 1
0.758580834180031 0.734928715141832 1 1
0.713216278152042 0.690269847004609 1 1
0.770762501189493 0.748703315451203 1 1
0.966763297545676 0.939197919703175 1 1
0.723502130235504 0.702301838947341 1 1
0.861450711449264 0.836578081935628 1 1
0.94340336879438 0.913981138793397 1 1
0.79526607086983 0.771866689665966 1 1
0.76189408547063 0.739371567783099 1 1
0.864357962948162 0.839686107468114 1 1
0.699662532659909 0.677713431397816 1 1
0.67229439599948 0.65235862087343 1 1
0.646182258652119 0.628185786744782 1 1
0.819119811252169 0.791837462477279 1 1
0.816298166891711 0.78929830150643 1 1
0.787623629061897 0.764968793606887 1 1
0.892307149259552 0.865302915828366 1 1
0.603039135131175 0.584534349494843 1 1
0.6168674228269 0.597172282135679 1 1
0.682899062744862 0.662638824329416 1 1
0.652038791560505 0.632890012727584 1 1
0.755410356952455 0.735046542570052 1 1
0.780735274318732 0.756500364598864 1 1
0.821900775050579 0.798293787291162 1 1
0.752351730542763 0.728797310755111 1 1
0.765488258842699 0.740118823366523 1 1
0.812675587377953 0.789196900431925 1 1
0.813748078521362 0.789459358479722 1 1
0.905575915067826 0.877765137742984 1 1
0.832307472122799 0.806823930395657 1 1
0.881932145799132 0.856716410880822 1 1
0.765235439388874 0.742952784883356 1 1
0.743158212780958 0.721510713360363 1 1
0.671071015652682 0.652199455395041 1 1
1.02249132198727 0.994803561962137 1 1
0.892626434904131 0.866412793794988 1 1
0.797493469475906 0.776251443524364 1 1
0.858539754092299 0.832368123790188 1 1
0.939846565705667 0.910015519507428 1 1
0.939829694788792 0.913536590343379 1 1
0.599480882793613 0.583076477460572 1 1
0.596213334795123 0.581063502815684 1 1
0.740631297152746 0.719203879681726 1 1
0.950657280208 0.91904460758994 1 1
0.842906112457179 0.817161553409819 1 1
0.878478304941752 0.849957641420645 1 1
0.772466669515139 0.7468082408013 1 1
0.823095225628922 0.800072650472071 1 1
1.03059746888235 0.998722706944949 1 1
0.848817891813212 0.823359201977087 1 1
0.928742832821483 0.902250060379233 1 1
0.844978317935537 0.820577083138978 1 1
0.918306713683281 0.892681190751317 1 1
0.777805060216671 0.7571146323566 1 1
0.895363235735095 0.868573846257473 1 1
0.737689570670253 0.714244466517367 1 1
0.912911392987373 0.886706270211831 1 1
0.94314525365792 0.91557321384504 1 1
0.820003584551285 0.794615514287011 1 1
0.546571155456051 0.529116609422701 1 1
0.912899313671868 0.883291670101822 1 1
0.765926939500035 0.744375484606036 1 1
1.04443639644535 1.0116239455602 1 1
0.752831414442505 0.729587416160776 1 1
0.690772003934198 0.671946743767206 1 1
0.853604970418195 0.827173648135374 1 1
0.93718414637236 0.91351591425898 1 1
0.602264428359321 0.581976833737244 1 1
0.756863765387537 0.734126910271503 1 1
0.734959904511463 0.714435285788045 1 1
0.8355405492998 0.810145340158295 1 1
0.632736973504485 0.616108962739806 1 1
0.661403185318742 0.640177205144405 1 1
1.06953101318747 1.03982606997897 0 1
0.746916901253551 0.723293285179563 1 1
0.488650889162353 0.476896511151498 0 0
0.715037572529834 0.695219958465113 1 1
0.810931356583517 0.787315019319258 1 1
0.790153932332745 0.768676930845584 1 1
0.877515191402382 0.853584715517653 1 1
0.758546181360789 0.738539437504227 1 1
0.762507634673823 0.738876631410356 1 1
0.692909666872848 0.671489461590886 1 1
0.924217449394135 0.897296013101737 1 1
0.948573444819637 0.920525607170739 1 1
0.837014703555132 0.812038830298016 1 1
0.801965513945162 0.776329098312754 1 1
0.68621048947944 0.6664623322084 1 1
0.735859115661897 0.712881191932811 1 1
0.705533000436317 0.684975488164455 1 1
0.743791484208428 0.722868249164914 1 1
0.840932298108713 0.817165192442517 1 1
0.938511735199993 0.910077572256105 1 1
0.854930681898017 0.82926777258261 1 1
0.724126131197459 0.701032551915584 1 1
0.94848702880098 0.919387850079704 1 1
0.864626453099275 0.840803189731356 1 1
0.90163888619311 0.876320938159371 1 1
0.827438485528183 0.804489699141101 1 1
0.883588490338007 0.856255870186752 1 1
0.901354241879877 0.870996911765932 1 1
1.02395731371739 0.993849739932676 1 1
0.906371752751424 0.878869448500961 1 1
0.743098552353461 0.722438201585576 1 1
0.811349356026801 0.789201093881682 1 1
0.939310026888009 0.912231660757853 1 1
1.02118388994016 0.990169220176212 1 1
0.894991416730554 0.868468922458756 1 1
0.857899461491275 0.829536760810947 1 1
0.709032500140129 0.687998693332052 1 1
0.749983325339028 0.727923210846673 1 1
0.706936022949152 0.685625463176823 1 1
0.694777384825254 0.67610639999495 1 1
0.90304977436689 0.875387565183323 1 1
0.69726645061726 0.675232229209906 1 1
0.647139147370696 0.627523637045826 1 1
0.811911668336689 0.786912336098431 1 1
0.82570545515827 0.799751733809581 1 1
0.766846588356753 0.742555786937002 1 1
0.880647985330485 0.853733380375334 1 1
0.90952093523364 0.879516915966373 1 1
0.734081332037406 0.712122684631681 1 1
0.855404877210622 0.830328687140025 1 1
0.738205943746907 0.715261780678208 1 1
0.860921259676669 0.836986391397358 1 1
0.600177085592757 0.584193493098013 1 1
0.873905278868939 0.847896812177956 1 1
0.807276456887856 0.782688668223828 1 1
0.763848153661477 0.7422399447683 1 1
0.668596905174894 0.647783364190221 1 1
0.992238014706419 0.960206508262654 1 1
0.946007620212013 0.9193103695534 1 1
0.702076182909253 0.683186293519797 1 1
0.696670475710972 0.675584895051052 1 1
0.837462937356099 0.81343860422754 1 1
0.64214284888088 0.6234407117754 1 1
0.689699479063514 0.669451191796709 1 1
0.887335554498763 0.860519644305389 1 1
0.750245112097341 0.729874924045608 1 1
0.717052198210025 0.695653135053634 1 1
0.696676335453813 0.676566188979722 1 1
0.668405122349936 0.649122899438998 1 1
0.971113439639307 0.943514614258116 1 1
0.93401648802782 0.906727567425047 1 1
0.879450845439938 0.853064969663349 1 1
0.817376469096807 0.793814368259619 1 1
0.710798703796076 0.690280852054648 1 1
0.643288925150441 0.622162352838164 1 1
0.696195628097729 0.676903895154724 1 1
0.781147279958686 0.759148477183483 1 1
0.785920688437404 0.762389785121894 1 1
0.829878969104693 0.805046749674211 1 1
0.81386964165839 0.790528691701729 1 1
0.865448860723907 0.842335148296809 1 1
0.753258290814885 0.732837976898163 1 1
0.977607624375162 0.948774225449837 1 1
0.853600773536179 0.826658477704561 1 1
0.88840362122897 0.861099313634317 1 1
0.789850453954608 0.764874142558392 1 1
0.962499273429151 0.931794266848627 1 1
0.802044159821258 0.77937423025051 1 1
0.581042419946071 0.565054169110182 1 1
0.808507646416697 0.78379120414338 1 1
1.03528467276437 1.00362070258695 1 1
0.895870331868632 0.867970309980745 1 1
0.916216597069613 0.890187416274795 1 1
0.861990119376938 0.834431845664884 1 1
0.742954343526088 0.720711425083775 1 1
0.839958724070104 0.812319410402835 1 1
0.909937958006166 0.885105350772819 1 1
0.962944453539848 0.934437735455846 1 1
0.951014491124584 0.921645906633523 1 1
0.685289934410568 0.665437890372999 1 1
0.712651281294756 0.692082129418552 1 1
0.747499122695974 0.725627756100908 1 1
0.94733162576795 0.921666751336563 1 1
0.860776314323308 0.835343119724153 1 1
0.704360073588293 0.684078347442908 1 1
1.02164713515141 0.989614644724995 1 1
0.651171813134481 0.629117265684311 1 1
0.761456229460705 0.740306864429875 1 1
0.747292496552972 0.721771447486009 1 1
0.810216591673653 0.785939544163002 1 1
0.8204147044944 0.796306319386984 1 1
0.668270095047688 0.647107223500127 1 1
0.944068219005992 0.91608638451951 1 1
0.968955579237991 0.940076390188701 1 1
0.877631672569038 0.852379997753702 1 1
0.901952245571423 0.875437999552166 1 1
0.803476437465135 0.778457678872783 1 1
1.00328112057857 0.973777930993758 1 1
1.03066351988399 0.999224760509772 1 1
0.707156503625583 0.68691668470999 1 1
0.675733052121813 0.656147568032486 1 1
0.721014514507059 0.701149219503242 1 1
0.636747375064126 0.617483603294039 1 1
0.864243471302656 0.838218930081605 1 1
0.727186058956053 0.705635379667261 1 1
0.809163472503416 0.786071464138996 1 1
0.918845015460268 0.892105257749884 1 1
0.605151481871967 0.586152290884464 1 1
0.741580868010332 0.718865315027234 1 1
0.616873951618772 0.598218470841265 1 1
0.880219778695218 0.858255241296257 1 1
0.61907137728063 0.601082210379984 1 1
0.779421509824453 0.757424350520751 1 1
0.877122608771845 0.851636300023339 1 1
0.874319752468719 0.847907262460414 1 1
0.516472617327222 0.502179427106943 0 0
0.744600222514302 0.722928178788113 1 1
0.856221472198871 0.832078882088158 1 1
0.960663441185562 0.931999745298467 1 1
0.710084360946897 0.688770176944028 1 1
0.961686862430653 0.932900683222731 1 1
0.780586193731909 0.756749560875355 1 1
0.827051326249237 0.804197304135047 1 1
1.03090469045765 1.00018141857969 1 1
0.688513217357779 0.66872938492892 1 1
0.665809945406794 0.644287203758019 1 1
0.923238975786288 0.896129080972562 1 1
0.700175397460737 0.680772239766089 1 1
0.863325314706075 0.838281550221778 1 1
0.806992551080127 0.782108992190537 1 1
1.08711143710174 1.0566567161533 1 1
0.858326080754177 0.833590506731619 1 1
0.662072817096892 0.643297681460766 1 1
0.720177894020292 0.698881091079028 1 1
0.651854141221932 0.633041243336095 1 1
0.808182166876401 0.784731868449438 1 1
0.861570400638272 0.83613000201262 1 1
0.783478724259174 0.759919701359163 1 1
0.751945642575296 0.731363289736561 1 1
0.83434151343028 0.810540327651108 1 1
0.802261211834791 0.778174691792181 1 1
0.641322062656135 0.621709752255483 1 1
0.708909581839153 0.689297547240304 1 1
0.790802463629559 0.764711764669969 1 1
0.809556676921967 0.787120460357866 1 1
0.935418136421654 0.908956565890184 1 1
0.81095416175548 0.785600543505367 1 1
0.971439274674964 0.944800768214071 1 1
0.714176919117682 0.693318497236834 1 1
0.67110282120011 0.649579578904889 1 1
0.678852939249415 0.657346338025147 1 1
0.8305421691191 0.808250848728681 1 1
0.800161201492705 0.776687260495342 1 1
0.746629004833923 0.724768580741532 1 1
0.673984956691909 0.654065561888543 1 1
0.701762931351624 0.68097437958262 1 1
0.696867767343468 0.677070987281601 1 1
0.986680006281374 0.955197599599491 1 1
0.722811363531627 0.701651799007153 1 1
0.910182746819933 0.882770464467255 1 1
0.674224872519187 0.654911179220527 1 1
0.735285168926479 0.713103353232071 1 1
0.7964463416673 0.772759620738518 1 1
0.669083138354281 0.646286274043387 1 1
0.76266850772688 0.741756219377598 1 1
0.524347906336839 0.510015976019471 0 0
0.777685257794775 0.75571975454276 1 1
0.811734882842326 0.788313221382823 1 1
0.689429193278813 0.670737613469037 1 1
0.760454331533955 0.737320250792365 1 1
0.877015082558153 0.849151287993677 1 1
1.02838449545313 0.998638977126733 1 1
0.852220766104837 0.824138618957084 1 1
1.02592868852523 0.99436466232497 1 1
0.76785911436706 0.745113277696377 1 1
0.665279854922275 0.647045297158081 1 1
0.655140080037788 0.635535359610422 1 1
0.786694242623724 0.763853365309284 1 1
0.643824066533102 0.626816595337333 1 1
0.851296390743533 0.826922650098189 1 1
1.21597197540615 1.17921944545755 0 0
0.89520893560683 0.868728187725541 1 1
0.766143942477102 0.742150502884469 1 1
0.997544862512953 0.969155537632127 1 1
0.86211125323081 0.838999244007716 1 1
0.818688206718023 0.796735702550974 1 1
0.722504429406175 0.703390679519981 1 1
0.763302692575541 0.74048270337846 1 1
0.755857338413498 0.733751992884813 1 1
0.654759133207927 0.635528397176405 1 1
0.689756566573973 0.666563998529455 1 1
1.09007434769589 1.05515160941659 0 1
0.837754124422753 0.812728207487021 1 1
0.667086553605384 0.647384243495108 1 1
0.708096219427941 0.688886416134256 1 1
0.885815634539714 0.859472598472028 1 1
0.751300450330818 0.728251419634801 1 1
1.05221041528788 1.02067483218546 1 1
0.668609509435449 0.648717046550608 1 1
0.730382200527796 0.707784195080826 1 1
0.840607380490195 0.813159789622934 1 1
0.600728781384608 0.582748395640196 1 1
0.894877912677525 0.867703413527717 1 1
0.969060412967329 0.94189216810822 1 1
0.748473464647938 0.723982628116 1 1
0.756481136507028 0.735436096760767 1 1
0.729340033525369 0.706816821127458 1 1
0.674138835819125 0.651034389410936 1 1
0.604622662260803 0.587226390552937 1 1
0.762060772855345 0.739632984200179 1 1
0.784532904085531 0.762575693012302 1 1
0.921822276238853 0.894616334712476 1 1
0.767231194845383 0.744493070839305 1 1
0.839464654480746 0.813339691913742 1 1
0.605203905099636 0.588427543454728 1 1
0.769917515401267 0.74758264371556 1 1
0.910095534364205 0.882533744476286 1 1
0.73790750231102 0.716157396699925 1 1
0.646170635156987 0.629958983150132 1 1
0.689479294351917 0.668892918057804 1 1
0.810638200939285 0.787089804053272 1 1
0.766747895949545 0.745429032602601 1 1
0.492213739946184 0.47595171142332 1 1
0.942863052164462 0.915214996384594 1 1
0.372484313842985 0.362020228288739 0 0
0.953019810481661 0.925635326836423 1 1
0.745166652507136 0.72473417005268 1 1
0.861145036113524 0.834772352555557 1 1
0.996479715879103 0.968726721613699 1 1
0.569796947353221 0.551442252997912 1 1
0.842814108363179 0.818852217713759 1 1
0.744632340632955 0.722620545120159 1 1
0.832135362694359 0.806462522512495 1 1
0.923183506046211 0.896905895626233 1 1
0.882723795409151 0.855039401614233 1 1
0.72304134047841 0.701935669966901 1 1
0.827355324815158 0.800273004253328 1 1
0.889787885957416 0.863580260206808 1 1
0.549512668129835 0.531871247759056 1 0
0.818371204909577 0.794343593365438 1 1
0.661625939242612 0.642754948843789 1 1
0.764541297848948 0.741452939571505 1 1
0.879052041971632 0.850073289671916 1 1
0.784862383156735 0.764482514049643 1 1
0.669880220214053 0.650811516008317 1 1
0.731334266109408 0.709502966849649 1 1
0.645510101944049 0.627456992082402 1 1
0.760490167168247 0.732853855891393 1 1
0.846260635159776 0.821488611242103 1 1
0.592764370642566 0.57383218865622 1 1
0.607816438147843 0.589982230326139 1 1
0.864360945053513 0.836256912687018 1 1
0.82014232904541 0.796918636701552 1 1
0.76672004824472 0.743828755599067 1 1
0.568098070848326 0.54966695157055 1 1
0.953794164768181 0.923917103387908 1 1
0.735999266358027 0.715873207453274 1 1
0.79716464821334 0.772485128486614 1 1
0.850441875832562 0.82622310652254 1 1
0.51388042188815 0.499336333389955 0 0
0.876646098876396 0.852303794762232 1 1
0.715431986885522 0.696324906788267 1 1
0.677054547012944 0.65709774355745 1 1
0.762246729956513 0.739626753145536 1 1
0.881591597706617 0.854570139458063 1 1
0.741156081073337 0.720594466939874 1 1
0.892731187715352 0.866416999714436 1 1
0.628544922091555 0.610580975372115 1 1
0.874358171846409 0.848379586351264 1 1
1.03995555147215 1.00896947370636 1 1
0.607147500376744 0.589821103531587 1 1
0.866827205601427 0.838742494521872 1 1
0.557736884710625 0.541608752749889 1 1
0.783442894631153 0.760238230189116 1 1
0.822500002953269 0.800350697746674 1 1
0.79333537855763 0.769641174912201 1 1
0.703972395780641 0.684142046527277 1 1
0.80977306089494 0.785858654224908 1 1
0.877545378367518 0.852129038342035 1 1
0.890329926533205 0.864020936856404 1 1
0.633955519632154 0.615913395743746 1 1
0.594738784889059 0.578329250145506 1 1
0.836759302273143 0.814287519150352 1 1
0.933599934748235 0.904933853824522 1 1
0.881373446340895 0.85773142651224 1 1
0.721458824894392 0.699098433241514 1 1
1.01975275021089 0.989833531084747 1 1
0.62995690220478 0.611933886450276 1 1
0.782318247633057 0.764618884653297 1 1
0.636192634860176 0.618122011547752 1 1
0.723064851502063 0.704487083925746 1 1
0.638966380113661 0.620426371770915 1 1
0.972203510894249 0.944122723956963 1 1
0.884901072184421 0.860663382651273 1 1
0.723579772938623 0.701447789036485 1 1
0.958104436893763 0.927633580140613 1 1
0.720983365198808 0.698936453829447 1 1
0.638222427940976 0.621635865351821 1 1
0.565023717550615 0.547976633622016 1 1
0.775932964634989 0.751888461515698 1 1
0.806918812704285 0.780208078301782 1 1
0.885573380310992 0.857888161563752 1 1
1.08391443920249 1.05299376894171 0 1
0.884157885736739 0.857058598177717 1 1
0.729903475575388 0.710779701290359 1 1
0.662922008666854 0.644008150051756 1 1
0.63612956475092 0.619243125934335 1 1
0.698190767145939 0.675680964232883 1 1
0.896709636085029 0.868656704653125 1 1
0.720224708890552 0.696514521176047 1 1
0.77117525693017 0.747939822704914 1 1
0.659216795899307 0.640549741016422 1 1
0.736045066552262 0.713758110846983 1 1
0.659664848717945 0.641420473735937 1 1
0.725375992229918 0.702849194296386 1 1
0.676231436421779 0.658633938746919 1 1
0.570168154880834 0.553470874910222 1 1
0.818509047281595 0.794294066590935 1 1
0.824236729884717 0.798698636972755 1 1
0.825549562048891 0.801131337817675 1 1
0.644148852883625 0.624856933644127 1 1
0.74251162125603 0.720992664992893 1 1
0.945117515232334 0.915712049344089 1 1
1.00724128941542 0.977434838351014 1 1
0.938457489531529 0.909702874341347 1 1
0.858276717588839 0.831405140601195 1 1
0.860296807314526 0.835639919647274 1 1
0.813943641274556 0.789594904187982 1 1
0.940862683247731 0.914151183931151 1 1
0.798191195848193 0.773010958305047 1 1
0.93754086013938 0.910155892715811 1 1
0.726444110333506 0.707083700692336 1 1
0.787327404491848 0.765004078624984 1 1
1.1123192633461 1.07941271872695 1 1
0.812495595802986 0.786639021878505 1 1
0.597290389796888 0.580760446006922 1 1
0.804793535537302 0.780788000096532 1 1
0.560721405782504 0.544220962801238 1 0
0.621440167646233 0.602400489106123 1 1
0.667160606870695 0.646761574751475 1 1
0.881484598644937 0.856331129253002 1 1
0.963941327724148 0.935106222821198 1 1
0.958247261878397 0.928391145281559 1 1
0.707192124630916 0.687898823768347 1 1
0.918278305110271 0.891156794435073 1 1
0.629179595904005 0.61216918019001 1 1
0.680259328173086 0.659683145526063 1 1
0.778149285418753 0.755836294335988 1 1
0.706303395653839 0.685458105813881 1 1
0.894333392776058 0.869198717377051 1 1
0.814675063242833 0.790410713081467 1 1
0.941950506153232 0.913567904522354 1 1
0.918322030430553 0.891478378938319 1 1
0.717685246325656 0.696834050704441 1 1
0.599101089589012 0.582202309126505 1 1
0.909994668413073 0.881353623022055 1 1
0.831402745993272 0.804436074039225 1 1
0.699733636352895 0.680067531116316 1 1
0.866542802547577 0.83840635714065 1 1
0.958637296498549 0.929129246577246 1 1
0.981433776120216 0.952761028197737 1 1
0.590108733389236 0.572217172319505 1 1
0.789025906923038 0.765164403516667 1 1
0.516017044768659 0.499029175472656 1 1
0.897066571512291 0.872277657226032 1 1
1.00681395995736 0.978240753572792 1 1
0.883155505792485 0.855009366575822 1 1
0.970423964862887 0.94284245670201 1 1
0.67181236114107 0.650402626623107 1 1
0.95099000340321 0.922801481683391 1 1
0.740224275182942 0.718510831240249 1 1
0.806704444430721 0.7818120996676 1 1
0.745754177547013 0.723676738491417 1 1
0.817453530783423 0.791714003687666 1 1
0.854526953064502 0.828352553302756 1 1
0.991956131383222 0.960120915737724 1 1
0.639823751011695 0.622579281573345 1 1
0.595815126929248 0.577440531889065 1 1
0.882267279126376 0.854178201728792 1 1
0.949568689588288 0.920554108977895 1 1
0.854074339076697 0.829130094872073 1 1
0.605920975676118 0.587685088681019 1 1
0.933514752423721 0.903260226190256 1 1
0.9065556494268 0.879111494187322 1 1
0.666280220457356 0.646969135172469 1 1
0.932080196391754 0.904558026413474 1 1
0.991852687125209 0.964117032062379 1 1
0.836276855568988 0.814005558417804 1 1
0.613547294283152 0.596924276706419 1 1
0.767062907999422 0.744673322678241 1 1
0.633640226186228 0.616838994169726 1 1
0.759861797037749 0.737177594247387 1 1
0.897969649065472 0.869796018418431 1 1
0.858751418549358 0.834375570530211 1 1
0.660369873753598 0.643256442679803 1 1
0.96958486137598 0.936479379067176 1 1
0.589475036362437 0.574187793829057 1 1
0.780207673725663 0.755617593274512 1 1
0.80857722969384 0.785401600709439 1 1
0.687651321710535 0.666334686385421 1 1
0.660887222973242 0.640855959611774 1 1
0.921493428512396 0.895101665454761 1 1
0.794066434455715 0.771002717906796 1 1
0.879546547071252 0.853818083980382 1 1
0.884413039828302 0.861765942463346 1 1
0.578492588402024 0.56171822329442 1 1
0.93645473143537 0.908493341628406 1 1
0.971100131507 0.941622283126276 1 1
0.477729241644314 0.46226897418913 0 0
0.910769581838962 0.883726485915364 1 1
0.748597297069673 0.724468886190193 1 1
0.664962724163066 0.642696442705767 1 1
0.998053761127254 0.967090723703587 1 1
0.889318922329283 0.864254009829637 1 1
1.01021585824522 0.981381366657712 1 1
0.791066605750939 0.768897685316889 1 1
1.02827212035176 0.996992473737521 1 1
0.862380194040922 0.836404650742651 1 1
0.664591459486925 0.645500255987569 1 1
0.586148482778596 0.568378999453854 1 1
0.646305792560087 0.629143446208833 1 1
0.885178458308119 0.859783570863277 1 1
0.850719984889726 0.822681891772802 1 1
0.900449521021705 0.873346040735945 1 1
0.640083086534795 0.62081065011492 1 1
0.887829559122188 0.862071520086243 1 1
0.689853235302654 0.669954470584598 1 1
0.973792066871281 0.944551508455055 1 1
0.951952943799127 0.924145631078393 1 1
0.811849170726501 0.78915071363241 1 1
0.863676744744915 0.839076507487994 1 1
0.761176002933048 0.73879495542093 1 1
0.775316434514493 0.752596005455076 1 1
1.02294282059635 0.993218402836692 1 1
0.759310703917418 0.735840208610002 1 1
0.964830682288341 0.937892136516384 1 1
0.66516227154459 0.646519330816527 1 1
0.704366339934998 0.682969509353301 1 1
0.75275840651878 0.728886925943663 1 1
0.761580106617226 0.739535659931266 1 1
0.933887821933 0.908245548630875 1 1
0.647255027794996 0.62824570768109 1 1
1.00244970630809 0.97325958732359 1 1
0.858739570463936 0.833022298331409 1 1
0.885260698941595 0.859106082055 1 1
0.971024088775771 0.940542677017957 1 1
0.71471641667496 0.695321119932928 1 1
0.698888151317776 0.67880594851084 1 1
0.802506501921459 0.780079854281607 1 1
0.800637243537914 0.778861647541897 1 1
0.618791653104765 0.602104173015129 1 1
0.88010655624687 0.854052932987963 1 1
0.781860523750654 0.760084456637393 1 1
0.772526823709288 0.750251948699669 1 1
0.607827849114847 0.589975495216827 1 1
0.595961724736989 0.579725109560494 1 1
0.892498868285706 0.868976762061058 1 1
0.596012880104678 0.577032265327602 1 1
0.776708635329584 0.754506276368761 1 1
0.6698605700109 0.649826631712847 1 1
0.917138453595335 0.889544500728304 1 1
0.837507437153682 0.815133672894886 1 1
0.831513561727828 0.807102246152653 1 1
0.894385771622419 0.866548344356446 1 1
0.716883890638473 0.695045428226361 1 1
0.743304334324318 0.720900044208712 1 1
0.7197888118935 0.69723862038127 1 1
0.742811510093816 0.721043767213752 1 1
0.903076843718221 0.87458507663986 1 1
0.898399959978902 0.872101963141271 1 1
0.796969363296883 0.772136597618015 1 1
0.754103941366876 0.733961361535221 1 1
0.879962083069459 0.852245248265288 1 1
0.727756865760713 0.706343161783488 1 1
0.722540378873025 0.700558105765018 1 1
0.741034951712421 0.717948248869077 1 1
0.695990128644041 0.675523574162593 1 1
0.834370283171762 0.810194679791207 1 1
0.797407844621731 0.773409203849202 1 1
0.620825680178008 0.60361161271166 1 1
0.676932664783524 0.655629382561343 1 1
0.960333403002734 0.930332400884587 1 1
0.665861044683935 0.648101225917954 1 1
0.688938500477755 0.668719091417225 1 1
0.969321755877614 0.940339972666825 1 1
0.812373974448595 0.787301447897763 1 1
0.855874223937506 0.831158365358777 1 1
0.565274398568058 0.548423962421354 1 1
0.840986776940198 0.81747477779808 1 1
0.682499742116644 0.662847390299644 1 1
0.396875313966145 0.384486851776276 0 0
0.802869892624235 0.777966577504673 1 1
0.841538840874173 0.814585765011944 1 1
0.585238383469178 0.567644211554619 1 1
1.03038707410165 0.99992551221774 1 1
0.705434657271059 0.685308487949004 1 1
0.815729803603894 0.791860771248037 1 1
0.785986427071244 0.763083219112274 1 1
0.926345926596518 0.897019735233151 1 1
0.69683642106734 0.675045210127311 1 1
0.837186513217212 0.81180054869928 1 1
1.01724284166428 0.989937826291985 1 1
0.686512059775207 0.668549012030654 1 1
0.67260355386477 0.650876028500372 1 1
1.04450664028012 1.01129760719481 1 1
0.836567621489489 0.811351645841909 1 1
0.825536907714086 0.802582347070973 1 1
0.932607203259341 0.90301527074246 1 1
1.08058054773423 1.04769127175237 0 1
0.681398518637178 0.66126576923773 1 1
0.977264745642401 0.945634163795022 1 1
0.799023574920313 0.773263625038453 1 1
0.774228993556266 0.750797037961359 1 1
0.930662152854453 0.900408590305058 1 1
0.647200813408652 0.628041977733945 1 1
0.640509489384015 0.622262706918456 1 1
0.660423025817106 0.643077822823604 1 1
0.815115271768588 0.789527343304426 1 1
0.846280044717362 0.820963726959755 1 1
0.621420602114646 0.599892694391619 1 1
0.856453837722848 0.83242031454532 1 1
0.790999624815205 0.769043750545671 1 1
0.690105765023466 0.670439944695958 1 1
1.01233129622674 0.984620577500105 1 1
0.717482940852797 0.697984858789842 1 1
0.972687283208831 0.94482112648842 1 1
0.842909015202544 0.817123470284097 1 1
0.863212541719481 0.838262584609465 1 1
0.905445912094917 0.878884324531596 1 1
0.802079320915046 0.777423112777154 1 1
0.661025938547331 0.641238820958539 1 1
0.823753388605499 0.799705798617425 1 1
0.89752213004148 0.869049949796008 1 1
0.712618397070817 0.691726503433193 1 1
0.913723351074445 0.883197724592337 1 1
0.870642838787728 0.844650676920424 1 1
1.01223589069708 0.982574472546309 1 1
0.771851532811367 0.750902641237807 1 1
0.81256567754628 0.788635342906028 1 1
0.728397186322813 0.706233716547377 1 1
0.858288880760815 0.835028423264844 1 1
0.918622214664586 0.890160710840172 1 1
0.778360031722751 0.754667363950838 1 1
0.831902545039403 0.807991750269196 1 1
0.887433170750129 0.860530817683535 1 1
0.615475915681155 0.597731816929611 1 1
0.760961425275139 0.737065656361146 1 1
1.17984681820327 1.14341240116032 0 0
0.883101013683061 0.857364300129141 1 1
0.720808773822934 0.698937026300912 1 1
0.775564047945258 0.751124847423926 1 1
0.668848688396649 0.649361155418258 1 1
0.598687309959561 0.58011401785084 1 1
0.812393947794481 0.787753810709129 1 1
0.809823698829509 0.786077757270068 1 1
0.649707787647981 0.628537254574104 1 1
0.845856362387895 0.818525966458328 1 1
0.753922045104785 0.730482946227865 1 1
0.725467179546844 0.704848158598353 1 1
0.836596046634716 0.81017577895459 1 1
0.711080456227306 0.690681280971081 1 1
0.692033549669697 0.671413810960593 1 1
0.602147936004573 0.584202281903843 1 1
0.694051986284311 0.676486473795318 1 1
0.938964413519387 0.911297293331626 1 1
0.716754989470808 0.696399135843634 1 1
1.00559472475874 0.975235220335875 1 1
0.76272464712812 0.740205778648284 1 1
0.844732594152414 0.821038322636944 1 1
0.772908039020029 0.748952623675088 1 1
0.670270984108477 0.651212178741617 1 1
0.850633459992328 0.825083642935076 1 1
0.68036415155822 0.659467739203599 1 1
0.722086834230588 0.700078292500718 1 1
1.02029644869026 0.988084833458919 1 1
0.663798023180021 0.643545435906802 1 1
0.959164957945959 0.926798811926618 1 1
0.890847176464186 0.864987994065856 1 1
0.7139523035639 0.692860476068483 1 1
0.868482697126336 0.841193928479117 1 1
1.00516717697716 0.97683756195282 1 1
0.618118500939002 0.599636552141958 1 1
0.699206018764701 0.678033051649469 1 1
0.601982837665553 0.583487114022667 1 1
0.861621735468106 0.837760815151367 1 1
0.974950498765511 0.941937367824177 1 1
0.611085959542986 0.5931132947549 1 1
0.785551441219803 0.761649988908725 1 1
0.836478399710204 0.810783279701451 1 1
0.932744675069527 0.902345230533071 1 1
0.686226099711217 0.665636067574628 1 1
0.829815605431541 0.803933449468126 1 1
0.819453478869241 0.795532547071877 1 1
0.829068788672875 0.804311196776982 1 1
0.819212350531822 0.792465708267836 1 1
0.86337159051774 0.835905129680446 1 1
0.912030963200876 0.885414138664156 1 1
1.07914782578007 1.0457453596326 1 1
0.831784454846275 0.805699699556001 1 1
0.823467268731898 0.800151064564426 1 1
0.572731182903566 0.552747895150137 1 1
0.574407021698369 0.556336058405084 1 1
0.814542319654304 0.791204582773506 1 1
0.887549974205048 0.864915272726061 1 1
0.821858974714303 0.7979103164708 1 1
0.558593473883785 0.541822500608079 1 0
0.672361617805507 0.653963922131664 1 1
0.673568968108743 0.653737304106849 1 1
0.707606592546995 0.686958816551307 1 1
0.715410788308116 0.69477490161214 1 1
0.680299642799498 0.658949960371666 1 1
0.781828965677887 0.759850174916237 1 1
0.797540384169676 0.770077109113363 1 1
0.656660185018063 0.63642764693236 1 1
0.757924417579339 0.736258908489426 1 1
0.571514478328709 0.556046635952881 1 1
0.937181387886126 0.911344318061018 1 1
0.84785512827497 0.822655168516395 1 1
1.02949565050761 1.00096769494516 1 1
1.01129754518465 0.975164757745651 1 1
0.761687526426142 0.737714031626371 1 1
0.984508193410098 0.957499316359428 1 1
0.547194795212847 0.527362011730586 1 0
1.08697317641608 1.05578060522971 1 1
0.579337847613502 0.561982513392018 1 1
0.857749868588407 0.8307912296647 1 1
1.02831798286018 0.998077547052821 1 1
0.888478228231556 0.861118441886259 1 1
0.639126814125106 0.619173986166281 1 1
1.03698026148372 1.00870794129645 1 1
0.720633425191013 0.697565429737126 1 1
0.775562223269254 0.752277574599787 1 1
0.841069046198749 0.81503249997479 1 1
0.856443139266894 0.830430206776712 1 1
0.793534036737887 0.770001217621713 1 1
0.798885201426041 0.774693869364849 1 1
0.552106806502839 0.537008185092934 1 0
0.96419031218396 0.934281048041975 1 1
0.651413354690803 0.630895534158144 1 1
0.694374216198604 0.672454993334526 1 1
0.819568317175052 0.796262740111442 1 1
0.864250271765371 0.841833975068285 1 1
0.862866647449523 0.836696234643497 1 1
0.621606900255028 0.602594157092654 1 1
0.717722452788981 0.696428973741205 1 1
0.711948027648872 0.691986342470403 1 1
0.837822654354739 0.814302333775492 1 1
1.08182686797801 1.0490899986398 1 1
0.751420572571043 0.729264540341428 1 1
1.023894333723 0.99239543303842 1 1
0.675698690798595 0.654221820469805 1 1
0.866103072937166 0.841369624794719 1 1
0.921932060609677 0.896153544946435 1 1
0.892899966589854 0.866567093067736 1 1
0.614547558056596 0.596361709384774 1 1
0.875521232683023 0.85157371954605 1 1
0.743779967915015 0.718991263301059 1 1
0.828821630213861 0.804458466448414 1 1
0.815416767499372 0.790053572614353 1 1
0.790927826074897 0.767854638074955 1 1
0.784381955752323 0.761771700958139 1 1
0.778464571553285 0.756635290647902 1 1
0.854993473442291 0.83025274418447 1 1
0.632875443340294 0.61465504057931 1 1
0.462469023145012 0.451167886911423 0 0
0.777925221897898 0.755284967305451 1 1
0.934818034674602 0.905072291331959 1 1
1.00922455752486 0.976620117724416 1 1
0.921121615872204 0.893069176903448 1 1
0.811597368353496 0.789666194589394 1 1
0.899593582456482 0.873457641579426 1 1
0.884540332837126 0.859050562730095 1 1
0.907325987223136 0.880112425589845 1 1
0.723357101655002 0.701506859809355 1 1
1.02425553427865 0.993638486657185 1 1
0.68510389052124 0.663424648482992 1 1
0.750124718697216 0.727244324218637 1 1
0.892684096784575 0.86638879295795 1 1
0.961649389939297 0.935733828079904 1 1
1.05049861788381 1.01835826918867 1 1
0.757525216303864 0.734942645682161 1 1
0.972893270126133 0.945014861692991 1 1
0.762813906211974 0.737259454723393 1 1
0.613260188252575 0.593908301042027 1 1
0.767953275958777 0.745246970321249 1 1
0.781466924576567 0.755519185623674 1 1
0.676687476164633 0.654481112222318 1 1
0.690971338718938 0.672652601310211 1 1
0.818217313183875 0.793546123943474 1 1
0.661707088386731 0.641419849551093 1 1
0.977323624942412 0.94667191327229 1 1
0.857330930217974 0.832056309580046 1 1
0.682923980369427 0.661632079406343 1 1
0.891695367719806 0.865373502660573 1 1
0.587885404955304 0.572442201424095 1 1
0.818793702952809 0.793420511724411 1 1
0.562100994743297 0.546833367442932 1 1
1.04379567824504 1.01303576111607 1 1
0.864632515919556 0.835915424866396 1 1
0.74036952871657 0.718515717524684 1 1
0.899110673676581 0.87049406526414 1 1
0.884213424592306 0.857821487145357 1 1
0.915391518196451 0.887275973678456 1 1
0.779802582654313 0.756657327730937 1 1
0.870554491455501 0.845690583792121 1 1
0.806951653583125 0.783463455823683 1 1
0.646295519658184 0.627921316190484 1 1
0.986407716338584 0.957037815366895 1 1
0.626355555387853 0.608791501629575 1 1
0.762684039446225 0.740364168182216 1 1
0.758359558478369 0.731733298219665 1 1
0.641875654141924 0.619882435820274 1 1
0.797362321710427 0.774374520348832 1 1
1.04087712621468 1.00915911585804 1 1
1.03294397600704 1.00182194729098 1 1
0.617464965689417 0.599503546473173 1 1
0.725194189643171 0.701516201941132 1 1
0.89964143234302 0.872396856098642 1 1
0.795912803358603 0.771341490814335 1 1
0.498084347785763 0.481087622086648 0 0
0.623404372188931 0.60270919917726 1 1
0.901862410152309 0.876386761883984 1 1
0.873893537656859 0.847287239067544 1 1
0.718590412714572 0.697743326967868 1 1
0.563264620963695 0.547549477112341 1 1
0.739248156704623 0.715685338555223 1 1
0.985692342788497 0.956822555529131 1 1
0.998196090180363 0.971004301356877 1 1
0.836812599964318 0.812538889454378 1 1
0.517189270456515 0.502863603912722 0 0
0.700266247707904 0.680721515610266 1 1
0.881145995945015 0.853897761635317 1 1
0.833972374932426 0.807060701250194 1 1
1.08822204355252 1.0571937507116 0 1
0.734617603031671 0.711810256366512 1 1
0.658749294341119 0.64117231553978 1 1
0.80971643872105 0.786454764453083 1 1
0.869970815718948 0.841676307328818 1 1
0.995588162444598 0.966701027514714 1 1
0.600446911353909 0.583795692806655 1 1
0.859812429434099 0.833823226445587 1 1
0.860687854542075 0.8354430046757 1 1
0.921548722838349 0.894911475113474 1 1
0.615810434145329 0.594303624681359 1 1
0.761996735042321 0.739955312868289 1 1
0.720011675108449 0.699830330227464 1 1
0.669266564242477 0.647207527765016 1 1
0.640809169048603 0.620634914917821 1 1
0.803153269754011 0.77780235396962 1 1
0.756154138708304 0.731864179738476 1 1
0.81102018756757 0.786024291126805 1 1
0.759951352267857 0.736660193791445 1 1
1.06597947670207 1.03569310771969 1 1
0.676995733209152 0.655686427708783 1 1
0.799024044701922 0.772820927337845 1 1
0.755932193439866 0.734199371016928 1 1
0.783527999438048 0.761828997908691 1 1
0.890336219516463 0.865952391252626 1 1
0.89370658496006 0.868493054801549 1 1
0.766920540482587 0.74641389123131 1 1
0.731420870440165 0.709845260430269 1 1
1.0249550661364 0.992928550018007 1 1
1.04804314504759 1.01979272805829 1 1
0.98733639371335 0.952217280959606 1 1
0.878392397786146 0.851413339768549 1 1
1.16573340499957 1.13045062945415 0 0
0.595026167601371 0.577346346553345 1 1
0.820132414323707 0.79287916555593 1 1
0.528356671620295 0.513604209039012 1 1
0.687402625218258 0.667391944577691 1 1
0.735435221835295 0.714669928749661 1 1
0.741232199808245 0.719619027702924 1 1
0.846578143130524 0.820865671434564 1 1
0.860021971807031 0.834421470467585 1 1
1.11577476024177 1.0827024174948 1 1
0.883468448073763 0.856473348476098 1 1
0.743650392739184 0.722059473335668 1 1
0.819872487803072 0.795708210219861 1 1
0.926398659264123 0.901755421052845 1 1
0.619916309598579 0.602625459282715 1 1
0.552466975559147 0.537567759475731 1 0
0.778499543471712 0.754888320758056 1 1
0.700144972842243 0.679530582565174 1 1
0.826091304407024 0.802175302877625 1 1
0.803168404169932 0.779654993684831 1 1
0.948863061151205 0.918227903449343 1 1
0.782281876728088 0.75919657578183 1 1
1.08176119885416 1.04654757249877 1 1
0.503326672490234 0.487813476346419 0 0
0.842888107092918 0.814948415242529 1 1
0.990942361159199 0.956086798239633 1 1
0.973131105450862 0.945841296792272 1 1
0.793832417991906 0.768213487834806 1 1
0.857117744257461 0.831231570818389 1 1
0.718269555764507 0.699574755459653 1 1
0.69686643118231 0.675327614820151 1 1
0.86836120989892 0.840801251754362 1 1
0.772793442975072 0.74711627845257 1 1
0.728521143788827 0.70586389415863 1 1
0.759096876120783 0.737846181310443 1 1
0.879455125697399 0.85396292611007 1 1
0.759525693457217 0.738950766345086 1 1
0.787577592612551 0.763868106662411 1 1
0.680633973522911 0.657269297840138 1 1
0.906458048862756 0.88039674438383 1 1
0.516949839392103 0.500938485711603 1 1
0.80987330290968 0.784414883863795 1 1
0.551647639599704 0.535462335428633 1 1
0.870547905199887 0.845951597219444 1 1
0.842040587523093 0.817746518380944 1 1
0.808179361815716 0.783910798781653 1 1
0.661773933436968 0.642045315673163 1 1
0.546270790591047 0.532424497835675 1 1
0.870780864798321 0.842174004353064 1 1
1.0630737448519 1.03261549844072 0 1
0.594355857194894 0.577806204434866 1 1
0.781916823746612 0.757841557589148 1 1
0.724828769532322 0.703074349142839 1 1
0.795128854869398 0.773151477699942 1 1
0.691465745874874 0.670589267892405 1 1
0.925412552844202 0.899851240233418 1 1
0.859552694106742 0.834321342130335 1 1
0.904232214437777 0.876711735650515 1 1
0.948856636727995 0.917545202525016 1 1
0.633758122915737 0.6140918129326 1 1
0.788891946068583 0.76729435135961 1 1
0.829697357031477 0.806323844265485 1 1
0.811604701214744 0.787374161008479 1 1
0.747590164835571 0.726843918601109 1 1
0.66049805349825 0.641607998565365 1 1
0.471733225328269 0.459239773856894 0 0
0.597276805420451 0.58037543322454 1 1
0.779986457416383 0.757754070033828 1 1
0.754368125168858 0.731520932009224 1 1
0.882413753190131 0.855579921301646 1 1
0.689846113040676 0.669265490573808 1 1
0.855285502852975 0.829661249646562 1 1
0.74623692172027 0.723773602559131 1 1
0.576487323313412 0.558101316022535 1 1
0.907445721524263 0.881082062897492 1 1
0.959625409404577 0.931964948605553 1 1
0.961858888241177 0.934500211144759 1 1
0.612631757433317 0.59252772490989 1 1
0.896850687409116 0.871767333500315 1 1
0.768372669739754 0.747244746094422 1 1
0.534603073832086 0.519202685941086 0 0
0.844689778871276 0.819387323436068 1 1
0.782733922728653 0.757934026202516 1 1
0.573731553497851 0.557043571195598 1 1
0.88625451135689 0.859595884107689 1 1
0.959946989156911 0.934005712542645 1 1
0.843895581517968 0.819195278676543 1 1
0.751182200118412 0.728198451068002 1 1
0.567902880606421 0.553099963822741 1 1
0.771440729699471 0.7477180591776 1 1
0.614572162024448 0.597774544802038 1 1
0.846972159487448 0.82193988589117 1 1
0.679281653144839 0.659653955904231 1 1
0.802242679242962 0.778116537255957 1 1
0.565816626241641 0.548918487255312 1 1
0.792511218608714 0.771620631790917 1 1
0.78551596223246 0.762179675718962 1 1
0.848273144332915 0.82188793933129 1 1
0.807727488730827 0.784235316017852 1 1
0.901731944814561 0.875552004796383 1 1
0.648566785301395 0.629596237275252 1 1
0.739761747980426 0.718590157802946 1 1
0.997182152139604 0.970030814548398 1 1
0.658933669022632 0.640904194208794 1 1
0.824862580683892 0.801839827959644 1 1
0.888504852351143 0.861260784705227 1 1
0.815940423552537 0.789897179887946 1 1
1.04422410343638 1.01375164129469 1 1
0.869704901216678 0.843409189834395 1 1
0.790640714422873 0.767102670951609 1 1
0.734695109099523 0.713974645322327 1 1
1.04225259364699 1.0075201760704 1 1
0.751716928497395 0.730343079561207 1 1
0.868537190066983 0.840705180770876 1 1
0.89083981813327 0.867698454161309 1 1
0.773672093937273 0.751533327771871 1 1
0.919413511259771 0.888161294785768 1 1
0.898521991905045 0.871881609146381 1 1
1.045936252832 1.01511320499119 1 1
0.767260951114483 0.745198965535756 1 1
0.860433706246915 0.834004927488304 1 1
0.807953078071663 0.781270007098616 1 1
0.755922288147271 0.732308705668974 1 1
0.755649482953586 0.734076863298071 1 1
0.771232456360925 0.745878657413365 1 1
0.841594997719422 0.816924302332421 1 1
0.786639180436367 0.763405093273497 1 1
0.699455734551995 0.678771931054183 1 1
0.874548490290193 0.848086401798238 1 1
0.660417849760608 0.637500829331464 1 1
0.618816915571829 0.601715013710819 1 1
0.784713322662775 0.760314229036467 1 1
1.09614537763706 1.06330491695546 0 0
0.687459464892945 0.665796600437748 1 1
0.791876134111056 0.769636863117611 1 1
0.729383854502775 0.709727585356428 1 1
0.886454037477717 0.861608137573506 1 1
0.777296978875984 0.754728584834151 1 1
0.76519505881587 0.741845282352472 1 1
0.97729874967013 0.949573211849476 1 1
0.927753183435209 0.897425067493511 1 1
0.794451510709231 0.769794324222655 1 1
0.835445080137458 0.810083274607498 1 1
0.736816028101997 0.712682509259522 1 1
0.749612267518784 0.727404129401273 1 1
0.433375654015309 0.421072247025055 0 0
0.874364308330064 0.849542731924264 1 1
0.734907306279121 0.716051324071013 1 1
0.625205962131894 0.607584118444357 1 1
0.69419617262715 0.673317002755385 1 1
1.0927486453399 1.06198405891065 0 1
1.05795296239415 1.02879526740129 1 1
0.898009008596166 0.873688550619974 1 1
0.516572146981438 0.501757971671443 0 0
0.73720464603871 0.717944596712976 1 1
0.883193897051431 0.855306817044811 1 1
1.02941793100444 0.997611227270205 1 1
0.980815896087019 0.949244275557421 1 1
0.818645198048314 0.795085772147522 1 1
0.941656291097587 0.914196669817434 1 1
0.846505796854453 0.821403889935161 1 1
0.71422740222736 0.693337502314943 1 1
0.837307904270392 0.812738559177611 1 1
1.06321322446475 1.03032124157514 1 1
0.715052646277922 0.693404351525186 1 1
1.00384637768145 0.974671150735425 1 1
0.662343170806069 0.642590357848853 1 1
0.816613655070809 0.793070008185418 1 1
0.924738229761781 0.89624587481372 1 1
0.881300371746471 0.852488779612116 1 1
0.63663972568047 0.617679128796369 1 1
0.96245247692487 0.93698120070279 1 1
0.973596330805697 0.946527876674577 1 1
0.830407191906537 0.804301235490573 1 1
0.841667615327894 0.818167319580517 1 1
0.834576118602904 0.810948964759388 1 1
0.766914458674822 0.743816726310642 1 1
0.704407995539136 0.68491760543813 1 1
0.556774421191514 0.53925357452973 1 0
1.04250397974063 1.01132982033787 1 1
0.756376506377215 0.732512858259668 1 1
0.718443041847541 0.696246183683147 1 1
0.839727391699054 0.813486461103177 1 1
0.734471549311217 0.711319970385225 1 1
1.10701499831403 1.07257517586224 0 0
0.759184372007339 0.735163168521418 1 1
0.826206520799399 0.800678994575051 1 1
0.587092029819409 0.569972429805163 1 1
0.910725154561422 0.883259198858273 1 1
0.594085383255124 0.576706517782354 1 1
0.809926669120834 0.785143947546091 1 1
0.996048171650224 0.967625980294435 1 1
0.947748500814951 0.917871630827303 1 1
0.649222638174478 0.630480267712019 1 1
0.740408333426394 0.717867838311878 1 1
0.849774168888608 0.823150290088192 1 1
0.789518220704214 0.765791371878059 1 1
0.698920560656333 0.679236035071312 1 1
0.683988424173015 0.662926905360431 1 1
0.654521541544395 0.636099449851342 1 1
0.743440444740701 0.723581028376599 1 1
0.746332421383394 0.724936921155914 1 1
0.738671122621524 0.715921119852511 1 1
0.442362065213373 0.429706279209997 0 0
0.614153379594099 0.595057961117036 1 1
0.817586684092201 0.792590707652411 1 1
0.904719830632825 0.879432235625931 1 1
0.849030413593094 0.82446176935119 1 1
0.814423520841578 0.790999256574617 1 1
0.570047067175573 0.552794107312059 1 1
0.872930770476097 0.847727407902416 1 1
0.911321713990651 0.88416851076756 1 1
0.763283371070467 0.741371533836708 1 1
0.947399212762855 0.920561134344628 1 1
0.987924961056505 0.958137092066892 1 1
0.609124029119272 0.590005771336963 1 1
0.824437168714804 0.802588941036082 1 1
0.792387156009751 0.766912863243967 1 1
0.874360190698474 0.849286163516486 1 1
0.94411338566869 0.918446417497513 1 1
0.916527777804932 0.885518100792977 1 1
0.796769747156855 0.77591738325642 1 1
0.77323297914281 0.752211687699303 1 1
0.57477187361602 0.557437209300814 1 1
0.866678554631066 0.840502067963334 1 1
0.692995627323738 0.671150328017925 1 1
1.07576856574151 1.04245117247946 0 1
0.838535572822766 0.816312550731819 1 1
0.780104066309154 0.757430667010296 1 1
0.928718492263694 0.900666248457602 1 1
0.484243595797067 0.469544093113537 0 0
0.878960292121064 0.854944430575353 1 1
0.813580544339662 0.789381452743784 1 1
0.972511025240114 0.941310996812488 1 1
0.794643856209602 0.769486138619204 1 1
0.601492904920151 0.591137959817763 1 1
0.934768449310844 0.908025150448425 1 1
0.925468421545363 0.898571555849372 1 1
0.945443996505572 0.918170916948699 1 1
0.722583558323265 0.701061692197439 1 1
0.806103168477613 0.781408051486203 1 1
0.779117410101286 0.756148008375202 1 1
0.961500850587305 0.93315368280121 1 1
0.599823171431859 0.582039740708791 1 1
0.978981344244242 0.951623373657087 1 1
0.715191483772005 0.690029563446728 1 1
0.863753029950242 0.840766029007835 1 1
0.753793469907595 0.729986980111928 1 1
0.797786339135057 0.774410807484272 1 1
0.906022076215903 0.880195709115038 1 1
0.873180398630304 0.84891095445914 1 1
1.15313929802392 1.11860715145678 0 0
0.883957358451747 0.857474667484363 1 1
0.692283739322557 0.673232159245646 1 1
0.403310031129379 0.39048072077269 0 0
0.685733321412086 0.667170766961855 1 1
0.805200538846518 0.780849704647388 1 1
0.651311860904427 0.632760743035081 1 1
0.750310862308112 0.730043498117915 1 1
0.686467211765174 0.667150063047966 1 1
0.707157418500932 0.686874679765074 1 1
0.558738370322843 0.539879217910671 1 1
0.890313080907872 0.862488005117043 1 1
0.760893102116082 0.735727635050605 1 1
1.0270607798151 0.991895073637687 1 1
0.755312351272625 0.732197109878802 1 1
0.894467885247324 0.867900333706074 1 1
0.75785275068116 0.733354390772824 1 1
0.782883841950676 0.759338173096103 1 1
0.772011378175744 0.747404338980355 1 1
0.898578298237242 0.869592840102903 1 1
1.00401619686754 0.973207188042101 1 1
0.846023181538364 0.822938261686255 1 1
0.740085459628368 0.71794885900267 1 1
0.868245878495063 0.840560760324924 1 1
0.822527273250535 0.798132197512289 1 1
0.970595916753927 0.943630982161234 1 1
0.983405159513552 0.954022812954734 1 1
1.03009639545442 0.997248065507546 1 1
0.825040300003369 0.803068986957705 1 1
0.791588592231462 0.768002732113501 1 1
0.780070760362885 0.75734067411887 1 1
0.803820140650943 0.778585615562023 1 1
0.626450487105818 0.609402832787363 1 1
0.7966243735209 0.774040342256902 1 1
0.69647276870246 0.677026038826429 1 1
1.01919295184951 0.985169626866936 1 1
0.782094547038893 0.756637446169253 1 1
1.11604725025219 1.08181440512981 0 0
0.76136756567411 0.739649219586552 1 1
0.871711658227447 0.845103973290257 1 1
1.05041069571955 1.01903911187779 1 1
0.680714239887648 0.661399284457101 1 1
0.752554375846166 0.731744471561393 1 1
0.623080239156615 0.604629717121752 1 1
0.89835282612986 0.871552383757322 1 1
0.831670407913695 0.806626665369809 1 1
0.935872596497657 0.910461177216751 1 1
0.912410381741346 0.882937659528023 1 1
0.728690806309816 0.707889339400584 1 1
1.00050525430872 0.969405462172222 1 1
0.825444033723625 0.799199523106139 1 1
0.781614493423743 0.759862614544059 1 1
0.600659300862026 0.583664823048249 1 1
0.839804850117395 0.814477016560175 1 1
0.949462585415571 0.918813170874155 1 1
0.725955164448321 0.703300329514121 1 1
0.915961506997842 0.8874685287713 1 1
0.671393072903838 0.65045514242436 1 1
0.786114694886231 0.763213671259483 1 1
0.745228837488959 0.722831853015123 1 1
0.677075803430223 0.655494516913474 1 1
0.923215236079194 0.894402662611084 1 1
0.761832256024782 0.738574769549108 1 1
0.665020060901967 0.644859729140079 1 1
0.870759282864513 0.841784569571624 1 1
0.670281130116306 0.64953486662841 1 1
0.776242564131233 0.753859485285994 1 1
0.710899894972071 0.690853354495167 1 1
0.759702906613821 0.737729287988071 1 1
0.91676678939 0.887349625769852 1 1
0.892406317120453 0.865651287220992 1 1
0.947966644031179 0.922736543239006 1 1
0.915723912525816 0.889841883913366 1 1
0.880197573039109 0.854810716203636 1 1
0.768320945186857 0.745421103237574 1 1
0.765841462445924 0.743592857979654 1 1
0.703581338524206 0.682992759576129 1 1
0.790380591688262 0.766559157357188 1 1
0.774339450260563 0.753358808540863 1 1
0.597268937971375 0.57992776783564 1 1
0.913893179819045 0.887991790539318 1 1
0.71840496678813 0.697432060825294 1 1
0.92407266076849 0.894170903777969 1 1
0.754934549980329 0.735912455761772 1 1
0.802801654616452 0.7795726095567 1 1
0.641286282903652 0.622242287835556 1 1
0.548960160022891 0.531139433489619 1 0
0.729930545596146 0.706173790799959 1 1
0.860526050845283 0.83639872096324 1 1
0.820937096177416 0.796553738001744 1 1
0.768698356635196 0.746845958846469 1 1
0.83289083827635 0.808606882789387 1 1
0.749923896372797 0.72700179485641 1 1
0.640787775360186 0.621798027995012 1 1
0.885938054143285 0.85633671689361 1 1
0.68090951052116 0.661095463906106 1 1
0.776725596721565 0.755349638158294 1 1
0.879964845045717 0.852044277908647 1 1
0.838667473037948 0.815524295264965 1 1
0.91467267169753 0.887090956195156 1 1
0.759735852874642 0.738662168434626 1 1
1.04224582753969 1.00831730736722 1 1
0.713321549772299 0.691653952207255 1 1
0.812279621571509 0.788276382524295 1 1
0.836457176779408 0.811390595388765 1 1
0.870363551110235 0.846383378873787 1 1
0.670312596913277 0.651685324049503 1 1
0.781573168890534 0.758863648658229 1 1
0.657083091957464 0.636905890182496 1 1
0.935611533826956 0.909346739525772 1 1
1.00558542972105 0.973661456950843 1 1
0.641761541263984 0.622096638945777 1 1
0.59352088632455 0.575746087509668 1 1
0.70448038431902 0.685990155811922 1 1
1.02236032747879 0.992888870926004 1 1
0.7703699976752 0.747708146009219 1 1
0.83396502923908 0.806605064865943 1 1
0.731353086793183 0.70917024092193 1 1
0.674738751622827 0.65443773714139 1 1
0.649632340805037 0.630046182125852 1 1
0.659409751611108 0.641540388817873 1 1
0.929082257776241 0.899969165658246 1 1
0.846728804070132 0.82262366156916 1 1
0.881011649280898 0.855335883908037 1 1
0.550869861037359 0.536433639966833 1 1
0.731094378730057 0.710576836135575 1 1
0.861030305116083 0.835426974071855 1 1
0.793487834494157 0.770544500192918 1 1
0.692251357288207 0.670484013888267 1 1
0.799272016457001 0.777654468616034 1 1
0.859737702037407 0.835253011759939 1 1
0.735327795070135 0.713938565286641 1 1
0.589465051931439 0.572299218809811 1 1
0.704791959385579 0.685035979384237 1 1
0.702002915334714 0.681361129648466 1 1
0.730144107429931 0.704572055423354 1 1
0.762380081765638 0.739981498538692 1 1
0.775591280362638 0.750963008802687 1 1
0.629274614960142 0.611944740841985 1 1
0.990964239726056 0.959527776595531 1 1
0.526481170066071 0.511778936429944 0 0
0.798189299486082 0.776027556231231 1 1
0.992534423107317 0.961071071903634 1 1
0.943060481937507 0.916503150311451 1 1
0.593538716996447 0.577635746969259 1 1
0.811340971718319 0.787787499518579 1 1
0.605195988188806 0.5873216112655 1 1
0.60144532479726 0.585576732006858 1 1
0.726168603703409 0.705191929822286 1 1
0.647626036292526 0.629943825633976 1 1
0.875850894864985 0.851462514674834 1 1
0.774759873888919 0.752745216867117 1 1
0.986692424880195 0.957877593263671 1 1
0.878103078300759 0.854297311345195 1 1
0.680727976370306 0.659765558173415 1 1
0.843546572675062 0.818003276167549 1 1
0.799639281322364 0.773923075764173 1 1
0.933137458517238 0.907458214300739 1 1
0.872685507862654 0.845288327911096 1 1
0.808185591236626 0.784550585124054 1 1
0.760624856242473 0.738267118592574 1 1
0.898092749134291 0.872625836072242 1 1
0.915231631273532 0.88938315603778 1 1
1.03387555139012 1.00021740399147 1 1
0.883126890131506 0.857654081650679 1 1
0.87571020581599 0.850246246062869 1 1
0.816101110595628 0.791270846662371 1 1
0.891088666335038 0.864556445319523 1 1
0.625896378532709 0.608779503019803 1 1
0.900907842982827 0.872876865725684 1 1
0.769948530681991 0.74789406943602 1 1
0.717192756171115 0.695227567529593 1 1
0.8153035585601 0.788048021800984 1 1
0.844218702940033 0.81909913451285 1 1
0.55243988006027 0.534717339596357 1 1
0.698718237051226 0.676360117501209 1 1
0.864901424599768 0.841200075446339 1 1
0.979677728458249 0.951915146649472 1 1
0.778237972896833 0.756315218092588 1 1
0.716677865062737 0.695316950331873 1 1
0.947995241001881 0.916348934866676 1 1
1.00837048112571 0.979726609184126 1 1
0.947243548148478 0.919288582337722 1 1
0.729951878836539 0.709133568201024 1 1
0.670571487104067 0.651496547972631 1 1
0.818882481100652 0.795396782160448 1 1
0.473310301180684 0.458879680832832 0 0
0.719892891300806 0.697987432903588 1 1
0.53768597981263 0.522124772187177 0 0
0.887778482083522 0.861718744857555 1 1
0.738631785701059 0.716214910634063 1 1
0.58342275617297 0.564298257133119 1 1
0.66051792362684 0.641057099499789 1 1
0.853200156350368 0.826693205343799 1 1
0.70862922201184 0.68959269382389 1 1
0.908895599068355 0.883163035123151 1 1
0.908007985213196 0.881267989400498 1 1
0.616542815593909 0.596539637283145 1 1
0.796768551302424 0.774098729562614 1 1
0.733689828513377 0.712790649007849 1 1
0.565496035926955 0.548418279067353 1 1
0.746374422755819 0.724937206115546 1 1
0.530960174424585 0.515412103280417 1 1
0.610903371033288 0.592803960068497 1 1
0.946673525990672 0.919620615683286 1 1
0.989964357263953 0.960425344494395 1 1
0.811709404554888 0.785542723227134 1 1
0.710760618415911 0.689421428874403 1 1
0.722358346911686 0.699709836375599 1 1
0.568452059736349 0.551556477890868 1 1
0.59896980785574 0.582203783839111 1 1
0.504997496484089 0.489695272674572 0 0
0.990208695433632 0.962666781945086 1 1
0.861768985214531 0.836183309928087 1 1
0.506710772915144 0.491459285897151 0 0
0.615227833770067 0.597659450226303 1 1
0.82805877137452 0.801608380007079 1 1
0.988236531741584 0.959648096552868 1 1
0.775786582815542 0.753450775017017 1 1
0.860869026561846 0.837988214751389 1 1
0.9647416211657 0.936014092689154 1 1
0.960379317710225 0.933267524741535 1 1
0.887887530932352 0.862628463315204 1 1
0.721538717513101 0.699302377486471 1 1
0.615476168798823 0.593789332358174 1 1
0.721263295795237 0.696538490701407 1 1
0.76300991667302 0.741484778908553 1 1
0.795118752380279 0.771421182502573 1 1
0.6983169125776 0.677344421079007 1 1
0.973412046181732 0.947209985833709 1 1
0.574060648116089 0.556398721912635 1 1
0.838113140057903 0.812806911592127 1 1
0.779444606929633 0.75275218225134 1 1
0.871309783006015 0.846530685021808 1 1
0.823446245771819 0.797794880148243 1 1
0.667203192549995 0.648216965646935 1 1
0.693973856141569 0.674075244017398 1 1
0.638036025161926 0.615353503733821 1 1
0.649335510596252 0.62883266273718 1 1
1.00990688417917 0.979168320145697 1 1
0.847877148046375 0.823587547055926 1 1
0.707587942649603 0.685762487689271 1 1
0.971658648636108 0.943701522662421 1 1
0.912989165908301 0.883528986768798 1 1
0.835018108886869 0.810802368603532 1 1
0.765362891690275 0.743267322059834 1 1
0.779587571902383 0.75991288293721 1 1
1.03303156835905 0.999661480830259 1 1
0.735842347024926 0.713549115844489 1 1
0.939266370295704 0.911597078067031 1 1
0.864247982387935 0.83834065747393 1 1
0.969685676251969 0.938250190191139 1 1
0.813718046592706 0.790710528992317 1 1
0.801949625903052 0.780484963572891 1 1
0.88166449930203 0.854143679327942 1 1
0.805844038407609 0.779865610476125 1 1
0.554040993102604 0.537782661180408 1 0
0.671022985736964 0.651064453569336 1 1
0.750881417231084 0.72802432866119 1 1
0.843274321227641 0.822420541465182 1 1
0.809373055156033 0.785966024456611 1 1
0.576773926338987 0.559774511706366 1 1
0.748907491281411 0.725925405208322 1 1
0.882901596756178 0.857224761053346 1 1
0.667549291542882 0.646105951701078 1 1
0.72024544768999 0.699321668411893 1 1
0.778427883683694 0.757647641237459 1 1
0.773321475207274 0.750087339601295 1 1
0.777745575697592 0.754030098583966 1 1
0.67455970668981 0.653791422542143 1 1
0.58073919983341 0.563802970353821 1 1
0.96703732100899 0.936957016194619 1 1
0.923877209081926 0.897469241723854 1 1
0.924845091418329 0.899133052735287 1 1
0.912327753114997 0.885494049276145 1 1
0.691463191347767 0.66988712198824 1 1
1.07293205884417 1.04236105670704 1 1
0.884000976829965 0.857697753516629 1 1
1.01030644624775 0.982882555621451 1 1
0.859576473799797 0.834563106125903 1 1
0.868601850470343 0.8419514966735 1 1
0.770692443349345 0.748671744257537 1 1
0.70004614511881 0.677503722077814 1 1
0.921011311602469 0.896157402774383 1 1
0.720930948869173 0.697969188568732 1 1
0.930712939606053 0.899493273397542 1 1
0.683065159160435 0.663566907550051 1 1
0.809918780384818 0.7839096823671 1 1
0.638751817710701 0.620830972829806 1 1
0.780668863112035 0.75854133851215 1 1
0.836948368166178 0.811588560826884 1 1
0.749175313201464 0.725933869103601 1 1
0.786818989285244 0.763797007203323 1 1
0.793716782807128 0.770514555846877 1 1
0.901311996405572 0.873675412779881 1 1
0.824894370353372 0.797329328121492 1 1
0.653752362083913 0.634109059831693 1 1
0.751589223767401 0.731762304244531 1 1
0.88674174878075 0.859110691799033 1 1
0.584523632743654 0.566605181651085 1 1
0.591640185696854 0.574400257419999 1 1
0.581279221125297 0.564373873666406 1 1
0.743912659132231 0.721534557649835 1 1
0.68976657330676 0.667892855465954 1 1
0.819286142971101 0.792492638148216 1 1
0.956753881938702 0.929927805536949 1 1
0.917137367003648 0.88958643173953 1 1
0.685264296872847 0.663450579752868 1 1
0.924103268622083 0.897087429440201 1 1
0.920290655732189 0.89253094959995 1 1
0.740875164301578 0.719782258203219 1 1
0.808988755531566 0.784072437464644 1 1
0.836506313728614 0.813475033030805 1 1
0.793715438405124 0.770033315253342 1 1
0.836610336497935 0.812764874214324 1 1
0.869287251008365 0.84475845320099 1 1
1.01948251294394 0.985934626284544 1 1
0.563560568816928 0.546652253554692 1 1
0.943128211110784 0.915384546479999 1 1
0.757523241970802 0.737587412901964 1 1
0.831716492505437 0.80710925617414 1 1
0.816301611903301 0.79126137586808 1 1
0.679805713935337 0.661217301495007 1 1
0.792794931019358 0.771162380957525 1 1
0.634275691071344 0.613325155375057 1 1
0.870326016262017 0.845021909023898 1 1
0.791266536903671 0.769185562815016 1 1
0.663136327240498 0.644484068480867 1 1
0.758962365533732 0.738057334737235 1 1
0.800678247859755 0.775915142862433 1 1
0.708721116380019 0.686726164279455 1 1
0.680578935235372 0.658783516244486 1 1
0.882332886793793 0.854274164325157 1 1
0.797927417607641 0.77599375253928 1 1
1.07968658330375 1.04896157297324 0 1
0.846519516378751 0.818529328614854 1 1
0.982389572816474 0.954692685535221 1 1
0.563711999732057 0.54720400343457 1 1
1.0914224840987 1.05976687729732 0 1
0.758039604587348 0.736833891954874 1 1
0.734270541151295 0.713626368120641 1 1
0.649743033398104 0.629905936148482 1 1
0.692836244571719 0.673138554681529 1 1
0.762407823269543 0.740321309879807 1 1
0.656279179528869 0.635212704544715 1 1
0.81260701990677 0.78741287331732 1 1
0.92156559354097 0.891602002815446 1 1
0.808315713711143 0.784162516344258 1 1
0.763471145903871 0.740785098689897 1 1
0.836316655604011 0.812444908197671 1 1
0.898782725259356 0.871479886858493 1 1
0.625794371131255 0.606874390292716 1 1
0.656626151497395 0.639427392242199 1 1
0.884501013445167 0.856876331290944 1 1
0.847589862167268 0.824207244941113 1 1
0.611899622782259 0.595151925895134 1 1
0.80733001545473 0.783699662598637 1 1
0.672227176416066 0.653789128552457 1 1
0.899752269343507 0.873866240773788 1 1
0.655313118888744 0.635168697634353 1 1
0.709190737896091 0.686960548990836 1 1
0.742191026700137 0.720616159915737 1 1
0.839392388953707 0.813450899012213 1 1
0.609613169616496 0.591726633445345 1 1
1.01064855187729 0.982789565776224 1 1
1.04066056696414 1.01103623323532 1 1
0.872844314551248 0.846264052983723 1 1
0.900520808953235 0.874341605092758 1 1
0.954121646198756 0.927238143305996 1 1
0.755815556031374 0.73524510404012 1 1
1.1182228331293 1.08518144452448 0 0
0.978967020515795 0.950264224537225 1 1
0.763808640772734 0.7408041137853 1 1
0.992331248426424 0.966066594543795 1 1
0.587352726599231 0.571557134366584 1 1
0.879817276657517 0.85342654866731 1 1
0.694359688225381 0.67346938782695 1 1
0.845624969463074 0.818895537386337 1 1
0.775057470062645 0.752671934221051 1 1
0.772315210569471 0.750627603266514 1 1
0.632395709834381 0.613883775114748 1 1
0.784994336783405 0.761961947785676 1 1
0.631615081139502 0.612791501437534 1 1
0.838505010501232 0.814122416939092 1 1
0.941808747018482 0.915121039187823 1 1
0.735484724232287 0.71353277907721 1 1
1.0161396420423 0.983047689195179 1 1
0.828411105361505 0.802984186183845 1 1
0.567223533732336 0.549548236855346 1 1
0.709616415423347 0.685694728007964 1 1
0.852761487174674 0.824946554968033 1 1
0.91404329446187 0.887056253139769 1 1
0.82858990502081 0.804519845901359 1 1
0.791660558440523 0.769936771792 1 1
0.89004186950636 0.863808860336954 1 1
0.962419728713012 0.933883985900016 1 1
0.97979714129261 0.948781299448287 1 1
0.73978575762992 0.718732820656341 1 1
0.668733784300746 0.649672964147719 1 1
0.810265590850922 0.78565959354229 1 1
0.56638820082326 0.550363416780695 1 1
0.89341817061165 0.869335022841653 1 1
0.779674137357394 0.757837426626996 1 1
0.71674284229336 0.696185504960336 1 1
0.723504631203059 0.700986087934775 1 1
0.89684606179519 0.870198884534002 1 1
0.636097681712158 0.616395008506767 1 1
0.69803518742513 0.676648509537968 1 1
0.958493218283236 0.930328639625333 1 1
0.753302359441381 0.728053204823074 1 1
0.828731405755388 0.806663249721508 1 1
0.724854540144202 0.704420378860378 1 1
0.859529291543527 0.833436942410524 1 1
0.925393705066278 0.897098449544513 1 1
0.753327702942175 0.731622118758571 1 1
0.843329358082945 0.818367228744459 1 1
1.01936961185346 0.990484006594861 1 1
0.664450851890526 0.646171140293551 1 1
0.753587342451657 0.730814639680251 1 1
0.646063296423016 0.627921431145746 1 1
0.775159542399529 0.749975268565522 1 1
0.756951228318803 0.734294026877438 1 1
0.870811367171268 0.844690968551337 1 1
0.720624886292067 0.699618002077298 1 1
0.89551536865012 0.869707665088642 1 1
0.87356134565726 0.848287804909884 1 1
0.902617032847185 0.877643392563119 1 1
0.855043149855949 0.827430434268171 1 1
0.881486865650287 0.856415554121053 1 1
0.863330012500741 0.837159772203953 1 1
0.83139751645912 0.808074304530311 1 1
0.727241439487933 0.706522746488894 1 1
0.792451256422526 0.768590460153955 1 1
0.861952209871631 0.837935377959553 1 1
0.652068752018884 0.633008941828892 1 1
0.766006304489094 0.743116270588936 1 1
0.897737713997174 0.87097597140593 1 1
0.674052251628928 0.653839379075742 1 1
0.670677574915838 0.649784638071953 1 1
0.695601667045526 0.674136336356154 1 1
0.801114517411135 0.775430925545758 1 1
0.810195982382351 0.784938273812511 1 1
0.715974805671679 0.696154585230413 1 1
0.823450384736667 0.79957323505555 1 1
0.861570285981547 0.834024603700639 1 1
0.625391375687954 0.608258352308265 1 1
0.796249256356209 0.772328621109646 1 1
0.690508428534922 0.669557138247426 1 1
0.864328670815411 0.838771628777455 1 1
1.00240637157889 0.971488831627493 1 1
0.662304292709491 0.639780443927029 1 1
0.894518658251122 0.868757858844644 1 1
0.653115142053918 0.634624916883434 1 1
0.843293756966287 0.819544692399116 1 1
0.709630773535288 0.686551950365861 1 1
0.644299629506784 0.623299352924517 1 1
0.836441108041605 0.813996900055992 1 1
0.673495145961655 0.65435018259283 1 1
0.788418754251791 0.765390876610186 1 1
0.823964669697416 0.800804066238831 1 1
0.622767397600528 0.604548578200526 1 1
0.789453939105783 0.767615756249376 1 1
0.772061713902006 0.749745194595778 1 1
0.756863878833175 0.737494010896481 1 1
0.882292858274144 0.855423278306442 1 1
0.785858988864631 0.760397188745421 1 1
0.730962645701613 0.706913892313858 1 1
0.96497412359356 0.937178803558467 1 1
0.917331638042527 0.888738799203788 1 1
0.917523333854884 0.891790804466655 1 1
0.910226247752474 0.884137302926045 1 1
0.769349404986414 0.747303843247836 1 1
0.691166258403587 0.672194659909313 1 1
0.835485026508459 0.810237270668793 1 1
0.957319773373498 0.929751340292802 1 1
0.642392060718033 0.622824070424283 1 1
0.850340243655501 0.82645926264884 1 1
0.741167105432007 0.718821283802202 1 1
0.790134198069255 0.766774960826318 1 1
0.960698918867167 0.933234904921215 1 1
0.688258114271092 0.670105881806239 1 1
0.996988879585059 0.961167290894225 1 1
1.0075580668127 0.977511823283645 1 1
0.774391100610229 0.753488912209796 1 1
0.84396676611301 0.820703302275193 1 1
0.571600194073841 0.557054978863618 1 1
0.955424411764921 0.924575530059926 1 1
0.954032547787406 0.923750237814736 1 1
0.871446256484905 0.846529277691819 1 1
0.944754608901799 0.916428980088075 1 1
0.73587603438585 0.714649805702247 1 1
0.9256078245666 0.89871427043291 1 1
0.827884170031612 0.801759884407855 1 1
0.837444522670928 0.812337828530658 1 1
0.808382822073796 0.784768175231057 1 1
0.534398498907883 0.517042627630018 0 0
0.597609916385397 0.580778202402996 1 1
0.75791205312581 0.73385827773923 1 1
0.869998048060526 0.843751004638923 1 1
0.605114734879004 0.586261200086171 1 1
1.03841182821778 1.0078643499853 1 1
0.603671560536327 0.585910364334403 1 1
0.75823928975436 0.737077557046148 1 1
0.600815948917746 0.583383966703467 1 1
0.882786139286646 0.857935196070154 1 1
0.623471100780707 0.603105390329244 1 1
0.712144093681865 0.693303958918773 1 1
0.788457149106979 0.762952915364079 1 1
0.753780722836621 0.730642141604898 1 1
0.575893999431742 0.560376328054332 1 1
0.740532396306598 0.718235415439342 1 1
0.744942433402636 0.721543907595683 1 1
0.939595715861183 0.912328386893819 1 1
0.902546102904809 0.871345068219548 1 1
0.773751631576497 0.749953747179857 1 1
0.718838318962251 0.697497729484937 1 1
0.813732905332703 0.791235650071675 1 1
1.06252856214193 1.03191926945933 1 1
0.633798229065465 0.614543322641396 1 1
0.762673992605926 0.739104634711788 1 1
0.880084984326737 0.854259122541111 1 1
0.852250348693096 0.827778831241875 1 1
0.932033124026276 0.905476606572916 1 1
0.90114868071023 0.873080266982622 1 1
0.740327113853157 0.717678154930523 1 1
0.869403641676783 0.843714621775771 1 1
0.843359732914141 0.818005990436447 1 1
0.787139971004715 0.763506716381487 1 1
0.702061421964542 0.682479571270149 1 1
0.85185209699155 0.825764788427871 1 1
0.927078377270546 0.900826783748531 1 1
0.729060105589771 0.707768628149914 1 1
0.845952346825356 0.820974580194412 1 1
0.560443451767986 0.545708426933572 1 0
0.685029177931107 0.664605001955433 1 1
0.739981645718942 0.718420512802359 1 1
0.863570668199613 0.838112116094756 1 1
0.824403432799959 0.799117903362329 1 1
0.622169712057368 0.602578089541047 1 1
0.852266611605851 0.828305892857951 1 1
0.728388861307673 0.707359384167895 1 1
0.853531669037555 0.826133160875013 1 1
0.922304895239558 0.895423180159384 1 1
1.21850753154767 1.18061066949619 0 0
0.968755280382946 0.936960320390078 1 1
1.00008242329093 0.9718230722429 1 1
0.786765429388943 0.764717149976151 1 1
0.637465354854457 0.617505398165279 1 1
0.742331956807865 0.720495667942951 1 1
0.863425189018278 0.835809943874399 1 1
0.598848532803561 0.581288486712319 1 1
0.672820571475028 0.653432538393264 1 1
0.880983592259543 0.855034273315997 1 1
0.72604798429817 0.705161285181944 1 1
0.612472846318698 0.594557288294279 1 1
0.661553811900109 0.642579380600649 1 1
0.908122039447697 0.882637199617573 1 1
0.911802638867301 0.885248642608364 1 1
0.904363618588503 0.874714520046775 1 1
0.692418544706838 0.672963909318515 1 1
0.745994828800789 0.723126595747095 1 1
0.659874851850414 0.639170090334104 1 1
1.0257322280389 0.996402442067229 1 1
0.856515897703842 0.83335688042356 1 1
0.678180698837051 0.659384326282115 1 1
0.451481630269777 0.437458724527218 0 0
1.04820331572776 1.01546536627943 1 1
0.864942898150989 0.839017737605707 1 1
0.620562067565272 0.603827809072889 1 1
0.675476954910781 0.656218203805639 1 1
0.921100013923393 0.895371866657667 1 1
0.819299519652878 0.796985193298291 1 1
0.782923953049113 0.758945021485324 1 1
0.680064261863534 0.66077461407927 1 1
0.856788786841309 0.833558128610195 1 1
0.957358834913859 0.929071087363255 1 1
1.02733450409688 0.999678249296248 1 1
0.819120452941174 0.793394859836702 1 1
0.676961510515384 0.658480801273296 1 1
0.744465553188272 0.722291149921036 1 1
0.681860564099688 0.660101595294966 1 1
0.838389581204524 0.813777812127502 1 1
0.667376731586884 0.649732265902137 1 1
0.723075560681972 0.701788426026553 1 1
0.712998604326114 0.693685544745137 1 1
0.780703469263467 0.760342217511261 1 1
0.769808238723604 0.749464778409976 1 1
0.894706012235063 0.867034209774716 1 1
1.03219480032467 0.997143049546898 1 1
0.946768603301996 0.919449541174439 1 1
0.749580467268105 0.728076452239382 1 1
0.769477379976197 0.744235161265997 1 1
0.693053992496212 0.670674826288953 1 1
0.597702655162799 0.579432244301369 1 1
1.00237532426865 0.972771458556356 1 1
0.606385963601403 0.587742396881489 1 1
0.817180398775094 0.793944766839763 1 1
0.721507058754252 0.69843547476919 1 1
0.744707547547314 0.719890109589276 1 1
0.744385533168188 0.723179043504494 1 1
0.571625556160609 0.556007996070911 1 1
0.67590633638362 0.65821370664408 1 1
0.480004313581513 0.466202566513702 0 0
0.855512686394969 0.827288594627179 1 1
0.564349093129453 0.548472037034364 1 1
0.629130535997006 0.611486913675012 1 1
0.548247944054213 0.53107830692567 1 0
0.9360895961818 0.907294497028256 1 1
0.941769989045509 0.914156020030887 1 1
0.948215728079727 0.921529159767821 1 1
0.946872511611392 0.919984114615862 1 1
0.800083259519051 0.776234636113184 1 1
0.767217894648132 0.744262573071143 1 1
0.877111004073133 0.852917148570943 1 1
0.70030259292435 0.675462562547111 1 1
0.739637578409163 0.718344342387418 1 1
0.623051649203514 0.603758027351682 1 1
0.772033160682959 0.748921845709418 1 1
0.749720231718658 0.72803990734172 1 1
0.8171879273355 0.791811883062621 1 1
0.685824840498912 0.664628951397585 1 1
0.681595158255191 0.661556089753814 1 1
0.655796603018989 0.638326267830822 1 1
1.04722370987744 1.01867109414399 1 1
0.852349731990337 0.82815950176641 1 1
0.856354779876771 0.828715978365362 1 1
0.558918637817231 0.54202234641635 1 0
0.80545292712565 0.783857838136468 1 1
0.799765422254208 0.777400669296939 1 1
0.925153718678964 0.895615866450286 1 1
0.858413642278084 0.831512867881086 1 1
0.788497744278634 0.766852767868084 1 1
0.997580055577176 0.967641464314638 1 1
1.06840198747715 1.03574798913055 1 1
0.83153896490554 0.80820960089454 1 1
1.01620567588599 0.98419346101214 1 1
0.779710596842159 0.757533631469942 1 1
0.835377353651612 0.809142584393642 1 1
0.744663668596308 0.72446676270905 1 1
0.706161967345219 0.684430045186434 1 1
0.784980052215536 0.763195825390023 1 1
1.09485919998849 1.06407961573759 1 1
0.472868826224477 0.460224798866011 0 0
0.687418924161185 0.666295974595665 1 1
0.537043811767269 0.519656592340091 0 0
0.550213752465277 0.532886253621424 1 1
0.86388037301759 0.839532320204691 1 1
0.45688219366546 0.443190226235074 0 0
0.943161162930442 0.915989548440082 1 1
0.896753963063597 0.870179466327571 1 1
0.951961302192454 0.925263703552313 1 1
0.828999739105219 0.804546399549923 1 1
0.771272532339791 0.749302549064315 1 1
0.774336589610182 0.750995660638836 1 1
0.759876875054034 0.738737256741754 1 1
0.715772187230183 0.693786246242276 1 1
0.866833762958754 0.83686061876463 1 1
0.861686768623309 0.833149058706404 1 1
0.793127981787541 0.768568217208595 1 1
1.03261828390513 1.00350987226019 1 1
0.815295413999255 0.794528539863248 1 1
1.06446269717602 1.03384650696659 1 1
1.02644675136514 0.997357886531028 1 1
0.928353457017762 0.89805676463109 1 1
0.903572436963584 0.878569376200244 1 1
1.05033611179558 1.0206986695143 1 1
0.939194646154362 0.912727448966681 1 1
0.819002021651372 0.795252088083834 1 1
0.80072789342335 0.77890902391936 1 1
0.677408170942256 0.656349192184849 1 1
0.974916467004641 0.945102510601288 1 1
0.712089701676635 0.691239989681227 1 1
0.652413562302892 0.634502949656958 1 1
0.814685044208321 0.79229074297081 1 1
0.769130402699272 0.746342222464127 1 1
0.873329088780153 0.848335709896314 1 1
0.698674573913492 0.675813186101235 1 1
0.813831001275935 0.787670742844213 1 1
0.707242924884572 0.68550904753571 1 1
0.751427288740255 0.729666398875208 1 1
0.85159240402668 0.82620985763791 1 1
0.991955551444634 0.962758513542762 1 1
0.58702325124031 0.571297029888383 1 1
0.676105082370251 0.656752247242299 1 1
0.748544458881165 0.724135606872225 1 1
0.898049273200737 0.870796662782548 1 1
0.861582539709101 0.835874213804042 1 1
0.525172945713339 0.508610910427947 0 0
0.662771856933322 0.644461452961047 1 1
0.813234739526797 0.788476558468427 1 1
0.761436689087811 0.73947612836985 1 1
0.734063876519514 0.712466064391435 1 1
0.786663030060686 0.763582695164448 1 1
0.820957527785807 0.797165908699444 1 1
0.795173499579477 0.771960607140428 1 1
0.912796328587368 0.883537325169914 1 1
0.727790769731686 0.703358133843014 1 1
0.943002096480593 0.916189525713739 1 1
0.803833713504114 0.77631351301254 1 1
0.771735609728567 0.746436996540604 1 1
0.950210242738052 0.921589124464895 1 1
0.777173647844962 0.75538487598682 1 1
0.84760443659695 0.822734093879083 1 1
0.802226991077959 0.78079541024472 1 1
0.862159007418104 0.835262758624797 1 1
0.772566470861238 0.748966600500372 1 1
0.886478398644469 0.860612745699541 1 1
0.88587741365855 0.860105260652518 1 1
0.728073705594958 0.70754203989933 1 1
0.90259547809404 0.877330784507426 1 1
0.765266568839173 0.743016377946866 1 1
0.765036307482769 0.74433383815771 1 1
0.969929397815168 0.937943845957711 1 1
0.859035926273495 0.833318024844586 1 1
0.77847446176828 0.755485332069234 1 1
0.860616098135358 0.834395156315088 1 1
0.624253637990993 0.60677582996595 1 1
0.775036231083046 0.753731982036575 1 1
0.873660593562679 0.848259467626487 1 1
0.903736065461699 0.875797095809621 1 1
0.640729298784768 0.620849424455801 1 1
0.504324698730245 0.490112698785179 0 0
0.621862376787528 0.603595105172202 1 1
0.777774468108374 0.754511736160638 1 1
0.485349475980044 0.468667012778035 0 0
0.753571206651954 0.731536690210548 1 1
0.933360157770018 0.903285096094143 1 1
0.597860375535921 0.578381912091599 1 1
0.824669208411532 0.800627945435859 1 1
0.808462436800546 0.783577641296194 1 1
0.843063483471998 0.817056788479436 1 1
0.56911209301763 0.554227077778186 1 1
0.595471529459102 0.577664640746243 1 1
0.852875076282587 0.824201895771705 1 1
0.584621104170488 0.568541795110811 1 1
0.870026241071411 0.841195543475596 1 1
0.763959551302096 0.740774896496886 1 1
0.598422547408999 0.579486450296394 1 1
0.678517819741378 0.659144224379237 1 1
0.666066367234228 0.644599327284675 1 1
0.811111124634026 0.789119702917688 1 1
0.491813845509146 0.479169134870818 1 0
0.788413685318025 0.767225209154139 1 1
0.59802402885269 0.580436410368062 1 1
0.82536704434221 0.801273834102391 1 1
0.716611800094059 0.694828268379126 1 1
0.585683096052474 0.567772413736394 1 1
0.77444887786819 0.74914401997611 1 1
0.853011812272322 0.829086897101169 1 1
0.823109999376788 0.80125541695106 1 1
0.81978987154113 0.794310350559403 1 1
0.673303791439206 0.652046404765725 1 1
1.13896162346611 1.10268202673928 0 0
0.780663669349568 0.755829619259395 1 1
0.824290089651793 0.800895211623986 1 1
0.972826501260451 0.943441670051718 1 1
0.782778082250797 0.75828841674715 1 1
0.870186729167284 0.8427173165306 1 1
0.911252019737258 0.884951936597401 1 1
0.773330025310776 0.751101745735612 1 1
0.826998821862172 0.804115385807866 1 1
0.875631423636113 0.850933793618212 1 1
0.71647613461076 0.694589492983652 1 1
0.902324844892801 0.875612524992898 1 1
0.94372983897512 0.916009289446302 1 1
1.26991567091589 1.22996093958167 0 0
0.625839770488923 0.607748112548892 1 1
0.87066831822234 0.844273534568339 1 1
1.06490421901935 1.03364739715365 1 1
0.613751128345293 0.595399776817601 1 1
0.94172559512475 0.914273607648514 1 1
0.846429550068957 0.822121131251872 1 1
0.9731887201495 0.941883571686961 1 1
0.750826657243473 0.727266690893077 1 1
0.805212375410403 0.782004871600426 1 1
0.881018086160715 0.85393254101446 1 1
0.816356436830311 0.792418624805456 1 1
0.835884576784139 0.81121721318391 1 1
0.83898449392108 0.812874416871822 1 1
0.779842372233453 0.754307912632124 1 1
0.896235794751014 0.870222437343405 1 1
0.512623274676375 0.498908659343219 0 0
0.776391682166975 0.75354981299846 1 1
0.848019159608614 0.824693172466459 1 1
0.712846181986091 0.690782202602384 1 1
0.732495498209331 0.712892735397786 1 1
0.899586114331023 0.872697615425145 1 1
0.739243629252062 0.720666696738894 1 1
0.740159746596461 0.719755906862519 1 1
1.00412109892035 0.972971529728841 1 1
0.800951940146986 0.776910150785332 1 1
0.812153301853409 0.78679329488265 1 1
0.954443883441692 0.924643626809823 1 1
0.629042516506217 0.610825765758865 1 1
0.846901334609175 0.822132320545844 1 1
0.872294484847495 0.844443459826049 1 1
0.834489345993405 0.809978980261578 1 1
0.939801381694438 0.912613401630585 1 1
0.86952893705795 0.84384031958742 1 1
0.764107505326386 0.742755452561228 1 1
0.848147581165703 0.823180589590031 1 1
0.816184356441889 0.789983536084757 1 1
0.786639544728687 0.763281291290291 1 1
0.818011723975189 0.794530612734843 1 1
0.931177969267229 0.902626102178367 1 1
0.74954617019185 0.727894885073029 1 1
0.604913604894387 0.588137497530641 1 1
0.699416254954985 0.68012433154349 1 1
0.669645272465862 0.649647052215228 1 1
1.00459854008124 0.97407731024388 1 1
0.721737022512938 0.701823675569315 1 1
0.817303516132452 0.794769899695133 1 1
0.865323756842305 0.839795198397516 1 1
0.626483795319243 0.608338245442594 1 1
0.848242957331458 0.826681435834728 1 1
0.82918086621996 0.803691667809658 1 1
0.866056594465823 0.83718268214043 1 1
0.925452639039656 0.89586798779142 1 1
0.921767570644931 0.89618530451875 1 1
0.930956466172543 0.902784384414719 1 1
0.951556506837278 0.923144311760441 1 1
0.855691727294752 0.830239477176553 1 1
0.949894332476714 0.923683677132742 1 1
0.823642760165783 0.800128060803143 1 1
0.819034697724105 0.793655249357832 1 1
0.675724202666874 0.654070306242236 1 1
0.470622039321035 0.457772015384205 0 0
0.762887556635427 0.741275244345287 1 1
0.805069503844206 0.780010926168972 1 1
0.698060012701325 0.678247014175387 1 1
0.806968792784951 0.785110633211884 1 1
0.735359172951826 0.713052011561387 1 1
0.823319808123332 0.799840666006647 1 1
0.843034474391982 0.818141961454893 1 1
0.847934584518063 0.82117154594253 1 1
0.94727559191398 0.914365367869526 1 1
0.814416466540121 0.7900801602244 1 1
0.674842249195055 0.655685236376921 1 1
0.766548099049573 0.743088886181877 1 1
0.965876562814761 0.934902802425711 1 1
0.821318332605144 0.796418938368384 1 1
0.672107097161374 0.651371477033902 1 1
0.723757491649568 0.702521815458028 1 1
0.690903897240572 0.670971142493857 1 1
0.732976455200218 0.712409237809482 1 1
0.593639850547821 0.575232385531584 1 1
0.677457757282423 0.65730663587718 1 1
0.93590615921273 0.906679385899639 1 1
1.08203384274591 1.04865587757649 1 1
0.779606205600057 0.75671145389673 1 1
0.991238102558736 0.961650226451214 1 1
0.751518329915893 0.730459467368774 1 1
0.715395574708761 0.69305108204599 1 1
0.825789233186152 0.800799449074009 1 1
0.38532766604015 0.373684308451081 0 0
1.03016370937266 1.00312280478984 1 1
1.04563755934139 1.01332299475858 1 1
0.742552339395625 0.721744296402323 1 1
0.849989996793628 0.823964699265857 1 1
0.801303725973797 0.776381298142864 1 1
0.916870706380758 0.889238711904038 1 1
0.962188691568468 0.936606372513035 1 1
0.752813929156008 0.73388052541967 1 1
0.866417269457734 0.840565029320382 1 1
0.970605062620283 0.94187158296722 1 1
0.833209344224273 0.810040763781191 1 1
0.65686032562364 0.636049442752384 1 1
0.774978258453695 0.75244681488305 1 1
0.833524859255321 0.808070119414235 1 1
0.929456199463376 0.902261750821289 1 1
0.787910528844279 0.765298283554853 1 1
0.745177058378138 0.720759721053718 1 1
0.829235648612015 0.806221608013405 1 1
1.05616997399066 1.02362651473919 1 1
0.892876404046349 0.868453187209026 1 1
0.872126891890796 0.845591802673037 1 1
0.93311097368854 0.905208854735265 1 1
0.677914042923909 0.659249936742645 1 1
0.784114286479774 0.760348183699262 1 1
0.757915292888637 0.735890987633134 1 1
0.405741035083076 0.395352671014448 0 0
1.08013606678721 1.0480726980382 1 1
1.13617358961805 1.10340516775538 1 1
0.784268452164284 0.761139402354894 1 1
0.776877983024033 0.753332975213943 1 1
0.707875833176652 0.686765253657175 1 1
0.967618800408169 0.93697687715444 1 1
0.796429306717753 0.773714799755882 1 1
0.858644074783104 0.831904974160356 1 1
0.71389695460525 0.692713865262638 1 1
0.775203649769427 0.750655281052889 1 1
0.881561451527502 0.854018234262203 1 1
0.724106175305181 0.701704606071157 1 1
1.11347472978325 1.08261642310957 1 1
0.976558379447146 0.948454072379359 1 1
0.664719138151795 0.645626645930813 1 1
0.730672039928605 0.709911851402134 1 1
0.815654330900235 0.790722248217916 1 1
0.849578868755814 0.824357144242359 1 1
0.712778827867776 0.692505530911514 1 1
0.888150768873329 0.861726580716932 1 1
1.00085046567732 0.969794092447146 1 1
0.736463511753185 0.712776885371866 1 1
0.632544223949654 0.61332039615609 1 1
0.802399843133246 0.779949857922747 1 1
0.804358067461675 0.781547356575846 1 1
0.860017988620246 0.833197149951223 1 1
0.974352658493277 0.944597940619597 1 1
0.829264320026804 0.803542660677324 1 1
0.8301428237955 0.807195955179956 1 1
0.674497139118082 0.653207283554774 1 1
0.870320037065874 0.8444014546178 1 1
0.755046947865196 0.734002923125682 1 1
1.01334674838197 0.9840447738688 1 1
0.791233744190835 0.765622608281838 1 1
0.788102163554167 0.765718273173142 1 1
0.615507356540044 0.598200077594508 1 1
0.685756855084578 0.667391904564059 1 1
0.737833374435667 0.715722991827032 1 1
0.879326561808003 0.854606443937163 1 1
1.02581286594057 0.994527672023483 1 1
0.882496788966232 0.856062962635349 1 1
0.782742653550673 0.760154716384029 1 1
0.731088543966648 0.709849784956288 1 1
0.789937217750716 0.766982646299433 1 1
0.872463065347289 0.846144138017581 1 1
0.835662099214094 0.81088804811263 1 1
1.07569033687777 1.04239739847392 0 1
0.919224070449944 0.893905648808718 1 1
0.75716000297693 0.734265222025302 1 1
0.735121847668017 0.711591257246892 1 1
0.709454639183362 0.688273322838558 1 1
0.649997775437522 0.629241060942191 1 1
0.643269647336189 0.623955297403662 1 1
0.700133276727841 0.676927335809394 1 1
0.782141269420727 0.759678054689932 1 1
0.848086131794328 0.822313446150924 1 1
1.0066886162534 0.976254881311941 1 1
0.842528663290622 0.818273321801167 1 1
0.67254757712439 0.652257795118883 1 1
0.985330692810604 0.955038018062251 1 1
0.870725662052997 0.840417426811728 1 1
0.772992903516544 0.745981676565251 1 1
0.857980553053776 0.829625541789346 1 1
0.773711448285185 0.750821404356598 1 1
0.693774119530559 0.673869564182381 1 1
1.0427700388839 1.01227655665122 1 1
1.06620807253881 1.03468391502741 1 1
0.754126024040182 0.732884775290723 1 1
0.972083086967961 0.943243386196853 1 1
0.72282140726266 0.701561420201313 1 1
0.833183141080892 0.809737423380664 1 1
0.767312584971926 0.744816364139333 1 1
0.597111881548609 0.580442074441276 1 1
0.743637454711143 0.721094340796242 1 1
0.754565857631343 0.732552572842088 1 1
0.726568827999642 0.703011049592777 1 1
1.04810128324343 1.01893835725811 1 1
0.750561653863259 0.729334197675192 1 1
0.757016983195416 0.734768887590393 1 1
0.823691874683172 0.799562183098414 1 1
0.708391864025312 0.686954646610517 1 1
0.844887784389082 0.823230004943212 1 1
0.779478129773507 0.757594970597265 1 1
1.01059928945558 0.979309947824389 1 1
0.75722499507279 0.734637232300344 1 1
0.798050603997294 0.773133879022892 1 1
0.486621535956116 0.471464267537709 0 0
0.938536347732522 0.912220589520508 1 1
0.961252368057744 0.93213270698379 1 1
0.789373685853755 0.765387171942907 1 1
0.762629258463748 0.738393415902224 1 1
0.64821804529773 0.627989151304659 1 1
0.86061209467418 0.835064728095349 1 1
0.8773681839909 0.852139070942103 1 1
0.854426920516419 0.828455598379282 1 1
0.938536991872828 0.908863136210827 1 1
0.83687077716646 0.810970133551835 1 1
0.922648744277263 0.895442380028098 1 1
0.815676336505315 0.790320247272802 1 1
0.953435746502211 0.924862581916622 1 1
0.845338468155506 0.820399794642582 1 1
0.838217456419186 0.815214883431061 1 1
0.798800181739619 0.777014187423376 1 1
0.847371066195815 0.823729179843549 1 1
0.750322409906385 0.728041530431248 1 1
0.873567389456561 0.850120738852648 1 1
0.909008918425531 0.881862064269323 1 1
0.827360193417177 0.80346185715512 1 1
0.826912748816301 0.801536073144307 1 1
0.842830036804082 0.818509980890992 1 1
0.740548347194695 0.720368154657055 1 1
1.03034565307191 0.99936001543942 1 1
0.807562851492028 0.782081058895295 1 1
0.934567226220927 0.907541036378275 1 1
0.999813115333091 0.969124055012705 1 1
0.888093502762953 0.860272935703304 1 1
0.841462323809786 0.817367703339057 1 1
0.749023419565246 0.727598571378412 1 1
0.713350427124317 0.694296167300663 1 1
0.712483077322571 0.691067367300195 1 1
0.644254476665561 0.626851672718437 1 1
0.750877091666504 0.727616858485267 1 1
0.721290315619525 0.697734230886033 1 1
0.685278861554906 0.666180090472796 1 1
0.778266210466825 0.756246555817402 1 1
0.888982457402161 0.8631953303782 1 1
1.05140883528825 1.01962975743403 1 1
1.17904408686075 1.14615251952195 0 0
0.93723068630639 0.910436543682163 1 1
0.722534087882996 0.702677430612044 1 1
0.881398862519736 0.85279320109496 1 1
0.86378039861812 0.838399633637408 1 1
0.659437628606206 0.638918636309813 1 1
0.943264609422846 0.918436191796299 1 1
0.829439799097528 0.803507382003969 1 1
0.88018426433277 0.853096662889713 1 1
0.80668391617545 0.784089940339998 1 1
1.00969046136402 0.978975864907252 1 1
1.08850718485171 1.05546046788543 0 1
1.01380617125618 0.985037704655179 1 1
0.856193841650069 0.831800294403558 1 1
0.958412201942197 0.931319596179175 1 1
0.833949358657398 0.808077725335593 1 1
0.916137234752915 0.88821863027561 1 1
1.10338834709095 1.07025948209567 1 1
0.690792042747437 0.669356417415601 1 1
0.613297175864216 0.595437267376993 1 1
0.788000292428291 0.765036724844314 1 1
0.86271504961951 0.838127002296206 1 1
0.652902127102651 0.633461909457974 1 1
0.744702075357202 0.721707105607658 1 1
1.06522691350182 1.03267377167808 1 1
0.69279908971183 0.670528993847239 1 1
0.849428014143359 0.824537985887254 1 1
0.821788444415671 0.799115304655783 1 1
0.604745264656664 0.586170737548881 1 1
0.950616073562719 0.921415477669687 1 1
0.725463933439534 0.705570176853778 1 1
1.02690751589257 0.994821672483017 1 1
0.820601145226994 0.79758753770676 1 1
0.61736606066364 0.599322278500249 1 1
0.735232879449536 0.713243596255178 1 1
0.60799672199662 0.59028493953213 1 1
0.681316547012945 0.66147534515686 1 1
0.918143032711165 0.888254921625415 1 1
0.72774354220397 0.70594974916738 1 1
0.73131086006683 0.709636461631278 1 1
0.97507554593589 0.947144414513923 1 1
0.760305181202292 0.736194987672146 1 1
0.829514902029631 0.805299514859726 1 1
0.896335348975333 0.867005911201802 1 1
0.944412481406841 0.917808938081477 1 1
0.684357640831649 0.66249331338617 1 1
0.753024023065989 0.730036452808318 1 1
0.727508068977748 0.704826526968296 1 1
0.998558281369938 0.969737329899455 1 1
0.642683905026334 0.624109723659525 1 1
0.983835100469151 0.956211539851801 1 1
0.892494898578541 0.863353601207899 1 1
0.862810996968679 0.837910286794091 1 1
0.890333847500615 0.86506377198452 1 1
0.682309568215368 0.663679811273157 1 1
0.81734463166533 0.794377931220334 1 1
0.760526075619909 0.736883013891963 1 1
0.91927996139827 0.889149689811852 1 1
0.742384518279544 0.719958837192257 1 1
0.840595579518872 0.817457622556543 1 1
0.930740668967568 0.902773952514505 1 1
0.641389187519437 0.620702589076938 1 1
0.686317944295931 0.665926914469511 1 1
0.912039475908881 0.881435493186736 1 1
0.784132772235999 0.7601959235856 1 1
0.894809445679 0.869455758477306 1 1
0.861332168308695 0.836253778258654 1 1
0.753105943541221 0.73036116824533 1 1
0.886377636555335 0.857727246056113 1 1
0.730758205848345 0.708510027647268 1 1
0.712549500893247 0.691579922180272 1 1
0.778505788647283 0.75683673770508 1 1
0.688923767028297 0.670183453425914 1 1
0.904028411110994 0.879000941140788 1 1
0.53585615706013 0.519144732086715 1 1
0.766996583358265 0.743932665836795 1 1
0.763321402596848 0.740720763212705 1 1
1.01571065514043 0.985928242023974 1 1
0.842464235831231 0.818690659846165 1 1
0.995606482594088 0.966748684478741 1 1
0.685273972439019 0.665918459223101 1 1
0.661820557389256 0.640247966962688 1 1
0.689197458032685 0.668671011544898 1 1
0.563586881357337 0.546343223202629 1 0
0.670420939064768 0.646711356417946 1 1
0.955501765355249 0.925970629587346 1 1
0.835374211353306 0.810730856087709 1 1
1.26267491587786 1.22444263344447 0 0
0.695453172088221 0.675299874702649 1 1
0.902579261061 0.875874545221153 1 1
0.719302182581078 0.698239513136392 1 1
1.03935772534168 1.00621284156701 1 1
0.622798891882097 0.606191938500174 1 1
0.636771437124415 0.617603638682255 1 1
0.791689084011915 0.767994927790758 1 1
1.13524483543737 1.09859196782911 0 0
0.756692196602636 0.734400551635279 1 1
1.0363612691565 1.00481076624701 1 1
0.906017159099792 0.878749943193924 1 1
0.754693361093958 0.733532720526638 1 1
0.88481345696105 0.860228122640339 1 1
0.94006645165611 0.914677642011719 1 1
0.760327401160247 0.73720649866313 1 1
0.927770006151207 0.900208564262425 1 1
0.58327251080368 0.566339057671243 1 1
0.792382399207575 0.766850153238091 1 1
0.827382670807222 0.803723506894187 1 1
0.821469229062512 0.795983607264749 1 1
0.866875535138021 0.84216518048712 1 1
0.73786897160593 0.71270204071624 1 1
0.681175320614836 0.65982751708448 1 1
0.778457710445322 0.755431571156681 1 1
0.607828129724142 0.591146808450435 1 1
0.751288640020585 0.728637791030035 1 1
0.740563218330453 0.71857584936311 1 1
0.711106208617309 0.690530549177856 1 1
0.783392103028361 0.759587521008849 1 1
0.735771636930082 0.712580622683773 1 1
0.792387042001296 0.769307564458115 1 1
0.793707607589095 0.768206588869385 1 1
0.830313406576605 0.804534786606983 1 1
0.953275023854795 0.924406009716357 1 1
0.618976242140374 0.601144163852573 1 1
0.939430105023039 0.913682968182112 1 1
0.584967045242408 0.567144126737157 1 1
0.855534581031677 0.833815935810447 1 1
0.838890098469343 0.814550203297141 1 1
0.851430713516606 0.826499657262471 1 1
0.790684659081704 0.766384686526989 1 1
0.636280703244199 0.619204344719533 1 1
0.713691282024522 0.690220182727632 1 1
0.814141085112349 0.789232099917835 1 1
0.78054997356938 0.75523828858877 1 1
0.772365459941303 0.75097977110275 1 1
0.935843139933655 0.909031772740547 1 1
0.778962279014654 0.75545198514379 1 1
0.597484646746717 0.579545170672818 1 1
0.736553676934289 0.71407819376424 1 1
0.901935889736638 0.874357012777944 1 1
0.815295945994864 0.793089357709839 1 1
0.858905763525077 0.834464022697839 1 1
0.739410250163391 0.715596246138005 1 1
1.06424590646396 1.0295471905979 1 1
0.961058636580451 0.932183855814361 1 1
0.598953942905317 0.581539752625859 1 1
0.894714852737411 0.867497076496751 1 1
0.551946673677607 0.537797940622845 1 0
0.588159746272804 0.571658428722754 1 1
0.793279807138561 0.769572515871901 1 1
0.794750429719407 0.771128852634743 1 1
0.672310092018342 0.653351942925742 1 1
0.62570261190076 0.608303134053639 1 1
0.697110176921283 0.675881644013346 1 1
0.814626019432716 0.791224506042632 1 1
0.658725206110437 0.635040105842636 1 1
0.712267943879218 0.689632590722935 1 1
0.919655423941686 0.891430071423896 1 1
0.822703503671205 0.797403533640611 1 1
0.784614939262082 0.761393981569026 1 1
0.749415530756221 0.728103794339488 1 1
0.763895381494302 0.742111380635592 1 1
0.681552980021133 0.659562119907291 1 1
0.861339615086133 0.836121683525152 1 1
0.871034166107545 0.846827451066391 1 1
0.865999864389475 0.839927711956221 1 1
0.892892620782165 0.865352493361637 1 1
0.522648751964262 0.507392880353302 0 0
0.995339105118131 0.967591819992234 1 1
0.834389785059809 0.809762743541933 1 1
0.758304706092566 0.736726292920021 1 1
0.629995219570277 0.611284622981083 1 1
0.82640495691089 0.802442564353587 1 1
0.78117428782848 0.758501726663107 1 1
0.861176228438518 0.835519956280699 1 1
0.814561886024799 0.789958223670119 1 1
0.773620006603418 0.753289634025797 1 1
0.692786211450005 0.671992019379864 1 1
0.760733128157415 0.734493570112573 1 1
0.696286250547117 0.674874078266866 1 1
0.784630890913676 0.76311837303247 1 1
0.90589104881325 0.877016328717047 1 1
0.699354231052168 0.677158518295497 1 1
0.844562436160952 0.817686615105005 1 1
0.728280956168093 0.708130780628441 1 1
0.738009646335412 0.717107355223285 1 1
0.731230146760911 0.708903493479203 1 1
1.07972118650197 1.0487730483674 0 1
0.938626714292014 0.910195400981488 1 1
0.80798614853939 0.784966885746513 1 1
0.860925414315743 0.835490271808241 1 1
0.551459618705559 0.534908615176603 1 0
1.0008944343389 0.970671407224081 1 1
0.914721987127315 0.887704285578699 1 1
0.631610497828885 0.615055920403211 1 1
0.936436228491375 0.908032179784527 1 1
0.848518350908848 0.824339890695036 1 1
0.989377464256554 0.958952724388081 1 1
0.72430203151729 0.70546344304264 1 1
0.943234505230105 0.915058798080178 1 1
0.884136498262032 0.855742653953497 1 1
0.918509320333494 0.887016756143236 1 1
0.740069521696976 0.717276674390342 1 1
0.736938939431114 0.714855195085836 1 1
0.809130100774724 0.784311354805135 1 1
0.823306193623942 0.79769906672116 1 1
1.15117047129798 1.11783304617749 0 0
0.78426607926596 0.761375214335953 1 1
0.802329511367427 0.781029953096704 1 1
0.867316586494875 0.84402773261435 1 1
1.1154231937709 1.08113026677372 0 1
0.994802310745356 0.965242787442422 1 1
0.806684247164559 0.783473872128389 1 1
0.820312480414641 0.795460284059252 1 1
0.78996273830765 0.765186405147548 1 1
0.789603318878654 0.767594329678163 1 1
0.797205360661495 0.770608725160145 1 1
0.777817680707876 0.753995618167748 1 1
0.864123178212308 0.837619898815913 1 1
0.700683611509617 0.678648145544194 1 1
0.764281808719204 0.742936288303921 1 1
0.893839840978229 0.863952608506718 1 1
0.83445238547844 0.808557237836748 1 1
1.00250622569768 0.972699008792157 1 1
0.752823305412088 0.732832823654766 1 1
0.705181467389625 0.684547632843042 1 1
0.59297993960938 0.576101026867853 1 1
0.860341308506713 0.83517944632544 1 1
0.840576316533987 0.816152268754072 1 1
0.802364042909596 0.777562525767932 1 1
0.84987000211664 0.823253889635127 1 1
0.637396819505435 0.618260423530949 1 1
0.656466122847073 0.636879812729618 1 1
0.750964662620258 0.728539256809863 1 1
0.562805852375273 0.546303683606535 1 1
0.748386976517785 0.726487865372582 1 1
0.773402481747089 0.75158372412639 1 1
0.72431011912984 0.700400925688926 1 1
0.743050533862376 0.723355165243323 1 1
0.689609849655464 0.669393724672776 1 1
0.884957200476321 0.856048054457559 1 1
0.602218459954675 0.584711783096606 1 1
0.702989511065036 0.680888747161364 1 1
0.83596816364382 0.808565702679361 1 1
0.819436504209517 0.794576818985331 1 1
0.718751843510229 0.697693478075117 1 1
0.757275100116808 0.736542287106494 1 1
0.882994238007013 0.857353128514564 1 1
0.700211743640542 0.680631475249935 1 1
0.45279044166909 0.439151169827666 0 0
0.527281922558859 0.511600678789004 0 0
0.869263851272772 0.843859384474287 1 1
0.672793338027307 0.651750221971173 1 1
0.881288127956058 0.854080440045484 1 1
0.803136340300102 0.77846464831909 1 1
0.83502561280648 0.8113863794016 1 1
0.636579450250308 0.616712841501811 1 1
0.868790938933459 0.843990710453052 1 1
0.693523280957059 0.67332825374838 1 1
0.762734701883418 0.740052019330014 1 1
0.849511818247832 0.825727506968881 1 1
0.976278803798976 0.946703714972 1 1
0.842829087902197 0.818864852412977 1 1
0.761324948857314 0.739961805265075 1 1
0.576032833185083 0.557402221410119 1 1
0.642672722925508 0.623212458407154 1 1
0.92408486380899 0.897002552694054 1 1
1.10070346847664 1.06768773663685 0 1
0.760906482225325 0.739341506321162 1 1
0.948646511208291 0.921768132566521 1 1
0.621579585849148 0.601462881967497 1 1
0.986312025433202 0.955167431591779 1 1
0.623520250081608 0.605320518096675 1 1
0.766519597561252 0.742993193490155 1 1
0.741187678048761 0.719203495680376 1 1
0.758664028333586 0.735293064568822 1 1
0.935847824603674 0.909593926832024 1 1
0.674619524161435 0.656271484896887 1 1
0.912649165777074 0.885342869046619 1 1
0.379544190157149 0.367677411195378 0 0
0.748444107722066 0.724761581270851 1 1
1.01522734747412 0.984787911169852 1 1
1.11563883060533 1.08239369263472 1 1
0.919945065124843 0.891534793090098 1 1
0.771439333604738 0.750021669802491 1 1
0.877132838860056 0.85033187392405 1 1
0.770686197959523 0.746111538941155 1 1
0.711512405207764 0.688023799413818 1 1
0.760828715312512 0.737148381788305 1 1
0.744359966115966 0.723163711745878 1 1
0.844499563144861 0.819112298206138 1 1
0.950223371752375 0.923884876046899 1 1
0.712213931205827 0.691390221100127 1 1
0.78973075486468 0.766302825872176 1 1
0.848262514329862 0.823865252332198 1 1
0.951144531092608 0.923663184684917 1 1
0.827554142377341 0.804212537028085 1 1
0.955758471236164 0.928035327575047 1 1
0.820638796957022 0.796723380085039 1 1
0.915410181790511 0.889208960635821 1 1
0.804675031407841 0.779352097586698 1 1
0.863923801384238 0.839330346923918 1 1
0.724142505446095 0.702537932787223 1 1
0.705782271502701 0.684214248655694 1 1
0.633681826295717 0.615209862900081 1 1
1.0032872953026 0.97363463198578 1 1
0.78897012914825 0.76677124223816 1 1
0.825876333368922 0.801726798757964 1 1
1.00927019777721 0.977611473331836 1 1
0.71456997271477 0.693123232677611 1 1
0.663539880557782 0.644682730825773 1 1
0.666070056818336 0.64680932377975 1 1
0.832697097562105 0.80722352077469 1 1
0.700937485195717 0.679113465430877 1 1
0.763976486707518 0.740356883886798 1 1
1.07082341830042 1.0419235721523 1 1
0.781612052185363 0.760411534089466 1 1
0.906732579317071 0.878399142825739 1 1
0.910129639953692 0.884102419363055 1 1
0.825438576474583 0.80131700104398 1 1
1.11304722292213 1.08112300893972 1 1
0.767838325503454 0.74533794343991 1 1
0.847134392062466 0.821692225179809 1 1
0.924471828538061 0.895981809497836 1 1
0.957475000916348 0.928494396030603 1 1
0.796380942177403 0.775238452540502 1 1
0.76935052600253 0.74795744587183 1 1
0.848774058551652 0.823284967833597 1 1
0.657010843200066 0.638511005869247 1 1
0.880330877036019 0.854084172284509 1 1
0.682944524369352 0.663771617647045 1 1
0.848383430773334 0.823773796259881 1 1
0.74404246887811 0.721850683167298 1 1
0.817325854691513 0.790711194083481 1 1
0.811569283445033 0.786942602771338 1 1
0.708997368412208 0.687538478393457 1 1
0.708392929120508 0.681551272018355 1 1
0.915017597727793 0.885997916255981 1 1
0.785052811954317 0.761457068898359 1 1
1.01074862528225 0.978436176290374 1 1
0.679972349185014 0.658363408735841 1 1
0.76747053855566 0.74532695477666 1 1
0.876085883518107 0.850270313116437 1 1
0.886247832539597 0.858803430681597 1 1
0.848119194501486 0.823011253349183 1 1
0.851999758014994 0.828763282693848 1 1
0.907515786689988 0.881110727818649 1 1
0.975980786481127 0.943882960677769 1 1
0.905991640575439 0.87953692375533 1 1
0.897588617276986 0.867927045950241 1 1
0.748383889732298 0.728417894759561 1 1
0.850630991646675 0.827986729366549 1 1
0.933966118670721 0.9060267103731 1 1
0.803382719576169 0.781859615724654 1 1
0.980162704815659 0.952714538555296 1 1
0.69757903338931 0.677752630700996 1 1
0.848333156317048 0.823628499941138 1 1
1.0289335857356 0.999487300910777 1 1
0.661397532313809 0.644030036834302 1 1
0.813008558886519 0.787693763304443 1 1
0.720776437610182 0.700918914657362 1 1
0.592262863509536 0.574269257770235 1 1
0.668380099784422 0.649568995689765 1 1
0.445850671831814 0.432962110057515 0 0
0.57883887866465 0.562152229303752 1 1
0.798194453277334 0.773292636848776 1 1
0.896697812184554 0.867473361728905 1 1
0.742863744405998 0.72161021264228 1 1
0.844967160404078 0.822038228155209 1 1
0.683577384866102 0.663733721679388 1 1
0.819293843263261 0.794631009204366 1 1
0.954836350637615 0.92528352669143 1 1
0.842789964308109 0.819309280768204 1 1
0.527529483353003 0.511295604707624 0 0
0.955469975688274 0.927153573287221 1 1
0.730406211079486 0.711006885612914 1 1
0.763159574309207 0.740260693643409 1 1
0.704154239084045 0.682785942892892 1 1
0.98259781344527 0.954408254677404 1 1
0.773680835320148 0.751404761789836 1 1
0.669794970064165 0.651264819108687 1 1
0.64380622548451 0.623908617354464 1 1
0.868034726802958 0.842140741725873 1 1
0.923639656752526 0.896556020910416 1 1
0.847623274880956 0.821491211693057 1 1
0.837953924487577 0.811740681199547 1 1
0.810379299011606 0.786508476662116 1 1
0.728237214002842 0.708377774438458 1 1
0.817398931540513 0.78966648723527 1 1
1.10435185324791 1.06928904108268 0 1
0.814486111831718 0.789972593672194 1 1
0.93919740584576 0.912859998735695 1 1
0.662674371974857 0.64366372594531 1 1
0.659495251799866 0.640118986034125 1 1
0.682134199921605 0.663726649521761 1 1
0.622142656236937 0.604435058310413 1 1
0.693835745478 0.673815539509995 1 1
0.880944636112771 0.855121927413031 1 1
0.813650077325106 0.787096502430833 1 1
0.971742217126045 0.942952509469799 1 1
0.756219753011591 0.732915983310986 1 1
0.654412030833077 0.635608052696857 1 1
0.864032749683578 0.83997829550733 1 1
1.07891125527193 1.04833973419767 1 1
0.730163306157874 0.710838760133951 1 1
0.829274950193176 0.804903977095467 1 1
0.880584059467405 0.854044350741845 1 1
0.829752991987494 0.805398755594532 1 1
0.788249561897832 0.763236174870402 1 1
0.726555378763269 0.703873122617404 1 1
0.640590410085195 0.621935168962724 1 1
0.64991505922195 0.631845435324282 1 1
0.839931022424053 0.814068379724695 1 1
0.880767288347857 0.85488025981862 1 1
0.738958731487262 0.717396704636449 1 1
0.946325116879701 0.919151771853739 1 1
0.847101351352514 0.820638648927074 1 1
0.910405532248107 0.882561840043903 1 1
0.63182806342364 0.612042717002411 1 1
0.788568158141814 0.764939451648389 1 1
0.610024218057737 0.592266914447992 1 1
0.622287851447839 0.603571768540648 1 1
1.07731380205509 1.04735123094984 1 1
0.659838343571224 0.640233913618046 1 1
1.06857113303489 1.0341438350842 1 1
0.966725101432075 0.937747492256855 1 1
0.848995936950667 0.82287397732665 1 1
0.613350599279217 0.594885746559425 1 1
0.744483300085486 0.721697857416049 1 1
0.559287909164091 0.542369834180724 1 0
0.793619631946788 0.767914910835651 1 1
0.811488674960646 0.789372136402908 1 1
0.630900947834114 0.612103990496832 1 1
0.644227406593434 0.626156312656754 1 1
0.859574784135075 0.835627232743903 1 1
0.822871476689892 0.796544313472931 1 1
0.74378373435761 0.722601304785302 1 1
0.696245112037933 0.67498990838615 1 1
0.816613199734683 0.792318573467745 1 1
0.614520823769327 0.59418314617438 1 1
0.737687640791379 0.715597971619082 1 1
0.630166179388965 0.61263242096959 1 1
0.871723750065146 0.840969823155784 1 1
0.769329246195104 0.745068797244702 1 1
0.983758174330708 0.954470622173314 1 1
0.809368329090876 0.785557307005268 1 1
1.03305177516674 1.00310291604918 1 1
0.691806226016388 0.670271775306737 1 1
0.532179930084851 0.515981676566782 1 0
0.918821292394827 0.892096162826981 1 1
0.772584039576107 0.750462329184147 1 1
0.700032820520405 0.680870011159212 1 1
0.841450354635464 0.817062878505588 1 1
0.785264307407579 0.762241810778674 1 1
0.777926843706812 0.757105950404511 1 1
0.710669723634938 0.688324397357998 1 1
0.652324227186879 0.633700088397984 1 1
0.649995109661883 0.630169413928351 1 1
0.916192912376383 0.887810574128755 1 1
0.648420459287711 0.629753668865267 1 1
0.910215929711782 0.882420958528719 1 1
1.01910641072597 0.991613252739889 1 1
0.699759078247131 0.678926297708446 1 1
0.918121404992034 0.893256991190065 1 1
0.921090409347028 0.891547805131497 1 1
0.951717296943216 0.92521135925053 1 1
0.71396052770012 0.693469761447172 1 1
1.00747064262267 0.973466989914915 1 1
0.766053321778589 0.743952554784437 1 1
0.711698599414101 0.689733606982299 1 1
0.654333282293395 0.634513355580548 1 1
0.637935315998649 0.618788735346407 1 1
1.09193165333351 1.05722282057979 0 1
0.977348369276531 0.947477979262645 1 1
0.888813883986572 0.863027425643267 1 1
0.68630849651292 0.667378723178966 1 1
0.588501641512499 0.571672067684461 1 1
0.653468964514122 0.634607946331508 1 1
0.612318576321823 0.594030812356763 1 1
0.663269858954201 0.646505133210247 1 1
0.853680000149753 0.826839283845591 1 1
0.655819731671698 0.636367152455621 1 1
0.735683034652485 0.711613124802373 1 1
1.04190893888536 1.01345460228702 1 1
0.697015626446718 0.676793157008108 1 1
0.85122916184072 0.824792004205112 1 1
1.03965275777193 1.01143278715612 1 1
0.685280983025886 0.665192792785006 1 1
0.991379463714166 0.962259325385328 1 1
0.765643309898778 0.745606742767673 1 1
0.780394845601333 0.756866030510525 1 1
0.91804529965494 0.890760743239542 1 1
0.670503980240701 0.649369895298906 1 1
0.932580787749873 0.900441147322155 1 1
0.606370716560115 0.589288754932262 1 1
0.726341061778151 0.705465482457331 1 1
0.832527922560371 0.809463741464555 1 1
0.77623590862871 0.7513426918446 1 1
0.518076732041512 0.500989416615066 1 1
0.783792056707511 0.762708713002021 1 1
0.96632402783258 0.939362681878018 1 1
0.971999286801147 0.945081571266037 1 1
0.701246651923276 0.679074983798732 1 1
0.814014989437967 0.788940603862603 1 1
0.744261901292163 0.722213103877957 1 1
0.84900069398031 0.821170120705095 1 1
0.886681386734175 0.859007704311432 1 1
0.804417711394238 0.777008690721975 1 1
0.823223627934035 0.798260077966066 1 1
0.987904418374936 0.958285409094212 1 1
0.573118247696072 0.556234537720406 1 1
0.717837474049397 0.695982513179147 1 1
0.805420133020244 0.781846406106183 1 1
0.784591166060716 0.761851463562914 1 1
0.657819605504693 0.639932646199735 1 1
0.654075714265118 0.631683914481761 1 1
0.760661304771913 0.739248962070938 1 1
0.884439523828383 0.856701888142145 1 1
0.75313001302608 0.728894811445819 1 1
0.887486879755189 0.861801899683727 1 1
0.901488611788066 0.875340642602091 1 1
0.779985665425878 0.757116830450773 1 1
0.644457051023118 0.625219900180211 1 1
0.64567395431122 0.625480670880355 1 1
0.805108454081271 0.781962158530686 1 1
0.929039389525463 0.901653741399771 1 1
0.825513890782236 0.801298206323401 1 1
0.746371120915844 0.724174598952593 1 1
0.742405178347779 0.718617482300174 1 1
0.901804707053508 0.874384350792585 1 1
0.954655449700442 0.928782732130215 1 1
0.654451541714045 0.636035279921716 1 1
0.946521081691581 0.919916550567503 1 1
0.697005600467394 0.677875540189646 1 1
0.688515704326814 0.669251189546291 1 1
0.948722746716699 0.919462689165708 1 1
1.07748437299561 1.04408941937869 1 1
0.788827731595066 0.765108929641278 1 1
0.624133597409108 0.60513230292464 1 1
0.599129603758815 0.580724359848822 1 1
0.860377025084057 0.83705427223481 1 1
0.714335076702086 0.691538884331555 1 1
0.848577897108468 0.825646152494606 1 1
0.805363903640183 0.782438577533861 1 1
0.843476969607764 0.817483262118395 1 1
0.713416741595173 0.691476172775694 1 1
0.724229917583257 0.703202894320521 1 1
0.745253392613873 0.722503608498112 1 1
0.521875757123866 0.505575199392153 0 0
0.922733612477967 0.897174070387625 1 1
0.798565264131722 0.775159684261116 1 1
0.883889391767409 0.857606972830191 1 1
0.665115002599007 0.647944179491694 1 1
0.736219145164073 0.715027818700759 1 1
0.811498868059289 0.7852011627378 1 1
0.657568675404946 0.639856149034374 1 1
1.02049902660392 0.991843080057736 1 1
0.878909996890598 0.855621104584496 1 1
0.652677604560816 0.631969244708877 1 1
0.620696714133516 0.60412162241034 1 1
0.71515082905965 0.695331794328114 1 1
0.85760580057938 0.831367582833047 1 1
0.897790963761603 0.867385823065853 1 1
0.911986917630667 0.885645289277949 1 1
0.822547934735349 0.799077824682734 1 1
0.783486566275522 0.757943089077561 1 1
0.651537253059129 0.629134491090381 1 1
0.906466550648639 0.882784177817562 1 1
0.804128817582871 0.780872669898884 1 1
0.755601807435786 0.732542963897752 1 1
0.729318938974085 0.711053833549275 1 1
0.715077769545464 0.691031697087533 1 1
0.844145559240616 0.817759954459747 1 1
0.795157655566154 0.772127571167153 1 1
0.827447794852349 0.804450707812452 1 1
0.911313711737666 0.881944107663909 1 1
0.820903601875404 0.796987629995137 1 1
0.718452821551654 0.698097473540215 1 1
0.856260721573955 0.830154982568989 1 1
0.856996980256781 0.82988562084926 1 1
0.811940870317907 0.786140310402047 1 1
0.999507046278225 0.970698260668678 1 1
0.517718913839805 0.503731332631377 0 0
0.737893531787308 0.715946298724115 1 1
0.883804927811291 0.858690754509309 1 1
0.859765894916051 0.833944614003994 1 1
0.674334937759704 0.651429242394103 1 1
0.528700967234635 0.513984892159167 0 0
0.600195108423748 0.584192440473024 1 1
0.743961082593135 0.724034574723649 1 1
0.862692326513727 0.837646817518421 1 1
0.799980485004881 0.775526383475886 1 1
0.74463782386922 0.723111839221809 1 1
0.612858211697131 0.594086452645379 1 1
0.637470780429621 0.618226414850243 1 1
0.64718651122162 0.627881911543839 1 1
0.965873742167403 0.938212782367426 1 1
0.815052114205977 0.791008303296759 1 1
0.972939485267435 0.94509327599235 1 1
0.649602667849122 0.631366255833241 1 1
0.844946321743153 0.819726228612342 1 1
0.472170414108623 0.459064411684157 0 0
0.705122709242986 0.683740336906796 1 1
0.917879742844789 0.891006263310564 1 1
0.771414385705421 0.749179691298272 1 1
0.916470547602929 0.889163149149965 1 1
0.867846789090396 0.8415989374984 1 1
0.811993109530478 0.786292032478773 1 1
0.89390006235929 0.864913901269957 1 1
1.18931477236236 1.15346864418294 1 1
0.718131518601594 0.692194610306199 1 1
0.918565009948105 0.892211312004685 1 1
0.704961993894274 0.684170759987487 1 1
0.928338978362867 0.901623240809145 1 1
0.892555630654138 0.867397905179598 1 1
0.787998602560368 0.76547112244573 1 1
1.09952463078951 1.06359818721041 1 1
0.777188517220957 0.755801941017559 1 1
0.804143441471306 0.781915452519294 1 1
0.927094757251766 0.901420468859088 1 1
0.745559177650637 0.72338703364998 1 1
0.806824472580225 0.784014973249355 1 1
0.657329925213838 0.637466897744876 1 1
0.770345734482623 0.745413537927587 1 1
0.890860876351966 0.863558798913904 1 1
0.728988199771499 0.70714096053507 1 1
0.589799293527401 0.572285050259139 1 1
0.858517612867842 0.830499009319901 1 1
0.969170010670801 0.943552622786816 1 1
0.803773914927815 0.781317501832923 1 1
0.472252363311716 0.460490702794641 0 0
0.798448912116733 0.774173498293537 1 1
0.671965195784354 0.649864012419318 1 1
0.708984234825517 0.685947457949782 1 1
0.705522465400025 0.684564647362744 1 1
0.902751157475934 0.875837970074024 1 1
0.625700855429551 0.606274895251326 1 1
0.645482832288815 0.626391853447991 1 1
0.962285617967334 0.933124726416068 1 1
0.848791152428767 0.823511454759446 1 1
0.917501043980893 0.891824582428736 1 1
0.798052754474327 0.774186010025609 1 1
0.974988865501034 0.945555829288634 1 1
0.734949733192652 0.713785144493514 1 1
0.78798148810663 0.766207539400478 1 1
0.880758244531543 0.853721846828326 1 1
0.673236872920027 0.651917404033443 1 1
0.839715599582984 0.815142830844229 1 1
0.835291428187425 0.810659776804488 1 1
0.849742768804054 0.826457228255762 1 1
0.950166240389987 0.921966405796152 1 1
1.00219662366741 0.973089278737212 1 1
0.828067433385197 0.803942237949107 1 1
0.669724323048506 0.651968869247227 1 1
0.803314926349586 0.777570476887981 1 1
0.82236532799652 0.798538730760042 1 1
0.639389875217507 0.619392061594224 1 1
0.624999010847513 0.608107830627594 1 1
0.766151308779432 0.741899823367263 1 1
0.71137189375372 0.690624303338767 1 1
0.762129870919499 0.740655712405681 1 1
0.953152398770766 0.924367407672186 1 1
0.924930102997644 0.897231216071454 1 1
0.884520283007873 0.856819013680036 1 1
0.895313425357394 0.868550546404483 1 1
0.713170647958666 0.692903734945525 1 1
0.851127297293248 0.828140667705523 1 1
0.926532948304289 0.900007186514553 1 1
0.747065416777428 0.725205675822228 1 1
0.794238250783858 0.768321131795024 1 1
0.827186968641939 0.802601971684395 1 1
0.7782500277851 0.755759379198215 1 1
0.799386229952494 0.776557265853064 1 1
0.747609862755874 0.724852101619377 1 1
0.744887707403143 0.723349562913918 1 1
0.985695702401187 0.954190483741472 1 1
0.751836531962634 0.728876484369664 1 1
0.897318253770462 0.867606238194401 1 1
0.586765996933813 0.570061735118757 1 1
0.710711281285923 0.689320177922577 1 1
0.774774560702343 0.753964248323629 1 1
0.59199564009125 0.573531989647254 1 1
0.660057469133994 0.641215067359123 1 1
0.781521133754939 0.758372970834796 1 1
0.852538940050415 0.825776495513544 1 1
0.842272455255597 0.817299090132328 1 1
0.786150724634852 0.764413383816135 1 1
0.876498726926324 0.850831289104145 1 1
0.953553282873538 0.925227754861105 1 1
0.606126393386857 0.585003190785164 1 1
0.641689241199048 0.621438684080313 1 1
0.833384700372633 0.805404817213585 1 1
0.74538748937837 0.724695507296999 1 1
0.98912549293819 0.960226739249984 1 1
0.841380702355229 0.816672480935753 1 1
0.738333206811905 0.715717313151253 1 1
0.78570556736372 0.76264914912882 1 1
0.877703220878808 0.851156360907281 1 1
0.706428665723498 0.687481805316906 1 1
0.837467896345814 0.81161728250096 1 1
0.795121269699298 0.771216527585848 1 1
0.8397639318367 0.817198069651153 1 1
0.708068168453268 0.686858458685344 1 1
0.693006151319498 0.670610791352743 1 1
0.717003145667117 0.697163127382112 1 1
0.860505534965733 0.834056382974021 1 1
0.714311931259126 0.691441138657689 1 1
0.756310129050116 0.736149921775479 1 1
0.886611829835726 0.860275909773803 1 1
0.78252691318638 0.758249442672662 1 1
0.965009859859337 0.938845285247299 1 1
0.821229380107626 0.796150269922808 1 1
0.834092914102867 0.807781641449522 1 1
0.820582796710474 0.797912421445114 1 1
0.852331704830703 0.827812646407825 1 1
0.758356616318837 0.734911133849784 1 1
0.905291565377323 0.880223657197334 1 1
1.0291748262132 0.996872762474762 1 1
1.11644278706384 1.08179960864499 0 0
0.746920184999572 0.724862783416198 1 1
0.710166410644774 0.690389334255891 1 1
0.639022141000082 0.619263224585911 1 1
0.83140880336058 0.807655397020658 1 1
0.97491361048171 0.948028402499977 1 1
0.879600504585413 0.855068075508078 1 1
0.678398925399504 0.658131056721673 1 1
0.863159345399284 0.839728291553013 1 1
0.746629153310326 0.725708495501639 1 1
0.909336005843714 0.880445631259492 1 1
0.620686081636225 0.602719006208471 1 1
0.727885393061069 0.708941476050263 1 1
0.820658113339613 0.795724074240411 1 1
0.742363514694282 0.718095303657516 1 1
0.627778495872125 0.608790888642015 1 1
0.801581692219052 0.778002624156837 1 1
0.536361007329351 0.521297115317751 0 0
0.551270712900383 0.535672360230136 1 0
0.907643461978468 0.881237390531042 1 1
0.722443618134408 0.700949414974097 1 1
0.787981841716974 0.763517168946655 1 1
0.808529664782828 0.784623369170389 1 1
0.661700906055603 0.642454609084848 1 1
0.769702561229636 0.744411006226843 1 1
1.16617303710266 1.13264394607781 0 0
0.774921502453331 0.753551103920264 1 1
0.888476671299285 0.862678765343947 1 1
0.692437146704389 0.672030537515226 1 1
0.686608958119872 0.665768586039825 1 1
1.01113938267911 0.97789884877507 1 1
0.710519427484607 0.691073225092674 1 1
0.720969381343013 0.696497357127941 1 1
0.890193276703574 0.866075434116638 1 1
0.734481767553173 0.713922931566835 1 1
0.783067366714683 0.762197394288552 1 1
0.890855276283366 0.865399454842943 1 1
0.687514871535502 0.667955258550485 1 1
0.702853942201447 0.681637754549631 1 1
0.853939126003192 0.831712561632375 1 1
0.939765189527942 0.913136176655863 1 1
1.00386107466004 0.971646094068041 1 1
0.708940081095903 0.688246734665387 1 1
0.676095549376675 0.652517817905297 1 1
0.687227385122381 0.666093388643257 1 1
1.00058029492127 0.968763041746051 1 1
0.691420585545286 0.670652891982802 1 1
0.942458008609077 0.915080633028764 1 1
0.565849113673194 0.549242592667046 1 1
0.992229443127572 0.964130903145954 1 1
0.687633974859785 0.669660625212617 1 1
0.850145702380512 0.824073972673386 1 1
0.709833408793138 0.691008951861469 1 1
0.863290913375241 0.836746164409321 1 1
0.892960944825089 0.866651764467009 1 1
0.712776037960829 0.691645396676669 1 1
0.664197087978406 0.644885600640354 1 1
0.751048354935758 0.729110274957758 1 1
0.992409376092081 0.962484070264284 1 1
0.559159839739924 0.540748948350717 1 1
0.882868512327408 0.854298438365627 1 1
0.902712231026009 0.877026105896433 1 1
0.768022359312229 0.746117025263086 1 1
1.00809925377792 0.980092866127947 1 1
1.35740012237834 1.31624557394921 0 0
0.700925640224573 0.680448083831498 1 1
1.04948983243283 1.01479824090092 1 1
0.76767967144987 0.743472186736704 1 1
0.904856935017055 0.875849698730836 1 1
0.654144962926636 0.637442805262001 1 1
0.740028926755302 0.718178103433233 1 1
0.821397145443854 0.798442441086405 1 1
0.821390956297353 0.797747455110265 1 1
0.941760861956812 0.915335082114835 1 1
0.680743262000993 0.661354813325363 1 1
0.749792203229636 0.727120665678944 1 1
1.13231750381898 1.09586072771753 0 0
1.03520623929321 1.00586635480943 1 1
0.768374323848523 0.74527423499919 1 1
0.712817488417255 0.692168646473398 1 1
0.672724030117843 0.655133116650849 1 1
0.91321573051783 0.88449142883828 1 1
0.676092311291184 0.656634883701014 1 1
0.760984039754315 0.73722654304494 1 1
0.903503866643799 0.874333070561187 1 1
1.11163527209629 1.07591369554385 1 1
0.917687042436142 0.889536010646282 1 1
0.915330864222718 0.888041847478439 1 1
0.906193307653041 0.878238266209661 1 1
0.865724226785093 0.83950131842058 1 1
0.942492378437362 0.914826594326327 1 1
0.658452538086027 0.639615260710508 1 1
0.829115021918904 0.804039422659829 1 1
0.875210927450056 0.849072449515508 1 1
0.784069423930548 0.762167565764863 1 1
0.868291269110758 0.842329268601998 1 1
0.886578132441269 0.861054339909332 1 1
0.733968450043852 0.71421850400491 1 1
0.900565799498559 0.871383697930514 1 1
0.713784979344816 0.691572879765661 1 1
0.886026997793365 0.860581061338523 1 1
0.776046288042651 0.752883402610843 1 1
0.822200200607581 0.798042789362716 1 1
0.725591247603812 0.702376549359613 1 1
1.05454412631551 1.02503090115433 1 1
0.693555891026409 0.673289447896339 1 1
0.602030300406111 0.58351942736656 1 1
0.725212860629568 0.701856110997048 1 1
0.625670032380545 0.608391102633158 1 1
0.75148455171407 0.730914611548643 1 1
0.865569472455518 0.839391075994877 1 1
0.693219368236998 0.672053267496896 1 1
0.641781890145326 0.622826315047413 1 1
0.860487651272294 0.83688124457958 1 1
0.735736972026571 0.714414998935495 1 1
0.750806080188564 0.727703016011399 1 1
0.744008012285317 0.723191117125921 1 1
0.924675102069415 0.898745629183942 1 1
0.781738479183822 0.759180687557728 1 1
0.800625366405941 0.777602526572012 1 1
0.711622358396211 0.689570760088473 1 1
0.960510900737853 0.932262034379635 1 1
0.91952123195687 0.890735370313578 1 1
0.879340470145443 0.851664065157239 1 1
0.856759730700704 0.831153847059246 1 1
0.763017444046611 0.740486354291458 1 1
0.54620135089795 0.530543178270501 1 0
0.895029183186693 0.868573550137996 1 1
0.833829148558637 0.808901817956915 1 1
0.878637616328474 0.852413314112125 1 1
0.79978162998887 0.777690422443228 1 1
0.799207282961561 0.774484955166854 1 1
0.837765879976721 0.814445143757039 1 1
0.586612520066614 0.568873450732726 1 1
0.714123226016022 0.693109025399612 1 1
0.52789921815994 0.513727326162612 1 1
0.814908904593799 0.79064358424353 1 1
0.696634711668123 0.675921472632418 1 1
0.822836076750949 0.798769366228736 1 1
0.936543946616123 0.910060687755993 1 1
0.862325948220107 0.836859479533392 1 1
0.553736256728169 0.539421481355846 1 0
0.780054089135188 0.755621698774503 1 1
0.693896288749173 0.671504533198662 1 1
0.726478218729481 0.705458563896461 1 1
0.641790190948704 0.62206215019519 1 1
0.835686866029198 0.811127262417914 1 1
0.931072361378575 0.903435889349522 1 1
1.04755053948862 1.01336342349066 1 1
0.798534763232772 0.775719575690689 1 1
0.879319505026824 0.8537127117095 1 1
0.874654163894532 0.848776507099872 1 1
0.882502871376084 0.854332777869341 1 1
0.860939712183791 0.835744249723088 1 1
0.92755945211647 0.896528400241437 1 1
0.535136906050679 0.520212370148612 1 1
1.12323174646778 1.08887518969404 1 1
0.549457071944224 0.532517453159629 0 0
0.8895270215439 0.863277632900851 1 1
0.982104979099717 0.951164807626415 1 1
0.800249955626163 0.774058625738206 1 1
0.963778644890113 0.933912174773955 1 1
0.879863264229953 0.854993129951827 1 1
0.731033076167802 0.710024007658881 1 1
0.935117928415297 0.90713262920554 1 1
0.823911914477096 0.800889251634068 1 1
0.839087827625088 0.814339958889825 1 1
0.938185244186133 0.909079880816618 1 1
0.712359949822133 0.691997765975567 1 1
0.735356564859688 0.713461112291563 1 1
0.636386311776412 0.617718737498182 1 1
0.593627591519797 0.575786105125579 1 1
0.894725028687048 0.868074443506092 1 1
0.705933408860589 0.685058699684595 1 1
0.958108128727343 0.929775044945112 1 1
1.00464541873684 0.976076320723338 1 1
0.825548309407135 0.798140288335648 1 1
0.673963938523134 0.651721675703633 1 1
0.943339241805257 0.916002493011072 1 1
0.675409805235438 0.65463486368785 1 1
0.750766594709145 0.725362652499977 1 1
0.940794973650006 0.911346527744491 1 1
0.610732741487278 0.59335713315077 1 1
0.953341755961601 0.924181394874219 1 1
0.902901877749285 0.876260993446855 1 1
0.702273675055001 0.68530088313982 1 1
0.85649211714691 0.830623823731928 1 1
0.778853602891149 0.753481989568847 1 1
0.83653146837547 0.812168881115774 1 1
0.70588994883292 0.685177324221654 1 1
0.754936181697142 0.731456335759928 1 1
0.737371802501656 0.714226311340248 1 1
0.836946768479419 0.812124368224246 1 1
0.725755844536576 0.70478574172011 1 1
0.848950723916545 0.824647297597709 1 1
0.937395619996975 0.911813185589443 1 1
0.832821238217705 0.806599083765635 1 1
1.06725868378958 1.03421462111836 1 1
0.875801543662214 0.849436070090031 1 1
0.671909680049065 0.649917352722422 1 1
0.752881079476865 0.72887224949326 1 1
0.797029061148419 0.771570893361698 1 1
0.83210885669392 0.805100663897306 1 1
0.764909457415442 0.743749406564003 1 1
0.83483800979677 0.812349452264112 1 1
0.735689844001987 0.71421427531872 1 1
1.10153005474921 1.06958892440636 1 1
0.681835944070574 0.661502229297004 1 1
0.781509844693693 0.759743937037247 1 1
0.689401750873332 0.669635956126056 1 1
0.723910759771388 0.70404736053721 1 1
1.17701948204578 1.13948196919712 0 0
0.838555033608624 0.814559909306312 1 1
0.803205618133873 0.780610483827185 1 1
0.864988894601386 0.840708927589709 1 1
0.704651075862845 0.68268366129561 1 1
1.37048213476771 1.32753469193219 0 0
1.15602120349746 1.11951095629418 0 0
0.846418112748146 0.822461030765824 1 1
0.906167840658137 0.878637514963388 1 1
0.881240248012261 0.854102745502445 1 1
0.761181741391345 0.738908993930254 1 1
0.895913749956695 0.87102860732137 1 1
0.57887960042589 0.561563497410034 1 1
0.767161637719501 0.743158300529336 1 1
0.855339739553576 0.828902676363107 1 1
0.79342255908022 0.767372473819004 1 1
0.747609656844897 0.723009166899368 1 1
0.636500633364701 0.618174493057773 1 1
0.781940027162276 0.760648532137358 1 1
0.570839786976338 0.55260098602948 1 1
0.761916668316257 0.737351708470505 1 1
0.610341250686798 0.592948618983266 1 1
1.07672983215452 1.04499651547478 1 1
0.918789881829427 0.89257281786038 1 1
0.74959836988827 0.726184989500732 1 1
1.06398308102895 1.03493631816241 1 1
0.798331755020525 0.771867972060182 1 1
0.766044316872717 0.746156425207586 1 1
0.644399433317502 0.624331504488345 1 1
0.828362299482929 0.805032468773314 1 1
0.831772583181529 0.807558375596023 1 1
0.583526991088104 0.565843663167515 1 1
0.804627305265489 0.781475572641599 1 1
0.801098349187095 0.779065890934738 1 1
0.814003022506401 0.789937101250059 1 1
0.628432163652897 0.610469303649585 1 1
0.852337373934409 0.827896149057177 1 1
1.01548145595697 0.98492135104884 1 1
0.84239064595528 0.818975730569377 1 1
0.759368387150793 0.739119216388272 1 1
1.19900064279967 1.16238819258686 0 0
1.03466802786452 1.00468934456603 1 1
0.929437399121065 0.901324267266309 1 1
0.922147977715978 0.897702347667661 1 1
0.979562384657286 0.950194421451254 1 1
1.03294044893196 1.0012359913235 1 1
0.659252315969676 0.640663866281502 1 1
0.746396907814434 0.723610375178188 1 1
1.00236576942868 0.973947889835987 1 1
0.60234014435482 0.584411877243379 1 1
0.775787388350112 0.751190665992228 1 1
0.818698112317993 0.794862287056673 1 1
0.867656109871312 0.844509095325451 1 1
0.883917841059328 0.858203166661435 1 1
0.800857793261772 0.774786268065276 1 1
0.741213392817597 0.71554022390373 1 1
0.855501157349214 0.83021297154683 1 1
0.768570358281313 0.745019600752804 1 1
0.809448121601111 0.786388031749426 1 1
0.883387486826424 0.85586051397045 1 1
0.686991478747954 0.666223336257303 1 1
0.713758433444708 0.693651211826051 1 1
0.873696492055169 0.848792727547406 1 1
0.712035089803684 0.689044606341229 1 1
1.1115407219342 1.07779000174835 0 0
0.601780542500446 0.583197286785972 1 1
0.903970873541547 0.877794117482049 1 1
0.6712539299086 0.651456694224852 1 1
0.874607654641088 0.848794647702327 1 1
0.860419644371827 0.834440198962313 1 1
0.72224414855203 0.699488892500503 1 1
0.477679502928461 0.462360876744688 0 0
0.842274741423776 0.817865931047505 1 1
0.734437286298824 0.713334914977156 1 1
0.912564944304103 0.883110797478449 1 1
0.770932032911071 0.745969591363962 1 1
0.882977567280122 0.857350838596741 1 1
0.822770678233249 0.796889753842061 1 1
0.74685545532944 0.727504086058943 1 1
0.643269539204494 0.623204352765742 1 1
0.719816933887759 0.699218240393826 1 1
1.01685510689767 0.985846314813778 1 1
0.855225307897643 0.82760255486006 1 1
0.935269132642298 0.908862896184511 1 1
0.972014657274964 0.943537066695275 1 1
0.612042602155272 0.591907584052572 1 1
0.634070942300693 0.616383879161012 1 1
0.77097980248921 0.748166470080855 1 1
0.847677642218692 0.823902381478599 1 1
0.787733228109734 0.763720344197784 1 1
0.929484368951517 0.901223194415204 1 1
0.917914303767711 0.892038130216792 1 1
1.07084714964946 1.03860865135751 0 1
1.0955081415228 1.05940604548037 0 1
0.663890871749813 0.644809678713366 1 1
1.18332417552 1.1483506613636 0 0
0.835198017034848 0.809222671189462 1 1
0.685118370532936 0.667594422869231 1 1
0.986478219532402 0.95565001794557 1 1
0.706839299012935 0.684988413656435 1 1
0.724823718567704 0.701303663683385 1 1
0.916666873718222 0.887774008434249 1 1
0.763445169457168 0.7382920185913 1 1
0.8965786487945 0.869448563199115 1 1
0.832765864160169 0.809875832175582 1 1
0.820617643462403 0.794791161748246 1 1
0.894633120419733 0.867122844408022 1 1
0.737214410292453 0.716481692841949 1 1
0.554195199776943 0.538777897204088 1 1
0.923476295608461 0.898525986192463 1 1
0.812306018818505 0.787651126813957 1 1
0.817834543498069 0.7904275080534 1 1
1.02064219425676 0.989262274622039 1 1
0.673220125606096 0.651929280106043 1 1
0.609289969125629 0.590936468886361 1 1
0.78649410817498 0.76239214055788 1 1
0.742446414267495 0.720230320510486 1 1
0.836017374090684 0.811704542748644 1 1
1.07303521441903 1.03896395050766 0 1
0.835109427611028 0.8085405553772 1 1
0.743449115029104 0.71997289578553 1 1
0.872556620971299 0.847145159940844 1 1
0.787653197155793 0.763399595198371 1 1
1.06592792039955 1.03572532891617 1 1
0.69374148652363 0.67126598369193 1 1
0.737813737216127 0.715407269045751 1 1
0.984245000316303 0.955396050734781 1 1
0.904194486915441 0.877227197780202 1 1
0.848637317508548 0.823311775136708 1 1
0.745310324360686 0.724325382563991 1 1
0.628671957891135 0.611149630623494 1 1
0.965854683955369 0.936433704816183 1 1
0.704499670179454 0.682980709747226 1 1
0.680880267469192 0.661308464348328 1 1
0.955344798501289 0.927869143817982 1 1
0.470981618798661 0.45653682426061 0 0
0.843132337170289 0.817720097421852 1 1
0.799717823335249 0.773783543393838 1 1
0.734080083264605 0.710367417023939 1 1
0.735500673671016 0.709776855722073 1 1
0.869100341414735 0.84102717357739 1 1
0.84651973809088 0.822895594145525 1 1
0.830178063564018 0.805897506266074 1 1
0.766661951357505 0.742436134021678 1 1
0.79347951240313 0.769961955090503 1 1
0.822057825006409 0.797141205142708 1 1
0.954680639910462 0.925450892250486 1 1
0.769695650882575 0.74674530929137 1 1
0.95107823306019 0.922248039980627 1 1
0.77528496578334 0.752169042030581 1 1
0.6410419811381 0.622154679542248 1 1
0.714676271197859 0.692964194866729 1 1
0.715620666447012 0.694440325452207 1 1
0.568571464435013 0.550801313205444 1 1
0.826584850382939 0.802130792166975 1 1
0.857771128353077 0.830742635404141 1 1
0.713211858865975 0.69223494909579 1 1
0.972383863776327 0.944384652247509 1 1
0.746572580607868 0.724385281794465 1 1
0.644919776210837 0.625155589465623 1 1
0.913394756366822 0.886517089028678 1 1
0.699298304360062 0.679625719263885 1 1
0.790610238197605 0.766345014192998 1 1
0.735726537023568 0.713956951331439 1 1
0.755225068676843 0.732886563240973 1 1
0.77845876947197 0.755458779486379 1 1
0.754703201484505 0.728998407997024 1 1
0.780194509473222 0.756492821599445 1 1
0.617989217960403 0.597197142916872 1 1
0.852801279891601 0.828432953738132 1 1
0.825791283934567 0.80164961977429 1 1
0.747209392356163 0.72344442223384 1 1
0.942132056246166 0.914988330222255 1 1
0.921922484581459 0.895170774927324 1 1
0.92244098425891 0.894461783714536 1 1
0.899457338656941 0.875108627969164 1 1
0.782734221948287 0.760441918836659 1 1
0.70798441100648 0.687160051671391 1 1
0.688906939395232 0.668884802148166 1 1
0.930243699848192 0.904083427419124 1 1
0.777404531050698 0.755158280396312 1 1
0.698201306868882 0.67659971861996 1 1
0.769723724049524 0.747643940134327 1 1
0.874275359358787 0.850074281893102 1 1
0.931595272664822 0.90430508689036 1 1
0.738714694922815 0.716433228175253 1 1
0.785025512874311 0.761392928215689 1 1
0.664754395034451 0.644968802694783 1 1
0.528271081700828 0.514377018769284 0 0
0.744657991369294 0.723504292762634 1 1
0.818681061967298 0.796298260488561 1 1
0.763618293954213 0.740273523969947 1 1
0.931824809749713 0.90717184383241 1 1
0.892968846150955 0.867767774109492 1 1
0.839830162715003 0.81436853366915 1 1
0.891417477281438 0.866240339682806 1 1
0.730552885776057 0.707469506090817 1 1
0.649527732554207 0.631499705786318 1 1
0.728593848884856 0.708693138983041 1 1
1.06340906089489 1.03125060433254 1 1
1.15405454563369 1.11876718270751 0 0
0.642121375632729 0.62158727553969 1 1
0.917268923143446 0.892713688045374 1 1
0.723935299989536 0.699682682960182 1 1
0.708115515604073 0.687117565536195 1 1
0.814636378223264 0.792970877353789 1 1
0.496705063592248 0.482086704519065 0 0
0.956703379600674 0.928302800541971 1 1
0.705499405029074 0.686477135146777 1 1
0.79982535993104 0.776226424140702 1 1
0.807723944726958 0.781954332907949 1 1
0.838660505380597 0.814303602772397 1 1
0.741088572589384 0.71941493461881 1 1
1.00704553565842 0.97676929966985 1 1
0.836227123117645 0.812849051943505 1 1
0.841988938037064 0.816147551775625 1 1
0.667928199619844 0.646862099944701 1 1
0.627348879458979 0.608264068694429 1 1
0.91408552248579 0.885164285371963 1 1
0.836215333274607 0.81186350998908 1 1
0.829014092754803 0.804436700283317 1 1
0.673064072528614 0.653326201296643 1 1
0.802386849910937 0.777634447500166 1 1
0.776319527888423 0.753830780917478 1 1
0.920907851433226 0.893231471303626 1 1
1.00318349808177 0.973477440750294 1 1
0.815513083739317 0.790428245876162 1 1
0.766422535571306 0.745103962872294 1 1
0.64127600192824 0.623414522760826 1 1
0.808514535307693 0.786892183469135 1 1
0.742414695783468 0.718468965058408 1 1
0.716061918733688 0.695367025056018 1 1
0.572330546967899 0.555483662520261 1 1
0.590115970749506 0.572253428760753 1 1
0.790531308892293 0.766363190044687 1 1
0.925574600141732 0.898001394363896 1 1
0.781321202938077 0.757571895424585 1 1
0.508398979469156 0.493249339738989 0 0
0.692839885892514 0.672182029119708 1 1
0.981946213896205 0.955632398457535 1 1
0.783462239721691 0.759890813184759 1 1
0.851928986201742 0.826819343513023 1 1
0.776372874054735 0.754586908624411 1 1
0.999052260657972 0.971291453676445 1 1
0.71394192179517 0.693401390656731 1 1
0.655690848620451 0.636669741093651 1 1
0.702226345878468 0.682441146638717 1 1
0.701462122936583 0.679855989445116 1 1
0.871440526428609 0.8440340262818 1 1
0.762186756443484 0.739137183168767 1 1
0.847611732480258 0.820094337774973 1 1
0.697332230091468 0.677798020880229 1 1
0.749507069437578 0.728209479651264 1 1
0.513889432158779 0.498466903281098 0 0
0.444389828827041 0.432263186188616 0 0
0.687439807694317 0.665884103534811 1 1
0.800452065376713 0.777257128848185 1 1
1.01867803080913 0.990162361312124 1 1
0.696831365079171 0.67706932482108 1 1
0.871174386951346 0.844943144567258 1 1
0.927412599612663 0.902441839750789 1 1
0.714626559277953 0.693279144441193 1 1
0.912066955913591 0.884721263072926 1 1
0.846783874831043 0.822456542380491 1 1
0.664217770105886 0.642997250995919 1 1
0.602860733822695 0.583858772724441 1 1
1.13218532037753 1.09926144108564 1 1
0.811681736972729 0.788393271692122 1 1
0.627912841292386 0.608567238673281 1 1
0.828587773819859 0.803521217982828 1 1
0.798290933363537 0.774983590107601 1 1
0.782827158127393 0.758224470292804 1 1
0.94411301164884 0.919038104166559 1 1
0.929127462878628 0.901696033304109 1 1
0.695436481682717 0.672753832853999 1 1
0.925545715775673 0.894798865194757 1 1
0.984159642117928 0.95472791788517 1 1
0.900406597153238 0.873851818638818 1 1
0.792586244589531 0.77108830531919 1 1
0.989593441688991 0.960098733302917 1 1
0.865118073377028 0.839847282339387 1 1
0.946222254162374 0.91658888064683 1 1
0.795865361032705 0.770338880391423 1 1
0.665546870381962 0.646053252273973 1 1
0.666357592230434 0.648024383782833 1 1
0.751705243145184 0.729230969313483 1 1
0.369608169827294 0.358125938009971 0 0
0.842553191123699 0.8152134257051 1 1
0.839729793521226 0.814001084519001 1 1
1.15715926492476 1.12070791350226 0 0
0.828995313678592 0.800838655626828 1 1
0.664441876227938 0.644918500433106 1 1
0.854063989703575 0.829360150775935 1 1
0.79284743708651 0.76961115770516 1 1
0.863659823110633 0.839372285005916 1 1
0.651252402072811 0.628942807859307 1 1
0.980056220251584 0.951746651125008 1 1
1.02047978219044 0.987093851630861 1 1
0.786195137734133 0.762971715275014 1 1
0.851243456361142 0.825599492759137 1 1
0.676334899383876 0.657546422550176 1 1
0.967912185816858 0.93713827740868 1 1
0.821201641894249 0.796854187598039 1 1
0.516351241047978 0.498826589332172 0 0
0.638238148239457 0.61980255131937 1 1
0.845166426014646 0.822093419507604 1 1
0.87408031820295 0.849711996854891 1 1
0.907499039753617 0.880116137912827 1 1
0.670829612888192 0.652559617664342 1 1
0.750908877032493 0.728874956108709 1 1
0.845283296633679 0.819896101295351 1 1
0.553360332142459 0.536629524164952 1 0
0.875055819347737 0.848640225112645 1 1
0.419365773480643 0.40723522330638 0 0
0.678472328946825 0.657913258058946 1 1
0.678999816480742 0.6590275400878 1 1
0.541106391704015 0.524312839413618 0 0
0.951344256016368 0.922596006639201 1 1
0.665012018037369 0.645003364529718 1 1
0.835564340077724 0.809971602150417 1 1
0.663281826985109 0.643586407668358 1 1
0.508794699151354 0.493315463673639 1 0
0.558402083153265 0.543165345353578 1 1
0.67685454211427 0.657725264435569 1 1
0.866187860298209 0.837228683848949 1 1
0.699991988291286 0.677512510792113 1 1
0.651023557788702 0.629532306616879 1 1
0.625295073422618 0.607923708196072 1 1
0.6967408407592 0.676341517311448 1 1
1.14007947641702 1.10554944692376 1 1
0.819623007167358 0.798026717927673 1 1
0.860897043245243 0.836463215626828 1 1
0.590602809051191 0.573223608876756 1 1
0.616128747136809 0.597693822038773 1 1
0.56389939858539 0.547814251190993 1 1
1.07547743563776 1.04628932710931 0 1
0.902302305382274 0.875476870505725 1 1
0.739687032977873 0.719762717431894 1 1
0.846263032122712 0.820552753690232 1 1
0.946226775781477 0.917873706277953 1 1
0.863558465109511 0.83939400424984 1 1
0.626114074929962 0.607748482300211 1 1
0.730586755304507 0.709151948137391 1 1
0.707405066376082 0.686585758619378 1 1
0.746851017349416 0.726034747596836 1 1
0.770712899478854 0.747850075569496 1 1
0.936184406109593 0.908037760153828 1 1
0.661415095033284 0.640554145885135 1 1
0.840018981545445 0.814892088822428 1 1
0.746181502149019 0.724489640326918 1 1
0.831779586886291 0.806700544790254 1 1
0.876291002142658 0.851643603699392 1 1
0.584142262821193 0.56671271149416 1 1
0.742645450615109 0.722468329084476 1 1
0.653388065505086 0.635717574925082 1 1
0.720369208339509 0.701101091644388 1 1
0.913203905404833 0.885449026801887 1 1
0.94016858580204 0.914416164226671 1 1
1.08841240194154 1.05622608508736 1 1
0.922647422935435 0.894205107158236 1 1
0.932820672127011 0.905429542263981 1 1
0.590416920742478 0.572322318640924 1 1
0.572988428127078 0.557256400462643 1 1
0.750863783595685 0.728427118762281 1 1
0.425007886460752 0.412855243278635 0 0
0.97526424118348 0.947381673498497 1 1
0.690088563667306 0.670062251665328 1 1
0.706181377859964 0.683165912455335 1 1
1.01169354528294 0.983463325563398 1 1
0.886183478484452 0.858921876758491 1 1
0.894555440055799 0.868334928753365 1 1
0.913712044848356 0.887677543227113 1 1
0.953133748363135 0.924312348896719 1 1
0.863053760023298 0.836558716965575 1 1
1.00559232193961 0.977964498458554 1 1
0.925919166487462 0.898982124862608 1 1
0.803644208285684 0.780127524372873 1 1
0.761105349674273 0.738129910668663 1 1
0.859119069727466 0.835776449741789 1 1
0.869897828478877 0.845086418841638 1 1
0.407273100290877 0.395574594760536 0 0
0.736586475907781 0.715087253770806 1 1
0.843068342871995 0.819801958682117 1 1
0.614834294917614 0.597087680626847 1 1
0.802861577148478 0.779857632444005 1 1
0.917986500423391 0.89044807523951 1 1
1.00589485848105 0.975824010914492 1 1
0.718887658356374 0.696792714494348 1 1
0.748157332669095 0.726328802660048 1 1
1.03613156157887 1.00420577490862 1 1
0.93607461515147 0.908770773157312 1 1
0.785406657907126 0.759972655031492 1 1
0.813897832542344 0.791515620649157 1 1
1.00109504218042 0.973318185326889 1 1
0.951632765179983 0.92286294227436 1 1
0.686033366539674 0.664025618447367 1 1
0.553644974744569 0.536822778770444 1 1
0.891331141445967 0.862975648712087 1 1
0.776064007824557 0.752819946928662 1 1
0.668351708106854 0.64780250846686 1 1
1.03188894482209 1.00202304209505 1 1
0.72575564089051 0.702102697477026 1 1
0.710010836541723 0.688829401737406 1 1
0.88021337386873 0.855380218550682 1 1
0.843132335575814 0.81952942988023 1 1
0.795902364943579 0.771671467346188 1 1
0.903849500929112 0.876083082893573 1 1
0.785794023277264 0.761857189194912 1 1
0.704977577310483 0.682847328469307 1 1
0.776978290897943 0.754725487829493 1 1
0.547844499974249 0.531659138039727 1 0
0.80461287865342 0.781738818232336 1 1
0.731578989538615 0.709195259573704 1 1
0.990451527636426 0.962103521252578 1 1
0.672166052546789 0.652508204284371 1 1
0.774180387811712 0.75121932420513 1 1
0.885921501588 0.858856568495072 1 1
0.835761119152096 0.80822173728779 1 1
0.780556846513822 0.758238356426365 1 1
0.662062853469579 0.642971785565327 1 1
0.93464919619767 0.909364533976573 1 1
0.850231142963332 0.825215982775754 1 1
0.989747674140122 0.962955853375125 1 1
0.982093221604527 0.953310581533735 1 1
0.922426114950243 0.894534072448255 1 1
0.929959779878297 0.904226747071286 1 1
0.88407380319191 0.858796809269891 1 1
0.841899246616624 0.818606971023182 1 1
0.873809746213972 0.84818885975454 1 1
0.704795165487422 0.684060495260038 1 1
0.663318208537857 0.643121034870827 1 1
0.570569243130277 0.552802040157679 1 1
0.817063767408936 0.792309799247413 1 1
0.994236066993129 0.967009185793003 1 1
1.06373661718954 1.03163124926813 1 1
1.00920720263587 0.978667102002611 1 1
0.791278135673134 0.768878776957347 1 1
0.582133064948032 0.565750107019292 1 1
0.981563295535908 0.951473950202524 1 1
0.690730564463446 0.668090941921331 1 1
0.878478054579234 0.853599807100156 1 1
0.689453786538036 0.668375270531781 1 1
0.810330110070697 0.787219273148175 1 1
0.635886860971548 0.619837537176114 1 1
0.867086534815116 0.842043903295233 1 1
0.726217668996048 0.703149853793708 1 1
0.667981256194756 0.649038487611081 1 1
0.743952979136464 0.722848370319142 1 1
0.72776775378042 0.706742744008014 1 1
0.79513300303429 0.772815418827154 1 1
0.918855881026599 0.890057081692841 1 1
0.682205301948942 0.661765529596289 1 1
0.900330268778218 0.875304590575534 1 1
0.726813228646027 0.706807328896258 1 1
0.913043765602666 0.887434802367117 1 1
1.06159108057186 1.03162268239994 1 1
0.801874259562169 0.774369598508064 1 1
0.960030882355071 0.931716964544554 1 1
0.693204259889912 0.671995414272928 1 1
0.682088178631665 0.663186754309512 1 1
0.809536492865347 0.787123621305402 1 1
0.663771058712841 0.643488957152021 1 1
0.881500580987179 0.856882922898477 1 1
0.824979705143266 0.80266612286683 1 1
0.71618455791087 0.697407537791112 1 1
0.785065401828646 0.762008426032243 1 1
0.521956235363326 0.506983873856523 1 1
0.860300442139293 0.834922263492643 1 1
0.872161362011484 0.847100446885249 1 1
0.959817424016495 0.931108351165846 1 1
0.894143778149211 0.870173170038405 1 1
0.722470514246651 0.702203794639389 1 1
0.670845185009574 0.649040203682134 1 1
0.80093563394245 0.776004142547601 1 1
0.899487098312967 0.872586097221318 1 1
0.823933130922341 0.800388125474203 1 1
1.00569831224392 0.976791496038127 1 1
0.886395199071393 0.858806194731585 1 1
0.71297228880091 0.693167726098364 1 1
0.886423465127764 0.862663257692623 1 1
0.785884923029124 0.764005354642179 1 1
0.84707010418867 0.821932705392954 1 1
0.750666346084961 0.727592992782566 1 1
0.81391864127912 0.789681582156492 1 1
0.704573643302011 0.683307622401608 1 1
0.963194385476637 0.935787524401259 1 1
0.935596343476864 0.908427099818771 1 1
0.553168630003964 0.538261930990148 1 0
0.683730131318382 0.664652351924224 1 1
0.742140218868049 0.721593496681145 1 1
0.787936100356271 0.766117488937313 1 1
0.674636771544971 0.655177578556582 1 1
0.548469903764732 0.531596730908068 1 0
0.816213908636327 0.791259205672981 1 1
0.640543087085806 0.620808016745964 1 1
0.877636225361013 0.851353843249643 1 1
0.769490789547595 0.74603368257399 1 1
0.805013047219882 0.782810437719692 1 1
0.716180529049718 0.696389272181361 1 1
0.945754055423784 0.916423627298885 1 1
0.926032072032149 0.896234381244105 1 1
0.913461735736972 0.886300305538688 1 1
0.926876664001683 0.900089591424852 1 1
0.70822908553941 0.688060924051469 1 1
0.744007368266155 0.721517837920447 1 1
0.439016740510037 0.428337282358043 0 0
0.680197642496103 0.661332896873956 1 1
0.639924078175242 0.620982077466578 1 1
1.11617048459423 1.08209624882864 1 1
0.835901455979385 0.813271414687211 1 1
0.901535517936618 0.876437757866259 1 1
0.972831920697104 0.942844439138431 1 1
0.756288361084068 0.733569245439235 1 1
1.02625744956908 0.997052016280379 1 1
0.996935681511126 0.967311853947125 1 1
0.849881967220775 0.821422887658986 1 1
0.85821632924475 0.832722738596652 1 1
0.698771372798239 0.678272841215969 1 1
0.861936096024406 0.836681935339582 1 1
0.589218695702811 0.569923543024694 1 1
0.803656915123333 0.780876531856046 1 1
0.815468990813477 0.788727324990501 1 1
0.797568251912777 0.77569887264416 1 1
0.834351813234755 0.807675569568737 1 1
0.690103556115293 0.66835862316925 1 1
0.642850881562485 0.624071453817688 1 1
0.608766265762637 0.589927789265421 1 1
0.646025414552504 0.625620977323685 1 1
0.60751173397105 0.590358775796583 1 1
0.871406391567411 0.848322892888857 1 1
0.728940384253115 0.708330152499487 1 1
0.575343593443693 0.559299888985835 1 1
0.9376692121628 0.909839246369448 1 1
0.801246713193299 0.777907600701056 1 1
0.730725712134119 0.708953887109094 1 1
0.793106053859053 0.771905426462241 1 1
0.787963261780841 0.764816664452565 1 1
0.872490864484419 0.849397048476041 1 1
0.787235011196432 0.764698283224135 1 1
0.86074728429619 0.83351536202444 1 1
0.721754125589268 0.701310990429371 1 1
0.757667593185886 0.735155832099298 1 1
0.831381552642874 0.804963171070251 1 1
1.0623546491122 1.03114554445376 1 1
0.866243612731058 0.841439006151107 1 1
1.04902820345151 1.0183631102502 1 1
0.829921474558086 0.805243816647882 1 1
1.1259169165266 1.08592646438005 0 0
0.949860336945717 0.921137056654003 1 1
0.912495573433333 0.885259470821362 1 1
0.944699462559207 0.915531291458824 1 1
0.725697876691316 0.703185914707796 1 1
0.700392119105855 0.680580471386191 1 1
0.729363617558563 0.708429197319755 1 1
0.862745213868422 0.837399042394183 1 1
0.650628791331305 0.628923445610547 1 1
0.991819266523419 0.961346573087678 1 1
0.609825087856905 0.593338950281249 1 1
0.811559956827844 0.788365480571021 1 1
0.805782745785953 0.782224938536758 1 1
0.69537367789998 0.673113569578735 1 1
0.747256748194458 0.724061808313465 1 1
0.79195827618916 0.76873864069607 1 1
0.689477019484774 0.670343947724606 1 1
0.762673944019276 0.741182657127567 1 1
0.767673114590085 0.74619973092047 1 1
0.869691360345364 0.843439162895531 1 1
0.60583549158745 0.58884332204076 1 1
0.79300895240366 0.768325418571717 1 1
0.725150147215451 0.704290251017239 1 1
0.768105476433971 0.744576586130403 1 1
0.660290773135966 0.641171467532547 1 1
0.727708518848167 0.707049472751493 1 1
0.912451729638445 0.886343431306218 1 1
0.954202434117038 0.926952238901066 1 1
0.787906491981738 0.765338391573558 1 1
0.636927170101207 0.619629649826442 1 1
0.950268734123131 0.921625970395754 1 1
0.67924059595147 0.657986060876587 1 1
0.864317116094194 0.83557050724491 1 1
0.880319879140043 0.856745384936719 1 1
0.70893092965423 0.687305876015311 1 1
0.839152619167097 0.814341324109889 1 1
0.804211331062482 0.781094366002426 1 1
0.807523107663019 0.783281415565942 1 1
0.750010932695468 0.728080642020275 1 1
0.508065516104367 0.494417203760793 0 0
0.726222289055705 0.706152187402632 1 1
0.593757194651774 0.574677010438007 1 1
0.850850045015966 0.824776184145418 1 1
0.766359235812789 0.744873131921918 1 1
0.627265188937791 0.608220624833294 1 1
0.976429658230434 0.94484575914708 1 1
0.871837237567088 0.845975328095037 1 1
0.722711631436612 0.701998189654002 1 1
0.818922626723518 0.795243173283626 1 1
0.814995052787816 0.790478127344445 1 1
0.907985614368921 0.880464110166611 1 1
1.03861883197814 1.00836970626914 1 1
0.802910338622643 0.77797783602474 1 1
0.853061279609748 0.826485389913244 1 1
0.775164640246708 0.752459131106362 1 1
0.751068222564423 0.729279927701628 1 1
0.68538516738254 0.664993350961395 1 1
0.680860323999154 0.66029049100574 1 1
1.0888317543702 1.0569609361424 0 1
0.856911781544423 0.831593175899439 1 1
0.774672230808792 0.754343571804183 1 1
0.796220562242054 0.774916768452541 1 1
0.80071189766744 0.776687550882877 1 1
0.623806468716368 0.605609031380282 1 1
0.819659367335829 0.795179770641056 1 1
0.785612501556567 0.761127693673233 1 1
0.778278685899371 0.754166251884891 1 1
0.898782199778934 0.871603404754602 1 1
0.804811568217351 0.781271867353636 1 1
0.899169272962319 0.870996832709233 1 1
0.632004713986491 0.614347569559608 1 1
0.679207896085742 0.658864384347136 1 1
0.755744967704532 0.733491276759164 1 1
0.951061713568614 0.920595619330299 1 1
0.743797580459478 0.720534241400501 1 1
0.647235638159791 0.626564490298164 1 1
0.851661483999582 0.829014395533973 1 1
0.619976381487431 0.600601186032536 1 1
1.05919560029232 1.02876202689706 0 1
0.726174655372202 0.703670569276923 1 1
0.688034212804536 0.666700877972949 1 1
0.82151970618928 0.797961680278781 1 1
0.843225676668184 0.819118838794172 1 1
0.723816101925424 0.701200544533698 1 1
0.901177916609232 0.873541898053758 1 1
0.876308415199034 0.851406333272132 1 1
0.734956365334885 0.713649794757798 1 1
0.978203931380138 0.950148766636266 1 1
0.820665321530546 0.795812784835196 1 1
0.803563618780899 0.779162968163819 1 1
0.747822911651228 0.726381607848245 1 1
0.89726127260719 0.868309293839066 1 1
0.672122698126158 0.653481240108076 1 1
0.885179449065422 0.85951896848452 1 1
0.9070304283103 0.880323511784644 1 1
0.772766766391938 0.750329512986883 1 1
0.833783221296762 0.807197926411313 1 1
0.829698249743948 0.804950061274614 1 1
0.655250966149698 0.637646304661377 1 1
0.567244067743426 0.549169817795543 1 1
0.646809490546226 0.626214622165473 1 1
0.58888402873211 0.571775840242513 1 1
0.840401587671663 0.816551885710358 1 1
0.820056150246783 0.796022293060932 1 1
0.79789428400121 0.774275964998669 1 1
0.763555764407116 0.74056656637403 1 1
0.783287768181526 0.760267903796489 1 1
0.817580381451299 0.793507830284377 1 1
0.868926642372673 0.843972965090766 1 1
0.616190337390444 0.597668357869599 1 1
0.827488640621834 0.803353519227102 1 1
0.880333769637144 0.853580548892281 1 1
0.806402669324879 0.784500849758119 1 1
0.842042593960235 0.817553703120173 1 1
0.884546175135397 0.859038275445887 1 1
0.783044484226799 0.762795733207365 1 1
0.598923355673877 0.580550287077544 1 1
0.86569191043265 0.841293358862981 1 1
0.764709763053051 0.743125087736984 1 1
0.888454067079677 0.864158531545292 1 1
0.882594661499049 0.856280642398707 1 1
0.604563431432902 0.588859303306337 1 1
0.791085653940731 0.768281650152649 1 1
0.795050213479161 0.771733960038772 1 1
0.715860944106807 0.693985202945261 1 1
0.881582461035049 0.854748950987086 1 1
0.728172793776387 0.707596404060601 1 1
0.82728560493101 0.80438049306571 1 1
0.675915677490845 0.653288373612368 1 1
0.919456656368275 0.890560467318377 1 1
0.749716872373909 0.726201691716134 1 1
0.732539933259833 0.710457778268371 1 1
0.884264147521141 0.858206018305749 1 1
0.807317361221278 0.781704676625322 1 1
0.845441665470453 0.820468626154546 1 1
0.706704588751829 0.687220959078528 1 1
0.9786580290402 0.950582037591017 1 1
0.918696445010223 0.888828322783367 1 1
0.693912615687222 0.671827924189608 1 1
0.795821318313156 0.772773199860967 1 1
0.706234238567374 0.684265516676789 1 1
0.706183409527484 0.6827783351505 1 1
0.593462258216908 0.573788998286128 1 1
0.729769676762599 0.706837089305054 1 1
1.00089076375025 0.97187422454544 1 1
0.718621769097938 0.695621165354924 1 1
0.943509212388886 0.915107281075776 1 1
0.838532176125945 0.814012498137979 1 1
0.772858397755742 0.752712314288536 1 1
0.714680650115269 0.69400698592888 1 1
0.981912632646592 0.951898484811707 1 1
1.00805310713871 0.975654512966383 1 1
0.899130023828833 0.874307008110828 1 1
0.88113665838496 0.852471166076389 1 1
0.783245186312356 0.760784651652684 1 1
0.70371921857749 0.682190241535869 1 1
0.727654189866975 0.705752582043181 1 1
0.995034885218447 0.966036565891421 1 1
0.830502327047054 0.805639493409788 1 1
0.774849100719115 0.749286539787574 1 1
0.714624674533509 0.694216023036764 1 1
0.760053672617208 0.739162847063633 1 1
0.782539114215998 0.759548839095382 1 1
0.798840836433019 0.771722829119427 1 1
0.696500041669112 0.675369823700319 1 1
0.902105593588437 0.87459442329642 1 1
0.971486640126416 0.941710490500557 1 1
0.801335690017216 0.777093482688112 1 1
0.592774762937547 0.576026871648762 1 1
0.768377908547446 0.744633148609834 1 1
0.766527430658109 0.745317001819092 1 1
0.599837114594909 0.580911966214683 1 1
0.63455993674736 0.617284118802622 1 1
0.928033871612438 0.90255004745765 1 1
0.689332603007562 0.668268939347252 1 1
0.889600650557673 0.862042812654913 1 1
0.786920469450225 0.764881917674889 1 1
1.0061489974594 0.973888148940999 1 1
0.941907350859297 0.91640749398848 1 1
1.18844439207717 1.15045384720745 0 1
0.918783039532936 0.890687705635455 1 1
0.668676070959799 0.647447555538523 1 1
0.828533079610826 0.804900977737984 1 1
0.888910188388204 0.862274078168912 1 1
0.855395307206658 0.830470552544091 1 1
0.97191547869304 0.94482522287344 1 1
0.951219825944147 0.923593221031704 1 1
0.862297805762453 0.837356148417884 1 1
0.866950598223113 0.841544172468698 1 1
0.916613864319888 0.88965514380281 1 1
0.847515053522132 0.821258310552528 1 1
0.904641938729055 0.877329257569037 1 1
0.927204522722277 0.900301499417518 1 1
0.750175492400367 0.728635061053742 1 1
0.821970619190693 0.794995696942607 1 1
0.771934623193417 0.7466450027705 1 1
0.871927820324251 0.844698255867004 1 1
0.702154971753902 0.680825013987187 1 1
0.647122789313433 0.625940470971188 1 1
0.915881936149661 0.890657591531711 1 1
0.851411943663044 0.824194183615965 1 1
1.00172420742845 0.972836695627301 1 1
0.73789925069812 0.714690249397777 1 1
1.03061415943508 1.00128508709406 1 1
0.808691514781946 0.78044169088677 1 1
0.722117391102306 0.700724143981414 1 1
1.08181119872887 1.04797998837624 0 1
0.983850369476176 0.95416909443793 1 1
0.786823905837712 0.764277310371697 1 1
0.692119098229089 0.672541711078271 1 1
0.760592287340775 0.737552343622376 1 1
0.518748609365955 0.502435548964272 0 0
0.845811807342271 0.818371169971827 1 1
0.902392955173957 0.874454935685008 1 1
0.682535520872024 0.662914969101292 1 1
0.731619702034196 0.708883931736528 1 1
0.783565511853083 0.759926244886722 1 1
0.880982573215242 0.856075134897578 1 1
0.868283736428437 0.838874975865853 1 1
0.547490962409274 0.532441098161597 0 0
0.560086372904053 0.542618348792697 1 0
0.973841617115355 0.947234909582842 1 1
0.967807383801538 0.940278287581296 1 1
1.09931151952888 1.06733539373094 1 1
0.810234466549467 0.787045245883204 1 1
0.344499330769803 0.334761426021259 0 0
0.785419391862111 0.76017991793808 1 1
0.926638859334428 0.899120583589453 1 1
0.700479749208532 0.680348647200644 1 1
0.867234631675069 0.841654193698184 1 1
0.790347848371611 0.767149350522135 1 1
0.708994061011502 0.687001631336193 1 1
0.557535819794439 0.541273053267997 1 0
0.753613511301382 0.733235212986496 1 1
0.973194235412841 0.945824439808831 1 1
0.936941838666415 0.909074357457069 1 1
1.02021345886619 0.989932616542366 1 1
0.924451621854975 0.898409037957741 1 1
0.810938898176208 0.788938214963124 1 1
1.02324775962383 0.990639182870111 1 1
0.792501988955715 0.76544503468982 1 1
0.803135214367942 0.780114660913541 1 1
0.752252611212225 0.729448112928874 1 1
0.93020590741491 0.903731015246929 1 1
0.918037232615204 0.889972426198351 1 1
0.974152310591718 0.943645872436773 1 1
0.638977542621657 0.621998912883021 1 1
0.719149496140871 0.69770165701328 1 1
0.61418813802319 0.594800893141021 1 1
0.83275013855676 0.806293671772525 1 1
0.932492508960321 0.902046590014953 1 1
0.756167490542645 0.731839213323646 1 1
0.612755930119969 0.595480219362675 1 1
0.898785719841349 0.868964141295983 1 1
0.681770142818037 0.661024014086002 1 1
0.674035428476275 0.653519360665824 1 1
0.945382342133816 0.917192758335219 1 1
0.720357152218883 0.700324150302235 1 1
0.863647851556402 0.837023451793845 1 1
0.710247689358131 0.687918439001712 1 1
0.574044227623897 0.558438867961335 1 1
0.673104647873715 0.652911914196268 1 1
0.939822527867954 0.913406384805489 1 1
0.611782125641143 0.592662957206915 1 1
0.694764098989237 0.673657236386119 1 1
0.650581209273793 0.630802731882932 1 1
0.495426291555786 0.480278222754768 0 0
0.993911211971227 0.964255757267888 1 1
0.539168340972157 0.523627154026274 0 0
0.812773267088201 0.786725881285195 1 1
0.82833662930314 0.805805159310034 1 1
0.818889402562855 0.794720471395976 1 1
0.743171982784766 0.719362589371339 1 1
0.975844757616306 0.948800495779644 1 1
0.738428492406864 0.716312636911561 1 1
0.896182330309081 0.870116626596313 1 1
0.649123670275945 0.630129061842162 1 1
0.621441101451195 0.604279311016239 1 1
0.785936122436004 0.763731056495102 1 1
0.709331292130211 0.687822428385842 1 1
0.741624833999518 0.721546787078454 1 1
0.920871569491027 0.893565097577436 1 1
0.87300909683497 0.845965834919461 1 1
0.862561728150481 0.839770206954452 1 1
0.792433081240749 0.771055971486989 1 1
0.624153072964854 0.605233447369151 1 1
0.61588436371238 0.598124742696312 1 1
0.905915819065453 0.877479223393766 1 1
0.865189433484049 0.840627910080648 1 1
0.919879663443164 0.892543293259432 1 1
0.774769459809967 0.751887811816177 1 1
0.693069665010378 0.674227679793044 1 1
0.967026618905527 0.937423563205669 1 1
0.686732610142211 0.665004048121162 1 1
0.823750642556703 0.801449448673481 1 1
0.750757743486367 0.730560188812144 1 1
0.747936950176959 0.723143763844076 1 1
0.814972376318265 0.791251343563719 1 1
0.699796026138617 0.679511435697578 1 1
0.72464126844614 0.702727456297193 1 1
0.864386503357413 0.838533905005545 1 1
0.939758662646412 0.910284259368376 1 1
0.987837794209067 0.959125747183481 1 1
0.929249116059983 0.901284498539973 1 1
0.690460522246393 0.669875804232791 1 1
1.02127022721679 0.992305114615883 1 1
0.928720577112443 0.898939087330469 1 1
0.800371065865312 0.775611139468839 1 1
0.937588008821291 0.907637268882992 1 1
0.982663625076225 0.954493570642929 1 1
0.827360453536377 0.804688185671574 1 1
0.93839635244106 0.910174049531892 1 1
1.0869592296828 1.05584524279341 1 1
0.859928810240665 0.835042624523176 1 1
0.795643246904452 0.768775369496947 1 1
0.894499733830742 0.866816351168369 1 1
0.84930408071625 0.824371735921648 1 1
0.800034743296592 0.777489281543697 1 1
0.738412193968779 0.719733618048388 1 1
0.684059500128036 0.663210982319209 1 1
0.876455675517377 0.850158264740216 1 1
0.72408754546104 0.705029017398927 1 1
0.84694480617865 0.822041012081013 1 1
0.937059978374542 0.909264246854781 1 1
0.802461133387974 0.778764061319517 1 1
0.788424497350111 0.766268780932942 1 1
0.815124147930402 0.789722052113188 1 1
0.726058856691834 0.703181821265554 1 1
0.751976369395126 0.729408992722677 1 1
0.864862833507923 0.839672523716588 1 1
0.907191839282358 0.875254009525367 1 1
0.603686297667253 0.587311010751816 1 1
0.572009041278384 0.55468107782427 1 1
0.770061688608401 0.74655593319614 1 1
0.951892580214082 0.925483685883621 1 1
1.00417904001867 0.973829684348103 1 1
0.76904952048435 0.745966294559059 1 1
0.919046063901379 0.889407500411293 1 1
0.497187981601609 0.48153581564992 1 0
0.943043304567645 0.915643980819374 1 1
0.91288228589879 0.884879725551609 1 1
0.700348874224494 0.679977325037653 1 1
0.914223942402811 0.884710965910417 1 1
0.857449015006195 0.833227224854291 1 1
0.97203034579514 0.940845870594629 1 1
0.786605109208004 0.762317466323673 1 1
0.689233001678339 0.669942789819861 1 1
0.759743788830286 0.739065280988061 1 1
0.894448089850041 0.867642244916116 1 1
0.72976675481585 0.706874333733058 1 1
0.801671731831092 0.776670719812641 1 1
0.622177797096316 0.604314564644934 1 1
0.69422098656448 0.673211083038698 1 1
0.773965908558789 0.752390862489847 1 1
0.977208430500291 0.946633052785863 1 1
0.743107319000804 0.720029129314981 1 1
0.900602307626997 0.874592239987157 1 1
0.657742840866718 0.639169955527716 1 1
0.936024266960267 0.907896244649682 1 1
0.887995534040478 0.862034573082774 1 1
0.958714298233376 0.930433290580025 1 1
0.74986077417847 0.727681565725085 1 1
0.98304528952098 0.956308075159785 1 1
0.70730036248083 0.687170657613107 1 1
0.849426266846732 0.824071966106355 1 1
0.854968924667158 0.830887281729214 1 1
0.561348885019622 0.545830845687364 1 1
0.608543753544032 0.591532589121959 1 1
0.715587950620296 0.695591470427104 1 1
0.797850947949635 0.775654598320442 1 1
0.958269207307284 0.929798602600515 1 1
0.594097399687143 0.57633711037947 1 1
0.749610258432344 0.728002448634439 1 1
0.73814703534342 0.716641615294107 1 1
0.738295930646555 0.717189395753461 1 1
0.742086407340013 0.720857813983362 1 1
0.803042620531037 0.779864976622834 1 1
0.865572272021173 0.840349796398468 1 1
0.825931301112403 0.802071413558901 1 1
0.882006495419383 0.858299594636303 1 1
0.99872188581445 0.970142818267214 1 1
0.879212991046314 0.849644179187334 1 1
0.708795726799049 0.686460534949636 1 1
0.776354434703073 0.752407669497215 1 1
0.859498322598998 0.832392435741729 1 1
0.811653393206581 0.78908873793091 1 1
1.0337776544124 1.00294906417776 1 1
0.928654515888359 0.899932615784558 1 1
0.759715075998927 0.737338253107345 1 1
0.988478842964642 0.955365683083813 1 1
0.957201124078297 0.929517667151692 1 1
0.864815622413005 0.837983863372107 1 1
0.78375149024021 0.758033618928633 1 1
0.775742846458547 0.75283816254464 1 1
0.718611383674614 0.698431203786422 1 1
0.777551718249728 0.755792488940925 1 1
0.939471196679185 0.910323398201305 1 1
1.03981826270623 1.00927739032297 1 1
0.879577893641615 0.851736395419442 1 1
0.731780930687275 0.709730528118338 1 1
0.765329830848837 0.742511155044307 1 1
0.764133274395172 0.743057037309362 1 1
1.05999867219037 1.02745243613221 1 1
0.835161168548139 0.808798667869331 1 1
0.5386983616346 0.522529113215117 1 1
0.743793515550474 0.722248462316138 1 1
0.990440503386272 0.960769760036961 1 1
0.888043109162529 0.858713587178668 1 1
0.823944638390851 0.800283897052654 1 1
0.852458617311634 0.82653152177658 1 1
0.920365856277984 0.892930481362089 1 1
1.02300218215753 0.992600573900827 1 1
1.00213747411835 0.972458956189197 1 1
0.847496369115468 0.822313809696025 1 1
1.05738503789165 1.02737946824487 1 1
0.642493895833259 0.622795154271418 1 1
1.11715471490464 1.08546867117371 0 0
0.905812521771124 0.87967305651364 1 1
0.854768652564396 0.828562122693612 1 1
0.809110977727144 0.784729577498986 1 1
0.732126089045336 0.71191716064463 1 1
0.798726209680516 0.776214907586769 1 1
0.946995539145169 0.918275861669966 1 1
0.960690352421491 0.929792931999459 1 1
0.62126825849114 0.603990734176275 1 1
0.806991763981999 0.784320046307148 1 1
0.781708193447402 0.758224405890028 1 1
0.843835472544204 0.81933653659874 1 1
0.7151968328076 0.696161039574869 1 1
0.804976026506105 0.78114228776822 1 1
0.812303698479921 0.788538706801477 1 1
0.82310176927304 0.797304489917989 1 1
0.876801537188828 0.852243647888943 1 1
1.06479760783778 1.0295385715899 1 1
0.740266735179292 0.718880260753763 1 1
0.977298151652285 0.947439194176228 1 1
0.942458070163045 0.914979465673015 1 1
0.77076659857372 0.746920669909342 1 1
0.690687877163511 0.668805820588732 1 1
0.780229919794537 0.756766911140693 1 1
0.921731864804759 0.896678402427587 1 1
0.617886442162902 0.598912831071975 1 1
0.512170076239737 0.49705696709197 0 0
0.80147034894152 0.779279421130364 1 1
0.715689781664451 0.696366228133409 1 1
0.86023668100126 0.835066420316934 1 1
0.74486899601819 0.723442269452399 1 1
0.720829967017305 0.700439193733817 1 1
0.821118705455941 0.79796668553054 1 1
0.903217148096854 0.878498044726925 1 1
0.939402851722206 0.911775122047489 1 1
0.716229084722224 0.696437293358843 1 1
0.839906236359374 0.815926804289319 1 1
0.927037166810622 0.899741642557391 1 1
0.886437659915926 0.858991345110124 1 1
0.889454067501748 0.86623553701222 1 1
0.762716477603053 0.739405396171592 1 1
1.00688815457034 0.975137866134401 1 1
0.815107895125674 0.791213296455141 1 1
0.901756895314627 0.876259557238855 1 1
0.651810852243491 0.632784157706255 1 1
0.829291626400256 0.805394312715781 1 1
0.684363001898305 0.662384157006777 1 1
0.73897106199393 0.71886421054341 1 1
0.627238370199352 0.607491526809849 1 1
0.919149200032973 0.891548588346535 1 1
0.628457600971681 0.609224165585367 1 1
0.899860179287904 0.871085334962096 1 1
0.60702172404397 0.589808433830548 1 1
0.903322965549816 0.875420524754608 1 1
0.885027939749717 0.858690864397302 1 1
0.682406852207683 0.660762158488343 1 1
0.775257471892545 0.753967180369458 1 1
0.909841888935107 0.881069197633641 1 1
1.08184034414778 1.05131303716045 0 1
1.06303363910474 1.03320544429882 1 1
0.743756323413919 0.720387909993916 1 1
0.826606919323372 0.803005221107888 1 1
0.834718500964299 0.809900875746302 1 1
0.671516948734882 0.650829839531966 1 1
0.989034421396823 0.956692215118994 1 1
0.603678116868946 0.586808870001387 1 1
0.778002955175524 0.75614223651288 1 1
1.03657759538599 1.00419711392225 1 1
1.07272843105784 1.03977072071806 1 1
0.958585241330112 0.930374017806635 1 1
0.687773644210389 0.666130960934985 1 1
0.784724705346185 0.761631110888423 1 1
1.05972674811813 1.02369227503211 1 1
0.745139397118473 0.723612366517038 1 1
0.770712406593447 0.74938820364311 1 1
0.826834450059949 0.801699877817441 1 1
0.735756408115855 0.716566912360619 1 1
0.801341606534864 0.778432566124396 1 1
0.893662608960347 0.865631178544575 1 1
0.834885077827839 0.807574081885899 1 1
0.780535168055078 0.756837909210083 1 1
0.810043100781613 0.783132221450756 1 1
1.02652724864583 0.996855180577401 1 1
0.634135148041687 0.615039090980345 1 1
0.675469311552932 0.655198145192483 1 1
0.78124565461216 0.757323321711504 1 1
0.807237865753148 0.785283911741566 1 1
0.81834955726609 0.795198579778613 1 1
0.979936947801337 0.952308577233075 1 1
0.712359964733103 0.690538040928916 1 1
0.863748299651477 0.83723978730447 1 1
0.883487109076324 0.858571217501529 1 1
0.800186639626122 0.775975698495012 1 1
0.690303080210222 0.670911726833967 1 1
0.708068946367587 0.688457024145103 1 1
0.891209886280774 0.863831128705405 1 1
0.439044316266255 0.426803139765134 0 0
1.00967709204383 0.981189567838205 1 1
0.73416599247402 0.713747255127832 1 1
0.576804758498746 0.561437186534681 1 1
0.633854172404246 0.615638860929585 1 1
0.719918878204118 0.699970583690704 1 1
0.743083047872242 0.720168121539491 1 1
0.896719895436835 0.869961785893496 1 1
0.989610350690387 0.960803568988229 1 1
0.789644755458507 0.764677489720765 1 1
0.858457856317724 0.832625752672484 1 1
0.722292025234193 0.700354326102748 1 1
0.845516374168779 0.819629629983107 1 1
0.929853505053408 0.902535488155792 1 1
0.712415635680742 0.68921206694686 1 1
0.773042930837654 0.750601991988641 1 1
0.592112881052065 0.575718315840798 1 1
0.967092190999126 0.938001240090141 1 1
0.891131768087803 0.863012963585952 1 1
0.764124987118344 0.74064004985641 1 1
0.790709380177452 0.768322974711471 1 1
0.878788627655349 0.852568313111399 1 1
0.902554547721228 0.874938926527638 1 1
0.859381628268095 0.834465615870267 1 1
0.912972189640325 0.886150018573909 1 1
0.868047821861364 0.843845649869302 1 1
0.908376018619334 0.881718100703358 1 1
0.827591128724452 0.800544976995348 1 1
0.719940954708448 0.698885911483207 1 1
0.571468384816739 0.55416933609219 1 1
0.7924413692473 0.766668729597528 1 1
1.04122479378752 1.00836444367532 1 1
1.01565514575983 0.982832992795986 1 1
0.61170467897227 0.593861679814646 1 1
0.666468280126371 0.647392181261013 1 1
0.699348929234163 0.677752549524407 1 1
0.543513958239158 0.52913738851446 0 0
0.690567587366928 0.668516344411832 1 1
0.665253142151174 0.644811591352122 1 1
0.915324790519298 0.887145949646422 1 1
0.434806625302903 0.421700552879051 0 0
0.689111155177202 0.668879750878235 1 1
1.03860650543126 1.00744933902904 1 1
0.827177727562587 0.801968645036494 1 1
0.679390334334652 0.657934242895645 1 1
0.620882322362925 0.603642446818239 1 1
0.937313354524446 0.909790887674271 1 1
0.937854298755036 0.910178567594027 1 1
0.762624947769911 0.739396069066946 1 1
1.16203079382791 1.12795492549416 1 1
0.624755700545075 0.607298703808348 1 1
0.812129148696228 0.788443753582269 1 1
0.802486977937596 0.78019575325755 1 1
0.684927869554121 0.664419360117712 1 1
0.701937223027813 0.679907166115102 1 1
0.718936333854078 0.697791031586997 1 1
1.06471266991541 1.03057186921281 1 1
0.770094551628802 0.747299388669952 1 1
0.795111921797753 0.770811989720785 1 1
0.797549947049513 0.773939449011658 1 1
0.728312163496448 0.708274846101076 1 1
0.520435668013742 0.504370676754935 0 0
0.890759988007305 0.863188389155546 1 1
0.947425952602714 0.918957795052406 1 1
0.782085184758717 0.758201796334535 1 1
0.790540398819544 0.768771857654898 1 1
0.817631168680999 0.793199774938674 1 1
0.750814284897032 0.728408316530989 1 1
0.74558844395464 0.723870186073342 1 1
0.675482905522122 0.656579442851264 1 1
0.727451110349671 0.707161072184031 1 1
0.602934203761113 0.586835563770667 1 1
0.75101313935198 0.729483479620346 1 1
0.753092749934022 0.729828776152023 1 1
0.758507563249404 0.736824318854513 1 1
0.660965516154094 0.640969040937252 1 1
0.769553636345151 0.746027984325114 1 1
0.822634486856217 0.797818393732835 1 1
0.691636478258909 0.670488479539652 1 1
0.876956232461676 0.849258934923915 1 1
0.66732467742195 0.646396643165722 1 1
0.818297025524271 0.794044372047491 1 1
0.715936248898497 0.695353692444816 1 1
0.644229895565027 0.625557714675085 1 1
0.748498018388995 0.724120062544201 1 1
0.803507781472947 0.775136376442189 1 1
0.832546952454008 0.806784686241739 1 1
0.686165791059138 0.665041499018984 1 1
0.914817075390416 0.888915925773618 1 1
0.736262066820699 0.716107943056857 1 1
0.843656720626633 0.819656269492967 1 1
0.507966149982872 0.492067714753343 0 0
0.787212411765444 0.762528621567988 1 1
0.591777506639525 0.573920012664141 1 1
0.600634480962271 0.581139971948085 1 1
0.785838239413659 0.762679843236242 1 1
0.737443289252191 0.71753969583496 1 1
0.596436670174739 0.579227689474423 1 1
0.693170520593305 0.67050781371336 1 1
0.774110543829654 0.750883068438897 1 1
1.05217943193454 1.02201979352764 1 1
0.790391690349123 0.766217065276858 1 1
0.815073813379165 0.791873590975513 1 1
0.701781540797542 0.67961059235034 1 1
0.791355369149915 0.769632343485081 1 1
0.637120008930213 0.619908363335014 1 1
0.784666573932185 0.762497525590228 1 1
0.57654657865148 0.559953915347285 1 1
0.767605710229515 0.745961263834108 1 1
0.764798246191973 0.741320711742781 1 1
0.754536786434085 0.73171309193972 1 1
0.795881438802272 0.773707056845234 1 1
1.04450185699747 1.0126064627782 1 1
0.65393535443723 0.633810509357273 1 1
0.69369553392196 0.671468280983212 1 1
0.675660841843474 0.656094112978634 1 1
0.722171573374168 0.70058774630348 1 1
0.813347011148787 0.789804082453631 1 1
0.712078200183142 0.692403998990884 1 1
0.710943816890162 0.687970116873778 1 1
0.978955712823728 0.950564746222753 1 1
0.903306939668303 0.876513245847476 1 1
0.756484050442885 0.735142655996239 1 1
1.05709646916919 1.02309912086353 1 1
0.801019429711615 0.774589928922164 1 1
0.696946926110826 0.675849049757303 1 1
0.882087192884233 0.856689727283256 1 1
0.835041308292926 0.809560092662088 1 1
0.721142373341422 0.698485912513385 1 1
0.823502984852039 0.796410687871299 1 1
0.847457508686874 0.822770596328035 1 1
0.791931950523134 0.767686579304937 1 1
0.87086871329451 0.843670851992567 1 1
0.806733945124927 0.782874022827598 1 1
0.629551973773277 0.608046390450977 1 1
0.863622461995453 0.838622207096963 1 1
1.00103300863717 0.968790927446922 1 1
0.803849400841896 0.781628509015253 1 1
0.889960351698197 0.863673710918302 1 1
0.854660681049263 0.829728122627722 1 1
0.750367100971949 0.729158868336659 1 1
0.959195468226793 0.930856201357354 1 1
0.668020045163899 0.647189167899607 1 1
0.827159534050627 0.800786360936888 1 1
0.905092219785992 0.878037187875962 1 1
0.982221430717781 0.954945444196556 1 1
0.746037080680579 0.725909129533494 1 1
0.836304443760725 0.812130616278008 1 1
0.519062037868716 0.504828427179282 0 0
1.0347902603136 1.00582866108256 1 1
0.818648756734055 0.793647882892316 1 1
0.696292487417065 0.675406188634814 1 1
0.838600969030049 0.812965383489501 1 1
0.907723537324076 0.880431544672938 1 1
0.746964603141561 0.722698356887848 1 1
0.569883793726621 0.552847673649945 1 1
0.800108410786796 0.775793278175276 1 1
0.84395080908946 0.82088153681547 1 1
0.935058858652944 0.906682522548506 1 1
0.737608223897153 0.716537334876383 1 1
0.709599632815693 0.688165133229249 1 1
0.981513103923976 0.94854467539842 1 1
0.804778445027125 0.78025385911949 1 1
0.711518933411571 0.690347077135618 1 1
0.638543956451897 0.617406314659599 1 1
0.786134305245052 0.762955720405518 1 1
0.556420976801351 0.537530926943005 1 0
0.453643632863606 0.440185921812274 0 0
0.74726877832324 0.724860287627643 1 1
0.720111396836914 0.696893981426754 1 1
0.805797830512137 0.78275915495496 1 1
0.894681912519216 0.867530336200869 1 1
0.797360045007139 0.776078562205738 1 1
0.710359612990799 0.686998577851284 1 1
0.940157969021488 0.914140133441484 1 1
0.85178186451662 0.826287714124627 1 1
0.950125243115824 0.91979830615774 1 1
0.668541107773382 0.647300719102554 1 1
0.79331642137938 0.770556250440636 1 1
0.85438775082316 0.829506936714302 1 1
0.795197620929367 0.771172697702216 1 1
0.839705842304769 0.813943763267746 1 1
0.774657189280816 0.752376519738879 1 1
0.974918996939118 0.943040106404016 1 1
0.802636878268035 0.779862894645986 1 1
0.556596196512124 0.541108950726042 1 1
0.853658711296727 0.827041504458662 1 1
0.962533243194048 0.931543592924744 1 1
0.680817536441612 0.662207914368978 1 1
0.91739142112213 0.891335039639083 1 1
0.635258430015915 0.614882371795489 1 1
0.914032222306772 0.888049203274663 1 1
0.850490014965486 0.824490923820816 1 1
0.841912448917843 0.816314492001875 1 1
0.698487891503795 0.677063460153223 1 1
0.82903177943213 0.80369581523402 1 1
0.756839844954356 0.734477056976934 1 1
0.848820343879999 0.822479830694772 1 1
0.775429254344474 0.753000387251202 1 1
1.01225163412075 0.979828084910278 1 1
0.829171087341222 0.80619978099585 1 1
0.994187957159366 0.963027639705122 1 1
0.696147614805405 0.676360627331278 1 1
0.848373892784873 0.821474037346725 1 1
0.598248550169022 0.580362549915006 1 1
0.81560727517472 0.791322882170789 1 1
0.75528278969406 0.733332183576603 1 1
0.571748633169026 0.55315938983081 1 1
0.630603351116787 0.610724953538387 1 1
0.895285772076416 0.868374413546442 1 1
0.657113921063946 0.637409391086235 1 1
0.665250320445444 0.645071776035496 1 1
0.808916480087945 0.784194507199884 1 1
1.07047045250235 1.03898358500456 1 1
0.664274222881234 0.644795124823059 1 1
0.890582244761567 0.864977035908374 1 1
0.871800492916878 0.848256780302614 1 1
1.04878910426302 1.01572310215184 1 1
0.981690702103152 0.951590932007654 1 1
0.762061773535722 0.736890094131191 1 1
0.852765647772283 0.827112985704038 1 1
0.673961600737525 0.65234970911725 1 1
0.976983947012856 0.950260985052498 1 1
0.809146795301731 0.784860468736535 1 1
1.00506943674355 0.972627456064549 1 1
0.626358809001232 0.605032014740445 1 1
0.793238906168104 0.76798046112408 1 1
0.840181440989043 0.813269592650634 1 1
0.906135012694594 0.87869366800485 1 1
0.630013415367147 0.610689994995033 1 1
0.814566490017531 0.787358323504866 1 1
0.736116503500517 0.714130426540248 1 1
0.610830533013703 0.594387632654833 1 1
0.877477349841539 0.853404318530151 1 1
1.02198379237107 0.994924016875548 1 1
0.742520783473183 0.721206942592186 1 1
0.876112096737406 0.848311052668635 1 1
0.854117735680544 0.828837571244564 1 1
0.651210974895757 0.631394000768679 1 1
0.819921942639739 0.794877866545954 1 1
0.546912703018744 0.532989165620954 1 1
0.767116281633442 0.744693887192202 1 1
0.609501456067978 0.591478379495487 1 1
0.7838703408969 0.760689167104931 1 1
0.809938754603792 0.785494991326703 1 1
0.878881416977047 0.849938301710742 1 1
0.782124397078725 0.759141041959606 1 1
0.817264038853942 0.789589365223388 1 1
0.725861497625982 0.701993525579601 1 1
0.819254505996578 0.796824520184445 1 1
0.568246474124366 0.550633044371381 1 1
0.876830721440967 0.851218033692239 1 1
0.672753638848429 0.652768656718679 1 1
0.736758930176195 0.71580626572 1 1
0.776316233891629 0.753893864492932 1 1
0.667998583615326 0.647020031045004 1 1
0.596685601898708 0.579510437372337 1 1
0.767343618406797 0.745393882950058 1 1
0.754296261964813 0.729834929150974 1 1
0.53315581546768 0.518001638323576 0 0
0.949492417548328 0.92275050128572 1 1
0.85138651777526 0.823895430529553 1 1
0.900084702374607 0.874971565933797 1 1
0.800037837129868 0.776553657657175 1 1
0.840449354700742 0.815189610163255 1 1
1.0543441665156 1.02514103280483 1 1
0.91925746890741 0.890497689727866 1 1
0.847746244691688 0.822299834154461 1 1
0.864517442309504 0.837273469990946 1 1
0.749184254954816 0.725948793106098 1 1
0.778518792317959 0.755661652406438 1 1
0.72518679270591 0.69979243105247 1 1
0.69279570068739 0.672394198802642 1 1
0.75473958707215 0.734019807710555 1 1
0.809523500527828 0.784702127914843 1 1
0.640050872265063 0.620834710771336 1 1
0.69749784802297 0.675701845619716 1 1
0.821749314730029 0.795420634911719 1 1
0.688803728955934 0.666320728095126 1 1
0.887365981846113 0.86057454806728 1 1
1.05713331988885 1.02535317079694 1 1
0.856567613692507 0.834222197833465 1 1
1.01815578061757 0.991945267565823 1 1
0.730779788622759 0.709812934189915 1 1
0.671956165665993 0.652957055132969 1 1
0.71158851571237 0.690417471867607 1 1
0.79351019383098 0.768948296201261 1 1
1.00282397034453 0.974312212022947 1 1
0.729169210383582 0.709928165721206 1 1
0.85982780994333 0.832476681430728 1 1
0.964197543848816 0.934975762723568 1 1
0.89989365437386 0.871212833396905 1 1
0.6284196445558 0.610261630863039 1 1
0.634726329260508 0.616615447519364 1 1
0.809174048836222 0.784333009548354 1 1
0.85653176705306 0.828057087875512 1 1
1.00597888148071 0.973345310035367 1 1
0.994856369227643 0.964951883806017 1 1
0.866341656779126 0.838982620462924 1 1
1.19721114914021 1.16126332463391 0 0
0.713625682037759 0.691898206071731 1 1
0.703846417118272 0.682696992940186 1 1
0.852683795097577 0.827887653821296 1 1
0.666415420289883 0.647978468040887 1 1
0.795168442250937 0.771330136186955 1 1
0.849548603464366 0.826273868611712 1 1
0.601723891296265 0.583168451052108 1 1
0.7843816765486 0.763315919522926 1 1
1.03308163452982 1.00557678609016 1 1
0.819251720044312 0.796136713547317 1 1
1.0304840330221 0.997791248135084 1 1
0.718033595702943 0.697679168434062 1 1
0.770117611768609 0.747153714837095 1 1
0.772612928181719 0.74826324155522 1 1
0.655347706906089 0.63556074156776 1 1
0.775292576052165 0.752185782478829 1 1
0.664334900552058 0.647028101164079 1 1
1.03606987179482 1.00822101842051 1 1
0.836436630975828 0.810250723905882 1 1
0.608032508832754 0.589459318573208 1 1
0.897551674895637 0.869280882116822 1 1
0.657672137186861 0.637794345084196 1 1
1.00775175705732 0.979719993737838 1 1
0.796986420953665 0.77254479143678 1 1
0.568974332233674 0.553398527237902 1 1
0.843235354624675 0.816693495815164 1 1
0.917055713852582 0.889751974844245 1 1
1.01285287310618 0.980415610195456 1 1
0.795601333100693 0.772781195968939 1 1
1.01821873948823 0.990319576906152 1 1
0.827469869099929 0.802145938418232 1 1
0.701921387041209 0.679742407126889 1 1
0.847546993646686 0.821549297284582 1 1
0.838585373041098 0.811799941347918 1 1
0.928418837346629 0.901495129215963 1 1
0.845285503767294 0.820080946648859 1 1
0.840627370147778 0.814788875326353 1 1
0.836395891191956 0.810405606094705 1 1
0.903010587147114 0.875978967415693 1 1
1.00611841510537 0.976454333988671 1 1
0.688874689080855 0.669373313648371 1 1
0.979548673825065 0.949611611157557 1 1
0.652358394524998 0.63506770964877 1 1
0.872240259386114 0.846485413914599 1 1
0.371405805727503 0.362409943585408 0 0
0.879910987884565 0.85352934186207 1 1
0.874046796612206 0.848958338239984 1 1
0.830413888946396 0.807560996634102 1 1
0.862118974758943 0.838323904694448 1 1
0.716651123544302 0.692494664827281 1 1
0.556512928291077 0.539760541435742 1 0
0.947169620213379 0.91829577195471 1 1
0.622588202511821 0.603444565214922 1 1
0.912372119893281 0.887934465972964 1 1
0.971428860772952 0.945580331215874 1 1
1.06833225262387 1.0357133980783 1 1
0.813413644864595 0.787602097922926 1 1
1.03415241205825 1.00252807182233 1 1
0.985747725918198 0.957135521791037 1 1
0.809396616267131 0.782609712078177 1 1
0.635454620300121 0.617560625591453 1 1
0.682216950170254 0.661118257480954 1 1
0.634485023660599 0.616192561637369 1 1
0.833695568322895 0.809129989411053 1 1
0.730470947706526 0.707939042239073 1 1
0.809798355856612 0.786237198787876 1 1
0.750021428343339 0.728804821478168 1 1
0.80939665151259 0.78430710891119 1 1
0.805317301585527 0.783531675382696 1 1
0.864080938010018 0.838965832386817 1 1
0.980071671307468 0.951794475903226 1 1
1.04358067554032 1.0108377418272 1 1
0.895707241642525 0.866911741642117 1 1
0.913065982815043 0.880743538132722 1 1
0.737461866269115 0.715427859115256 1 1
0.746428815918577 0.724228022232814 1 1
0.876586589520023 0.853003959277973 1 1
0.818984391735498 0.794417945348024 1 1
0.921127748587976 0.892068756567641 1 1
0.928192533585147 0.898456151579261 1 1
0.775488842164489 0.753319850903306 1 1
0.728476691951814 0.705044155509706 1 1
0.92485857257331 0.898781961181579 1 1
0.752733693646589 0.72969855977778 1 1
0.767071521153328 0.743913661521763 1 1
0.855225458311628 0.8295674358401 1 1
0.788566857930034 0.765921376325789 1 1
0.782495734087146 0.752269710239239 1 1
0.750312143259037 0.727900664421295 1 1
0.609499517088567 0.591444801986361 1 1
0.758869369489745 0.735085288907684 1 1
1.0597303756555 1.03016860731449 0 1
0.784638954252428 0.759771754634755 1 1
0.683335764705053 0.66282174729617 1 1
0.972357824644202 0.941451205483589 1 1
0.994561424145099 0.965787204117159 1 1
0.688404559039895 0.66783096905228 1 1
0.898433248489885 0.871018254653671 1 1
0.565828156260352 0.54882191634849 1 0
0.812770791705012 0.789349587988657 1 1
0.872403011710168 0.846852466240731 1 1
0.607129826481606 0.589147633987039 1 1
0.712412626528729 0.691788847264167 1 1
0.826968237021787 0.802096998148051 1 1
0.848447539576394 0.824477445537593 1 1
0.975611206964742 0.945998578561848 1 1
0.667830127880443 0.646966120678103 1 1
0.712829728624055 0.691912977092372 1 1
0.781008778262595 0.757510102378212 1 1
0.614725944655909 0.596263571837681 1 1
0.748745447879978 0.724996600966418 1 1
0.98010510717206 0.952802504390973 1 1
0.826346659582471 0.802491159611112 1 1
0.828198575325053 0.803963294142272 1 1
0.770653731684238 0.748317907424501 1 1
0.784804377358488 0.763104065899501 1 1
1.029950922044 0.999445628779745 1 1
0.761880806090712 0.739329431915443 1 1
0.808453527865226 0.784355329541799 1 1
1.00596764668403 0.97697534551799 1 1
0.897365517900636 0.869704417429326 1 1
0.980455178624351 0.949264604845694 1 1
0.827775994862316 0.803567160858986 1 1
0.560517889523713 0.543149899977753 1 1
0.719002721976332 0.698353111099714 1 1
0.852118171595094 0.825245744940736 1 1
0.620325769441477 0.600934567086602 1 1
0.956745006440452 0.925950562836387 1 1
0.907396827799663 0.88202131021587 1 1
0.825248916280329 0.800572258020705 1 1
0.675575049049345 0.657667423767715 1 1
0.834175110160653 0.808523668798698 1 1
0.715783132682291 0.694287824717334 1 1
0.643430095034132 0.624023743525466 1 1
0.784774819301691 0.759839595548944 1 1
0.701413175920986 0.680221238526572 1 1
0.681997163067852 0.661981982115247 1 1
0.816855745306163 0.790985932690088 1 1
0.833408276922172 0.810281564854055 1 1
0.865969866118883 0.839455244871135 1 1
0.773781940925495 0.752807353633331 1 1
0.775337699273364 0.752745689657743 1 1
0.84229210061338 0.81755595142205 1 1
0.813752688838118 0.789574027212565 1 1
0.873191441591423 0.845831138087764 1 1
0.915421969395681 0.887408282019756 1 1
0.788834815169469 0.764873889970636 1 1
0.822032377467766 0.798935533405966 1 1
0.902247392833707 0.876023550785076 1 1
1.00139867142951 0.969591260235189 1 1
0.730166740486443 0.706703226488364 1 1
0.83522783082655 0.809296491657705 1 1
0.783836127223865 0.762314707515225 1 1
0.679819665645375 0.661233543769154 1 1
0.510014434472076 0.495145241490842 0 0
0.75125168188942 0.729588526764703 1 1
0.659179682280609 0.638817580873781 1 1
0.861615170210415 0.836947963566597 1 1
0.659173824732051 0.639790309987276 1 1
0.710682823861368 0.689119449196062 1 1
0.635582688809942 0.616459336881111 1 1
0.951085087101424 0.923078244466182 1 1
0.77295938058745 0.750630998000606 1 1
0.79234392542069 0.769500955522457 1 1
0.87334464236092 0.848877496031537 1 1
0.803278930094127 0.78043520513325 1 1
0.736342099557304 0.715553457492474 1 1
0.604985683260611 0.588779392979267 1 1
0.715709914885258 0.69164555422113 1 1
0.693637216219596 0.673564802165268 1 1
0.898856550395392 0.871703739183899 1 1
0.617536304555855 0.601536027169815 1 1
0.854356562208408 0.82892831894979 1 1
0.895642945867579 0.867865302900751 1 1
0.758836219184096 0.735441412083002 1 1
1.00651789731327 0.977462927350647 1 1
0.770747054215151 0.748902638465024 1 1
0.621985393205968 0.605863639322094 1 1
1.01644922350784 0.984769544812769 1 1
0.791277763607672 0.769622638989563 1 1
0.908356076800712 0.881272475086477 1 1
0.579818673107941 0.563471064478891 1 1
0.841489894226644 0.817114280181696 1 1
0.881616474856564 0.85745850264085 1 1
0.828135701964587 0.801458411564721 1 1
0.764023210195082 0.740923110094443 1 1
1.01660312612277 0.986174871781549 1 1
0.87767233086474 0.849516252157389 1 1
0.781594942682106 0.760048579468331 1 1
0.629100091634271 0.610833553779516 1 1
0.847678763289379 0.821975988284273 1 1
0.63371592711529 0.614848849187037 1 1
0.893586510451603 0.86650375803574 1 1
0.761071448854206 0.736748417279085 1 1
0.868007159268437 0.842080901810486 1 1
0.940713383898895 0.90901412609724 1 1
0.890501087402638 0.864191426653793 1 1
0.850328807904143 0.822529120242736 1 1
0.870624223281372 0.843918262164231 1 1
0.977813480927972 0.950496816423633 1 1
0.823381064005302 0.797762557868315 1 1
0.859954659781849 0.837045103925963 1 1
0.848468828370627 0.824058387659417 1 1
0.803729196149298 0.781400697596489 1 1
1.05042776970944 1.01775025108375 1 1
0.732187061688067 0.711483182281342 1 1
0.624246883235301 0.606185650612605 1 1
0.703823872386999 0.682707410287624 1 1
0.81615604902858 0.788011600079457 1 1
0.666927936713453 0.646760996458847 1 1
0.633829439689592 0.614172966183741 1 1
0.388044355520936 0.375997813704706 0 0
0.884363423082417 0.85981122295196 1 1
0.849390214188811 0.825236396148917 1 1
0.559979147795567 0.545442249859513 1 0
0.758372525702534 0.737366766751854 1 1
0.676209709639498 0.65458188993008 1 1
0.770958130131334 0.746532090311251 1 1
0.806310447097032 0.783543109369082 1 1
0.808762847295955 0.784458000847635 1 1
0.984352616409975 0.956073324138649 1 1
0.652916069953318 0.634566047227261 1 1
0.750950381766988 0.731079378142403 1 1
0.861459812445875 0.836308198016231 1 1
0.773339197974677 0.751798467901598 1 1
0.54300231032969 0.525963301874874 1 0
0.643238187284304 0.625369971638568 1 1
0.920579191769493 0.894978020098476 1 1
0.909933504588646 0.882630007503723 1 1
0.912430109305361 0.886807246982691 1 1
0.888347280319571 0.862614501520041 1 1
0.813109972569842 0.790728805787829 1 1
0.878958759361277 0.853171727214551 1 1
0.613886976194568 0.594279972921277 1 1
0.851144567170401 0.825674626983432 1 1
0.713714350043266 0.693106246572038 1 1
0.704946819953646 0.682662187494996 1 1
1.05323447945569 1.0232544859294 1 1
1.00696521571811 0.977917490233339 1 1
0.578621118352266 0.561794073529883 1 1
0.801753741521807 0.776675794872308 1 1
0.830097984440202 0.806089169123416 1 1
0.903111893048415 0.87429072321285 1 1
0.705053446856032 0.683793155864905 1 1
0.722339743751572 0.701668898945516 1 1
0.771862897582362 0.747967759789945 1 1
0.955702088005583 0.925415021160936 1 1
0.798161218147908 0.773684619607823 1 1
0.811547046740456 0.787451099116603 1 1
1.0288798906474 0.999255520192996 1 1
1.02851871500143 0.997794986086822 1 1
0.687082381954826 0.666327094485149 1 1
0.918539841650639 0.888240178506588 1 1
0.837407215438931 0.810404393431559 1 1
0.740075920017246 0.716923191486607 1 1
0.826512410938443 0.800546741470105 1 1
0.942219728078236 0.915272051112521 1 1
0.667601231867806 0.64677988316331 1 1
0.799003148518798 0.773555289733405 1 1
0.821510212538583 0.800506618217305 1 1
0.730955916103222 0.70690607264453 1 1
0.773280467338312 0.751511981685657 1 1
0.651724631267688 0.633155624246606 1 1
0.828345994226309 0.804550807811892 1 1
0.637835789883757 0.616843967050994 1 1
0.914256531575071 0.888061880172877 1 1
0.91491211386097 0.887192533072323 1 1
1.16488328456722 1.1305218575528 0 1
0.807820240229192 0.784920051052094 1 1
0.856753510682453 0.83042380286242 1 1
0.941666507950662 0.91412984762089 1 1
0.928691860641704 0.902971322158435 1 1
0.72630090342979 0.704500375379316 1 1
0.944119791029119 0.915278942215327 1 1
0.72381389247935 0.70441500574557 1 1
0.752447625648393 0.726809281468455 1 1
0.996772359347836 0.966537178900917 1 1
0.580975720775537 0.563743436481339 1 1
0.738565507844966 0.715404094248839 1 1
0.825477060750803 0.800475071848557 1 1
0.737280886977007 0.716997723641407 1 1
0.81027884637369 0.785244635706832 1 1
0.534133936105843 0.51866173542646 0 0
0.830187042535444 0.803787982853911 1 1
0.71811510424175 0.698289168531732 1 1
0.69558834452855 0.671963151597498 1 1
0.468172072132936 0.454359441346276 0 0
0.636256335611988 0.616414699149674 1 1
0.785649631309215 0.762934833444127 1 1
0.81079512018717 0.785155354198295 1 1
0.646030316824672 0.628532596456698 1 1
1.02244532795429 0.990626406595081 1 1
0.913443202433395 0.88380409019028 1 1
1.00841661549577 0.979977521131183 1 1
0.650768395226641 0.632347052454705 1 1
1.01834665655267 0.989452366915116 1 1
0.72829287679762 0.706968123013467 1 1
0.93737275909741 0.910339107317835 1 1
0.779186275714675 0.756086012219906 1 1
1.01761871500636 0.988861569890901 1 1
0.846917075241658 0.821112223715838 1 1
0.868219889238928 0.847501814162947 1 1
0.765304171643219 0.743896359201534 1 1
0.680177033393798 0.660476399436013 1 1
0.981720099176523 0.947856803489695 1 1
0.839132572424862 0.814262631107845 1 1
0.797639164960286 0.775096299943287 1 1
0.782764510634911 0.760175888221887 1 1
0.657676171285335 0.637842476813912 1 1
0.601861021402734 0.584655280564378 1 1
0.803227712040854 0.780544865319333 1 1
0.866125622328097 0.841363506559706 1 1
0.854147844205237 0.824170431013324 1 1
0.928824787332186 0.898829971759149 1 1
0.859702772645536 0.835153432427193 1 1
0.867157550672652 0.840834942575987 1 1
0.786170778642842 0.760514577821456 1 1
0.823086559634573 0.797735302851327 1 1
0.730078261055579 0.706288185500162 1 1
0.866380244572998 0.837485567961375 1 1
0.705205961052325 0.681675471025905 1 1
0.742926557215372 0.718850937135313 1 1
0.381302080871326 0.368215529779688 0 0
0.811827864337854 0.789294401072834 1 1
0.875556893343708 0.848320755446141 1 1
0.899599581000832 0.873705132598301 1 1
0.687606498297299 0.667530178513481 1 1
1.06195564569987 1.03116921102597 1 1
0.764542917902394 0.740753670364576 1 1
0.858382984424343 0.834114996657802 1 1
0.856339789150758 0.830520174434795 1 1
0.528497405617813 0.51312733253207 0 0
0.881322193583078 0.855603551906735 1 1
0.856513037091481 0.832201876299971 1 1
0.70004528658799 0.679510903975677 1 1
0.811304501356401 0.788279766303779 1 1
0.754138042473256 0.732691442504261 1 1
0.483078779431135 0.469220606250471 0 0
0.858219967141776 0.833301624964688 1 1
0.87382981149307 0.849176102609109 1 1
0.754129209258684 0.733542480970779 1 1
0.788777598841153 0.764070676260106 1 1
0.923449360080409 0.895650079121169 1 1
1.1797047716422 1.14527941670764 0 0
0.951090241320398 0.923616565236192 1 1
0.705393840558463 0.683927012876178 1 1
0.769199765438442 0.746653095516277 1 1
0.7656514226218 0.74360072842564 1 1
0.976265920859327 0.947405976518132 1 1
0.741117852610664 0.71789094823454 1 1
0.665152783490169 0.642607163531594 1 1
0.588277836668339 0.571021339499183 1 1
0.688123829591094 0.667379516629457 1 1
0.991947233772931 0.963852479192037 1 1
0.74520005016305 0.723810507651703 1 1
0.86357081713701 0.837414143491571 1 1
0.735723231180357 0.712905668344523 1 1
0.886782408490893 0.86015822801518 1 1
0.802650792207594 0.776912693976907 1 1
0.679274128185744 0.658293995425182 1 1
0.625339736002279 0.607248184726363 1 1
0.62453660886235 0.607349033504888 1 1
0.835747930308485 0.812694662639085 1 1
0.770822491251541 0.746254143680717 1 1
0.874034722804499 0.847990876947647 1 1
0.479765175287716 0.467790064049965 0 0
0.708191430232601 0.688437849761394 1 1
0.750637734689818 0.729433724721054 1 1
1.03583102173148 1.00427269008939 1 1
0.990014891515357 0.958842323990438 1 1
0.992692031529297 0.963847440176046 1 1
0.751143183492872 0.729521948510407 1 1
0.684329434250803 0.66335666105826 1 1
0.879003361926695 0.853889956632724 1 1
0.709833375482356 0.689123158297612 1 1
0.787014726915689 0.765230507148367 1 1
0.796363906163617 0.77391293677922 1 1
0.790609630075278 0.76623103071402 1 1
0.724191217496917 0.701912167447532 1 1
0.612859443344955 0.593902060092299 1 1
0.665945499115639 0.646382419934163 1 1
0.957744414275955 0.928488508663403 1 1
0.852281182335177 0.827385259543305 1 1
0.666210172912562 0.645639862272755 1 1
0.581712774983383 0.562315960901078 1 1
0.875628610030565 0.848672744375626 1 1
0.998726895578491 0.969776404630352 1 1
0.876126973219371 0.849079668184171 1 1
0.832831576983746 0.810228041408275 1 1
0.768099638118411 0.744940132260321 1 1
0.856014693264997 0.830910011449094 1 1
0.712274087058757 0.690160693160662 1 1
0.824222968530375 0.799036374926457 1 1
0.560247827046291 0.544319925553515 1 0
0.60198425166568 0.585074579987747 1 1
0.67233281432984 0.655206304272502 1 1
0.930158456419461 0.902841003627304 1 1
0.919453765654416 0.890825599642728 1 1
0.617764056902634 0.598171225999262 1 1
0.69839173966081 0.67740911517845 1 1
0.665136823276401 0.644273879929208 1 1
0.595009579176464 0.576287499493896 1 1
0.595567020031973 0.578459193913325 1 1
0.591370180520303 0.574940915886309 1 1
0.73815966565801 0.717461861767609 1 1
0.66873487849979 0.650828739397093 1 1
0.654767849063104 0.637200010594672 1 1
0.871469985293783 0.847550859836579 1 1
0.841057131076776 0.813642533063758 1 1
0.965973565176281 0.934827574271486 1 1
0.585188718779794 0.565843805140578 1 1
0.739735176472664 0.718890036870366 1 1
1.11890659399977 1.08547298740479 0 0
0.71415168573533 0.692671160630077 1 1
0.743479871679214 0.721538377074935 1 1
1.06476131761576 1.03435378075659 1 1
0.641578771832332 0.621087815841783 1 1
0.858921638148611 0.833742664210061 1 1
0.977009870717959 0.947214916060321 1 1
1.07626309119013 1.04186643936288 0 1
0.747423409998078 0.724673328487911 1 1
0.671012154409525 0.650208023209456 1 1
0.844234283456418 0.817697600211208 1 1
0.846077545325364 0.820646419017535 1 1
0.935617646419027 0.907895406338389 1 1
0.713138426504307 0.690943804186195 1 1
0.782863353961014 0.760081564882923 1 1
0.949170197991944 0.922609066497702 1 1
0.854765789617222 0.829668599452528 1 1
0.793235313721228 0.77189267618566 1 1
0.743516837930771 0.720241029048746 1 1
0.638677722754052 0.618754850068172 1 1
0.923064416498062 0.896281939008875 1 1
0.765901203897138 0.744547857975126 1 1
0.685192179020739 0.666759313320409 1 1
1.03955480664059 1.00831855440391 1 1
0.945387740476232 0.918653623204102 1 1
0.683042831863801 0.663224126476313 1 1
0.665748833335837 0.648286659577684 1 1
0.721201255591686 0.697776812015 1 1
0.762111586756912 0.740912062739894 1 1
0.769708453438634 0.745653352107276 1 1
0.930330587944742 0.904136385412964 1 1
0.55704221732482 0.540218237800895 1 0
0.8561695596563 0.832451249556491 1 1
0.686053630765759 0.665210965063646 1 1
0.84804283169935 0.823911863534351 1 1
0.827110359696626 0.80276407865033 1 1
0.573032255317795 0.555498131302482 1 1
0.881786922799285 0.854493371691234 1 1
0.852686794752977 0.825424437084319 1 1
0.800458484917402 0.779522454049839 1 1
0.725704127981056 0.705031923153772 1 1
0.970693663809141 0.942229449408446 1 1
0.801703472274792 0.779535449557114 1 1
0.683935167664555 0.662999406856113 1 1
0.705957252353392 0.685772295586788 1 1
0.814028356389797 0.790196528286941 1 1
0.800726444027728 0.777611487383373 1 1
0.80982382833149 0.7855034079354 1 1
0.872036400447296 0.847778144602937 1 1
0.817981260178762 0.792805690198167 1 1
0.841234405491138 0.815697543311409 1 1
0.894329179273491 0.868325398410459 1 1
0.746078640604853 0.723263276841855 1 1
1.04784973282018 1.01672411649342 1 1
0.880150245000078 0.856438594062748 1 1
0.923433442291677 0.895891015474855 1 1
0.793660788086521 0.770599473934777 1 1
0.725912829632466 0.704951686955262 1 1
0.609646529006014 0.592033536804535 1 1
0.733013680980131 0.712952965748633 1 1
0.919014314211907 0.887919101913449 1 1
0.980138144819541 0.951226977896031 1 1
0.494054352123578 0.479322650750566 0 0
0.778760513394434 0.756769078060213 1 1
0.832439651399923 0.804516185212658 1 1
0.776276119560994 0.752784232836394 1 1
0.86882830639362 0.844593476585187 1 1
0.689508413209988 0.669892065774434 1 1
0.713337568177488 0.694197236211523 1 1
0.56661130009162 0.550377358100603 1 0
1.00866506247517 0.979725353505772 1 1
0.903486137689413 0.876718995752276 1 1
0.79837316951202 0.773763919352168 1 1
0.896322888611979 0.866783259744511 1 1
0.799435878875131 0.777403521620565 1 1
0.828591930725767 0.804231161572492 1 1
0.910271371357289 0.884444659454958 1 1
0.655248653162421 0.636910983701555 1 1
0.625293344241661 0.606379824634959 1 1
1.00116505558101 0.972602137488909 1 1
0.69392833969168 0.670204679253422 1 1
0.845087620107115 0.822355761219162 1 1
0.731691392813528 0.7112333822775 1 1
0.738107863865752 0.716100049947017 1 1
0.627476729928566 0.607882426388061 1 1
0.833137851089189 0.808484340555579 1 1
0.844495096981296 0.818551963025743 1 1
0.699446795541184 0.679876680979628 1 1
0.799675806988862 0.776364024194809 1 1
0.955006424580022 0.925401134598217 1 1
1.01928818725595 0.985442899735058 1 1
0.442486461063791 0.429082276990404 0 0
0.79668701106728 0.772742485248185 1 1
0.978301801342002 0.952709964338319 1 1
0.791118825182537 0.765662932684677 1 1
0.668180173048606 0.647689616927145 1 1
0.873404131047354 0.847707657822571 1 1
1.01515552158518 0.986975212024725 1 1
0.893047254216819 0.867483856974258 1 1
1.03899448021215 1.00679015661361 1 1
0.70856118440785 0.688960051299367 1 1
0.855541360900565 0.826640464654671 1 1
1.01567004722152 0.985741171707951 1 1
0.79982297749742 0.775873277803816 1 1
0.838406566039576 0.814450562508969 1 1
0.926796776409852 0.899102524250331 1 1
0.829867189694739 0.807601564260198 1 1
0.866087178011602 0.842208425909971 1 1
0.667503143121204 0.646484722528277 1 1
0.885270145983044 0.858777464413976 1 1
0.790295277380575 0.766285836025096 1 1
0.843099544824824 0.820294134248072 1 1
0.704886129590047 0.682264355095164 1 1
0.774021761266602 0.749763005445889 1 1
0.720770370917788 0.699959605258728 1 1
0.681939647377053 0.662574052583597 1 1
0.736432337253282 0.716386449177548 1 1
0.751639496132079 0.729033627789272 1 1
0.80792230208748 0.779306980102187 1 1
0.730505662124956 0.707418041205069 1 1
0.983493105187567 0.956169205717057 1 1
1.1011338287011 1.07009153115195 0 0
0.851866024507019 0.828640547663893 1 1
0.934135487280303 0.903320288714369 1 1
0.909062362109449 0.883157263076317 1 1
0.956198135350081 0.928497250809805 1 1
0.741375500034509 0.719472921701481 1 1
0.819613751555143 0.795991816813042 1 1
0.940986146811968 0.91200122022711 1 1
0.787480158206249 0.761600054010573 1 1
0.80718356844509 0.785016529956278 1 1
0.701700714222927 0.681754520940379 1 1
0.527600781312136 0.51325543537078 0 0
0.970045103267669 0.943285755720476 1 1
0.984496058709284 0.956897368829311 1 1
0.777804514263128 0.755377109484778 1 1
0.874471809978728 0.844929112546813 1 1
0.759544351082909 0.73670007611003 1 1
0.674721137830225 0.655699143468732 1 1
0.76410914740909 0.740858341904615 1 1
0.909531728309833 0.883090787042597 1 1
0.642288408264045 0.625454030933708 1 1
0.807962746936337 0.7841197146478 1 1
1.07709872418419 1.04432219270197 0 1
0.871807078523018 0.845954209062626 1 1
0.945638476919202 0.914515083751809 1 1
0.811241322566383 0.787963275825912 1 1
0.800894387462433 0.777520009993557 1 1
0.869330701581666 0.8434708592628 1 1
0.820799866570857 0.797294713584559 1 1
0.671295425396971 0.652987587602701 1 1
0.817753286150505 0.7917931363069 1 1
0.599979803559309 0.581063069057862 1 1
0.81774610043162 0.792960095373866 1 1
0.863713797163882 0.835889984206937 1 1
0.729963550772783 0.708739124003176 1 1
0.675297522568563 0.655286943414275 1 1
0.721419981767027 0.701470482651519 1 1
1.02427718718146 0.995466602063782 1 1
0.894349807822439 0.86896195199094 1 1
0.688847839338804 0.670422540361296 1 1
1.07596205706045 1.04624922415263 0 1
0.803357205363108 0.780405733337552 1 1
0.60060938781953 0.583360862394067 1 1
0.519737840301272 0.505227752098679 0 0
0.62907285986108 0.609278967621718 1 1
0.856851902505532 0.834324104601613 1 1
0.592224970124471 0.573067784041029 1 1
1.01356386097254 0.984228107918484 1 1
0.788772955286977 0.764016652502526 1 1
0.739023794402698 0.716218393714307 1 1
0.60282433871068 0.583379485360213 1 1
0.582416903473517 0.565202376965979 1 1
0.558733460007192 0.543380742188074 1 0
0.686114801040756 0.662793408367116 1 1
0.78958736723432 0.768993144138521 1 1
0.90321270650663 0.87548952917549 1 1
0.781596914317767 0.758913697944909 1 1
0.461965186016301 0.44828830917739 0 0
0.909155525574519 0.878158137996196 1 1
0.787349669676908 0.766274512336072 1 1
0.752427526097945 0.73077988220881 1 1
0.869760937315178 0.846314300262272 1 1
0.765591874784355 0.743722408504974 1 1
0.860049961256876 0.832711716704181 1 1
0.931069668816962 0.90531297017449 1 1
0.76201584282384 0.741454358009779 1 1
0.789119505030813 0.76573093116229 1 1
0.742237685247124 0.718482209226825 1 1
0.807220524965969 0.784535477257092 1 1
0.897465767383566 0.86937411267139 1 1
0.814580914187875 0.790254424161642 1 1
0.797628921204299 0.775729225667693 1 1
0.812334640883752 0.786298360665835 1 1
0.923562409419973 0.895412352538414 1 1
1.16863356406185 1.13067344035801 0 1
0.937565756193247 0.906201939110637 1 1
0.923150000596351 0.895960967238069 1 1
0.792029104135977 0.767805833496365 1 1
0.726797798527301 0.704909740855766 1 1
0.810171200994299 0.785312578394017 1 1
0.779222263295419 0.753827229189428 1 1
0.973087620486579 0.944145387718786 1 1
0.714493779807339 0.693800643181137 1 1
0.833674987259629 0.810118532706695 1 1
0.863816419677724 0.837926921805453 1 1
1.00608794673616 0.975473401202132 1 1
0.730352765414326 0.709161329684259 1 1
0.736153055511166 0.71530594008585 1 1
0.878887687358516 0.85224728879884 1 1
0.791263051540649 0.767610493540931 1 1
0.693603468666639 0.673828792785927 1 1
0.67775060849055 0.658353873551091 1 1
0.701623526281873 0.681687603941201 1 1
0.897274691251651 0.871736181451368 1 1
0.780972757651655 0.754258255473157 1 1
0.572956556862568 0.554353769245435 1 1
0.935317507116061 0.907996110712545 1 1
1.00005840519862 0.96573130854236 1 1
0.934385656725158 0.908922535441579 1 1
0.695225628293915 0.670859498853594 1 1
0.726681446931116 0.7037715926659 1 1
1.0263687696847 0.997697220401279 1 1
0.924458938413332 0.896793915572669 1 1
0.712789443195955 0.690042317744785 1 1
0.855921240940462 0.830696959747446 1 1
0.977374083008488 0.949752389604604 1 1
1.02749348922092 0.998257401891348 1 1
0.828405562532056 0.804108119678016 1 1
0.714954548465834 0.692468596320274 1 1
0.890294564533872 0.863813886413647 1 1
0.866855679349753 0.840899300756351 1 1
0.772112196601622 0.748741246885976 1 1
0.868337473320034 0.84361014939698 1 1
0.873547983543168 0.847777041351507 1 1
0.841762845823905 0.817008864298831 1 1
0.587946722762168 0.572019226461978 1 1
0.955257167926301 0.92683001689347 1 1
1.00869844842924 0.97984906341053 1 1
0.885729150511139 0.859326807059497 1 1
0.956920233657206 0.929932548520389 1 1
0.702314837924411 0.684116795671506 1 1
0.707703916365849 0.688262257899974 1 1
0.740682722739609 0.719098761955605 1 1
0.616905352255109 0.595598308578828 1 1
0.612804828950006 0.595017529432394 1 1
0.742890795973139 0.720269000084648 1 1
1.14240760526341 1.10665466370647 0 0
0.653329166103333 0.635674394913371 1 1
0.762008486760312 0.738863754695847 1 1
0.781179918969664 0.756884818233975 1 1
0.709610629901807 0.689635314124098 1 1
0.891213613937166 0.863136032316318 1 1
0.756759737366842 0.733330869431417 1 1
0.9200570446763 0.892217379401655 1 1
0.601926287591423 0.584006225466356 1 1
0.986735737898021 0.956659546767701 1 1
0.903990629485126 0.878807932914075 1 1
0.624989257443394 0.608395910345768 1 1
0.823863179447917 0.799276747227326 1 1
0.817998520914675 0.795256801131079 1 1
0.948455847743703 0.922240376985655 1 1
0.660562643914986 0.641367729608748 1 1
1.01620256107424 0.985967361971348 1 1
1.01644126228737 0.986171547899298 1 1
1.05326437079927 1.02262041516075 1 1
0.784522843667258 0.761483170440935 1 1
0.713544641843961 0.690991034014398 1 1
0.818153308333826 0.792984943079726 1 1
0.85047368850724 0.824658774263891 1 1
0.900971662533906 0.874824241682314 1 1
1.1574486498449 1.12490318522601 0 0
0.971162460567597 0.943611523560502 1 1
0.806984485027231 0.783320263579587 1 1
0.958083350128835 0.928666194897473 1 1
1.00474833708609 0.973928987301888 1 1
0.854129771589121 0.829900198383565 1 1
0.901643186767192 0.875875611577738 1 1
0.83337489156782 0.80936716679711 1 1
1.14076228267935 1.10697776566477 1 1
0.799656226507792 0.775774092145382 1 1
0.975430966630415 0.948759795573412 1 1
0.78256713208646 0.761181853225964 1 1
0.84194566824393 0.817404556675073 1 1
0.56706273541062 0.551758724308361 1 0
0.945243291419194 0.919973610317652 1 1
0.874316483185823 0.851287866685926 1 1
0.649933353883395 0.631029999510021 1 1
0.881995278995877 0.853885193717187 1 1
0.949369319435921 0.922847391255657 1 1
0.672722020895638 0.653544402520856 1 1
0.874642543204072 0.847938062087098 1 1
0.643040907464258 0.622859961262671 1 1
0.995192315861409 0.963766698973803 1 1
0.676976991614556 0.657568572030802 1 1
0.877143827932267 0.850958575472664 1 1
0.728901338259293 0.709716948766591 1 1
0.600414264517839 0.582586726728865 1 1
0.911614748164703 0.885786979264272 1 1
0.872662039869624 0.848210299898065 1 1
0.831188801299327 0.807253195595777 1 1
0.762677380780812 0.742129392740131 1 1
0.981576376268165 0.951453953897426 1 1
1.025396377679 0.993171266836606 1 1
0.658661256028952 0.64035454530233 1 1
0.863830386587784 0.839160315655344 1 1
1.00039884417455 0.970290607512052 1 1
0.825819146449824 0.800908898996292 1 1
0.732438309131038 0.712881594620047 1 1
0.782259806212799 0.757332206595525 1 1
0.877177345474784 0.851279818265965 1 1
0.669382145646624 0.650326540234055 1 1
0.838271888407022 0.813523286406506 1 1
0.802915687826226 0.778132072546422 1 1
0.570411742099702 0.552154656685502 1 1
0.780350636025584 0.75801158452162 1 1
0.624817017390541 0.606555078448945 1 1
0.91054938941198 0.884222779062406 1 1
0.848735487476385 0.823381084043186 1 1
0.815475100676523 0.790528796358887 1 1
0.946524161140845 0.918348664736441 1 1
0.80586744672964 0.781556260700529 1 1
0.666289725894899 0.646180779287772 1 1
0.939190570118395 0.910723394489315 1 1
0.746606323441676 0.722354537888281 1 1
0.867623278853129 0.841363357736096 1 1
0.769274411555353 0.745137612686935 1 1
0.913985465798862 0.887880321937045 1 1
0.617445984456102 0.598200167886733 1 1
0.626666655279081 0.609035182992021 1 1
0.845329207626638 0.819382911022173 1 1
0.969801275277072 0.941438262341977 1 1
0.959970753967916 0.928503028534359 1 1
0.595008997515129 0.577633015247069 1 1
0.804067471386142 0.78044242926143 1 1
0.901433216874463 0.871463396920294 1 1
0.759965368674941 0.738176483604702 1 1
1.08794767151464 1.05507471747035 0 1
0.769337663708513 0.749032886150123 1 1
0.879569914081419 0.854684923725092 1 1
0.678344939409021 0.6585666254832 1 1
0.670212371099136 0.649211771710052 1 1
1.0733773491508 1.04299181544022 0 1
0.836269794114007 0.81011234309974 1 1
0.722190521826682 0.702811787115974 1 1
0.71692411716596 0.694633119494514 1 1
0.998876936230298 0.968300936018306 1 1
0.950082406039177 0.921781676575813 1 1
0.958975329973763 0.930991465635036 1 1
0.929601271308754 0.903330746202892 1 1
0.860418731231285 0.832715233570245 1 1
0.942164659496257 0.91635628261116 1 1
0.992324052989067 0.961147552613789 1 1
0.782779434816357 0.759325119780672 1 1
0.733267952751507 0.710732032804324 1 1
0.712892016753795 0.688563443484756 1 1
0.843812146523564 0.81907076860985 1 1
0.960715847016772 0.932074667624474 1 1
0.741932210191388 0.718267589084958 1 1
0.920433150630174 0.89208554400977 1 1
0.678078396276616 0.659277121537692 1 1
0.962062600515286 0.932007913886649 1 1
0.55716711590299 0.539016301818131 1 1
0.867375460623489 0.843067192075184 1 1
0.710670775278694 0.689366119028307 1 1
0.795460841344844 0.774005805679369 1 1
0.672060792607822 0.652264961830889 1 1
0.825221486086006 0.798463827544094 1 1
0.602559480089338 0.583833216961835 1 1
0.679061242300767 0.657373825413329 1 1
0.838858834343921 0.814446360232492 1 1
1.01846007549521 0.987940451537275 1 1
0.762061274770801 0.740747865608317 1 1
0.675476027644654 0.655654734179392 1 1
0.617207615939679 0.600015052172096 1 1
0.737231092948937 0.714365475644624 1 1
0.466980788597311 0.45367649248287 0 0
0.645412507777334 0.625372316623651 1 1
0.772155845214833 0.750100998508511 1 1
0.814415008171651 0.78977095378108 1 1
0.874120703224662 0.847341098909765 1 1
0.619298388425454 0.602318798216784 1 1
0.80994428464353 0.786009068782182 1 1
0.97681229031232 0.949015661689697 1 1
0.927557756000392 0.897733375277234 1 1
0.836196763451266 0.811741895988477 1 1
0.699134008309371 0.680435314851707 1 1
0.651858011220031 0.634322855033456 1 1
0.889925624395667 0.864140941712834 1 1
0.799506199691425 0.7768669842787 1 1
0.747212141679211 0.725981219943471 1 1
0.73339143395055 0.710922019023719 1 1
0.637244136150189 0.621784067656307 1 1
0.88923141564189 0.861939408130093 1 1
0.752596737947299 0.727877162696397 1 1
0.842959316269998 0.816867822187875 1 1
0.580958696670636 0.561869799751282 1 1
0.777154218406637 0.755694580008615 1 1
0.878794070298982 0.852977114624807 1 1
0.840485649956402 0.816517580914348 1 1
0.708863854452861 0.688262286729782 1 1
0.906034835520226 0.878487714879086 1 1
0.903012791333509 0.876456018155068 1 1
0.857488126540054 0.832090858645643 1 1
0.797344831311126 0.773137555300662 1 1
0.832117207307763 0.808681979989301 1 1
0.782758646080992 0.761169938757467 1 1
0.893691410607895 0.868173507613106 1 1
0.513802577665488 0.500146850943482 0 0
0.825459801698882 0.799389343110179 1 1
0.817464832007136 0.79381876037887 1 1
0.671575604601998 0.649819257902945 1 1
0.836726967483526 0.812404484702893 1 1
0.694276263942345 0.674634553204198 1 1
0.598031785778276 0.580429478806337 1 1
0.816066957190611 0.790442600920517 1 1
1.03076426532636 0.998130450024375 1 1
0.936083456840729 0.910269332930731 1 1
0.828967207517386 0.805741868176254 1 1
0.891316044668064 0.866285104091263 1 1
0.720557417398417 0.698658263695323 1 1
0.656157773139128 0.638415676727088 1 1
0.862993660631667 0.839779592539935 1 1
0.724790664314643 0.70407814832477 1 1
0.574572457521145 0.55738516343745 1 1
0.972888685226999 0.947597558852018 1 1
0.765305406084052 0.743271148340901 1 1
0.686485486156892 0.667854531036298 1 1
0.754454485062365 0.732377766269484 1 1
0.948072550151615 0.918710134870723 1 1
0.913711652253818 0.886329036024297 1 1
1.05981557533925 1.02605737783177 1 1
0.821771051129514 0.797596503515977 1 1
0.703218639646238 0.684068987766493 1 1
0.864839041338364 0.840163172525978 1 1
0.837626926606174 0.813645661792989 1 1
0.973520097241601 0.943204551504984 1 1
0.635943643651409 0.615923535992316 1 1
0.902320421426449 0.874578226495309 1 1
0.793945526322226 0.770146411428282 1 1
0.935210411104355 0.90808215394457 1 1
0.831592936135858 0.808457548087306 1 1
0.466792198711574 0.451072292930123 0 0
0.502228435763181 0.486809734923201 0 0
0.638035717697008 0.619999684808117 1 1
0.548478875783486 0.532473992219776 1 0
0.524222617957359 0.507131824856012 0 0
0.698250945578393 0.67925842809976 1 1
0.893798098794684 0.868840989199777 1 1
0.961161016477915 0.935500965345743 1 1
0.692966537794677 0.672573463971654 1 1
0.886410568016956 0.858415026333573 1 1
0.69939085056648 0.679792393767098 1 1
0.953683545245578 0.927454990471037 1 1
0.809733593114214 0.786022945131488 1 1
0.704888394327503 0.684462174452374 1 1
0.683780539035731 0.664830199977371 1 1
0.801537588847673 0.778362129573091 1 1
0.851169358634312 0.825299830389536 1 1
0.729131935770179 0.705744326676123 1 1
0.772484590624842 0.749964776072476 1 1
0.954337419065134 0.92830844724215 1 1
0.82030056254924 0.794928868750024 1 1
0.567496422617578 0.54958055119795 1 1
1.05317135214567 1.02490221829944 1 1
0.928614155866508 0.901409115593034 1 1
0.704065846122114 0.684351361232743 1 1
0.944098281270694 0.916771784667315 1 1
0.464097398128299 0.449681432638609 1 1
1.04829269410849 1.01808018633708 1 1
0.885053437397785 0.857517546361006 1 1
0.6215966363636 0.602739514480209 1 1
0.786898904541178 0.764617938786375 1 1
0.811715421727851 0.786400795365769 1 1
0.810032778680418 0.788058039865701 1 1
0.81347935482182 0.785332088240797 1 1
1.04056449709763 1.0084374008621 1 1
0.915539227581071 0.888719418735836 1 1
0.86169095483944 0.835236836923904 1 1
0.931246090510193 0.902291390084916 1 1
0.71336981922666 0.690120032645131 1 1
0.824811056210687 0.800820524616793 1 1
0.73211168903944 0.710835234742375 1 1
0.879525621002362 0.85327963807261 1 1
0.810801393754182 0.7853778115054 1 1
0.621979970198163 0.602359988458226 1 1
0.774895462852605 0.750848127884186 1 1
0.658313086438244 0.638538875810376 1 1
0.974966286693026 0.947537806157211 1 1
0.749791071885354 0.727079622268716 1 1
0.774358548664448 0.750081902783107 1 1
0.836315543062562 0.810144479562243 1 1
0.805406911636263 0.779310590875261 1 1
0.71648113158069 0.694410479023448 1 1
0.897253270321503 0.868049781408874 1 1
0.837805931092936 0.810935727125184 1 1
0.653172010788682 0.634651243619914 1 1
0.872278593051972 0.84201157235424 1 1
0.86730445269663 0.840187105702512 1 1
1.05288706377028 1.02011296119223 1 1
0.859593891844324 0.833380827794865 1 1
0.838569245842522 0.811687507681475 1 1
0.788714823279407 0.764771125476459 1 1
0.737379971844913 0.71401582756263 1 1
0.735654657181941 0.716456710264445 1 1
0.468878500487201 0.450892973656245 0 0
0.666676308130776 0.647033191971394 1 1
1.04000817119083 1.009566282765 1 1
1.02586128046976 0.993902247196281 1 1
0.662691848874805 0.643590160524177 1 1
0.831542930156769 0.806943427716652 1 1
0.877023025828623 0.850812822979019 1 1
0.791678568999559 0.766747770355445 1 1
0.932455512197704 0.904675729870991 1 1
0.933936477789863 0.908770733344054 1 1
0.82776863747751 0.803824899263846 1 1
0.869886090763782 0.845130508546596 1 1
0.988462671214298 0.957733145676402 1 1
0.602394366450458 0.583681878015056 1 1
0.799814353232346 0.777021919529927 1 1
0.843310052276559 0.817585125449835 1 1
0.921005520244671 0.896312038705428 1 1
0.657829174075766 0.638563494708163 1 1
0.802429923279477 0.779573633997487 1 1
0.675502326977214 0.65594924418602 1 1
0.481741516535864 0.466643066005257 0 0
0.836224914319866 0.811856711655075 1 1
0.538295419397738 0.52364943819967 0 0
0.862154938060335 0.836148290115313 1 1
0.781153595983444 0.755894969226924 1 1
0.835037522905376 0.812505428730564 1 1
0.90694489467913 0.880145306238937 1 1
0.83868434198079 0.814420098151704 1 1
0.826486795975032 0.803372142298815 1 1
0.774495378844514 0.751553649159674 1 1
0.681888972335676 0.660377695918305 1 1
0.699775311862662 0.679262330107248 1 1
0.660482114133274 0.641272148327853 1 1
0.970798308510496 0.94235123218819 1 1
0.657605583843717 0.637666560572069 1 1
0.778857737609146 0.757863234571873 1 1
0.922335908613771 0.895870051656897 1 1
0.772711119406677 0.750180044661397 1 1
0.901207948422579 0.874087435662577 1 1
0.805992880490734 0.782613499775538 1 1
0.677667865139683 0.655902384962024 1 1
0.637958045875068 0.617550682419589 1 1
0.797502230757803 0.772987977241172 1 1
0.821832849085151 0.798313200190032 1 1
0.823581015187072 0.797606194534076 1 1
0.712920377534567 0.691362838305655 1 1
0.705308695403873 0.682777627859261 1 1
0.788389030983726 0.76449230070346 1 1
0.79842099325045 0.775235140563348 1 1
0.970189706104142 0.938816986143778 1 1
0.822179925823948 0.795199268457421 1 1
0.780760301230945 0.757945878592716 1 1
0.77725199055024 0.754634593345094 1 1
0.788274846050014 0.764668637474355 1 1
0.879893296524309 0.855013628480166 1 1
0.839391422658411 0.814658307569409 1 1
0.888924422596816 0.859797542965564 1 1
0.848652552450832 0.822203482804026 1 1
0.657505312730833 0.636647572571501 1 1
0.725522817393735 0.704484466521245 1 1
0.832203715322921 0.806987333577634 1 1
0.945614307034746 0.920321553373275 1 1
0.661388486148767 0.64196202197343 1 1
0.963685977530624 0.937481537248523 1 1
0.740680732294346 0.71781589670695 1 1
0.812939411133547 0.789632346299585 1 1
0.96472907687548 0.935860180186539 1 1
0.706450834555509 0.68599156024306 1 1
0.653518559662921 0.635930468557996 1 1
0.87579709554378 0.848971949284227 1 1
0.735030059344875 0.713073013247116 1 1
0.74539073462436 0.720191742195366 1 1
0.878619028463132 0.855341765120109 1 1
0.720500830232908 0.702171883396828 1 1
0.793593939876738 0.767565421860675 1 1
0.77399789856298 0.751782385607878 1 1
0.76934023474679 0.748289038350085 1 1
0.872115678890146 0.845138705794124 1 1
0.690681417702501 0.672037582177407 1 1
0.77327066038106 0.749134401948587 1 1
1.04344725432673 1.00943745869357 1 1
0.472709379623263 0.458258612196539 0 0
0.96996282543167 0.942824956470656 1 1
0.762386882995868 0.738981518007718 1 1
0.601619918751583 0.584265262505416 1 1
0.953826022872396 0.926932604368238 1 1
0.627267855115989 0.609150106746301 1 1
0.838646663757043 0.813908693071555 1 1
0.885025688633827 0.860280065981234 1 1
0.792870482631971 0.769841032732284 1 1
0.553770766613294 0.538072671763786 1 1
0.782187625301491 0.759605319577154 1 1
0.937727127852829 0.909460015408471 1 1
0.674262531672028 0.654792498728162 1 1
0.822525456175819 0.798569386876541 1 1
0.891535796895416 0.866122606118299 1 1
0.903277381902677 0.875293720775971 1 1
0.638772263291362 0.618189135064673 1 1
0.926150055995248 0.901636265766502 1 1
0.742959584565234 0.721924198925395 1 1
0.881960631474191 0.856888797136325 1 1
0.694339798185478 0.672433139619465 1 1
0.744038042478261 0.723226161109148 1 1
0.894819090893836 0.86578157214084 1 1
0.572752993690273 0.554973380708191 1 1
0.859652441674864 0.834366983436841 1 1
0.80460664763355 0.781385590120661 1 1
0.871563414942997 0.84602974167223 1 1
0.668219109319348 0.648982585889624 1 1
0.88909670999526 0.863682779100405 1 1
0.927876995251331 0.899891447143785 1 1
0.785518171523487 0.763860329070382 1 1
0.904497197550872 0.878331991228481 1 1
0.409942610267623 0.398688509087344 0 0
1.0226007395276 0.990766065922763 1 1
0.724432951447156 0.70040461794516 1 1
0.977752083022657 0.947931198796057 1 1
0.748344136106487 0.726907701538433 1 1
0.809725140188438 0.783519948823353 1 1
0.842925113552283 0.818595156941418 1 1
0.896414075665288 0.870165607326774 1 1
0.763322911170692 0.740650492546942 1 1
1.02504531954492 0.99115237929112 1 1
0.546207812786112 0.531204459365318 0 0
0.752280765719591 0.727928424505085 1 1
0.719004841437555 0.695586318058025 1 1
0.969265773079739 0.94118919859511 1 1
0.77807683873922 0.754607576133654 1 1
0.91221882021601 0.882348683449956 1 1
0.661536451430261 0.640918071944335 1 1
0.806874975231235 0.779794217171078 1 1
0.859279028972927 0.834986056562937 1 1
0.632880703811701 0.613502066993469 1 1
0.835328840751734 0.80777510714588 1 1
0.903882349544115 0.877833094729182 1 1
0.746822588359635 0.722374156438478 1 1
0.918230649638727 0.889482041426378 1 1
0.776246124043644 0.754553800831125 1 1
0.568788383678616 0.549862347171176 1 1
0.767128715721734 0.7457459737189 1 1
0.646103751984766 0.627006922435412 1 1
0.651564215544018 0.632188875087691 1 1
0.580575865153326 0.564147623001985 1 1
0.630432414033073 0.611667009718905 1 1
0.790063308389368 0.7670717440101 1 1
0.754517301254376 0.731364695597156 1 1
0.724639805278908 0.704163743994202 1 1
1.06191702520263 1.03136587959003 1 1
0.651342200335299 0.633334412887169 1 1
0.834486645380712 0.808050166935773 1 1
0.657275296387376 0.63755234542606 1 1
0.895011293091925 0.872685053714045 1 1
0.835183834661702 0.809714824564016 1 1
0.680762093783296 0.66179978595844 1 1
0.828220044603813 0.80538013681715 1 1
0.865892120139969 0.841857488407046 1 1
1.17699726429978 1.14279670147129 0 0
0.59649915785812 0.577440940856614 1 1
0.63668274784109 0.617174451783771 1 1
0.51793545608596 0.502047303356271 1 1
0.87889674989523 0.852411121490304 1 1
0.892085543888888 0.864776068017706 1 1
0.64500819658116 0.625396231438305 1 1
0.836011313434976 0.811606258222454 1 1
0.84769412572032 0.823306335296842 1 1
0.737599966306653 0.716384804462851 1 1
0.797727087534933 0.77443256544405 1 1
0.734150563399764 0.712767918342061 1 1
0.858454866076257 0.832598289685673 1 1
0.755416891210423 0.731315128075812 1 1
0.879691549644608 0.855211232090836 1 1
0.771271562493348 0.745079317708632 1 1
0.812385566647793 0.789107851448229 1 1
0.962833499344819 0.933550782920541 1 1
0.684869937412973 0.66553345337335 1 1
0.856380146378409 0.832063087871188 1 1
0.636225559379125 0.618477309491531 1 1
0.568171511308315 0.54848185062495 1 1
0.769311309176975 0.747723676188529 1 1
0.747159582833483 0.725892176140732 1 1
0.698388520840883 0.676531987535942 1 1
0.735269503664945 0.714753733129999 1 1
0.615947607616642 0.59702354287948 1 1
0.702227251163 0.682370761232691 1 1
0.721309728463449 0.698762358997482 1 1
0.774202892187085 0.7532603255268 1 1
0.961773090735061 0.933118258829755 1 1
0.884871622481 0.857672553702325 1 1
0.938224619464437 0.909264925900676 1 1
0.727647202626534 0.706668711666424 1 1
0.984889390565903 0.955561471787162 1 1
0.760785350131573 0.737394930490594 1 1
0.662994245239041 0.642086906472937 1 1
0.814105493211399 0.788542393940923 1 1
0.841157225521163 0.814422455358894 1 1
0.813779474852854 0.790500971614245 1 1
0.725401662341972 0.702652328899362 1 1
0.825963245774902 0.803603376565132 1 1
0.892494098514927 0.8632395619147 1 1
1.10598955315449 1.07187461191152 0 1
0.821121837546228 0.796270066840975 1 1
0.696393808512939 0.676744278102059 1 1
0.794610915588262 0.772606877712207 1 1
0.964563900127348 0.936767951885658 1 1
0.842059553214471 0.819474287777768 1 1
0.744404860411477 0.720962834726129 1 1
0.805771823684865 0.780480334225325 1 1
0.695850079537435 0.674762123946157 1 1
0.751199707248078 0.728941036437848 1 1
1.06461521586625 1.03491666193837 1 1
0.760683716749945 0.739478213775474 1 1
0.727620488913694 0.707871880756243 1 1
0.70847465145697 0.689312567570642 1 1
1.06368156758672 1.03282605015069 1 1
0.85649832182419 0.8305050734933 1 1
0.709890900706403 0.688739101631015 1 1
0.774228532042627 0.752220110101976 1 1
0.59126452847753 0.574551968335816 1 1
0.550505489215411 0.533617517123038 1 0
1.08904804677874 1.05604662410626 0 1
0.875876370104746 0.851306167479664 1 1
0.736783154275001 0.714931863063431 1 1
0.728064440506915 0.706597482745056 1 1
0.87670374943505 0.852811722763693 1 1
0.946772047529086 0.919286062163633 1 1
0.968058256693061 0.938171227206383 1 1
0.697475075178626 0.677540327372174 1 1
0.8231819636658 0.799279062906626 1 1
0.589391841000291 0.570454731028054 1 1
0.860891951259978 0.833965993458143 1 1
0.79663773518202 0.770706267637725 1 1
0.620013345492664 0.600624794647283 1 1
0.901634580257212 0.873183226861703 1 1
0.770336654933563 0.747188102545237 1 1
0.616277266492056 0.597767840428246 1 1
0.978408853220929 0.951012371614831 1 1
0.668639665418629 0.648492899997111 1 1
0.858635059182928 0.833362562040401 1 1
0.775846887632748 0.753072160723999 1 1
0.832958035886485 0.807106789840631 1 1
0.939620439419561 0.910598205599443 1 1
0.858583982463377 0.832839977565625 1 1
0.932892095420295 0.905278850216867 1 1
0.882886388386663 0.857989459968031 1 1
0.786571200977581 0.764899487885161 1 1
0.850458670715791 0.827666365259597 1 1
0.549376419622964 0.531712190406615 1 1
0.626913745810103 0.60805257158931 1 1
0.750088259734257 0.727733629827911 1 1
0.803803932717466 0.77903091086542 1 1
0.843092292720481 0.819371614095659 1 1
0.869513561097057 0.843063823384879 1 1
0.752491282844588 0.731052245909296 1 1
0.99397904635201 0.965604405085847 1 1
0.983412690754875 0.953059315256218 1 1
0.712852624655472 0.693609972005575 1 1
0.787623910086374 0.764985492193069 1 1
0.988031695629629 0.957342296397583 1 1
0.904795824255859 0.87679537033162 1 1
0.801714410857154 0.779928632652289 1 1
0.77327682199001 0.750431302033614 1 1
0.906322750296627 0.879941881805013 1 1
1.03761526727629 1.00467752435871 1 1
0.797267171679776 0.776067175915995 1 1
0.776783989842359 0.751170061255918 1 1
0.956919429704339 0.927650526935742 1 1
0.686966405929992 0.667223065475161 1 1
0.776995593436355 0.753618061760584 1 1
0.615195523529313 0.5956004174307 1 1
0.783892228907286 0.760659947003664 1 1
1.03103553738523 0.998747323356409 1 1
0.745311803534314 0.725708485873333 1 1
0.798704057281537 0.773993395577539 1 1
0.875850656935014 0.850359190620292 1 1
1.04122066468725 1.00979072999163 1 1
0.74132097180268 0.721540533762926 1 1
0.562678073023665 0.546533280270429 1 1
0.684243613914352 0.663841748365509 1 1
0.72842984668474 0.706775509876046 1 1
0.88875516439665 0.862063609435765 1 1
0.976309122561307 0.949051559189815 1 1
0.540214646304994 0.526339278467446 0 0
0.755184335187711 0.731826206922439 1 1
0.905504314931514 0.879989455771769 1 1
0.595757016575419 0.577338364698576 1 1
0.9482351086117 0.919441006808573 1 1
0.995573752206089 0.96587038918029 1 1
0.782447758805847 0.760106709664194 1 1
0.746517427651337 0.724179974597318 1 1
0.902594907759203 0.875260881061083 1 1
0.962687243121607 0.934498985860319 1 1
0.840117347839165 0.81572889858532 1 1
0.854494483428346 0.833191448026439 1 1
0.779967155116361 0.757749388942384 1 1
0.753840953976523 0.732795795060453 1 1
0.710186227586293 0.688575931162335 1 1
0.934672932820872 0.90623340359158 1 1
0.783570239527874 0.762475787946828 1 1
0.706779190332847 0.68688210947269 1 1
1.02675457207375 0.996761448907869 1 1
1.07854238270111 1.04869208301344 0 1
0.87833469845202 0.852693169192493 1 1
0.692290104545808 0.672812778883237 1 1
0.852324354372474 0.824092649628163 1 1
0.968893373318802 0.935009219829059 1 1
0.870849287433232 0.844213781998918 1 1
0.844605327803706 0.819530964844208 1 1
0.928850449495606 0.90073977873239 1 1
0.579013471658434 0.559904033217191 1 1
0.826340501595922 0.800050889570074 1 1
0.917136726864089 0.888632004752594 1 1
0.797020298013886 0.772957506220039 1 1
0.830593473307438 0.806939595006441 1 1
0.6673448289681 0.6472877750252 1 1
0.697403266914084 0.676880240835352 1 1
0.92989313267003 0.903206249903804 1 1
0.79481286816501 0.772541696182593 1 1
0.787524177248335 0.762467446176015 1 1
0.803906139498019 0.77925125382682 1 1
0.7386873674936 0.71708208122898 1 1
0.688227219615575 0.66813596614445 1 1
0.708652447900302 0.688349130129776 1 1
0.807224379110712 0.78425327921713 1 1
1.10427294207751 1.07379487351266 1 1
1.04385191157922 1.00953666889661 1 1
0.70029304114996 0.679767913789062 1 1
0.801373883196457 0.775176098015108 1 1
1.01824589715552 0.99025141031521 1 1
0.717387864965732 0.697467584609479 1 1
0.910847513087879 0.883787620550443 1 1
0.764041770007564 0.742072807040332 1 1
0.998197373229687 0.968545660840827 1 1
0.989733082380505 0.961241782426866 1 1
0.851915033730396 0.825177414703017 1 1
0.775771818139771 0.751775109644523 1 1
0.768296063395697 0.745575308975442 1 1
0.773641010262929 0.751352756240362 1 1
0.838742055902535 0.812471968332343 1 1
0.646903874662067 0.629454696978367 1 1
0.670925936146594 0.651032400905989 1 1
0.884503826740034 0.858122746309639 1 1
0.834624737535354 0.812170062702416 1 1
1.08821793163501 1.05914447528973 1 1
0.684167366665305 0.664350360322812 1 1
0.750108149988467 0.726036994452776 1 1
1.00849395608772 0.980317763953151 1 1
0.747538528072949 0.727069878659514 1 1
0.7259570306883 0.701780286686727 1 1
0.467201769648279 0.451520169147117 0 0
0.73807860303967 0.717707653101249 1 1
0.858633521473377 0.833320009959113 1 1
0.866768762980007 0.841630675977198 1 1
0.879520973785755 0.853800767794838 1 1
0.735124087078076 0.715090226358376 1 1
0.866957227468548 0.843042361086492 1 1
0.890136759959037 0.863269666890744 1 1
0.691899151627153 0.672269454093105 1 1
0.730372091251136 0.707581864212825 1 1
0.970788009037225 0.942563006405103 1 1
0.907150749875268 0.8808654481333 1 1
0.836121718096583 0.80851604872758 1 1
1.15989000493502 1.12426357063003 0 0
0.937126852727369 0.909008082799815 1 1
0.927512984494717 0.899741647477002 1 1
0.904612774330759 0.878720972800539 1 1
0.883596718471139 0.855858200632281 1 1
0.879394743357186 0.853726617257533 1 1
0.97758604044361 0.94877548575648 1 1
0.863109167374482 0.838299604685389 1 1
0.945412951138876 0.914676023065209 1 1
0.502993735792196 0.487421301806035 0 0
0.769925897277555 0.747560673596446 1 1
0.830915595869542 0.807790207955485 1 1
0.798821330285519 0.774185224845116 1 1
0.62003982794093 0.601430952572457 1 1
0.940211485233806 0.91481889999553 1 1
0.782413324751273 0.762208653905787 1 1
0.967520781695345 0.939518894036345 1 1
0.742157353751291 0.719392704980488 1 1
0.607018936168037 0.589940751562775 1 1
0.6098068957455 0.591281686108688 1 1
0.971347368479594 0.943099413811703 1 1
0.785366352354529 0.761129231891284 1 1
0.913344771550885 0.888075696446351 1 1
0.677676099778343 0.658240617575826 1 1
0.696889457638103 0.675422189541291 1 1
0.51001845198211 0.494309528966009 0 0
0.820591703454997 0.796126736714535 1 1
0.960081696315138 0.930307890840914 1 1
0.809579616250439 0.78706466572424 1 1
0.701331325380054 0.681569024567625 1 1
0.643504435415256 0.624680016067477 1 1
0.733539217881653 0.710189387635388 1 1
0.690983014019093 0.668216509648145 1 1
0.510087180826604 0.496069183261103 0 0
0.959894263555222 0.929096765132631 1 1
0.684448813721778 0.666106492035951 1 1
0.725240668104704 0.703553560006523 1 1
0.623924069823658 0.602967702370241 1 1
0.432370439504114 0.419709102361349 0 0
0.874263735717169 0.848719794830644 1 1
0.647646474203545 0.629071459414665 1 1
0.742449715196394 0.720303601064462 1 1
0.99128849808647 0.962019185348127 1 1
0.696489519193837 0.675407198575097 1 1
0.720229292814994 0.699621178698935 1 1
0.676989667601324 0.655591784940756 1 1
0.966786158898806 0.935697536595071 1 1
0.90890835580813 0.879360169795351 1 1
0.658049062071526 0.639774103854083 1 1
0.736426849278673 0.715200667655574 1 1
0.821305853542077 0.79680615881442 1 1
1.06111645296627 1.0301095393504 1 1
0.741347530612283 0.718965038702958 1 1
0.77018163895254 0.747228531703816 1 1
0.98642422118131 0.957738270694917 1 1
0.653618956037053 0.633295239897695 1 1
0.813141416490603 0.78878880945875 1 1
0.597306567745677 0.580400316987795 1 1
0.857609557233027 0.831978316319871 1 1
1.07446415305455 1.04140678706871 0 1
0.770155015701696 0.747878974978589 1 1
0.637470112818671 0.618506367445547 1 1
0.890723886761111 0.86568609278989 1 1
0.891281638445447 0.864485609871977 1 1
0.96298096343048 0.936100111646707 1 1
0.854765193032713 0.829209233068801 1 1
0.781302373471679 0.759147249365179 1 1
0.65079988865536 0.63351900685001 1 1
0.721263050237191 0.70040337547918 1 1
0.574851886024245 0.556570079956504 1 1
0.709259367926141 0.68812684567129 1 1
0.773919544386016 0.749672715154763 1 1
0.750276374848865 0.727504824747768 1 1
0.803333546537603 0.780734129984575 1 1
0.811895509697463 0.785494956382162 1 1
0.870445393265531 0.845919135803782 1 1
0.664764637439209 0.647244734658171 1 1
0.613398020168535 0.595542870986938 1 1
0.893815146937457 0.866314340938121 1 1
1.12549483494293 1.09086347570166 0 0
0.584025277214861 0.567400092550129 1 1
0.791381670418422 0.768793531112844 1 1
0.698220204154951 0.679082445036238 1 1
0.492542464125062 0.475000275495871 0 0
0.614969964151072 0.596672511883599 1 1
0.82912375151079 0.801843786177058 1 1
0.840064012599748 0.81721923627188 1 1
0.997557506593228 0.966654956337912 1 1
0.923221850624313 0.898810380638268 1 1
0.657777883451741 0.636618859209033 1 1
0.828756413127374 0.804432567927884 1 1
0.913381590492539 0.888633019128963 1 1
1.18042858574265 1.14449351799597 0 0
0.692140204533313 0.672747748725303 1 1
0.764772430940895 0.744370733222739 1 1
0.900398644000032 0.875636550127842 1 1
0.920737464919951 0.892029392299677 1 1
1.01617643879505 0.986642729558865 1 1
0.918515255272178 0.892077748284618 1 1
0.783077936172117 0.762200776592299 1 1
0.684523309710888 0.665598884366488 1 1
0.832690233659959 0.808659901574323 1 1
0.934830040302861 0.904972703114629 1 1
0.93893163480083 0.911440149517834 1 1
0.884875888493045 0.855092770082506 1 1
0.893641157722892 0.868557286491559 1 1
0.762760776820379 0.740078296200535 1 1
0.669165315148362 0.650094551261865 1 1
0.645249458817148 0.624848923880559 1 1
1.22878649301627 1.19324254140411 0 0
1.0089471083269 0.979429314254497 1 1
0.862966120544231 0.835666133130645 1 1
0.905869885572734 0.876673992861267 1 1
0.868033524437167 0.84279041761199 1 1
1.10586501517117 1.07074874006524 1 1
0.778467838738996 0.758251633563521 1 1
0.766495265313391 0.74506062013168 1 1
0.851726013312652 0.826873027321172 1 1
0.761555271274146 0.737600905381582 1 1
0.689173270904392 0.670724373717724 1 1
0.773496216715728 0.74903103593037 1 1
0.884069650217172 0.854109538006018 1 1
0.847669450438828 0.822304913304592 1 1
0.954193546696845 0.925735271247218 1 1
0.970628508779547 0.943685627660397 1 1
0.816089989701645 0.792666291345375 1 1
0.49788610733454 0.482079595723847 0 0
0.660707037829095 0.639405602078045 1 1
0.485730594242807 0.471253590527094 0 0
0.742456252433431 0.722211929190452 1 1
0.834652803507142 0.808486042458564 1 1
0.90156770704754 0.875229747190019 1 1
0.81833199592445 0.789881598888838 1 1
0.765266162426593 0.743890392983458 1 1
0.866868339009143 0.839884523329872 1 1
0.880174791550525 0.851076235101927 1 1
0.884736933434559 0.855442244969524 1 1
0.851062701263555 0.824364126421676 1 1
1.03421560265909 1.005267356462 1 1
0.707863481000469 0.686920183652473 1 1
0.925786138179713 0.897959969985206 1 1
0.88320776884622 0.857530960181665 1 1
0.82895040260094 0.80542078213495 1 1
0.681897976746192 0.661776949647785 1 1
0.930607099936177 0.90200633866974 1 1
0.806614367796292 0.781826862923897 1 1
0.716624023384507 0.695370421313597 1 1
0.685784954782392 0.665968208552455 1 1
0.873476975246022 0.844788784461954 1 1
0.740994644594562 0.717900649867156 1 1
0.783127018309076 0.762007925829981 1 1
0.628769095010394 0.608893083715747 1 1
0.621050973041545 0.600984612072184 1 1
0.757705179336118 0.736681181812206 1 1
0.96748343163134 0.94048707146659 1 1
1.01975271743464 0.989252038388243 1 1
0.598588917161343 0.57989027022975 1 1
0.797920232529854 0.772504231702755 1 1
0.570933649114552 0.55308889614416 1 1
0.8007484938422 0.777362510757067 1 1
0.670011141916165 0.650483788526129 1 1
0.82482003085184 0.799107143884354 1 1
0.627818658687022 0.609317199672675 1 1
0.636102692227649 0.617099657854977 1 1
0.810845803907001 0.786729899631092 1 1
0.727252986070801 0.706932207998308 1 1
0.766346474070457 0.744676362309736 1 1
0.936679988445215 0.907655281532368 1 1
0.569812466151918 0.553685753348575 1 1
0.624415354619422 0.60420904948475 1 1
0.952987326748883 0.926742662577011 1 1
0.93028951325243 0.901813876346326 1 1
0.752915748204023 0.729615601058126 1 1
0.771556531396814 0.748080492046952 1 1
0.79028447942219 0.768511407588092 1 1
0.868502697357576 0.842867396700959 1 1
0.917255890223717 0.89045376489286 1 1
0.842919234961463 0.820982818574536 1 1
0.941224912769626 0.915329111722624 1 1
0.754262105135642 0.730631664496816 1 1
0.910498090426744 0.885951121078122 1 1
0.991469929400184 0.961700264894314 1 1
0.837864278116418 0.812856796660754 1 1
0.855589925593421 0.828893053312894 1 1
0.667073781563311 0.648674705450716 1 1
0.737092250918702 0.714749536003046 1 1
0.656557105454107 0.636233097774838 1 1
1.03839055182497 1.00815591875547 1 1
0.530824147222063 0.513962686105769 0 0
0.883285213990924 0.85762054549111 1 1
0.839998348975153 0.816570785592191 1 1
0.577515287509653 0.561884451136706 1 1
0.759945360726757 0.739344264662427 1 1
0.65652946453569 0.6368989666604 1 1
0.718117916546162 0.697879673945026 1 1
0.751715084212204 0.729231960903234 1 1
0.718393901993625 0.69506807844331 1 1
0.667046706892565 0.649276764713886 1 1
0.711268484222932 0.689117126617801 1 1
0.66153689712237 0.642904025444228 1 1
0.927167394548909 0.900328380624183 1 1
0.748528443053874 0.726609923083352 1 1
0.634952393060297 0.615085638849051 1 1
0.781073706262947 0.75465237172497 1 1
0.981676410590727 0.953351686467305 1 1
0.966978006439434 0.939657871695494 1 1
1.04672135408798 1.01319860966213 1 1
0.818315717792219 0.793185026859655 1 1
1.06293523254905 1.03232529338333 1 1
1.01233696756397 0.982783678701673 1 1
0.865545163919494 0.840161393518369 1 1
0.695592413734612 0.671903096702932 1 1
0.829030521072067 0.805794928539269 1 1
0.878400140469877 0.850532122182811 1 1
0.983910079806822 0.953525913139549 1 1
0.982692063874913 0.955762559266027 1 1
0.718482942754487 0.697431124955011 1 1
0.697719856648342 0.676569088075775 1 1
0.800101945867673 0.777022714341861 1 1
0.955089466782172 0.926523996692549 1 1
0.845672406856996 0.821928708684983 1 1
0.665900881839705 0.645442173046603 1 1
0.905178786125855 0.878164924472248 1 1
0.934152597187093 0.905561020986234 1 1
0.754694360915932 0.731767363576473 1 1
1.00693468465331 0.976264104394976 1 1
0.73858857483949 0.715025000291318 1 1
0.66102343724595 0.640198643444077 1 1
0.952653667207492 0.924311936474634 1 1
0.713229583135837 0.689130001403997 1 1
0.987107243234918 0.956410103730626 1 1
0.739076792709546 0.716919903178783 1 1
0.522566965330331 0.507779748139566 0 0
0.864121480869824 0.840734948159287 1 1
0.88158730659374 0.854411200537807 1 1
0.644854886461498 0.625926897322553 1 1
0.970948412980781 0.942276872645387 1 1
0.625222250108512 0.606596534457097 1 1
0.672862596472796 0.653242242243972 1 1
0.760580047816633 0.738435588038369 1 1
0.738418904787247 0.716029192441004 1 1
0.666329952234182 0.645992391799331 1 1
0.629210290691909 0.612545701514905 1 1
0.805534616938211 0.782229760292697 1 1
0.648041423894477 0.630147158819918 1 1
0.764558470601908 0.741077435600852 1 1
0.915983542094948 0.890136771553159 1 1
0.637925774144348 0.618907474137154 1 1
0.81032120942775 0.78596357122646 1 1
0.796289971489784 0.772906514947651 1 1
0.697574765791566 0.677116966894969 1 1
0.790118766745364 0.765790489130435 1 1
0.840473834876462 0.817837003679018 1 1
0.862452327531048 0.837094458504894 1 1
0.825723501033956 0.800989918211949 1 1
0.733330619158559 0.71267262810819 1 1
0.809425402460522 0.786661644357109 1 1
0.632838048789786 0.612607189358226 1 1
0.637048057363416 0.615262397555654 1 1
0.828210515273666 0.805384462512347 1 1
0.766500272631188 0.741717639136616 1 1
0.855549276020237 0.829580334905571 1 1
0.995986187573581 0.963390727993506 1 1
0.727980323206126 0.706217075862889 1 1
0.566333513156587 0.547874780807005 1 1
0.835060403243183 0.810205600102056 1 1
0.502733868776018 0.488613334075276 0 0
0.896764977895358 0.869584408097177 1 1
0.907693045416488 0.878989078836449 1 1
0.763858640798155 0.741796689457576 1 1
1.09108475514955 1.05924657510983 0 1
0.663538927359464 0.643660215908958 1 1
0.862460333455944 0.838282849068666 1 1
0.943561831496533 0.915373658449364 1 1
0.854680120901074 0.828753038364959 1 1
0.860247691209463 0.837025960171903 1 1
0.847744679637729 0.824677984681425 1 1
0.998742713692157 0.969905134327173 1 1
0.980064953452572 0.950819070826399 1 1
0.980018008636257 0.950501511215913 1 1
0.747916182811249 0.724623523909771 1 1
0.656292188332406 0.634920732791354 1 1
0.709082744112203 0.688090874968731 1 1
0.968335275856235 0.939570318084518 1 1
0.716044748508616 0.698154900182228 1 1
0.746578606772891 0.725235687866377 1 1
0.741672192676133 0.717884880411333 1 1
0.740182168584034 0.719210172017146 1 1
0.660487471573512 0.640483155196608 1 1
0.83068750530717 0.80567662856449 1 1
0.827214342075596 0.798646156778297 1 1
0.912667962708839 0.888107947728922 1 1
1.21612094886255 1.18124357808156 0 0
0.892170449705054 0.867123285856503 1 1
0.759458110293356 0.73743709402375 1 1
0.75322721069267 0.732343745943315 1 1
0.691567681480898 0.671117621181231 1 1
0.400751486896161 0.388816785790079 0 0
0.760573297815712 0.73770935982539 1 1
0.810386112795894 0.788251007244504 1 1
0.830698410635271 0.802587161085528 1 1
0.880486106137395 0.852363376159888 1 1
0.725773398394572 0.703624471818021 1 1
0.730291649020338 0.709795503304315 1 1
0.884172794533523 0.859791851041248 1 1
1.0505746259727 1.01892284614939 1 1
0.742327676268538 0.721170350992274 1 1
0.826924811502569 0.802314209076245 1 1
0.849480215793428 0.82294062718052 1 1
0.836471860319737 0.811737728656269 1 1
0.767140035853984 0.742290415356363 1 1
0.793200521745471 0.769809386588709 1 1
0.715313516644929 0.693588995094511 1 1
0.87155260062537 0.846879189932922 1 1
0.796463704913079 0.773802051159603 1 1
0.570075485342848 0.553992860460336 1 1
0.787719193450104 0.76565827057242 1 1
1.00702047538888 0.977533244470596 1 1
0.949308254903255 0.923582852612403 1 1
0.824065187858872 0.799685824218536 1 1
0.929967455734541 0.901952106224567 1 1
0.986705560786863 0.955929107951566 1 1
0.826601742362093 0.801619675459715 1 1
0.911088545286135 0.883994966013677 1 1
0.772776251056208 0.749486956716227 1 1
0.968847238454386 0.941082665916091 1 1
0.831415799116039 0.806855891211455 1 1
0.6453378094664 0.625835464409996 1 1
0.739366324239489 0.717611689113258 1 1
0.555866909333355 0.540093769123358 1 0
0.882654330741893 0.854352135640652 1 1
0.91917851105351 0.892661568858294 1 1
0.573538612507447 0.555961818961272 1 1
0.740039848041933 0.719672522528072 1 1
0.952911506846328 0.925054130746159 1 1
0.590341252088098 0.572421129924487 1 1
0.897543804541281 0.873857488851816 1 1
0.792700684174569 0.769268866396488 1 1
0.703105343624068 0.682918638062478 1 1
0.879873390311858 0.855998489462769 1 1
0.947758292011062 0.919849594039135 1 1
0.888397285303325 0.862525092423502 1 1
1.18844678180324 1.15427710004043 0 0
1.03819875549373 1.00750745607298 1 1
0.544238437116869 0.527564308476282 1 1
0.661459453364588 0.642035254662559 1 1
0.648307766525216 0.630669560389981 1 1
0.806791574380579 0.784497005982826 1 1
0.711866169693439 0.692398086714818 1 1
0.658023250528336 0.638507341921238 1 1
0.674464957785283 0.653770580251126 1 1
0.828500524351328 0.803341064533 1 1
0.832146668312191 0.805030813335117 1 1
0.799787360909384 0.774255920241732 1 1
0.826850642527739 0.801672985549046 1 1
0.724857832567093 0.701680500521739 1 1
0.91147605462455 0.886994111648489 1 1
0.696259373663664 0.6740698588812 1 1
0.861948881557272 0.836782228417032 1 1
0.554447673445803 0.536906582553598 1 0
0.615410748475474 0.596086184934312 1 1
0.871631253135409 0.847559925004256 1 1
0.895804121848705 0.868119477437894 1 1
0.877929083063134 0.854099357964756 1 1
0.82147158765098 0.796246356997273 1 1
0.655673755471087 0.636147824381564 1 1
0.847825519115084 0.822424155913664 1 1
0.750746992596398 0.729013158141962 1 1
0.994708354075102 0.963497015174432 1 1
0.728032404331318 0.706141857915377 1 1
0.928872413180745 0.901821733438663 1 1
1.02420801090643 0.995781083881658 1 1
0.687205241397977 0.666944168563172 1 1
0.842740277662196 0.816362220322185 1 1
0.72237686191622 0.703127514176333 1 1
0.785378799245152 0.764094875446071 1 1
0.80163753941213 0.778402642998768 1 1
1.06941853169341 1.03684228640988 1 1
0.736099000782099 0.714019843865585 1 1
0.820218215582116 0.794901730345683 1 1
0.855283702079564 0.829483907910194 1 1
0.566814148363152 0.548850173528762 1 1
0.89981635786008 0.872489151835435 1 1
0.753072873851413 0.72915950883094 1 1
0.828213224619187 0.805431463377776 1 1
0.875475437008671 0.849618289106628 1 1
0.937207929294131 0.910201623226512 1 1
0.991340681664308 0.96268994274913 1 1
1.01404622830443 0.986266907107802 1 1
0.677801917419541 0.658742319335146 1 1
0.769389015426844 0.746363158096517 1 1
0.825886142880554 0.801746158300963 1 1
0.654170524681682 0.63514525000319 1 1
0.682395668145705 0.663496913795004 1 1
0.853443372672164 0.828476116820328 1 1
0.601644412263477 0.581533666960685 1 1
0.719235094655784 0.699252111404366 1 1
0.896328412229109 0.869030662895587 1 1
1.12158960318201 1.08974038669452 0 0
0.879299360242656 0.854137400481501 1 1
0.75227403365785 0.731672691808076 1 1
0.91377405285146 0.885198094884493 1 1
0.727386260263271 0.707705503594612 1 1
0.787361144421381 0.763746515975466 1 1
0.724777520956387 0.704461338884967 1 1
0.869918082885845 0.846148568003787 1 1
1.00102770709412 0.970979178240806 1 1
0.670338454684509 0.651920552403542 1 1
0.721625744819318 0.698671223299256 1 1
0.696831589074529 0.675444805559457 1 1
0.777809257533362 0.758147028041489 1 1
0.74624377580099 0.724135645575459 1 1
0.711904291105473 0.69053322308156 1 1
0.80066374892775 0.777979744692716 1 1
0.771186435013802 0.748122835293056 1 1
0.59723499143175 0.579801551467223 1 1
0.581290378332819 0.565770747869163 1 1
0.848057115156462 0.823615924954887 1 1
0.694174342213227 0.672564688193293 1 1
0.744804149223846 0.723632708173491 1 1
0.867576220245175 0.837141932207261 1 1
0.950049104323216 0.920396480777063 1 1
0.705181826217626 0.68419729104145 1 1
0.838383264617454 0.814290014248259 1 1
0.798822856660094 0.776249969361264 1 1
1.0210497439581 0.991972738546697 1 1
0.991353354076521 0.963294326520362 1 1
0.900855903832891 0.872195356540086 1 1
0.607965189357385 0.590059919565116 1 1
0.774666917726701 0.752215142972051 1 1
0.687458712800253 0.665212833784618 1 1
0.543697089811065 0.528357126172073 1 1
0.649796378996907 0.630556164857811 1 1
0.708320146596258 0.686168466651503 1 1
0.693103589184844 0.672855528266474 1 1
0.620958618056943 0.603876937293551 1 1
0.631139114993175 0.612175332981571 1 1
0.981771128647538 0.955077127932496 1 1
0.81927255097598 0.794408709582143 1 1
0.796931113171212 0.772848776803542 1 1
0.705523848837338 0.685598536582288 1 1
0.791036502711629 0.765016676906726 1 1
0.92019984617738 0.89298916273432 1 1
0.785321414216609 0.76032301142598 1 1
1.11667032148123 1.0814042397646 1 1
0.544060147122552 0.527321933669066 1 1
0.820579753417808 0.794247038823867 1 1
0.795277778628229 0.769696135391839 1 1
0.872954082873583 0.845513245392352 1 1
0.81398063236112 0.791699845693969 1 1
0.528921004705996 0.513906694504663 0 0
0.846447076890708 0.823411451686128 1 1
0.47438144623682 0.459396890087196 0 0
0.786099363464108 0.762938146808208 1 1
0.784868456167708 0.76178380267799 1 1
0.675591344810262 0.653280207504346 1 1
0.507934887832335 0.493173576859515 0 0
0.655834785665157 0.634419568215948 1 1
0.764315851886459 0.740628879087791 1 1
0.802509376318651 0.779266817928195 1 1
0.827191703356158 0.799841273580931 1 1
0.649057872691946 0.631869394741093 1 1
0.538965893093567 0.524955419198951 1 1
0.653469339726658 0.634289748692914 1 1
0.714038575098733 0.693387070998227 1 1
0.87212107482908 0.845767577858607 1 1
1.02472883047059 0.993154036487399 1 1
0.749657107810095 0.727451175842015 1 1
0.885528098103336 0.858890373943361 1 1
0.885517899433381 0.860607995810291 1 1
0.970554131549426 0.942938888698169 1 1
0.769884212303157 0.748014134932332 1 1
0.772385783045936 0.750533017244264 1 1
0.729937309152688 0.708482686907625 1 1
0.809577208983848 0.785047713255426 1 1
0.791184125777554 0.767059225235071 1 1
0.735741549907203 0.714656418532161 1 1
0.583102648234316 0.566345770489667 1 1
1.07744737926839 1.0468732678814 0 1
0.796652585929589 0.773426140907563 1 1
0.717484106860318 0.691726021596388 1 1
0.764493460908921 0.741441476945778 1 1
0.926996161367579 0.898247582523773 1 1
0.800369543271119 0.77769848497016 1 1
0.730959897801996 0.708452452668579 1 1
1.01340633588806 0.983433103825421 1 1
0.917365004973521 0.888895719560262 1 1
0.956860462290109 0.928231152913398 1 1
0.711726034743146 0.69150321555206 1 1
0.771979960642965 0.748476299670633 1 1
0.713949926185757 0.692046815708781 1 1
0.707857303807275 0.68615889502583 1 1
0.858727645356759 0.831907198776405 1 1
0.556263085793629 0.541889477064653 1 1
0.848923709665981 0.823706900510359 1 1
0.740681328406234 0.720105847530804 1 1
0.798779278587779 0.775343909420154 1 1
0.797687633919028 0.772202264620021 1 1
0.925340052226517 0.899593747474907 1 1
1.08607650123539 1.05158955367556 0 1
0.924492654093386 0.897511238188129 1 1
1.04470001080713 1.01512123422079 1 1
0.785926961223848 0.765290771978491 1 1
0.845762700935052 0.816488486675043 1 1
0.810414237080738 0.787173775018755 1 1
0.887461499672568 0.858967441011615 1 1
0.856726219066549 0.831603090919194 1 1
0.68727163938014 0.669145686074705 1 1
0.786587808476375 0.764486639970591 1 1
0.963924558824495 0.93587595934877 1 1
0.932405072042929 0.903770155635663 1 1
0.798948968692754 0.776786478841993 1 1
0.847436141906068 0.822910200947406 1 1
0.882646182767776 0.854156447938481 1 1
0.907721689460006 0.880258812129271 1 1
0.753560914887312 0.732160754759765 1 1
0.852054163863217 0.8283159853482 1 1
0.890001826249266 0.864789298331042 1 1
0.927763104534633 0.90162514970731 1 1
0.815414380568414 0.793371657446372 1 1
0.799401806368152 0.77637274988487 1 1
0.676009115093581 0.656084924179427 1 1
0.804441088139597 0.782456027120107 1 1
0.796056032117032 0.773160288054658 1 1
0.811000042644403 0.787124984260291 1 1
0.874830780933307 0.848040760041627 1 1
1.00026448503273 0.971240923947272 1 1
0.651145925575695 0.632586604302056 1 1
0.567025884840128 0.550983829889899 1 1
0.771207392799015 0.744815269294009 1 1
0.9101829198775 0.882631561821136 1 1
0.807952797351432 0.781958591660368 1 1
0.69234169703543 0.673366655315361 1 1
1.04488975424187 1.01389042296597 1 1
0.899253723368038 0.873229332521164 1 1
0.86898709642268 0.843661840398332 1 1
0.757475577019486 0.734728592406833 1 1
0.625720004463167 0.604513482964391 1 1
0.685433190408201 0.664166695181539 1 1
1.06778416915758 1.03427940848192 1 1
0.759567979827921 0.737200563819544 1 1
0.637170102452187 0.61853745440567 1 1
0.785193639475022 0.760584648223902 1 1
0.765803675888752 0.743848032382502 1 1
0.828681609107974 0.805035219354362 1 1
0.941332386063148 0.914771672258924 1 1
0.859154953517939 0.834184078541474 1 1
0.758081507956699 0.737615708934412 1 1
0.852508697782472 0.826938826263232 1 1
0.75411023949116 0.730788705025958 1 1
0.753994909728991 0.731912185124314 1 1
0.841058239161537 0.815738114802042 1 1
0.696809546172805 0.675730419658344 1 1
0.842924857525815 0.818192523733395 1 1
0.652996593009989 0.63369594323625 1 1
0.749810621362804 0.726651793422672 1 1
0.924781300225912 0.896009024083993 1 1
0.810144615854771 0.787635016868167 1 1
0.799849696034461 0.777249112542052 1 1
0.799525676747348 0.77727852270381 1 1
0.762309129170916 0.738338706791012 1 1
1.01118100786569 0.981675873200337 1 1
0.816911621177536 0.793370400674459 1 1
0.725270849500042 0.703497524539604 1 1
0.767435794665757 0.746304379597259 1 1
0.906877200890952 0.883170130527703 1 1
0.724172375881838 0.703543566477655 1 1
0.74028790415037 0.719091929019036 1 1
0.784748460022993 0.762020927474188 1 1
0.634998332050702 0.615839862045443 1 1
0.858145289911493 0.834028979703346 1 1
1.02630869387231 0.99691539098095 1 1
0.730689680728444 0.709884936389362 1 1
0.737483718068233 0.714148114422629 1 1
0.769166887780628 0.745917234777958 1 1
0.899012356810549 0.872675535022914 1 1
0.829724977605386 0.806237527669297 1 1
0.839752685582156 0.812735761689576 1 1
0.693432931041728 0.67346379767445 1 1
0.649976223079556 0.631823304464258 1 1
0.61597899913878 0.598357287402844 1 1
0.908265507817288 0.881610394946777 1 1
0.954781911503343 0.925155005782316 1 1
0.805901873353312 0.782309745894939 1 1
0.948685569846409 0.919989987394897 1 1
0.768224962072844 0.745452211830075 1 1
1.00180832160989 0.97353921622458 1 1
0.933229287586013 0.904577790889824 1 1
0.819050619533472 0.794691259519845 1 1
0.956475633750103 0.928804995161252 1 1
0.894364120896118 0.868634666837365 1 1
0.780063486951948 0.758027792687705 1 1
1.04607449368058 1.01325449259173 1 1
0.786440176993427 0.763497076089413 1 1
0.799122697830067 0.776394035743363 1 1
0.723890963238704 0.70359979093281 1 1
0.778033233092951 0.753902810384015 1 1
0.957604984473212 0.929192502135381 1 1
0.927051594599242 0.898563013893887 1 1
0.755544683135577 0.732510144786376 1 1
0.842697673535004 0.817923385394434 1 1
0.694234506010078 0.675292333160449 1 1
1.0053892135692 0.979088348823969 1 1
0.696364072312597 0.674562354668936 1 1
0.797615642740872 0.773884423032977 1 1
0.895544395724081 0.865000812613303 1 1
0.651949749336752 0.63106651987257 1 1
0.623589300594935 0.605744218565242 1 1
0.705239737112812 0.68240838976088 1 1
0.878237405162346 0.848663736696966 1 1
0.81022534260485 0.78613330910214 1 1
0.902240487601668 0.875184379452992 1 1
0.768287832906785 0.743652967916222 1 1
0.945601193212428 0.919777523876392 1 1
0.899518352336541 0.874670927779261 1 1
0.62570757707639 0.605925242722628 1 1
0.613125013335049 0.594500074325555 1 1
0.977554176167689 0.948501136287629 1 1
0.904132708613893 0.874509372440317 1 1
0.589340692044235 0.57289052471261 1 1
0.870334739108931 0.84405084015854 1 1
0.783650982819193 0.761858461815226 1 1
0.953134648768397 0.927000634530764 1 1
0.920779361890259 0.895967904499912 1 1
0.68851527998918 0.667276777269252 1 1
1.01262474412408 0.979040006694148 1 1
1.01033948715346 0.979936747151244 1 1
0.620838650366759 0.599042884199892 1 1
0.803907207965844 0.779695336550402 1 1
0.923733452250339 0.893929481950003 1 1
0.717832963368667 0.698991229993814 1 1
0.573456035835586 0.557321771437597 1 1
0.54186707221529 0.526422759038827 1 1
0.71239258659796 0.694532034478204 1 1
0.996399037517663 0.967481186125159 1 1
0.95187714224711 0.923789948321593 1 1
0.907267285702498 0.881873741571942 1 1
0.648262239011971 0.627931174814749 1 1
0.817166498089866 0.792595086807015 1 1
0.613965069797759 0.596971313062768 1 1
0.78387387089103 0.76153960280035 1 1
0.547845862996695 0.532196159878548 0 0
0.81196042582134 0.786041402640022 1 1
0.928970282615082 0.903542748705272 1 1
0.977354486198199 0.949628699584281 1 1
0.962353463794583 0.931195095727628 1 1
0.872830816389016 0.84948329134301 1 1
0.811909674454194 0.79064912076254 1 1
0.803419587164519 0.781383890279977 1 1
0.74104423476956 0.719107440051632 1 1
0.713330914389188 0.690193744497247 1 1
1.02394753802587 0.992056305777011 1 1
