# Supplementary material for: Bias caused by sampling error in meta-analysis with small sample sizes
Source: PLoS One. 2018 Sep 13;13(9):e0204056. doi: 10.1371/journal.pone.0204056 (PMC6136825; doi:10.1371/journal.pone.0204056)
Supplement: S4 File — (ZIP) [file pone.0204056.s004.zip › results N = 10 theta = 0.8 tau = 0 sz = 30-50.txt]

"cohen.dl.theta" "hedges.dl.theta" "cohen.dl.cp" "hedges.dl.cp"
0.748056208257237 0.734460392221398 1 1
0.696973498378792 0.684441437052497 1 1
0.861342727929941 0.843709176756616 1 1
0.664285852749635 0.652755150353834 1 1
0.774468184493267 0.761346551103514 1 1
0.752404408313856 0.738670905643968 1 1
0.805614122886883 0.789851440564033 1 1
0.90420887392169 0.886289027761077 1 1
0.721203037167845 0.706930304152626 1 1
0.780626516077613 0.767201266912357 1 1
0.737747026919101 0.725035059268774 1 1
0.835395965834652 0.820821781564616 1 1
0.865106716708356 0.849155222328269 1 1
0.762356935849915 0.747493350120094 1 1
0.769269204697306 0.754756045416273 1 1
0.796580535962267 0.781663571345362 1 1
0.744228614064551 0.731503442673337 1 1
0.837471104795798 0.821709800176857 1 1
0.75254159676294 0.739929842282116 1 1
0.790562330043336 0.776663178766679 1 1
0.729595469231148 0.71631949271476 1 1
0.764812073625032 0.751343082190793 1 1
0.721422425126937 0.708186177492058 1 1
0.978666699552262 0.960947213131499 1 1
0.744053077468879 0.730219240255008 1 1
0.720037381860489 0.706444996550997 1 1
0.866013713731422 0.852056033149962 1 1
0.866816632155171 0.850908194932903 1 1
0.792416124023913 0.776983733499824 1 1
0.658197290520496 0.644120044793525 1 1
0.733894566075591 0.718315414793398 1 1
0.787149050791405 0.77071740708346 1 1
0.808798522528109 0.793905832402977 1 1
0.688375979899216 0.674671670363378 1 1
0.883028378202858 0.867152139666333 1 1
0.548252788753985 0.539150618769155 0 0
0.866684009039235 0.851300504747263 1 1
0.933479137684534 0.916558530738622 1 1
0.8332254765638 0.816732302544544 1 1
0.780861454944771 0.766759078913867 1 1
0.776100514821226 0.762058132696983 1 1
0.744952649619282 0.730531457122138 1 1
0.616458862296165 0.604987250790202 1 1
0.821452270793842 0.805575992838597 1 1
1.0003855579616 0.979045411927927 1 1
0.828359192880575 0.812180393890668 1 1
0.599128744645836 0.588808675019405 0 0
0.858934198042133 0.842256018021151 1 1
0.661220571313783 0.648388631717198 1 1
0.840874592240121 0.825870428719698 1 1
0.635002492392121 0.62253945229195 1 1
0.788453173897369 0.772332928445577 1 1
0.671779438802931 0.659058243996977 1 1
1.02614110766476 1.0091064513336 0 1
0.639389629765105 0.627948683043096 1 1
0.848135775210968 0.831357156908295 1 1
0.706590098772578 0.69422639355495 1 1
0.995887371018553 0.976358210372089 1 1
0.804008156685621 0.789540281896086 1 1
0.833002850769724 0.818290316683091 1 1
0.829854405953519 0.815121111989853 1 1
0.863555832295777 0.847301763376237 1 1
0.755777119826241 0.7414683571723 1 1
0.80058861892063 0.786517369042437 1 1
0.956768792218531 0.938481974654121 1 1
0.885265188725402 0.870446801702194 1 1
0.773261218830492 0.759059863755595 1 1
0.814777361611023 0.79885853483368 1 1
0.756373567680451 0.742525596900859 1 1
0.743526435208581 0.72873154445936 1 1
0.833495225362369 0.817476514004234 1 1
0.919570876157252 0.901770491775502 1 1
1.08823412057416 1.06660216574473 0 0
0.924269464953234 0.906841725257096 1 1
0.784573481526314 0.768227845164088 1 1
0.859040629802072 0.842330171670545 1 1
0.816407005943728 0.801922004983624 1 1
0.947468001861924 0.929658686132662 1 1
0.788855312453706 0.774642078130398 1 1
0.778809000464671 0.763698582046493 1 1
0.793678368607801 0.780028065573703 1 1
0.788590556312416 0.774257575327812 1 1
0.730217252645044 0.716886507790289 1 1
0.796083937228386 0.781552578274885 1 1
0.77727825814578 0.764505457985625 1 1
0.820311554161356 0.806859889886009 1 1
0.735915985969016 0.721644367511022 1 1
0.722206299570421 0.709763558019709 1 1
0.801944989303351 0.787109923598736 1 1
0.778378069594611 0.763096009809349 1 1
0.84980888732174 0.835364682947233 1 1
0.80835108513404 0.791831131661648 1 1
0.772741602773545 0.758635784046869 1 1
0.889391749352341 0.874617884188237 1 1
0.824292495015043 0.808965715699813 1 1
0.846175168493518 0.83225140694109 1 1
0.901323576993072 0.885076128010907 1 1
0.981344600206065 0.961164822988136 1 1
0.809644173262203 0.794568018602204 1 1
0.800060547750594 0.784011639319447 1 1
0.843222466552289 0.826569637013372 1 1
0.799164681649296 0.784376008276006 1 1
0.891065616416117 0.873453689120692 1 1
0.772454847105044 0.756461440675853 1 1
0.758548079533826 0.743748158804322 1 1
0.9752604117653 0.958722695066496 1 1
0.884175939972238 0.86529021290235 1 1
0.610496501141475 0.599505295103608 1 1
0.762401412815291 0.748106947554845 1 1
0.872891456490139 0.855510192706183 1 1
0.862897550214543 0.847904743341954 1 1
0.870252187964971 0.85531268255323 1 1
0.763497277720074 0.749056688283796 1 1
0.835590390415924 0.819693844915814 1 1
0.832658357724944 0.819392328635556 1 1
0.662043776487732 0.649352386301235 1 1
0.747647801009128 0.734117105402446 1 1
0.820413047657986 0.804906413858058 1 1
0.681626579359142 0.668896941686503 1 1
0.681005705224281 0.667273869748 1 1
0.867155509904994 0.851396213046663 1 1
0.670927918292387 0.656791894778833 1 1
0.847076026214766 0.830731211794266 1 1
1.03159978735308 1.01138517780648 0 1
0.857285079839812 0.839650961166306 1 1
0.809387899703932 0.793626058927869 1 1
0.738920975689013 0.726318788874315 1 1
0.793867325321789 0.778547450986295 1 1
0.914774772036714 0.897256645024635 1 1
1.08579005610449 1.06687020790097 0 0
0.552621505528957 0.54327874060788 0 0
0.746030897888446 0.733343743531197 1 1
0.79794891766922 0.782826944782135 1 1
0.776673143875147 0.760702916645405 1 1
0.654330016820094 0.640889525032427 1 1
1.13152580673398 1.10776620248211 1 1
0.883644646042157 0.865936372063094 1 1
0.873690604345169 0.858286867086418 1 1
0.826793174226202 0.811289192816571 1 1
0.86965826625244 0.853707548711784 1 1
0.872213730944303 0.856627749628914 1 1
0.733516081125663 0.72112855676008 1 1
0.630249939872083 0.618474675074699 1 1
1.10579332707227 1.08401844875947 0 0
0.71328759754204 0.700488335216545 1 1
0.66592913878148 0.65250384050356 1 1
1.03169839706362 1.01366591954647 0 0
0.565890121347933 0.555403148395256 0 0
0.983752319893234 0.965196292442707 1 1
0.736722959198367 0.723748114732533 1 1
0.669186551731525 0.656372325753305 1 1
0.834983877116893 0.820314819849564 1 1
0.791921793910313 0.774652328410885 1 1
0.743364780657583 0.728794675453559 1 1
0.879863316296434 0.862253062804956 1 1
0.894777917812842 0.877101721626067 1 1
0.678917494949117 0.664941370147744 1 1
0.65123462362367 0.640218499959257 1 1
0.718035537483557 0.705789795520152 1 1
0.998886783248637 0.980497836538397 1 1
0.778929701940611 0.765417053540792 1 1
0.687260374757514 0.673613318504895 1 1
0.762148556582911 0.748359062157159 1 1
0.79679976846974 0.781616309741368 1 1
0.811104300458985 0.795557770370692 1 1
0.937360315765097 0.920126192484451 1 1
0.926931469247119 0.910804283673597 1 1
0.813375633897324 0.799408405728872 1 1
0.864679608527187 0.84819199749414 1 1
0.689662597162155 0.676290947029511 1 1
0.875622545344847 0.858770525927906 1 1
0.654997180510302 0.640286981425238 1 1
0.574381667488117 0.563972665693345 0 0
0.797857288842255 0.783871903974587 1 1
0.737801022266862 0.724186156938805 1 1
0.84132188616851 0.825417391238647 1 1
0.586918255609279 0.57572905511254 1 0
0.745243615199505 0.730678364289703 1 1
0.929584392607359 0.912413174450812 1 1
0.876676754921447 0.860066368318608 1 1
0.973475570080792 0.954876156316202 1 1
0.811984804733414 0.79677739185898 1 1
0.943320413942243 0.926423815267908 1 1
0.875652300686089 0.858383057604775 1 1
0.580374680660285 0.569793035187417 0 0
0.732915148369878 0.718978771000363 1 1
0.798124117095189 0.782907890589711 1 1
0.76688395817433 0.753124164125035 1 1
0.826227363903987 0.8117233217152 1 1
0.713365689296493 0.700936078724792 1 1
0.838175905772542 0.821817235513137 1 1
0.915767200172364 0.898929391795546 1 1
0.664075221432611 0.651131270084649 1 1
0.748881156377174 0.735804129977736 1 1
0.743401648442456 0.729482255029068 1 1
0.763128295000126 0.749017454670532 1 1
0.641582542958784 0.62823938958394 1 1
0.77615505203893 0.76271569224598 1 1
0.829004559348123 0.813622667572563 1 1
0.789444414460076 0.774472791462145 1 1
0.820451133960054 0.803475880536726 1 1
0.79855547472297 0.782214516605043 1 1
0.882636708000062 0.866373495038565 1 1
0.769835115045667 0.755760068559573 1 1
0.721839134669171 0.708799425850687 1 1
0.728919513720706 0.71562733348274 1 1
0.941323262427568 0.924861389312891 1 1
0.780243464684512 0.76503504759022 1 1
0.755319613512921 0.740592310260429 1 1
0.895338736990269 0.879469638643659 1 1
0.826675116004127 0.813154864227722 1 1
0.638679806537648 0.627189397087051 1 1
0.823473212392672 0.806450626649277 1 1
1.01739453676214 0.998976156215584 0 1
0.851923797644517 0.83640255289582 1 1
0.911211151421694 0.895982996518893 1 1
0.915733142993455 0.8990126826558 1 1
0.750043731861099 0.735298003724397 1 1
0.846697858220433 0.831478571564651 1 1
0.92142097641284 0.904820685783889 1 1
0.86112712477572 0.844855887741601 1 1
0.798462532833865 0.783812786617781 1 1
0.825233678991418 0.809879987412251 1 1
0.79938176390717 0.782851592724236 1 1
0.657560978622737 0.645776199377019 1 1
0.815806467363316 0.800346851111907 1 1
0.733600245084052 0.721537523073183 1 1
0.653818721362495 0.641683319841467 1 1
0.834940757783367 0.81886682411477 1 1
0.852129385841186 0.837454156217792 1 1
0.649369250362055 0.637497264399269 1 1
0.764120827159068 0.751455144181099 1 1
0.810783468064526 0.792813622557102 1 1
0.74006759093549 0.726146172656982 1 1
0.775553656824601 0.759704051436326 1 1
0.922841914257162 0.905047646052214 1 1
0.644336014021397 0.633085915870891 1 1
0.812983584101361 0.798842237988558 1 1
0.956083835287934 0.93896271631582 1 1
0.846167577299814 0.829326889062514 1 1
0.886165360170623 0.870518419148383 1 1
0.798444497905317 0.782902361285926 1 1
0.701871881073186 0.689699685601378 1 1
0.672776039827053 0.658806936595615 1 1
0.719356160260808 0.706928613079116 1 1
0.728447622296868 0.715209295425066 1 1
0.910346534420272 0.89470304853688 1 1
0.918502162506687 0.900278242882888 1 1
0.872858900116561 0.855722858572209 1 1
1.00045781190029 0.978330636241072 1 1
0.902246255585154 0.884032516535581 1 1
0.789753965091504 0.774924047771907 1 1
0.665279594434263 0.651677586275714 1 1
0.836178537017559 0.821858533314151 1 1
0.757809612044103 0.743654138775933 1 1
0.940680169680134 0.922394651463074 1 1
0.959786083573689 0.942266181560223 1 1
0.618523982230237 0.607349045503533 1 1
0.743161236176223 0.728841560374759 1 1
0.65819654260607 0.64679031476322 1 1
0.768203048671071 0.755354071099844 1 1
0.723776745138217 0.711315689394844 1 1
0.83583580658141 0.819923379688882 1 1
0.877352542451548 0.862503393799903 1 1
0.811419911632811 0.796504112356991 1 1
0.911321700011889 0.893842659419114 1 1
1.04158426121707 1.02124156071732 1 1
0.8391711598828 0.824315226702965 1 1
0.905403819870699 0.887489879883862 1 1
0.781917984280421 0.767499763822854 1 1
0.816226740206168 0.800214284485336 1 1
0.808973419044061 0.794738161721114 1 1
0.713513748888527 0.700598666399355 1 1
0.704865761422638 0.691338791878993 1 1
0.937103383506308 0.919723259893096 1 1
0.668975352687403 0.657196831958431 1 1
0.625787839943021 0.614388018904288 1 1
0.755119299795988 0.741566545582663 1 1
0.747905995034027 0.734351965621384 1 1
0.90382423835549 0.887938043924516 1 1
0.812991319888989 0.796686753537386 1 1
1.0218582051534 1.00486144919027 0 0
0.959114369900378 0.941606936567789 1 1
0.963559934439604 0.947412104804502 1 1
0.927871065564413 0.9103605400483 1 1
0.725835968094763 0.712484393516392 1 1
0.829080370083583 0.813619795614528 1 1
0.816896122829163 0.802312964867899 1 1
0.811247602706699 0.794193575940729 1 1
0.828126930228187 0.812874080335696 1 1
0.702245341578726 0.69094933401588 1 1
0.768935233230616 0.755569804143746 1 1
0.835898674534712 0.819921284666089 1 1
0.635499227172593 0.623668492260548 1 1
0.704420797605158 0.690529257357591 1 1
0.650228878922889 0.637563383734301 1 1
0.765227671815672 0.750857735770741 1 1
0.825886760565153 0.811208222638728 1 1
0.816243426475526 0.802846499232732 1 1
0.780702471323005 0.76756994076592 1 1
0.801000505121411 0.786061393114178 1 1
0.710533096110389 0.696497649381394 1 1
0.719368630722786 0.707562176623822 1 1
0.749330127796641 0.735569089241844 1 1
0.930184155276067 0.911738640162253 1 1
0.73124315309984 0.718751024889918 1 1
0.720341243792803 0.705782523955431 1 1
0.738272308077294 0.724812761955085 1 1
0.873204616882958 0.857642257149956 1 1
0.790208376261307 0.775981444549321 1 1
0.807669903684981 0.792881173940212 1 1
0.598687089451623 0.586692390462159 1 0
0.770869684560678 0.755497653197618 1 1
0.875153607286351 0.859948992979456 1 1
0.891044054619934 0.87335649043875 1 1
0.762249624673086 0.749198010632723 1 1
0.851199325104705 0.835175138128013 1 1
0.652608288329947 0.639924822492662 1 1
0.825519863071419 0.809775479284946 1 1
0.743055493454005 0.728749499667399 1 1
0.75024402855324 0.734954600459282 1 1
0.762297908443485 0.748333516845542 1 1
0.742575612518876 0.728883211517045 1 1
0.867972356169476 0.852943627162338 1 1
0.888367156203434 0.870479591475075 1 1
0.653199971244769 0.641062567155539 1 1
0.622223900341463 0.609013404110627 1 1
0.91730675176976 0.900406632254891 1 1
0.727617194745651 0.714043761297642 1 1
0.849988970091471 0.834092472563558 1 1
0.751116626647413 0.736713325949349 1 1
1.08350993969205 1.06296816209204 0 0
0.686593590331264 0.674513353417069 1 1
0.820001288560572 0.805576042494564 1 1
0.892613783534632 0.876546784204667 1 1
0.977908460163821 0.959993158646142 1 1
0.753409913776052 0.740714582534588 1 1
0.820711387370441 0.805613100890722 1 1
0.75410300910562 0.741328403897126 1 1
0.798880288131642 0.784507173091549 1 1
0.808164088257104 0.791999890164841 1 1
0.642200480762457 0.630518734411819 1 1
0.773417138314161 0.757127200022894 1 1
0.791284033164813 0.777497338554129 1 1
0.793594985830988 0.779100093674364 1 1
0.92275978780889 0.904631732871896 1 1
0.85981357009376 0.843525867344476 1 1
0.867075888772253 0.847769807217166 1 1
0.817178940559892 0.802322684029625 1 1
0.824245843491577 0.810208788713334 1 1
0.93314646750063 0.917544353455035 1 1
0.725610191069278 0.711903072961429 1 1
0.809255123484136 0.79439523104685 1 1
0.662457833664184 0.649991416069198 1 1
0.846007074649513 0.829039463703485 1 1
0.84156398006927 0.82485491704295 1 1
0.818003872301976 0.803296299102197 1 1
0.870769020798009 0.853874004699669 1 1
0.905332085528213 0.887307837138523 1 1
0.693769670270099 0.680272240056261 1 1
0.805533508674306 0.790572766868841 1 1
1.06164923513041 1.04353386226831 0 0
0.684281637223086 0.671993080344319 1 1
0.767688950960778 0.752927511030068 1 1
0.570708365115471 0.559566188070981 0 0
0.78742699429812 0.771923953435164 1 1
0.919694941750697 0.902485198867903 1 1
0.801834859858818 0.786695157567158 1 1
0.746980555008857 0.73351228670576 1 1
0.685203818961057 0.672533291037974 1 1
0.721891477785768 0.706359575917762 1 1
0.740935779278458 0.728129308137612 1 1
1.11099837602804 1.08869171828079 0 0
0.855889507256575 0.841071978468488 1 1
0.816809067382834 0.801542859607052 1 1
0.643515992251785 0.632486343058339 1 1
0.718606479031618 0.705408334382591 1 1
0.790047742901216 0.774048609977497 1 1
0.634079477706822 0.621465329385933 1 1
0.842334614715213 0.824857085894605 1 1
0.766544643249626 0.75301362170551 1 1
0.697675790309014 0.685244317009706 1 1
0.844605982081189 0.830134549260482 1 1
0.852586103549611 0.837047623497073 1 1
0.640065232529945 0.627630218350692 1 1
0.747996359507696 0.734369843020166 1 1
0.824268909672003 0.809060034768065 1 1
0.789201221878636 0.772506415604338 1 1
0.736122223995028 0.721749504928171 1 1
0.798916146985264 0.7856336167382 1 1
0.723114427280249 0.709785410825132 1 1
0.866837388490186 0.851144031404602 1 1
0.817878182128142 0.802902884053267 1 1
0.78164146644186 0.766794656206206 1 1
0.702251598962468 0.690610901795807 1 1
0.719458675278853 0.706460553684774 1 1
0.7551743420246 0.740568296635494 1 1
0.84500098126023 0.829332312549957 1 1
0.651329374583143 0.638603737783178 1 1
0.816923892981612 0.802799009783489 1 1
0.659527127897354 0.647155664813798 1 1
0.711657226923171 0.699383489461547 1 1
0.750362676741479 0.736142640823713 1 1
0.684192174571564 0.670349306937893 1 1
0.724916508863515 0.711045604108554 1 1
0.749671957104197 0.735540929191331 1 1
0.828713577234782 0.814027377868549 1 1
0.882024197949115 0.866168296420807 1 1
0.704885945376943 0.69150648369191 1 1
0.71004992337613 0.697769018158249 1 1
0.920713493146645 0.901978194751922 1 1
0.787676415656356 0.772492227814388 1 1
0.602043551050702 0.591841358926122 1 0
0.909939133602271 0.891575024963797 1 1
0.745682080868784 0.732391646242107 1 1
0.844410190013092 0.828819580134231 1 1
0.709664062119256 0.696032835576411 1 1
0.562493584839381 0.552973989780146 0 0
0.783410319554904 0.769359216078443 1 1
0.875364811892235 0.859996774861113 1 1
0.759257056979859 0.744304334936626 1 1
0.79611703381759 0.782025223345572 1 1
0.838140354401562 0.823103798994813 1 1
0.852658379200401 0.836870346837695 1 1
0.806287993735782 0.790648534071869 1 1
0.881793368646483 0.863931339968114 1 1
0.92423327337716 0.905258794129029 1 1
1.03387626189239 1.01422990383089 0 0
0.876903887857103 0.860520759914358 1 1
0.736165648748524 0.723405650233687 1 1
0.678091999364792 0.666425765851454 1 1
0.670665675115643 0.658763013120455 1 1
0.593301383748665 0.582418926998027 0 0
0.811644477331722 0.797283598144796 1 1
0.910377347634169 0.892844201008052 1 1
0.8490137746667 0.834753822570221 1 1
0.819756282286599 0.804022400518891 1 1
0.947755681134704 0.930676733257065 1 1
0.7357480568964 0.723401424347258 1 1
0.911975661323009 0.894748715479701 1 1
0.748418803430054 0.735538982745636 1 1
0.969128668478011 0.95146628423363 1 1
0.815638749301062 0.800607054209119 1 1
0.785764096670429 0.771248716579504 1 1
0.880227491057227 0.864126025322395 1 1
0.748637328050435 0.734089564524972 1 1
0.641665344432484 0.631126550934254 1 1
0.888544453343594 0.872615067163243 1 1
0.820252636066314 0.805552860036851 1 1
0.864978068102583 0.848525615543238 1 1
0.830116829343873 0.815275991394313 1 1
0.733078587354383 0.719223983708528 1 1
0.631563154566257 0.620476047356221 1 1
0.742779566738722 0.72934071340052 1 1
0.866564138605479 0.850632269495015 1 1
0.842670013534963 0.82514683737436 1 1
0.854484203586495 0.840021122880959 1 1
1.08416665711644 1.06581027907157 0 0
0.75392819654123 0.741133231803655 1 1
0.806110049467003 0.791494648467691 1 1
0.902350106991547 0.885021307113034 1 1
0.719559641199341 0.707662885894518 1 1
0.785148857416079 0.769561167681075 1 1
0.861429176973073 0.846211995079292 1 1
0.84872747461318 0.83281342347017 1 1
0.868259405959883 0.852794126277597 1 1
0.870776212521692 0.85600478282461 1 1
0.800657862110829 0.785001764933302 1 1
0.752800729319858 0.738486923509029 1 1
0.831395722202783 0.815165277935668 1 1
0.995647736092697 0.976239667828428 1 1
0.926840529144438 0.910296086805112 1 1
0.821142054190781 0.80619486896716 1 1
0.802587064766164 0.789186120993687 1 1
0.909703112684367 0.891577696488757 1 1
0.903953170803779 0.887196273179941 1 1
0.762839303907554 0.748450358948404 1 1
0.870218112477605 0.853735733968466 1 1
0.651209801322187 0.640296992281472 1 1
0.805292889320545 0.788599331209814 1 1
0.935877533301371 0.918567813559483 1 1
0.806533894313135 0.791867822500204 1 1
0.527783520443866 0.517273945340626 0 0
0.807797283566061 0.793070490023525 1 1
0.835499257356437 0.819197352383456 1 1
0.65975778522106 0.646970251143926 1 1
0.945072091576504 0.927660474443127 1 1
0.681991827540614 0.670231684999787 1 1
0.807940041588274 0.79297136389106 1 1
0.814023701533737 0.800173320144662 1 1
0.760275160866055 0.745067113932513 1 1
0.898725774392825 0.88245247243331 1 1
0.900704150901704 0.884481838226555 1 1
0.717210669629452 0.70338595759407 1 1
0.797756312994512 0.782628018546324 1 1
0.661010692884338 0.648993550411038 1 1
0.783812988331041 0.768450098696282 1 1
0.883979248278439 0.868796332690686 1 1
0.773739312316031 0.75943890482833 1 1
0.669274877380181 0.656123592326493 1 1
0.841482760712645 0.825661652432589 1 1
0.961126692350933 0.943866890048219 1 1
0.750315853187983 0.735935699235904 1 1
0.695217149343686 0.681942769078084 1 1
0.700231724711863 0.686035120813782 1 1
0.791400338522312 0.775946715389457 1 1
0.858609094907992 0.842229842100718 1 1
0.749610282073825 0.733570648552 1 1
1.00258057100284 0.983737120791257 1 1
1.01825830955028 0.999413706197779 1 1
0.640382022350683 0.630269081992079 1 1
0.703938132797471 0.689789613334016 1 1
0.863806324616257 0.847125559141243 1 1
1.1260542083829 1.10373776209371 0 0
0.732471446882228 0.718587148325366 1 1
0.758889306025071 0.743450152403305 1 1
0.891736252880606 0.874824380557959 1 1
0.877626287745298 0.859761682862398 1 1
0.791133452918881 0.775098060777172 1 1
0.873612422982911 0.856925013515992 1 1
0.749434349826551 0.734611756630275 1 1
0.820396416035811 0.805223314622333 1 1
0.852843154016242 0.837125388464989 1 1
0.871140397340571 0.853824951632602 1 1
0.929002812811608 0.91021436198098 1 1
0.81418869811314 0.798651329399263 1 1
0.905164260371241 0.888110406073063 1 1
0.923982816262583 0.906642013183035 1 1
0.56978640575312 0.558543242896338 0 0
0.786017456087464 0.770748700601182 1 1
0.863307170480157 0.847460258986213 1 1
0.835871360179232 0.818989855839497 1 1
0.770257150471695 0.755631097334965 1 1
0.888098332219621 0.872470325497497 1 1
0.849816394779755 0.834853089801869 1 1
0.566643534747609 0.55577588062983 0 0
1.00956838501399 0.991884411373784 1 1
0.729614151474849 0.714388667641885 1 1
0.810207660494561 0.79586869124705 1 1
0.788845804961549 0.771331855731394 1 1
0.832687538051188 0.816658195512793 1 1
0.770576464074701 0.757260110845331 1 1
0.723374354088489 0.710055234866898 1 1
0.888392031048661 0.871759404866988 1 1
0.855163494872109 0.839079919462498 1 1
0.838758794175958 0.823243862242152 1 1
0.626956490161752 0.6152828096794 1 1
0.699558526549313 0.687091907688996 1 1
0.72139439954749 0.707994338300452 1 1
0.663232360738119 0.650141152792743 1 1
0.623095124545455 0.611626534106559 1 1
0.892442072421186 0.876865896590471 1 1
0.918224779086289 0.902009987995059 1 1
0.954784159959189 0.938439435600452 1 1
0.793126092844194 0.777784135048388 1 1
0.814648552318376 0.798010374846805 1 1
0.966795396445782 0.948150639574324 1 1
0.981673220835433 0.962386184321317 1 1
0.813864986590026 0.799900057316005 1 1
0.953181240320551 0.934836836394345 1 1
0.699942623342291 0.687237201946714 1 1
0.83656270706015 0.818870614307115 1 1
0.801189911304076 0.785760851895535 1 1
0.670021617694414 0.657610490112356 1 1
0.889157931964683 0.8725558049323 1 1
0.824502940274255 0.810974819936855 1 1
0.726110590424096 0.712892314315312 1 1
0.587736967141578 0.578315401572513 0 0
0.722322458890443 0.707832309521044 1 1
0.738110248283449 0.723716120849043 1 1
0.674715079207778 0.663198027234174 1 1
0.839287526606639 0.823238388255959 1 1
0.651511525192169 0.640185185857919 1 1
0.636191526347066 0.623972902512674 1 1
1.00500381745734 0.986314492544907 1 1
0.796806161633854 0.781399844809123 1 1
0.712661500258384 0.699166027221934 1 1
0.888216686891841 0.869661299956213 1 1
0.88658814868228 0.870084709610124 1 1
1.01414638380254 0.996723752126479 0 1
0.893766297619089 0.876713678548202 1 1
0.830448361017498 0.813905734241533 1 1
1.04807959985924 1.02784676413084 0 1
0.837762964095888 0.821755964773561 1 1
0.882869091703688 0.867460420046266 1 1
0.708386780829262 0.694845017547532 1 1
0.956126262712287 0.936501309012996 1 1
0.585262838263303 0.574072010946178 1 1
0.980404613106957 0.962807530522797 1 1
0.630832761231588 0.618676215805585 1 1
0.650857139764233 0.637841932703205 1 1
0.847894770981283 0.832093508366422 1 1
0.837509733525377 0.820871944040875 1 1
0.711712339015581 0.700045821832443 1 1
0.975330237562341 0.95489346241549 1 1
0.95371662767 0.934301264300046 1 1
1.03059544264752 1.01076744545223 1 1
0.733740292646355 0.718344674555104 1 1
0.92463377758348 0.906922784250258 1 1
0.781157426189925 0.767058347274679 1 1
0.728560207115271 0.715234479744964 1 1
0.81418622204348 0.798786459361934 1 1
0.810048117332098 0.794653610341657 1 1
0.870336227257138 0.853651495683507 1 1
0.632000887459185 0.620262017186861 1 1
0.549072806191167 0.539904939066079 0 0
0.794307404802832 0.778327870093887 1 1
0.810308967575617 0.795589473646425 1 1
0.761180816975707 0.748804481945443 1 1
0.924916545781491 0.909954220663808 1 1
0.789796851329796 0.774732852164495 1 1
0.769135544547016 0.753928715929145 1 1
0.826408559342288 0.811572243112185 1 1
0.947825764448466 0.930000476443138 1 1
0.893112011352812 0.87613788252962 1 1
0.700571818481791 0.688462269008033 1 1
0.872909136223545 0.856552661255501 1 1
0.793537417528046 0.778191884823717 1 1
0.666698778034041 0.655392574702846 1 1
0.791641688155647 0.775900929582705 1 1
0.8067238049409 0.791837345539565 1 1
0.875509713020732 0.859071466015951 1 1
0.75139502579618 0.736521290548499 1 1
0.80310452844849 0.788074488883862 1 1
0.665004943040744 0.653058329182599 1 1
0.834324399567142 0.819807335399387 1 1
0.660034807916331 0.647443975209988 1 1
0.778952202436535 0.763238568401623 1 1
0.836080018925581 0.822106419766726 1 1
0.769948409868839 0.754716503399397 1 1
0.75153172564924 0.737275474134163 1 1
0.929274039775371 0.912074417745985 1 1
0.730691544620805 0.71673758471762 1 1
0.734177160400301 0.720277907777607 1 1
1.01975455729691 1.00135070746514 0 1
0.637844054901199 0.625159053574322 1 1
0.917831009130404 0.900832498114216 1 1
0.795723898241613 0.781567736421121 1 1
0.903814943762235 0.88788514229849 1 1
0.85349172498204 0.836927338781881 1 1
0.950311747777253 0.932531566598488 1 1
1.00860071695602 0.988087051485372 1 1
0.851634218140223 0.83663374494325 1 1
0.844633401154517 0.82968886574231 1 1
0.754778385964474 0.740542901682454 1 1
0.69998413516756 0.686696941054601 1 1
0.852871392130626 0.83725700048955 1 1
0.703589518443134 0.690117436212746 1 1
0.825473591932563 0.809864446308209 1 1
0.890328850507871 0.871556159765218 1 1
0.891289298614807 0.875053374311988 1 1
0.755856374845996 0.742572954098301 1 1
0.776436736356487 0.762345208735292 1 1
0.950742141979579 0.934425433513437 1 1
1.08359454987419 1.06451669506764 0 1
0.803743334552186 0.787524586397515 1 1
0.760483779635774 0.747446106904548 1 1
0.841222249118161 0.825315978785845 1 1
0.79497178937627 0.780704081169997 1 1
0.917410649628021 0.900332790262084 1 1
0.962137019032191 0.944466330058042 1 1
0.716328065072498 0.701998415425407 1 1
0.602153810546212 0.589831502499782 1 1
0.839796185316315 0.825486527936307 1 1
0.938722164438546 0.920862300366895 1 1
0.88107483168166 0.865370443425988 1 1
0.826874398503635 0.810411033441637 1 1
0.942376213680151 0.926741517812467 1 1
0.744300441257855 0.730613140084278 1 1
0.962162459152092 0.943631693309941 1 1
0.794607686940538 0.78163271452239 1 1
0.86314716770639 0.846308814984383 1 1
0.69541289242059 0.681566001017663 1 1
1.03945305053103 1.02086691310966 0 1
1.02828981654721 1.00862748505617 1 1
0.856628423200826 0.8417366660629 1 1
0.843811196975071 0.826654423811225 1 1
0.66178280392456 0.649967080443796 1 1
0.74413035080957 0.730950089172349 1 1
0.89716627275011 0.879223068466856 1 1
0.957477368302734 0.938818494439418 1 1
0.973104495495682 0.95499901008052 1 1
0.714069611624492 0.701169316883389 1 1
0.796130602890604 0.780087090729132 1 1
0.954887617186858 0.936424896268131 1 1
0.851049420190547 0.836378435139759 1 1
0.796463522969529 0.779950439066783 1 1
0.787305273785528 0.772476671099304 1 1
0.78359640718851 0.768717096113207 1 1
1.02226413245709 1.00214099801735 0 1
0.779958334191766 0.76460279459992 1 1
0.755255605011756 0.741568852319963 1 1
0.689930005918162 0.677754116966529 1 1
0.878433164558978 0.861947722380146 1 1
0.789899321105762 0.775775153426949 1 1
0.653224355711136 0.640963836390325 1 1
0.940393753297826 0.921769640594312 1 1
0.759732053618788 0.744491737207292 1 1
0.783080844719206 0.768934613213812 1 1
0.858586400373692 0.840501733337466 1 1
0.785949646460275 0.771782319864772 1 1
0.891008365220323 0.875677581287073 1 1
0.98039813257449 0.961664144677512 1 1
0.686310197151226 0.674015872510677 1 1
0.848054646236727 0.832642146938485 1 1
0.700584937381839 0.688523168828695 1 1
0.797307513958142 0.782405960631907 1 1
0.754270979865836 0.737244723983689 1 1
0.841184549279164 0.826103727149349 1 1
0.878974779510492 0.86280574089303 1 1
0.900908916215674 0.883643202437546 1 1
0.83352011448622 0.817836238116918 1 1
0.817601560735082 0.802398434179532 1 1
0.812698640756741 0.797158530627778 1 1
0.794236415335248 0.779549359769505 1 1
0.77724497201843 0.761099702120813 1 1
0.857096177540422 0.84139231646315 1 1
0.809754597142169 0.795200763648691 1 1
0.821696417683239 0.806009172453769 1 1
0.773339123038957 0.759528800550847 1 1
0.663510953434495 0.650933292437642 1 1
0.695669322770627 0.683659181559903 1 1
0.858383871236281 0.841976258751827 1 1
1.10477483376178 1.08405125056847 0 0
0.765416849824114 0.749641998857291 1 1
0.797481518137775 0.782900769748901 1 1
1.01644791374192 0.996376651373072 0 1
0.722503953095973 0.708490989003957 1 1
0.806155317818013 0.790769901908813 1 1
0.825992942104513 0.810388766224766 1 1
0.913312243740885 0.896286868510649 1 1
0.861591201104751 0.844266615753577 1 1
0.948501439087382 0.930679531311122 1 1
0.768111753881683 0.753827918634909 1 1
0.875699649397477 0.860924271607282 1 1
1.01250698012084 0.993266700983743 1 1
0.768545797980886 0.75477641491977 1 1
0.931149903117202 0.913993498963666 1 1
0.745860954375087 0.731422384162524 1 1
0.779126810656249 0.764143594245187 1 1
0.786120552552996 0.771172452900217 1 1
0.656848321747166 0.644585820849502 1 1
0.804352399341842 0.790319283055626 1 1
0.908293445899687 0.892575283148049 1 1
0.754447561587796 0.741205097976716 1 1
0.600715668686926 0.588854866704624 1 0
0.794597358020141 0.779592114128307 1 1
0.991282504251591 0.972062301730804 1 1
0.917903576952474 0.900521879585628 1 1
0.700780497390158 0.688468894031543 1 1
0.950024780032898 0.932982123053775 1 1
0.669865355722453 0.656586291545498 1 1
0.625421686896738 0.61405604697728 1 1
0.768969692092605 0.754934210704891 1 1
1.09908347674632 1.07937972838892 0 0
0.884540841134575 0.867709166030415 1 1
0.77069453624384 0.75750201200776 1 1
0.742942055523785 0.72837914783803 1 1
0.597687100443027 0.586024585028266 1 0
0.877025393453289 0.859628232550888 1 1
0.778930382311447 0.764591441688631 1 1
0.877280409025238 0.861456611644444 1 1
0.65583369900326 0.642731635901262 1 1
0.933310760328966 0.917038593269146 1 1
0.822009706517927 0.807434980566153 1 1
0.619617904706005 0.607703637905322 1 1
0.877021321382869 0.860071470378406 1 1
0.962938338122741 0.943508682561604 1 1
0.783237735585072 0.767915496926819 1 1
0.847109661844748 0.830294965203353 1 1
0.597951562449961 0.587166283760352 1 0
0.943115833430951 0.92443565947047 1 1
0.801183317484131 0.787588949382896 1 1
0.705917008759568 0.693121594551289 1 1
0.93654286412109 0.916494352349389 1 1
0.936186632515454 0.916877370146438 1 1
0.889833891956934 0.873779960849421 1 1
0.742007372385024 0.728159323889315 1 1
0.789708056726812 0.775715934984503 1 1
0.706839393237724 0.69334861053403 1 1
0.746782643184834 0.732748316286713 1 1
0.815852301403795 0.800913388007507 1 1
0.836176597687602 0.821725028328729 1 1
0.984451485747124 0.967541274232697 1 1
0.668746524700779 0.655245288215231 1 1
0.938432628740398 0.92059497803097 1 1
0.903282306849845 0.886485403336526 1 1
0.768561511770893 0.754939808088991 1 1
0.876929326836398 0.860453541955782 1 1
0.81366098980794 0.798388651298706 1 1
0.761773428328665 0.744908290417238 1 1
0.917816159758013 0.900420879029419 1 1
0.912809489656925 0.895422755042907 1 1
0.855130108422983 0.839250877879745 1 1
0.739994196232615 0.725603131591592 1 1
0.502449690680677 0.492989979156978 0 0
0.827017590927597 0.812093991681981 1 1
0.796739217154266 0.782311835205926 1 1
0.667435375484416 0.654011702605436 1 1
0.695436576809291 0.683517744584478 1 1
0.898530779057992 0.882201103494115 1 1
0.755474706665454 0.742705073163332 1 1
0.643733258780918 0.631349046665267 1 1
0.923038227211315 0.905738336286834 1 1
0.827456978523184 0.812737922017436 1 1
0.715757464617248 0.701715958835975 1 1
0.650743513331086 0.637510514820058 1 1
0.902739099644586 0.887028153596299 1 1
0.764696608221696 0.75031263288814 1 1
0.460110087788692 0.451679500199482 0 0
0.798812789179495 0.784381556256088 1 1
0.645565354568147 0.634558198501502 1 1
0.894811644216315 0.878624387612799 1 1
0.629042740208277 0.617639637489824 1 1
0.84238986896367 0.827179892125755 1 1
0.807778965572711 0.793310171639579 1 1
0.830459408807971 0.815684752739011 1 1
0.785212246966538 0.771375021069128 1 1
0.974737501050007 0.955218854876244 1 1
0.809105802296497 0.794171805818358 1 1
0.741125506903577 0.727898931892954 1 1
0.711806028155418 0.697991761241509 1 1
0.884529468716389 0.869100381074541 1 1
0.556839719488915 0.546727361698048 0 0
0.869851842772231 0.85402803029683 1 1
1.01097937462776 0.991905761509948 0 1
0.902145604878048 0.885596449758626 1 1
0.626887639079335 0.615904832842332 1 1
0.737860741301492 0.724555318145802 1 1
0.707874309680015 0.696176053475329 1 1
0.821050397873438 0.806691758294003 1 1
0.606047614079334 0.594960753901983 1 0
0.91737471542972 0.899195594268735 1 1
0.82169408396385 0.804901632240466 1 1
0.784159093799997 0.769225335027291 1 1
0.848130753018 0.832665580656265 1 1
0.824470937780357 0.810321977021097 1 1
0.7315573016847 0.718957185778085 1 1
0.902682105089977 0.885012518394763 1 1
0.912624978827134 0.895008857434521 1 1
0.706413970974668 0.693560184798343 1 1
0.756327189376937 0.741454260715749 1 1
0.582727229714844 0.57227078531426 0 0
0.800484972392259 0.785229015374198 1 1
0.813918841383157 0.798520246609453 1 1
0.684706856211124 0.671167424403352 1 1
1.0774716110473 1.05795697365609 0 0
0.746565887948409 0.733051586073205 1 1
0.900695262975637 0.883214259317779 1 1
0.795682742268579 0.780968175379071 1 1
0.644893156322511 0.633416507567744 1 1
0.742383602844831 0.728819908412186 1 1
0.849349708217736 0.833203452597933 1 1
0.677091909778415 0.664949334957831 1 1
0.643722458919459 0.632557580065416 1 1
0.829058959095583 0.813605242247402 1 1
0.811744474877265 0.798020743369788 1 1
0.7429198681414 0.727667918640408 1 1
0.770831596725955 0.757342341498494 1 1
0.693940167176667 0.682656432836968 1 1
0.821914352450811 0.805677610165707 1 1
0.807848960933088 0.792786668611776 1 1
0.929249698732995 0.910949924413393 1 1
0.794718505397409 0.780550555218776 1 1
0.860709545830928 0.843946924133826 1 1
0.81375787390318 0.798406164307887 1 1
0.745088414119239 0.730722214708188 1 1
0.948734439855782 0.929978376801383 1 1
0.707361782287688 0.694093751861024 1 1
0.762569695240478 0.747493553205216 1 1
0.755552326649228 0.742098769436762 1 1
0.690774060453608 0.677957191052337 1 1
0.836749489589717 0.820882411695959 1 1
0.905289764677416 0.888639288732445 1 1
0.845860250663445 0.830292002999251 1 1
0.806755922353204 0.791175368238129 1 1
0.833342318449161 0.818068162829881 1 1
0.606703438105028 0.594898091719713 1 1
0.772443452112245 0.757467116770627 1 1
0.729587362991615 0.715627560644644 1 1
1.09414872565564 1.07427006848072 0 0
0.904413144176182 0.88602614360452 1 1
0.79721315341452 0.782964310417939 1 1
0.729831995390769 0.71643618771777 1 1
0.596675569661012 0.585272013045865 1 0
0.753768833088118 0.739700920847545 1 1
0.745585988720393 0.729847984288969 1 1
0.685462673840472 0.672590131039642 1 1
0.806507270958868 0.791746278489935 1 1
0.834350087296659 0.818127329393306 1 1
0.703570384332371 0.69037716494394 1 1
0.762380797561657 0.748252873544845 1 1
0.906794867049893 0.890510484815619 1 1
0.797177890766817 0.781826397686993 1 1
0.904032811128686 0.886609861489129 1 1
0.720934676516268 0.706762097649213 1 1
0.699875522818158 0.687302646441268 1 1
0.678186123660093 0.666432303478663 1 1
0.808755617691897 0.793719703905149 1 1
0.755978796202515 0.743469275192635 1 1
0.819367081700583 0.802519541620663 1 1
0.998042782741181 0.980052149913399 1 1
0.876009509154513 0.857086912625201 1 1
1.16297793181513 1.14122446789001 0 0
0.54425279358967 0.534575187585149 0 0
0.973972115395419 0.954382023743419 1 1
0.726074372335913 0.712476948637242 1 1
0.906034888934034 0.889040101069135 1 1
0.907807980279463 0.889603718514252 1 1
0.78865011337483 0.774118952276265 1 1
0.850613506351581 0.833889754118657 1 1
0.767599253904004 0.7528467819097 1 1
0.82709804756713 0.812203807346426 1 1
0.733690996796949 0.7180140910846 1 1
0.681264118080015 0.667110794858321 1 1
0.949892467188334 0.932304172307525 1 1
0.867950014523132 0.851848629500657 1 1
0.888255315191864 0.869537163578512 1 1
0.766640137408129 0.753111742683283 1 1
0.683719919991139 0.672415479320265 1 1
0.876638041175483 0.860264085964333 1 1
0.797095164330042 0.781810237257379 1 1
0.592862775388359 0.581134390769695 1 0
0.624409522787632 0.612406182258761 1 1
0.806041544406434 0.790008350824496 1 1
0.841540939498652 0.82641395399964 1 1
0.812003502935382 0.797182027445354 1 1
0.523118590388337 0.513446575116016 0 0
0.707290679895341 0.695208215594825 1 1
0.85461419242816 0.838917056453274 1 1
1.0616818763693 1.04100147184727 0 0
0.839193854282419 0.822518904898818 1 1
0.73531689688738 0.72135912513799 1 1
0.566388211805381 0.553752571952573 1 1
0.817600279960743 0.801658457213654 1 1
0.933413933959409 0.915031882019333 1 1
0.610050667780141 0.599383519968594 1 0
0.833519679198012 0.819394535979743 1 1
0.711453963523415 0.698077420425546 1 1
0.712134335999147 0.699054301962503 1 1
0.831381760694011 0.817037045096309 1 1
0.727208218948015 0.714278005315295 1 1
0.807398785669752 0.79275752843112 1 1
0.861633387298389 0.846540147752203 1 1
0.852053830227538 0.835487922193385 1 1
0.844014294699046 0.82981953150796 1 1
0.806694998779683 0.790928990252502 1 1
0.753601580003888 0.737957108130551 1 1
0.700809169271695 0.687320723613761 1 1
0.807083761314127 0.791318644509829 1 1
0.789230877915048 0.772953007958982 1 1
0.840085128106477 0.825463993277028 1 1
0.932238543172775 0.915922500417868 1 1
0.863041283063156 0.8462780367924 1 1
0.909079364339093 0.89106375077697 1 1
0.72048565931246 0.708279076630505 1 1
0.820798727034407 0.805715008694378 1 1
0.856275862888616 0.83886376017748 1 1
0.805853831242725 0.791363024325645 1 1
0.718114055067917 0.703729573155886 1 1
0.75048837771379 0.737208483513568 1 1
0.937286615054922 0.919617584194417 1 1
0.910594184184173 0.892595760661811 1 1
0.818279509714183 0.803221938609183 1 1
0.907879514986556 0.890553223204386 1 1
0.649461835072005 0.637019197289644 1 1
0.810066930849862 0.794502946574152 1 1
0.890615947181472 0.875370927717867 1 1
0.882175509935025 0.866034907268826 1 1
0.813567088753765 0.798860339882666 1 1
0.834190757486735 0.818407330052934 1 1
0.873740458260686 0.857670493472613 1 1
0.891714448278515 0.872392335547387 1 1
1.08604528087163 1.06635959647026 0 0
0.69440063291401 0.680855566550449 1 1
0.809723935827473 0.794253566915158 1 1
0.878002650437121 0.861677689749013 1 1
0.840396003912635 0.823295655045328 1 1
0.789798436848311 0.775887704115519 1 1
0.858481056003159 0.842604581641975 1 1
0.915065635650282 0.899147902668492 1 1
0.892326872568923 0.875776370463368 1 1
0.755260772365017 0.741163102453814 1 1
0.720747444223582 0.708613338382159 1 1
0.792944880938716 0.779212145623168 1 1
0.726165844474124 0.712248184525234 1 1
0.781316661789782 0.767713872270639 1 1
0.733504503984213 0.718269191893065 1 1
0.808808639556232 0.794630390065134 1 1
0.844623547528961 0.828781201650905 1 1
0.704818229067261 0.689549751699041 1 1
0.945555643849105 0.927354127046985 1 1
0.920827003040246 0.902162908712602 1 1
0.910550294121936 0.894376620701368 1 1
0.732726653874441 0.71839819490544 1 1
0.798643203206867 0.783564642465788 1 1
0.812074613828534 0.797534237584813 1 1
0.560482391992623 0.550217591189682 0 0
0.897347525187107 0.879984967983821 1 1
0.768379735107845 0.753734666616008 1 1
0.949500400194149 0.932998356934194 1 1
0.610229025679413 0.598622871779908 1 0
0.796790676353024 0.781695671211161 1 1
0.936615890054461 0.919064082224679 1 1
0.865436528446926 0.849502370457792 1 1
0.804887562624772 0.789372877779645 1 1
0.707695558148307 0.694116154598865 1 1
0.767833645790884 0.754085484603537 1 1
0.961676478215613 0.942845995907533 1 1
0.724718828642966 0.710767635401267 1 1
0.789846494448618 0.775680552769324 1 1
0.730546082758747 0.718088536650816 1 1
0.987162587174527 0.967334162286084 1 1
0.549467034963822 0.539285562063934 0 0
0.893912912138771 0.877232485339711 1 1
0.890511287678287 0.874516359251086 1 1
0.84172712824051 0.826131577212167 1 1
0.947131325665985 0.928498282042347 1 1
0.983243236528325 0.965611614762937 1 1
0.78367019148655 0.769790364220585 1 1
0.628412113580657 0.617478224273555 1 1
0.802548395014283 0.786618914970165 1 1
0.814295178460405 0.79940773580179 1 1
0.600873289780802 0.589338029435645 1 0
0.805562930550975 0.790459123347868 1 1
0.937222523800761 0.920078066334781 1 1
0.727585553549217 0.713817898644573 1 1
1.01541944804661 0.995356356513849 1 1
0.826357694422994 0.81103156370951 1 1
0.673952764527389 0.661116331385973 1 1
0.798564193497677 0.782988552039233 1 1
0.85996298071413 0.844233785066528 1 1
0.674758800139978 0.662672526477746 1 1
0.727852335787114 0.715511892032798 1 1
0.604279677782104 0.592506306124261 1 0
0.787463038583454 0.772233535917246 1 1
0.678079496097184 0.664705162336198 1 1
0.781085734074419 0.765426819292095 1 1
0.969277965543925 0.950400550909349 1 1
0.718705166227067 0.706121574214824 1 1
0.997579028682116 0.979975386284796 1 1
0.89798000653309 0.881362430399925 1 1
0.748741240410047 0.736461708679817 1 1
0.618977028970706 0.60804696738293 1 1
0.762607893782218 0.747035709612941 1 1
0.775709148537395 0.759563884587709 1 1
0.96396502819676 0.944137257782589 1 1
0.682610808888053 0.669057307854743 1 1
0.756615840506938 0.742349393983627 1 1
0.754443548460033 0.742815983903419 1 1
0.764128278688042 0.749696560964128 1 1
0.76700637772233 0.752617177446761 1 1
0.677012897274847 0.664600179654676 1 1
0.730784628320576 0.716521566142115 1 1
0.784986980465211 0.770944398919884 1 1
0.792328952122324 0.778497568533495 1 1
0.850424599324465 0.834848007103731 1 1
0.773288245742673 0.758189106992097 1 1
0.786444290870516 0.771289168219486 1 1
0.742821186198083 0.728992979444328 1 1
0.866275648556989 0.849807345685595 1 1
0.728150568941835 0.714038616930317 1 1
0.78962991490091 0.77473823432665 1 1
0.778190510861585 0.761909258297097 1 1
0.592262374977968 0.581632366892082 0 0
1.01784185221742 0.999433544890472 1 1
0.746465289357881 0.733468119476249 1 1
0.835165666246624 0.820750201378046 1 1
0.683831388756224 0.670304616946176 1 1
0.950196078563147 0.933120220207714 1 1
0.947184668385627 0.929327875523508 1 1
0.757546944939979 0.743096488534453 1 1
0.688944747649802 0.67709089928773 1 1
0.741088590585413 0.726807221890308 1 1
0.776393664836082 0.762020904360202 1 1
0.846083969961813 0.830341365429297 1 1
0.633853414478381 0.622043830557666 1 1
0.71002011732698 0.696201373201756 1 1
0.785991339188549 0.769853711944301 1 1
0.739965559456759 0.726367586520027 1 1
0.794664818641774 0.780794421065388 1 1
0.687074971712642 0.673195432866582 1 1
0.779468492150735 0.766410949987799 1 1
0.713607391778144 0.700881951397269 1 1
0.739854093809777 0.72757385161192 1 1
0.653437690838998 0.642064214660934 1 1
0.435401561269462 0.427898394615433 0 0
0.880120425637757 0.862956210325361 1 1
0.82537884815408 0.810369498078743 1 1
0.850507923558925 0.833557141290599 1 1
0.717139509194314 0.704282662525455 1 1
0.811244679594541 0.796451210503038 1 1
0.786022351097509 0.770914738768287 1 1
0.897895897993546 0.881760886909679 1 1
0.957531871065596 0.939491637407591 1 1
0.889133716044307 0.872965310684747 1 1
0.872460086509302 0.856189662329717 1 1
0.814012438958182 0.798954221911576 1 1
0.840925792520211 0.824969142409265 1 1
0.897585138001953 0.881227051991195 1 1
0.708720343518687 0.696266292175866 1 1
0.939450774597053 0.920450937896781 1 1
0.741608154582076 0.72969058769646 1 1
0.904787061970733 0.887568551098102 1 1
0.574550266428491 0.563630037923935 0 0
1.03298301787059 1.01532630566932 1 1
0.608067268920431 0.596268876268382 1 1
0.91269444395833 0.896360512568086 1 1
0.75294313002225 0.739616361091235 1 1
0.608655711837936 0.598060739361032 1 1
0.875693032189594 0.858471905890916 1 1
0.815850419510795 0.801492169731208 1 1
0.617540922869616 0.606043579751825 1 1
0.910669053981218 0.893963822695964 1 1
0.835559236450933 0.819818326205281 1 1
0.835322707286347 0.819565692257638 1 1
0.762517049340931 0.747738358236758 1 1
0.860397427961964 0.845214057204023 1 1
0.573365276764564 0.562711325520296 0 0
0.86908696039576 0.853449751719812 1 1
0.735383830057352 0.723244514579557 1 1
0.728129980712497 0.713900340455083 1 1
0.830362667348555 0.814562185262696 1 1
1.03312923321883 1.01320465110119 1 1
0.944226604513516 0.926058992664672 1 1
0.93168097143775 0.915611712643149 1 1
0.708509445684688 0.694997750426941 1 1
0.807300820580566 0.789729944766714 1 1
0.973624852457177 0.955927616344617 1 1
0.752214659203052 0.739001297008306 1 1
0.771418856409827 0.757820564833615 1 1
0.857015808818611 0.840505549774594 1 1
0.695670070544516 0.682421321737183 1 1
0.872155113438801 0.854238404257075 1 1
0.666702740643774 0.65338610265865 1 1
0.880373938307322 0.863743996415921 1 1
0.608614638956169 0.596684018167693 1 1
0.714746353826021 0.700317292011681 1 1
0.794484604397285 0.78067126644893 1 1
0.850080956400303 0.832866107432698 1 1
0.939205389307517 0.922211532049416 1 1
0.833918013000982 0.818344763945696 1 1
0.745411739172929 0.730076574742825 1 1
0.796507113717191 0.781014645493183 1 1
0.743020500917841 0.729318398016162 1 1
0.779889467598322 0.764314228106742 1 1
0.63376724150932 0.622272762063002 1 1
0.826781037942059 0.81265800791929 1 1
0.779932083057096 0.766346642620864 1 1
0.649293114802639 0.637101673169385 1 1
0.797422531253523 0.783569630860429 1 1
0.692168717481332 0.677917844578167 1 1
0.68043109720902 0.668543180047949 1 1
1.01189950816695 0.99254025977988 1 1
0.768190460008062 0.753370343176237 1 1
0.632380351295088 0.621776083578968 1 1
0.996487238050536 0.978945047115254 1 1
0.775228819224168 0.761076138945388 1 1
0.967908773063346 0.950206958295202 1 1
0.898881524928535 0.881620451341966 1 1
0.74609395065671 0.733055439531919 1 1
0.657306411993634 0.64609347177192 1 1
0.928908314251475 0.911038094341284 1 1
0.731392149830812 0.717301338077126 1 1
0.855639397046829 0.839938370088953 1 1
0.829659042749054 0.812559390451714 1 1
0.782144844073791 0.76674573202989 1 1
0.941873278545309 0.92326388121954 1 1
0.843611538964662 0.828635197783221 1 1
0.821452351511136 0.805419900505365 1 1
0.506664567615017 0.497760070475644 0 0
0.733962353753451 0.720893316808506 1 1
0.878749154676799 0.860349414244707 1 1
0.619723941907564 0.607754257348586 1 1
1.14127537597398 1.11808838410765 1 1
0.789972983984133 0.773878729664202 1 1
0.680901592748976 0.667920210634164 1 1
1.07268235535552 1.05258396207682 0 0
0.887665533553531 0.873292499262532 1 1
0.703116984204008 0.690477517550912 1 1
0.692366728308861 0.680017874996265 1 1
0.767146253814261 0.753405398706828 1 1
0.943713152486488 0.925077844852682 1 1
0.799375235712511 0.784299902818679 1 1
0.877922771835922 0.862984835261155 1 1
0.541841431947449 0.532740867638094 0 0
0.746067671900616 0.732391963667796 1 1
0.74437659102995 0.728593210388085 1 1
0.876579032725331 0.859925035566775 1 1
0.949392815859276 0.929648522612596 1 1
0.861353633452591 0.845160294005013 1 1
0.754443111485393 0.740016910313566 1 1
0.846341803657502 0.830525003598735 1 1
0.776187796834023 0.763258370637441 1 1
0.787625332945233 0.773429371031356 1 1
0.669600763109752 0.656499232006571 1 1
0.935427607352144 0.918118315678239 1 1
0.918872428722316 0.901285061233688 1 1
0.819288219805426 0.803281890091248 1 1
0.907756647357648 0.889474609501211 1 1
0.618973513377609 0.607756865332525 1 1
1.04115109093708 1.02013267453521 1 1
0.666548501670496 0.655147929200397 1 1
0.734018169378349 0.720418027046186 1 1
0.541164841994423 0.530626291482707 0 0
0.835219130518353 0.818510365739309 1 1
0.768004551276595 0.753826741174426 1 1
0.843262322064472 0.827598946764941 1 1
0.75089190927145 0.73675827517025 1 1
0.837357146388812 0.820208427183936 1 1
0.796571871918268 0.782463276869249 1 1
0.579130015631801 0.568119787449038 0 0
0.807175232727946 0.79334536033211 1 1
0.663859951006562 0.650480603404366 1 1
0.9391921858157 0.922959233161582 1 1
1.02896973554537 1.00858118461634 1 1
0.94345490083394 0.92560047543207 1 1
0.776432265647268 0.761106930139721 1 1
0.86356789181168 0.848939781938015 1 1
0.883214189303933 0.867277802815685 1 1
0.817313422405892 0.802261797053032 1 1
0.946453700854786 0.9286473452138 1 1
0.644233389280333 0.632209548268061 1 1
0.744310284567386 0.730352043299252 1 1
0.761567022355865 0.746828256385528 1 1
0.700701502095806 0.686946107566973 1 1
0.784372023393379 0.769341788565082 1 1
0.526785603148905 0.517476463078388 0 0
0.752112280791204 0.738539504788039 1 1
0.904612742762117 0.886615102759654 1 1
0.882749345308521 0.867228863899132 1 1
0.945614021452954 0.92991996624099 1 1
0.942043018422367 0.923216536469633 1 1
0.707300388398247 0.69390041057686 1 1
0.851954278153615 0.834412185314678 1 1
0.781579445540783 0.767934402704663 1 1
0.769448587507053 0.753190625782043 1 1
0.836572893573448 0.820575597116863 1 1
0.76227605333295 0.748750338026681 1 1
1.00987860675029 0.992266727123626 1 1
0.877656610732315 0.861015158210844 1 1
0.780251251125583 0.76698329198973 1 1
0.771432309029151 0.756942896061473 1 1
0.725029866078034 0.711908191849604 1 1
0.963424607312444 0.945135402764697 1 1
0.88473883614194 0.867047413866058 1 1
0.754497144931728 0.740352667838137 1 1
0.823647714691724 0.808829257524794 1 1
0.829920382006669 0.813362838218889 1 1
0.914964965776266 0.897860035245724 1 1
0.884920627254855 0.867616114553645 1 1
0.87929482828297 0.863717349542722 1 1
0.712255578670228 0.699874765785627 1 1
0.629189663791485 0.617634263921039 1 1
0.867840443038988 0.852164658328476 1 1
0.771359434410907 0.75695985186774 1 1
0.658750993705858 0.64576288609548 1 1
0.736722551937414 0.723136063779783 1 1
0.788612548997716 0.774923104184355 1 1
0.819329714354821 0.804548342991512 1 1
0.999929338775609 0.980999998888464 1 1
0.710824986575156 0.697786980038388 1 1
0.832269965347889 0.816720381202008 1 1
0.688724893833498 0.676032333269979 1 1
0.765539710173366 0.750984071999358 1 1
0.876863820263537 0.859719340701348 1 1
0.898621520554363 0.881033074374435 1 1
0.876159932188444 0.860506280485982 1 1
0.755730863272201 0.742001843570049 1 1
0.669781077247 0.656814323717183 1 1
0.777527387346438 0.76341531740999 1 1
0.710352866068226 0.69803366287817 1 1
0.807602944885733 0.792445755610777 1 1
0.860858601517513 0.844745800908645 1 1
0.75727844604554 0.741589863547582 1 1
0.798903758546639 0.784503141882436 1 1
0.811264568709014 0.796561872730128 1 1
0.778895154991405 0.76475967156688 1 1
0.775156799456721 0.759622324682243 1 1
0.83513993573559 0.81731233629568 1 1
0.770158513535389 0.754585169184515 1 1
0.969715202013088 0.951132026336871 1 1
0.888705189393719 0.872897132046849 1 1
0.82284732113053 0.807327734555371 1 1
0.844566569621982 0.829840428534408 1 1
0.788788997818117 0.774214593170871 1 1
0.964566503206987 0.946632425665465 1 1
0.688522654027973 0.675496806759014 1 1
0.777393827641502 0.762355861514384 1 1
0.657128786432226 0.644040999701994 1 1
0.833718879784417 0.817393659278414 1 1
0.82270805410728 0.806398314684998 1 1
0.981260029292542 0.962316588849629 1 1
0.670351576993153 0.657706049533963 1 1
0.703976978268235 0.689859703635847 1 1
1.00236527920649 0.984657387227317 1 1
0.741531075056022 0.728848583092905 1 1
0.929028918352659 0.91004636497644 1 1
0.746028810513155 0.731291784573512 1 1
0.882558723551188 0.866979965029415 1 1
0.756748568224603 0.742763962385932 1 1
0.65305624430948 0.640837025091419 1 1
0.945179159398857 0.927257007669844 1 1
0.678103540184042 0.666285412134754 1 1
0.684713952315811 0.672426324591711 1 1
0.731903463682384 0.718456814725298 1 1
0.900881989775212 0.884578459166105 1 1
0.897325112577997 0.879594624472297 1 1
0.746962328157676 0.733866727226243 1 1
0.68409270711518 0.67146260834581 1 1
0.836155596964146 0.819576991295003 1 1
0.76709737549746 0.752483194248641 1 1
0.711594883427279 0.698254615971462 1 1
0.824582580475754 0.808982147950124 1 1
0.845648826017638 0.830290635948096 1 1
0.908819770975729 0.892075224266456 1 1
0.557641036250365 0.547658971732706 0 0
0.751044130376197 0.736685071156753 1 1
0.755057027299425 0.74175293991128 1 1
0.695840495513546 0.681956743278275 1 1
0.66881857075902 0.655702096247964 1 1
0.65023352858415 0.638178770843647 1 1
0.561039785853404 0.551021163949713 0 0
0.88729557081199 0.871007753721724 1 1
0.811722142808694 0.796728891575601 1 1
0.861314943561388 0.844740634093467 1 1
0.833319922579736 0.81676058974366 1 1
0.891206928704657 0.875045264792205 1 1
0.783086889493795 0.769393698646955 1 1
0.786904160064549 0.771675447739731 1 1
0.80385300575695 0.78972967193088 1 1
0.634915719069983 0.622328837613885 1 1
0.907291464878234 0.889891145242494 1 1
0.702221518329363 0.689468241784766 1 1
0.58822403415872 0.575051755521537 1 1
0.703063185557329 0.690065271196192 1 1
0.606868751818001 0.596073696750332 1 0
0.892940170097748 0.874880518653905 1 1
0.768160304622237 0.752955534822067 1 1
0.887764975163128 0.871627618448531 1 1
0.809914444167272 0.793646234112658 1 1
0.968325174905476 0.950873412084254 1 1
0.849266554350302 0.833815253580305 1 1
0.899129624182506 0.880451051747623 1 1
0.99230821004945 0.9740894316626 1 1
0.764158138299399 0.75091278115013 1 1
0.641007295523005 0.630296980645982 1 1
0.95596201813015 0.939014411268273 1 1
0.872630832453867 0.85742515505097 1 1
0.803033716719159 0.787641278755327 1 1
0.648671929054253 0.636928930866614 1 1
0.860576609403881 0.844324132960124 1 1
0.790011630835975 0.774164534352525 1 1
0.807435389795308 0.790518282845912 1 1
0.762917947031453 0.749719417273684 1 1
0.779908699702017 0.763961656312652 1 1
0.657704352520857 0.64561453638419 1 1
0.747119377197779 0.733153158678881 1 1
0.884157082129661 0.866701957272731 1 1
0.85724848176473 0.842109241090039 1 1
0.784849808571305 0.769858528444606 1 1
0.873155228715559 0.855696553037603 1 1
0.738313455640455 0.724127678946363 1 1
0.811318719287411 0.795877225440592 1 1
0.913671638264106 0.896101359646659 1 1
0.86696949646602 0.849575305893858 1 1
0.903411516231915 0.88750796195186 1 1
0.814018446043442 0.799289422657938 1 1
0.769416504635905 0.756005245625445 1 1
0.859900591648081 0.84396034512984 1 1
0.794433604074634 0.779574031235055 1 1
0.777488711948186 0.763985155006381 1 1
0.908334345381718 0.889657343685898 1 1
0.864828105981486 0.84907201560071 1 1
0.679348516192645 0.666413431439381 1 1
0.815151302183179 0.799291082252717 1 1
0.835149156921011 0.819600933482387 1 1
0.854735468308529 0.840011397566231 1 1
0.865204687310566 0.84899673382722 1 1
0.753912478347831 0.740327539606491 1 1
0.811168308493962 0.795460908508779 1 1
0.789523256668471 0.775263696809046 1 1
0.826531196694194 0.811540319753793 1 1
0.797370510058199 0.78282300440523 1 1
0.679031903802035 0.664320299098622 1 1
0.726952562213996 0.713033764450479 1 1
1.00765426387611 0.990134750759216 0 1
0.517324254140817 0.506991891519657 0 0
0.736227526534556 0.722457390322359 1 1
0.888669547744507 0.872850432189764 1 1
0.867586489956288 0.851781789350958 1 1
1.0185624482642 1.00130942993623 0 1
0.925208222461981 0.908474380595689 1 1
0.906742333295368 0.890344435585713 1 1
0.855639932507883 0.840623079946409 1 1
0.752590970198923 0.739611689542186 1 1
0.905947791560516 0.887472931128439 1 1
0.7892174761973 0.773616769751717 1 1
0.714331715076227 0.701721450913873 1 1
0.749285561644875 0.736060069841977 1 1
0.762934996147451 0.749526159321909 1 1
0.744008905265688 0.72999324881245 1 1
0.768917390732838 0.754834774291504 1 1
0.693024117199953 0.680679140396103 1 1
0.853489938748179 0.838500087468121 1 1
0.923235170788626 0.90717729550262 1 1
0.715398469133613 0.702923154152174 1 1
0.84626349313755 0.830637174323049 1 1
0.616965328519814 0.605797979455672 1 1
0.687882107684731 0.675693544266282 1 1
0.792076043737811 0.777695698511918 1 1
0.847015095119699 0.832029810814882 1 1
0.704194312350621 0.6901572501334 1 1
0.782477883022161 0.76866010031907 1 1
0.640403128721719 0.627716001835568 1 1
0.824688695701244 0.810725878662265 1 1
0.641160764836324 0.628954025320412 1 1
0.721090960249056 0.708313496348695 1 1
0.895956808424201 0.879269596502353 1 1
0.750132615265848 0.737855952097431 1 1
0.67294099236993 0.660957486851815 1 1
0.874336411266672 0.858159221026422 1 1
0.847898174405456 0.832390593736174 1 1
0.736905442665244 0.723793761985843 1 1
0.753864926388566 0.740258781654491 1 1
0.802542195985508 0.787561004653577 1 1
0.892660324214893 0.876989432025254 1 1
0.699350444491701 0.685730663463837 1 1
1.05360366605626 1.03386773668223 0 0
0.878504425190035 0.861503430252475 1 1
0.922739084002178 0.906989212205324 1 1
0.841829378353585 0.826415866857199 1 1
0.48216394503536 0.472538186569215 0 0
0.938674587592123 0.919528931542756 1 1
0.650079492818725 0.636882328792617 1 1
0.923360586579643 0.905051377418204 1 1
0.714819226847075 0.700637758978138 1 1
0.709379916633016 0.695913979546443 1 1
0.829659650016578 0.816011325096216 1 1
0.789410843644907 0.774884875527259 1 1
0.950222310073386 0.933834054973022 1 1
0.862560276894088 0.846192521057236 1 1
1.04235618726891 1.02374779311679 0 0
0.929711055981312 0.912352461581247 1 1
0.78721954141695 0.771592195519956 1 1
0.900095350681031 0.881081545446034 1 1
0.746537614624811 0.732242792032626 1 1
0.714767080945463 0.702102539614988 1 1
0.810469632660587 0.794477979829032 1 1
0.872301692429852 0.856316153401454 1 1
0.759641579589482 0.745129418515452 1 1
0.826939374044077 0.813426807999246 1 1
0.712545709952636 0.698929461457115 1 1
0.773592356175508 0.759353865170085 1 1
0.957838014444733 0.938596743073713 1 1
0.768211162049589 0.754065074967728 1 1
0.802648504997904 0.787841419348252 1 1
0.925143559645576 0.908540399680246 1 1
0.874112559781871 0.858229406587199 1 1
0.780241858249737 0.764734117684479 1 1
0.721606189866917 0.707894260896647 1 1
1.06675557228924 1.04576986259269 1 1
0.817355153764709 0.801818740345047 1 1
0.803783865775128 0.789319993227369 1 1
0.892815987813462 0.875409811106704 1 1
0.895781286526539 0.878488102270085 1 1
0.640467376902092 0.627298138143089 1 1
0.624033054166068 0.612482765260391 1 1
0.663315275381063 0.651883713080772 1 1
0.826728549547007 0.812652578304924 1 1
0.714066153397927 0.700517549674193 1 1
0.937336710747548 0.919300429571797 1 1
0.494592106018019 0.485298907098064 0 0
0.861595864024841 0.847368747884405 1 1
0.752685010149504 0.738638321551823 1 1
0.771103708506193 0.75494598955571 1 1
0.7504896132435 0.73658611909724 1 1
0.81893789901639 0.802447992669763 1 1
0.832263980071895 0.81682099550647 1 1
0.823633993813038 0.808058703940103 1 1
0.782405616236369 0.767699283858591 1 1
0.8405486572803 0.826360930803182 1 1
0.961232588037024 0.943475492236329 1 1
0.896933536327724 0.880577353718975 1 1
0.861705249179008 0.846422232017082 1 1
0.708973996686906 0.695917193741779 1 1
0.786858004615943 0.772250856474094 1 1
0.844706503928535 0.82885940256774 1 1
1.01928375725203 1.00012720386586 1 1
0.767927973676964 0.753762128374588 1 1
0.844655375699332 0.829454205404162 1 1
0.803516403643882 0.789571285380626 1 1
0.916652291008426 0.898603736050804 1 1
0.984314817273759 0.965621376686227 1 1
0.735001911826291 0.722140754893443 1 1
0.623489924599672 0.613065371385286 1 1
0.768465976666594 0.752759034259708 1 1
0.858993873573543 0.842363798242372 1 1
0.737179277424799 0.722379548883048 1 1
0.887066899870973 0.87128721475172 1 1
0.837092233458175 0.821278534922806 1 1
0.919523117409864 0.901813307291023 1 1
0.932334216207707 0.914837132182227 1 1
0.980658043254424 0.964122502205162 1 1
0.694260359788842 0.682272146625659 1 1
0.809417347018237 0.794457853566725 1 1
0.812370134969253 0.796959407443492 1 1
0.68751621996101 0.675325542852154 1 1
0.693302996095283 0.681634628473305 1 1
1.04264097646836 1.02447605209986 0 0
0.712933525341619 0.699585405605532 1 1
0.797249205086113 0.782955019825597 1 1
0.620099186306559 0.608003794917753 1 1
0.77689829451628 0.763535941832236 1 1
0.711854723159506 0.69804853916867 1 1
0.820795044935929 0.807540316572838 1 1
0.79135999423485 0.777117582006498 1 1
0.908433775173036 0.891049097205524 1 1
0.660577596632577 0.646878231645134 1 1
0.735230016867036 0.72141736824894 1 1
0.821199274880438 0.804003807471964 1 1
0.989454916907543 0.970633538251467 1 1
0.915537741667668 0.899472656405354 1 1
0.740964769582747 0.726383323552547 1 1
0.967202083551668 0.948196135491417 1 1
0.840376301988695 0.824106082861339 1 1
0.649025403943141 0.637365847146405 1 1
0.841197440280202 0.825449354899942 1 1
0.993411099157084 0.974205057074047 1 1
0.839509223088306 0.822339308713771 1 1
0.764963642831768 0.749804678012186 1 1
0.911321952107243 0.895357526682276 1 1
0.863913490549818 0.847405061164834 1 1
0.684335670096763 0.672272201304855 1 1
0.95394098860541 0.93525634609291 1 1
0.873525238779874 0.858499625207957 1 1
0.893719064902612 0.877455680108772 1 1
0.811599859306267 0.797027250555368 1 1
0.742840806816311 0.729036802654814 1 1
0.836627113503957 0.820435051598849 1 1
0.855652101562405 0.839585991619982 1 1
0.592635642747922 0.58369336259782 1 1
0.871149014519749 0.854981639195666 1 1
0.866107315619079 0.8504778656594 1 1
0.841220862953714 0.825496652618399 1 1
0.822629065146339 0.806786117158713 1 1
0.806219590447087 0.791357102201312 1 1
0.747946456004421 0.7338915198152 1 1
0.770620906751441 0.756707261945115 1 1
0.902599042903768 0.886444348054118 1 1
1.07931743434767 1.06137418205313 0 0
0.878914655026277 0.862694771496122 1 1
0.587790202489733 0.57747016660379 0 0
0.864832580611741 0.849186623681363 1 1
0.79994036889965 0.784927448512526 1 1
0.888838657134926 0.87185014025548 1 1
0.586521858450791 0.575722962042455 0 0
0.829430000651566 0.814026269516772 1 1
0.675879602716731 0.663063480548952 1 1
0.829192177596191 0.814186607373903 1 1
0.737140852158931 0.723781728358841 1 1
0.913728819634146 0.897287923708497 1 1
0.903436734218695 0.888176965498972 1 1
0.727773384720974 0.71500636021936 1 1
0.671172484050142 0.658584250386742 1 1
0.733546410981411 0.719436106204407 1 1
0.857167245333966 0.840727385286155 1 1
0.814450249606472 0.799998201029553 1 1
0.812698449728985 0.798362305194847 1 1
0.861505827279576 0.845094414137061 1 1
0.665802281210577 0.653321633845544 1 1
0.798850088658268 0.784615566062225 1 1
0.795531554421207 0.781873395638561 1 1
0.754213941408989 0.740916249847544 1 1
0.766862658477729 0.753010253646811 1 1
0.65187989437056 0.639612798493003 1 1
0.78331769108406 0.768655740222154 1 1
0.836903373080346 0.821829087412378 1 1
0.953463506404243 0.933115416579993 1 1
0.914941846920479 0.897219062853526 1 1
0.953459776709911 0.937825906780475 1 1
0.812750227000423 0.798046387410227 1 1
0.961056686590931 0.942192474859159 1 1
0.834759138397702 0.81861704741222 1 1
0.743185902460116 0.728220296414932 1 1
0.673835815426878 0.661709832502396 1 1
0.756224782299434 0.740855652922725 1 1
0.845531704229496 0.830230397741028 1 1
0.855962905736865 0.840164600266942 1 1
0.639075606601199 0.627673051624029 1 1
0.656315701884305 0.644352558656563 1 1
0.842095197828748 0.826498675595445 1 1
0.712900413846951 0.69956379598847 1 1
0.69468158813524 0.681641160778864 1 1
0.783635087457551 0.766178233020723 1 1
0.807260330753991 0.791811596475682 1 1
0.764826635769829 0.751367376331204 1 1
0.838369514352799 0.823372078493322 1 1
0.711909659966728 0.699777576857542 1 1
0.611287187622455 0.599205823130867 1 1
0.930448398721581 0.912062982253248 1 1
0.806141458579457 0.790210417676222 1 1
0.837908225791502 0.822124757010873 1 1
0.91981735938024 0.90408411710117 1 1
0.811048800574942 0.796629345377518 1 1
0.759812733848887 0.745462472321955 1 1
0.817479877735083 0.802144939160007 1 1
0.879272954603089 0.863316608780566 1 1
0.882731626939192 0.865490014427536 1 1
0.917953594932824 0.901217422481911 1 1
0.772561637315107 0.757932496860491 1 1
0.992240128143154 0.972854107345602 1 1
0.980705879395154 0.962328503251071 1 1
0.562983717990162 0.552983114676429 0 0
0.878215595598571 0.861861182840036 1 1
0.760061468694902 0.745034516017687 1 1
0.799782161012801 0.784983472517943 1 1
0.697105091964496 0.683814235206876 1 1
0.838224863243036 0.822488010456732 1 1
0.851576239324599 0.836078481478571 1 1
0.809821333711193 0.794136714800778 1 1
0.982124419596726 0.962051159953038 1 1
0.770890819825146 0.754423608958425 1 1
0.724241134847021 0.710805132906966 1 1
0.829395585975596 0.815227748655316 1 1
0.718358644895066 0.705109121291372 1 1
0.763720890891182 0.749780868456324 1 1
0.611948394283546 0.601065890638815 1 0
0.731637977878543 0.7186709318128 1 1
0.809975414569609 0.794696751980492 1 1
0.803462018467361 0.790078803137999 1 1
0.990249118666667 0.972514664215941 1 1
0.643591568570957 0.631099960916066 1 1
0.715999456171186 0.703478497441862 1 1
0.781024971681471 0.767122326301666 1 1
0.896190228599841 0.879509801652715 1 1
0.713366053250457 0.701012706062316 1 1
0.707162868701773 0.693715466113355 1 1
0.744033929493195 0.730697300314043 1 1
0.879078883649501 0.860365598924822 1 1
0.885507236727375 0.870208282006186 1 1
0.68895373476912 0.676064148553986 1 1
0.876697445522649 0.860409934988313 1 1
0.725102330822014 0.711257506863584 1 1
0.605835057496561 0.594053409306956 1 0
0.877891070383003 0.861951249272304 1 1
0.789804272644152 0.77564669820148 1 1
0.727442166576224 0.714372905426212 1 1
0.776377396999524 0.763119727733387 1 1
0.883100564251976 0.867633386681913 1 1
0.793466894336904 0.778458753630124 1 1
0.81689146566334 0.801921767205346 1 1
0.839367379625348 0.823551088640134 1 1
0.730185522041671 0.71693190337162 1 1
0.759915650848075 0.745795340274324 1 1
0.516931443118408 0.506642514540024 1 0
0.762436320713532 0.749403837091462 1 1
0.803454458777183 0.788647387939497 1 1
0.663561123176553 0.65075703647281 1 1
0.588614428033797 0.576857158217488 1 1
0.433287043095933 0.424957336260928 0 0
0.843859793180263 0.827645213228058 1 1
0.971204813041878 0.952312575869942 1 1
0.763854796895056 0.750143095680926 1 1
0.698505763944095 0.686128525397988 1 1
0.76551238630019 0.752349543159998 1 1
0.879217275388326 0.863488177276122 1 1
0.77163375747316 0.756622390042148 1 1
0.802844836718353 0.788835623402556 1 1
0.779273865568715 0.765116347797179 1 1
0.61159268951998 0.600708765259858 1 0
0.720951746544331 0.705952740787615 1 1
0.692826084764215 0.680223555748629 1 1
0.886240818989268 0.870757397885568 1 1
0.703995550627853 0.691441058952531 1 1
0.657951616147437 0.646097102614183 1 1
0.754837423886455 0.741091493054405 1 1
0.818729694288442 0.803398552450149 1 1
0.865023477892002 0.850297021086756 1 1
0.847497658194065 0.832260415582643 1 1
0.818034611366689 0.803639776442601 1 1
0.687832547986143 0.675696322446789 1 1
0.724464689152689 0.712100555021431 1 1
0.597150260527989 0.585737369643969 1 0
0.800031762227204 0.78620153445132 1 1
0.792960717789621 0.778774644438738 1 1
0.908005230655828 0.89156758922267 1 1
0.872566512620168 0.857347692265731 1 1
0.934783343882552 0.917242357051711 1 1
0.735253878562402 0.722140862460259 1 1
0.771940403528367 0.758280949454295 1 1
0.723406446570395 0.710250696338899 1 1
0.766441257084437 0.752567437963952 1 1
0.9503619199977 0.930947520188988 1 1
0.721633804421146 0.708656871892193 1 1
0.913164951908056 0.896671243340329 1 1
0.753512758919872 0.739733308948867 1 1
0.885854363406561 0.868943854878606 1 1
0.637052656602608 0.625995766032986 1 1
0.894129394833384 0.876761191261197 1 1
0.956141472977267 0.936779099346224 1 1
0.747222238988031 0.734159984874237 1 1
0.735525287642407 0.721045715928119 1 1
0.871093636606586 0.85616599210343 1 1
0.561426831982159 0.550702025528697 0 0
0.901729501165851 0.884899325383047 1 1
0.710670721055253 0.696894262542142 1 1
0.774820026491628 0.760008325718313 1 1
0.823739536680164 0.808350767003197 1 1
0.731130796980126 0.716235618280535 1 1
0.707129794717524 0.694952783744391 1 1
0.872322879525141 0.855520065433586 1 1
0.657537608792615 0.644110311317092 1 1
0.591925207874428 0.579822679440966 1 0
0.753001122166184 0.738812118522719 1 1
0.805840270756536 0.791997632856948 1 1
0.703412470293516 0.689756220924771 1 1
0.84119850991667 0.824519313968449 1 1
0.961531832569725 0.943975534629644 1 1
0.814742398236108 0.800308159897179 1 1
0.717568899009758 0.703788556605051 1 1
0.818948749173694 0.80338240009594 1 1
0.831855593510173 0.817215704010624 1 1
0.701085835506832 0.688267460096628 1 1
0.789183496182138 0.773571040548637 1 1
0.714437551159968 0.701535159742198 1 1
0.817047660472371 0.799918207909353 1 1
0.804272852642308 0.787901645568612 1 1
0.70360235973459 0.691317815221551 1 1
0.871025514950428 0.856201573752089 1 1
0.786060723376325 0.771013985702649 1 1
0.860522995927405 0.84370950869888 1 1
0.90985436368388 0.889743315720525 1 1
0.93841167612601 0.92228271845337 1 1
0.757736800510547 0.743787144721738 1 1
0.752490879541023 0.737872252330723 1 1
0.762672732324912 0.748424644070631 1 1
0.97758575620676 0.959594268439123 1 1
0.680983781394467 0.668398990804255 1 1
0.727290065327086 0.714346356216659 1 1
0.964565465261798 0.946756864410785 1 1
1.20157235370418 1.1783895819935 0 0
0.731095772024826 0.71765706155621 1 1
1.02736885492218 1.0051707032884 1 1
0.875521577667957 0.858923293175483 1 1
0.774067405081974 0.759550206472028 1 1
0.724296271097382 0.71156596903799 1 1
0.825281889895644 0.810424936987009 1 1
0.98494538603615 0.966533373005047 1 1
0.978953705158045 0.958966416093038 1 1
0.66517838394176 0.653929818496912 1 1
0.80723433520181 0.793088853552263 1 1
0.629264317036602 0.617115416932589 1 1
0.906775821591233 0.891268743508236 1 1
0.88470081323497 0.867594445370395 1 1
0.723872516681595 0.709684712441749 1 1
0.769502852374788 0.756089019753847 1 1
0.847254011604586 0.830802503910463 1 1
0.778546331108329 0.764787743319127 1 1
0.647857705470124 0.636969597723861 1 1
0.824047361387112 0.80904111090648 1 1
0.796412934182977 0.781921203487542 1 1
0.751513843140431 0.737407108274227 1 1
0.767589957118566 0.753971448133613 1 1
0.921007889154467 0.902809303323386 1 1
0.851556518958755 0.836088448567017 1 1
0.724791359937204 0.710843985845816 1 1
0.792148236357482 0.778455467495887 1 1
0.738229862796482 0.724837089585779 1 1
0.527501324228405 0.518007936202773 0 0
0.944390208013411 0.927382799444187 1 1
0.821458353468767 0.80641193626342 1 1
0.85901041172473 0.843494719714295 1 1
0.925197082481342 0.906835957189776 1 1
0.71841960966241 0.70592014990452 1 1
1.07752329608496 1.05621443427698 0 0
0.789777888029711 0.772799804402049 1 1
0.584293248389528 0.572628359135468 0 0
0.889162794727037 0.872054370756185 1 1
0.805148603220682 0.790986559560103 1 1
0.779798058843269 0.765908254946714 1 1
0.838349200260011 0.822847544006882 1 1
0.853822471881959 0.837685023171315 1 1
0.84175515476287 0.825936487839575 1 1
0.798487420031849 0.783393962373288 1 1
0.841622588711248 0.825338704722316 1 1
0.908417533012818 0.8917121733826 1 1
0.803319599214061 0.78950638243701 1 1
0.869519013460195 0.85308468950751 1 1
0.778118676219816 0.760390702401527 1 1
0.874240389259984 0.857621753456913 1 1
0.840058313472279 0.825255511821312 1 1
0.782935861997618 0.768954655277158 1 1
0.781857983344926 0.76651689253251 1 1
0.915928788217539 0.899376371844148 1 1
0.707080382768168 0.692059843580303 1 1
0.795725104763095 0.781665254239949 1 1
0.887226125638274 0.870530090039837 1 1
0.921915315037128 0.904039870959646 1 1
0.764003726051422 0.749514752625102 1 1
0.835624806957884 0.819185062596099 1 1
0.724099974214875 0.709763341866993 1 1
0.915064509308942 0.899238906111818 1 1
0.841350979257277 0.826663989539008 1 1
0.85219924475747 0.83444854619697 1 1
0.715577975468046 0.7024724073554 1 1
0.612070011251103 0.600727560315166 1 1
0.784118646003148 0.769760338165139 1 1
0.789541017624445 0.774627747640374 1 1
0.82265573595722 0.806975559929307 1 1
0.741532757300676 0.727747190836598 1 1
0.680062438863505 0.667428426863836 1 1
0.7533541403146 0.739494646389477 1 1
0.811369709622913 0.796076206623082 1 1
0.823979785436237 0.809443698124924 1 1
0.844900228487304 0.830674924384974 1 1
0.968052445960022 0.950934061906859 1 1
0.900837689658042 0.884805243056092 1 1
0.745988119527996 0.731368087171196 1 1
0.827141909422968 0.810840632353507 1 1
0.885887643085783 0.869901825474739 1 1
0.949601355725289 0.932411202626519 1 1
0.822474604239685 0.806834647716312 1 1
0.855489823572816 0.83848503099287 1 1
0.924231131684087 0.90661807768691 1 1
0.866644518787368 0.850253368237067 1 1
0.751866114555941 0.73763385752121 1 1
0.695529965190985 0.682055788355938 1 1
0.637787225173205 0.62586732719441 1 1
0.875957205464138 0.858554647700691 1 1
0.799666931658148 0.785188614804195 1 1
0.910873736635727 0.893359460810681 1 1
0.791910515229729 0.775610019439733 1 1
0.697394354960511 0.684426733337207 1 1
0.829298244596879 0.814941143510101 1 1
0.643302177332601 0.631213489768391 1 1
0.951138309309678 0.933303533613471 1 1
0.630365588209041 0.618620308324802 1 1
0.740380926916449 0.724660562058049 1 1
0.877578244386184 0.861153496711993 1 1
0.689561588000005 0.677527600206289 1 1
0.761533444652679 0.74683117090605 1 1
0.733741602833257 0.718600966958219 1 1
0.705606350969461 0.693431154704842 1 1
0.833442723693704 0.817212969067918 1 1
0.696936964466545 0.683388675691555 1 1
0.748610527301408 0.73514378861448 1 1
0.637159447079845 0.626143734639126 1 1
0.635549219537218 0.623760878748808 1 1
0.726143075491392 0.713562068203854 1 1
0.869937188350109 0.853143246322984 1 1
0.703318749323441 0.690975044960157 1 1
0.837054576109287 0.8219896226886 1 1
1.02047036971932 1.00260331649179 1 1
0.881449468530158 0.864481497910174 1 1
0.764398792193627 0.749946562980128 1 1
0.708016227060604 0.693775625944471 1 1
1.18843796307265 1.16609991097714 0 0
0.772087482624329 0.758430682770028 1 1
0.651842861342311 0.639129622684198 1 1
0.832510521472382 0.818566974880391 1 1
0.845795633280921 0.82919377597962 1 1
0.9216904989326 0.905187477913168 1 1
0.81882265442155 0.803917941237879 1 1
0.750420666738141 0.736402037244713 1 1
0.707209884894913 0.693315120154657 1 1
0.755515534724569 0.741451981562766 1 1
1.07280319575239 1.05264720242351 0 0
0.737940540270009 0.723995239898286 1 1
0.791611715606258 0.777574449377163 1 1
0.727853910700337 0.712860623471415 1 1
0.648374323746233 0.637126003722144 1 1
0.703712791962922 0.691725711561172 1 1
0.728869556370752 0.713554972153607 1 1
0.585756746296825 0.574986926755999 0 0
0.736234335499524 0.722249101788517 1 1
0.813143711713459 0.798883321333848 1 1
0.81067265915009 0.795540961553155 1 1
0.861653737255119 0.844264240296617 1 1
0.813957897202243 0.796656695221079 1 1
0.708629681390288 0.694469682629287 1 1
0.579298874307739 0.567916039408226 1 1
0.687072403194515 0.673475270108309 1 1
0.837057909970529 0.819419780519012 1 1
0.723595659621688 0.70932712271145 1 1
0.83286600682688 0.816594104865137 1 1
0.727707476861354 0.713505058914594 1 1
0.953539935306367 0.935796302376187 1 1
0.668462748490918 0.65499102196128 1 1
0.849428054235825 0.833694016251569 1 1
0.935474512906117 0.917874982356531 1 1
0.743166588753502 0.728461428956756 1 1
0.923938533505608 0.906354810038174 1 1
0.656174298641907 0.644776577281341 1 1
1.02735377060387 1.00888235066248 1 1
0.769657680472433 0.754723674301089 1 1
0.820357303204026 0.806583661907035 1 1
0.968086872668786 0.947609412162409 1 1
0.880666848032662 0.863837793274645 1 1
0.707299439157295 0.695050228740571 1 1
0.930875129920317 0.91265853282335 1 1
0.783362304393708 0.768808764525152 1 1
0.819334205363926 0.804490034597039 1 1
0.709762868318261 0.697171822809625 1 1
0.726853153113011 0.712379169859164 1 1
0.721012326254485 0.707976695742765 1 1
0.571121669515409 0.560647450978266 1 1
0.634713795496363 0.623014235181013 1 1
0.774150481408215 0.760700513670299 1 1
0.746791562915382 0.732048322767835 1 1
0.879485936084352 0.861941762088048 1 1
0.540965203746117 0.531622856835219 0 0
0.954458669856747 0.93700253228949 1 1
0.797533129257166 0.782752157417136 1 1
0.734803582498297 0.721385761283589 1 1
0.623353463549242 0.611714220007672 1 1
0.832726420597243 0.816469061224287 1 1
0.817796658643235 0.803648445529575 1 1
0.704841444446215 0.692581597938305 1 1
0.878647053356318 0.861466145352371 1 1
0.847563566702864 0.831865604369867 1 1
0.761228675219185 0.747552222602495 1 1
0.772292470249401 0.757005931451917 1 1
0.565034545920687 0.553929585551667 0 0
0.732676017273763 0.720072346318207 1 1
0.757148185638481 0.742008447180483 1 1
0.806970986785177 0.793283907060272 1 1
0.819085525198949 0.804226580419505 1 1
0.847134441674252 0.831618162816628 1 1
0.875701749660412 0.857184247470484 1 1
0.909462421706634 0.892097266662668 1 1
0.988712821269893 0.970843293315605 1 1
0.856968233462832 0.841778076863815 1 1
0.654397669901442 0.642066215819659 1 1
0.760841258665026 0.7464159198433 1 1
0.711789975740099 0.696972543917516 1 1
0.579032762460111 0.568491977366951 0 0
0.859421084638116 0.843018653579522 1 1
0.913282558935494 0.896898177201198 1 1
0.799922380834369 0.783682554278452 1 1
0.740762876959015 0.726450967599009 1 1
0.785856346465732 0.771163078321892 1 1
0.979503369303684 0.962274976664685 1 1
0.844978109831497 0.828307783148379 1 1
0.961754640697447 0.943408276561979 1 1
0.933422880088351 0.914472849909633 1 1
0.757396898791373 0.743638467994104 1 1
0.734689958082488 0.72003493524555 1 1
0.744401711425876 0.731482389129158 1 1
1.00235129529567 0.984306288768138 1 1
0.699447495468651 0.687465687698095 1 1
0.724293324503107 0.710990685500675 1 1
0.769584799974288 0.754681977579692 1 1
0.841111065887048 0.826825423250026 1 1
0.882678496039217 0.866537379330467 1 1
0.787191725190518 0.771881778651551 1 1
0.764803447343393 0.751726404482178 1 1
0.677396018057479 0.662741899528237 1 1
0.679831975292259 0.667530626280283 1 1
0.730862065747519 0.714657953021968 1 1
0.722689384208063 0.708279712328713 1 1
0.855275344998407 0.839557284823642 1 1
0.690385052304255 0.676820749413852 1 1
0.796251499562343 0.781205973351042 1 1
0.811928906879879 0.796000435714453 1 1
0.906750066036231 0.888783877766701 1 1
0.821788949274774 0.807875081403797 1 1
0.859493527563286 0.843565353744067 1 1
0.760734617792144 0.74726267484425 1 1
1.02162103380319 1.00076009748741 1 1
0.791754542783732 0.777025445832918 1 1
0.751069640376964 0.738322511899373 1 1
0.804719398044769 0.790295840837705 1 1
0.867570009799927 0.84999275751418 1 1
0.912727109992195 0.8954001842118 1 1
0.823969811809241 0.807960268513303 1 1
0.65390373984493 0.641826834709924 1 1
0.929758368814234 0.912384975541241 1 1
0.707394720732914 0.694943767898325 1 1
0.655423287891905 0.642119077934256 1 1
0.86511137665543 0.847620670021277 1 1
0.814536913953218 0.798115056883851 1 1
0.851994578547384 0.836289516344276 1 1
0.732264378659103 0.718886362455677 1 1
0.849349526054193 0.834070150638907 1 1
0.958257255910955 0.937185630393966 1 1
0.782541825622233 0.768012719195092 1 1
0.644601301153673 0.631936022019382 1 1
0.70246159484271 0.687513869038355 1 1
0.889950416761836 0.873651945955807 1 1
0.763161539281343 0.747441776408211 1 1
0.756811951757276 0.743054412822545 1 1
0.734787548798079 0.722161711351544 1 1
0.737969174120599 0.724954545359909 1 1
0.695039910159301 0.682837224290578 1 1
0.906668649360457 0.889724915625331 1 1
0.862895765351984 0.845670276033923 1 1
0.68858730757083 0.675802679012177 1 1
0.813367018171469 0.796143667709859 1 1
1.06865872255886 1.04899840605107 0 0
0.853458335250828 0.83758294709742 1 1
0.788309501181512 0.774802997568205 1 1
0.770902348996448 0.756327441778938 1 1
0.688990898736604 0.675947964131189 1 1
0.946171378041361 0.929774836866959 1 1
0.640271149305115 0.62617917337566 1 1
0.743332472886214 0.726315998765139 1 1
0.821678834426995 0.807084934260344 1 1
0.859893549293188 0.845199340269178 1 1
0.811846212777878 0.795847233590495 1 1
0.755603477940392 0.742366742664025 1 1
0.688849330275071 0.675460315578922 1 1
0.688524009765196 0.674356407092851 1 1
0.775928616039037 0.760306782227763 1 1
0.748994812161046 0.734412775230447 1 1
0.725376514905329 0.710845953110137 1 1
1.06869472980292 1.05068978991071 0 0
0.617256898285256 0.60589958410946 1 1
0.779200185578745 0.765949909675781 1 1
0.88369094059916 0.868151553661155 1 1
0.560387105392914 0.550394772376718 0 0
0.748906464412287 0.734980113472127 1 1
0.662286245116691 0.650824620344095 1 1
0.755854592657661 0.740411493118156 1 1
0.777847619071535 0.761724129229848 1 1
0.858224096309866 0.842976951058901 1 1
0.869016146484431 0.852317313272967 1 1
0.936284677479801 0.918440529230774 1 1
0.996786281291295 0.976681537134403 1 1
0.841736629738135 0.826557486834315 1 1
0.844014425825186 0.829185739839887 1 1
0.903805951105157 0.885806268872246 1 1
0.727918835295792 0.715326059209087 1 1
0.686980453252403 0.673444519207185 1 1
0.673098662907729 0.658365766240149 1 1
0.824558463898827 0.806652276968532 1 1
0.834066081241351 0.819996751739273 1 1
0.751969209218148 0.738175946044108 1 1
0.64309255191609 0.630833636674243 1 1
0.638633630430937 0.626964673657163 1 1
0.780917231877661 0.766293320502694 1 1
1.00203193751794 0.983451756289869 1 1
0.840344922846095 0.823742713833841 1 1
0.83157669689283 0.816460227361001 1 1
0.857324961195114 0.842043931482208 1 1
0.69556906032766 0.683030684121323 1 1
0.747446280312576 0.732763623390581 1 1
0.814038245856684 0.797415300470245 1 1
0.782654548091184 0.767907275047724 1 1
0.698999133382365 0.686275857827458 1 1
0.677196438126345 0.665054522399111 1 1
0.752647005986868 0.737889521109817 1 1
0.927189551831488 0.910697678035335 1 1
0.538735258323575 0.52953037817965 0 0
1.06405506314426 1.04172772632437 0 0
0.872765978380416 0.855059073007749 1 1
0.897151088209238 0.881175399245325 1 1
0.911507625558998 0.893638760150798 1 1
0.792559223160628 0.777886065959459 1 1
0.736205395598679 0.723315188213759 1 1
0.792638639608098 0.776091203745391 1 1
0.94235123191708 0.925666390355594 1 1
0.719193121178113 0.704438271490502 1 1
0.691956371373477 0.678211994552642 1 1
0.597110444702999 0.587483283980491 0 0
0.935404517705012 0.917902891358367 1 1
0.764662643423844 0.750610024041093 1 1
0.95924555508334 0.939748740527585 1 1
0.859765892903653 0.843114363499664 1 1
0.876185601852711 0.85913420384317 1 1
0.663232149521975 0.650201510699953 1 1
0.803014518354889 0.788285570120321 1 1
0.759017190538946 0.745120717767011 1 1
0.868224381748199 0.851776313643016 1 1
1.12076842618243 1.0996077667349 0 0
0.763694812468197 0.749824125978216 1 1
0.861715130685393 0.845211635181335 1 1
0.852868002784331 0.83854673608815 1 1
1.01011953536695 0.991077511277366 1 1
0.680180193613496 0.667667652826629 1 1
0.780036517952194 0.765210206148656 1 1
0.94638207412113 0.928691022404846 1 1
0.7672697117621 0.751678098130641 1 1
0.89808901989875 0.88068545166452 1 1
0.682711069514589 0.670209410891965 1 1
0.724513549737863 0.710263951459947 1 1
0.682445164405616 0.668968518689604 1 1
0.741969430390687 0.726993613381674 1 1
0.847583800345914 0.83294095076117 1 1
0.830531768188665 0.813792813913285 1 1
0.792795324896562 0.778762050635347 1 1
0.779600935524875 0.765374706996799 1 1
0.801401288692634 0.786361666881792 1 1
0.823073571463492 0.807037788025348 1 1
0.796842021414099 0.781784510336148 1 1
0.732115316214367 0.720271429204411 1 1
0.729840085360523 0.716093529123523 1 1
0.548034709095718 0.538680256505574 0 0
0.820898250026386 0.805004087605727 1 1
0.719083656377106 0.703885328992735 1 1
0.73609992993034 0.722757923814137 1 1
0.80172451374613 0.787592878936466 1 1
0.681319219183099 0.669522226793164 1 1
0.877611527780158 0.859869330831683 1 1
1.00369475648752 0.984373930552087 1 1
0.797546593628625 0.781853788840192 1 1
0.71333213586361 0.701197231966388 1 1
0.901193678743153 0.881311041141263 1 1
0.814074572709358 0.799402820408618 1 1
0.781751668654869 0.767348070528135 1 1
0.705199347349338 0.693191693968776 1 1
0.83364729610919 0.818482529581148 1 1
0.603987527833931 0.593117478724551 1 0
0.891327601972024 0.874445563383826 1 1
0.727927514903712 0.715010716504544 1 1
0.757573424292412 0.743592884788772 1 1
0.856340238573672 0.841496353656609 1 1
0.616313018271304 0.605498895209375 1 1
0.779657972707997 0.766665615799305 1 1
0.729813940376441 0.716788511524879 1 1
0.58009232899203 0.569145106482519 0 0
0.795360228207628 0.779201668476154 1 1
0.647366350495495 0.635299720549227 1 1
0.698215278283769 0.684257446190164 1 1
0.874583789655915 0.858717668710774 1 1
0.908541471625463 0.891616022480352 1 1
0.778661037932626 0.764893414633135 1 1
0.879404521787929 0.86240650851209 1 1
0.875648088485376 0.858770650384278 1 1
1.03614872755463 1.01740863230339 0 0
0.846660655263005 0.831334306160945 1 1
0.777714494960949 0.764317040091992 1 1
0.865348480925034 0.848819089713816 1 1
0.741694001031243 0.727057358619982 1 1
0.746907939267565 0.73340677529854 1 1
0.751279064663328 0.737702803812787 1 1
0.83194980936991 0.816666474536483 1 1
0.862289534007715 0.846698923515234 1 1
0.636298777747555 0.624114852629421 1 1
0.797957559590419 0.782969196340036 1 1
0.901717606228316 0.886848637052409 1 1
0.858211858298872 0.842967851284042 1 1
0.861322992037069 0.8449093744874 1 1
0.881899905435951 0.866298560573424 1 1
0.780326099619824 0.766493863362112 1 1
0.739246685688016 0.726343269899273 1 1
0.727522141227006 0.712827951382574 1 1
0.959903974844503 0.942173996686826 1 1
0.723225845088248 0.71064178647676 1 1
0.607348046920676 0.596775747698123 1 0
0.903854565430557 0.886344869617436 1 1
0.82456763032176 0.809009455059987 1 1
0.744808200723256 0.731196243476532 1 1
0.833575522342094 0.818225129676844 1 1
0.808280656473268 0.791576936707961 1 1
0.728433574470683 0.71380459859345 1 1
0.830900554513212 0.815190457081719 1 1
0.672006276344353 0.659829131580927 1 1
0.654702086523498 0.643144852122604 1 1
0.922925102234209 0.90786596229524 1 1
0.916524949458435 0.899028750417811 1 1
0.878648503452031 0.861760600845613 1 1
0.717072757438833 0.703318734834907 1 1
0.798285428454348 0.782878544504799 1 1
0.832732019957491 0.817999738763652 1 1
0.847661413066786 0.832064395655222 1 1
0.882719297166257 0.865090117350276 1 1
0.80120336615214 0.786109017815017 1 1
0.810657281382587 0.795868535723736 1 1
0.733557654637291 0.72076864998534 1 1
0.690842684261675 0.678836154259749 1 1
0.971998402088388 0.953472889270383 1 1
0.859931465956901 0.843243878229944 1 1
0.77452298159782 0.758312225052028 1 1
1.03965089510633 1.02094299440393 0 0
0.65371444265213 0.641634873123253 1 1
0.929730381570171 0.911982155916351 1 1
0.791617861959011 0.776487474522619 1 1
0.779693164389347 0.763817197034726 1 1
0.645200204485168 0.632936738213175 1 1
0.867920510052708 0.852326677643806 1 1
0.738516186540708 0.72530527780479 1 1
0.608655295834002 0.59835985030673 1 0
0.724176629573903 0.709015705419481 1 1
0.84228392968909 0.826214186716925 1 1
0.755643975186455 0.740990199145948 1 1
0.95296101018862 0.933150107453607 1 1
0.871319567697526 0.855255319252116 1 1
0.845450296894767 0.829730301431464 1 1
0.770532105555517 0.75633682872943 1 1
0.58939058648824 0.578127066001291 1 0
0.724691587622857 0.711022079062855 1 1
0.863532152709751 0.846823706966814 1 1
0.764073198243706 0.748425106185748 1 1
0.808173101608372 0.793717542227688 1 1
0.828832116684635 0.813652684018194 1 1
0.593220628263675 0.581714741569229 0 0
0.88897210461127 0.873318800294319 1 1
0.850586907170831 0.834619000093267 1 1
0.877309641324701 0.860973889955057 1 1
0.80281536382411 0.786620303671207 1 1
0.784652704260722 0.769457803720385 1 1
0.746185498399516 0.731743585198508 1 1
0.569415221694577 0.559365171462872 1 1
0.710143602716483 0.696790197191622 1 1
0.711031785717079 0.69733936627602 1 1
0.743421631930054 0.728127111774095 1 1
0.689680021816652 0.677601646275554 1 1
0.729224284682965 0.716198600290116 1 1
0.955926926583166 0.938522769052533 1 1
0.754750194161576 0.739698108068935 1 1
0.839432034909738 0.825175096639565 1 1
0.751237377318188 0.736993840472111 1 1
0.671671752470804 0.659654112717624 1 1
0.76567114383682 0.751728617831514 1 1
0.867404446700847 0.850320970690847 1 1
0.644811075658123 0.633313115975986 1 1
0.991488543319935 0.973513984916665 1 1
0.851829351975018 0.835171296561265 1 1
0.92760833402736 0.911311449688816 1 1
0.798224568617158 0.783263949103106 1 1
0.786831667306437 0.772134963183096 1 1
0.835842085100412 0.820292844812112 1 1
0.594336088673774 0.5826127548643 1 1
0.732081635393619 0.719511277972466 1 1
0.771924391095267 0.75801513745306 1 1
0.795359206468105 0.780499348471779 1 1
0.854678600842718 0.838596543798042 1 1
0.758352071909561 0.74219562446296 1 1
0.698259779402831 0.685820920218167 1 1
0.75959573684395 0.74592538915044 1 1
0.920498075895372 0.903677248152571 1 1
0.756473543707799 0.741944294756822 1 1
0.764059934008693 0.750543760248895 1 1
0.702173594457957 0.689091975827596 1 1
0.760962022985973 0.746150978698877 1 1
0.797668864868457 0.783100171267684 1 1
0.907841543074411 0.891194989056589 1 1
0.773794467430104 0.75867254246358 1 1
0.816770074168591 0.801882739709006 1 1
0.649761446618009 0.638358813925412 1 1
0.630049808405597 0.616789107970147 1 1
0.797312925303808 0.782196029452868 1 1
0.855774208445522 0.840297284481936 1 1
0.751255357865086 0.737673936296887 1 1
0.672353017925313 0.660338747028297 1 1
0.754077612234983 0.739177725006732 1 1
0.700281078164672 0.688028493907253 1 1
0.639345185469336 0.628060097599472 1 1
0.860514552612841 0.843937987416995 1 1
0.864454791693806 0.849283385228474 1 1
0.702513299619218 0.689791106547185 1 1
0.916255298320276 0.900464376084168 1 1
0.739428009577426 0.724381943846776 1 1
0.868200872675581 0.850768386518987 1 1
0.915583242621746 0.897827332979198 1 1
0.844851850394927 0.827842868262523 1 1
0.89484053647743 0.877857604114261 1 1
0.739947655846416 0.727489179847349 1 1
0.794684567269178 0.778721163669024 1 1
0.799686049179964 0.784009660557923 1 1
0.746211671541443 0.733673324127548 1 1
0.581480144968928 0.570773149036772 1 0
0.927600381751101 0.910921812951659 1 1
0.784439443588453 0.77080115501617 1 1
0.8575300001029 0.842333605528515 1 1
0.785292950525887 0.771233920396588 1 1
0.822574752688771 0.807884670461111 1 1
0.748024467775959 0.735057877975619 1 1
0.676174044207882 0.663227043247779 1 1
0.72890057185141 0.716498474303078 1 1
0.748903259564553 0.735234226265537 1 1
0.749534589835965 0.736244269260728 1 1
0.630432531207606 0.615712581395987 1 1
0.826772257374459 0.812711909584709 1 1
0.990878929380243 0.97278976124443 1 1
0.862695768864932 0.847329548509498 1 1
0.75191306238456 0.739348949332402 1 1
0.827899610696378 0.812603694243733 1 1
0.756916483070341 0.742870138783855 1 1
0.808177647543081 0.794160253363927 1 1
0.77727913212028 0.761757630882591 1 1
0.613686453173745 0.602812429292824 1 1
0.802962284795557 0.788832980328323 1 1
0.704047359190699 0.691833619227474 1 1
0.745556960091492 0.732602493033668 1 1
0.747819436323506 0.734020919474838 1 1
0.710728380968575 0.697899265844483 1 1
0.94304224498596 0.925779547966374 1 1
0.879054135060482 0.860839005563064 1 1
0.982763727988742 0.964716681064864 1 1
0.82426870908032 0.807452118287841 1 1
0.58128484304585 0.569779154589331 0 0
0.743184939414685 0.729354552366685 1 1
0.896289345627003 0.880031003553622 1 1
0.856228520710217 0.840573818180153 1 1
0.917115997360432 0.900589085899891 1 1
0.68754524243626 0.675231843779104 1 1
0.684781560461643 0.67173822331028 1 1
1.11887520596757 1.09690265950782 0 0
0.733914631019938 0.720112136823626 1 1
0.757885522797744 0.743979653485237 1 1
0.750938750301788 0.737511300092282 1 1
0.942515830932938 0.924639032803751 1 1
0.87547408292103 0.860084468053983 1 1
0.61519349454261 0.604313340325237 1 1
0.873456394322306 0.858082587305127 1 1
0.724818103308611 0.709376901265895 1 1
0.843712876364665 0.827651735833048 1 1
0.776459448981085 0.762908694612616 1 1
0.663332414416138 0.648925384482508 1 1
0.800246773128503 0.786587567618351 1 1
0.804769709797548 0.789385057291509 1 1
0.970482514901384 0.952368879987546 1 1
0.965922997383721 0.946969224651295 1 1
0.701621775684931 0.68941046958132 1 1
0.853905357181932 0.837198542889606 1 1
0.841415198379297 0.826699010589011 1 1
0.91518855567397 0.897024395820927 1 1
0.712667473612957 0.698798367483341 1 1
0.734455932373197 0.72193884296449 1 1
0.810934273995092 0.796110975682049 1 1
0.912576375048642 0.895916799379734 1 1
0.872997987405231 0.856351828465351 1 1
0.680297863694468 0.667412138764 1 1
0.739259021647572 0.724573068076772 1 1
0.731362586770211 0.717364301283186 1 1
0.856389335789809 0.841528115549111 1 1
0.822017693656159 0.807189767059577 1 1
0.795450141065086 0.781310459821715 1 1
0.73703844426046 0.72348422537896 1 1
0.811715724486478 0.797584220902484 1 1
0.63480528569585 0.622581492330712 1 1
0.702581676208779 0.68949444701268 1 1
0.651996721709801 0.639066346813802 1 1
0.772744184792867 0.758938983652359 1 1
0.727083519263347 0.713943645010969 1 1
0.768944473444608 0.754377999857044 1 1
0.917414978503643 0.899578961739763 1 1
0.803827853288856 0.789814007569278 1 1
0.820555082392424 0.804958621856634 1 1
0.742905808781682 0.728761674303675 1 1
0.852641559649114 0.834024588285658 1 1
0.936435240619325 0.919603571269488 1 1
0.855324543785839 0.83917741293043 1 1
0.772504182961885 0.757056685906917 1 1
0.890402137906437 0.87399287581394 1 1
0.785168370038898 0.77005076143006 1 1
0.878039041202698 0.860845112173998 1 1
0.725145259624254 0.710352795597393 1 1
0.906116867108286 0.888660674058481 1 1
0.790369545571976 0.776178933626559 1 1
0.789852683283489 0.774366177191274 1 1
0.773650187131531 0.759838291463085 1 1
0.689424583317147 0.675521901481605 1 1
0.86515886280427 0.847100741459963 1 1
0.91376205912997 0.89735612555338 1 1
0.896453936972545 0.877871893979195 1 1
0.841326383795502 0.825273862319031 1 1
0.762790876967795 0.747739431197373 1 1
0.782566463498984 0.767241011066683 1 1
0.729627495187311 0.713462368945679 1 1
0.660700059542261 0.64819379802043 1 1
1.06753345119127 1.0489534051952 1 1
0.779127852297128 0.764624137732075 1 1
1.00710615005237 0.986807776335239 1 1
0.799567417947749 0.785771112072374 1 1
1.0614124095743 1.04195928858433 0 0
0.893454509809812 0.876017997372906 1 1
0.839964022210312 0.823686769992313 1 1
0.855752280762085 0.839992540253588 1 1
0.774654249040735 0.760506030521133 1 1
1.07395521122933 1.05440234539688 0 0
0.769947041974715 0.754473431317874 1 1
0.927197314185073 0.909323701007961 1 1
0.737224249689435 0.724302806671402 1 1
0.768125331423995 0.752706168339124 1 1
0.781914261001562 0.767357525401061 1 1
0.775003803141778 0.760748837019307 1 1
0.836553445904928 0.82018300210827 1 1
0.917683281355863 0.902629915258066 1 1
0.827964759418469 0.811831426281835 1 1
0.749154630253298 0.737098252463572 1 1
0.695478149671983 0.680753868266911 1 1
0.84191896040723 0.826859075679132 1 1
0.768824012431594 0.754646388741578 1 1
0.929363606476915 0.913354260492139 1 1
0.641506841531214 0.629086033033506 1 1
0.945658950587203 0.928766223593778 1 1
0.901725718234732 0.885076427324535 1 1
0.777190570026424 0.763712698175399 1 1
0.720498562327371 0.707286863322451 1 1
0.829327805218925 0.813862183766392 1 1
0.778009843418838 0.763590087533653 1 1
0.909322107762757 0.88901662970797 1 1
0.707667823154997 0.693803319271878 1 1
0.74839130309564 0.734589076774487 1 1
0.802417181759324 0.786181925848509 1 1
0.847105169629425 0.832249672414017 1 1
0.780161372738475 0.766051446462429 1 1
0.817090782932268 0.801104987023456 1 1
0.694581612391757 0.681934346720656 1 1
0.693413181596675 0.681109521581317 1 1
0.69390437307873 0.680641426140525 1 1
0.783648558384817 0.76875268281246 1 1
0.750422998694712 0.73747163577803 1 1
0.916934756054871 0.899562174984157 1 1
0.848473827298343 0.834073322915326 1 1
0.888650036864176 0.871888920491792 1 1
0.592791800028116 0.58261712851267 1 1
0.689955894183203 0.677048755270833 1 1
0.849813332492131 0.834546987627644 1 1
0.735759965548295 0.722431494797467 1 1
0.757684408303011 0.743683200319891 1 1
0.722934430406598 0.709294772791653 1 1
0.876368442514803 0.860644103416032 1 1
0.679474674120084 0.667334215676432 1 1
0.837111138961565 0.820618075920221 1 1
0.814304400136834 0.798694766024721 1 1
0.875293939335088 0.858310506997301 1 1
0.741360329762011 0.726439772396703 1 1
0.784292072259579 0.770398472265235 1 1
0.752273966431457 0.736818745364929 1 1
0.822217328185766 0.806737041755639 1 1
0.901918801615379 0.884661218141822 1 1
0.833470028451398 0.818388592258203 1 1
0.977154217050772 0.95742659540622 1 1
0.664718000814416 0.652565333152137 1 1
0.848293366064136 0.832085287280197 1 1
0.8710557151236 0.854761821473804 1 1
0.765940719014253 0.749756719485578 1 1
0.851174523899152 0.83420135587036 1 1
0.718194481525347 0.704403203610935 1 1
0.848194734555776 0.832205785437784 1 1
0.809979923994008 0.794341294025836 1 1
0.755331093632858 0.741590618540607 1 1
0.87458641923588 0.858367087566977 1 1
0.717923935007403 0.704583668235163 1 1
0.630539122341958 0.616279002679486 1 1
0.74943014248076 0.735743062100162 1 1
0.757716702226301 0.743830140101275 1 1
0.83912293540122 0.824324433945564 1 1
0.845263378449271 0.829149361648562 1 1
0.733489487756858 0.718847185447288 1 1
0.806759488984431 0.79175065072788 1 1
0.782098436126658 0.76819612748275 1 1
0.86765580719076 0.850293845218025 1 1
1.01074057496232 0.992669645346857 1 1
0.876519685843344 0.861056340742522 1 1
0.869408060102133 0.85399737390781 1 1
0.692422816232761 0.679242046937829 1 1
0.844426219981072 0.828008878066833 1 1
0.739366203995938 0.726205924106849 1 1
0.968227291027649 0.950751816271721 1 1
0.773640932367181 0.759341525607359 1 1
0.775692078233801 0.759968193295498 1 1
0.920984845242019 0.903871288395195 1 1
0.861438742279841 0.844064292563011 1 1
0.845955055325709 0.83039188689437 1 1
0.649353366385345 0.638796000769647 1 1
0.808151794861001 0.792898547130678 1 1
0.664606312145294 0.650901806293232 1 1
0.874718578644689 0.859267696962741 1 1
0.822530832473407 0.80747415852901 1 1
0.746648371338004 0.733111628945613 1 1
0.853546527495885 0.838429462249789 1 1
0.854610277275039 0.840419528900287 1 1
0.713284690503447 0.69997726253906 1 1
0.760466959113746 0.747232342248885 1 1
0.750661255420342 0.737793463601863 1 1
0.875937370247428 0.860149176355963 1 1
0.753980066986849 0.739049168177652 1 1
0.802678795305946 0.786997840740691 1 1
0.714921554013307 0.702158625346015 1 1
0.715480903247517 0.702462856455289 1 1
1.0287424203378 1.01151578533612 0 0
0.825437089700014 0.810551195273033 1 1
0.691517628629596 0.677931933634629 1 1
0.882116713686237 0.866492102563475 1 1
0.729589088254977 0.715838955896871 1 1
0.803820469545039 0.787600689945876 1 1
0.971830864619607 0.954701729848914 1 1
0.929961551374066 0.912323072814091 1 1
0.694735687020658 0.681496705810298 1 1
0.868071282720388 0.850575614320102 1 1
0.744727901935671 0.731407546747044 1 1
0.757102835338934 0.742369130609295 1 1
0.743017899991712 0.730617457397309 1 1
0.684328120270617 0.671740944071275 1 1
0.822967178097653 0.80846291651426 1 1
0.647056439586029 0.635011654554358 1 1
0.756448958244717 0.741777079785659 1 1
0.780251235297538 0.765042384901083 1 1
0.635783931416091 0.624554049057227 1 1
0.781648223220256 0.768639310222677 1 1
0.681658599860376 0.6703130849242 1 1
0.610905132592973 0.600053538518467 1 0
0.822231704073766 0.807226979413959 1 1
0.900936517667594 0.881051480592975 1 1
0.778041732572802 0.764145056116421 1 1
0.879566877426183 0.86367101735358 1 1
0.82135023205235 0.807179516325655 1 1
0.833170658241782 0.819108841718413 1 1
0.62657017310147 0.614640698372876 1 1
0.757071736779224 0.744342768060403 1 1
0.568658703360145 0.558121062086829 0 0
0.87406464275058 0.858350552525085 1 1
0.802862123451865 0.789061781429588 1 1
0.961379241731909 0.940830198158358 1 1
0.983276828667978 0.964379235405275 1 1
0.81893511120518 0.803681117772241 1 1
0.671719947451599 0.657813142713355 1 1
0.699455549436564 0.686795240032083 1 1
0.764170580178104 0.751320237003491 1 1
0.803256090823418 0.787917947573281 1 1
0.74368459897614 0.729683215578393 1 1
0.793699092992832 0.778358157787667 1 1
1.05376271504367 1.03325390788761 1 1
0.802994787838166 0.788400570994988 1 1
0.869904298140929 0.853349308950649 1 1
0.670035080507982 0.657441252560456 1 1
0.897648017652879 0.879327893591317 1 1
0.923908770515732 0.906878956577054 1 1
0.762634652046127 0.7486478985386 1 1
0.925962536921548 0.910309041738054 1 1
0.838326598067042 0.823760152900835 1 1
0.814819821267842 0.800025609673919 1 1
0.566864795211078 0.556787648903781 0 0
0.821381627228151 0.805169164315793 1 1
0.674670533191044 0.662886622300251 1 1
0.854530716514984 0.840576240890333 1 1
0.812323900914702 0.796794159366656 1 1
0.631613728156491 0.619682196394723 1 1
0.750617428015244 0.736961664209774 1 1
0.970096915670878 0.952035222217823 1 1
0.867351485473184 0.85153356583101 1 1
0.636806891282279 0.624324769261363 1 1
0.849194309911633 0.8331090908823 1 1
0.688018616197178 0.675445946645592 1 1
0.908541124220596 0.892247393204664 1 1
0.866709726295811 0.849733788906299 1 1
0.829161679456963 0.815217342813642 1 1
0.801776596990002 0.785852568153543 1 1
0.89300153927222 0.876645749934588 1 1
0.78425197076221 0.768549377577659 1 1
0.709403503488682 0.696443826232272 1 1
0.730458513139328 0.715796846935866 1 1
0.95892466436032 0.94048956999379 1 1
0.730887464026053 0.717210326549567 1 1
0.86379682959802 0.84818113788424 1 1
0.985324996229972 0.967390721687647 1 1
0.729252388897276 0.716222044229483 1 1
0.68760087912926 0.674750664591253 1 1
0.837261855857887 0.822419098543733 1 1
0.633294826815993 0.622408555047687 1 1
0.638771467108451 0.626138500303404 1 1
0.757215535849527 0.743080231970203 1 1
0.931572755998095 0.914646631162415 1 1
0.843583860566417 0.828385253761843 1 1
0.911390420568055 0.894289142710209 1 1
0.762680123384074 0.746673225962909 1 1
0.798200607335489 0.783097246736947 1 1
0.939901674131522 0.920394649238328 1 1
0.753023224365439 0.737657420355127 1 1
0.791438877158549 0.775204809399226 1 1
0.664575109766806 0.652768312444718 1 1
0.871161416110013 0.853367355640614 1 1
0.96995061150718 0.952068806657709 1 1
0.904489209634651 0.888550351125799 1 1
0.632914334333407 0.620000419883777 1 1
0.904395308950467 0.887438790467062 1 1
0.889532826189822 0.871934751709982 1 1
0.941561624464759 0.923035437924137 1 1
0.9444028266118 0.926049984577335 1 1
0.861687360695588 0.84528659206437 1 1
0.920477798796825 0.903322587202127 1 1
0.880108646652054 0.865600901372274 1 1
0.753996165650543 0.739148980062893 1 1
0.736264454745221 0.721738946151335 1 1
0.905254814443836 0.889977047817824 1 1
0.904086551335598 0.887941163835805 1 1
0.771611627819338 0.757390598822111 1 1
0.909996826442721 0.893053405087156 1 1
0.731922412374969 0.716710228019291 1 1
0.676566932390788 0.664647308474876 1 1
0.809153181760719 0.794613907743469 1 1
0.762865524333627 0.748305634397862 1 1
0.7871113663351 0.772842885000971 1 1
0.856550051595827 0.841964274347809 1 1
0.841217675990101 0.825543261093276 1 1
0.846785669679909 0.831516001387388 1 1
0.580353678925586 0.569319112396343 0 0
0.700849011906065 0.687599418197463 1 1
0.70986463322726 0.697799043856328 1 1
0.668154011013555 0.65601455847592 1 1
0.808762965211205 0.794002321296946 1 1
0.733071255162447 0.718936652259271 1 1
0.684174866097815 0.671248989547857 1 1
0.775878527586904 0.761653485346864 1 1
0.698073072565812 0.683271814704609 1 1
0.666300367443908 0.653879095865469 1 1
0.634268500880383 0.62203632587169 1 1
0.805846576142683 0.790679582226291 1 1
0.462038413821017 0.453547005616335 0 0
0.653379939529688 0.642006463558326 1 1
0.713416365049969 0.699388797296141 1 1
0.845614018441123 0.829130675975712 1 1
0.781328899679923 0.7675835625905 1 1
0.904795401904215 0.890082695591351 1 1
0.703358169248207 0.689422718436929 1 1
1.05007548028955 1.03029921238358 0 0
0.7713248428548 0.757571894581139 1 1
0.68017668753078 0.66768729866319 1 1
0.681371009760148 0.669354271991699 1 1
0.779521881436537 0.765781745646233 1 1
0.650206355682099 0.638545859796183 1 1
0.947733790635513 0.930269447128736 1 1
0.804366207117062 0.789605924733788 1 1
0.869817812336683 0.853259046388227 1 1
0.864118698318982 0.846859140729862 1 1
0.6721446508585 0.659831333416006 1 1
0.595770871872008 0.585374972002132 0 0
0.815244424929176 0.801256920789881 1 1
0.747194141968307 0.734332123462408 1 1
0.823924581770226 0.809989000074592 1 1
0.802356989688341 0.786529698992511 1 1
0.668463193785885 0.655612621124753 1 1
0.820567179285624 0.805292626453576 1 1
0.810886865718803 0.796466985480414 1 1
1.01058491317851 0.99120392805993 1 1
0.841190275796464 0.825891448069067 1 1
0.894636455670265 0.877691947594144 1 1
0.730897763913866 0.71724424664052 1 1
0.848730794475775 0.83112594145414 1 1
0.688958539093 0.676351538589 1 1
0.770948248382139 0.755772096618536 1 1
0.786134851958971 0.770490992873336 1 1
0.949242025820932 0.931594069607117 1 1
0.748671171829983 0.734116518810654 1 1
0.798597666625181 0.78439182187115 1 1
0.670076241695183 0.656231784777955 1 1
0.702054361960638 0.688877484639147 1 1
0.734639394206872 0.721648447482642 1 1
0.853010074580698 0.837532800226933 1 1
0.904125019487429 0.887549475225907 1 1
0.788852559074748 0.774588683218751 1 1
0.863791097229805 0.848263524225379 1 1
0.758963550934913 0.745127841339044 1 1
1.02417703725631 1.00479905787971 0 1
0.713306516467084 0.700125217265929 1 1
0.607304393977132 0.596290013168219 1 0
0.836346303323285 0.821281863290576 1 1
0.908014239767147 0.890488993049923 1 1
0.805461612583139 0.790182476744188 1 1
0.7657266547689 0.751530934784794 1 1
0.851323705910164 0.833603175069653 1 1
0.737098688837089 0.724074147958179 1 1
0.973466423889768 0.953264844440324 1 1
0.788417376826667 0.773726213700156 1 1
0.888058150242961 0.872556433896537 1 1
0.66552430837732 0.65254379040692 1 1
0.73722671487626 0.723783975363273 1 1
0.764006377935073 0.750186184400649 1 1
0.694936370795956 0.682271799535969 1 1
0.934960600904757 0.917286115717308 1 1
0.968104804936269 0.949201433355003 1 1
0.845507566216321 0.830320476524915 1 1
0.828155088897707 0.811357421178796 1 1
0.756671156550636 0.742534202985007 1 1
0.71442252287401 0.701057370677845 1 1
0.901218326486167 0.885328793992087 1 1
0.906505535422919 0.890541764259676 1 1
1.03153854882712 1.01192046904034 0 0
0.806242735516336 0.790190032703273 1 1
0.702867577526483 0.689573214608123 1 1
0.874031210645064 0.856052511279257 1 1
0.816141711935195 0.803050746997164 1 1
0.939148610363784 0.922122827662841 1 1
0.740550349411343 0.725271222664342 1 1
0.832602666100443 0.81864136757968 1 1
0.745458060283806 0.730809386348647 1 1
0.71253605359949 0.699262909879766 1 1
0.856151191133753 0.840024793915452 1 1
0.662021629108067 0.650696944049635 1 1
0.593692198854354 0.581893278055046 0 0
0.710636832646992 0.696878011123115 1 1
0.876629829085137 0.860838560287864 1 1
0.590391091375596 0.579012783110731 1 0
0.767741813489584 0.754496057392924 1 1
0.889003263899818 0.873737883287863 1 1
0.59471890566086 0.584714494086848 0 0
0.768657000781976 0.754483320678559 1 1
0.844256112596563 0.826572828168486 1 1
0.794272742580159 0.779664426552641 1 1
0.821243391827222 0.805875258808567 1 1
0.962366799331578 0.943387741140462 1 1
0.587365916548355 0.575193514933248 1 1
0.730501813540198 0.717207868302211 1 1
0.875298095656094 0.858202243405662 1 1
0.883143835230525 0.867167645372078 1 1
0.780530056727916 0.766738905521889 1 1
0.944597031030246 0.927423948154287 1 1
1.02798018219471 1.00909718903321 0 1
0.81897200425461 0.80523097512837 1 1
0.812925079403684 0.797661208095098 1 1
0.892340467664604 0.875537580348252 1 1
0.707590744797349 0.694022620066947 1 1
0.681357548952142 0.668846051208832 1 1
0.547009215371298 0.53645723279885 0 0
0.798212957846063 0.780881353444926 1 1
0.766143760135086 0.751982856998833 1 1
0.870961231571901 0.854746521391937 1 1
0.719535645960344 0.705332237438605 1 1
0.743269517761022 0.729436176348692 1 1
0.866051840649548 0.849744809101732 1 1
1.0369966032342 1.0159762881074 1 1
0.554761511088876 0.544461126256069 1 1
0.833166607166316 0.818383975361957 1 1
0.778468441247765 0.764542881094346 1 1
0.8598589849803 0.842425374220171 1 1
0.590530170766184 0.578484793427395 1 0
0.823090988835608 0.807664252883139 1 1
0.757438721062759 0.742043273559492 1 1
0.923804610272595 0.906716993153062 1 1
0.912115245249444 0.8944670520597 1 1
0.945325711233401 0.9252964275297 1 1
0.900362863612498 0.883336135535841 1 1
0.687162697475721 0.67519703968916 1 1
0.911095664806041 0.894508009173832 1 1
0.822263940362834 0.806743158794036 1 1
0.833761741163843 0.816537714073908 1 1
0.877766635204515 0.85918400993058 1 1
0.841194050923005 0.826205276271614 1 1
0.837740572617815 0.822571229139223 1 1
0.712909432670076 0.700817750299725 1 1
0.805916353701702 0.789755494621551 1 1
0.676605087311068 0.664511463769944 1 1
0.851718105137497 0.834645191106584 1 1
0.768862545561989 0.754037240579985 1 1
0.765918573961506 0.752433867529996 1 1
0.875490405629764 0.860373913860532 1 1
0.77135706662476 0.755362107145268 1 1
0.702478681529407 0.688820297179198 1 1
0.709063069569771 0.695163647481367 1 1
0.829607430066891 0.813700766356646 1 1
0.889602598680594 0.870150642306172 1 1
0.726008137739868 0.711808570322667 1 1
0.692592369075835 0.680285347275714 1 1
0.852773996877512 0.835956543825586 1 1
0.849699117181516 0.834487001803287 1 1
0.78922771404823 0.772698980138179 1 1
0.685677999706788 0.674034676111005 1 1
0.917614844237775 0.89984846068603 1 1
0.76926927839287 0.753876472577269 1 1
0.856624382839883 0.839952011601858 1 1
0.797833428809046 0.783286223113875 1 1
0.859573374945503 0.842681182311036 1 1
0.939292971395816 0.919417661547864 1 1
0.711565329327628 0.698228743426666 1 1
0.672895260607235 0.657900657981562 1 1
0.731917332849878 0.718460008592477 1 1
0.823167510530083 0.808906934409229 1 1
0.544058814378919 0.534980528744413 0 0
0.853763993751912 0.838439467786279 1 1
0.952343440813275 0.934206421556907 1 1
0.789866462545444 0.775094917683447 1 1
0.772328109135295 0.757802952190425 1 1
0.650480378681894 0.637657627395474 1 1
0.759293654170304 0.74426630980334 1 1
0.787203841105956 0.772282021127576 1 1
1.03601876484681 1.01674752161155 1 1
0.689584568735835 0.677797773043044 1 1
0.870617945876516 0.854661124266768 1 1
0.584513340108827 0.574394806707786 1 0
0.799454363526486 0.783850804116395 1 1
0.822057163164417 0.807142435172959 1 1
0.918572739853973 0.900512109743753 1 1
0.778542236033964 0.764317392131198 1 1
0.579399540059862 0.568962444143987 0 0
0.682779475561316 0.669431667510889 1 1
0.919766074867915 0.903535860045783 1 1
0.646356852917569 0.635499874698907 1 1
0.745881633819272 0.731556059410279 1 1
0.825558701839897 0.810374219635127 1 1
0.667963424112391 0.655613749221528 1 1
0.813786325167189 0.799663616780518 1 1
0.765490162027387 0.751685830781928 1 1
0.805140932472279 0.790108597666033 1 1
0.757775565509982 0.744860818260772 1 1
0.748169786541081 0.734797118673914 1 1
0.876202419354504 0.860151097297898 1 1
0.605771818690578 0.593609624269802 1 1
0.816465027793956 0.801481230140682 1 1
0.765356736302385 0.752221345428748 1 1
0.883910750245382 0.867457794041286 1 1
1.03146917609952 1.01215236870036 0 0
0.907448469061427 0.890905968889402 1 1
0.976399710130083 0.957055527101016 1 1
0.676802451237327 0.665060469867788 1 1
0.879589405304996 0.862738052141092 1 1
0.620017552561592 0.608912323891452 1 1
0.811591972270707 0.797359318454475 1 1
0.667944081359636 0.655913113508721 1 1
0.636166264531695 0.624639252967144 1 1
0.783019297215495 0.767429575463074 1 1
0.871075459511544 0.855002578956107 1 1
1.00960614679606 0.989268339254565 1 1
0.919951203825966 0.903603545383817 1 1
1.10107779478596 1.07980613134691 0 0
0.837572542057483 0.8200050923669 1 1
0.590769476764087 0.58025986090818 0 0
0.699605644762442 0.686665497946954 1 1
0.837401870578788 0.820933584036701 1 1
0.903498227036146 0.887126041236885 1 1
0.757124239405301 0.743870130842355 1 1
0.889764075505731 0.872834437746826 1 1
0.830793102802989 0.81432497199687 1 1
0.777407106372441 0.762960718650482 1 1
0.819730797562199 0.805126487066854 1 1
0.830975080777499 0.814595260192142 1 1
0.729867278465637 0.715979991703729 1 1
0.833406674346646 0.816370592300726 1 1
0.756669664206354 0.743133067986324 1 1
0.762829368486504 0.748250611560365 1 1
0.842931971631537 0.82760506289075 1 1
0.804865828673485 0.78913273400228 1 1
0.692065222560506 0.679991183869884 1 1
0.65810887183115 0.645835699042657 1 1
0.902660521693261 0.884175478473999 1 1
0.682759171410864 0.670627198594798 1 1
0.79830428916148 0.783606152518883 1 1
0.733482675638727 0.719651061630085 1 1
0.725726872848388 0.713109980405881 1 1
1.12626270395476 1.1031623148643 0 0
0.876640047755475 0.861397054483662 1 1
0.822255550467834 0.808073038455798 1 1
0.901453471848641 0.884548073791125 1 1
0.780594773283514 0.764238539719528 1 1
0.85440927014045 0.839600902185146 1 1
0.681085369806017 0.666777663896539 1 1
0.739148780051339 0.725935906146034 1 1
0.80770907335514 0.791029264452003 1 1
0.793476219177237 0.779641697370313 1 1
0.696363750397464 0.683478246573228 1 1
0.775764353615047 0.761717106951239 1 1
0.712854677698871 0.699848693698173 1 1
0.735704483835441 0.722160917657794 1 1
0.761012023869467 0.74588218579801 1 1
0.636982394436211 0.624093867405767 1 1
0.805604678925958 0.79109337774979 1 1
0.752281705669075 0.737718923629286 1 1
0.85990022834633 0.843821189464385 1 1
0.690413932549972 0.679042076797587 1 1
0.760854607288079 0.745135309925398 1 1
0.980245628467876 0.963172821098604 1 1
0.85399320337416 0.838745333164931 1 1
0.872442018009641 0.856571078520604 1 1
0.848147683373841 0.832518526679965 1 1
0.91740318293544 0.900500586635441 1 1
0.519496346703887 0.509724852767153 0 0
0.819270300346925 0.803189595151619 1 1
0.930146190480948 0.911373874997889 1 1
0.795997338545137 0.782070846759647 1 1
0.668418850821679 0.655126070237621 1 1
0.863737467012703 0.848497562734952 1 1
0.690113541979178 0.677258980459553 1 1
1.06958343367009 1.04845279041684 1 1
0.755188631273243 0.74306363427214 1 1
0.789480562921297 0.776372575973789 1 1
0.813604099910208 0.798541284731058 1 1
0.841000898981595 0.824944027509683 1 1
0.664368083470141 0.652792057269147 1 1
0.865794747782051 0.848624373432308 1 1
0.744215295745817 0.730082345917672 1 1
0.852206714042404 0.837242833159285 1 1
0.776429917752753 0.762720688926591 1 1
0.828977740180362 0.814824256341892 1 1
0.701193346080944 0.686987562403076 1 1
0.818551890881524 0.804159169623861 1 1
0.700564146934391 0.686973801659039 1 1
0.795292222243347 0.780779544585626 1 1
0.821205232144842 0.804678422019681 1 1
0.726624698728239 0.712519783605187 1 1
0.838309819393264 0.822108085815198 1 1
0.792317096369631 0.777582753315109 1 1
0.755431009133067 0.741361599505141 1 1
0.781441175569768 0.764675270019822 1 1
0.815335520861855 0.800126951635008 1 1
0.8189611720964 0.804361975464605 1 1
0.754312639901146 0.740217234712279 1 1
0.916379198434317 0.899160466592901 1 1
0.685138929246811 0.671126354202636 1 1
0.83169353696985 0.816511761397212 1 1
0.930922100610695 0.914224688342897 1 1
0.709733942110278 0.695405502398798 1 1
0.645930797141724 0.634187094510048 1 1
0.876788016095966 0.860665387568171 1 1
0.649476763712409 0.637453539477231 1 1
0.988302853157688 0.968152190561093 1 1
0.779574315912673 0.765704706544572 1 1
0.904751821118289 0.889373591774803 1 1
0.844092599611515 0.828219556841127 1 1
0.988204094376256 0.970723876592979 1 1
0.866556344020809 0.850039726713943 1 1
0.821278681132325 0.80503321752541 1 1
0.659856177150619 0.647355844979777 1 1
0.863734378377647 0.84738708305809 1 1
0.794598869266819 0.77943373488088 1 1
0.897471958876106 0.879807263457462 1 1
0.826146767821899 0.809891831580213 1 1
0.612219941751779 0.600566526839128 1 1
0.910430542141498 0.895114625961345 1 1
0.877058111753218 0.860912206909469 1 1
0.728970101445044 0.715309573964845 1 1
0.892238265737107 0.875782271549051 1 1
0.950996511250036 0.934761947893225 1 1
0.783829517117839 0.769730405645227 1 1
0.850580892991668 0.836125125514252 1 1
0.983734652145027 0.964636779608932 1 1
0.776772777909241 0.761937679875424 1 1
0.724325078969556 0.710746480846965 1 1
0.840485936440116 0.823302869597564 1 1
0.590659936486811 0.579562423633776 0 0
0.940081651891642 0.921041784765316 1 1
0.8325814244059 0.816869441711998 1 1
0.800074833864135 0.785990376885247 1 1
0.920199106405102 0.903742044525685 1 1
0.725708514485401 0.712715650027861 1 1
0.557956340923524 0.548500040567858 0 0
0.871280403519816 0.854116166002554 1 1
0.814448813937031 0.799431580152068 1 1
0.960469148892713 0.942036552028608 1 1
0.765928701999787 0.750858729286299 1 1
0.975757403544033 0.958064609114813 1 1
0.775467541421277 0.760521952697213 1 1
1.16310142947272 1.13888430386206 0 0
0.773022593393712 0.758158462445211 1 1
0.71738117950012 0.702274118900449 1 1
0.745733503968904 0.733458574047786 1 1
0.905585861445384 0.889602256497509 1 1
0.822209001247581 0.80697662187415 1 1
0.749435238714381 0.734308928092846 1 1
0.897458978799945 0.88082578486729 1 1
0.83652759237665 0.820755704885321 1 1
0.731839169134514 0.718254663466341 1 1
0.77283664962208 0.758274281313944 1 1
0.795735161219694 0.780224875777288 1 1
0.641371221009221 0.629252793364579 1 1
0.665555322658803 0.65381389344579 1 1
0.64250708285654 0.630187843966591 1 1
0.655409934534504 0.64183504991128 1 1
0.877918644930715 0.86076006861535 1 1
0.944426581478566 0.927132396248784 1 1
0.837912949656188 0.822634773686422 1 1
0.711378042754093 0.699012852538882 1 1
0.875486870956034 0.858893667760921 1 1
0.702883343538585 0.689035362757399 1 1
0.868922673062017 0.853358342340872 1 1
0.739223953628143 0.725022544699992 1 1
0.727406011745096 0.713570982761863 1 1
0.914949699999625 0.897800632882735 1 1
0.71331795464728 0.701565398379815 1 1
0.703428907047569 0.69108258299256 1 1
0.83039092418901 0.815933257503269 1 1
0.810639385565393 0.796238344430095 1 1
0.664257759560834 0.650901090366779 1 1
0.873665779014085 0.857809583169275 1 1
0.836395725396775 0.820901439968047 1 1
0.728280834452327 0.714732694887626 1 1
0.782242641030283 0.769700867353572 1 1
0.859844799953092 0.843417332616264 1 1
0.750274288006349 0.734638625077988 1 1
0.79970370234754 0.785285263814931 1 1
0.855965887573302 0.839578806681164 1 1
0.831318457892083 0.81626544717595 1 1
0.820788795105655 0.806360595665269 1 1
0.863939262012506 0.84799990644321 1 1
0.779334518603253 0.765564601599535 1 1
0.900096941632903 0.882794132392394 1 1
0.773257075046672 0.757167536822081 1 1
0.795850116040042 0.780682136250981 1 1
0.903153365091084 0.886135299431667 1 1
0.766554236754044 0.751511214135729 1 1
0.803587457833998 0.788696689244079 1 1
0.793322191360684 0.778100276457474 1 1
0.768634825898288 0.75528082420758 1 1
0.807487212840626 0.7916488209299 1 1
0.710090077950115 0.696283300578892 1 1
0.861513778837969 0.846132504392573 1 1
0.803299729464719 0.788929224937134 1 1
0.852544369666266 0.835952231248125 1 1
0.745194898210402 0.731785222475976 1 1
0.70883826161968 0.694203432583324 1 1
0.781030741319658 0.766305213593997 1 1
0.736501579576987 0.720719071619198 1 1
0.8286912822316 0.813365123529225 1 1
0.678060500894375 0.665294377202069 1 1
0.64252105786032 0.630745078041261 1 1
0.737837931914646 0.723523627259576 1 1
0.800866595484515 0.786385396294273 1 1
0.810900881001439 0.795386092757428 1 1
0.778459746581177 0.763726355527726 1 1
0.712940140770215 0.698912544749774 1 1
0.860790599365079 0.845902647369348 1 1
0.572983468175307 0.562885317586728 1 1
0.769000985722403 0.754296023734627 1 1
0.735355377620953 0.722831767478598 1 1
0.844923042305456 0.829388091842476 1 1
0.659493863748972 0.648349862261163 1 1
0.73009372305297 0.71652101172052 1 1
0.803477414186825 0.78768715296458 1 1
1.056416475212 1.0374440351342 1 1
0.860588136329801 0.845983727348368 1 1
0.822112299806116 0.805122458267693 1 1
0.7599766018392 0.745136651010705 1 1
0.865975636710299 0.849618330809087 1 1
0.828765944778301 0.812631284218803 1 1
0.788141167696417 0.774125205484221 1 1
0.887818399050486 0.872338878107735 1 1
0.72609739481692 0.712745564598276 1 1
0.965377290555185 0.946514569889688 1 1
0.674844963064519 0.663465335204548 1 1
0.673493392120712 0.661060085506409 1 1
0.606788896220748 0.593981993046602 1 1
0.730671330813778 0.718392850712017 1 1
0.754813053195488 0.741408983130935 1 1
0.670317115351229 0.658414236473873 1 1
0.661353325693376 0.648501436904429 1 1
0.710635564394835 0.697272769503049 1 1
0.826674568545758 0.811634426556031 1 1
0.702805867193897 0.690243959880967 1 1
0.616644267799548 0.605317005784331 1 1
0.647478232882094 0.635504665005658 1 1
1.00717717223821 0.988113036511489 1 1
0.882789935247532 0.865444879392351 1 1
0.740198635838052 0.726553318869883 1 1
0.938769965775208 0.920150205451804 1 1
0.735719621466792 0.720900620010666 1 1
0.648879120755984 0.637821348940811 1 1
0.911924309239671 0.891267841245085 1 1
0.644676655908961 0.63172073779092 1 1
0.945375202479367 0.926409872469423 1 1
0.826960369788234 0.812618955079814 1 1
0.816714285149429 0.80233912142399 1 1
0.765665162225702 0.751067992927565 1 1
0.938261725542025 0.919126409627777 1 1
0.889705683098414 0.873524023486541 1 1
0.800510473409755 0.786256529728116 1 1
0.72057128160896 0.707623065732959 1 1
0.79665652018553 0.781313153331438 1 1
0.865819222135364 0.85036680298843 1 1
0.806195304850264 0.790123900541513 1 1
0.6203166542818 0.608071064099527 1 1
0.737763415199186 0.72307932903418 1 1
0.827366572698184 0.811408490446773 1 1
0.798468757859761 0.782697258441694 1 1
0.838017011915137 0.821575380812378 1 1
0.754013340465767 0.73971164950985 1 1
0.838006893351329 0.823708859781096 1 1
0.797354659107448 0.782990761220658 1 1
0.796086711360186 0.780747363613805 1 1
0.708130457011181 0.695076271058292 1 1
0.784209268411495 0.770087926386998 1 1
0.668265260928238 0.655951307916244 1 1
0.972994615466088 0.954780808790451 1 1
0.83152101141584 0.816097378975386 1 1
0.927866965864211 0.911482519418508 1 1
0.815931133783954 0.801646468645399 1 1
0.961300327871423 0.942728090127773 1 1
0.949550756406459 0.933015680989603 1 1
0.610417923811071 0.599264160697169 1 1
0.835744569775793 0.82047951040262 1 1
0.597894777077509 0.585183444198734 1 0
0.943597166559416 0.926620826602115 1 1
0.752878150184439 0.739200833359211 1 1
0.898391761534743 0.8827367397311 1 1
0.775129820528293 0.759749721200214 1 1
0.99376639042552 0.975572727229887 1 1
0.7477541511928 0.733549137655945 1 1
0.924729073096 0.905909488702769 1 1
0.846732713233941 0.831282531485983 1 1
0.613563128694782 0.602620766405556 1 1
0.849177824771287 0.833237855463623 1 1
0.812633804488969 0.796941343733721 1 1
0.724787828293289 0.711294212587241 1 1
0.743688496034413 0.728887999765549 1 1
0.825463035506252 0.811194018017808 1 1
0.748075793890684 0.734216068294544 1 1
0.802447221278785 0.787819317175593 1 1
0.843125292853509 0.826588747372355 1 1
0.802620869323304 0.786560142469533 1 1
0.761522494435619 0.747954567407497 1 1
0.868044062190243 0.852649120177187 1 1
0.836388292105769 0.820181074795609 1 1
0.896299981821253 0.879940800529544 1 1
0.698171998093334 0.685819024107689 1 1
0.854932950544087 0.839902945039779 1 1
0.904378007368375 0.88772559294054 1 1
0.975731322369045 0.957702809904111 1 1
0.742803399677914 0.729590226376347 1 1
0.910610715962883 0.893672503015664 1 1
1.00429854868444 0.985411486425093 1 1
0.888453437356418 0.873732919407534 1 1
0.699204705146465 0.686528487592019 1 1
0.953811919006753 0.93655314388377 1 1
0.892969794724722 0.874833486138084 1 1
0.862991722379566 0.845757736894231 1 1
0.965239719414161 0.946579139437514 1 1
0.608803287973833 0.596181075345595 1 1
0.8431667583431 0.827229856791183 1 1
0.708887135676397 0.696270097309526 1 1
0.767329652556005 0.752610411938374 1 1
0.650044353842271 0.638426582991163 1 1
0.94621551575865 0.928485217322865 1 1
0.801876554125909 0.788164026577306 1 1
0.921641636838731 0.905111744192482 1 1
0.805986913436067 0.792787119694144 1 1
0.79897361652976 0.783449459183119 1 1
0.717508070612406 0.703921737703403 1 1
0.681350612279565 0.6679965784379 1 1
0.708531253483102 0.695049628273926 1 1
0.787716579209031 0.773983306225014 1 1
0.989082896464262 0.971517482747464 1 1
0.894630803105104 0.877088006565191 1 1
0.962048387802209 0.944362110542592 1 1
0.897045047560189 0.879414443665345 1 1
0.812334726355375 0.797074840523768 1 1
0.777937541011159 0.763323084873186 1 1
0.698255993312772 0.685126966306806 1 1
0.819720328951776 0.803007403613196 1 1
0.924735391800683 0.907314779090108 1 1
0.774627893382708 0.761388251151009 1 1
0.866905069844175 0.85180320188008 1 1
0.776872614191332 0.763407278400656 1 1
0.751360989275688 0.738426893735811 1 1
0.921095330999193 0.903843199774058 1 1
0.662165577487975 0.648278649439539 1 1
0.74320996915521 0.729871888341258 1 1
0.845288838965757 0.830523634310097 1 1
0.734999661255099 0.72243925720885 1 1
0.805986782709981 0.790668274152368 1 1
0.870927660727596 0.854007228466027 1 1
0.919593929063037 0.900864340050973 1 1
0.777900990632403 0.762769044475593 1 1
0.990313440760695 0.971121023465206 1 1
0.655672242668232 0.643134656032469 1 1
0.877461628579701 0.861143287937729 1 1
0.845423711108509 0.831322445569074 1 1
0.709861283959907 0.697266293162403 1 1
0.799919654010318 0.786606617515475 1 1
0.618786118941962 0.608041145199263 1 1
0.695205770661864 0.681333595930861 1 1
0.986605888670365 0.968284458335322 1 1
0.667372801347666 0.65596354368294 1 1
0.813386504403119 0.799087771984159 1 1
0.917316063096645 0.899645305332934 1 1
0.771564114110908 0.757222899451463 1 1
0.89680244719872 0.880368039790487 1 1
0.861820975390441 0.847242836997067 1 1
0.771592240821027 0.7581919961161 1 1
0.837241224983964 0.820048681061018 1 1
0.911002988055106 0.894312873124627 1 1
1.00759510381726 0.988730743498045 1 1
0.715719058872555 0.701651132239141 1 1
0.805796692604539 0.790967458512678 1 1
0.678632474008511 0.666001028370104 1 1
0.841109987648716 0.823565496421279 1 1
0.73868405278073 0.7251622615786 1 1
0.881379961569321 0.864597963201442 1 1
0.723194194796071 0.709724422697357 1 1
0.854770674184563 0.839809334829796 1 1
0.797724274342292 0.78315809245816 1 1
0.928827089427157 0.912709528117898 1 1
0.694685639512385 0.682342485784712 1 1
0.835900959857152 0.82059034353252 1 1
0.747005710116044 0.733746098384035 1 1
0.857670786867644 0.841590714401985 1 1
0.949508438066984 0.93316630695124 1 1
0.887474479030356 0.870728105530456 1 1
0.802486304849356 0.788287014890105 1 1
0.801891825050605 0.787633676932085 1 1
0.932056110464767 0.915924060245268 1 1
0.881242666376395 0.864813598938907 1 1
0.909293760104326 0.891344238491418 1 1
0.833727743909121 0.819183454715858 1 1
0.685685940614758 0.672802646575026 1 1
0.648146447991429 0.63536180300806 1 1
0.964852974765753 0.945773120619684 1 1
0.700574768611269 0.68793525296471 1 1
0.664833712433539 0.651420114112557 1 1
0.716165375382354 0.702895426754807 1 1
0.897429412208209 0.881220595560587 1 1
0.811536874191111 0.796883744430228 1 1
0.833534272602154 0.818442595307933 1 1
0.902657559402512 0.885347572920696 1 1
0.988255614085264 0.970316617934091 1 1
0.887633197409481 0.870253578631821 1 1
0.903903448957536 0.887950145016806 1 1
0.886056484369806 0.870976396504562 1 1
0.754178810315306 0.74060416706483 1 1
0.798969969599717 0.783299408682589 1 1
0.894394252656648 0.878055772448378 1 1
0.640953131710668 0.629684683596745 1 1
0.964506622815737 0.94604831409252 1 1
0.694026098590559 0.681338885227425 1 1
0.801989108071844 0.786301507724824 1 1
0.825759809319251 0.810021662454751 1 1
0.770099688444012 0.756771290711944 1 1
0.817545003865549 0.803391111954907 1 1
0.778825267181441 0.76498204446769 1 1
0.657064985490453 0.644641277134344 1 1
0.827265599422679 0.810787932077691 1 1
0.977110002677403 0.958569140673787 1 1
0.819136863708905 0.804180426844173 1 1
0.706193215204004 0.692498714104273 1 1
0.796761979544863 0.78242149145232 1 1
0.811338477799827 0.795984691104349 1 1
0.783876876164325 0.76907237866546 1 1
0.6327117817362 0.62012438033422 1 1
0.78470673386865 0.769775347175497 1 1
0.931562214361443 0.914371133889284 1 1
0.768263616531475 0.753519087105268 1 1
0.931433163489332 0.915493546615686 1 1
0.879492747666357 0.863455634184791 1 1
0.903549434728969 0.885866018114041 1 1
0.82826156115096 0.813014645818274 1 1
1.08399377576741 1.06573728778074 0 0
0.700335702382347 0.686855097111848 1 1
0.74003635010821 0.726897451101952 1 1
0.827555537536637 0.810012629275698 1 1
0.918033581609401 0.899537296463692 1 1
0.67421946364923 0.66035199486226 1 1
0.836995236364018 0.821289643924055 1 1
0.677808482077234 0.664248805063048 1 1
0.915372691687721 0.897687794704493 1 1
0.802398670709511 0.787620791596692 1 1
0.926902638710096 0.911328192252788 1 1
0.908550365531627 0.890375221601651 1 1
0.702946737139656 0.690144946274665 1 1
0.91913604962963 0.901335507209614 1 1
0.904792620823323 0.888918195871891 1 1
0.787378870354886 0.772988556048418 1 1
0.902807679685639 0.885456306520317 1 1
0.91128628155288 0.893491984791008 1 1
0.825299496883258 0.811615432429986 1 1
0.687785022043904 0.674598197646939 1 1
0.719753611617487 0.706443093421045 1 1
0.634639394437375 0.623015082429987 1 1
1.05367823853716 1.03304707533302 0 0
0.862015261178188 0.845340633960647 1 1
0.880445043354367 0.86411807247889 1 1
0.844901459046066 0.829824895759932 1 1
0.778065105914948 0.764286384117591 1 1
0.699035302439517 0.684676384300179 1 1
0.726696207320797 0.713074421835254 1 1
0.858222354502281 0.841592373909559 1 1
0.977497050779148 0.958725519161412 1 1
0.802792012980278 0.788837118396038 1 1
0.735311475392179 0.722160114071438 1 1
0.788720025656482 0.774334699593858 1 1
0.745727981590122 0.731205727844128 1 1
0.526340540624697 0.516845730101992 0 0
0.795941313374651 0.780412160413202 1 1
0.833045666523779 0.815494397113525 1 1
0.711718248894312 0.699021677784079 1 1
0.716529599976503 0.70431044048505 1 1
0.718643187413574 0.705386746813221 1 1
0.629290251665742 0.617617116152293 1 1
0.626459935169057 0.614327574419197 1 1
0.93862073410377 0.920827694764859 1 1
0.863008945613423 0.84659213526653 1 1
0.846601807214176 0.828154444764125 1 1
0.937816433022683 0.920704527297752 1 1
0.95136430020952 0.934363413622577 1 1
0.78093063371194 0.76536778291969 1 1
0.687970282893888 0.674102444018975 1 1
0.846307762071062 0.830280089379333 1 1
0.885089211362868 0.868636114999717 1 1
0.718310508558338 0.704784867527922 1 1
0.799839271527377 0.785201894422536 1 1
0.825097104631829 0.81078388594376 1 1
0.867042347165897 0.850426748110145 1 1
0.885008792685894 0.86760017926328 1 1
0.736615080098288 0.722423729676776 1 1
0.987802763824926 0.967968391233085 1 1
0.804681314955977 0.790055090134555 1 1
0.567697388194502 0.556985584748088 0 0
0.751556023550472 0.738924293083678 1 1
0.757587825152552 0.743602849110965 1 1
0.692463736569428 0.679618657387093 1 1
0.884959038777968 0.867413666697674 1 1
0.85350630303692 0.838910316504694 1 1
0.774033625134583 0.759993853884676 1 1
0.849781880726361 0.83343422076905 1 1
0.941834847037571 0.923962608856788 1 1
0.91453603208157 0.895950442674166 1 1
0.635097803055578 0.622481205565096 1 1
0.781686854208892 0.766989361009107 1 1
0.818606914275759 0.805147520389384 1 1
0.735893724780847 0.722426701488541 1 1
0.934311327582464 0.918758972903462 1 1
0.896051675605773 0.879784418478168 1 1
0.871619594100279 0.855928324616566 1 1
0.739511172179561 0.727098181766938 1 1
0.927601684602821 0.910984651218786 1 1
0.919222211801667 0.901195081489558 1 1
0.874252440469603 0.858688274145247 1 1
0.825371068754586 0.81064749131642 1 1
0.739629891002525 0.726171805194375 1 1
0.731457934303171 0.717777801761814 1 1
0.748204017933265 0.733918766485568 1 1
0.671866769012277 0.658623990419947 1 1
0.918135876366718 0.900196301742683 1 1
0.757484865310137 0.742601222840754 1 1
0.839617485506982 0.822541981660646 1 1
0.61718688386605 0.606433716909248 1 1
0.770527024382622 0.756276957743937 1 1
0.916873519755155 0.900293203961327 1 1
0.864566681427402 0.848009822734958 1 1
0.807616430763268 0.793907250299748 1 1
0.823657794976119 0.808270347057106 1 1
0.784594877834119 0.769562534470556 1 1
0.571726263850473 0.561268409787986 1 1
0.596740261914924 0.585580715052211 0 0
0.811242785177399 0.797086490021089 1 1
0.679068603491419 0.665714899379108 1 1
0.891010047885985 0.874267938910322 1 1
0.89669017056657 0.879117881622545 1 1
0.872237679176699 0.857631570202112 1 1
0.722391935288301 0.708420894295762 1 1
0.710654080128231 0.697354578285818 1 1
1.04285966750662 1.02316772284365 1 1
0.721406887400713 0.70779515286928 1 1
0.855758071000272 0.838231210521047 1 1
0.78677613005759 0.772845622222188 1 1
0.8708076537349 0.85248764869852 1 1
0.851402525626748 0.835866460921334 1 1
0.819993038533786 0.804631000011888 1 1
0.741009831672311 0.726934375339455 1 1
0.757219634583311 0.743749621293058 1 1
0.854370816616137 0.838091972971242 1 1
0.861591643131595 0.846090402104699 1 1
0.964378637215962 0.946701265984815 1 1
0.959898786516475 0.941885946996795 1 1
0.717296768759108 0.704419989412794 1 1
0.890619084234503 0.873300822397051 1 1
1.05012442814358 1.03021247253465 0 0
0.731411229415077 0.718179678539591 1 1
0.748807570971499 0.734678599604337 1 1
0.820088547146401 0.803586393560747 1 1
0.784493706716515 0.770765425573568 1 1
0.58384023246688 0.573938327246579 0 0
0.963107120228868 0.9452687841653 1 1
0.867919014507666 0.852409146823332 1 1
0.694137109982446 0.681200814027599 1 1
0.87293398220281 0.855585949694715 1 1
0.634714787334979 0.622873684810258 1 1
0.565949298617 0.555101531336665 0 0
0.817080559609379 0.802088278653498 1 1
0.798544363068703 0.783630246869061 1 1
0.718936474468117 0.703329545041173 1 1
0.661418264610636 0.649266131759885 1 1
1.03552911972743 1.01277306220321 0 1
0.668679515065744 0.65524417451712 1 1
0.671905010741032 0.658746725628124 1 1
0.500247209097934 0.490973335735377 0 0
0.714844227008288 0.70096773021641 1 1
0.835297545208533 0.819204322521426 1 1
0.761007547590421 0.746954093624424 1 1
0.744167979760497 0.730101188919811 1 1
0.6926558332194 0.679636918207945 1 1
0.927365576342675 0.909059548282983 1 1
0.818432919965196 0.804081963094552 1 1
0.730068567311054 0.717351143023387 1 1
0.870578631393653 0.854711254831535 1 1
0.784629634959265 0.769260464745896 1 1
0.665460735023949 0.653292824879104 1 1
0.888393212327769 0.870915956930397 1 1
0.909369436143759 0.892858305715477 1 1
0.787427708214112 0.77262140793827 1 1
0.785929042438237 0.770339591004049 1 1
0.690824958062001 0.677686346363861 1 1
0.586006267268405 0.575748762780394 1 1
0.811598812214347 0.797394538996948 1 1
0.73524939200784 0.719959018418115 1 1
1.13789891217404 1.11634112375882 0 0
0.702115880738623 0.690427191032062 1 1
0.815796276105512 0.801039170169471 1 1
0.824868150640661 0.809713130099599 1 1
0.86538882476606 0.850533549058176 1 1
0.965224245868769 0.947699235271417 1 1
0.877017193598915 0.859510294076049 1 1
0.918307854661615 0.89820850326786 1 1
1.07029704618264 1.04964649101532 0 0
0.798904136996197 0.784751610766662 1 1
0.821980274495006 0.806180076898028 1 1
0.699720336277184 0.68665912879439 1 1
0.682842736773538 0.670499368580523 1 1
0.724833536534268 0.710571647577001 1 1
0.72435649535395 0.710324859781701 1 1
0.699485034748651 0.686633144635675 1 1
0.657510952387625 0.645631203427958 1 1
0.802001445176536 0.785739529019264 1 1
0.696101808711241 0.681905246947642 1 1
0.77034629957052 0.755954728507211 1 1
0.685465335876679 0.671078049759371 1 1
0.782907394019279 0.76993418813603 1 1
0.783449616514815 0.769584284014458 1 1
0.731257609348318 0.71631875320089 1 1
0.789575709594345 0.775311101720004 1 1
0.69014783759529 0.678486163298318 1 1
0.768871833075713 0.751855165468942 1 1
0.623569265546293 0.61222239067562 1 1
0.925940673609307 0.909216767635339 1 1
0.726057812094366 0.711516543965392 1 1
0.879448345910251 0.863719885391599 1 1
0.887081565133322 0.868754531591544 1 1
0.727860968107651 0.71525811996118 1 1
0.756290801349601 0.742665396088277 1 1
0.670315109668205 0.65750634316355 1 1
0.709993092774672 0.695220173627625 1 1
0.79181877833988 0.777591308680895 1 1
0.749397756567252 0.735613260967508 1 1
0.742078070223508 0.728260909323462 1 1
0.722524591779883 0.709188417860332 1 1
0.868202127895773 0.850845476979085 1 1
0.800696940392527 0.785669756860155 1 1
0.855748570008621 0.840515803784903 1 1
0.700663181048504 0.689352213158137 1 1
0.757157562360693 0.744221231341887 1 1
0.790816761641305 0.775565202518488 1 1
0.795968838344147 0.778874085529762 1 1
0.752537618240203 0.737852131693558 1 1
0.609558562233693 0.598039138393593 1 1
0.905517926382204 0.888692509055705 1 1
0.730247370576914 0.715076250251684 1 1
0.697186528826208 0.684442031440902 1 1
0.792543329732028 0.778577996243057 1 1
0.703529510940585 0.691068371575267 1 1
0.872961656201015 0.857537680466231 1 1
0.908005031047954 0.891686071900619 1 1
0.903745559418332 0.885995322437119 1 1
0.802474132987249 0.788117480367126 1 1
0.830495144406632 0.814354332857455 1 1
0.92068261985698 0.904358748172243 1 1
0.636287502276547 0.623801963889434 1 1
0.828140008671276 0.813105927392417 1 1
0.789252948808148 0.775444158660496 1 1
0.897046094543935 0.879561014150268 1 1
0.853396669394141 0.838997161784908 1 1
0.940661906721741 0.922098594164662 1 1
0.908529327299543 0.891353815756044 1 1
0.716546353313709 0.703451300455079 1 1
0.641574790200686 0.630039535369518 1 1
0.945294910797432 0.927365894720794 1 1
0.841533941946126 0.824142691677466 1 1
0.648298887985644 0.6353637965505 1 1
0.746395087673501 0.732044007476227 1 1
0.791152778477768 0.775524861863982 1 1
0.901028098852876 0.885140684045164 1 1
0.848542733819529 0.832090508432389 1 1
0.713843519332499 0.699923197234364 1 1
0.735807686196402 0.721534244773975 1 1
0.834451848797582 0.819866668693398 1 1
0.742285107109083 0.728164654853427 1 1
0.836061725910366 0.820692911317693 1 1
0.556641019662163 0.546836036234725 1 0
0.734484219945902 0.723063557511634 1 1
0.881037783163397 0.865429414081394 1 1
0.708970915129537 0.695363058727923 1 1
0.550283780707059 0.541469543052453 0 0
0.788940215426657 0.7744707462287 1 1
0.722081789150024 0.707109685376623 1 1
0.800921363683171 0.785803758219477 1 1
0.783567439273028 0.768072923319394 1 1
0.595286163592729 0.583470561181122 1 1
0.807704421744717 0.793259525757493 1 1
0.894217496910149 0.878524846701977 1 1
0.871434323476066 0.85470100793954 1 1
1.00407434889832 0.986066972242742 1 1
0.882932677771326 0.866000975810817 1 1
0.763794906478994 0.749338707593346 1 1
0.949639094871647 0.931078417565052 1 1
0.804282412890642 0.789762991341708 1 1
0.925322367960734 0.907655350516912 1 1
0.769242126155199 0.754864588570402 1 1
0.851172706342624 0.833951621140207 1 1
0.842958202161632 0.827864871730499 1 1
0.858036844995905 0.840971903557773 1 1
0.890464692241886 0.873870710237542 1 1
0.860150508178091 0.845284777184842 1 1
0.750870943386346 0.737661586981453 1 1
0.658178706991742 0.646671078902467 1 1
0.785317571532865 0.770989645812739 1 1
0.735669177339004 0.722098354228167 1 1
0.814292301005888 0.799353082551083 1 1
0.815648134192612 0.800088032120444 1 1
1.05786237581049 1.03862777204529 0 0
0.834503990440092 0.817280575293886 1 1
0.94586033946308 0.92897750253044 1 1
0.728934658100515 0.715912101213564 1 1
0.751799814845113 0.738447794168601 1 1
0.933771378300988 0.917374459748765 1 1
0.615371140411332 0.603251411477678 1 1
0.960716957741792 0.942358795191929 1 1
0.819817953592571 0.804560634802251 1 1
0.675385042471244 0.663098963614818 1 1
0.7720557458303 0.758103070148601 1 1
0.715459269678997 0.702638476030882 1 1
0.667310198676152 0.655583986349367 1 1
0.796659079968693 0.782782621581428 1 1
0.796214803898712 0.780617044020777 1 1
0.747935062957961 0.73502116526082 1 1
0.870724361006785 0.852929929692744 1 1
0.989179303473494 0.971998564006108 1 1
0.713557400647471 0.699809354242964 1 1
0.850261499004519 0.833916862126203 1 1
0.706726426661361 0.693136407705297 1 1
0.981418303739287 0.963463769623883 1 1
0.802574224623015 0.787676233885989 1 1
0.669978880468373 0.656048455786387 1 1
0.675211535328662 0.662729648030701 1 1
0.80066498092113 0.786001553370244 1 1
0.87873690979777 0.861805578437425 1 1
0.698250489205065 0.68605121750701 1 1
0.742586710593976 0.729185831918419 1 1
0.82612519274771 0.810920660859867 1 1
0.925839265282337 0.908461669311731 1 1
0.761029282520177 0.74608175557328 1 1
0.654966607139217 0.64217349361426 1 1
0.747297966007764 0.733282258173846 1 1
0.783565005578263 0.769346779276349 1 1
0.76436312756601 0.750890078346007 1 1
0.923193104491839 0.90781245814687 1 1
0.671640199446711 0.659437655742917 1 1
0.698197404415693 0.686892906537182 1 1
0.894363957752035 0.876559549407497 1 1
0.733222024865065 0.719522301830982 1 1
0.958583862313223 0.941487237645745 1 1
0.707886163072648 0.694243075480661 1 1
0.665118219335477 0.652977287184819 1 1
0.91985787543755 0.901244044008681 1 1
0.721089287786927 0.708237601054076 1 1
0.859104167235529 0.843261232802819 1 1
0.886527857808011 0.871057247715464 1 1
0.964782187357728 0.945630151253245 1 1
0.845477926135998 0.829114579947903 1 1
0.677322306316181 0.665352140854346 1 1
0.678116513368719 0.665860123957757 1 1
0.853220232615086 0.838017604510341 1 1
0.855523299823798 0.840203015522959 1 1
0.726185920390894 0.712008205190174 1 1
0.858285559525306 0.842029326788241 1 1
0.877946175292082 0.862040424097601 1 1
0.737822539118875 0.723078366519484 1 1
0.933387426697204 0.916208527640231 1 1
0.760525072934239 0.746072453523497 1 1
0.682995801696429 0.670689648255683 1 1
0.856604805639711 0.840367080523675 1 1
0.708463891381966 0.694559120047252 1 1
0.867366843145094 0.849978971376224 1 1
0.708834444014784 0.697259710125271 1 1
1.04957858954065 1.0297519719239 1 1
0.896502576820203 0.878063859190474 1 1
0.697669484697735 0.685815735714767 1 1
0.83473388091708 0.819142084580149 1 1
0.853889299027387 0.837653511757252 1 1
0.611355605220273 0.599192562663821 1 1
0.821314132547297 0.805638132300342 1 1
0.769881368979596 0.75565416178891 1 1
0.81363027994139 0.798952516152715 1 1
0.809345670295892 0.792471932087573 1 1
0.666369607041118 0.655080230107279 1 1
0.8947510246909 0.879040743618246 1 1
0.891520047664411 0.875318627626717 1 1
0.715721819306689 0.702380021475148 1 1
0.918130071697431 0.900978729046716 1 1
0.782670618195596 0.769027711356225 1 1
0.852458935176314 0.836769994202149 1 1
0.78999585563253 0.775770189060871 1 1
0.780209537721193 0.764611770789504 1 1
0.770919642534009 0.756300634713315 1 1
0.643462995356595 0.63022692786191 1 1
0.787230475650273 0.772970496467293 1 1
0.820273437467978 0.804947196984414 1 1
0.816533271651973 0.801611798746368 1 1
0.817912696271009 0.800180562350061 1 1
0.883167395077471 0.866530161779732 1 1
0.794729031308759 0.780129036882169 1 1
0.842697928741011 0.826675850870962 1 1
0.805618528457105 0.791080965893435 1 1
0.499139463917429 0.490007222395211 0 0
0.672700854368993 0.660616904403662 1 1
0.8655644166816 0.849971552609707 1 1
0.937191435771068 0.92060068480479 1 1
0.804216149424328 0.788072810934828 1 1
0.937578098292562 0.921451584107685 1 1
0.870699418827448 0.854092272348591 1 1
0.896575628193987 0.879370914570014 1 1
0.663398287898845 0.651035713923026 1 1
0.779963399547147 0.765205090539649 1 1
0.762077851330475 0.747517259683851 1 1
0.920509197395415 0.903337066843412 1 1
0.672885443041983 0.660859311774956 1 1
0.885489111111422 0.869369219256281 1 1
0.584479199159937 0.573428835978012 0 0
1.01377043475048 0.995940361563829 0 1
0.72391725584625 0.710004292526004 1 1
0.774198876215366 0.75959917608767 1 1
0.7746368267032 0.760347137879112 1 1
0.800280823628262 0.786292330272013 1 1
0.788497350299922 0.773495745686417 1 1
0.817625658890072 0.802239577555175 1 1
0.735551958615205 0.722349862652786 1 1
0.825091074510281 0.811018988869893 1 1
0.684058310367234 0.671815128705898 1 1
0.679721717957594 0.668153941885007 1 1
0.671383568946934 0.65802392658058 1 1
0.731418977468659 0.716825428118651 1 1
0.675413260229342 0.662864125054164 1 1
0.716471865420948 0.703393902210127 1 1
0.800953691747974 0.785296453444246 1 1
0.617093202282963 0.606129506907753 1 0
0.686764158102455 0.674699119388529 1 1
0.64497017568026 0.632339151435034 1 1
0.562942586466015 0.552717469256353 0 0
0.669802769024465 0.657794192542219 1 1
0.878225951000898 0.861426887476908 1 1
0.753890900395742 0.740912334517213 1 1
0.931164007065152 0.914145468243419 1 1
0.883456193783563 0.867044252539895 1 1
0.635240736658344 0.623567451532947 1 1
0.695753064810611 0.683125735605213 1 1
0.844835170828235 0.828971767562983 1 1
0.877435161050599 0.863201977387083 1 1
0.926936599139657 0.910518123658357 1 1
0.844142883145751 0.828650928676417 1 1
0.655250111375209 0.64233529116224 1 1
0.733717252513088 0.720388872526192 1 1
0.754425938267896 0.740169788477702 1 1
0.662468556971249 0.650319370209368 1 1
0.780086856097455 0.764407624102568 1 1
0.83616693073972 0.82142853009227 1 1
0.761128407482305 0.747385961213341 1 1
0.887213835181068 0.871063878023481 1 1
0.711928327034163 0.699651428966886 1 1
0.781384227811725 0.767126119876758 1 1
0.768713085278157 0.754366395946379 1 1
0.752915119625806 0.737955210929264 1 1
0.84419806596552 0.829537078884064 1 1
0.882338262026727 0.864974446848452 1 1
0.794115940644814 0.779326346171777 1 1
0.876509550363648 0.85782069875998 1 1
0.958247456320745 0.939329957529788 1 1
0.811353337877512 0.797263350574554 1 1
0.805692990242522 0.788357928993445 1 1
0.828602988755258 0.814041363050628 1 1
0.945127149138408 0.928267684985358 1 1
0.938568774003642 0.920559394466125 1 1
0.7861449324362 0.770761529533388 1 1
0.792334522309416 0.778567309564156 1 1
0.767599716559048 0.752779777754511 1 1
0.825687724094185 0.809903150614778 1 1
0.831116443460648 0.815725806656062 1 1
0.760187968495494 0.745445865075236 1 1
0.967520492182382 0.948682714233602 1 1
0.856489146922046 0.840898814861082 1 1
0.76202599229851 0.746859941179482 1 1
0.71428124254241 0.701947003974917 1 1
0.838181063313045 0.823824442485411 1 1
0.804012292194002 0.789337431902981 1 1
0.85452508844573 0.839277051806165 1 1
0.786132678243416 0.770957671089014 1 1
0.826677670803818 0.811939276348622 1 1
0.85742329520191 0.84165092854966 1 1
0.757460372564018 0.743579434087948 1 1
0.788387055194773 0.77431108197007 1 1
0.76229089871372 0.747316292642942 1 1
0.744849303735309 0.731774136107577 1 1
0.907028236106279 0.89021490404716 1 1
0.692736717546142 0.678629083186989 1 1
0.871983499901389 0.856454288740152 1 1
0.833554564337337 0.817158814092228 1 1
0.750131848076454 0.736339107406018 1 1
0.745439929701011 0.731908114274971 1 1
0.525354036997062 0.515644656167939 0 0
0.899312670251841 0.881845157184363 1 1
0.770394080631124 0.756281290483022 1 1
0.696834997478351 0.683654155258241 1 1
1.00365417906377 0.985658166434272 1 1
0.862521396080163 0.846608595640487 1 1
0.874995833547665 0.856354849197605 1 1
1.03349558584196 1.01403445645849 0 1
0.701546275023348 0.687458721133206 1 1
0.773656023447282 0.760078512285602 1 1
0.999441111591844 0.981446027609595 1 1
0.944051596132634 0.92641851662017 1 1
0.822962243112009 0.807320651393909 1 1
0.713511584066745 0.700182380219031 1 1
0.649721567036202 0.638341583056435 1 1
0.965997433013634 0.950213409697665 1 1
0.901708856042215 0.883664948399401 1 1
0.919560214619418 0.901892492379357 1 1
0.914461496400725 0.89703483254304 1 1
0.697193289180903 0.684418941545806 1 1
0.955293906286873 0.937062022556746 1 1
0.713194608148896 0.69975719843271 1 1
0.712211749047177 0.700514602729816 1 1
0.685911656199879 0.673417499828986 1 1
0.644812768772011 0.631578735851943 1 1
0.799271802811171 0.783703996899409 1 1
0.897702312392548 0.880397866344524 1 1
0.916644767635974 0.89896771042335 1 1
0.784679088091523 0.770296690858472 1 1
0.808432226074158 0.7927049337917 1 1
0.585097897321276 0.575020623347367 0 0
0.882722669794917 0.867286664926211 1 1
0.730233595094339 0.716380767006478 1 1
0.729027048452105 0.715878442694859 1 1
0.861709796549751 0.845758378726204 1 1
0.756639632750692 0.74199902293601 1 1
0.691649632850926 0.677742654800017 1 1
0.707566877453913 0.694047776487779 1 1
0.71990954783793 0.706303721224324 1 1
0.962723122637411 0.944427828163215 1 1
0.810067453317038 0.793006469047839 1 1
0.769139090299332 0.752522574819959 1 1
0.692737481815427 0.680655247994074 1 1
0.740917683649433 0.727430270326268 1 1
0.81140655277369 0.795669536451499 1 1
0.825198603574948 0.810233957372827 1 1
0.763105434460181 0.749527463732574 1 1
0.821735566769109 0.807721658147925 1 1
0.836701407081898 0.820402595405559 1 1
0.879361060286725 0.862537091634649 1 1
0.819392593368279 0.804687958204488 1 1
0.79800801186364 0.783479335929049 1 1
0.589712359390452 0.578444104951315 0 0
0.730008881192635 0.716197519510089 1 1
0.890761845546936 0.875787279398043 1 1
0.765215113410165 0.750800138461606 1 1
0.822729143418038 0.806901013421808 1 1
0.53674504608332 0.527028645225776 0 0
0.666529544277225 0.654744304926279 1 1
1.00770336434256 0.990455589373628 1 1
0.860167767027321 0.845121730572251 1 1
0.962143315651631 0.945637593342158 1 1
0.769290072856187 0.754212240986837 1 1
0.923338680430361 0.907134965411718 1 1
0.767663303634871 0.753372657695362 1 1
0.865032663588792 0.84930405207971 1 1
0.686435859468621 0.67346985291817 1 1
0.853153027366375 0.837720946777597 1 1
0.805099245966323 0.791426544540731 1 1
0.897859436781508 0.881736875695681 1 1
0.842420528994996 0.827203454043441 1 1
0.674417360620292 0.662137039357828 1 1
0.818289226394749 0.803466803794023 1 1
0.744874872370103 0.731655276813668 1 1
0.671928278960616 0.65860885303594 1 1
0.757521615003757 0.742068194884142 1 1
0.911205602681882 0.894746772366529 1 1
0.713427801729148 0.70110426802447 1 1
0.711778886422695 0.699173350495416 1 1
0.737377578326872 0.724466663358141 1 1
0.820737566094766 0.806535940657907 1 1
0.733943274396199 0.719485328843401 1 1
0.624511134138304 0.612969859624443 1 1
0.847343294109169 0.831141966122384 1 1
0.698431356447332 0.685439007685815 1 1
0.838287324048646 0.822596135687015 1 1
0.791781814690533 0.777878888312597 1 1
0.828999215186635 0.814540182986579 1 1
0.62252294818235 0.610074138705484 1 1
0.889977717572793 0.872028945580109 1 1
0.799858916896143 0.784552881097931 1 1
0.793858473660202 0.778551216758053 1 1
0.871856299943751 0.855892190275435 1 1
0.782705585557416 0.769771578163405 1 1
0.785074569433863 0.770706693609777 1 1
0.900862786881823 0.883770469050086 1 1
0.926538850968715 0.907911298336579 1 1
0.728963067107321 0.715308696861245 1 1
1.01569193160202 0.99620445845768 1 1
0.748891531335488 0.73153966320843 1 1
0.799736846690223 0.783706629133269 1 1
0.744713076742389 0.730092524935278 1 1
0.651306209823005 0.638633810271638 1 1
0.783382809496265 0.769953808074214 1 1
0.802633740160578 0.786714322242637 1 1
0.771389047013819 0.757355563947827 1 1
0.83082297007018 0.816138470018228 1 1
0.755741187373379 0.741886883165363 1 1
0.720288033281674 0.705809759276162 1 1
0.732607436321387 0.718109422691577 1 1
0.786591609294366 0.770913340197993 1 1
0.852190267870485 0.836117961023714 1 1
0.692155133322963 0.678566913383385 1 1
0.915695682908442 0.89781054614444 1 1
0.699061039375582 0.686556735351609 1 1
0.719324882334262 0.705955794194487 1 1
1.0395657972686 1.02104909195634 0 0
0.87405344559738 0.857482747562632 1 1
0.808787191370254 0.793771791783984 1 1
0.851498480938529 0.835902886418933 1 1
0.62687576870046 0.615522345399165 1 1
0.808109897682328 0.793781692984318 1 1
0.812277611169931 0.79590360466706 1 1
0.872861220156199 0.856671312943252 1 1
0.808003350808352 0.793696549753166 1 1
0.940478090262279 0.920918017738155 1 1
0.693884132305265 0.681094916661651 1 1
0.748408290215428 0.73369224323878 1 1
0.771873530714842 0.756825635835818 1 1
0.802951438987683 0.788651854045915 1 1
0.741311889052947 0.727344167140099 1 1
0.741090583195368 0.727350679995438 1 1
0.966079110360805 0.946782548486608 1 1
0.720172389480217 0.707798780910615 1 1
0.925706307315336 0.909251983838931 1 1
0.873891598214249 0.857931218311196 1 1
0.680653153118005 0.667398927798193 1 1
0.686034693439922 0.673693406929505 1 1
0.909763913189719 0.891873739561242 1 1
0.676272141504581 0.663341213152671 1 1
0.898905338039316 0.879557593223284 1 1
0.846381963428913 0.831204249323283 1 1
0.615909117388654 0.604828985506753 1 1
0.751866820401181 0.737776401781845 1 1
0.848483765543703 0.832498694891553 1 1
0.758910527508338 0.74442128587315 1 1
0.851759853249893 0.836438293537236 1 1
0.560110935942372 0.54901072650327 0 0
0.918302606328969 0.901398015205816 1 1
1.0587879652992 1.03832072803131 0 0
0.820038732839815 0.805913298986016 1 1
0.940823518750332 0.922490966792308 1 1
0.931803562907726 0.914125546895258 1 1
0.618110094413405 0.606655210783836 1 1
0.620606397346852 0.609687650772123 1 1
0.522999257781208 0.513980973814172 0 0
0.782861526536954 0.769011743470545 1 1
0.765170878441599 0.749523712986579 1 1
0.842578712168146 0.827325197137538 1 1
0.736966174122815 0.724045321947028 1 1
0.785179099803838 0.771213882334486 1 1
0.765427561047544 0.750328226210762 1 1
0.641553474718045 0.628648624865649 1 1
0.742954411312693 0.729292932311744 1 1
0.779345390232909 0.766085600387753 1 1
0.971740614643098 0.953004275685146 1 1
0.940366304099848 0.923235420747831 1 1
0.645399528994514 0.633941528476344 1 1
0.766942908007549 0.751663962827983 1 1
0.705260575846952 0.691392997931607 1 1
0.799695386417756 0.783929253489196 1 1
0.795615519684421 0.781279401405107 1 1
0.900650773253537 0.88458440738637 1 1
0.80094973298928 0.78458949868647 1 1
0.793254228079716 0.778654234248233 1 1
0.687590104982727 0.675040557787716 1 1
0.755797563095082 0.743009610602155 1 1
0.741081281056271 0.726759989758187 1 1
0.803857861204966 0.789527629231125 1 1
0.939147863087849 0.921758538897648 1 1
0.76921628147056 0.756053315541061 1 1
0.956391521341141 0.937573444666312 1 1
0.741454290955339 0.727046780024594 1 1
0.836478320350719 0.820444690232129 1 1
0.890169113574079 0.875522216332265 1 1
0.556354064219744 0.546669727617269 0 0
0.692911599552476 0.680404022138837 1 1
0.85424467945356 0.838455150251685 1 1
0.894595075478226 0.877632796852178 1 1
0.758014168926451 0.744064123698184 1 1
0.666392691453136 0.655489255395661 1 1
0.900280310748008 0.883543870583931 1 1
0.791504778391857 0.777001708603137 1 1
0.679587247296363 0.667523071773577 1 1
0.729364273212182 0.715798703590178 1 1
0.694152697268498 0.680037073817937 1 1
0.862653152305804 0.847568847989246 1 1
0.68056768628876 0.668310007678993 1 1
0.755977783577793 0.743028543240434 1 1
0.687184910144444 0.674758703472651 1 1
0.739070061129763 0.726445737771311 1 1
0.650838018246783 0.638539301288989 1 1
0.839028261536424 0.823060165520261 1 1
0.777177532618955 0.761871460093245 1 1
0.915224627744022 0.898248360977211 1 1
0.68609301143369 0.674289300635628 1 1
0.662627579594728 0.650813444800899 1 1
0.826861713938491 0.811616904400293 1 1
0.85532022030942 0.839009162430027 1 1
0.74671011669672 0.733777494916602 1 1
0.660383823377312 0.647945870546577 1 1
0.984271264378418 0.965977107067116 1 1
0.534122460982186 0.524750625758792 0 0
0.788549267361216 0.775493604601246 1 1
0.975512684024564 0.957742088957622 1 1
0.799238524664317 0.784195389890789 1 1
0.751512246659844 0.737062110698605 1 1
0.765209375839348 0.750078527995567 1 1
0.748809981810648 0.734980452188416 1 1
0.997176769145609 0.979302296754565 1 1
0.880360900314756 0.863531140934973 1 1
0.828880274171813 0.814474350742288 1 1
0.978346406746868 0.960762422767266 1 1
0.893487991016476 0.876106198837456 1 1
0.888263328580665 0.871781438890728 1 1
0.74834583466355 0.735390209959632 1 1
0.801991224886894 0.786621885483077 1 1
0.865971302478875 0.850784105011573 1 1
0.753646367362505 0.740347871354444 1 1
0.917109448721332 0.898984923148881 1 1
0.654334047952623 0.642112034899951 1 1
0.675335992406065 0.66205616195845 1 1
0.869042950531333 0.852540892474097 1 1
0.947406506483232 0.929363563773097 1 1
0.774117532309874 0.758508843250387 1 1
0.734977464678989 0.719877052552594 1 1
0.774157513293947 0.761599852538448 1 1
0.702444024969916 0.688152837119833 1 1
0.674913953429114 0.662823792008286 1 1
0.674841892985392 0.663257602479971 1 1
0.799464050102766 0.785096753931669 1 1
0.794177659835907 0.780717197706135 1 1
0.68721208780373 0.673257551792651 1 1
0.634608799005901 0.622987613501984 1 1
0.864286412309149 0.847586225070039 1 1
0.805661188658526 0.7901864850612 1 1
0.788178292161328 0.772256682605385 1 1
0.963537404294541 0.945814000980331 1 1
0.859992444318179 0.843928032920925 1 1
0.822165760479665 0.806212445978931 1 1
0.743114717046965 0.728402483692248 1 1
0.751855586026389 0.737733611866135 1 1
0.71273214711211 0.699926902660487 1 1
0.749233144099648 0.735458506165989 1 1
0.897212663723989 0.880075179950199 1 1
0.893036031369263 0.877488330366111 1 1
0.769181621159595 0.755118242072052 1 1
0.871312568631584 0.855422035225685 1 1
0.803555228009628 0.789976684995175 1 1
0.669323787250153 0.656982411459919 1 1
0.797640458697432 0.783031925711403 1 1
0.960227225500478 0.941161226216192 1 1
0.554710464749648 0.544035546197626 1 1
0.85625134919563 0.841384849892116 1 1
0.726447950111406 0.711335914675784 1 1
0.707401063865588 0.693539387351641 1 1
0.882332235370736 0.867674809466632 1 1
0.728381057468151 0.714616738814247 1 1
0.623761950584843 0.612436527875916 1 1
1.04395701789697 1.02580079497475 0 0
0.859574638834834 0.843721661940515 1 1
0.765987472891299 0.75246952005081 1 1
0.843254053154791 0.82838494617837 1 1
0.731877511460895 0.718347102191445 1 1
0.814601592778699 0.797334964516737 1 1
0.97322577838646 0.955324458232727 1 1
0.873722157397465 0.85699507716112 1 1
0.771816384845101 0.758583315956936 1 1
0.526900266417299 0.516032483080415 0 0
0.874569443087458 0.858541056229029 1 1
0.868465196579428 0.851787557372629 1 1
1.00956009415894 0.990188920049599 1 1
0.668609381327779 0.656475233403175 1 1
0.840305452009602 0.823029236401768 1 1
0.89536920190337 0.877666578089577 1 1
0.929825810977006 0.911833613873259 1 1
0.65509608346616 0.643232897269662 1 1
0.647808089530938 0.635379989413288 1 1
0.862941172009943 0.846152239766902 1 1
0.711844993249633 0.698219240855083 1 1
0.551478786671944 0.538791468115636 0 0
0.547737512576504 0.537542016180695 0 0
0.988460570531036 0.970464920545644 1 1
0.809433124274148 0.794825184531692 1 1
0.80258581454591 0.788259614409028 1 1
0.939139445558164 0.920142085243588 1 1
0.947620461551906 0.927770681394295 1 1
0.800951467788016 0.786574202506638 1 1
0.817215507648249 0.800959277883861 1 1
0.723562358984477 0.709722102886909 1 1
0.872855561151498 0.857482383219534 1 1
0.665500751971358 0.652329257824503 1 1
0.644572146834383 0.633372252126006 1 1
0.754889476194571 0.740329178976959 1 1
0.662191889331753 0.650381453154781 1 1
0.722215425960634 0.709469865702497 1 1
0.696178900324445 0.682263015178548 1 1
0.978638625412822 0.961257904775103 1 1
0.8139564047114 0.799261621546732 1 1
0.846157360232878 0.830469680191812 1 1
0.813415562978233 0.798093703758127 1 1
0.785332266499577 0.769283222779733 1 1
0.868837708570917 0.851526488849987 1 1
0.859377678279198 0.843899703964166 1 1
0.908229072933223 0.891839796686543 1 1
0.628044563092604 0.61495418263495 1 1
0.852391865661444 0.83547527526678 1 1
0.783020231294065 0.769769752903868 1 1
0.735225440866197 0.721155686341363 1 1
0.832472700251647 0.816353167896684 1 1
0.84244333335497 0.827356146332891 1 1
0.81311584434567 0.796048676437508 1 1
1.0001941668618 0.981978618307123 1 1
0.605531388046663 0.593853107040261 1 1
0.863764470490877 0.848739111795581 1 1
0.805937938100802 0.79042421542262 1 1
0.735486865682053 0.723208825138951 1 1
0.879115718209859 0.863797216005586 1 1
0.74987195511231 0.735055610526316 1 1
0.641103025121499 0.628661269402291 1 1
0.963421887301645 0.946467974432611 1 1
0.808732501158637 0.793392995586794 1 1
0.727027615170337 0.713750985301254 1 1
0.74758685060784 0.733430766923231 1 1
0.77563060428936 0.760701224587535 1 1
0.902747526127017 0.886898784671986 1 1
0.816551233450502 0.802155306930556 1 1
0.848829254169966 0.834121009282538 1 1
0.962200803642531 0.944190890581843 1 1
0.758183483092046 0.744938195947314 1 1
0.752770068269172 0.739104984199227 1 1
0.789831728213794 0.774891215701469 1 1
0.848892720143921 0.83435088386632 1 1
1.16782685053304 1.14686971986659 0 0
0.889612955037186 0.873407911203107 1 1
0.703738623880766 0.689669843523463 1 1
0.784103479120911 0.768258255349787 1 1
0.722176729941764 0.708558069775601 1 1
0.669897602420374 0.658074701189012 1 1
1.15073129850911 1.12806483441946 0 0
0.714419142552873 0.701895729624942 1 1
0.765206756315277 0.750715514721873 1 1
0.793742992031505 0.778811522869621 1 1
0.794777773370652 0.779958897906148 1 1
0.90275964494346 0.887034725115335 1 1
1.01753595213402 0.998324533168096 1 1
0.750078784851151 0.73737028737321 1 1
0.791249250744994 0.775959679272756 1 1
0.625805498902729 0.614864351922804 1 1
0.782640069846166 0.767000244829179 1 1
0.687534317691627 0.673975764012925 1 1
0.803516057649259 0.789644722222752 1 1
0.593236666563747 0.583497123949879 1 1
0.730846601788352 0.71811897757353 1 1
0.823967048975058 0.807909657564861 1 1
0.585646512501379 0.573407495085122 0 0
0.807857021245043 0.792170537209707 1 1
0.851958350744161 0.837400311737793 1 1
0.777293645269386 0.762389969796158 1 1
0.619537602834734 0.607297980835267 1 1
0.715686944295395 0.701254250616442 1 1
0.924920710523568 0.909290087586005 1 1
1.09238178645351 1.07116891904246 0 0
0.764752602719479 0.750675230531833 1 1
0.644073744481655 0.631287893478834 1 1
0.898385737772304 0.880679518323377 1 1
0.755166146495509 0.73986322245842 1 1
0.810531030888274 0.796535236885231 1 1
0.717883722562414 0.704928037671238 1 1
0.883177446630801 0.865646933505612 1 1
0.653244886509799 0.642213568376666 1 1
0.895246919568351 0.878598212005941 1 1
0.840921230473399 0.82592027049502 1 1
0.783024013760018 0.766746769183495 1 1
0.783095757857738 0.76791019227334 1 1
0.810683718823528 0.795842818941258 1 1
0.586218007802787 0.575853316907673 0 0
0.777755375987951 0.763535064446382 1 1
0.755570363354556 0.74045559153585 1 1
0.85776797173458 0.840864284617923 1 1
0.84990473139294 0.834215531234733 1 1
0.871935494356306 0.856547995984588 1 1
0.887814643109597 0.87153345066832 1 1
0.841297273853795 0.825128058712684 1 1
0.751441209322195 0.737112608492707 1 1
0.810045422298192 0.794757138117234 1 1
0.87548908163567 0.858338625290679 1 1
0.74605385818863 0.733766483212884 1 1
0.898481766635908 0.879479696351999 1 1
0.75777717746718 0.743546097607384 1 1
0.822486667585503 0.808165464104774 1 1
0.621934306373964 0.61058486634183 1 1
0.801168178907683 0.785565377021141 1 1
0.862179329895408 0.844641649230611 1 1
0.907132856715725 0.890403494471026 1 1
0.703633695748618 0.690661758692574 1 1
0.712218514830617 0.698681235244264 1 1
0.826372304881344 0.811250382835877 1 1
0.893214198933483 0.87605890727217 1 1
0.909315182594378 0.892900940880604 1 1
0.792384211054541 0.778674051060081 1 1
0.791742497220957 0.777913181005271 1 1
0.861842055714583 0.846054677360213 1 1
0.622419131923857 0.610600843425351 1 1
0.852971931620542 0.83799671530947 1 1
0.707707491640231 0.694425349341894 1 1
0.821531622762461 0.805905942026832 1 1
0.814372520745654 0.799649958022479 1 1
0.893795185602418 0.875978042565216 1 1
0.721549023805381 0.708598807022052 1 1
0.880633910209615 0.863460837999362 1 1
0.935657686323612 0.918884964777267 1 1
0.80787043940504 0.792730850554509 1 1
0.779435851617763 0.766053763919144 1 1
0.72627070350889 0.71323097427375 1 1
0.995478251488313 0.97650747883198 1 1
0.80681589964332 0.79222165383217 1 1
0.912437803095373 0.897108096908788 1 1
0.960228631576418 0.943945344637405 1 1
0.924402915902638 0.907637532150057 1 1
0.762712313908901 0.747562982641829 1 1
0.831818690415415 0.817633986537046 1 1
0.621646026068272 0.609314949506868 1 1
0.930507372165328 0.913037172830088 1 1
0.770681001876957 0.757821836965533 1 1
0.784296511461791 0.769976733552254 1 1
0.871398964011641 0.854600155566362 1 1
0.766226472017832 0.751848845222139 1 1
0.770668405581509 0.756949806160466 1 1
0.709272302126839 0.697675518379422 1 1
0.869661757849847 0.853548158922282 1 1
0.885038688018973 0.86879928836775 1 1
0.685697726491797 0.672314936942302 1 1
0.954699760300307 0.937360467993518 1 1
0.75963846835256 0.746569437112002 1 1
0.857200711296753 0.84159060445919 1 1
0.548356882049766 0.538197935046362 0 0
0.670384337986493 0.657028914721417 1 1
0.871856269776181 0.854838177189186 1 1
0.828270806792012 0.811416025950285 1 1
0.507014937095514 0.498324127295381 0 0
0.851254032284353 0.83439414916759 1 1
0.693631301957347 0.680159434173722 1 1
0.78560942047402 0.770692464456907 1 1
0.753209144371204 0.739865144799965 1 1
0.884673411382469 0.867096799119535 1 1
0.654551639421335 0.640805710780321 1 1
0.672813281404829 0.660875915336413 1 1
0.925276183914313 0.908114241228984 1 1
0.803641956264459 0.788782116193385 1 1
1.09621986817151 1.07674351740779 0 0
0.759159885773934 0.746511413267608 1 1
0.892940471038278 0.877939049486424 1 1
0.78810578793744 0.772834190367244 1 1
0.752656074919086 0.738752299486332 1 1
0.7857362315173 0.771048002918215 1 1
0.719773928290928 0.706840397382992 1 1
0.766325297627642 0.752275521363903 1 1
0.798701850151564 0.78497110944946 1 1
0.48887412233696 0.479202914521573 0 0
0.865374234674541 0.850277989252132 1 1
0.601964307264593 0.590226750949065 1 1
0.764723072209399 0.750680103205193 1 1
0.674471195859943 0.661185594373696 1 1
0.657241648416525 0.646412006098904 1 1
0.824525958678579 0.810192617331489 1 1
0.835682678295528 0.820812630041147 1 1
0.86365948795737 0.846748945064046 1 1
0.933674875216125 0.916857999749542 1 1
0.737083728354818 0.723435155453846 1 1
0.648960814167335 0.636500378458471 1 1
0.853988870454167 0.8362765270466 1 1
0.985529833560631 0.965902834273389 1 1
0.8239684719699 0.80819187251416 1 1
0.84561937837993 0.829615120718746 1 1
0.768620177467559 0.753183793633323 1 1
0.870098980595474 0.854008677628729 1 1
0.959348949844464 0.94203714059082 1 1
0.853184732919779 0.837494575413606 1 1
1.02960460668066 1.01093642571873 0 0
0.762054907053856 0.748395145682578 1 1
0.74682038656052 0.733147957809647 1 1
0.873218450443397 0.856788155513798 1 1
0.768633696029205 0.754780114367933 1 1
0.919903617845237 0.903579908857953 1 1
0.963364971703002 0.944462064034962 1 1
0.592712382914366 0.58132826406746 1 0
0.881175267190596 0.862526614242089 1 1
0.829187214306067 0.814002579930857 1 1
0.902220399373505 0.886533561466182 1 1
0.739934739613555 0.72643758552514 1 1
0.67199935792238 0.659703636785128 1 1
0.877618337814204 0.861237981337952 1 1
0.807622570239529 0.793050136752838 1 1
0.77221191148898 0.75871338918944 1 1
0.672560284078138 0.660577947757129 1 1
0.720334750152755 0.705766750856915 1 1
0.87878229983463 0.862198262604331 1 1
0.755146816364549 0.74104353166265 1 1
0.938558696456332 0.920188822356315 1 1
0.715318458124725 0.702712441290086 1 1
1.02127195677125 1.00127596468509 0 1
0.874673366135007 0.858179648979448 1 1
0.817544068974945 0.801092652327704 1 1
0.862299615977449 0.84696999904056 1 1
0.748056422519082 0.734750437170648 1 1
0.886668443879357 0.871425439276417 1 1
0.77729432784428 0.762944714875905 1 1
0.738805431978449 0.724833135570708 1 1
0.81418115818713 0.799373282314288 1 1
0.548712611694341 0.538162511577802 0 0
0.729511549814808 0.716389908463681 1 1
0.829744618857145 0.814884427333153 1 1
0.977424045703134 0.959804749277019 1 1
0.795426082015988 0.782860413674591 1 1
0.921460078770401 0.9042949305645 1 1
0.885068263166127 0.869097191332945 1 1
0.752200957101443 0.738183138822979 1 1
0.769884702699078 0.755102211366313 1 1
0.736201764624697 0.723762411714575 1 1
0.803025126463532 0.789489781236481 1 1
0.592362275295308 0.580957858057454 0 0
0.820692507042814 0.806148821434381 1 1
0.712283778429424 0.699885748639962 1 1
0.839755272372159 0.82377287556245 1 1
0.966326717618458 0.948534451885036 1 1
0.786569428252858 0.772271250959249 1 1
0.652222756493851 0.639288003015248 1 1
0.803712626629316 0.788514711380749 1 1
0.835193972844245 0.81830783005383 1 1
0.706101391087612 0.693185969984391 1 1
0.69709606685565 0.683788083099197 1 1
0.878359947808772 0.862020009435447 1 1
0.892546196796357 0.876518235055806 1 1
0.68732968531843 0.673700526513819 1 1
0.770232303202204 0.756185549669974 1 1
0.987178884202108 0.968328031023511 1 1
0.758696042571727 0.745244052992979 1 1
0.838816671405281 0.823181588620851 1 1
0.869207792346965 0.853708816953779 1 1
0.681885466380765 0.668497997070176 1 1
0.733200254881011 0.719546167488073 1 1
0.925716170666083 0.909463425528952 1 1
0.783898073429925 0.769389293523832 1 1
0.742236151714958 0.727245489392932 1 1
0.747787200996874 0.733174751251196 1 1
0.753057200557138 0.73951026212342 1 1
0.868417344028913 0.851929646894994 1 1
0.82671743241264 0.811210500382682 1 1
0.89699260702185 0.880309322101599 1 1
0.691461854274135 0.678658649284675 1 1
0.714278681016741 0.700153853450372 1 1
0.72887856470495 0.715535399251911 1 1
0.697307008948359 0.683918112101791 1 1
0.815436121510829 0.800546721966865 1 1
0.83534937808636 0.820223423889417 1 1
0.848363421771302 0.832690575562473 1 1
0.816590159147903 0.800327427273482 1 1
0.838864694341564 0.822611560035961 1 1
0.894842597538009 0.877854155198962 1 1
0.8951455625115 0.879681081271283 1 1
0.878749822882973 0.862044547562042 1 1
0.813528897095908 0.798027610791464 1 1
0.838336895810116 0.823583492364887 1 1
0.671613715691597 0.656676115086379 1 1
0.8057600523625 0.792770014075151 1 1
0.70602409068586 0.694070959693963 1 1
0.663096437869534 0.649757978298436 1 1
0.859072153066556 0.842452593920181 1 1
0.969381945067365 0.951286350520855 1 1
0.721386040131508 0.70835683936437 1 1
0.652743265236286 0.641536676135297 1 1
0.767756127592214 0.754270473705175 1 1
0.820066903988591 0.804863277405181 1 1
0.883066263545615 0.864898760195743 1 1
0.791859431424927 0.776012517736881 1 1
0.652394703264098 0.640460187120364 1 1
0.755757927147002 0.74119174939399 1 1
0.725356949111329 0.71069423317326 1 1
0.845577192047314 0.829885686177891 1 1
0.708952644725337 0.69655459583305 1 1
0.892432274834834 0.874321628210534 1 1
0.916462056486497 0.898174888018616 1 1
0.966603357470192 0.947801621660298 1 1
0.876885956583694 0.860979320988033 1 1
0.810872633345764 0.797475454626772 1 1
0.855113223658668 0.840612086479089 1 1
0.759441697713208 0.746281918088956 1 1
0.788840986398566 0.775884359119453 1 1
0.876255428674926 0.859677814913574 1 1
0.633944151625065 0.621827258710227 1 1
0.935775073409646 0.919261032025878 1 1
0.816193546747306 0.800423626521412 1 1
0.755310183640754 0.741247832953984 1 1
0.980177405285059 0.961271795244944 1 1
0.897422612221768 0.880722419783411 1 1
0.718306639308101 0.70506971377695 1 1
0.933423726800306 0.915447559836899 1 1
0.918885725371745 0.900915902114144 1 1
0.840098826581002 0.823259334174265 1 1
1.02982543115775 1.01096268543896 0 0
0.78240694853173 0.769128079607149 1 1
0.787434574258978 0.771044848401952 1 1
0.791731586321434 0.776591304615432 1 1
0.82933255475109 0.814479082736246 1 1
0.719695094457475 0.704802141276357 1 1
0.709551528852257 0.696153523461304 1 1
0.706203272469285 0.692539907751764 1 1
0.769377111177588 0.755377216402719 1 1
0.71821600557429 0.703791899559845 1 1
0.815039916916002 0.798417770172061 1 1
0.863744476981437 0.847322289859114 1 1
0.797041389986538 0.78071072507587 1 1
0.805309477025006 0.788706043334588 1 1
0.73091731659374 0.715663725011398 1 1
1.04890444618711 1.02884868416699 1 1
0.851985657615513 0.836073983747409 1 1
0.91212273245444 0.893092650116668 1 1
0.844653225968341 0.82895233884141 1 1
0.810925525625334 0.795928905803477 1 1
0.690799840921571 0.676664446227816 1 1
0.851080814409367 0.83361106017134 1 1
0.902087621425075 0.886514509151071 1 1
0.787768803873837 0.773484308498917 1 1
0.795390740934162 0.782381561759151 1 1
0.839472772332149 0.824563892842742 1 1
0.706151222400749 0.692623742240925 1 1
0.735992454047427 0.72270556839145 1 1
0.81674863860165 0.801835587278068 1 1
0.696065793699584 0.682826956150858 1 1
0.733722493369446 0.720452175195219 1 1
0.875932791505629 0.859039010135713 1 1
0.768738879459752 0.755398146301083 1 1
0.707461166630848 0.692896404628704 1 1
0.745911660059519 0.732168300611228 1 1
0.804827462913559 0.789985411187914 1 1
0.967687320669109 0.949713124591645 1 1
0.805808149873528 0.790691660081513 1 1
0.806631442015348 0.79117389233912 1 1
0.722679467283394 0.708577793007438 1 1
0.801574459411782 0.784700986878322 1 1
0.736917747236351 0.722284036798931 1 1
0.724715280730693 0.711873810921552 1 1
0.928292754352956 0.910556290675174 1 1
0.678152152377448 0.665462539158723 1 1
0.775117634115726 0.762076903030151 1 1
0.725849015083003 0.711294279276024 1 1
0.805228312644176 0.790426019923241 1 1
0.688146171965905 0.6754196723079 1 1
0.865919893262855 0.850064270069282 1 1
0.769782466628062 0.755753774106626 1 1
0.633601237355534 0.621310462122505 1 1
0.74696125867876 0.732088378641669 1 1
0.713217694827371 0.698279736823116 1 1
0.70963624622185 0.696908969171218 1 1
0.819627588739839 0.804954612865913 1 1
0.750069048177269 0.736787441767571 1 1
0.67545439116027 0.663247097321636 1 1
0.771663561816124 0.756481635572514 1 1
0.740641027416401 0.725776825440445 1 1
0.879592390993034 0.863371971146524 1 1
0.827279274207227 0.811187338364159 1 1
0.96270618224587 0.942269395810558 1 1
0.874886777363423 0.859570635218085 1 1
0.705544827116634 0.690093056364449 1 1
0.815163318169311 0.798591819735055 1 1
1.04338787877733 1.02136118011229 0 0
0.736597327045479 0.724558677019661 1 1
0.905388519905422 0.888201725130957 1 1
1.00734988855803 0.988824779483772 1 1
0.857616323721366 0.842123689012293 1 1
0.629737145673359 0.618449190594835 1 1
0.774993069518541 0.76093346922095 1 1
0.963229652248672 0.945273623148108 1 1
0.813656027698603 0.79827745370816 1 1
0.821203548369242 0.805813065439537 1 1
0.659046527277954 0.645679278871571 1 1
0.917283940530963 0.89901676761023 1 1
0.679600518584089 0.667787654570916 1 1
0.706663206229893 0.693760650274115 1 1
0.829699552650197 0.815581182334362 1 1
0.797091696650115 0.781536682358471 1 1
0.835060123319041 0.820630135261003 1 1
0.864628407609561 0.846938887518941 1 1
0.747409496210555 0.732615296858357 1 1
0.82398339849476 0.809954693050586 1 1
0.734528218953811 0.72088591432806 1 1
0.669114548104172 0.656771399769858 1 1
0.769678631539097 0.755474610248008 1 1
0.860558317015544 0.84254749948387 1 1
0.935892350644451 0.918717376033615 1 1
0.908541813144907 0.891676283715105 1 1
0.873134668045643 0.854032075549675 1 1
0.666033974895559 0.655208526620612 1 1
0.845785481754604 0.829304160156985 1 1
0.854047724614618 0.838785316736117 1 1
0.719536326644958 0.706641505910018 1 1
0.836422992986161 0.820402116076197 1 1
0.783489285018867 0.767931714510762 1 1
0.856983968152917 0.840118285923131 1 1
0.874791084242613 0.859610483913879 1 1
0.813001716911073 0.796462240017394 1 1
0.792646509435685 0.776876573577237 1 1
0.944019769349975 0.925869331129988 1 1
0.719804940216148 0.706956888183284 1 1
0.541355196425966 0.532055799046052 0 0
0.702438121943379 0.689798413712325 1 1
0.89359674829551 0.877205189886649 1 1
0.846549977370808 0.832124824337578 1 1
0.806846629407816 0.791288709296647 1 1
0.801555911176724 0.787244234390711 1 1
0.91601612940975 0.899741430088356 1 1
0.845069535086516 0.82866844864727 1 1
0.785451425305827 0.770693681073085 1 1
0.77685146498783 0.763013927920489 1 1
0.686910540786917 0.673334411489434 1 1
0.69584365554141 0.68459832368893 1 1
0.911694824962987 0.895548119025936 1 1
1.04881915700931 1.02855896317884 0 0
0.773532097420016 0.75908591240467 1 1
0.885757776308218 0.8682796885613 1 1
0.728920307742882 0.716235648364569 1 1
0.754036758964567 0.739326259608079 1 1
0.714190785999743 0.701162907123221 1 1
0.733532712622448 0.720927236298403 1 1
0.933178369836547 0.916663210150086 1 1
0.748509811117434 0.73463032316586 1 1
0.822979277708221 0.807085615665823 1 1
0.87696168771451 0.860471980724366 1 1
0.75453073164381 0.740851251973729 1 1
0.996352811304297 0.976680583738281 1 1
0.731771190615812 0.7182042518532 1 1
0.690148301559585 0.678245836385526 1 1
0.692738993571844 0.680717575432849 1 1
0.716302684188939 0.704406507098152 1 1
0.723853696352627 0.709845406546868 1 1
0.696301707156651 0.68292605956877 1 1
1.0932595655009 1.07205653329141 0 0
0.658703423390604 0.646276314145042 1 1
0.745272808279193 0.729827415068724 1 1
0.937253716772138 0.919643778288717 1 1
0.763053383410643 0.749407721477346 1 1
0.884390062153217 0.869037144203251 1 1
0.911946041275143 0.894428191760022 1 1
0.937203215850517 0.919098563196352 1 1
0.901362203896915 0.884112207976797 1 1
0.819607542337001 0.802914283715946 1 1
0.617496399025136 0.605569024126164 1 1
0.663848686608577 0.65013652825039 1 1
0.623262515618751 0.61111960157236 1 1
0.745562405451229 0.72943241276745 1 1
0.972131365327931 0.955029077675771 1 1
0.844089861647526 0.828470814397058 1 1
0.741005774474921 0.72882290801342 1 1
0.861355973816977 0.843507247533 1 1
0.633363318074343 0.620613819085201 1 1
0.818574866981671 0.802769848067523 1 1
0.863041103778929 0.847351673969054 1 1
0.688383070139487 0.675983306073855 1 1
0.749366831461172 0.735204813247676 1 1
0.96373559664662 0.946094648341909 1 1
1.10032077726623 1.08063120861411 0 0
0.766096160515453 0.751506881299912 1 1
0.905099329540197 0.888822800624472 1 1
0.862754398872297 0.845926014686066 1 1
0.604606723184967 0.593074615540892 1 0
0.963492911375247 0.945043768143133 1 1
0.598907739280857 0.587419319048602 1 1
0.60538477620051 0.594520611896805 1 1
0.765858654485949 0.750294521565798 1 1
0.691363273120606 0.678347395828236 1 1
0.680482614462029 0.667368883097996 1 1
0.74928008813146 0.736218345882736 1 1
1.03206175685615 1.01254058163519 0 0
0.642084669497765 0.630084481476489 1 1
0.709304458590626 0.694602164065175 1 1
0.804611796376016 0.790001306916835 1 1
0.739650612406764 0.726033223974461 1 1
0.951021904818211 0.931365404790593 1 1
0.810695871506809 0.79553845348695 1 1
0.821585232413985 0.80695422442422 1 1
0.783378666315641 0.768935858859444 1 1
0.717070447791101 0.702662298928334 1 1
0.911943795545951 0.894067489885765 1 1
0.770423120835548 0.754044426418686 1 1
0.623932454084714 0.612137534425751 1 1
0.740384401228008 0.725581593290322 1 1
0.810604676584452 0.796233834767501 1 1
0.809874323698975 0.792764510987979 1 1
0.708384972952515 0.695163329940113 1 1
0.872540702603895 0.85718696801609 1 1
0.738989345360526 0.726030505617347 1 1
0.643553794912222 0.631648375536022 1 1
0.731585126626882 0.717911434086234 1 1
1.00945279320142 0.991478422228005 1 1
0.798162440134579 0.782846924161791 1 1
0.940902409823401 0.923011042141934 1 1
0.899907532172609 0.88328699613848 1 1
0.837159694157048 0.819327672471479 1 1
0.639174714281724 0.627083830075571 1 1
0.875687431486125 0.859875907429016 1 1
0.757002593848868 0.743915678524708 1 1
0.912387372404646 0.896408052197863 1 1
0.669224322732709 0.65725444370957 1 1
0.971097224871608 0.954112964757224 1 1
0.798155163730702 0.783940838234256 1 1
0.679646282369117 0.667027757780834 1 1
0.53967031574052 0.528910319451559 0 0
0.819710036468594 0.804813338935696 1 1
0.726993698752879 0.713619141040398 1 1
0.578271316804268 0.5667542574019 0 0
0.839413799708035 0.822400498077618 1 1
0.916524974913982 0.900193919005467 1 1
0.697813002021155 0.685044942702077 1 1
0.685003916149878 0.670072516023833 1 1
0.724982050929062 0.710690137045711 1 1
0.65971757466068 0.647830785297539 1 1
0.886887942620179 0.86976311306935 1 1
0.69817678682326 0.684510064514524 1 1
0.963496419703191 0.944559562323945 1 1
0.797755106633211 0.78496931237443 1 1
0.991943405481395 0.975188614508493 1 1
0.888068213639829 0.87213490588932 1 1
0.829003301279232 0.813665484425901 1 1
0.770328156181261 0.755728222220744 1 1
0.952720075384419 0.932695165549629 1 1
0.691184770856582 0.678894862803862 1 1
0.839181471518773 0.820981377440811 1 1
0.737617644859246 0.723730659194753 1 1
0.930510139903963 0.911884965775605 1 1
0.750634449209047 0.736696251938184 1 1
0.813644542964289 0.79731040295973 1 1
0.873993831894859 0.858839378418219 1 1
0.988947697940822 0.970911084457829 1 1
0.779184431412469 0.765264830450371 1 1
0.863082178648773 0.846075387261096 1 1
0.773572042675626 0.758269035450926 1 1
0.96270145497883 0.945073187714236 1 1
0.975964112468798 0.958392669829321 1 1
0.870183549857175 0.8538258932193 1 1
0.777879183543381 0.762504078163017 1 1
0.812643642931068 0.796935134647902 1 1
0.611195745246406 0.600555714393351 1 0
0.768764837273388 0.75361885881777 1 1
0.787861068662776 0.774066037804574 1 1
0.848855335933451 0.833690349028097 1 1
0.954197859237449 0.937118236121182 1 1
0.860477121923855 0.844054337340428 1 1
0.759833196121439 0.74639348124955 1 1
0.693915880572272 0.679445101602442 1 1
0.742475254410452 0.728330058939794 1 1
0.576561334210119 0.565611004012102 0 0
0.753626651863106 0.739419723282494 1 1
0.830682906723036 0.816319983998945 1 1
0.820737886847873 0.804476575820464 1 1
0.761186619648364 0.747944592044444 1 1
0.911915843055613 0.89299176860486 1 1
0.710617141485339 0.697460238516284 1 1
0.924992238994703 0.906614258695131 1 1
0.805399788887859 0.790109846292297 1 1
0.875817788507255 0.859093158499792 1 1
0.876465390713023 0.859926816922222 1 1
0.741093182501857 0.726679725949798 1 1
0.953206702626576 0.936365743126456 1 1
0.791341447830999 0.777017603665262 1 1
0.775704638097582 0.761386149046089 1 1
0.693045005678661 0.680570907207852 1 1
0.695367432614392 0.680894568904077 1 1
0.826598774112733 0.812125073647377 1 1
0.70542773277671 0.69313869623598 1 1
0.652622699463198 0.639584747961419 1 1
0.614029627148607 0.602345353882373 1 1
0.836555431107727 0.821815678903746 1 1
0.841266558736109 0.822789550546434 1 1
0.756836691220208 0.742812739438222 1 1
0.723158321390146 0.709833033600067 1 1
0.667201635937997 0.654743523168589 1 1
0.793611280598311 0.778702167732671 1 1
0.768141203849412 0.753752441059736 1 1
0.662106520868064 0.651032033649122 1 1
0.860995048786428 0.843241608692623 1 1
0.848216841205254 0.832583592085456 1 1
0.871841504718316 0.856679915828996 1 1
0.932008009988967 0.912970119145315 1 1
0.72263884502452 0.708377748456076 1 1
0.814296393095617 0.799412816155105 1 1
0.797665469130419 0.781032946482167 1 1
0.8725301874158 0.855391564607985 1 1
0.676553852936016 0.663528093813807 1 1
0.587263623318601 0.576968291382168 0 0
0.869763305696308 0.85350282781274 1 1
0.861475805935051 0.84492068921101 1 1
0.749239408625324 0.73672968419231 1 1
0.721205714976608 0.707926975345642 1 1
0.559926865495189 0.54900156923436 0 0
0.942121811077049 0.92539817295044 1 1
0.893433697585919 0.877738602106347 1 1
0.660820130832091 0.649797394372701 1 1
0.612747514513583 0.601276945776608 1 1
0.717558463673322 0.704735177870172 1 1
0.795064830264652 0.779246193982929 1 1
0.826014052777078 0.811216007785455 1 1
0.802808806660371 0.78677609989338 1 1
0.90490362021391 0.887649998242854 1 1
0.726875873792121 0.714056139002466 1 1
0.889975703319152 0.873826420317869 1 1
0.856514878820459 0.839971751591328 1 1
0.839331050724747 0.822794506183551 1 1
0.751113866357027 0.736694355498758 1 1
0.774354507010395 0.759970761863685 1 1
0.771477331957354 0.757724623093051 1 1
0.676540382368241 0.662418520499735 1 1
1.01454529662831 0.994232735840721 1 1
0.95554617523071 0.937905287489337 1 1
0.824638772995479 0.810399128671175 1 1
0.810600792302962 0.795980175304809 1 1
0.827052016502121 0.811496554629118 1 1
0.934076959573116 0.91741516321177 1 1
0.77128462068824 0.757519762201898 1 1
0.825975279124057 0.810863859944748 1 1
0.781411964238957 0.766077215783288 1 1
0.743813211965415 0.729817796724811 1 1
0.728386231468618 0.715105167768107 1 1
0.803601303058433 0.788897197842646 1 1
0.745248385671573 0.732172041762269 1 1
0.784299950844756 0.769935532671614 1 1
0.710313077733556 0.695599107533633 1 1
0.767885674774041 0.753210177095878 1 1
0.651963107179218 0.640517179193479 1 1
0.622948780842999 0.611580692750582 1 1
0.87232697996896 0.856956831501833 1 1
0.772455506117294 0.757749235286168 1 1
0.770088995609992 0.756829881836888 1 1
0.821194128898789 0.806912542056 1 1
0.683732669125749 0.669935773221047 1 1
0.94517395887088 0.92683776221108 1 1
0.776486210297767 0.762076634462682 1 1
1.05838401908696 1.03861163926606 0 0
0.687362110505907 0.674611107947705 1 1
0.940803981770942 0.924215897393494 1 1
0.910190189610392 0.892552957764548 1 1
0.810684628560189 0.795365368800942 1 1
1.00683909301594 0.988603420427249 1 1
0.90271768828902 0.885785337985688 1 1
0.768929819115934 0.755335339858681 1 1
0.893709694833068 0.875991674685697 1 1
0.740467234015574 0.726868668497972 1 1
0.841292718536714 0.824479767600915 1 1
0.895591493522626 0.878709031744609 1 1
0.919479768121543 0.902486490211104 1 1
0.483672928380465 0.475167790738059 0 0
0.68501645047458 0.668895808520391 1 1
0.724645843005169 0.711790488563972 1 1
0.867158627142816 0.850128550364006 1 1
0.837336135282709 0.82256553139981 1 1
0.831440313898796 0.816909772952485 1 1
0.740090430187579 0.725770197417484 1 1
0.921395857260901 0.903866413407661 1 1
0.694042329226846 0.681337865761165 1 1
0.721537091749933 0.708649475397615 1 1
0.769995574376158 0.755013986883306 1 1
0.618619738844747 0.607549434517689 1 1
1.00212857265337 0.983873831284818 1 1
0.756146972539373 0.742251440003895 1 1
0.895967112127869 0.879549129780266 1 1
1.00074403673269 0.981601573727488 1 1
0.88956687753035 0.873022648353614 1 1
0.845793098653944 0.829419547302138 1 1
0.803027879056095 0.788954733108549 1 1
0.662770835785974 0.650638287082049 1 1
0.849762750939456 0.833108059066578 1 1
0.740619195772044 0.725316118661213 1 1
0.860261913518268 0.842166818819099 1 1
0.834197495676812 0.81929109578128 1 1
0.653638825220009 0.641224460540195 1 1
0.96559643514346 0.948546467524465 1 1
0.573553629521206 0.564156697766368 0 0
0.805114491565172 0.791129965452098 1 1
0.685531062599192 0.672166118696238 1 1
0.811272658740657 0.796963122572523 1 1
0.857874136412865 0.843854307770676 1 1
0.975642440299645 0.958631936282413 1 1
0.808010642031635 0.792310868256863 1 1
0.93932131677945 0.923237997668319 1 1
0.991483367375729 0.972776878359674 1 1
0.874594401932173 0.85763568076536 1 1
0.834871238810179 0.817061575176623 1 1
0.606075744460121 0.595255081331158 1 0
0.753561225228208 0.740450155548735 1 1
0.792552007684515 0.777523057307273 1 1
0.81323021486126 0.797521145992864 1 1
0.769849446030094 0.754920287300731 1 1
0.749069922058834 0.735538223523119 1 1
0.831167142197123 0.815253492594901 1 1
1.00343385001873 0.985335736007438 1 1
0.812471028991718 0.796959171515628 1 1
0.962219545290953 0.943151555590446 1 1
0.700128184630203 0.687040038728904 1 1
0.763103473326267 0.748974525229669 1 1
0.800755731360613 0.785687291483603 1 1
0.95891045777515 0.942748532108207 1 1
0.838106641247068 0.823696057493572 1 1
0.630647224793528 0.616547837928792 1 1
0.773455176694782 0.760101856220474 1 1
0.707866582310626 0.695346026415461 1 1
0.819249906979683 0.804703459434827 1 1
0.872660094551717 0.856380756689075 1 1
0.768934503066042 0.755460397824204 1 1
0.781751054707819 0.766826434854114 1 1
0.852224934463581 0.835574187702553 1 1
0.749315700406513 0.733471355452462 1 1
0.74513367954057 0.730226010913681 1 1
0.702145759013421 0.689216142598608 1 1
0.93199234286213 0.914339647030875 1 1
0.768270575283783 0.753891350325482 1 1
0.722627509075429 0.709363780901423 1 1
0.819089439552686 0.803584342941596 1 1
0.732472708836986 0.718668232566971 1 1
0.628599931351889 0.617966145597778 1 1
0.730923849329908 0.717067064452404 1 1
0.744296689138065 0.730415639770871 1 1
0.953407460004847 0.932747554053692 1 1
0.713733838803939 0.699902699364311 1 1
0.790623740817933 0.774811203598683 1 1
0.959691687097265 0.940500179327417 1 1
0.830034038583078 0.814217610135536 1 1
0.98050913356627 0.960910523440369 1 1
0.595414184661176 0.583192330949103 1 1
0.724348485764428 0.711525850873734 1 1
0.760071933038124 0.745489526858287 1 1
0.867630638060155 0.850627090285235 1 1
0.719961562712523 0.707048835046499 1 1
0.730603124887632 0.715456157381126 1 1
0.867783234494651 0.851145640716697 1 1
0.810978224275481 0.79599814043262 1 1
0.856192704708638 0.841720968675723 1 1
0.810866083661652 0.795517380527645 1 1
0.893470542162604 0.876060877952123 1 1
0.808956158679162 0.792641759210241 1 1
0.736902195373168 0.723058835023758 1 1
0.768942296542949 0.754640118113221 1 1
0.667359940871656 0.654474189523958 1 1
0.81526040973302 0.801059666901808 1 1
0.711829014695713 0.698474774137587 1 1
0.787304995060742 0.772861769617925 1 1
0.704669274685209 0.692308718779279 1 1
1.20027882785214 1.17517113283014 0 0
0.676563119132367 0.663627277610364 1 1
0.780845106650409 0.766356402037945 1 1
0.616594228579594 0.60412184377855 1 1
0.851626605851038 0.836979826326105 1 1
0.834757771056361 0.819953479386069 1 1
0.837097779612822 0.822532257658202 1 1
0.808278446574037 0.792810072989176 1 1
0.853715569938316 0.836126444005352 1 1
0.696207664738824 0.682311310984954 1 1
0.723633650667512 0.711690814110674 1 1
0.735587806877021 0.721579919830367 1 1
0.978229646542544 0.959858352387016 1 1
0.775047092782765 0.761668438402785 1 1
0.850674112815179 0.835437571316295 1 1
0.825335355515432 0.810166429838884 1 1
0.957963215610911 0.939022853555688 1 1
0.959325638895276 0.940869015562115 1 1
0.885065454732515 0.868839743950623 1 1
0.777104277890556 0.760994702073804 1 1
0.812095316942624 0.798523079184508 1 1
0.805668983454258 0.791451784312411 1 1
0.774210720448094 0.75942572422442 1 1
0.668381747853033 0.65711594095542 1 1
0.743356982989506 0.729155228787268 1 1
0.978942962038947 0.960281317120789 1 1
0.75134978356693 0.737453744528768 1 1
0.879924546757249 0.864382611182517 1 1
0.805650437641799 0.788593409078847 1 1
0.808416040170629 0.793747322322247 1 1
0.794008271521092 0.778721583871051 1 1
0.825575943237817 0.811352773921946 1 1
0.651234642146753 0.640717747249806 1 1
0.724997359994683 0.711471105639505 1 1
0.502127392158052 0.493444931088075 1 0
0.766858171560224 0.751772281994406 1 1
0.830924512855584 0.815917163400901 1 1
0.761367830746533 0.746571406958137 1 1
0.757042140299278 0.742844810004242 1 1
0.741499631057027 0.726323337770565 1 1
0.586144641153786 0.575231171342766 0 0
0.743993007732804 0.731026040129461 1 1
0.690500228888214 0.67699870131279 1 1
0.716919915591845 0.704887669818726 1 1
0.715667947205593 0.702841837904509 1 1
0.839090970162854 0.822036588241394 1 1
0.765497877708317 0.750412948677836 1 1
0.872272036006123 0.854375875026961 1 1
0.575521591508321 0.564114273386486 1 1
0.614005504078549 0.601680996090477 1 1
0.935975755103934 0.91840803201828 1 1
0.855456332708009 0.840229204552688 1 1
0.720714612073266 0.70731499713961 1 1
0.840380148722479 0.824988936737732 1 1
0.676726304416431 0.663222950207226 1 1
0.961175622387637 0.943454683253601 1 1
0.841619944496221 0.825806575949413 1 1
0.865588453010874 0.849302745082875 1 1
0.759221203831504 0.743941461008405 1 1
0.700193704889752 0.688282586981819 1 1
0.75840583451347 0.743337848134342 1 1
0.777424188834405 0.762629507564668 1 1
0.912521005268723 0.8978557361095 1 1
0.871602688656861 0.855908579877662 1 1
0.956627508938882 0.938816984706895 1 1
0.99298131970124 0.973964897380127 1 1
0.927225718098392 0.910400284388463 1 1
0.766922167216028 0.75376006189754 1 1
0.711161978462083 0.699635573207149 1 1
0.793176071817836 0.778456942093732 1 1
0.687803558213322 0.674306397016448 1 1
0.834625272050963 0.819066244375621 1 1
0.70008452675479 0.686962199639911 1 1
0.78415571889133 0.76964022380942 1 1
0.759861222176136 0.745267623485108 1 1
0.910784077522634 0.895211338752732 1 1
0.798731612293968 0.784647868947662 1 1
0.964320791754728 0.94588907255226 1 1
0.838530945534926 0.82341917784 1 1
0.772891777704937 0.758987992096103 1 1
0.545572702907135 0.535237628134593 1 0
0.849392132362906 0.833452662875288 1 1
0.950671856679754 0.934115621120124 1 1
0.767473634667187 0.752813253218299 1 1
0.755027378974043 0.740368732231048 1 1
0.884363056309547 0.869503900217212 1 1
0.74193527936056 0.728281687547705 1 1
0.753430825332117 0.738993741708679 1 1
0.853500956839299 0.836760907838517 1 1
0.655664141605107 0.64263754670848 1 1
0.817829919158933 0.802592295680643 1 1
0.884145340147259 0.868563417641809 1 1
0.983719197556309 0.966496228875388 1 1
0.833557176061547 0.818224740586853 1 1
0.872543055204542 0.854885952109104 1 1
0.649831536750236 0.636500458496808 1 1
0.727714535787576 0.712657105608492 1 1
0.729519584283952 0.716925698043375 1 1
0.703070196042034 0.68929059137686 1 1
0.720580244244752 0.705033344404688 1 1
0.626679334629881 0.615469452039742 1 1
0.775393933620178 0.7607174804665 1 1
0.582069016044147 0.569950891604547 1 1
0.726351062406475 0.711833471271254 1 1
0.846214895359829 0.830202093882831 1 1
0.813835007688596 0.799973218095753 1 1
0.671039480591231 0.65921023455939 1 1
0.617461214127062 0.60550226148984 1 1
0.816052769555415 0.801682761654516 1 1
0.668280747892979 0.655126113879174 1 1
0.80803119758193 0.794277761903629 1 1
0.926192674426262 0.907662198092152 1 1
0.902670619137969 0.886778329066081 1 1
0.698814050976523 0.685170781141364 1 1
0.916676798333173 0.900720820909777 1 1
0.972321927926367 0.954401338291945 1 1
0.906861246187584 0.890421668347945 1 1
0.825138802706826 0.809628427242569 1 1
0.705038888670849 0.69101520221526 1 1
0.852547897067496 0.836661654439337 1 1
0.735110341417198 0.721881928344079 1 1
0.888975048816028 0.870523215465061 1 1
0.677525041484504 0.664418284241398 1 1
0.859374707238915 0.843212744915163 1 1
0.835697537767594 0.820759554413846 1 1
0.862622208885591 0.846321458630718 1 1
0.779858344424659 0.765262058797088 1 1
0.711541740756648 0.698880994795236 1 1
0.558803701686511 0.548917622554343 0 0
0.718485759749422 0.704919415162894 1 1
0.642136449611427 0.629798170215252 1 1
0.748545364387712 0.734992973843118 1 1
0.921121015356301 0.905531592663784 1 1
0.828394226097747 0.812540870460003 1 1
0.676022481162197 0.663933666120868 1 1
0.692048273932513 0.67822262453309 1 1
0.784364015898325 0.768777591949526 1 1
0.796045247940033 0.782450776829569 1 1
0.894751015373358 0.878353836145302 1 1
0.818125770196872 0.803731560797782 1 1
0.81733489148412 0.802782048372322 1 1
0.725575010550966 0.711951815729571 1 1
0.709615857604235 0.696657114516636 1 1
0.799651488446467 0.78593760856772 1 1
0.885400578203354 0.868636431592406 1 1
0.746769078059111 0.731627478053175 1 1
0.755547258579982 0.741994258246462 1 1
0.703682271009686 0.69228647399765 1 1
0.784187262847724 0.76919012894997 1 1
0.972785177539195 0.955593202923819 1 1
0.591525558104613 0.58014479037021 0 0
0.815328409382307 0.800148909113375 1 1
0.526327285174082 0.515957147401035 0 0
0.942243836610832 0.92562182446395 1 1
0.768644149762472 0.755043885230688 1 1
0.728258386535988 0.714719700897856 1 1
0.691508121270244 0.679797905556686 1 1
0.701130561231591 0.688405991474405 1 1
0.815823821523198 0.801154715532456 1 1
0.865626466437312 0.85121898895214 1 1
0.935547708222553 0.919201169999331 1 1
0.684977231711475 0.671194699019741 1 1
0.679644639228234 0.667148502654445 1 1
0.793090783410283 0.778836095852213 1 1
0.811376204751416 0.797264492742472 1 1
0.726286913382676 0.712878924966798 1 1
0.755384609142682 0.74156996627086 1 1
0.634942273130113 0.623201387502702 1 1
0.703357288135533 0.690218498814619 1 1
0.848900862657504 0.832397704010363 1 1
0.828449695266539 0.813321511702629 1 1
0.732784634655676 0.717749120856925 1 1
0.753531321516487 0.739631512028478 1 1
0.793845724100261 0.778792174198772 1 1
0.736945000494498 0.724573791641442 1 1
0.891362567455695 0.876403288194906 1 1
0.789809290021646 0.774571758637322 1 1
0.80349270283305 0.789357900683564 1 1
0.945765442158271 0.926423006137108 1 1
0.914720490541051 0.896795906270164 1 1
0.530307741616273 0.51910511571271 0 0
0.712315813047976 0.698999257883285 1 1
0.872019717842342 0.856455512588661 1 1
0.747647587256185 0.733566245636793 1 1
0.810174780960871 0.794692204391394 1 1
0.791009247226356 0.777372171679178 1 1
0.810832648410916 0.795690837214902 1 1
0.861929887484425 0.846444085961652 1 1
0.850339842026402 0.833726268621067 1 1
0.761252755611368 0.747536660903548 1 1
0.744889866938635 0.730887471204982 1 1
0.741512962969558 0.728446396167357 1 1
0.777693510677418 0.762345161123183 1 1
0.783683349469161 0.768925334684969 1 1
0.731716775380328 0.718750458397025 1 1
0.871981565240485 0.856278477697093 1 1
0.683361427896847 0.670982380969755 1 1
0.932194339113105 0.913600463034321 1 1
0.67199420086917 0.658204961415698 1 1
0.847499558563631 0.831755772596815 1 1
0.75794788405898 0.743781672713509 1 1
0.817015927032597 0.800603962571758 1 1
0.868097107662108 0.851849061796498 1 1
0.842768670007803 0.827106127560809 1 1
0.813379932040384 0.796861985377837 1 1
0.997533713493204 0.97827418111345 1 1
0.66949879466079 0.656460213779413 1 1
0.752725884844269 0.738916225244844 1 1
0.847718518916106 0.832893121536116 1 1
0.846041618359723 0.830269362081604 1 1
0.951658070629083 0.935660921749492 1 1
0.598333828817938 0.587450410161438 0 0
0.812959772467009 0.79795694111698 1 1
0.621416708357434 0.610972047214287 1 1
0.750812876797208 0.736934096489927 1 1
0.799671007894511 0.78557378253219 1 1
0.655388964030255 0.643088430630304 1 1
0.793345810520984 0.778153937729461 1 1
0.902168675280454 0.885646364644452 1 1
0.888116360723461 0.869699245281953 1 1
0.761074672471488 0.746940130761806 1 1
0.81576903957774 0.800386757758263 1 1
0.610195132115362 0.598856193182081 1 1
0.639750907494359 0.627380432557441 1 1
0.938294127719607 0.922373293119297 1 1
0.722441926671517 0.709524511379028 1 1
0.961241949237095 0.942572727450265 1 1
0.805585771765466 0.79063126272961 1 1
0.797994818799144 0.78442266151271 1 1
1.12186854078927 1.10096423916945 0 0
0.983420979870627 0.965192700624841 1 1
0.670765211501231 0.660014019148644 1 1
0.7588627936376 0.745867519619302 1 1
0.828995080812411 0.81548298069928 1 1
0.811236033640731 0.795280904414783 1 1
0.690841976884017 0.677938407737652 1 1
0.694540684611851 0.679695097906038 1 1
0.868541199407748 0.85040675169404 1 1
0.760251054309174 0.74677752912209 1 1
0.798096936883584 0.783256827860322 1 1
0.726833147935413 0.712676596753581 1 1
0.767676942429818 0.752661749379282 1 1
0.831891034694837 0.815076179008987 1 1
0.722182235399824 0.708517815283498 1 1
0.77069869819223 0.757318776494291 1 1
0.676335743779048 0.663756794997015 1 1
0.999369621694104 0.980479571136391 1 1
0.628479621563355 0.616916135150407 1 1
0.877713470962085 0.858447772019574 1 1
0.951826992461044 0.934671224410056 1 1
0.566749067268453 0.555871664640111 1 1
0.684155115517881 0.671582642027745 1 1
0.728208585787493 0.715506488364767 1 1
0.81977550808957 0.80484322365666 1 1
0.84699379539353 0.830880133162804 1 1
0.794365869391039 0.779982582033354 1 1
0.881748325849493 0.866532578243375 1 1
0.715017061042069 0.700236369462735 1 1
0.935220528761548 0.916720384777711 1 1
0.811393496240078 0.792905612148178 1 1
0.745770776783927 0.731300293958643 1 1
0.659194444129478 0.647539651926093 1 1
0.843396094597074 0.827179827602586 1 1
0.896292647349567 0.880570683646549 1 1
0.791615552917253 0.776231040963068 1 1
0.886830232584518 0.870757039773063 1 1
1.01424176343147 0.995342850839064 1 1
0.811005919908815 0.796487103330376 1 1
0.877319368653713 0.859566946409726 1 1
0.742867455697769 0.729565862901565 1 1
0.88384413299629 0.867376148823712 1 1
0.978221328766668 0.95846650454632 1 1
0.829128749662924 0.814711883005546 1 1
0.794801753975608 0.779744362916222 1 1
0.718440942867357 0.704774505203337 1 1
0.585555620361768 0.575050337944136 1 1
0.769508626597749 0.755084116645947 1 1
0.820817504002162 0.805247920746559 1 1
0.821081988236117 0.806428139535244 1 1
0.766099909449026 0.751685391949896 1 1
0.754186574921129 0.741455615788116 1 1
0.683299423573205 0.67026867654336 1 1
0.774248206492944 0.759617066581017 1 1
1.01035752445913 0.9910960369814 0 1
0.838271292290851 0.822339419272956 1 1
1.07818514251816 1.0564474696999 0 1
0.775856621780168 0.761599829008275 1 1
0.85111411135326 0.835481906370618 1 1
0.781532940940887 0.765639197186169 1 1
0.874975754168257 0.858861480065559 1 1
0.753166243910643 0.739256884394281 1 1
0.965800253750606 0.947618051779301 1 1
0.782434714439224 0.767628284657673 1 1
0.814459064194394 0.800052382540668 1 1
0.78306625077048 0.769449973643867 1 1
0.974606545406088 0.956440983505064 1 1
0.855835347600366 0.839854774946633 1 1
0.685118255027542 0.671780307885023 1 1
0.651317779616416 0.637339980929253 1 1
0.567048362229083 0.55661279115281 0 0
0.652611811158578 0.641033598928828 1 1
0.942821872390948 0.922879412386033 1 1
0.766624079399983 0.751966768764092 1 1
0.831383212360292 0.817206306868942 1 1
0.847903586438633 0.832400998952009 1 1
0.665010922304889 0.652638354828772 1 1
0.781653475216866 0.767277850974024 1 1
0.6408810355618 0.629755513312963 1 1
0.991403638055435 0.973983457786659 1 1
0.686205169646732 0.672880137294362 1 1
0.836600417979337 0.821348211378896 1 1
0.736474901480129 0.722526935449679 1 1
1.1042184616141 1.08267071218592 0 0
0.737521295531818 0.723779031873664 1 1
0.767571584341957 0.752388478858335 1 1
0.603884386803777 0.593340056327137 1 0
0.703143286089475 0.689210634254431 1 1
0.867892479519398 0.85297367243405 1 1
0.817333253193627 0.800663767732189 1 1
0.714330882017415 0.697967901532092 1 1
0.772835095311268 0.758660484484629 1 1
0.894361896380254 0.878408613992818 1 1
0.980886957814042 0.961848850888501 1 1
0.707484309051433 0.694833420859396 1 1
0.809054998621055 0.792735445230925 1 1
0.918420706717397 0.899891309214407 1 1
0.719881059164034 0.705767937579882 1 1
0.905634124540348 0.888009428370092 1 1
1.03363303465453 1.01261669284958 0 1
0.662814135134164 0.649475906424091 1 1
0.624617605782155 0.61249383174662 1 1
0.633807672595787 0.622274253173605 1 1
0.828410596432332 0.812658794274688 1 1
0.720442405731627 0.706439116508896 1 1
0.740298447600023 0.727864457305462 1 1
0.652036897925808 0.639852458974366 1 1
0.826520032300846 0.810350309426322 1 1
0.730614591267795 0.716823206357828 1 1
0.844293679884759 0.828501826559832 1 1
0.745984598457085 0.733303002366674 1 1
0.823530359969123 0.809021388823242 1 1
0.8591051620167 0.841987630251261 1 1
0.782941921755621 0.768341694347231 1 1
0.817635501659657 0.801577314389647 1 1
0.733687856560287 0.72079221364382 1 1
0.848016473549542 0.832428442241853 1 1
0.80811751372068 0.795139954170852 1 1
0.904756255195515 0.889021210564986 1 1
0.74881114729937 0.733800404079629 1 1
0.851926889284018 0.836105326221886 1 1
0.743095781187112 0.728269561883298 1 1
0.832744675003742 0.817449222466749 1 1
0.597039169881297 0.586144096682438 0 0
0.738011219136405 0.725140092160526 1 1
0.879670288006663 0.863476773192603 1 1
0.652903863475622 0.639912775209861 1 1
0.824341499706786 0.809440768130303 1 1
0.73403349084953 0.721479745982918 1 1
0.907767017152047 0.889322983492754 1 1
0.764208111834177 0.750040193069307 1 1
0.831982042394311 0.81680402028545 1 1
0.818172902652386 0.802984312004539 1 1
0.780564628377827 0.768053394675164 1 1
0.704856900512205 0.692291194711085 1 1
0.716047296416955 0.703098598424553 1 1
0.854561480874506 0.837993652951325 1 1
0.647952544338395 0.634701200786279 1 1
0.709601439351413 0.696870433922518 1 1
0.727923124066089 0.714539101232124 1 1
1.05449003124341 1.03341330258709 0 0
0.955659063757655 0.937991821614471 1 1
0.871786292724795 0.855867061095642 1 1
0.818652448024715 0.804022302011139 1 1
0.842331253114038 0.824356749630568 1 1
0.834559572342891 0.819418350711917 1 1
0.96879641330579 0.948915641311732 1 1
0.582405119096016 0.570849815505111 1 1
1.04819699414267 1.02950840390884 1 1
0.72370191508101 0.710946265624101 1 1
0.71311638938965 0.699807997382475 1 1
0.76928362710337 0.75470699966499 1 1
0.786471768823138 0.771399150083071 1 1
0.698495166717608 0.684367629450726 1 1
0.976720028329249 0.959268276546741 1 1
0.796648321694033 0.781745459162323 1 1
0.872595452476758 0.855401855291028 1 1
0.743035142531331 0.72999087486133 1 1
0.754344854901559 0.739624213729594 1 1
0.904963138163635 0.889533670055685 1 1
0.786189162461739 0.770789195073483 1 1
0.718232084165683 0.704647398252567 1 1
0.794130720111847 0.779856782230638 1 1
0.781126132498031 0.765721346846954 1 1
1.01614875808648 0.996283776688522 0 1
0.930533400450382 0.910975910440221 1 1
0.791432535215707 0.775014448297543 1 1
0.78253753401531 0.767051394725348 1 1
0.807752871605033 0.792642982327988 1 1
0.905442806487211 0.888586742765076 1 1
0.844186499945546 0.828108329441566 1 1
0.905312451295934 0.887403778589659 1 1
0.75874411422818 0.744882637183819 1 1
0.872964258520667 0.857847364485902 1 1
0.765271596160503 0.750940896112413 1 1
0.539308290775635 0.528812438831348 0 0
0.720556063452508 0.707132721334525 1 1
1.0292266457819 1.01117562838718 1 1
0.975892395656865 0.958981083848116 1 1
0.743354504593379 0.730082452716891 1 1
0.862429866128114 0.846980972919049 1 1
0.722932625106257 0.710010044026901 1 1
0.794486360708917 0.779949689363669 1 1
0.835924792190113 0.82009645289566 1 1
0.735927096314142 0.722302621605662 1 1
0.611794610597904 0.60137702762318 1 1
0.944594325399752 0.926169921116642 1 1
0.623363348175283 0.611997196438756 1 1
0.802524086868288 0.787050490047005 1 1
0.957492031225492 0.941472849840934 1 1
0.880758208370425 0.864112280797429 1 1
0.817890824440619 0.799991117139166 1 1
0.756942769177051 0.742254023217961 1 1
0.706285112739423 0.692372147005405 1 1
0.596419674916294 0.585080370127182 0 0
0.734466390044003 0.720563478571364 1 1
0.992673598329983 0.972881044306083 1 1
0.997864970989665 0.979557138423302 1 1
0.77825646372534 0.763936248996406 1 1
0.925343687423744 0.908706919786513 1 1
0.804598433190272 0.790144138874444 1 1
0.78772452706048 0.772745335679557 1 1
0.849920287466933 0.834602543757795 1 1
0.747212267439093 0.734524303885438 1 1
0.919495139168133 0.901937805817165 1 1
0.782825953251512 0.767418277734216 1 1
0.709057992162999 0.696771772132626 1 1
0.776119024872478 0.76139978470391 1 1
0.768353593918988 0.754460463117921 1 1
0.729872323160125 0.716532335530656 1 1
0.784174585687969 0.768411358630299 1 1
0.802381202236603 0.787205885453078 1 1
0.90922777622487 0.891016679730838 1 1
0.708367718252868 0.694922761509874 1 1
0.966791921197133 0.948167413033483 1 1
0.761069718280722 0.748047268616991 1 1
0.882733623602068 0.866727656795889 1 1
0.670489565887882 0.656809235748193 1 1
0.710109084816855 0.696606583045081 1 1
0.764206677344105 0.751172111937436 1 1
0.911712379456938 0.895876827568359 1 1
0.796570842079091 0.782721758133555 1 1
0.916285668947381 0.899336455236536 1 1
0.65732046551966 0.64237422993452 1 1
0.785735155761802 0.770479638261788 1 1
0.649194696248947 0.637667463425617 1 1
0.964569987849825 0.947589537590955 1 1
0.727078866170615 0.713418622975268 1 1
0.957069829684495 0.938811953811619 1 1
1.00075134905038 0.981948757051544 1 1
0.736843537646217 0.724083538952271 1 1
0.870744386733939 0.854951849373127 1 1
0.907216645006108 0.88940491113713 1 1
0.681947674460817 0.668887820623355 1 1
1.03664445074075 1.01694849609749 1 1
0.95021558587213 0.932685634772489 1 1
0.67179216777856 0.659122206091349 1 1
0.818862487439825 0.803598442678249 1 1
0.861607940084773 0.844977453807285 1 1
0.809666026140904 0.793972726868257 1 1
0.975837592794426 0.957097986327147 1 1
0.919633972134086 0.902131770345051 1 1
0.863505572168323 0.848073814744549 1 1
0.847960513989698 0.832264956329327 1 1
0.658486385860872 0.645017487035123 1 1
1.10164094190731 1.08036662314409 0 0
0.744036092139152 0.728497891122171 1 1
0.777111299961071 0.762867277064368 1 1
0.884874550276929 0.869027808598614 1 1
0.882503290172387 0.865811555529124 1 1
0.795746515527276 0.781144776529341 1 1
0.707855519543071 0.695102907895659 1 1
0.844801851607928 0.829382065845021 1 1
0.747503951433966 0.734094700780602 1 1
0.804742010643637 0.789773411662795 1 1
0.782134024671072 0.76775996345912 1 1
0.841571546148948 0.825890829972284 1 1
0.684126289078611 0.670709253734018 1 1
0.920605768239964 0.905562343190706 1 1
0.635094128304575 0.622722999593898 1 1
0.859367330799444 0.843102665703212 1 1
0.871810075968782 0.856960513428029 1 1
0.682096377400972 0.669614406824043 1 1
0.685903360319931 0.67242119512442 1 1
0.804045928660048 0.789833433471997 1 1
0.884509994735292 0.867616984655425 1 1
0.794927201587152 0.780124146010336 1 1
0.751422686308073 0.737506391686431 1 1
1.01252283832315 0.995716692471823 0 1
0.685113941251899 0.672870887559091 1 1
0.790480239683369 0.774887082858527 1 1
0.718395531112572 0.704902809786581 1 1
0.801608411538145 0.787940089215432 1 1
0.650087298391095 0.636117196882873 1 1
0.806132475293343 0.792218848460596 1 1
0.997949861258805 0.979817599298449 1 1
1.07006552871541 1.0507624080584 0 0
0.656572042271459 0.644896891488634 1 1
0.841424858221986 0.826386169617821 1 1
0.736455470844942 0.722102946593093 1 1
0.531180275564018 0.520765701369622 0 0
0.734231149296682 0.721122411581063 1 1
0.892372122622571 0.874654719341825 1 1
0.695840739391682 0.683809264828425 1 1
0.806313535080902 0.791182915953286 1 1
0.762184629436508 0.749177398939429 1 1
1.04480842113523 1.02206248923065 0 1
0.642347510572813 0.630185930243564 1 1
0.616924037196784 0.605726289827489 1 1
0.825819782251457 0.811500854268984 1 1
0.797993094260512 0.783618914755374 1 1
0.789209211229029 0.774932947115459 1 1
0.7949110217208 0.777905370745373 1 1
0.833938198600805 0.818877098092537 1 1
0.800451310664478 0.785945180754658 1 1
0.843765950925873 0.828296235747464 1 1
1.027474935088 1.00707791949514 0 1
0.792740373910066 0.777064034274347 1 1
0.827862583092198 0.812022418021626 1 1
0.777141986572505 0.762929487816201 1 1
0.587771870932799 0.576250013222908 0 0
0.814610687191923 0.799097323662049 1 1
0.932720119433288 0.913712906400957 1 1
0.820921310650713 0.805203233534712 1 1
0.774254769298262 0.759280816688567 1 1
0.67410352694236 0.661512135000376 1 1
0.839433345898674 0.823536678883518 1 1
0.768691725532865 0.755972039242788 1 1
0.839254480018976 0.822587007188057 1 1
0.859208165744105 0.84427802090048 1 1
0.774601571327106 0.761147595298676 1 1
0.946786690741732 0.929898617656639 1 1
0.777685675557196 0.762505065558912 1 1
0.835753982179271 0.82007705293793 1 1
0.677484805778909 0.666012319577748 1 1
0.737680040753023 0.724526785626234 1 1
0.841732651633614 0.82439751773991 1 1
0.789218866093457 0.774588961282323 1 1
1.02626330138424 1.00605581409724 0 1
0.753789040688925 0.740046461785995 1 1
0.751943341953362 0.737329731561543 1 1
0.98788179140805 0.969309332496516 1 1
0.977913915792975 0.960149885649688 1 1
0.648596586502342 0.635526119178334 1 1
0.834880006022791 0.819853665955412 1 1
0.754727955888873 0.741174160930053 1 1
0.872792865139505 0.855984370120069 1 1
0.925252960873263 0.907171786547376 1 1
0.848476838273507 0.831345543890314 1 1
0.846685670377047 0.829734317892948 1 1
0.789455252833556 0.774197524975252 1 1
0.631056627824238 0.61889724705787 1 1
0.981345253342816 0.962857821031035 1 1
0.85715052155324 0.841547629048015 1 1
0.87811393015932 0.860109128329943 1 1
0.884359725584298 0.866276334334812 1 1
0.653888722810053 0.641824465236879 1 1
0.857888517902503 0.842128713908092 1 1
0.761878624259777 0.748886767644402 1 1
0.659271786790415 0.647487242056255 1 1
0.832258450240234 0.815869211044456 1 1
0.854566834596071 0.838232231120694 1 1
0.774135004386106 0.760439457497394 1 1
0.828639109639645 0.812409501525514 1 1
0.914670654397619 0.898068690212415 1 1
0.795552403074104 0.782866227708733 1 1
0.939262926949553 0.920859827106408 1 1
0.784903580073555 0.769121777145389 1 1
0.903561011475201 0.886209281626309 1 1
0.872088007560358 0.85593627183225 1 1
0.831142528365518 0.816686581566924 1 1
0.655378187733494 0.643108120704653 1 1
0.705168727550454 0.692764415609959 1 1
0.884947965643843 0.86985298608512 1 1
0.708923368563129 0.695372084887794 1 1
0.819398074083006 0.803490419766499 1 1
0.859297741610234 0.844451698839466 1 1
0.648090195874419 0.635208566291376 1 1
0.779817833336575 0.764347322425039 1 1
0.796784385070562 0.782466996434424 1 1
0.827690473185314 0.81162603168777 1 1
0.652791159554201 0.640324646502656 1 1
0.673833117654924 0.660936046371994 1 1
0.724274757576676 0.709027978181691 1 1
0.782288355952182 0.767721850014959 1 1
0.818065981183386 0.803318712428308 1 1
0.760709496092547 0.745645126537026 1 1
0.87032849422774 0.854062512184587 1 1
0.851105198917519 0.836407297156293 1 1
0.970266281543054 0.952608023611094 1 1
0.731191771720176 0.716482931917748 1 1
1.08162700057969 1.06187713751716 0 0
0.843416519078642 0.827443619245789 1 1
0.660288753759893 0.647829643400968 1 1
0.898316520430797 0.882173711582373 1 1
0.731235460460426 0.718261740455481 1 1
0.927145503005561 0.911322254437849 1 1
0.639059159778722 0.627026242971983 1 1
0.844142595005535 0.827676173957195 1 1
0.84481375700372 0.830743720643387 1 1
0.780485877708716 0.766382135586792 1 1
0.94084997223489 0.924255676285786 1 1
0.874920926919833 0.858031986128558 1 1
0.796607239518509 0.782362866745495 1 1
0.86237299228188 0.846704361079331 1 1
1.03067741019011 1.01136418467751 1 1
0.849008674627202 0.833226608893512 1 1
0.920387907001804 0.904240618599477 1 1
0.668450125748995 0.655366611315811 1 1
0.749171187564777 0.735337676115369 1 1
0.733398212370341 0.721560896217956 1 1
1.00932308327152 0.9916268858589 0 1
0.793329552911863 0.776981339348716 1 1
0.782071889484624 0.766728153837182 1 1
1.0251397134118 1.00527918707648 0 1
0.816731977616002 0.801809705743862 1 1
0.917899058849741 0.898886462802933 1 1
0.81041603849464 0.795052002979513 1 1
0.883762961261661 0.867268232552188 1 1
0.779368078643549 0.765638208992815 1 1
0.714366723752566 0.700381288999732 1 1
0.738664353888025 0.724869850209172 1 1
0.49503249575148 0.485028811238762 0 0
0.870092037818966 0.85331897312903 1 1
0.7119643909783 0.699888705895581 1 1
0.70869503139808 0.696590947031371 1 1
0.8865598622603 0.871259739030886 1 1
0.81894608519348 0.803300741916659 1 1
0.658061943665599 0.645637767379171 1 1
0.674426496318934 0.66269166482818 1 1
0.698443619676738 0.684958323959989 1 1
0.733829743687399 0.720034555480809 1 1
0.85396449699668 0.836313104278232 1 1
0.806528764117511 0.792779699263613 1 1
0.935167448234771 0.918228298429202 1 1
0.775291190118944 0.761160869379947 1 1
0.850580203252427 0.835227181184096 1 1
0.767143041580771 0.753470381025487 1 1
0.63993660486105 0.628564992371229 1 1
1.0420704986443 1.02236013539156 0 0
0.679410516536814 0.66733137211475 1 1
0.831192749994603 0.814448565669539 1 1
0.635557555622381 0.62270775854061 1 1
0.757996954494155 0.743973395585227 1 1
0.740242395264606 0.726560829219975 1 1
0.789395617739606 0.77253582915404 1 1
0.682599883982901 0.668982631283755 1 1
0.543270590765897 0.533753676802043 0 0
0.922125399614801 0.906373960989104 1 1
0.704167574825049 0.690344199357903 1 1
0.877884548138905 0.861196935201594 1 1
0.702859666887702 0.689372150268635 1 1
0.801060166821745 0.786326883711771 1 1
0.801003923134184 0.786541226423333 1 1
0.858361484301433 0.841056388836854 1 1
0.794240395111932 0.778831268351678 1 1
1.00463119907379 0.987490129823812 0 1
0.648496116475065 0.6366891256832 1 1
0.846275616497411 0.827813230277774 1 1
0.919382041253069 0.903320787386887 1 1
0.663512392620411 0.650869605452563 1 1
0.786449004576418 0.772516240979394 1 1
0.726400575257401 0.711640524579373 1 1
0.790957664651378 0.777978984889355 1 1
0.763965020477237 0.749538947610817 1 1
0.866992802352286 0.851035615981068 1 1
0.653632913950371 0.642455949026999 1 1
0.955237821829137 0.936947328762014 1 1
0.666908987655598 0.653454315837281 1 1
0.701751559855141 0.688825329895728 1 1
1.01206593884598 0.990683137686637 1 1
0.756273118939761 0.743116388446514 1 1
0.692792366148009 0.680299911352323 1 1
0.98080585508801 0.962885831438602 1 1
0.985040385490275 0.967236938541466 1 1
0.580128264585531 0.570004239190266 0 0
0.664285778441074 0.652748139231917 1 1
0.772045865520677 0.757869058468966 1 1
0.886175339365649 0.869551500902391 1 1
0.689312393011167 0.67641685599987 1 1
0.677665365911215 0.664613801438719 1 1
0.83526510846229 0.818155310852157 1 1
0.797128263859502 0.780733338355056 1 1
0.809965401384353 0.795266541040189 1 1
0.7655488311733 0.752500296384805 1 1
0.950524123301779 0.932067884155401 1 1
0.666553937194542 0.654586959035116 1 1
0.853238908846523 0.838724299699323 1 1
0.698233675898998 0.683622239554405 1 1
0.749473498531213 0.735974956168496 1 1
0.773558623829014 0.759729124254914 1 1
0.869276575377949 0.853928311621595 1 1
0.913108247617731 0.896986722310706 1 1
0.892568737790583 0.876377802353231 1 1
0.763935146944764 0.74873694733681 1 1
0.764034691184483 0.750312737882771 1 1
0.950786695711204 0.933357619995535 1 1
1.00063580148017 0.983359235816551 0 1
0.695727012724737 0.683661489127206 1 1
0.695936785642706 0.681824470784366 1 1
0.775604937768694 0.762944602163455 1 1
0.74986419298862 0.73435811901119 1 1
0.790669208075662 0.774708486045044 1 1
0.731409375243447 0.717708639451515 1 1
0.825608734971894 0.810313859935738 1 1
1.00940837615159 0.990120048444118 1 1
0.995923529962974 0.9786538976767 1 1
0.793699821956284 0.780290700302652 1 1
0.668778225638542 0.655051285775016 1 1
0.74355075193097 0.729349505431401 1 1
0.854560426614226 0.838007703406618 1 1
0.726322435231069 0.712761713948745 1 1
0.653361089234058 0.640494801328227 1 1
0.716405965426685 0.704099604044591 1 1
0.64359650407346 0.630418773709885 1 1
0.879900188673486 0.863187068044063 1 1
0.666581586185025 0.654427141047717 1 1
0.876873436044718 0.860250346727252 1 1
0.898659179241707 0.883274504151285 1 1
0.780323324884418 0.766311766287167 1 1
1.051327780953 1.03093084747894 0 0
0.673640280514414 0.659935101749277 1 1
0.60470762192101 0.593954437488949 1 1
0.901921088961144 0.884552505458789 1 1
0.741201096277031 0.7261393114374 1 1
0.949212262959305 0.930621279164941 1 1
0.785133683218385 0.770639174293594 1 1
0.778838387654574 0.764293015504797 1 1
0.874293725002474 0.858657475112079 1 1
0.87242624800522 0.855145582640348 1 1
0.718530702231144 0.704373807019612 1 1
0.820754528842224 0.805563926570299 1 1
0.754987634500984 0.742474157757448 1 1
0.810914304241174 0.796860207824666 1 1
0.727673561340417 0.714273072413343 1 1
0.960565788526133 0.94431365113834 1 1
0.848969261407692 0.834399500770199 1 1
0.851309214719004 0.834388422001317 1 1
0.852960184549242 0.837251322043886 1 1
0.88072954307756 0.863527740550553 1 1
0.750985800527897 0.737285095718158 1 1
0.644288289429541 0.633617695381938 1 1
0.944246533653945 0.925593136664543 1 1
0.709011727919644 0.696278834554864 1 1
0.732391941981029 0.71839661869488 1 1
0.745755900112471 0.731990900188516 1 1
0.812340941323971 0.797923062612765 1 1
0.821908217992496 0.806783027140378 1 1
0.876103907403729 0.860279609204015 1 1
0.806278831642874 0.791296586558816 1 1
0.855281736122052 0.839191366142949 1 1
1.08183939072909 1.05950212786432 0 0
0.859082192271875 0.843025432547511 1 1
0.863244196230095 0.846654310630769 1 1
0.759498506318194 0.745115789551944 1 1
0.776903408486348 0.762243637447147 1 1
1.00690719760983 0.988861538878914 0 1
0.825503344039328 0.810462153686827 1 1
0.990159417856261 0.970427212704871 1 1
0.698913735973358 0.686444213050807 1 1
0.700055537308699 0.686159724099952 1 1
0.850280503447196 0.835572568485249 1 1
0.720713163655945 0.707663621169146 1 1
0.910940904732902 0.894213790190855 1 1
0.717440652273503 0.70383809461469 1 1
0.838912459682565 0.825473009634951 1 1
0.995550177042222 0.976663559363099 1 1
0.884191446085281 0.869302162645952 1 1
0.798872872166934 0.784305085017722 1 1
0.816305707863943 0.800523078198073 1 1
0.666224640059928 0.654344627140079 1 1
0.913868732042254 0.895574266545025 1 1
0.849831708219649 0.835574566300067 1 1
0.816113632845131 0.80153967320859 1 1
0.920238369162777 0.904806177276837 1 1
0.697979502440942 0.683165231344332 1 1
0.800223648471553 0.784460958797604 1 1
0.922332178970583 0.904161960541908 1 1
0.832374263627976 0.815437737550986 1 1
0.919534927353242 0.903279733549911 1 1
0.855216543411991 0.839383762363544 1 1
0.685693679795637 0.672604606624323 1 1
0.733989310938629 0.719664824865213 1 1
0.877417637516356 0.862781430277562 1 1
0.794223806687873 0.780310568526037 1 1
0.799747858657323 0.784840441860287 1 1
0.864619305858028 0.847482911578299 1 1
0.832314038961688 0.816304596441514 1 1
0.913593515695613 0.898110928369553 1 1
0.818417886751681 0.803029310958178 1 1
0.929742825242807 0.910678024167089 1 1
1.05948628686547 1.03691852578106 0 0
0.775918221419118 0.760992697915598 1 1
0.868474744494352 0.851726799031841 1 1
0.689180685383648 0.676546348096841 1 1
0.740423291834077 0.727542490982729 1 1
0.881664850977187 0.864791889805664 1 1
0.907800573705769 0.889025444930263 1 1
0.970795683738479 0.949818213716866 1 1
0.633965241477542 0.622863831772137 1 1
0.905267635854919 0.888057274697205 1 1
0.54308647117116 0.531428992888301 0 0
0.809443075240031 0.794772764808632 1 1
0.757646520468788 0.743400773228464 1 1
0.695880639060904 0.682457476796341 1 1
0.819805249115244 0.804820457659646 1 1
0.792384226589805 0.777428183077727 1 1
0.741091832403473 0.727938640315135 1 1
0.720013829050995 0.706506365931279 1 1
0.762057179387764 0.748937644945585 1 1
0.888209533007218 0.871601978432149 1 1
0.965311555412535 0.944974539720138 1 1
0.920920674458201 0.905918953383743 1 1
0.689446759193932 0.677341169225842 1 1
0.666337414851088 0.654363689053439 1 1
0.891962246390031 0.876421168540255 1 1
0.917651745207181 0.899988135726654 1 1
0.726978853830269 0.713300539069164 1 1
0.84718379934863 0.832182129968199 1 1
0.864304186144552 0.848293508599804 1 1
0.890492167566508 0.873584511224743 1 1
0.788481908481649 0.772298811440432 1 1
0.743224400132319 0.728745110562741 1 1
0.740528390816106 0.726209600597199 1 1
0.977459171658051 0.959714653243732 1 1
0.82053075354004 0.806136854334389 1 1
0.848617091388026 0.831552610249391 1 1
0.865707182326304 0.848958264893065 1 1
0.869147793665562 0.852940087167291 1 1
0.613114376488595 0.601677318776946 1 1
0.826442581630826 0.810487199907186 1 1
0.808326944347039 0.793973479403593 1 1
0.837901353070565 0.822567002013343 1 1
0.866807589052259 0.848637533236111 1 1
0.647365372702174 0.634606351304996 1 1
0.642871922801925 0.632785764588092 1 1
0.609447097883032 0.598192374959515 1 0
0.900587264526334 0.884668615776288 1 1
0.700870182137988 0.688241068985728 1 1
0.803578575312781 0.789362612104749 1 1
0.762959842947132 0.748824998705117 1 1
0.806264156972578 0.789435528356879 1 1
0.822883176633548 0.80641886588878 1 1
0.734362956185562 0.721530083644099 1 1
0.5769921323299 0.565443907221218 1 1
0.890110837754714 0.873492699387222 1 1
1.13604723335139 1.11558260846406 0 0
0.898231156904325 0.882371581998792 1 1
0.778435541393083 0.763909232710491 1 1
0.73779052333765 0.724366397375811 1 1
0.693492026487065 0.679462457875184 1 1
0.77876907435397 0.765333362447882 1 1
0.678731924380592 0.667170692535913 1 1
0.721849002420801 0.706794800220238 1 1
0.891850855077731 0.875918665484072 1 1
0.729513318344448 0.716463828797695 1 1
0.792666100055761 0.778156615379642 1 1
0.649227467704836 0.637238093136269 1 1
0.925642185153887 0.908772126107645 1 1
0.809532717057998 0.794090812895374 1 1
0.656696142312666 0.643359052579088 1 1
0.836542143214841 0.820342465423325 1 1
0.753624581906616 0.739505925681297 1 1
0.879620054365155 0.862857720468982 1 1
0.822625162152276 0.806629282259067 1 1
0.698637222173695 0.685259374634309 1 1
0.821983927561262 0.806377303748861 1 1
0.814625272673583 0.799215566220081 1 1
0.810900281945658 0.795813749389119 1 1
0.726267000861871 0.713098494432349 1 1
1.05589282987886 1.03419934157603 0 0
0.740409069723993 0.726309113746856 1 1
0.75023820770988 0.736054637530108 1 1
0.902987527625525 0.884991938537456 1 1
0.592895012046985 0.582155832696306 0 0
0.771591619746343 0.756905233611358 1 1
0.841931470688312 0.825523226407012 1 1
0.73741825532905 0.722947234414998 1 1
0.856387917282367 0.840454745757394 1 1
0.76760971613629 0.753255573977767 1 1
0.903790636961756 0.885717759126512 1 1
0.823123217500164 0.807542015923064 1 1
0.8665393224117 0.851232645317732 1 1
0.734685662915428 0.721048694158198 1 1
0.814121747061765 0.798170481706037 1 1
0.823634975765367 0.80719971686602 1 1
0.692749515962146 0.681793137769904 1 1
0.850521295523705 0.835449611918736 1 1
0.715910400858973 0.703170470862412 1 1
1.01986411725033 0.999744922526067 1 1
0.757766656494098 0.744236249596518 1 1
0.789799445019745 0.774753772694941 1 1
0.821314444177766 0.807743894135042 1 1
0.826173199622371 0.811003235011632 1 1
1.03415287086218 1.01431666726001 0 0
0.691107885286403 0.678791952356227 1 1
0.85778128135982 0.840072999871554 1 1
0.793368952385085 0.779118477952232 1 1
0.746581368615837 0.731399749240052 1 1
0.808322275184918 0.793141355779288 1 1
0.993506512388139 0.975305051626441 1 1
0.91156784493578 0.895100669084265 1 1
0.687199776851036 0.674614661635051 1 1
0.728382273674167 0.713517615918061 1 1
0.901603296710262 0.884342462732172 1 1
0.800179316717923 0.786312855235014 1 1
0.777226579324787 0.761148386504259 1 1
0.912484414599333 0.895446098253369 1 1
0.671480818209911 0.659235608056297 1 1
0.665923759659582 0.652471051406786 1 1
0.927107901898385 0.909065337729273 1 1
0.735814258095375 0.72101984208819 1 1
0.842488194265837 0.826838213138643 1 1
0.652128149944454 0.640243491171459 1 1
0.744667492831903 0.730922133466846 1 1
0.788487641281036 0.773644358802061 1 1
0.804435181354647 0.787870158213 1 1
0.930962664703634 0.912930597194422 1 1
0.925179068173175 0.908639706998482 1 1
0.746761386074399 0.733023712040081 1 1
0.826542841005788 0.811434410713037 1 1
0.634681701542029 0.622583531044183 1 1
0.815247555822248 0.799921344452426 1 1
0.858783995116656 0.842951508367262 1 1
0.641716637423328 0.629005643153964 1 1
0.713767487684339 0.701875830830334 1 1
0.973366388969688 0.954730408013847 1 1
0.834384006535721 0.81911553372913 1 1
1.08571677440859 1.06595952125071 0 0
0.791200190354365 0.77748274565367 1 1
0.826905544386539 0.811221690618902 1 1
0.833403162510865 0.817040743415606 1 1
0.924706958417241 0.907271339695917 1 1
0.833821650785179 0.817876056172914 1 1
0.831697616978715 0.81710178042462 1 1
1.01244478361198 0.992429212075002 1 1
0.81074895275005 0.795124115963746 1 1
0.756520942030762 0.742615241157758 1 1
0.681872722776327 0.669267069074608 1 1
0.738522721447831 0.723083885001825 1 1
0.628111957328292 0.616067460526866 1 1
0.696279516908224 0.683562096531359 1 1
0.599934747519832 0.589750887996249 0 0
0.703928528068979 0.69117826381548 1 1
0.86427716867923 0.848984288382837 1 1
0.887877891163957 0.868360388112372 1 1
0.799768789309118 0.783572203907602 1 1
1.02154024757208 1.00330351243403 0 1
0.767088285316851 0.751775193841472 1 1
0.814785060846975 0.80011863896113 1 1
0.847470256239009 0.831820356617137 1 1
0.833720431091405 0.81800307175985 1 1
0.784362563703767 0.769140589509514 1 1
0.712472794310413 0.699136438931028 1 1
0.745645668967106 0.732037894179843 1 1
0.701160921874334 0.688834863758584 1 1
0.659172587489175 0.647051968682377 1 1
0.787837868348046 0.772941222749375 1 1
0.939044907639556 0.92119342641971 1 1
1.0615828400601 1.04178600114685 0 0
0.605959448848223 0.595738028217648 1 1
1.02741971524153 1.0081125364069 0 1
0.760524797890356 0.745503938087249 1 1
0.816307676918583 0.801891055758729 1 1
0.832323069902706 0.817812627246718 1 1
0.846981993861371 0.830796948518029 1 1
0.818909810721849 0.803431890132937 1 1
0.602442269192679 0.588895243933017 1 1
0.877638945731393 0.860189098207167 1 1
0.828099505503872 0.812116246645788 1 1
0.624274868672117 0.612840186055283 1 1
0.872865544740944 0.857733419989995 1 1
0.8605252070015 0.844362582156296 1 1
0.819078919765994 0.804732146252644 1 1
0.67959468442525 0.667068088930793 1 1
0.737969463705622 0.723900272720207 1 1
0.684930771743969 0.672734951055396 1 1
0.766175721019475 0.751779247246371 1 1
0.786135805218012 0.771988508767691 1 1
0.673665592046504 0.660186149603172 1 1
0.942793005542773 0.925364452385138 1 1
0.79513675047294 0.780885923939392 1 1
0.974929974770735 0.957669349900474 1 1
0.857639257907839 0.842835902921639 1 1
0.646585781690548 0.634720265522253 1 1
0.709737795594593 0.697306884019528 1 1
0.720162863653604 0.706113506957106 1 1
0.753837506982411 0.741339410519462 1 1
0.682572545378507 0.670555532931002 1 1
0.627799769183473 0.615533659777663 1 1
0.837705024646134 0.821334467804977 1 1
0.803055870061438 0.786284916496044 1 1
0.86769911089229 0.850844518777029 1 1
0.969336348333745 0.950101282044038 1 1
0.908398299854039 0.890958041075546 1 1
0.837688569837888 0.820435984168005 1 1
0.845342380865834 0.829415002963702 1 1
0.685154212401838 0.673521844547742 1 1
0.988421775609039 0.969369636859512 1 1
0.894134443183559 0.876554920026052 1 1
0.835030743673426 0.817955813008982 1 1
0.71477573989475 0.700940040799761 1 1
0.516054381497984 0.506235024396518 0 0
0.832170065792289 0.816542459988476 1 1
0.780654849954749 0.765719048638314 1 1
1.01337669023786 0.995912646429759 1 1
0.709468587400485 0.69726152653143 1 1
0.875076895735452 0.859930744224465 1 1
0.906001645075409 0.88876731196945 1 1
0.639328499193108 0.627651870797222 1 1
0.628185755790813 0.616830519941049 1 1
0.812325539690513 0.798032349895716 1 1
0.700964191631644 0.688175764398819 1 1
0.69904409894635 0.685420653879105 1 1
0.735475186761492 0.720876939508758 1 1
0.807375751923941 0.79284465177395 1 1
0.757721970204281 0.745597611968019 1 1
0.463957133239424 0.456417410769972 0 0
0.798745695041702 0.783630474123065 1 1
0.711118085847808 0.698995887072082 1 1
0.865124351284803 0.8499720210302 1 1
0.967809019204555 0.948922309376191 1 1
1.08351231718606 1.06416388276218 1 1
0.861133095136769 0.844437297301857 1 1
0.742106355821741 0.728693377744048 1 1
0.790935798232227 0.776658459743069 1 1
0.772877544537749 0.75786226768608 1 1
0.767585915953343 0.753292765678783 1 1
0.840003862959397 0.823979407956767 1 1
0.612924929034143 0.600858510443748 1 1
0.941091698605661 0.924899433722404 1 1
0.737717596806056 0.724111313811272 1 1
0.881106730936963 0.864491816262201 1 1
0.853156481926517 0.837813743582869 1 1
0.727170820458882 0.714945775268767 1 1
0.718430222626134 0.70502752476736 1 1
0.741850240522617 0.728104175904186 1 1
0.868975887380979 0.852908254612154 1 1
0.716965482353004 0.703092508417103 1 1
0.693662605088803 0.681066973818314 1 1
0.819423374600465 0.803401048179798 1 1
0.689407286941111 0.673256246450041 1 1
0.854926585801317 0.840004732884782 1 1
0.846435303973551 0.831071553458091 1 1
0.783365491317398 0.768891489509046 1 1
0.87681505692239 0.862181247942692 1 1
0.79777968094891 0.78358461266661 1 1
0.808288886626455 0.793739488718707 1 1
0.859350866684767 0.842625952913096 1 1
0.81186556648703 0.797721493614939 1 1
0.950583802878871 0.931913015392227 1 1
0.796919927401686 0.782063978604248 1 1
0.759771918481187 0.746166279646665 1 1
0.87732573773037 0.860184296322209 1 1
0.793331748190701 0.779290651821443 1 1
0.892748919001289 0.875226134312238 1 1
0.755926203517354 0.741336171993014 1 1
1.07168276956516 1.05027774788159 0 0
0.745744868516083 0.729770823427664 1 1
0.605251323022663 0.594634902995216 1 1
0.832290343548313 0.816760215141816 1 1
0.856692691831533 0.839229842275505 1 1
0.751242218590685 0.736668837401494 1 1
0.956634202516315 0.939213594008532 1 1
0.849465078053669 0.83362005303242 1 1
0.745874012388514 0.733177721804509 1 1
0.719218063778026 0.703957569877094 1 1
0.943336393593902 0.925396885169304 1 1
0.908594665251296 0.890356414158842 1 1
0.80275590363304 0.787982478309068 1 1
0.903913379993611 0.885794755535635 1 1
0.862864588706646 0.847240830330842 1 1
0.668607704327575 0.656672672124263 1 1
0.761056655276354 0.747135958836717 1 1
0.842401636918535 0.826267057691965 1 1
0.850769016015513 0.836320549321468 1 1
0.700438927326695 0.685924627834648 1 1
0.789964088602679 0.775893082797415 1 1
0.896731297697573 0.880036032126393 1 1
0.756152760625865 0.741778836729472 1 1
0.74757132961258 0.732609128413906 1 1
0.934823918748395 0.916636104619071 1 1
0.68610850313703 0.674305127823422 1 1
1.050266745749 1.03185511316794 0 0
0.739126429570179 0.724954134842627 1 1
0.6718220594637 0.660025339096759 1 1
0.855338260825234 0.840716951691313 1 1
0.845195249905796 0.829047181789918 1 1
0.868186002683957 0.852468001616271 1 1
0.870623600802198 0.853643252885216 1 1
0.871673748913814 0.854159245161058 1 1
0.997414723307351 0.978306533341469 1 1
0.864484892109991 0.848600132322683 1 1
0.742683577355609 0.727844007130348 1 1
0.837244164768987 0.818695665650345 1 1
0.8725766292297 0.856429391911316 1 1
0.915977405325608 0.898247926195275 1 1
0.797745526557581 0.782996951475694 1 1
0.97985877277442 0.962027714531826 1 1
0.790906414985766 0.776731936135513 1 1
0.675432199279111 0.663132157342344 1 1
0.792035828520789 0.777105616257043 1 1
0.751506392305764 0.738674921429879 1 1
0.889989236616588 0.873965724816296 1 1
0.765126379103166 0.751178986202867 1 1
0.719401609356192 0.705788769994841 1 1
0.890621832672671 0.87513524917679 1 1
0.797245737859709 0.782314151797014 1 1
0.877141768993054 0.860947932563396 1 1
0.641351210426384 0.629870312349633 1 1
0.979897060925439 0.961277052655617 1 1
0.866714099432595 0.851492664848498 1 1
0.779071351534421 0.764539434422456 1 1
0.666674303743236 0.654816236381368 1 1
0.886716132041494 0.869622748439161 1 1
0.667213586105938 0.653846167124587 1 1
0.993455529192892 0.97434754466477 1 1
0.953042898972427 0.934063124564093 1 1
0.935970170181025 0.919342416062554 1 1
0.817000407536221 0.801856638220841 1 1
1.06355234681907 1.04309576963667 1 1
0.748739451098574 0.735391614246926 1 1
0.697456611159099 0.68302663730703 1 1
0.916583680355551 0.900067384000455 1 1
0.726522017556095 0.711577254131026 1 1
0.819443391150532 0.802664675428754 1 1
0.673696522095441 0.662579124951947 1 1
0.747705191546627 0.733129688264763 1 1
0.747059487751827 0.732973639303294 1 1
0.786883686648495 0.772407852436692 1 1
0.84262395004677 0.825822986870876 1 1
0.949006395561747 0.932128229666854 1 1
0.828454694448728 0.813011475113119 1 1
0.718819020634516 0.705699295573433 1 1
0.693231258862826 0.68088803049773 1 1
0.808334957926327 0.793827530996282 1 1
0.850936608899067 0.834733290850297 1 1
0.830225454237806 0.81471709345258 1 1
0.774982081744367 0.759909152694154 1 1
0.631053180317582 0.619141935653262 1 1
1.16659726758561 1.14483109098464 0 0
0.837240111853788 0.821964056533982 1 1
0.775654573744387 0.759409363070167 1 1
0.8369008723618 0.819740175731332 1 1
0.867384779467436 0.85156176811926 1 1
0.856195537213858 0.840893973911937 1 1
0.648176733131783 0.636408208508826 1 1
0.710109744395963 0.69681084431161 1 1
0.727464282896112 0.713649448851148 1 1
0.907347869044182 0.890580315776545 1 1
0.717612438879281 0.703113211752771 1 1
0.6779360468667 0.66612347979519 1 1
0.655260553074059 0.641721292612772 1 1
0.806489623823292 0.791720233495943 1 1
0.77911802546836 0.763818258932486 1 1
1.0470397660094 1.02717644781072 0 0
0.712596664200908 0.700076026615114 1 1
0.922231858731062 0.904041951104395 1 1
0.867629154975354 0.852626524895569 1 1
0.763686328397309 0.748496771184816 1 1
0.683786007267081 0.670513792554615 1 1
0.90363293711744 0.886925628969209 1 1
0.883108846259975 0.867908240161967 1 1
0.812934366716055 0.7952680839073 1 1
0.771982474309261 0.757921599463725 1 1
0.942394641399412 0.924994321315504 1 1
0.660917657589763 0.649623973293635 1 1
0.845250965775812 0.829717303375668 1 1
0.626120288053518 0.613804452825843 1 1
0.857794658901212 0.842139341981974 1 1
0.609489798965895 0.597999200713372 1 1
0.774633778674997 0.759913923268983 1 1
0.703836914751437 0.69133416007165 1 1
0.844425065659458 0.829612116259062 1 1
0.777451955846658 0.761847545019978 1 1
0.724073289003955 0.709937275532989 1 1
0.894964490969963 0.877214760347242 1 1
0.817643863555108 0.801982015992982 1 1
0.834942335388211 0.818971065217508 1 1
0.968169113879002 0.95050403339057 1 1
0.800902024556106 0.785436813910185 1 1
0.778871792581004 0.766325538356356 1 1
0.764534731799627 0.750452681753174 1 1
0.763946466086241 0.750190535582293 1 1
0.902961192458932 0.886408867152527 1 1
0.763529751957548 0.748884800829721 1 1
0.763482123833295 0.750099853545975 1 1
0.825539625248835 0.807108462627959 1 1
0.900963092418057 0.882137584473708 1 1
0.781765661900031 0.767701914345922 1 1
0.723047317998094 0.709147163128293 1 1
0.698356403647125 0.685884820473517 1 1
0.765357724108794 0.751954049090913 1 1
0.88974257498593 0.87355352769104 1 1
0.702969957710103 0.690017937987383 1 1
0.754364115875051 0.740582680216785 1 1
0.83400605257876 0.819197696555082 1 1
0.687045179072667 0.675318096205781 1 1
0.687505559276482 0.674074528368202 1 1
0.694084003218918 0.681671587462911 1 1
0.722596286398962 0.711240598717706 1 1
1.01721382990289 0.998584525008249 0 1
0.886719727362059 0.871706210277731 1 1
0.880830875669673 0.864091016912515 1 1
0.903608923903287 0.886386564435626 1 1
0.703185942972177 0.68805475509147 1 1
0.80532973261129 0.790434755037352 1 1
0.857738510519337 0.84238131091384 1 1
0.737756159425022 0.723668015855932 1 1
0.822188122947221 0.806386960509584 1 1
0.935280659474784 0.915664315048988 1 1
0.573015294608864 0.562322016725048 1 1
0.954712811292965 0.937945872025702 1 1
0.746999906293807 0.732925470612962 1 1
0.733474960184144 0.720118536084364 1 1
0.80122955183591 0.78516273922429 1 1
0.945342017886933 0.92771251044126 1 1
0.8397298602151 0.824474800504128 1 1
0.938287095912296 0.920141883332721 1 1
0.984778797005233 0.965759664722602 1 1
0.89009935834106 0.872375943962999 1 1
0.897230075622233 0.880620033938501 1 1
0.774642805265133 0.759283562238501 1 1
0.701042246876006 0.688118365979563 1 1
0.864642858463655 0.848178092160519 1 1
0.721625231604208 0.709382250588878 1 1
0.660924413821602 0.648773408794365 1 1
0.844142289929577 0.82823013656088 1 1
0.566275309793742 0.555659606561866 1 0
0.861675934916992 0.846183282097531 1 1
0.9005999364614 0.882941432492098 1 1
0.807313049943113 0.791504458120749 1 1
0.763038172656087 0.74944546440018 1 1
0.941517386657711 0.923219907266821 1 1
0.885903060367055 0.869445859637602 1 1
0.88559821254367 0.86932391195603 1 1
0.820762271345203 0.804129922199866 1 1
1.15348470148864 1.13125956672366 0 0
0.878729635663439 0.862690760053021 1 1
0.941092666151478 0.923185014173906 1 1
0.879701771939941 0.863338882837507 1 1
0.822047908139175 0.808187753897251 1 1
0.828854680564992 0.813719297603027 1 1
0.804467832438576 0.789476542837224 1 1
0.775904157967987 0.761657298876562 1 1
0.773604566733343 0.758771877832568 1 1
0.760477767326987 0.746515899092299 1 1
0.919454250979011 0.90187950097435 1 1
0.907275146225232 0.889261629728233 1 1
0.739967847146401 0.726839108119942 1 1
0.654211466449867 0.641573390760532 1 1
0.961458783500383 0.943535136751909 1 1
0.65973596805307 0.648219724822425 1 1
0.777235488632691 0.762455368214984 1 1
0.6721690256699 0.65972642364932 1 1
0.542964172476335 0.533331283202922 0 0
0.783627060908597 0.769163683674828 1 1
0.858061249267851 0.84187133281385 1 1
0.815456501034435 0.800957818329044 1 1
0.860731566620634 0.845517318018471 1 1
0.806920343946747 0.7928114320421 1 1
0.920885929116146 0.904254120644035 1 1
0.904350194322556 0.887431510200471 1 1
0.676246068560966 0.664199684117522 1 1
0.752557934578426 0.738320859051813 1 1
0.857832288733163 0.841646653608643 1 1
0.765018496546156 0.7510524665572 1 1
0.66968982562767 0.657851621531845 1 1
0.913914822728186 0.897481403004262 1 1
0.778411967350761 0.76361721230787 1 1
0.768297749215002 0.754545430303942 1 1
0.850554005219252 0.835427212874272 1 1
0.899551107489448 0.883164963734202 1 1
0.790751403104788 0.775702135907808 1 1
0.987411287322053 0.968996800695883 1 1
0.864512511407838 0.847648257246629 1 1
0.941939323898657 0.923324798703044 1 1
0.701859137705333 0.6868489849657 1 1
0.663989758281584 0.651991125443642 1 1
0.791377124612917 0.777665703129343 1 1
0.852860863483761 0.837554056840405 1 1
0.722225828595706 0.707414303402003 1 1
0.81364323477513 0.79673461266983 1 1
0.805255575722691 0.790375014221136 1 1
0.887042292720629 0.870969403084434 1 1
0.806590460023306 0.791556521320247 1 1
0.698757378526691 0.686583601484537 1 1
0.754403799142746 0.740120105569462 1 1
0.615689704760461 0.603104997438782 1 1
0.885894164988299 0.869759603234617 1 1
0.762333892716148 0.747452180244038 1 1
0.958677012398143 0.940808819383998 1 1
0.784469473478751 0.770517202982983 1 1
0.923241741058586 0.905043088869036 1 1
0.697692903502389 0.68476699926767 1 1
0.931123238844127 0.914277462529444 1 1
0.886830411670578 0.870915874988336 1 1
0.948816288634669 0.931477328990372 1 1
0.626045291017001 0.61481222933768 1 1
0.704886523848655 0.692171323604884 1 1
0.794948526222977 0.780408785245508 1 1
0.818030484714505 0.803707257938654 1 1
0.780849185393848 0.764270828093282 1 1
0.659781647066638 0.647807762848008 1 1
0.872492231501946 0.857711820284933 1 1
0.776632715081028 0.761512506947958 1 1
0.932260333821473 0.914873017754073 1 1
0.625299952284969 0.614787131194956 1 1
0.888446188778113 0.872422439396169 1 1
0.961239711791837 0.941576877375643 1 1
0.907055370490994 0.889929071118765 1 1
0.78067952800651 0.766202102752886 1 1
0.967756227683087 0.949621841808671 1 1
0.834174513740702 0.818842959867761 1 1
0.787323466337246 0.7718514030418 1 1
0.734882349948164 0.721013218634584 1 1
0.898503978644906 0.882586189732194 1 1
0.86940425471848 0.853487992038871 1 1
0.962113224874136 0.943266984777999 1 1
0.770888870752776 0.75561579590865 1 1
0.761963494121465 0.74700385727161 1 1
0.63168792579009 0.620850546100289 1 1
0.684758971930695 0.671759738068387 1 1
0.829015225423708 0.815207091587427 1 1
0.737698408430104 0.724386482695715 1 1
0.890794215637651 0.87256240759088 1 1
0.757652910541425 0.743541016503639 1 1
0.775744719737944 0.761861617571385 1 1
0.96427275842026 0.947140139555083 1 1
0.690634527039269 0.67747018826054 1 1
0.6326253627828 0.621298597199881 1 1
0.689492715302198 0.677472903982359 1 1
0.870762064206365 0.852890548212839 1 1
0.681319797491096 0.669823116616988 1 1
0.743480872257339 0.729324592279854 1 1
0.900490589797473 0.883826429024332 1 1
0.765133663985271 0.750267379690085 1 1
0.996473101550854 0.977419345656734 1 1
0.82937724784424 0.814131691458228 1 1
0.891015588839813 0.874887877035996 1 1
0.750026775019333 0.735188088248932 1 1
0.808682176194314 0.794078039303492 1 1
0.778037376882359 0.763609432107687 1 1
0.890781713993014 0.875097160827818 1 1
0.779572641825091 0.766164095821603 1 1
0.705444330065835 0.692288964703165 1 1
0.826754306145029 0.810980819820708 1 1
0.724537905968555 0.711179039075974 1 1
0.792436021375906 0.779625872030887 1 1
0.94753182307773 0.929963779477046 1 1
0.740993638317953 0.726815431297966 1 1
0.556780486804202 0.545216343148961 1 1
0.893296644759641 0.877896135573229 1 1
0.565094509753576 0.554262583348055 0 0
0.814123305503018 0.797467565819427 1 1
0.93529357728585 0.917468603260115 1 1
0.74945666583194 0.734656016353522 1 1
0.902935040882899 0.887035518234959 1 1
0.826103172088621 0.81128117602259 1 1
0.995240186381606 0.977675985760463 1 1
0.948170051210292 0.930660507697483 1 1
0.9185083105142 0.89992909508333 1 1
0.800139876086607 0.785554900235021 1 1
0.720479642509291 0.707917637562652 1 1
0.606751098167463 0.595270159544672 1 1
0.882429280420156 0.865164629790323 1 1
0.676532600274249 0.664342924234327 1 1
1.12174084290273 1.10130847495163 0 0
0.819504402965046 0.803788798014714 1 1
0.767057268561868 0.752582755863612 1 1
0.738184973431364 0.723256176126961 1 1
0.799401669652223 0.783678188709985 1 1
0.73776888564149 0.72465950953119 1 1
0.896236101603008 0.880656631190316 1 1
0.816034007353036 0.800324069999067 1 1
0.952994319014557 0.934222817996848 1 1
0.754187928080132 0.740324860462684 1 1
0.734375280888076 0.720532594876921 1 1
0.751762721660301 0.738113622264446 1 1
0.740221501269683 0.72584701343086 1 1
0.917253063769297 0.901559343121998 1 1
0.963877076226982 0.944712670683639 1 1
0.902501011850692 0.886117459654792 1 1
0.921000113028275 0.904021529975339 1 1
0.921093687937388 0.904182657887861 1 1
0.670067539686579 0.658675438613791 1 1
0.709760117768103 0.69613213286082 1 1
0.893971307186259 0.878009368651655 1 1
0.891743913969667 0.875551293593365 1 1
0.723746313745058 0.709894169409342 1 1
0.89264410657785 0.877048632830928 1 1
0.763887425190935 0.749685832730368 1 1
0.887726176967143 0.87179890413631 1 1
0.818779601936237 0.804024195669863 1 1
0.712940205160619 0.699958232902364 1 1
0.738054350630186 0.725796763066819 1 1
0.89099137505663 0.874233101306813 1 1
0.950992462040155 0.932424920366654 1 1
0.896168931722591 0.878957454751448 1 1
0.665633221146081 0.653323138253605 1 1
0.78769477172922 0.774169694990381 1 1
0.780589311579071 0.766773189852827 1 1
0.660168917432205 0.64857637504401 1 1
0.994166698046461 0.974405487294828 1 1
0.935278743161258 0.917917703345499 1 1
0.762836901426511 0.747353154692162 1 1
0.840690156940595 0.826531604366591 1 1
0.953007734131996 0.936299363408584 1 1
0.810369699900928 0.794763748306563 1 1
0.741867297482399 0.727314210195907 1 1
0.826851087466151 0.811262107103687 1 1
0.551683242543484 0.542417977086386 0 0
0.622864302862759 0.612130773216221 1 1
0.87426506381618 0.858148247648059 1 1
0.744785320199661 0.731778678971479 1 1
0.769123286247482 0.755134527495984 1 1
0.605723542376277 0.592761001705307 1 1
0.939219562842517 0.921931141452706 1 1
0.697921002909142 0.685070278772867 1 1
0.980350384736846 0.963105382168761 1 1
0.812246021061826 0.798135678484198 1 1
0.91601720153868 0.896604153315456 1 1
0.862081387678654 0.845661407743393 1 1
0.852681650565646 0.836448826528497 1 1
0.887743868991452 0.872199443263058 1 1
0.695406567340093 0.681432146826839 1 1
0.744674187513282 0.731340059761181 1 1
0.693987200893313 0.68110137444991 1 1
0.668638148618913 0.656386386837192 1 1
0.99884964668321 0.980595238778397 1 1
0.765191788991325 0.751815408536578 1 1
0.812272410947003 0.797076992470521 1 1
0.725063545407104 0.711306041726059 1 1
0.812773428615878 0.798164253179601 1 1
0.80936535617931 0.79525520030017 1 1
0.786313980356671 0.772668825388862 1 1
0.76489160488947 0.750918445755963 1 1
0.670327729695175 0.658379669534749 1 1
0.917872941814834 0.900212537271671 1 1
0.72952807746731 0.716141479013493 1 1
0.746288938909327 0.731141647906677 1 1
0.784911999062497 0.76960540054311 1 1
0.768364502836968 0.754086003826112 1 1
0.84381481146558 0.828408404357128 1 1
0.535724501258045 0.52497635560493 1 1
0.855159110007044 0.8406213676787 1 1
0.617283316996323 0.606334989234588 1 1
0.864029880187662 0.848066345681093 1 1
0.904215884440272 0.886970321246475 1 1
0.798924837928602 0.782877911836309 1 1
0.721596162126436 0.708002681094691 1 1
0.816691782988928 0.801308450533638 1 1
0.93058655036269 0.912978554194188 1 1
0.846700465287528 0.830673924126656 1 1
0.684170663509309 0.670764031651544 1 1
0.961677090214675 0.943734259111515 1 1
0.963775089865652 0.945012743283975 1 1
0.836001451489144 0.820464932280442 1 1
1.10332393359869 1.08321016726824 0 0
0.783660584455492 0.766778663970122 1 1
1.00169495407513 0.983809930985917 1 1
0.910339161111349 0.892236128826604 1 1
0.812905373344777 0.796848931136102 1 1
0.783641999744981 0.767338874237376 1 1
0.846992898727989 0.830762668079393 1 1
0.880549032549535 0.865312742606352 1 1
0.701049262573172 0.687083360660241 1 1
0.99820180601323 0.978964552435427 1 1
0.84926252485059 0.834262151693235 1 1
0.680812340676794 0.668489698058755 1 1
0.859617416777271 0.843314399080375 1 1
0.927833417163963 0.910829132540489 1 1
0.713499601934545 0.699612132871483 1 1
0.887398543157213 0.870651707432482 1 1
0.733088517041852 0.717855974274481 1 1
0.874306637116937 0.855933712797069 1 1
0.829693063865746 0.813605726940861 1 1
0.838699331298186 0.823022711742049 1 1
0.802099593172394 0.788127557020676 1 1
0.851044211247044 0.834658419910574 1 1
0.956791381673208 0.939383237708513 1 1
0.716364919608923 0.703580204453635 1 1
0.898948675696815 0.883120512863939 1 1
0.833660705602923 0.817849109384991 1 1
0.977222364567525 0.957720647668805 1 1
0.616144901758815 0.605069347806101 1 1
0.793151448733985 0.778697807453418 1 1
0.83294483021111 0.817007880481429 1 1
0.921675053471046 0.905004346673472 1 1
0.749000198068103 0.735203505277345 1 1
0.781873548270214 0.766827764604478 1 1
0.77909321617435 0.765706369532472 1 1
0.781066378333489 0.763909082413076 1 1
0.727635430155665 0.714984523568353 1 1
0.794694120045069 0.780046414122726 1 1
0.899951485754146 0.884147206852367 1 1
0.876653062353169 0.859095295068818 1 1
0.904806037226213 0.887588010706328 1 1
0.600468480839023 0.589563350147349 1 0
0.834018587838127 0.816890043290808 1 1
0.699192940057305 0.686271552208421 1 1
0.731242884736871 0.717201802255799 1 1
0.814764171192601 0.798540535579239 1 1
0.823828546397508 0.808781242916047 1 1
0.851670007815261 0.835255858646432 1 1
0.745196778550792 0.730713320160278 1 1
0.798645705013255 0.783848969254458 1 1
0.73646771100262 0.723115173783731 1 1
0.756632383158565 0.742016589948292 1 1
0.752709504934613 0.73801706561196 1 1
0.905352083509222 0.887445811727847 1 1
0.996268695439944 0.976737666820132 1 1
0.902813933165513 0.886252715562662 1 1
0.643230333360639 0.630851818284651 1 1
0.714421687676751 0.698185079125974 1 1
0.810743851699752 0.796966171215296 1 1
0.752795860648147 0.739363779018826 1 1
0.811364960249337 0.795268093003167 1 1
0.918994738727534 0.903464649425668 1 1
0.74638954234524 0.732314648888275 1 1
0.497324112025233 0.488107651721057 0 0
0.92917773116877 0.912839749013575 1 1
0.833436516783564 0.816649867354022 1 1
0.808663260220583 0.79278829637285 1 1
0.614478125769778 0.603381093239076 1 1
0.894716667819732 0.877184763632641 1 1
0.892719161178542 0.877462808090769 1 1
1.0036821736014 0.984551690418709 1 1
0.763200415911101 0.749044391602627 1 1
0.809500695125124 0.792003654686702 1 1
0.844208716977701 0.827155655758928 1 1
0.754986016020813 0.741389100536908 1 1
0.911287775539193 0.893338283189055 1 1
0.710518684560554 0.698352654133935 1 1
0.67823600827947 0.665992714526213 1 1
0.93977476855798 0.921412368422683 1 1
0.921310153817481 0.90508005004342 1 1
0.555105817500043 0.544062653508726 0 0
0.850031120071844 0.83244111946253 1 1
0.840844514946955 0.825519739812386 1 1
0.596687027863973 0.584311812000823 1 1
0.794361154036949 0.778918998669716 1 1
0.99747821265048 0.978558612435639 1 1
0.839463862503137 0.824495693108687 1 1
0.748405222050082 0.733988696069556 1 1
0.731200897502278 0.71781160894225 1 1
0.719197397075995 0.707196433738999 1 1
0.703264234780321 0.689948022811058 1 1
0.727139086820999 0.71363577876604 1 1
0.894591923044696 0.878833158818277 1 1
0.763802414835157 0.747881577872057 1 1
0.764391839937666 0.75083094631979 1 1
0.732003530366032 0.7179656750794 1 1
0.905896020419453 0.887778858572408 1 1
0.828890167564499 0.813029358361658 1 1
0.764211379961361 0.748340905288407 1 1
0.831582807181421 0.817638679876665 1 1
0.839912919647367 0.823560270843559 1 1
0.9285588067071 0.911688178278606 1 1
0.738531710096796 0.723824072762391 1 1
0.834979228613125 0.818040071933161 1 1
0.855764514467066 0.839366133912343 1 1
0.898128324441706 0.882587125250226 1 1
0.863274995270429 0.847344252804573 1 1
0.864177274578583 0.84907106887377 1 1
0.875977282946985 0.860246892106112 1 1
0.645058361023252 0.63373446172852 1 1
0.898919667858929 0.881177211314058 1 1
0.817524377701223 0.803058011746424 1 1
0.692674897964424 0.68071152352381 1 1
0.828590045720149 0.810918625375185 1 1
0.633534610763945 0.620687647717367 1 1
0.808593477499556 0.793913624522092 1 1
0.795164602645322 0.780066817218446 1 1
0.585073485868963 0.575060376156033 0 0
0.971697983903778 0.953659257814911 1 1
0.979912356481059 0.961441334961251 1 1
0.8041364230796 0.789412577256479 1 1
0.90717154996889 0.891424367368747 1 1
0.697874265435505 0.684075051102372 1 1
0.740777821863982 0.727181720282709 1 1
0.515422005766556 0.506082767374372 0 0
0.598851614158542 0.587315542922847 1 1
0.796560960409723 0.782823128548343 1 1
0.816218844418639 0.80235202561536 1 1
0.755422172857499 0.740562146768094 1 1
0.778991307567142 0.764025215208504 1 1
0.713428431917513 0.699443844775023 1 1
0.761756982813162 0.748334094699552 1 1
0.765083548785177 0.753026735629154 1 1
0.816327787235851 0.80115082163489 1 1
0.817214506587254 0.80170356898471 1 1
0.89841174188918 0.882551748851743 1 1
0.852903103245074 0.835398052444615 1 1
0.602912773853105 0.591828117459639 1 1
0.725405434847519 0.712559797294523 1 1
0.925728488185323 0.909044619406213 1 1
0.867444187304369 0.850637217161391 1 1
0.747579926486772 0.733166839001213 1 1
0.887999587330493 0.872892114238935 1 1
0.656974701005969 0.645986531763239 1 1
0.788100966344637 0.773375819744062 1 1
0.660965833500244 0.649521523300927 1 1
0.904959500590906 0.887705530595983 1 1
0.776153194949306 0.75998716726423 1 1
0.523951148178911 0.513392747543917 1 1
1.06076825737381 1.04042625835124 0 0
0.810603919509671 0.796349048513474 1 1
0.842991385218914 0.827148457315614 1 1
0.598467841588655 0.587110651124012 0 0
0.94853936875158 0.929072649570425 1 1
0.912612789313149 0.894765923074682 1 1
0.881812451735484 0.863800455414893 1 1
0.788929946835138 0.775112134637662 1 1
0.736674078683285 0.722924878083705 1 1
0.987764242841341 0.968645759403079 1 1
0.809765881555883 0.794332966673517 1 1
0.836954777280678 0.820866834281547 1 1
0.894538229999099 0.875893742280618 1 1
0.671978220902178 0.660150952647936 1 1
0.637056012293882 0.625361902481567 1 1
0.848497483968069 0.833019485954187 1 1
0.734854484022102 0.721141389509462 1 1
0.775018318948677 0.760864540240702 1 1
0.674702987634998 0.661329734116154 1 1
0.873114289084189 0.85482502713301 1 1
0.868982119587133 0.852524266385262 1 1
0.841542543280474 0.827109681613536 1 1
0.86544462346426 0.849979558639546 1 1
0.873377004483651 0.856702760422172 1 1
0.728215861806802 0.715000263328145 1 1
1.01699434922272 0.996521438228895 0 1
0.701784790519816 0.688405887607766 1 1
1.10176049563683 1.08153863999771 0 0
0.705401511977752 0.691022454544707 1 1
0.888610765895103 0.87216681272628 1 1
0.739631531495913 0.726309153588579 1 1
0.906923517706558 0.890380471264374 1 1
0.70614665516543 0.692478093039185 1 1
0.754619506572554 0.740056330734093 1 1
0.821856201210538 0.804986126813088 1 1
0.800324605306035 0.78495319805249 1 1
0.949914603535405 0.928259419151156 1 1
0.493457524033468 0.484351514162924 0 0
0.611799887969059 0.600044041008468 1 1
0.723388638859381 0.710317615676903 1 1
0.980798507478828 0.963743413385918 1 1
0.773031140852849 0.757600283868742 1 1
0.543611501453621 0.534554707496753 0 0
0.675365722561152 0.66352360634122 1 1
0.854394050229412 0.840057203459183 1 1
0.92365613051469 0.907353155969205 1 1
0.672739448082293 0.659873168729505 1 1
0.904924546824896 0.888396660865764 1 1
0.752541703336879 0.738975097991536 1 1
0.849197917175669 0.832281631729159 1 1
0.885092051820691 0.868086609916083 1 1
0.802160834289509 0.788323263467978 1 1
0.735495515819732 0.72086801983962 1 1
0.884869326089643 0.867387099736311 1 1
0.981067616101886 0.963237055644298 1 1
0.813009439057018 0.798810417944647 1 1
0.694439207538805 0.682008850434224 1 1
0.812574513519463 0.79642644088884 1 1
1.01441223132187 0.993726165115465 1 1
0.775026145353777 0.758767614455524 1 1
0.735394179861227 0.721702424099718 1 1
0.680341712967108 0.667400046346122 1 1
0.774089895216724 0.759582877318652 1 1
0.783017219660856 0.769963774017412 1 1
0.715195056112322 0.702840931841519 1 1
0.734886630700968 0.721318509888129 1 1
0.920267621772046 0.903235168976465 1 1
0.909413222466292 0.892456521065502 1 1
0.703656594330285 0.688391144187672 1 1
1.01880222485763 1.000735460848 0 1
0.699369376578449 0.686352383705454 1 1
0.850644546403013 0.833664567208605 1 1
0.773717078845431 0.759132652587783 1 1
0.838077132754065 0.822316254894511 1 1
0.694959448547536 0.682520073311117 1 1
0.837910000721071 0.822664585881896 1 1
1.00259802300729 0.983278909440676 1 1
0.726296174086459 0.7132905782974 1 1
0.746919860053487 0.731314507197196 1 1
0.822227774550265 0.808454535841539 1 1
0.889122811140175 0.872113411996892 1 1
0.851483118917683 0.83466304691112 1 1
0.844152697559595 0.828581169551128 1 1
0.841485310739948 0.826810562621923 1 1
0.896748590760145 0.88047846273608 1 1
0.768838674463107 0.753748356985002 1 1
0.707089750647281 0.694545624139913 1 1
0.767489648108877 0.753561575368846 1 1
0.910111357633282 0.891569315665651 1 1
0.885222465096054 0.86744515549913 1 1
0.845554233823711 0.829269329809174 1 1
0.518281650219371 0.509514782578651 0 0
0.767625188013627 0.75334817635025 1 1
0.679952006938873 0.667632282862639 1 1
0.924585964711948 0.90913614721881 1 1
0.821160545944416 0.805344824501742 1 1
0.744785830333701 0.731242055996262 1 1
0.742364695331371 0.728163118911984 1 1
0.946108990503679 0.928868200330091 1 1
0.920734685511646 0.902779687904649 1 1
0.649793810380217 0.63826669737752 1 1
0.791560961745541 0.777066596340691 1 1
0.84361736939344 0.827767136268374 1 1
0.727158800296543 0.711892656947128 1 1
0.74850532262557 0.73489417609489 1 1
0.722103889548514 0.706857760449405 1 1
0.837988847349102 0.823578471924677 1 1
0.650364618753553 0.637369074662571 1 1
0.712866127474831 0.70078818073384 1 1
0.652986042481663 0.641508658664786 1 1
0.77224913034853 0.758071939725783 1 1
0.697069567088219 0.683849345953388 1 1
0.738680211748258 0.724570565821445 1 1
0.769639371943789 0.754142157489243 1 1
0.85788366618551 0.84140385275975 1 1
0.742637478920572 0.727470682941016 1 1
0.674040091161455 0.660433258542278 1 1
0.831793007324445 0.815868327688083 1 1
0.767029041211681 0.753622857685338 1 1
1.11301044624781 1.09339311880018 0 0
0.885114205294153 0.869206194648329 1 1
0.906432298119203 0.888952121610694 1 1
0.481049174385387 0.472011198280099 0 0
0.746690877329635 0.731818701713113 1 1
0.887340896623357 0.870839490587567 1 1
0.777325760105084 0.762820282558351 1 1
0.770382368060208 0.75631849994009 1 1
0.76068034636393 0.747597392774523 1 1
0.534746263376026 0.524414394280754 0 0
0.839980743473116 0.82351562347981 1 1
0.816850802247508 0.801370648343304 1 1
0.704902924367508 0.690979084785787 1 1
0.964792178409964 0.94531960691037 1 1
0.748548716329989 0.734987112809715 1 1
0.940167205657243 0.922255467627353 1 1
0.988096712651996 0.969365987904609 1 1
0.646172927438905 0.635395737591083 1 1
0.730185630123233 0.716831634656178 1 1
0.705695231546249 0.691925328038421 1 1
0.753935674487843 0.739910946316193 1 1
0.830075041654602 0.814004952408078 1 1
0.723417904213476 0.709827183092725 1 1
1.06407622209831 1.04411635151087 0 0
0.753960927328007 0.7380802456872 1 1
0.940411052337161 0.922536168515334 1 1
0.432088182988125 0.423427632134115 0 0
0.799341868442051 0.785305135292578 1 1
0.736766128606252 0.723416074351434 1 1
0.915739819669945 0.900113663507743 1 1
0.748031274290522 0.734613342004987 1 1
0.925673563168895 0.909719668536058 1 1
0.723764987265763 0.710641358465723 1 1
0.747753052208357 0.735090796036033 1 1
0.794237576103968 0.778843916676053 1 1
0.943864544703843 0.925485217587529 1 1
0.832995156190831 0.817852262107143 1 1
0.877747611403907 0.862826970445732 1 1
0.794012534010563 0.778339949228664 1 1
0.878480931646832 0.860918742361643 1 1
0.854614853336373 0.839649708851914 1 1
0.831924198827972 0.816576242325857 1 1
0.765515249297728 0.751698170783154 1 1
0.800943848863212 0.787307152838974 1 1
0.727559736109487 0.714303582391329 1 1
0.711845706890436 0.699256922806819 1 1
0.844645836461961 0.82865660883336 1 1
0.8097847830705 0.794969160742227 1 1
0.903636192032209 0.888372106128917 1 1
0.770943145242945 0.756087641461595 1 1
0.734375757174022 0.719796939563362 1 1
1.0185741761542 0.999989254864184 0 1
0.789546356749236 0.774700128930103 1 1
0.761750004448509 0.747980445275869 1 1
0.869281044522743 0.851506641272555 1 1
0.82735477919507 0.812225119216473 1 1
0.939701727670555 0.92125945834752 1 1
0.833624706853826 0.817276237670548 1 1
0.814132952030543 0.799381781108336 1 1
0.85700666549043 0.840955697900586 1 1
0.618185633772978 0.60757986909632 1 1
0.80333145269087 0.788813704876283 1 1
0.717964721714326 0.704573617600025 1 1
0.699134875237543 0.684926341245589 1 1
0.716664288234924 0.704351629671804 1 1
0.854624274995782 0.839352585306499 1 1
0.861346706564428 0.844085466927427 1 1
0.872984315049718 0.856869757552574 1 1
0.840047080392304 0.824360050289543 1 1
0.75555887375266 0.738997034781261 1 1
0.798829600987529 0.783467544196559 1 1
0.638335912787457 0.624404632422738 1 1
0.8069843556783 0.79246893601923 1 1
0.852755451241789 0.837236437360332 1 1
0.815382133185072 0.800454373377031 1 1
0.808999304807375 0.795034576576219 1 1
0.928707492544697 0.910543600680383 1 1
0.679892682927873 0.668681483051884 1 1
0.807039140633273 0.792655596262605 1 1
0.738744433800711 0.725351722433914 1 1
0.782409236752447 0.768407012440693 1 1
0.723722962920226 0.71001801091728 1 1
1.17812970548875 1.15686685359274 0 0
0.796515887071882 0.782591528559118 1 1
0.871108454730024 0.855224569866206 1 1
0.733214162806628 0.718807086407509 1 1
0.883973345281738 0.867456589859422 1 1
0.877790708501735 0.861907237754121 1 1
0.759915705495162 0.745863433137775 1 1
1.01591807524695 0.996364097164446 0 1
0.930478968367182 0.913497551200707 1 1
0.883089564202471 0.86519255404049 1 1
1.07750756860036 1.05599795739985 0 0
0.761970365235621 0.746471124447307 1 1
0.910652467625582 0.894387072105134 1 1
1.01635907237016 0.997623204818465 0 1
0.73455158822484 0.72109880829459 1 1
0.854625986477843 0.838681029734531 1 1
0.864682173986503 0.84864692376235 1 1
0.772978330251735 0.759849376373868 1 1
0.768411920067877 0.753838036168376 1 1
1.08711627455618 1.06443550886604 0 0
1.02501800411374 1.00655773686595 0 0
0.740107695725835 0.727014778423771 1 1
0.762291138976604 0.7481690490687 1 1
0.838348995436159 0.823790743313163 1 1
0.819559560228988 0.804641990821486 1 1
0.768084758228897 0.754475455566716 1 1
0.833941097187715 0.818160790650693 1 1
0.731188310457203 0.717125115715568 1 1
0.545491774391149 0.534483543191409 1 0
0.879641386634223 0.862127650954251 1 1
0.739979937525429 0.725704832464508 1 1
0.800063975649603 0.783226945797207 1 1
0.574953354976773 0.564659005647094 0 0
0.76997063844267 0.756035328526151 1 1
0.95269457859196 0.934019355964968 1 1
1.0182084481435 0.997230572349975 1 1
0.801570426774781 0.78687649085147 1 1
0.778338141191176 0.763359764758416 1 1
0.888689446766676 0.872305422225098 1 1
0.904600313716187 0.886921040521867 1 1
0.760661273764985 0.747153446493148 1 1
0.839268708803157 0.822651935965494 1 1
0.681479863057415 0.668396144072214 1 1
0.919842080808874 0.902655549164931 1 1
0.737006615484999 0.723501388827481 1 1
0.854014799321785 0.838229406778203 1 1
0.680552557309465 0.667455997915209 1 1
0.803440916188633 0.789136451721559 1 1
0.701970201264312 0.688954776759485 1 1
0.617957904929102 0.606110039324297 1 1
0.778770558197703 0.763700838576985 1 1
0.739570494012123 0.726435234749748 1 1
0.742340923013968 0.729754045449498 1 1
0.743777457159266 0.728799993139668 1 1
0.689599406777262 0.676373599358639 1 1
0.860640732781842 0.845226316578006 1 1
0.85749902241706 0.84284828405312 1 1
0.768053077166561 0.754848656530399 1 1
0.739900945309696 0.72637957880789 1 1
0.932035517573084 0.913539463608296 1 1
0.63537588156001 0.624386705487357 1 1
0.824244028641429 0.807231847055683 1 1
0.761916870839362 0.748174600286066 1 1
0.668767494556785 0.654742893278165 1 1
0.878246106128096 0.862778428437868 1 1
0.620606099733466 0.609359891141027 1 1
0.860270590855954 0.84418089358116 1 1
0.910029498966579 0.892889970313293 1 1
0.723378692666968 0.70984039997514 1 1
0.949840479632391 0.932650814466108 1 1
0.882378461695534 0.865584715956999 1 1
0.725245850990266 0.711685624852325 1 1
0.859238440278212 0.843957438029086 1 1
0.692705054954824 0.680959371199445 1 1
0.762954941725072 0.74810039191521 1 1
0.898714958466237 0.882169331695884 1 1
0.724978496258526 0.711468628528559 1 1
0.667337923601133 0.655427254423896 1 1
0.810260391556527 0.795898124974271 1 1
0.696271742883745 0.683073995057697 1 1
0.928214409083674 0.912027140024039 1 1
1.05440550558095 1.03492830096639 1 1
0.748107898267581 0.734362397319853 1 1
0.726392797908856 0.713298680930391 1 1
0.907367436065218 0.89078615686816 1 1
0.748355939498435 0.735433678741715 1 1
0.629582933307513 0.617702033935498 1 1
0.839986951791764 0.824341035606026 1 1
0.825260676450438 0.808947285308064 1 1
0.669081699344082 0.656978401849873 1 1
0.965758320016636 0.947648307397105 1 1
0.722092164770791 0.709146813225986 1 1
0.76643753475345 0.752814193050732 1 1
0.954101932569957 0.936798187855274 1 1
0.92733828619668 0.910595355688854 1 1
0.68574903177018 0.673270025761276 1 1
0.958490289760097 0.940739381486907 1 1
0.684235699514707 0.669532215897828 1 1
0.716505527745057 0.702436127829599 1 1
0.866278331314741 0.849134777963265 1 1
0.790217552851552 0.774562562946194 1 1
0.763911963188753 0.748876309580511 1 1
0.661113077633949 0.646841415333432 1 1
0.884067276434659 0.866288224935873 1 1
0.832679463854128 0.817138326442618 1 1
0.900778019767973 0.884679305617341 1 1
0.880401652217167 0.864514973045808 1 1
0.987016873823548 0.96730992123559 1 1
0.756940579550604 0.743658078049341 1 1
0.795001741139562 0.780487644770219 1 1
0.668827213432293 0.656269354902316 1 1
0.664702071583667 0.652881882009026 1 1
0.733866835976097 0.718399603015486 1 1
0.715740016658037 0.702485414650101 1 1
0.946714906844373 0.929190302779385 1 1
0.643633612982075 0.630554583157341 1 1
0.722123930729363 0.70899463067988 1 1
0.667375258973016 0.655363051309993 1 1
0.599964082177148 0.588376322124754 1 0
0.949045054030334 0.93034129028117 1 1
0.938994439647615 0.920372822615985 1 1
0.941295092432794 0.92411611456801 1 1
0.587849344891801 0.577140248891982 0 0
0.671960147096729 0.65927477574212 1 1
0.712800202746616 0.699494023405172 1 1
0.989305308557545 0.97177562432937 1 1
0.808822631271716 0.794297608181686 1 1
0.953205511088568 0.93561679947636 1 1
0.692755408275905 0.680852242656311 1 1
0.656750596457869 0.64397365462452 1 1
0.760155997172297 0.744351614267125 1 1
0.780216073134998 0.765815932811269 1 1
0.775099238401128 0.761317770202005 1 1
0.78810640049541 0.774395404848584 1 1
0.888455852272646 0.871035446568832 1 1
0.947392787819734 0.931054768248709 1 1
0.815447749239323 0.798730865433463 1 1
0.802332875312321 0.78820416115273 1 1
0.731178891691923 0.719120528203538 1 1
0.692892052166888 0.679619302541668 1 1
0.789094297483931 0.773829404546276 1 1
0.833404474655584 0.817481990665825 1 1
0.631779424936249 0.621031811657278 1 1
0.835985331377892 0.820171175470024 1 1
0.991291218764589 0.971990130692771 1 1
0.887260378537767 0.870299503556169 1 1
0.661487281265409 0.650019237613967 1 1
0.88327302961042 0.866285335279875 1 1
0.728613092563045 0.715349396962781 1 1
0.772771803260358 0.759480045256823 1 1
0.59998925013441 0.589201020847443 0 0
0.855468405085367 0.84119304374991 1 1
1.09507394622361 1.07532344786469 0 0
0.773205926367725 0.759317321634533 1 1
0.874988721246024 0.857204394406473 1 1
0.813316733792391 0.798815346682763 1 1
0.719503745718956 0.706212499550096 1 1
0.900777038678368 0.884943502869764 1 1
0.689214090263027 0.676285584241058 1 1
0.912965335517504 0.893531359898553 1 1
0.666412080018433 0.653741966564837 1 1
0.838869325214762 0.823576206007449 1 1
0.620457715302386 0.609176480986329 1 1
0.644254697289667 0.63261239049898 1 1
0.793047488978805 0.780196605440513 1 1
0.989426526830273 0.970327179528232 1 1
0.95966256750775 0.941196182830123 1 1
0.739802022271497 0.725965687432626 1 1
0.810713005670285 0.794932047707273 1 1
0.807690039987231 0.793301300751929 1 1
0.680833516609813 0.667483285801541 1 1
0.920554173087869 0.903813359822862 1 1
0.796923361448476 0.782402364872746 1 1
0.914102649502509 0.897072346028006 1 1
0.866410707868218 0.84946405401331 1 1
0.727439186805312 0.71368029503264 1 1
0.632581451765304 0.620395550280608 1 1
0.794420466944528 0.779453669808479 1 1
0.753820567817825 0.73966606417056 1 1
0.843427142049874 0.82819238064333 1 1
0.699585899460325 0.685725541426887 1 1
0.620325923545015 0.60965243448023 1 1
0.840263743307797 0.82479308584109 1 1
0.896963457121115 0.880728240573227 1 1
0.763424215426249 0.74926935074787 1 1
0.851489017030094 0.836492033418774 1 1
0.900493795248014 0.884042492259626 1 1
0.919272699675252 0.902003788326884 1 1
0.869543802018448 0.853713737714269 1 1
0.821636529093768 0.806748458787362 1 1
0.824781190271664 0.808648299283185 1 1
0.852533291583389 0.837301605685223 1 1
0.731130374998987 0.717709165572838 1 1
0.805206477194177 0.790765595155097 1 1
0.862108805851243 0.845922213379767 1 1
1.11327432601538 1.09208801115251 0 0
0.884996637146694 0.869087796958224 1 1
0.870110743867027 0.85536384856293 1 1
0.655838263316254 0.644634603175806 1 1
0.744301741680684 0.729921048888651 1 1
0.803953671694175 0.789377346433723 1 1
0.600033746476791 0.589382519546638 1 1
0.835553412000258 0.819529626502591 1 1
0.640307418232046 0.626631131852783 1 1
0.913542348373703 0.894347509819367 1 1
0.721676293105216 0.708807653865972 1 1
0.773002498682809 0.759516475132396 1 1
0.666908892608316 0.655185879565361 1 1
0.983888249320484 0.9638083124287 1 1
0.555438397519797 0.545795232906186 0 0
0.691471539461783 0.678457958143391 1 1
0.75388813616724 0.739951948486281 1 1
0.915108466711322 0.898133412737438 1 1
0.859867354038548 0.84290136240069 1 1
0.777662879682055 0.763352986281555 1 1
0.85036303159651 0.833884806806322 1 1
0.91188343931323 0.895541267295468 1 1
0.891508112532275 0.874809752791559 1 1
0.787533675455469 0.773070271495015 1 1
0.797323235680553 0.782532900805513 1 1
0.751084858222983 0.736171379680096 1 1
0.594470732369269 0.583953009964198 1 1
0.788751319127547 0.773648403452623 1 1
0.658169040747133 0.645961989141788 1 1
0.779379849361809 0.763919803879696 1 1
0.826733437513437 0.811196336154319 1 1
0.715420920247729 0.701336292638432 1 1
0.768532886188505 0.755084412090705 1 1
0.863149034922135 0.846575033656177 1 1
0.742089959964671 0.726649636356921 1 1
0.741951549851823 0.729077110327521 1 1
0.720714557727021 0.706762416605513 1 1
0.677111411175987 0.665556727927057 1 1
1.04291234829317 1.02163733550828 0 1
0.793777129666574 0.778410524302383 1 1
0.811997689638077 0.795046461416349 1 1
0.68093509626438 0.666048322098307 1 1
0.8140487402928 0.799209802834901 1 1
0.869707390984698 0.854139513969246 1 1
0.843127976274425 0.827343162999351 1 1
0.75590807107992 0.741632998587081 1 1
1.05346276786538 1.03216964857433 0 0
0.767313070857409 0.753990414426942 1 1
0.704371555048315 0.690920161885078 1 1
0.805724843046326 0.789484517147984 1 1
0.788691497187971 0.774057753058352 1 1
0.776916971359674 0.761524096601323 1 1
0.76896208355782 0.754017587972562 1 1
0.93301911552317 0.916642406765766 1 1
0.878346798451679 0.862513548579327 1 1
0.918126323043321 0.899098268812874 1 1
0.958718144632562 0.942914840907234 1 1
0.903701235754935 0.886141810477537 1 1
0.730088743106821 0.716699952534732 1 1
0.753742299554157 0.739174582819206 1 1
0.861274767796661 0.844462326223285 1 1
0.851672775026698 0.834834286566558 1 1
0.832869598863659 0.816766789099027 1 1
0.614775749581307 0.603772582092597 1 1
0.701759370282992 0.688834036042371 1 1
0.683261220779307 0.670378151417114 1 1
0.847757710366203 0.831868504867769 1 1
0.829999677045562 0.814222576507199 1 1
0.825176727848218 0.810479984610892 1 1
0.818975163277566 0.80397776301004 1 1
0.838095712817155 0.820724742874235 1 1
0.908263665063903 0.890870363256951 1 1
0.898942894847494 0.880259206164046 1 1
0.713860175262254 0.699881961128952 1 1
0.95915168355335 0.941826613721385 1 1
0.712053458029345 0.697663289743075 1 1
1.05658887423834 1.03708164679914 0 0
0.726967995157873 0.713060170007968 1 1
0.68896360801723 0.675462604614542 1 1
0.877795315173648 0.860517176210368 1 1
0.905832134530315 0.887974003727617 1 1
0.863556564464412 0.846999097096244 1 1
0.613984160850786 0.603056002936755 1 1
0.817576878953824 0.803132779619923 1 1
0.710538852256375 0.697066248189477 1 1
0.897148823288999 0.880426970843078 1 1
0.758215944409794 0.744034196283257 1 1
0.776097393153022 0.762196469298129 1 1
0.873765268987453 0.857980365742314 1 1
0.62359444618076 0.612195073390363 1 1
0.847401652396908 0.831402412014404 1 1
0.865286600879998 0.848634500045082 1 1
0.801725039257161 0.785823507842161 1 1
0.742800686267234 0.728725851622017 1 1
0.898537283823215 0.881706753088094 1 1
0.884160884288029 0.866694343404634 1 1
0.698201723829209 0.684342735893488 1 1
0.964718656999417 0.946548521682363 1 1
0.933332833872985 0.916134503261149 1 1
0.823561640401981 0.806376921568889 1 1
0.82540627029078 0.810378122873183 1 1
1.01824211663467 1.00000418408018 1 1
0.905576509620522 0.888279475276641 1 1
0.891485220458892 0.875276371261788 1 1
0.703355209120489 0.691285405337058 1 1
0.831784712591489 0.816884763952916 1 1
0.936968953661322 0.920652643690858 1 1
0.852614379376431 0.83677712535514 1 1
0.885493124808083 0.868862214795259 1 1
0.819825475927373 0.80403340426646 1 1
0.65174252861201 0.640339647191043 1 1
0.668359695823829 0.655873262882049 1 1
0.508453519543808 0.499215339449089 0 0
0.882982401634083 0.86547325518554 1 1
0.936154879043941 0.917207806024506 1 1
0.948263218758685 0.930751929970744 1 1
0.69326138159102 0.680805673590768 1 1
1.06520411946845 1.04417386288495 0 0
0.708556962722139 0.694613026226109 1 1
0.795035460640067 0.780902528555397 1 1
0.840075790031674 0.824587791870569 1 1
0.791799368266714 0.776998946529426 1 1
0.740509024183522 0.725825852130799 1 1
0.869845386371682 0.852233192648536 1 1
0.888751498811216 0.87241128370787 1 1
0.942910018321016 0.924656763747918 1 1
0.640857479163516 0.629007673971706 1 1
0.763192637255782 0.74868568603928 1 1
0.97346289069751 0.95578165000266 1 1
0.757800655921578 0.743360277639701 1 1
0.999824496749753 0.979220894028643 1 1
0.949457928800493 0.930248364576889 1 1
0.588211034713797 0.577276230468583 1 0
0.91056655227453 0.89449264507768 1 1
0.775577512773015 0.761406444432915 1 1
0.830936714579093 0.815362540014656 1 1
0.90864401211049 0.891059178300327 1 1
0.813455052289874 0.797818551907126 1 1
0.697371999272654 0.684755076261423 1 1
0.927356332412829 0.910267446483953 1 1
0.798624781301474 0.783022623864237 1 1
0.703682049929313 0.691104389208368 1 1
0.649450369304414 0.638082009002525 1 1
0.82713985693392 0.81187760860324 1 1
0.86961977625862 0.855180502402836 1 1
0.810299443127269 0.795693285876789 1 1
0.831142752630916 0.814281291270544 1 1
0.796212476729637 0.781650799274137 1 1
0.722644313020427 0.70941681073952 1 1
0.81055826678316 0.796869901030857 1 1
0.89157430990797 0.876266120958504 1 1
0.628229624755243 0.616422512915279 1 1
1.07860879633967 1.05859739914522 0 1
0.792719486340727 0.777186202159599 1 1
1.06944194389322 1.04913314144229 0 0
0.734094172402361 0.71879685999788 1 1
0.848564276044096 0.833558290614701 1 1
0.998060715303966 0.979353213857602 1 1
0.854535018017907 0.838251974788986 1 1
0.743772069753747 0.73037991419391 1 1
0.672375732193783 0.658251858368995 1 1
0.806574968738814 0.790356932816597 1 1
0.723231145445841 0.709753239953929 1 1
0.744991605393342 0.730564660231091 1 1
0.919500852986073 0.902282260658127 1 1
0.855071592278859 0.838421174080529 1 1
0.817115741556726 0.803116692559079 1 1
0.821182833136664 0.806644297518194 1 1
0.906056991756549 0.890076390783508 1 1
0.668161464397407 0.657429567742367 1 1
0.756853508691543 0.743397750998968 1 1
0.727565785128051 0.714518372481851 1 1
0.624800830763282 0.614430776264597 1 1
0.796954100184559 0.782926172557807 1 1
0.7652694602183 0.751568361955592 1 1
0.829777160083403 0.814102614031148 1 1
0.713797144100216 0.699595037122928 1 1
0.900915986800628 0.883407804788121 1 1
0.881430927057082 0.865221921358823 1 1
0.763649201847137 0.74979202249034 1 1
0.59829442570418 0.586628741946065 1 0
0.918528836232596 0.900706363467095 1 1
0.721444345857399 0.70890420320099 1 1
0.955659723818829 0.938279450011528 1 1
0.715323161279778 0.702207504257074 1 1
0.870029709920688 0.853004412611766 1 1
0.742114455176846 0.729021590382608 1 1
0.849130706706637 0.834484620782098 1 1
0.738605469392308 0.725151283022453 1 1
0.847071878892717 0.831335747443157 1 1
0.659382656841755 0.646818498250202 1 1
0.770387267906332 0.756273315136286 1 1
0.833658359120908 0.817072796664763 1 1
0.73454009508257 0.722203100014748 1 1
0.764706521616136 0.74925390546489 1 1
0.927950377103413 0.91001199241074 1 1
0.81371837996396 0.798887425816493 1 1
0.670480942348954 0.657969300051452 1 1
0.951074085347405 0.934559772413904 1 1
0.884564509222598 0.867676678656016 1 1
0.581770973789489 0.572075979742466 0 0
0.910154927435952 0.893448144458392 1 1
0.719127114157956 0.706187515130528 1 1
0.793640142768019 0.778417299348901 1 1
0.591274536103293 0.579554418085424 0 0
0.892966119785061 0.876428576451493 1 1
0.874931925037013 0.858032043752391 1 1
0.905329422775732 0.888083629392266 1 1
0.950170986949164 0.931306402179771 1 1
0.84592642424669 0.829054285142643 1 1
0.838125785068233 0.823098203074928 1 1
0.835293118488062 0.819783807817876 1 1
0.870053952867692 0.853324932665234 1 1
0.796091869124118 0.781385889291734 1 1
0.738435111167124 0.724288643208497 1 1
0.712611856527592 0.698747388251271 1 1
0.858920167785161 0.844005771811602 1 1
0.943251023578274 0.925143794838679 1 1
0.73153302564175 0.717450388364952 1 1
0.749387427284771 0.736706675159815 1 1
0.839084674077669 0.823809467872599 1 1
1.06949693815329 1.04960131749159 0 0
0.925891346393401 0.908021349272863 1 1
0.729266066341388 0.713871312881582 1 1
0.626573231230091 0.614285170388237 1 1
0.84276520567531 0.827015070132036 1 1
0.977116410348907 0.959583461246625 1 1
0.925108599643172 0.906464792106986 1 1
0.706133508930957 0.692766656654801 1 1
0.779445692585099 0.765062128926092 1 1
0.73552182491593 0.721262869995626 1 1
0.844502490611427 0.830486043835738 1 1
0.774890801099961 0.761002191408345 1 1
0.809140712427819 0.794671632786377 1 1
0.71284610064179 0.699191681706828 1 1
0.944958469689257 0.927476163303188 1 1
0.580980540515337 0.570494133723709 1 1
0.802874590678787 0.788299263749726 1 1
0.789910043259746 0.776622811996214 1 1
0.754728792446356 0.740944948537201 1 1
0.780947255251708 0.767283341750622 1 1
0.845778795491738 0.828342381319628 1 1
0.711302896527947 0.698651855521567 1 1
0.722811382090949 0.709580449581337 1 1
0.98507095587934 0.967394368705844 1 1
0.755258277084179 0.740846639707222 1 1
0.973683571806824 0.953852465508866 1 1
0.71507292028558 0.701775008368032 1 1
0.721278773208071 0.70849648743071 1 1
0.988500809810307 0.96804352585655 1 1
0.856846587278411 0.840214712380703 1 1
0.730188476528342 0.716995589893553 1 1
0.78069417909793 0.76679396119542 1 1
0.831591030840694 0.81693223786081 1 1
0.736912177931752 0.721318612049983 1 1
0.794633465134983 0.780273764987088 1 1
0.771525004646845 0.756377933751793 1 1
0.80283454677068 0.787084418707857 1 1
0.829726015173531 0.812974505219389 1 1
0.766324515601593 0.752560154916584 1 1
0.626538756909133 0.614863432698847 1 1
0.782020558730398 0.767358162991645 1 1
0.900695169309687 0.882755191662028 1 1
0.789067314315778 0.774821943245972 1 1
0.86663066773792 0.85153577848469 1 1
0.81017793000233 0.795404909153554 1 1
0.759142469771484 0.745380005131948 1 1
0.643824238067573 0.632038199853476 1 1
0.679149658180213 0.667067046721955 1 1
0.739461026224065 0.724513030064324 1 1
0.895526498455492 0.878394999983883 1 1
0.805980865335795 0.79143238464897 1 1
1.0415657956745 1.02254953433475 1 1
0.823060270881552 0.807530343947847 1 1
0.606175362369398 0.594772710316199 1 1
0.638635989249969 0.626210296641202 1 1
0.796487312260615 0.781922666773467 1 1
0.607009643239435 0.59514865058331 1 1
0.731287161650138 0.717415452996671 1 1
0.633928677577951 0.622636316373944 1 1
0.799626212309049 0.786090485865958 1 1
0.800578257228612 0.785315090460979 1 1
0.632531324783348 0.620002287576351 1 1
0.917763997237222 0.900515451756241 1 1
1.05681707396773 1.03738722734875 1 1
0.887430684428443 0.871331848895712 1 1
0.82398868919892 0.809531322590169 1 1
0.836210140377313 0.820821820921245 1 1
0.745883622607583 0.732141465713272 1 1
0.647654325063988 0.635107687646364 1 1
0.948948328288187 0.931947825546964 1 1
0.880859887313356 0.864164625151989 1 1
0.622993146365118 0.61060172299631 1 1
0.83116656093729 0.815137971822605 1 1
0.750648034884842 0.738065807130692 1 1
0.672279352240874 0.659359445181652 1 1
0.934244805676376 0.91813846199147 1 1
0.761646579909692 0.746825046362155 1 1
0.770804281985369 0.756195607564135 1 1
0.894729060366987 0.878038788071311 1 1
0.707169608063267 0.691942172812408 1 1
0.850979069157375 0.835671690488544 1 1
0.70923821046575 0.695502672753322 1 1
0.728398623405722 0.714293975094381 1 1
0.904387746656877 0.886649999979875 1 1
0.731322278682889 0.717091448008402 1 1
0.857262925997252 0.840782613156535 1 1
0.77597446933494 0.761778301092627 1 1
0.729794347378073 0.716002610860456 1 1
0.795635265351298 0.78097799484276 1 1
0.970973275384098 0.953673414370871 1 1
0.871058982247732 0.853090079902996 1 1
0.723735949981093 0.710932028956337 1 1
0.70347916124496 0.690247254481089 1 1
0.825868815469472 0.811973341320476 1 1
0.734005121101399 0.719270371556245 1 1
0.866601013099118 0.85136719230367 1 1
0.744746646156785 0.731377192447744 1 1
0.69133593733024 0.678215648076334 1 1
0.805026198506564 0.789786595649542 1 1
0.694936801943062 0.68232552412962 1 1
0.87030938731425 0.85375950732999 1 1
0.928186438445793 0.911511825922842 1 1
0.649688658431826 0.637692807801626 1 1
0.798629678172641 0.78333474797425 1 1
0.876500165037335 0.857788486670066 1 1
0.796231457414236 0.780036021210242 1 1
0.89987543003009 0.883575732557245 1 1
0.746722334556527 0.733247256578555 1 1
0.744340060152502 0.731059805518377 1 1
0.820424714991288 0.806211132424279 1 1
0.767492033610729 0.754175554448885 1 1
0.885514501189438 0.868813301865495 1 1
0.752185275095174 0.739193221449077 1 1
0.940885625363073 0.923940237039153 1 1
0.680056302634138 0.667459040112911 1 1
0.916248614307592 0.8985430378223 1 1
0.881683913425365 0.865180059542259 1 1
0.689216034985336 0.677314775926804 1 1
0.663704035697221 0.650434405624823 1 1
0.963806879435765 0.944754069381762 1 1
0.709080086924752 0.69631168872441 1 1
0.844855347202574 0.827718198522461 1 1
0.828928035652123 0.814286499746245 1 1
0.569007418692504 0.558353227580351 0 0
0.942583362336862 0.925002259196299 1 1
0.699219142337627 0.686042584191863 1 1
0.851468735912488 0.834399177675802 1 1
0.795161617924888 0.780125201761093 1 1
0.783416522628815 0.769522366603308 1 1
0.803687154444676 0.78757394562959 1 1
0.618910601073081 0.607539396976199 1 1
1.01216311362591 0.993522906038665 1 1
0.795017857618159 0.780041184453414 1 1
0.832482310381429 0.815923687940289 1 1
0.563842830573954 0.553208450472377 0 0
0.988962993661416 0.970835625159675 1 1
0.79852890504599 0.783622237518752 1 1
0.909331742001367 0.892408998477576 1 1
0.772910952010162 0.757880726267205 1 1
0.716471627370768 0.70281205380232 1 1
0.931514136068457 0.913308069447607 1 1
0.789217106121873 0.77462771004219 1 1
0.62862646128332 0.61777264280785 1 1
0.796042318210148 0.781348253753861 1 1
0.873434523913796 0.856754943001842 1 1
0.838925942765565 0.822972081102382 1 1
0.743354447382928 0.729311115884854 1 1
0.812149093557487 0.798066592455945 1 1
0.898609446818115 0.883030910848198 1 1
0.744190621430683 0.729427332506694 1 1
0.794356146831655 0.780065278073406 1 1
0.725688438960194 0.713030491583379 1 1
0.806535230513486 0.791514316836397 1 1
0.827175117502826 0.812541824282515 1 1
0.912444658326248 0.895786193550213 1 1
0.720398951656191 0.706121775936871 1 1
0.693900992726981 0.68226128963791 1 1
0.715262480799139 0.701484189775787 1 1
1.00380297491272 0.98353351407704 1 1
0.582243381306846 0.570948426999744 1 0
0.803030695343147 0.789210153897684 1 1
0.762281987965725 0.748524507117564 1 1
0.870359972658126 0.85302642331492 1 1
0.887802908961618 0.870549579011346 1 1
0.694129609465047 0.681236462481841 1 1
0.727109461942141 0.713527826547056 1 1
0.789163465794881 0.776018534186557 1 1
0.691821174185833 0.67877618905066 1 1
0.895608900699905 0.878032121291919 1 1
0.872159641944413 0.85446606002632 1 1
0.82721998687805 0.812101246276293 1 1
0.754282156008356 0.741660148107527 1 1
0.937493304217752 0.920269104089249 1 1
0.842357312286699 0.826408390614571 1 1
1.11055434902698 1.09042236243967 0 0
0.829077662811428 0.813632617444953 1 1
0.963457371215968 0.944968271437986 1 1
0.886069741563929 0.86716597645529 1 1
0.905774400066523 0.889534544570101 1 1
0.754299487732434 0.74101961119024 1 1
0.785419564642787 0.769890094549654 1 1
0.918982450020482 0.903340601202558 1 1
0.796527785091037 0.782177813848498 1 1
0.723058711813998 0.708990306823962 1 1
0.825184760368717 0.80965162015136 1 1
0.886551739438177 0.870021123851015 1 1
0.731870841142623 0.719587813912204 1 1
0.816306920418151 0.802339202447544 1 1
0.698955074965961 0.686115974613958 1 1
0.672630666215115 0.660249667575569 1 1
0.956635314704777 0.939383075083473 1 1
0.963179183320679 0.945665276355482 1 1
0.761874944340555 0.74868373658201 1 1
0.795572336075266 0.781977674856959 1 1
0.792931131204365 0.777718234935375 1 1
0.684420588429834 0.672485889017378 1 1
0.716439572439451 0.70175520404248 1 1
0.749057459993485 0.736719659958084 1 1
0.927887023434712 0.911049613751127 1 1
0.593776259880957 0.583499636711819 1 1
0.638656781245045 0.627030419277012 1 1
0.843339181105027 0.828906220010751 1 1
0.953805808376117 0.936642775774734 1 1
0.90168231413746 0.884274620827165 1 1
0.788484087545283 0.773151901217639 1 1
0.86142578789863 0.844892721281579 1 1
0.70141380830222 0.688933784326494 1 1
0.971073079619184 0.954353461368767 1 1
1.0005081419987 0.983845839420862 0 1
0.66496953566729 0.652757817239431 1 1
0.99620351703919 0.975985897499996 1 1
0.614309914404761 0.603165650128758 1 1
0.672406865939152 0.659936962461248 1 1
0.812017992361885 0.797151152167492 1 1
0.599557481278999 0.588897013295654 0 0
0.915421530095063 0.897367691857217 1 1
0.693128104860691 0.681225443132208 1 1
0.957436769582855 0.940568419878425 1 1
0.866369270092696 0.851153949662668 1 1
0.801872305402122 0.786615927775272 1 1
0.821114697672836 0.806226536333054 1 1
0.787558456133497 0.77309130908461 1 1
0.654217876796159 0.642492266442671 1 1
0.83724558516432 0.822189798519882 1 1
0.930478517029561 0.913201071987268 1 1
0.826137520499776 0.811655966895329 1 1
0.740840420772167 0.728014221854681 1 1
0.706895017085815 0.694321282569663 1 1
0.576950736881469 0.565599609151218 0 0
0.910035905758555 0.892585897364581 1 1
0.78896547250697 0.774144280475492 1 1
0.853116984278763 0.837117755300179 1 1
0.693652540516689 0.679051210827614 1 1
0.667399062461998 0.65547141105241 1 1
0.892994011449163 0.875344525205758 1 1
0.920645453300734 0.905116114692852 1 1
0.708035078705942 0.695821130634231 1 1
0.755821318316204 0.742032417348938 1 1
0.860142079071153 0.8443654847576 1 1
0.75465606415615 0.740920345595975 1 1
0.740686569844936 0.72762354346729 1 1
0.740569747168507 0.726581519698891 1 1
0.968124306059553 0.949811407152881 1 1
0.729666366457067 0.716455993931718 1 1
0.761747329269766 0.748838034083561 1 1
0.788790961092242 0.77457376946332 1 1
0.937116464587037 0.918374350302429 1 1
0.598998163405882 0.587933588927905 0 0
0.794244411437694 0.779109301310982 1 1
0.623056150293641 0.611784526713364 1 1
0.833439714353524 0.817869993356367 1 1
0.838535666834213 0.822985239129809 1 1
0.85784763573299 0.841959374474082 1 1
0.750667039488597 0.735425031450699 1 1
0.843758075138553 0.828255501538142 1 1
0.739862341107568 0.726206096948686 1 1
0.748976394467245 0.734379749189835 1 1
0.763240843386329 0.748204418758519 1 1
0.724721318528187 0.710925374097793 1 1
0.807328582597008 0.791961346153691 1 1
0.939178817521694 0.9225729507188 1 1
0.729784423130898 0.715482826844576 1 1
0.767385638190794 0.751970413550577 1 1
0.58471378197974 0.574250186198883 0 0
0.864488264539373 0.850248020190489 1 1
0.808165187451133 0.792031024189446 1 1
0.756518991575047 0.742272796823332 1 1
0.961982757162605 0.945742503965851 1 1
0.829419822198089 0.814022312064355 1 1
0.78101560196516 0.766211779559949 1 1
0.843577343267264 0.827746833910373 1 1
0.733881206248342 0.719676030482552 1 1
0.833672513329552 0.818546089435163 1 1
0.641073095861884 0.628256210886235 1 1
0.837739593962245 0.821868753639503 1 1
0.69184420635235 0.678594187389072 1 1
0.799334987935118 0.784703629601841 1 1
0.714110987966461 0.699772433358814 1 1
0.725349470988684 0.711608637788924 1 1
0.75233573416109 0.736837682957934 1 1
0.869601169381088 0.853489163657712 1 1
0.809054559393904 0.794961780882161 1 1
0.883687119804407 0.867897224043501 1 1
0.907452372151332 0.890445138075042 1 1
0.773408524429383 0.758617820996662 1 1
0.782097649229158 0.765648824653337 1 1
0.769411147972359 0.7557672641428 1 1
0.727259721724008 0.713954781672299 1 1
0.977361667316249 0.958816918676376 1 1
0.750212822727598 0.734833023667849 1 1
0.839661096215204 0.823514386754996 1 1
0.779689692359126 0.766087276516354 1 1
0.622057670986945 0.609938202202851 1 1
0.847021660102527 0.830705674861869 1 1
0.747247259664517 0.732895260914939 1 1
0.974770389752099 0.957032757053211 1 1
0.79800522556306 0.783605751090856 1 1
0.809840066757314 0.793919614477294 1 1
0.704425727926421 0.692030777407066 1 1
0.701148086627686 0.688382539365605 1 1
0.797629693771788 0.782988819248466 1 1
0.845050714724344 0.828534064836092 1 1
0.853451212017064 0.838477659464284 1 1
0.774264053423827 0.760457765057421 1 1
0.597620050188391 0.585419983225131 1 0
0.747003219684106 0.733212898063831 1 1
0.815661247594946 0.799652877984635 1 1
0.948919045760373 0.931359841370677 1 1
0.894554159201529 0.878437159475466 1 1
0.671535928329508 0.659214581443213 1 1
1.04194930444797 1.02227724504515 1 1
0.920631193722682 0.903470124107189 1 1
0.817125450308588 0.801946501060812 1 1
0.749334270498706 0.735303092563766 1 1
0.671482813886297 0.65967049863945 1 1
0.767295477539091 0.753440700283442 1 1
0.611015634172226 0.59947998506208 1 1
0.809968358069725 0.794599005766339 1 1
0.866382258078886 0.851252781569799 1 1
0.789334981201488 0.774462775748675 1 1
0.777639114755611 0.762745466419367 1 1
0.692659088367704 0.680230504786613 1 1
0.773991273870219 0.759699071012541 1 1
0.761995675721882 0.746446479778181 1 1
0.834099339637343 0.818494917159113 1 1
0.86743452992126 0.852463856188618 1 1
1.03026902225352 1.01108509611336 1 1
1.02032367476142 1.00095418121857 0 1
0.668480086362685 0.656657394347274 1 1
0.745771044538522 0.732760584092624 1 1
0.588628220159536 0.576989897521003 0 0
0.788540701561433 0.772798575288718 1 1
0.715892473418547 0.703237447463848 1 1
0.82393538766072 0.807401239932291 1 1
0.887389187662651 0.871527432023508 1 1
0.749863206449093 0.735452413007176 1 1
0.657190088706663 0.645798610976768 1 1
0.69406258051346 0.681533101827704 1 1
0.708048071004157 0.69295865835662 1 1
0.981056302964097 0.962310928647863 1 1
0.890124479706733 0.873758908714947 1 1
0.74211481791813 0.729126901412389 1 1
0.7688842702986 0.753879337814398 1 1
0.901225723275974 0.884921302672827 1 1
0.756147760462311 0.742467077373849 1 1
1.01827306683839 1.0003327849199 0 1
0.816406397172533 0.801277297606861 1 1
0.834184262085639 0.81852848592537 1 1
0.867542243500893 0.85139402841638 1 1
0.798619641329428 0.783606287619027 1 1
0.744355689043968 0.73057178764838 1 1
0.871728365956589 0.854222324787909 1 1
0.801153542445263 0.784588087454781 1 1
0.746444206951748 0.73231786284439 1 1
0.857021610398345 0.839986376170488 1 1
0.777593687237144 0.762867512770507 1 1
0.636639169787102 0.625290955282354 1 1
0.847313641183337 0.831408470060673 1 1
0.76274608425007 0.748061804927791 1 1
0.793523951732779 0.778112968357351 1 1
0.894947815644073 0.877160155685671 1 1
0.822089359201747 0.808060452673041 1 1
0.758424609579115 0.744986062010928 1 1
0.658824067831832 0.647354930337709 1 1
0.857808654220046 0.839744831712681 1 1
0.801702188181414 0.786381044086406 1 1
0.709089187576235 0.695669352764137 1 1
0.567574287116579 0.556832956541172 0 0
0.665439580668801 0.653113629296492 1 1
0.74657916457776 0.733827884607846 1 1
0.80212521445865 0.786437388960389 1 1
0.749424719234077 0.735447477088126 1 1
0.638498248032729 0.627114285585087 1 1
0.774361688783843 0.760393523129986 1 1
0.867208943449654 0.851912688146134 1 1
0.760604845916852 0.747014407094579 1 1
0.731901454362716 0.718148354549278 1 1
0.807983996288965 0.792444112513408 1 1
0.804843547549796 0.790529751654429 1 1
0.784610651777434 0.768192615081851 1 1
0.936221661992047 0.918865702724783 1 1
0.811845048012858 0.795671351593826 1 1
0.695730015159128 0.683159843797195 1 1
0.842745784066671 0.828277310547 1 1
0.601861818053553 0.590481761424441 1 0
0.433162365826116 0.424533530718114 0 0
0.646736048932757 0.635766619141292 1 1
0.854244321199871 0.837770621179176 1 1
0.902482767788495 0.886306635687331 1 1
0.69073694515821 0.677260366513122 1 1
0.704965108081803 0.691750940942248 1 1
0.760434050295549 0.745912997061892 1 1
0.806343389439092 0.790969754231894 1 1
0.910429791352845 0.893371082636129 1 1
0.726700578359891 0.71341442042681 1 1
0.748016660451075 0.734050674361807 1 1
0.693143876952805 0.681252656217144 1 1
0.690157842836994 0.678546979779236 1 1
0.646100638728516 0.63395619412773 1 1
0.799286522037664 0.78540926567487 1 1
0.767463811997394 0.754691832572375 1 1
0.660594416365862 0.648179474891077 1 1
0.731425468049176 0.718248409124061 1 1
0.756898562484393 0.743378763945042 1 1
0.719393554043778 0.706812912527475 1 1
0.859466596226399 0.844355189596516 1 1
0.738673277598794 0.725042826412318 1 1
0.766745747328146 0.753329969664937 1 1
0.834208794664952 0.818576696166406 1 1
0.672436166936374 0.658690455755597 1 1
0.877741742657809 0.860668216582098 1 1
0.766172793791457 0.753573215866842 1 1
0.93122696257427 0.91457252618654 1 1
0.854025036153448 0.836369976667728 1 1
0.751666335638796 0.737244485308714 1 1
0.927958506583275 0.910427868409271 1 1
0.917925130293177 0.900107790151713 1 1
0.671340705824085 0.658961779296479 1 1
0.943405774356929 0.925403300419072 1 1
0.889410697265552 0.872789746178317 1 1
0.80664281448745 0.792527798658435 1 1
0.997585926729885 0.980388051892559 1 1
0.961865303280551 0.943312857266417 1 1
0.621034026412144 0.609007558833551 1 1
0.586081336629687 0.57544981130784 1 1
0.830937933358898 0.815630381833605 1 1
0.793028810867754 0.776641650791777 1 1
0.695933976212902 0.680857682533112 1 1
0.844508347529176 0.828880400961868 1 1
0.928793940719515 0.913224178613717 1 1
1.02602984577144 1.00484679138066 0 1
0.855527252376037 0.840471740152585 1 1
0.745373044907383 0.732070659779762 1 1
0.752651140881336 0.740086791834658 1 1
0.777796459759332 0.764005145607993 1 1
0.782080546776692 0.76792494078244 1 1
0.609865317630922 0.597442942294266 1 1
0.895815140708338 0.879443293280771 1 1
0.783564595392259 0.76768158016473 1 1
0.757970235401619 0.744053237148487 1 1
0.675783618112512 0.662559245356284 1 1
0.916745644162243 0.898328072982544 1 1
0.712677703364935 0.698567255445507 1 1
0.898221168390802 0.880336815743309 1 1
0.827068167955425 0.810870211297234 1 1
1.03005275868516 1.01136894296893 1 1
0.888964759475763 0.871162350186996 1 1
0.755602800537048 0.741607090853381 1 1
0.728312746932487 0.712776863179604 1 1
1.03800486977691 1.01828541899357 0 0
0.663097978392368 0.650190684332544 1 1
0.898311573023249 0.88197516263525 1 1
1.06322953567955 1.04307008782095 1 1
0.738068946079985 0.725139059979116 1 1
0.871036138706722 0.854380389019234 1 1
0.80265069730509 0.788042199842085 1 1
0.730541983514656 0.718665444788203 1 1
0.581227874649281 0.571025412387051 0 0
0.611311551755739 0.600960663072127 1 0
0.756499174794465 0.742685918172757 1 1
0.76200198716932 0.747228259086157 1 1
0.792642166301726 0.778640094948823 1 1
0.820924123404634 0.804197553331813 1 1
0.919617661967547 0.902502086267443 1 1
0.824770115005438 0.807775109849523 1 1
0.807437720343946 0.792639434243938 1 1
0.665386785298528 0.652973103631406 1 1
0.663672997970851 0.650974348209591 1 1
0.942128474990226 0.923687041660044 1 1
0.805646412570864 0.790263739787964 1 1
1.00029692052603 0.98351006078235 1 1
1.04796853304203 1.02850414977745 1 1
0.877400302995203 0.861481869714703 1 1
0.852213501811122 0.837051767390789 1 1
0.683610880452022 0.671020119697841 1 1
0.755382444910804 0.742131777951902 1 1
0.818803746183577 0.804881925013142 1 1
0.941248346950265 0.924263806820204 1 1
0.83687345238728 0.819915542919044 1 1
0.658624280400186 0.646079136343799 1 1
0.891458533385355 0.872312479840986 1 1
1.01506105603507 0.995113512738374 0 1
0.671715242850006 0.657722854071479 1 1
0.794456954945078 0.778974771175121 1 1
0.770535905488097 0.75591810806397 1 1
0.931876783109394 0.914509141625739 1 1
1.07237408698958 1.0528968489899 0 0
0.816463924099149 0.799768426273318 1 1
0.555066163358727 0.545029333799974 0 0
0.772916072053256 0.755366741780527 1 1
0.952373392313209 0.934224818279446 1 1
0.850145031338327 0.83388377656205 1 1
0.652115103137682 0.639389390751431 1 1
0.736089241291172 0.722795656123845 1 1
0.871357326855485 0.85538012522589 1 1
1.04397255758123 1.02384649258438 0 0
0.733879434816556 0.719299631079454 1 1
0.634577114388078 0.622078206849165 1 1
0.77402221887547 0.759119813551995 1 1
0.662714378027735 0.649933326268707 1 1
0.802166916056487 0.786709161696767 1 1
0.859035783193953 0.843462441845896 1 1
0.726387316495507 0.713459385711735 1 1
0.733428453091468 0.719473091962089 1 1
0.767903415092928 0.752706606639905 1 1
0.907482729785074 0.890621162816491 1 1
0.876265599985558 0.860079639855118 1 1
0.757599511612106 0.744391117573596 1 1
0.984851963489723 0.966889125713492 1 1
0.991270497552465 0.971988483259079 1 1
0.735273366637146 0.721887751740628 1 1
0.716575248399463 0.702913308121749 1 1
0.872340067955786 0.85497781246811 1 1
0.791452324931232 0.778128250908318 1 1
0.829638247432458 0.814534728054947 1 1
0.667746330561771 0.656046213384579 1 1
0.824460150325732 0.807065634862828 1 1
0.825150803778751 0.809759420793313 1 1
0.966765765918993 0.950318235503648 1 1
0.8213711648501 0.807164934504296 1 1
0.795444376881924 0.780573504985081 1 1
0.892406845813204 0.874720030888666 1 1
0.657971613908286 0.646803791369979 1 1
0.872675982413715 0.856990608086132 1 1
0.881238888707477 0.862116365348963 1 1
0.779970134832445 0.765606364474567 1 1
0.696133800213185 0.6841708044006 1 1
0.846451525667619 0.829966558082203 1 1
0.863121644812672 0.848030415752788 1 1
0.680082029084042 0.667377588319984 1 1
0.910064136165279 0.891121889329031 1 1
0.652399585341587 0.641258367218239 1 1
0.888600282992077 0.87240721424407 1 1
0.730732846610899 0.715875002935109 1 1
0.890697582846728 0.873675170184688 1 1
0.778500629073538 0.763352837795157 1 1
0.923633515529118 0.904975106479433 1 1
0.82152689597195 0.807567686540073 1 1
0.956093915544831 0.936346550824864 1 1
0.820278114638866 0.804953849443959 1 1
0.779768096359534 0.765135321814492 1 1
0.7729388642254 0.759305781349826 1 1
0.879811939380089 0.863940940593732 1 1
0.751255543383633 0.736260441832767 1 1
0.860163154307733 0.843585295841722 1 1
0.598790713560811 0.587376776700827 0 0
0.578320912816895 0.566736580093605 0 0
0.83458324836825 0.819291238394489 1 1
0.872566652222384 0.856170218488842 1 1
0.80190617291607 0.785571361105041 1 1
0.862286307741616 0.845683741216141 1 1
0.575746610258809 0.562433473827763 1 0
0.847806294398919 0.832069572494346 1 1
0.65953138832086 0.645851672241167 1 1
0.916132883245894 0.899933790811853 1 1
0.879760455789143 0.864776209324383 1 1
0.632703957018636 0.620297440995975 1 1
0.667947905172713 0.655272067538102 1 1
0.792297632517669 0.77726814752733 1 1
0.768497192735607 0.753620118616575 1 1
0.793412009069241 0.778814690787785 1 1
0.714658377711156 0.701424001862777 1 1
0.69964071853431 0.687659624701018 1 1
0.897051763982069 0.879981709890614 1 1
0.646057686356853 0.633147066317449 1 1
0.490589466423983 0.48169792080543 0 0
0.751450294970544 0.737295925884649 1 1
0.82041791222092 0.803773463103886 1 1
0.788544588794812 0.775450843327598 1 1
0.727201883011267 0.715233026229144 1 1
0.811649582424604 0.796431751771673 1 1
0.838394004819871 0.823354896899398 1 1
0.698698345057916 0.685352998730154 1 1
0.708462209907133 0.696896636321731 1 1
0.646941602928121 0.633784259406856 1 1
0.902662478440257 0.885391307922961 1 1
0.661342647267756 0.649551166442697 1 1
0.66557182823034 0.65277244723306 1 1
0.88063696569571 0.864303675531156 1 1
0.88701558399408 0.871944588062393 1 1
0.660079956364802 0.648375545713772 1 1
0.779263758735054 0.764152332761254 1 1
0.725940190048538 0.712397062951875 1 1
0.762894285515473 0.749403696890249 1 1
0.782415171944004 0.767883390111397 1 1
0.847513367734872 0.83185669381877 1 1
0.884687481933492 0.86882046776607 1 1
0.833155254502336 0.817016722306085 1 1
0.690130127025334 0.677749833165647 1 1
0.842069818060557 0.825068195608192 1 1
0.658660848102523 0.646485112333298 1 1
0.858463326815234 0.841203264850909 1 1
1.08638734555716 1.06553852397817 0 0
0.846596726321952 0.830403786897182 1 1
0.938775905126374 0.920865064441481 1 1
1.08034464190964 1.06130397619248 0 0
0.761038233302344 0.746035976423719 1 1
0.847644835500001 0.83349219777829 1 1
0.826188608230884 0.811325170994016 1 1
0.684961003423441 0.672493295326879 1 1
0.878772716474294 0.862020479718971 1 1
0.652771987753939 0.640652241503335 1 1
0.913651441114416 0.896593970729337 1 1
0.7647586076363 0.751939093402284 1 1
0.713045926080751 0.699395676285066 1 1
0.753768509217904 0.739402688461628 1 1
0.935378586627817 0.919101133501542 1 1
0.714682897775363 0.701852311348191 1 1
0.803822948895781 0.78811329493112 1 1
0.890157603880863 0.873623387834825 1 1
0.804647902477147 0.790561867788541 1 1
0.738513975940218 0.725017553042185 1 1
0.826093701743763 0.810543976880098 1 1
0.793428348246327 0.777655570196608 1 1
0.819147860166486 0.804922653656577 1 1
0.900031207065438 0.880948266553221 1 1
0.845059151316558 0.830981710869622 1 1
0.770362582518191 0.756407406557397 1 1
0.541055150366538 0.528989265744974 0 0
0.653729976029365 0.641888847915789 1 1
0.860418275188336 0.844764550589431 1 1
0.693161490977336 0.6806260640283 1 1
0.969350561053084 0.949854102582195 1 1
0.578365772748395 0.566263263754961 0 0
0.855195013255413 0.839237732793934 1 1
0.973502599286084 0.955111446656711 1 1
1.0148936840789 0.996138546387621 1 1
0.840594078639256 0.82469425717356 1 1
0.872270037666767 0.856372619738932 1 1
0.857147340663227 0.841164642171877 1 1
0.916408249127662 0.89868230667788 1 1
0.814119987165166 0.7994492397519 1 1
0.893373466909977 0.877519179937623 1 1
0.98165971376699 0.961898234343984 1 1
0.820958734835027 0.804387549377308 1 1
0.676489408864014 0.663604852665759 1 1
0.890218963533419 0.873758340366407 1 1
0.909078397857338 0.891846725186727 1 1
0.913874407044043 0.896351136114012 1 1
0.665276807437157 0.651919877366127 1 1
0.952719203559305 0.933547818723349 1 1
0.812538007865821 0.798293107625479 1 1
0.750913043597717 0.737057274948577 1 1
0.722943043523825 0.709327735197197 1 1
0.657028535782353 0.645686671566852 1 1
0.932414964361503 0.916855638413304 1 1
0.77829207337201 0.764383840330171 1 1
0.811805520966627 0.797247254843517 1 1
0.750654085162828 0.736555750130307 1 1
0.595641264908894 0.583988921170347 1 0
0.859948662722098 0.844810579685675 1 1
0.719082582767535 0.705225092904472 1 1
0.876739080882108 0.861001996714597 1 1
0.850383134338567 0.836109196549164 1 1
0.76037243244449 0.747158950956029 1 1
0.870259480522602 0.852313506978726 1 1
0.66274160617034 0.65073030126561 1 1
0.59677631696848 0.585948180727764 0 0
0.827826266483532 0.812077654235295 1 1
0.676625813297043 0.664343340295228 1 1
0.91149981125188 0.894207079135061 1 1
0.692157172912919 0.679834790417263 1 1
0.961545780866702 0.94372041179525 1 1
0.815195099653595 0.799664124997488 1 1
0.715410928068789 0.701523267856887 1 1
0.660082242180286 0.647186648568423 1 1
0.871803990398393 0.85358130509189 1 1
0.868944019487606 0.853262182358572 1 1
0.834155969133577 0.817494555208619 1 1
0.661936806467076 0.649625419987819 1 1
0.873868862377222 0.859467504197767 1 1
0.93340177303268 0.916662509319897 1 1
0.861405122381955 0.845434733163531 1 1
0.740561099416177 0.727242513198964 1 1
0.947540178636251 0.927105802590008 1 1
0.816564738769465 0.802264113074836 1 1
0.769620697852517 0.755379811997983 1 1
0.681418527297355 0.668238025787911 1 1
0.922856593532181 0.905950385175964 1 1
0.731869477591502 0.71879421550708 1 1
0.574698744246678 0.564775816672554 0 0
1.01561584326123 0.99668557831322 0 1
0.708611964352228 0.695291614526254 1 1
0.667989504492037 0.654826035696025 1 1
0.72389145982287 0.710252336245642 1 1
0.869838155667267 0.85317891135219 1 1
0.842964189940964 0.827601796497665 1 1
0.93134237841381 0.91512962592728 1 1
0.939106323384599 0.920801525891085 1 1
0.728090413172877 0.714053075404621 1 1
0.912821568507153 0.895714124213908 1 1
1.00761763831889 0.988197911189925 1 1
0.824476414683626 0.8074754547152 1 1
0.882899134706867 0.867454787768151 1 1
0.774780014633582 0.760482105289123 1 1
0.60999559606948 0.598509073508018 1 1
0.731028028604793 0.71778640735279 1 1
0.643242029842242 0.63025524458847 1 1
0.847790122055088 0.832371588248536 1 1
0.731249799696992 0.717152818822793 1 1
0.798565847240372 0.784325776906579 1 1
0.702184982298411 0.688628667150896 1 1
0.830898946746178 0.816015522858205 1 1
0.842427796336237 0.824805320146691 1 1
0.949986938229137 0.932109321393573 1 1
0.67485842667294 0.663891158203882 1 1
0.841924921626251 0.82576848165483 1 1
0.860224585254395 0.84352426635234 1 1
0.965593634978799 0.945219874915336 1 1
0.798325764509521 0.784063578645018 1 1
0.830864294034989 0.815520193655352 1 1
0.725981486317134 0.712327739595295 1 1
0.758108177291088 0.744392575083933 1 1
0.734162356488877 0.721427635148504 1 1
0.8974360534586 0.880587808176437 1 1
0.814610674081058 0.800508603915154 1 1
0.786531875766598 0.771783866098526 1 1
0.699589297150986 0.68632987518494 1 1
0.907525485844372 0.888926317896655 1 1
0.63521011382218 0.621126245872737 1 1
0.695446439284152 0.682330044125623 1 1
0.633624374777001 0.621804481298713 1 1
0.771844638210773 0.757298963067275 1 1
0.748891735450915 0.734689423590946 1 1
0.628146965504997 0.616704232374908 1 1
0.79570176837685 0.782604351883623 1 1
0.686466578133545 0.672788389064218 1 1
0.654531165552115 0.643170726617833 1 1
0.735562665752838 0.722702489688399 1 1
0.677542364682143 0.664922278801975 1 1
0.799547773072516 0.78409679956483 1 1
0.887519541373467 0.871040213192645 1 1
0.613190853824503 0.603553568751276 1 1
0.777216634454988 0.761872631421031 1 1
0.910754523664534 0.894446078832986 1 1
0.742279409007614 0.72788916078522 1 1
0.619322685161028 0.608134893161987 1 1
0.851961924647306 0.836164079833537 1 1
0.725096452950651 0.711064805136591 1 1
0.70476726808195 0.691783308423618 1 1
0.696914878833245 0.683380970869578 1 1
0.863994515457325 0.847090834076771 1 1
0.792178111302541 0.776295901213366 1 1
0.759292294042519 0.745460084536879 1 1
0.859620278942704 0.844954561644792 1 1
0.66540573002386 0.652738497404519 1 1
0.819464021695678 0.804336173719656 1 1
0.734199720019948 0.720046210414957 1 1
0.779431073882086 0.767060650260132 1 1
0.757171692361252 0.743003200677052 1 1
0.862787258591813 0.84682930445561 1 1
0.886433769292149 0.869128546329553 1 1
1.04376907764164 1.0223737369261 0 0
0.719049891397826 0.705837839658726 1 1
0.781113756505236 0.766414984679415 1 1
0.782379963510252 0.766316771685882 1 1
0.735463944593548 0.722787663649325 1 1
0.744303843950555 0.730343620467423 1 1
0.964656907795599 0.947598224796524 1 1
0.705862979799173 0.692807609229757 1 1
0.750662988088276 0.736841671532854 1 1
0.97472214418349 0.954480846631406 1 1
0.740118042733476 0.724883112242577 1 1
0.734695735447184 0.721078094599653 1 1
0.599196042277735 0.588335799673976 0 0
0.733489710690719 0.719673186385221 1 1
0.930333420277254 0.913912255230206 1 1
0.662144727090888 0.650540447893359 1 1
0.702010157306387 0.688849059431815 1 1
0.736703005695018 0.722463045591023 1 1
0.716478607950444 0.703215893539088 1 1
0.770299208788838 0.755387994996539 1 1
0.751959957155105 0.738167152097819 1 1
0.913399769495662 0.89502741675168 1 1
0.935700261781403 0.918186967955511 1 1
0.919494934961399 0.902774284387718 1 1
0.583268508955586 0.572843638596227 0 0
0.786111327312885 0.773064994405349 1 1
0.827225811792389 0.813036659678911 1 1
0.968038096882772 0.950346006327549 1 1
0.755040842369244 0.738988322402188 1 1
0.771448305573052 0.75687362607997 1 1
0.917692193051353 0.900179820517416 1 1
0.84228842128039 0.826894518280591 1 1
0.818552879787737 0.802859466507157 1 1
0.878503020666001 0.862687550125407 1 1
0.715515019711528 0.702322275617947 1 1
0.673731685974188 0.6621496773644 1 1
0.819077077096908 0.804087999937472 1 1
0.683408630363138 0.671172119655573 1 1
0.897312079168719 0.878582998770665 1 1
0.772325862399896 0.756092971669663 1 1
0.800469570487629 0.786000755325329 1 1
0.867143049635605 0.849767328976858 1 1
0.716403496622974 0.702932451567384 1 1
0.721183866907743 0.707446417005766 1 1
0.750258368388256 0.73617679150653 1 1
0.654143599312406 0.641446804428767 1 1
0.975538095039866 0.958662691309916 1 1
0.705029509436034 0.692616801913904 1 1
0.75898497272923 0.745527135114236 1 1
0.989180751898506 0.96902937893841 1 1
0.693052119286679 0.680365170899945 1 1
0.93429759678071 0.917929063450361 1 1
0.761783319659069 0.746911769373309 1 1
0.623804233596271 0.61164424374832 1 1
0.812503171981342 0.796206828617232 1 1
0.856791205483572 0.840954077949678 1 1
0.944179359501893 0.926124455228231 1 1
0.926111546308918 0.909876284721993 1 1
0.876271813023401 0.859725880095209 1 1
0.951285546141252 0.93086742652303 1 1
0.77803126462544 0.763333813446498 1 1
0.694602103301206 0.681834436689698 1 1
0.711140595969479 0.697623300966283 1 1
0.601056653503728 0.589406580547933 1 0
0.79868669167845 0.783135170134674 1 1
0.943060305274156 0.92583446148349 1 1
0.65649272837809 0.644082926898715 1 1
0.709717565533127 0.696532116740203 1 1
0.678270917652318 0.666164999395122 1 1
0.873471356357023 0.857576266670017 1 1
0.890828491127129 0.874257896535443 1 1
0.705166477145813 0.693131947658034 1 1
0.879632241663684 0.861983503902541 1 1
0.754607401105778 0.739751784293688 1 1
0.736537056815983 0.724300610402351 1 1
0.736969162262869 0.722687673508631 1 1
0.898047571524777 0.881388608923776 1 1
0.777135208434923 0.76162094740085 1 1
0.843668885604393 0.828800788792283 1 1
0.860131345414907 0.842993318198305 1 1
0.935436491597352 0.918052400157528 1 1
0.859792871768439 0.844656136501294 1 1
0.66505019586567 0.653123576877205 1 1
1.00622223296077 0.987610267646408 1 1
0.9946855587724 0.975789865757868 1 1
0.729205647388775 0.715794895135897 1 1
0.90269231968402 0.884688034257297 1 1
0.770611308014392 0.756689691193011 1 1
0.714692021827542 0.701568406331589 1 1
0.729665959173963 0.713763060555376 1 1
0.886220436782712 0.869434078458252 1 1
0.775518357899215 0.762072450702363 1 1
0.807601904273869 0.793163116836116 1 1
0.789314759622671 0.775344843862772 1 1
0.782891972706557 0.768104639483842 1 1
0.858004548769054 0.841707421522908 1 1
0.869432517283752 0.852261323853958 1 1
1.08864138003467 1.070401772672 0 0
0.897231026311493 0.879365636762028 1 1
0.835871977739296 0.819025154442348 1 1
0.70278142171741 0.689716791178684 1 1
0.713660737129815 0.700094976793879 1 1
0.715929349761098 0.702621070420408 1 1
0.928838028994156 0.911863687335402 1 1
0.982327302300561 0.964291130554656 1 1
0.70815213845694 0.695599873623162 1 1
0.682434985704608 0.669706456144602 1 1
0.946315615764126 0.928815460794891 1 1
0.817841543983134 0.801581921868526 1 1
0.799186707463341 0.783740997511434 1 1
0.854677190894216 0.839438541572107 1 1
0.694599446228611 0.682514301113372 1 1
0.918192422928483 0.901270165487338 1 1
0.907027562249062 0.889857832618832 1 1
0.810638157354936 0.796981522636069 1 1
0.77576649275782 0.761204326086104 1 1
0.90293963311687 0.887201503696082 1 1
0.760632360992258 0.746659851744546 1 1
0.994318341823801 0.973993413490605 1 1
0.870761712774758 0.855775572404322 1 1
0.993711694237641 0.973673576292049 1 1
0.904699507907189 0.887230666860701 1 1
0.835524714311268 0.819012045558256 1 1
0.890124210249181 0.8723139634289 1 1
0.880047130979852 0.864489340697638 1 1
0.831014847377639 0.814262147797805 1 1
0.914676840228502 0.897953754007382 1 1
0.825194799206555 0.810553243377099 1 1
0.880397950262263 0.86449299919445 1 1
0.802404429900038 0.786594594557178 1 1
0.703085191256704 0.689753262634805 1 1
0.74727409486321 0.733066243462221 1 1
0.744112173838278 0.730384882129155 1 1
0.900665924389252 0.88412824190304 1 1
0.933163843039775 0.91706608660586 1 1
0.85331204165725 0.837681281011844 1 1
0.789176436301983 0.774889596021702 1 1
0.63752097603664 0.625629176093897 1 1
0.698011329635873 0.683850892122395 1 1
0.706278751588585 0.69182338681444 1 1
0.746088857799825 0.732112592809085 1 1
0.72828580267505 0.71575326121062 1 1
0.802772560055507 0.789117036109601 1 1
0.687094017587128 0.67397439766098 1 1
0.82575439723288 0.809232338375068 1 1
0.712718382705042 0.699470915691985 1 1
0.660699262565694 0.647591929943437 1 1
0.73024814521326 0.71698677353492 1 1
0.714313173532474 0.69971551418905 1 1
0.713630507746588 0.701460071856083 1 1
0.801839246871441 0.78632799129241 1 1
0.854662835904226 0.839072339547324 1 1
0.841350710545554 0.825872385321254 1 1
0.781029806898191 0.766056590472616 1 1
0.836046337564235 0.819880337690605 1 1
0.743311823860156 0.728716036842255 1 1
0.85895858881654 0.843811601385403 1 1
0.749332593185293 0.7349855365924 1 1
0.911957294021869 0.894607734477295 1 1
0.754038221336884 0.738178946902091 1 1
0.817414545986189 0.801465016302819 1 1
0.766073322404299 0.751977265617263 1 1
0.97425256947342 0.956612580966552 1 1
0.697199163100005 0.684088583787087 1 1
1.02298230145001 1.0054118303567 0 0
0.73471230343903 0.72036679384943 1 1
0.646851522602453 0.635078179916681 1 1
0.748083847949404 0.734628236151162 1 1
0.835894427524753 0.821172350850806 1 1
0.933533223234291 0.914889065204856 1 1
0.772289078888689 0.757991659146537 1 1
0.732681616411591 0.717927131206971 1 1
0.871824123386495 0.855209591477092 1 1
0.72924185077122 0.714373998205382 1 1
0.84777727254999 0.831248660782855 1 1
0.650729719962998 0.639331517745197 1 1
0.858674491371572 0.841246061591833 1 1
0.791899972998679 0.776140754669391 1 1
0.92261240902485 0.906501867116123 1 1
0.774200060442168 0.758148756883835 1 1
0.686928569326961 0.674777085208283 1 1
0.688635489759492 0.674578039322721 1 1
0.724803713078564 0.71160940776958 1 1
0.903310411223322 0.887803781845047 1 1
0.721418361205745 0.706906236052745 1 1
0.751584933759346 0.738485023098884 1 1
0.745008136292143 0.730884391327442 1 1
0.692031146427618 0.679275431736283 1 1
0.783779436488698 0.76798523587419 1 1
0.800293793643037 0.785298641514394 1 1
0.977172118012095 0.959468899490689 1 1
0.76664424098048 0.753821923940598 1 1
0.868246386037468 0.852821484407052 1 1
1.00211888570252 0.981859581094494 1 1
0.808082489253496 0.79392281731168 1 1
0.886728799923752 0.870493823833248 1 1
0.810151087279105 0.795463863620019 1 1
0.633496124732617 0.622231380148988 1 1
0.807472079093129 0.792859810357194 1 1
0.819333891814746 0.802385209365407 1 1
0.938131330495698 0.919186348072044 1 1
0.787114533750594 0.7723287949566 1 1
0.779865827663808 0.765187442110954 1 1
0.769580124595759 0.754881321858388 1 1
0.916718912812784 0.898838032872544 1 1
0.638422999301696 0.626855213841426 1 1
0.929441216066683 0.908695655760927 1 1
0.726164452048914 0.713515958120329 1 1
0.676783234674856 0.662917722166897 1 1
0.808987129933429 0.793310402603905 1 1
0.724371180296706 0.711030153287506 1 1
0.696520863273359 0.683513706123555 1 1
0.630140208228844 0.618643462703364 1 1
0.531952890175831 0.52124356036371 0 0
0.888177427348601 0.869289758710178 1 1
0.803387868844154 0.788044012772457 1 1
0.717573639500154 0.704594363060847 1 1
0.741566101984401 0.72861403445418 1 1
0.718635644199829 0.703679061462608 1 1
0.803568830929336 0.788884364912434 1 1
0.801790839374758 0.78805764912135 1 1
0.763357818388691 0.748463567155834 1 1
0.742564445840599 0.728446620523659 1 1
0.837765916611596 0.822254592721315 1 1
0.821131361142799 0.804900513364565 1 1
0.652558370686543 0.638278562112345 1 1
0.710300019779008 0.696227274723093 1 1
0.821249986936039 0.806798562364541 1 1
0.98756294837913 0.967622158891689 1 1
0.761744685716874 0.74820130885134 1 1
0.874777937896552 0.857692461126631 1 1
0.790147172473458 0.775984126449201 1 1
0.751667830633021 0.735673958590076 1 1
0.67955637283188 0.667889711676879 1 1
0.915414005215782 0.897584888160669 1 1
0.769192348762332 0.753785989845214 1 1
0.809237932759193 0.79541711723051 1 1
0.784566263664557 0.769888796675194 1 1
0.937763769916592 0.921323541393433 1 1
0.984694645254653 0.966131656811692 1 1
0.733566089186781 0.719567634476657 1 1
0.807703842218675 0.792386487066129 1 1
0.754744637219944 0.741022099026357 1 1
0.704614703845421 0.690467825365914 1 1
0.758112544485656 0.742979978680046 1 1
0.839976757585517 0.824643570846098 1 1
0.78552057707995 0.770845834934598 1 1
0.818838814328878 0.80442549489424 1 1
0.654190449572769 0.642014410036763 1 1
0.72885389820302 0.715142538664552 1 1
0.997709017667195 0.979069370026163 1 1
0.847639701510539 0.831539517230591 1 1
0.673103879320394 0.659872176349816 1 1
0.776212773525869 0.761046546403126 1 1
0.987423257400172 0.968928159977328 1 1
0.598799559143816 0.585832416581154 1 0
0.694088525497208 0.681723435229258 1 1
0.937930991566905 0.921006786484349 1 1
0.81121009314059 0.79517317220806 1 1
0.689527736683631 0.676447540019407 1 1
0.886181613485711 0.869807006998253 1 1
0.838216917515703 0.824044763447143 1 1
0.904467981189416 0.887579943498397 1 1
0.87155922870968 0.854978830287636 1 1
0.867281003581635 0.849999001969775 1 1
0.83674862578866 0.82154186226073 1 1
0.795761693337606 0.780539432554125 1 1
0.741366354666833 0.727721595382654 1 1
0.856304513424149 0.839282095838375 1 1
0.821849643085042 0.805353762759897 1 1
1.02299686823249 1.00418769633963 1 1
0.792342423318088 0.776609981195245 1 1
0.983586452250778 0.964922686414828 1 1
0.927761670539014 0.90852782065984 1 1
0.825418361729767 0.809357068556549 1 1
0.690651673136156 0.677823557548689 1 1
0.72856371557683 0.714496672207874 1 1
0.928356385713051 0.912172295036117 1 1
0.748373050301172 0.734887928543903 1 1
0.654010880289442 0.642347155734033 1 1
0.74364711617319 0.729375195456892 1 1
1.12081440835211 1.09845336679503 0 0
0.750378501320352 0.735883192841372 1 1
0.798116807231461 0.783204835598217 1 1
0.861905679200264 0.84453655705474 1 1
0.688864374750695 0.677133701903224 1 1
0.896618258089006 0.879727546052572 1 1
0.743589786322938 0.729450014584279 1 1
0.930739441344999 0.913366757937687 1 1
0.721036483288188 0.707031300270249 1 1
0.707589576174858 0.694769993883913 1 1
0.901692834003104 0.885723373466077 1 1
0.880244830892851 0.863468239983999 1 1
0.634262171729228 0.621536606078876 1 1
0.791379637946221 0.777952617494739 1 1
0.776213193878024 0.760227813203939 1 1
0.808314391504258 0.79270085618937 1 1
0.716912066258896 0.703668653609202 1 1
0.818058663371853 0.803799578133533 1 1
0.877917710206908 0.861548431029869 1 1
0.831675781461761 0.81668538482588 1 1
0.790365248492084 0.774532554082478 1 1
0.923395091280365 0.905265923374208 1 1
0.727052087392848 0.713454179535278 1 1
0.901034364241629 0.884391725736756 1 1
0.881647607549777 0.865697060556493 1 1
0.910404955503431 0.892556654101624 1 1
0.738410410056074 0.72416758327491 1 1
0.878088492915275 0.859469790246119 1 1
0.785690405033663 0.771262961104894 1 1
0.714880568304444 0.70230887736781 1 1
0.763941354930367 0.749822919626998 1 1
0.812452243195199 0.796645655948649 1 1
0.697301288925379 0.683386048446105 1 1
0.812073021952918 0.793713038595425 1 1
0.737336323823611 0.723009617829318 1 1
0.955606174963936 0.93708790030358 1 1
0.985739374214545 0.966332548256536 1 1
0.706001057962463 0.69361331293496 1 1
0.760037596965862 0.744834662432846 1 1
0.943500851119984 0.925977085521482 1 1
0.79547919102 0.779047607797778 1 1
0.73743785883107 0.724574088430694 1 1
0.816258538171195 0.800844164671026 1 1
0.891823325137897 0.875221593436665 1 1
0.775887444352378 0.761138525619706 1 1
0.809951023777877 0.796530600221457 1 1
0.753149398396539 0.74060313896786 1 1
0.709920854769836 0.696614400698748 1 1
0.888932229575689 0.873330116299282 1 1
0.947488479017643 0.931159043507114 1 1
0.757119586593658 0.743141137385329 1 1
0.869477939871734 0.85287268486242 1 1
0.894203838081192 0.878589170994903 1 1
0.714651075557838 0.700361556214551 1 1
0.786384416559878 0.770894466767767 1 1
0.762257177133015 0.74706273660811 1 1
0.73567120657297 0.72187077922659 1 1
0.846409298374806 0.831016509989896 1 1
0.994830579147991 0.974613073568347 1 1
0.668759626794327 0.656373914595899 1 1
0.803469757463876 0.787173744848639 1 1
1.0656892840809 1.04532697556609 0 0
0.665865240951382 0.652515011721154 1 1
0.748954370383941 0.735662466356263 1 1
0.933102693617646 0.915842963509696 1 1
0.878666959207307 0.862730280780477 1 1
0.74337564825476 0.730490427490055 1 1
0.726777193886748 0.714416824698802 1 1
0.734510973920821 0.721251423485124 1 1
0.669952641192509 0.658593762598509 1 1
0.840432704436148 0.824371335322323 1 1
0.763576832607716 0.750915310880492 1 1
1.07074624805304 1.05090789611158 0 0
0.642011060895955 0.630223799861946 1 1
0.725415410532238 0.711844470212191 1 1
0.907433824014091 0.889670070501233 1 1
0.945046424935586 0.926284516621377 1 1
0.76693404803389 0.751231593882072 1 1
0.824446228336197 0.809732912769996 1 1
0.538455216465378 0.528509259484694 0 0
0.689870318596624 0.677542526051343 1 1
0.922606070677624 0.905457684659332 1 1
0.810684977584779 0.794751192537011 1 1
0.658609144018275 0.645983473283178 1 1
0.93785921051215 0.919377674946714 1 1
0.697217095390399 0.685487462236254 1 1
0.863335448422712 0.848497669543946 1 1
0.731275141503933 0.71760459325141 1 1
0.769460813518438 0.755855179240077 1 1
0.799334602355793 0.78489555269121 1 1
0.788156842977246 0.773913936062376 1 1
1.0056834798743 0.985363038796667 1 1
0.681594558265473 0.668230778351 1 1
0.924650542746603 0.908179298026515 1 1
0.792892519753726 0.77785058614912 1 1
0.668977153888748 0.656096020748766 1 1
0.920230634888823 0.90343742447853 1 1
0.684936013514636 0.670527296611741 1 1
0.895809816648384 0.878901876631617 1 1
0.865496481229133 0.85023372502475 1 1
0.878126936101491 0.862511744278298 1 1
0.819563904125142 0.803733966747487 1 1
0.761261422754543 0.74751588460262 1 1
0.856713126288381 0.840309193524317 1 1
0.748163434397211 0.734465909415121 1 1
0.608592788833401 0.598111592720548 1 1
0.890106745486229 0.874537277593962 1 1
0.787206794775066 0.773513068043445 1 1
0.728162625752402 0.71436700647941 1 1
0.773479948301748 0.759449491985123 1 1
0.849960478870581 0.83423691073398 1 1
0.569898972511512 0.560294943128409 0 0
0.577141895454947 0.565126379254878 1 0
0.511982062059893 0.502899526312707 0 0
0.826634517534081 0.810391736763978 1 1
0.795851744095106 0.781929978033599 1 1
0.881776036337145 0.864018754136592 1 1
0.938346222717902 0.921408166845325 1 1
0.637784857601741 0.626904710327705 1 1
0.794448622026018 0.77804149735779 1 1
0.855109769459175 0.839795138709793 1 1
0.723828945049474 0.711164401572165 1 1
0.83678963780028 0.821143556420627 1 1
0.794164861673423 0.779195314110488 1 1
0.625734941049583 0.613696309117728 1 1
0.872436387454543 0.856191408374052 1 1
0.540968738999058 0.531595830195834 0 0
0.975963987998911 0.958271537856755 1 1
0.787284959281351 0.771270863560847 1 1
0.660299723726349 0.646663498166047 1 1
0.815937815818166 0.800977370902675 1 1
0.898881377374711 0.880432978865481 1 1
0.733124497569947 0.71997281390018 1 1
0.991427664753015 0.973126027304025 1 1
0.738607928978276 0.724907170404328 1 1
0.772585111547355 0.757184243660731 1 1
0.817479616304021 0.801839502609226 1 1
0.818679315674614 0.801999241320927 1 1
0.81548568786448 0.800590851295233 1 1
0.640570039519571 0.628580542098344 1 1
0.700619701143174 0.688866022797742 1 1
0.781362404455948 0.766767633861413 1 1
0.814035199813481 0.798376750606584 1 1
0.806819147457323 0.791026063657844 1 1
0.702781918136845 0.690452899712245 1 1
0.810354651002099 0.793419556456631 1 1
0.82670542529687 0.811778960631462 1 1
0.912058665309236 0.896240618538647 1 1
0.684951626659029 0.671209853909018 1 1
0.959258437747095 0.939069480715589 1 1
0.746749452847014 0.731932196600818 1 1
0.565536101075573 0.554482829335063 0 0
0.743537825972034 0.729566190863984 1 1
0.688142722065935 0.675448715968079 1 1
0.681044582062239 0.668345095252931 1 1
0.714267361529224 0.702408246464456 1 1
0.896434993437119 0.877867205785536 1 1
0.705742215941855 0.693903948694447 1 1
0.824401787885348 0.809526648597976 1 1
0.854130286241016 0.836448851252806 1 1
0.845082353658814 0.829866697156206 1 1
0.762141058768134 0.748509856441032 1 1
0.997242010215422 0.979189585146324 1 1
0.646677624694946 0.6342940253235 1 1
0.750210258223705 0.735494411775081 1 1
0.884474195522768 0.867483023043832 1 1
0.825933269732541 0.810668320261681 1 1
0.672711297221632 0.660482967815076 1 1
0.832799124293608 0.81756405920638 1 1
0.635709178309171 0.62387262245122 1 1
1.00080903398294 0.981408484473611 1 1
0.727390589910905 0.714456584065745 1 1
0.856866066748684 0.840346179800231 1 1
0.755595515261567 0.740911823292378 1 1
0.662042156940872 0.648958046244308 1 1
0.750022178472191 0.73648017205631 1 1
0.716682428536954 0.70233870556908 1 1
0.872388118780246 0.854956844575129 1 1
0.602338210567272 0.591306006249344 1 0
0.904644306621342 0.889227707761125 1 1
0.8465610633182 0.83128694196512 1 1
0.726143247495989 0.71334896586368 1 1
0.774952867437028 0.759792300189734 1 1
0.872400934221513 0.856553180725677 1 1
0.715077785731146 0.701324967132813 1 1
0.611699370253882 0.599570777632188 1 1
0.514325445135299 0.505128761685196 0 0
1.084864448749 1.06424557844923 0 0
0.765797276874101 0.752518083794677 1 1
0.936257344001872 0.918894099278795 1 1
0.951782101052071 0.932823733208377 1 1
0.822958936428603 0.807529863027362 1 1
0.831709308672437 0.816185194692364 1 1
0.917507093557238 0.90072380495758 1 1
0.954279305736989 0.93747188376329 1 1
0.729788479060959 0.716184210993581 1 1
0.925001086790508 0.907949660301415 1 1
0.700976205133803 0.686809262946905 1 1
0.691439250133362 0.676736076288649 1 1
0.781864670495019 0.767857793696343 1 1
0.857591503122997 0.842238844441575 1 1
0.726360528665396 0.712426842407112 1 1
0.900709792528889 0.884521486972316 1 1
0.930097090892183 0.9119995121019 1 1
0.849677083812883 0.834179661421622 1 1
0.698709394240217 0.686493290407039 1 1
0.975263564492553 0.958979301041459 1 1
0.924601735015879 0.90670704907276 1 1
0.754256392965872 0.739972818658176 1 1
0.907321197571989 0.890192930656001 1 1
0.97108830572729 0.953278897356602 1 1
0.754997485210368 0.74181326861539 1 1
0.77586590959675 0.760756278704971 1 1
0.811604033962547 0.795549145035682 1 1
1.03204979514975 1.01067173086608 0 1
0.704959162406496 0.691226712938108 1 1
0.828659156063283 0.812979225141661 1 1
0.835681716661628 0.821070857106475 1 1
0.82930512119625 0.814539041116729 1 1
0.846357225501038 0.829764032933028 1 1
0.791573158400311 0.777384144716427 1 1
0.731605898229048 0.718986889967627 1 1
0.859291979410448 0.842643819959809 1 1
0.843539191423314 0.827301350013437 1 1
0.763801353975529 0.749592234259886 1 1
0.628853289372422 0.617086789340764 1 1
0.837777322761299 0.820702137701036 1 1
0.746999012814026 0.733708426974623 1 1
0.741158628116759 0.728373045981882 1 1
0.747123900215541 0.731770276588726 1 1
0.634377157093357 0.622978121724677 1 1
0.603744041697918 0.592294574132117 1 0
0.704525740194695 0.689766970801404 1 1
0.834326332827318 0.819932788689171 1 1
0.857440906917534 0.841575388166136 1 1
0.836660301366512 0.820940145408848 1 1
0.937604143239227 0.920162753549358 1 1
0.76201145660807 0.747826425045535 1 1
0.768976564566472 0.755080998335549 1 1
0.862306615370294 0.846503754978661 1 1
0.817298711559552 0.80269323914439 1 1
0.919676936831431 0.901897363082425 1 1
0.667905805365519 0.656484152637702 1 1
0.714937817731074 0.701760813380299 1 1
0.595916795058133 0.58436161747018 0 0
0.818511906815796 0.80440085627024 1 1
0.651087418926484 0.638975857601257 1 1
0.875083845024114 0.858859008516745 1 1
0.789274755296743 0.772747433958253 1 1
0.799294563124088 0.784605892123014 1 1
1.11826260415892 1.09655784824681 0 0
0.670435291834088 0.657658363229151 1 1
0.87148156339723 0.856019458621277 1 1
0.78397246950823 0.768961880505186 1 1
0.676136831896548 0.663829043709182 1 1
0.753261285887736 0.738669410140388 1 1
0.738433580174029 0.725007742953634 1 1
0.814948967644144 0.798951931311107 1 1
0.684864266184371 0.671327851320891 1 1
0.961566522789556 0.942130678971161 1 1
0.845804666952006 0.82946198448269 1 1
0.749088411382755 0.735000020000033 1 1
0.638044808322931 0.625377554871853 1 1
0.843402140935013 0.827098789089835 1 1
0.956384356184581 0.937779866895149 1 1
0.810223911769947 0.796834865418564 1 1
0.707351916601469 0.694461955361826 1 1
0.80024517553213 0.786872638425104 1 1
0.790677600328093 0.775536061895765 1 1
1.01812834035964 0.999453700706287 1 1
0.71047135247433 0.698557077095534 1 1
0.746788543382536 0.733985048512811 1 1
0.949012323120629 0.928171467428065 1 1
0.905090167837538 0.888744956966076 1 1
0.662121686308044 0.648243021093192 1 1
0.828654613589072 0.812994614048776 1 1
0.794066819568716 0.779922008249271 1 1
0.732002458644126 0.718763747075519 1 1
0.687402580417828 0.675742172613951 1 1
0.796723557930074 0.782927369895773 1 1
0.721455318009031 0.707173876233452 1 1
0.7730797649686 0.75926847438983 1 1
0.72327991403955 0.709564290340832 1 1
0.751086979788641 0.736850079763813 1 1
0.709740174753002 0.696626196503882 1 1
0.848501461937096 0.833501276061362 1 1
0.786267277422503 0.773023625665676 1 1
0.990828670937198 0.974497386632362 1 1
0.846469332902425 0.832179270861239 1 1
0.913690927214699 0.895227294388308 1 1
0.849414587176593 0.833073064355522 1 1
0.931700608585371 0.914424160070741 1 1
0.796748402576266 0.781288985658945 1 1
0.839343865285107 0.82365346676993 1 1
0.682267629013711 0.670526782314609 1 1
0.841748498882194 0.827374980035524 1 1
0.751962204065424 0.737497712818876 1 1
0.7403245917744 0.725375718537308 1 1
0.624672929917464 0.613343985999224 1 1
0.783959551109425 0.768963181669206 1 1
0.822199663887452 0.806431006332732 1 1
0.790092380754092 0.773982769346381 1 1
0.916662192972991 0.900367549323543 1 1
0.841022508020041 0.825023468624431 1 1
0.586420317087238 0.576464032662405 0 0
0.875176432005165 0.860316527315006 1 1
0.893067080407607 0.87535824781165 1 1
0.836649172546953 0.821559718125071 1 1
0.852651341388516 0.837284149588963 1 1
0.744251744582066 0.730417253289423 1 1
0.841855101382527 0.824080011711977 1 1
0.81085966921179 0.7954648662852 1 1
0.698660152105966 0.68684725679941 1 1
0.761095308783487 0.747418743592357 1 1
0.711587029170692 0.698496915461927 1 1
0.933433964833498 0.91664375790124 1 1
0.808404421316548 0.79140936474714 1 1
0.785468106592178 0.770040313948243 1 1
0.738831437848791 0.724611427878516 1 1
0.928015035388265 0.910649957296467 1 1
0.6908637669528 0.678040184316281 1 1
0.87706674726313 0.859303725313871 1 1
1.02775084599111 1.0071494233691 0 1
0.974434731114512 0.956753287094333 1 1
0.79770095564517 0.782708050982737 1 1
0.804391616462762 0.790398517322865 1 1
0.794454519767618 0.780562740364232 1 1
0.727057026530311 0.713910239965524 1 1
0.870426475183699 0.853251262682541 1 1
0.807825127954718 0.793169387045828 1 1
0.70672755431791 0.693042486825008 1 1
0.873970598264745 0.857463855601092 1 1
0.725277446240105 0.712228418797505 1 1
0.813175706195606 0.796613742601783 1 1
0.790379825865677 0.776248523856224 1 1
0.874923669580426 0.859933322622395 1 1
0.851591846189297 0.835044922036534 1 1
0.819873844720184 0.803604957757809 1 1
0.7691750421965 0.756750176773914 1 1
0.704261907466035 0.690512441076472 1 1
0.92325994835181 0.905345550966576 1 1
0.750013532659701 0.737142345017363 1 1
0.629374129441478 0.616664516503663 1 1
0.65317008893921 0.640691253289578 1 1
1.09499712702336 1.07581618394227 0 0
0.745438411383366 0.730581438686092 1 1
0.904686307910106 0.887962137810457 1 1
0.836711480521053 0.82041293621168 1 1
0.629169079339713 0.618485880487323 1 1
0.882967682741024 0.866163223284077 1 1
0.903979631283388 0.886834501806059 1 1
0.674007748507253 0.661069795659649 1 1
0.664614729697168 0.65204017851723 1 1
0.754917210557871 0.740285389705787 1 1
0.90541950235969 0.88852412442272 1 1
0.773740798933748 0.758943471148247 1 1
0.664428129524584 0.651317054204411 1 1
0.901544951480835 0.885541917669621 1 1
0.705515259782037 0.692820944634246 1 1
0.959811321638559 0.942630346943224 1 1
0.715767995304837 0.702384016264509 1 1
0.558932860070034 0.548902606531632 0 0
0.702566923587416 0.68895211107738 1 1
0.783709020595545 0.769663340081089 1 1
0.71131315811804 0.696945064780937 1 1
0.849313897800865 0.833713126665237 1 1
0.65896548776585 0.64695864639844 1 1
0.591023763092806 0.580097583593216 0 0
0.752828950982188 0.737780973968361 1 1
0.772856526647721 0.758805941115939 1 1
0.747926738076926 0.736043994779075 1 1
0.718398571434081 0.705085551536315 1 1
0.747135599759115 0.733372898489329 1 1
0.843464467847867 0.828599884763776 1 1
0.751008631660563 0.736280269142169 1 1
0.818902717583029 0.802958295248621 1 1
0.768444082029145 0.750423842538091 1 1
0.814119945714781 0.796201159127611 1 1
0.817178435100684 0.801496389051244 1 1
0.947726731971877 0.928206579089807 1 1
0.724426900701552 0.710269279877977 1 1
0.683555018063326 0.670955291463109 1 1
0.790850685738109 0.775985393180237 1 1
0.711377487267852 0.697583244809546 1 1
0.689124028793983 0.676376778467732 1 1
1.01291218939747 0.994119520354307 1 1
0.890513491294697 0.872131709719964 1 1
0.664703524927616 0.652573969302795 1 1
0.64321833847146 0.631383669375454 1 1
0.820827835009377 0.804995520326041 1 1
0.743022693231342 0.72858757237845 1 1
0.936345158184444 0.920156326005057 1 1
0.642036015382235 0.630214621828144 1 1
0.82249937516528 0.808593845081563 1 1
0.747116557881401 0.731842312451358 1 1
0.890088572304766 0.875088962892022 1 1
0.786730161261172 0.77224446810915 1 1
0.798868674073238 0.784735672148178 1 1
0.688486004358346 0.676666712859939 1 1
0.800167998107825 0.785992718391701 1 1
0.842372907980666 0.827033682759183 1 1
0.707325575519989 0.694009720806835 1 1
0.633690551524341 0.622065831863337 1 1
0.810135468661246 0.795769800558846 1 1
0.979850420936792 0.962793294639193 1 1
0.718191869974246 0.703907048044167 1 1
0.763449630169952 0.749723957728213 1 1
0.951683205930653 0.93338912309925 1 1
0.872092658511451 0.85585420616429 1 1
0.857361869401785 0.841497477827454 1 1
0.909586894882631 0.891808526517877 1 1
0.714158524294895 0.70167422574615 1 1
0.679522369017945 0.667532050529803 1 1
0.964423983174062 0.946452811703912 1 1
0.742077297890681 0.728330425184137 1 1
0.984516664743185 0.965895189564432 1 1
0.881469277560282 0.866412484626668 1 1
0.699386901579463 0.687435852004677 1 1
0.931788116004834 0.914531003497513 1 1
0.686823573301293 0.674978020196797 1 1
0.798595359699814 0.783124394499074 1 1
1.00143497927917 0.982395635699816 1 1
0.953558168252101 0.934171872517796 1 1
0.982421665850239 0.963575357083142 1 1
0.71673111831131 0.703579415011536 1 1
0.763339253206245 0.749533680127485 1 1
0.823548611038216 0.808861921319871 1 1
0.985297712074789 0.96652441951899 1 1
0.709095268008281 0.69666077433259 1 1
0.685581645180973 0.673499675964565 1 1
0.598042223266929 0.586814332659885 1 0
0.646797338767162 0.634826107736872 1 1
0.788641608002739 0.773909913200168 1 1
0.746391613211671 0.731584300602554 1 1
0.789712982560317 0.776101793763973 1 1
0.990395473528962 0.971629522262675 1 1
0.717531008350655 0.704382339947879 1 1
0.972240230431253 0.95481146844297 1 1
0.926300163159533 0.910140371903925 1 1
0.709177355217811 0.69798618259076 1 1
0.884981609821782 0.869465474666756 1 1
0.686712839975136 0.673068719130861 1 1
0.798018442285158 0.783450718422324 1 1
0.731868479829534 0.717009127333262 1 1
0.781405545565311 0.766703624675052 1 1
0.771750364106914 0.757470922729536 1 1
0.955130719465224 0.937627413354466 1 1
0.885199411642214 0.867693874524277 1 1
0.804096669336198 0.788692778598656 1 1
0.685643957090131 0.67400402187674 1 1
0.922958288486349 0.905530779083502 1 1
0.910108206681569 0.892005021793216 1 1
0.715852683757735 0.704019145031373 1 1
0.841626742937317 0.825009750910919 1 1
0.75759462974249 0.744352203645467 1 1
0.984415714714368 0.966212251356821 1 1
0.795329482721843 0.779209379864634 1 1
1.02843796241777 1.01000119996296 1 1
0.888974774731153 0.872767377039905 1 1
0.919387247008322 0.903900150444789 1 1
0.860898287582239 0.846010412704073 1 1
0.604647981577665 0.594115782886022 1 1
0.857198261971685 0.840282993487205 1 1
0.77674092506267 0.762901250868566 1 1
0.740841971502631 0.727634817530002 1 1
0.69860064151147 0.684617548481873 1 1
0.721254320298668 0.707415209349634 1 1
0.710394203036214 0.698337657245691 1 1
0.79801341136144 0.783834483660982 1 1
0.732686151101445 0.719850051184938 1 1
0.678417974250401 0.666191735639513 1 1
0.794938440261487 0.779247045254138 1 1
0.916945986600531 0.899891212763627 1 1
0.66316104499194 0.650705285386034 1 1
0.793490117173581 0.777461160311547 1 1
0.723171302738622 0.709256360953725 1 1
0.674087202139116 0.660516661772309 1 1
0.792061006431467 0.777294907555872 1 1
0.757928744706776 0.743838139719545 1 1
0.778594353599957 0.764033390474263 1 1
0.857278060671777 0.839700854903168 1 1
0.631318112062556 0.620117012870916 1 1
0.849339700253617 0.833688908098021 1 1
0.597029767660681 0.586387330534496 1 1
0.490719305685596 0.481223253916358 0 0
0.869164829958616 0.852182009416554 1 1
0.676562998137385 0.661869934797446 1 1
0.687400501442151 0.67443212011607 1 1
0.80023899854804 0.785768703781826 1 1
0.789622619492145 0.77437699934424 1 1
0.834650357602472 0.820026557689099 1 1
0.921892459001936 0.906257647371794 1 1
0.87063614617956 0.853276806980283 1 1
0.675254141644021 0.663173147256425 1 1
0.658070441728428 0.645624945088845 1 1
0.733976444884079 0.71922976103195 1 1
0.756761344528655 0.742628645578284 1 1
0.753066221532975 0.74049216424734 1 1
0.642698974485803 0.631411671394373 1 1
0.876708700797342 0.859524483867451 1 1
0.794137031762221 0.780503927471708 1 1
0.80974998562946 0.792839277373602 1 1
0.912720054191778 0.896202257895681 1 1
0.751799702855907 0.736707420373448 1 1
0.678067506606884 0.665380365643828 1 1
0.845446348166639 0.829861749800518 1 1
0.856852006883315 0.840591659964054 1 1
0.898543718287118 0.88220934641392 1 1
0.809686527928506 0.795362442542434 1 1
0.738250527131775 0.724328490721044 1 1
0.800272508195923 0.785688633529955 1 1
0.71476611804063 0.701792978856347 1 1
0.854538773379559 0.839098959990007 1 1
0.530325964275501 0.520739888537391 0 0
0.804103539938083 0.787834233664811 1 1
0.734457662793212 0.7207259511957 1 1
0.8033814848866 0.78900497618315 1 1
0.753579994016811 0.739262803739688 1 1
0.767008803476122 0.753666927390859 1 1
0.783602597768026 0.7700297821866 1 1
0.746392454377161 0.732073841654395 1 1
0.819321808918115 0.804645408638182 1 1
0.848877849620349 0.83290481194837 1 1
0.804345961233288 0.78855206051766 1 1
0.703469240132113 0.69101794978967 1 1
0.720209996952386 0.705781712509281 1 1
0.935886560443243 0.917286744106475 1 1
0.812475880109771 0.797632558387891 1 1
0.776867165774475 0.761792901121561 1 1
0.964337114131508 0.947417753601601 1 1
0.644096719435509 0.633630162225026 1 1
1.05267637376648 1.03254488380443 0 0
0.833409764463545 0.817582432366082 1 1
0.718810645474498 0.706322365355165 1 1
0.775883151052066 0.761482380411729 1 1
0.705833705969374 0.692665404905237 1 1
0.772729750911359 0.757438750558652 1 1
0.656095868333669 0.6439950557482 1 1
0.899054074649933 0.88217999904975 1 1
0.911344163092913 0.89467124322155 1 1
0.670144634934254 0.657128574770868 1 1
0.719752391323742 0.706170920007613 1 1
0.669303213465469 0.658090256883781 1 1
0.929347819706196 0.912471113234346 1 1
0.874041106702279 0.8582848004271 1 1
0.954977924392552 0.938179576671777 1 1
0.774941860969478 0.760249528406838 1 1
0.767006374174013 0.753358052887973 1 1
0.719483690689449 0.706372852482828 1 1
0.86541570453104 0.848320481668348 1 1
0.84800612818868 0.833455807364226 1 1
0.880823665009379 0.865061509913419 1 1
0.930814790941858 0.913290046372116 1 1
0.652233257880142 0.640547669149813 1 1
0.644942393311011 0.631264804046058 1 1
0.882569940975545 0.867074344949713 1 1
0.759611312970874 0.744162269121093 1 1
0.913620920816044 0.897969384318345 1 1
0.819050142414708 0.802388177156838 1 1
0.863654972263332 0.84831937644296 1 1
0.616100762532064 0.604202948644992 1 1
0.642109600299136 0.630025117552937 1 1
0.790346880386466 0.774592863648743 1 1
0.732643864807482 0.718698705119453 1 1
0.732676583156566 0.719262112613468 1 1
0.847229539932656 0.831036471365367 1 1
0.598996551661485 0.587268733340117 1 0
0.755552622599093 0.740503552659643 1 1
0.942369229814765 0.923444999206447 1 1
0.6972461993785 0.685980279833491 1 1
0.833944228169877 0.818000159860877 1 1
0.88025425151229 0.862336580846209 1 1
0.79515399971588 0.781014000525252 1 1
0.803091675284718 0.788570607711156 1 1
0.714242732705338 0.701963884553339 1 1
0.644549491020743 0.631947650657456 1 1
0.894950259065571 0.87873317721595 1 1
0.702973128384202 0.688794490753889 1 1
0.833272080195398 0.818099039021829 1 1
0.81037679186677 0.794821317668205 1 1
0.639772525381785 0.629052294997551 1 1
0.965474588648149 0.946130827318927 1 1
0.808243900685054 0.793882210402389 1 1
1.02437004680339 1.00559602325349 1 1
0.716513957708321 0.704463336327842 1 1
0.687572237211151 0.675031303058445 1 1
0.709319992861771 0.695977094688253 1 1
0.629972729984455 0.619035181974862 1 1
0.985395611793901 0.966830125216548 1 1
0.57833286050187 0.566996885289263 0 0
0.72723705549706 0.714784884579207 1 1
0.785838268609507 0.771527245418182 1 1
0.854785649210335 0.838342495698105 1 1
0.880969652834682 0.864579643856847 1 1
0.803445289687877 0.787294059386833 1 1
0.594622121405439 0.583031538186949 0 0
0.731755768125678 0.71730348695711 1 1
0.793944894376218 0.778746229428995 1 1
0.914753025037199 0.898587558950721 1 1
0.898168114043535 0.879728638219401 1 1
0.873746922684224 0.857620891267551 1 1
0.845517103289338 0.830068167343691 1 1
0.784240001231348 0.770462941365947 1 1
0.682070540906001 0.669491377313514 1 1
0.806977062119966 0.789734732513708 1 1
0.66753400959212 0.654340198859619 1 1
0.670440970375198 0.65779467922028 1 1
0.821616302087719 0.805650015986044 1 1
0.713490694024028 0.700818927538637 1 1
0.841463525340037 0.825192221403181 1 1
0.993507277588871 0.975519777804753 1 1
0.812384961981127 0.798774703423456 1 1
0.667883564115372 0.654751348369099 1 1
0.723696225278855 0.70951300731243 1 1
0.687121265511649 0.674506244957472 1 1
0.738743400670306 0.724501279619435 1 1
0.781276108445028 0.766266545254716 1 1
1.00089881504335 0.984106695532505 0 1
0.937349929265987 0.920427712814535 1 1
0.903108981758944 0.88570953309453 1 1
0.914539624639425 0.897674909265911 1 1
0.911186790946295 0.893113949031105 1 1
0.989674819902842 0.970966770629519 1 1
0.834598619829743 0.819155996147905 1 1
0.632083127847529 0.619503460249142 1 1
0.82968974528456 0.814560395275595 1 1
0.802587570169357 0.78789724272606 1 1
0.88876885349777 0.871530893001344 1 1
0.74143999938565 0.727732019567388 1 1
0.840587421495975 0.825404183889863 1 1
0.797770018737339 0.780680191212435 1 1
0.927328019866806 0.910106078108255 1 1
0.8695626605277 0.854201728024521 1 1
0.835928461081877 0.821101556361383 1 1
0.823178878986176 0.809555453260279 1 1
0.758172672897632 0.744121048502496 1 1
0.750812906625219 0.7364300551949 1 1
0.836772331692313 0.82124822265033 1 1
0.886893229662078 0.871698994768771 1 1
0.80151662726531 0.786775272178433 1 1
0.884071114467862 0.866117575560027 1 1
0.790344524098709 0.775329466113988 1 1
0.794271315281225 0.780436326543341 1 1
0.889056044251151 0.870364866963224 1 1
0.732771139545047 0.720150729677343 1 1
0.751358316791515 0.73676436366826 1 1
0.626582464456214 0.615087815250717 1 1
0.857997266118798 0.841778662415985 1 1
0.882005681997884 0.866430892996511 1 1
0.66197450749706 0.649031900338478 1 1
0.629543639420047 0.616657258548438 1 1
0.828939730923979 0.815379671493957 1 1
0.83545889600517 0.819793684042786 1 1
0.796330494180522 0.781909499529183 1 1
0.831954705767856 0.816456213679041 1 1
0.60542590121485 0.593250799100965 1 1
0.843269604928009 0.829335392464634 1 1
0.701527649393944 0.68745882737869 1 1
0.91985239354664 0.904663233422353 1 1
1.06913082244255 1.04958173204921 0 0
0.836067889611686 0.820995704613796 1 1
0.748332385468446 0.734877515707365 1 1
0.825592675324938 0.807673713137053 1 1
0.772830900409832 0.759043378876291 1 1
0.669043912105164 0.656409966784001 1 1
0.623025251657228 0.6122688041405 1 1
0.850605208021039 0.834131905251354 1 1
0.800079326040857 0.783499271219287 1 1
0.742329052648315 0.72883182124624 1 1
1.11807200549922 1.0964697121622 0 0
0.570428009981777 0.559509902115365 0 0
0.902553769619249 0.88550083378188 1 1
0.856744649375939 0.83752312667328 1 1
0.688889555137508 0.675042896276419 1 1
0.878218619741771 0.861672861499147 1 1
0.769929351749095 0.755056206416124 1 1
0.725435982404722 0.711316333452399 1 1
0.692578373686219 0.679037135036134 1 1
0.726001874319852 0.71279816591694 1 1
0.766444653601214 0.751945075113035 1 1
0.888619157421128 0.872718618108774 1 1
0.751371797624186 0.738938893722758 1 1
0.749810920750787 0.736055172328363 1 1
0.884697438614866 0.867254874981075 1 1
0.809861394833371 0.794398337115559 1 1
0.59953791693077 0.589168935804433 0 0
0.806945245215719 0.792668343655465 1 1
0.7780264268107 0.763476885768035 1 1
0.95599729995861 0.939207916375278 1 1
0.861045835294473 0.845070906673878 1 1
0.901902188059164 0.884688749199022 1 1
0.849929921823684 0.834175257910006 1 1
0.793661790208497 0.778330651113459 1 1
0.760000392716948 0.74558505886486 1 1
0.790976260058832 0.774005877139292 1 1
0.930797590065746 0.914611859979028 1 1
0.676907270342608 0.662532981278375 1 1
0.723724504601498 0.710872605852025 1 1
1.0855354228883 1.06637723440582 0 0
0.825031543869075 0.80997612605651 1 1
0.740467077489756 0.726823231657424 1 1
0.897815697333575 0.880017507315341 1 1
0.83349175164149 0.819354594663648 1 1
0.864882331079071 0.849467627015795 1 1
0.751369721817107 0.737928669477501 1 1
0.582099095802942 0.571807303366513 0 0
0.681677326415091 0.66741878197619 1 1
0.856671996348693 0.839874879328798 1 1
0.816434389350014 0.801639716334982 1 1
0.986652056034467 0.968139075880194 1 1
0.686133472107341 0.674695424617599 1 1
0.616005008866773 0.604149717680538 1 1
0.540612964481793 0.53079059813362 0 0
0.742229306628504 0.729124378267319 1 1
0.694043064281146 0.679950520838485 1 1
0.792300397332129 0.77863685913041 1 1
0.83284512758029 0.817813969235185 1 1
0.87315725734926 0.857121189192652 1 1
1.0256541881483 1.00783247803176 0 1
0.789702524231043 0.776030414796477 1 1
0.705502814082636 0.691092926064862 1 1
0.802731681320505 0.786210184288831 1 1
0.751071953452671 0.736552273082617 1 1
0.897432884247966 0.880572964741602 1 1
0.836158663911362 0.819261453006943 1 1
0.851934555494437 0.834553840546196 1 1
0.835074261366103 0.818939609613247 1 1
0.723176305828173 0.710206653723191 1 1
0.615130990788847 0.60341368862172 1 1
0.733591666966324 0.718768084047279 1 1
0.876925193846368 0.85916142210618 1 1
0.69633181489581 0.683303756266527 1 1
0.818211211499135 0.803526711577609 1 1
0.965799321528534 0.947918646323547 1 1
0.777552860064243 0.764186688191662 1 1
0.827250172098682 0.812267620047214 1 1
0.591411660697055 0.581258044518431 0 0
0.765937444317346 0.75177388262461 1 1
0.880199806694698 0.865073953435007 1 1
0.837334734679201 0.820191208622342 1 1
0.695095186528017 0.681887728244245 1 1
0.68188278229748 0.668991683482251 1 1
0.798208886724587 0.783699427948007 1 1
0.791374623861079 0.775448245524856 1 1
0.810027643589135 0.794945680932945 1 1
0.90826329501494 0.890234726432629 1 1
0.969879450245313 0.953052869138657 1 1
0.782957432435879 0.769790636848495 1 1
0.860093324220906 0.844123078939195 1 1
0.767494761615642 0.753811896975401 1 1
0.887288179924037 0.870950846971321 1 1
0.599143207074786 0.588167338103473 1 1
0.766669599070777 0.751489970676552 1 1
0.928710959128082 0.912158807971731 1 1
0.840910397251879 0.82567789752617 1 1
0.836247746464191 0.820349091621796 1 1
0.699594448405546 0.685736417192467 1 1
0.823688207674791 0.808912040981077 1 1
0.842503878027051 0.828211144026594 1 1
0.829096185030019 0.814697188798317 1 1
0.950744916759973 0.933643544747996 1 1
0.843780828708484 0.828085931092677 1 1
0.941655087432886 0.925610860047913 1 1
0.736499594232096 0.722874383771311 1 1
0.652314811433171 0.64059932506832 1 1
0.645019848207231 0.632595694953733 1 1
0.825985495256058 0.810653270157258 1 1
0.869593007237492 0.851852323787942 1 1
0.715477911588634 0.701737355530568 1 1
0.806620449047856 0.790997678368651 1 1
0.822343527130027 0.807740507598121 1 1
0.899171843304679 0.881385217645128 1 1
0.943199253243057 0.926202691157752 1 1
0.755413943798934 0.741548155970352 1 1
0.655438822017311 0.644372672489198 1 1
0.999581462202748 0.980307605571594 1 1
0.887465442740218 0.870579856093702 1 1
0.803450534568139 0.789463829955155 1 1
0.737516157705249 0.723599538191449 1 1
0.800135695588082 0.785216728451039 1 1
0.792570767195306 0.778100713313201 1 1
0.871745087180917 0.856991730167836 1 1
0.827291715167396 0.810816096149229 1 1
0.82235118853724 0.806489513638117 1 1
0.751054265323659 0.738216408204917 1 1
0.861726652917956 0.844776405565804 1 1
0.923452600058174 0.906455599396286 1 1
0.725930243626314 0.713407941921554 1 1
0.870829146861461 0.854380675259876 1 1
0.784739153472872 0.768548900787561 1 1
0.877230012720964 0.858631120776563 1 1
0.638438069853099 0.62702643421389 1 1
0.914568400374849 0.898344910566433 1 1
0.746854205791289 0.733028876092176 1 1
0.987475567476449 0.968696381958848 1 1
0.818805599529425 0.80322234348477 1 1
0.925415964050232 0.909329874013409 1 1
0.696549818296445 0.684513285895159 1 1
0.644991696395813 0.632982944725273 1 1
0.791179031312718 0.776536626772735 1 1
0.991853018821883 0.972471592275731 1 1
0.852571546465827 0.837152883477365 1 1
0.831661047531961 0.816191613763149 1 1
0.694353150525784 0.681560789398272 1 1
0.683457647226943 0.671022738950812 1 1
0.923343518294008 0.907758273134143 1 1
0.828219950910607 0.812651727460296 1 1
0.917490094909261 0.900223595802578 1 1
0.635397118007948 0.623130163056639 1 1
0.706860872139992 0.692081155283123 1 1
0.828314538771109 0.813064524034794 1 1
0.835804774277673 0.81816321698166 1 1
0.877587572712814 0.861481356967611 1 1
0.900114115865806 0.884607946479759 1 1
0.973912984123977 0.956870936284209 1 1
0.825670952457322 0.811096392286587 1 1
0.729536540956105 0.715004993020814 1 1
0.677211976013612 0.664138120800676 1 1
0.775906717444832 0.761609714272396 1 1
0.794843993926117 0.780422860344641 1 1
0.783228612598962 0.769693374502907 1 1
0.907242205708971 0.889147292217578 1 1
0.764063226105889 0.749127672281169 1 1
0.863679745300616 0.847258114030907 1 1
0.768111887067821 0.752582274482546 1 1
0.78340862246613 0.768659240328167 1 1
0.750101436503985 0.735304075359546 1 1
0.754909818443644 0.742091905297233 1 1
0.758560647658514 0.743730336221093 1 1
0.899762940411908 0.882203454174399 1 1
0.863805736543548 0.847871843505174 1 1
0.827129015377331 0.810970063409495 1 1
0.965145058460744 0.946850732836835 1 1
0.841008033490835 0.826765045503775 1 1
0.787975220590696 0.772609840810136 1 1
0.702369442107693 0.689010824148861 1 1
0.76284322500384 0.748987782561214 1 1
0.818508696746207 0.802135940159506 1 1
0.524579695958805 0.51349182543622 0 0
0.852554160568475 0.837788752059792 1 1
0.621488553233922 0.609756973065742 1 1
0.660981908166414 0.650108718078266 1 1
0.863766108230031 0.847252137228236 1 1
0.579767131917545 0.568607145177171 0 0
0.902379385209866 0.886264755291974 1 1
0.617012546888688 0.605950706538767 1 1
1.02038789115685 1.00206866177869 0 1
0.633922718932975 0.621462786336226 1 1
0.831082006392983 0.815324170773737 1 1
0.928312388282261 0.910758230309894 1 1
0.822404886428672 0.807198931897725 1 1
0.771395418070648 0.756153891099451 1 1
0.581731669493375 0.569411030345963 1 0
0.678939055276489 0.666106754942652 1 1
0.686346905911801 0.674615787409606 1 1
0.880195185746646 0.862575918922422 1 1
0.770809140542773 0.755631919503097 1 1
0.78296964226396 0.767182392001285 1 1
0.842105817681192 0.826149250934709 1 1
0.767894607723344 0.753133874376431 1 1
0.826114929487717 0.811029742236816 1 1
0.818983195007461 0.803632175814038 1 1
0.751598000939247 0.737297528610114 1 1
0.570304594923912 0.560177208189257 0 0
0.91416903577694 0.897742096591412 1 1
0.87972892013278 0.864447812535419 1 1
0.682601913079628 0.669886219986723 1 1
0.652658045690741 0.639109062589107 1 1
0.870854015810636 0.85598265554905 1 1
0.920864392607919 0.903665255420934 1 1
0.954727548534512 0.935704398880625 1 1
0.703843758176567 0.690616533816163 1 1
0.784838400642541 0.770057409331482 1 1
0.887926797586784 0.871820327441657 1 1
0.977080449402412 0.959102687563052 1 1
0.692926897300507 0.67925127229122 1 1
1.05421260704085 1.03591109662917 0 0
1.04832380721925 1.02815526867801 1 1
0.890105190071414 0.874222362540271 1 1
0.762068961119327 0.748546797339985 1 1
0.816655293879746 0.802360326149696 1 1
1.031867711449 1.01454064216629 0 0
0.730733780379473 0.718965765673925 1 1
0.7447559228791 0.730747158477373 1 1
0.871239572476596 0.85617035974951 1 1
0.824618409106612 0.809699976915164 1 1
0.874753947218524 0.858179746192472 1 1
0.893988051946071 0.875842351101165 1 1
0.843354219991621 0.828716165773385 1 1
0.672848406464627 0.660568688035414 1 1
0.705074464369887 0.690856779125606 1 1
0.585548339161731 0.57367149059188 1 1
0.662244189025768 0.648239715550491 1 1
0.648644637896507 0.63660720489613 1 1
0.550886445596255 0.541404701415535 0 0
0.72156026486565 0.708075540821705 1 1
0.832581961232261 0.818520472931965 1 1
0.918672463187147 0.901600357148856 1 1
0.714893525694252 0.702665461205121 1 1
0.754163897841347 0.741212143935924 1 1
0.811906970169184 0.796876134022225 1 1
0.795497204902267 0.782094772591332 1 1
0.891801837411716 0.876387589281003 1 1
0.812555432976849 0.798318053619699 1 1
0.545951814825074 0.535984537918341 0 0
0.906597180832935 0.88883328866838 1 1
0.688295306978596 0.675737034479397 1 1
0.818565090056204 0.803285080402617 1 1
0.900657887261077 0.884094809647544 1 1
0.662819738243843 0.651361422233429 1 1
0.799807809162994 0.785762505647403 1 1
0.755800589948934 0.741703550275969 1 1
0.782337168348714 0.767199873172063 1 1
0.631599539615341 0.617978286574579 1 1
0.697595910427617 0.684412564120391 1 1
0.916122600560116 0.898808457772291 1 1
0.787800419121378 0.774173516036592 1 1
0.883748862192261 0.868840855391502 1 1
0.749742601306452 0.735501615497916 1 1
0.760363646382865 0.746712802299187 1 1
0.930320186151346 0.913421851001257 1 1
0.702414345757496 0.689656184580184 1 1
0.513618820197832 0.503526129381113 0 0
0.753141532831318 0.739779579424798 1 1
0.761149238441037 0.747623015688798 1 1
0.996761492126099 0.979088853028496 1 1
0.705418663858124 0.692942557354523 1 1
0.779733626982963 0.763864350473023 1 1
0.695463834676161 0.682601526683272 1 1
0.767160030852698 0.753481409068371 1 1
0.721668702497203 0.707644304787476 1 1
0.808753767150686 0.792832040861194 1 1
0.838143462079971 0.823354410248588 1 1
0.748077316482423 0.733601708453995 1 1
0.95810093488134 0.941220799973029 1 1
0.85438595163118 0.838704173989391 1 1
0.745578067131607 0.731692613872742 1 1
0.739765072718717 0.726768208196647 1 1
0.749557906458079 0.734496749564119 1 1
0.688374534872487 0.674077925414248 1 1
0.708066728291848 0.695562893869834 1 1
0.764603747612852 0.751149660413141 1 1
0.759755093855085 0.745499561953921 1 1
0.813229773397889 0.797542755647999 1 1
1.00133740479169 0.983690748981417 1 1
0.757786443284128 0.744005085232387 1 1
0.810425283067264 0.794767091828625 1 1
0.8265117509604 0.812042337220579 1 1
0.911652530747129 0.895798305658254 1 1
0.964949797152707 0.946659381382631 1 1
0.775899748426583 0.762049597174415 1 1
0.850604161097868 0.834376294207584 1 1
0.738151068944011 0.723539947325749 1 1
0.786112821632502 0.772203655231093 1 1
0.835625008111305 0.818586104288198 1 1
0.938614263906791 0.920745000933938 1 1
0.946703124184744 0.928278044799225 1 1
0.849079036693308 0.834466116275076 1 1
0.614165634962497 0.602577983704235 1 1
0.793849933001023 0.778499767063102 1 1
0.74648291636596 0.733268614038579 1 1
0.712344738708018 0.699837259863779 1 1
0.773750338378456 0.759402591823846 1 1
0.828724507271789 0.814602919171224 1 1
0.784473958682117 0.769462093211556 1 1
0.704459443314113 0.690659539289953 1 1
0.673112002624315 0.659282909904537 1 1
0.734514152983222 0.720062829822904 1 1
0.898561133507707 0.881002015136865 1 1
0.656762344857208 0.643976156728159 1 1
0.939614938850033 0.922002109456705 1 1
0.919459368985687 0.901351892028306 1 1
0.894835089014313 0.878102514045562 1 1
0.810889196086877 0.79440375196286 1 1
0.719427496868831 0.705531609375709 1 1
0.638679343650361 0.625020137480051 1 1
0.866391761595987 0.850702086604223 1 1
0.80178893003349 0.785525306904064 1 1
0.844835899550213 0.828289316798987 1 1
0.762045819138504 0.747265316411855 1 1
0.845038082345958 0.829875462855253 1 1
0.829298221220548 0.81349792111084 1 1
0.56247283889959 0.552108851404254 0 0
0.896073670436406 0.87844520215654 1 1
0.830620606274992 0.816426906537787 1 1
0.631466181821421 0.619173152518697 1 1
0.757455953826719 0.74441388675012 1 1
0.724437051938745 0.711125041485249 1 1
0.788374011382617 0.772854953900896 1 1
0.828109865998366 0.812106368523097 1 1
0.757840524490773 0.744735437854555 1 1
0.750343843407536 0.736284059321327 1 1
0.807277795855918 0.792782470938931 1 1
0.919889154186413 0.902199611003372 1 1
0.672314337282297 0.660064684959193 1 1
0.894710989021008 0.878494625008017 1 1
0.842108253509909 0.825845853690331 1 1
0.642164575079384 0.631534531688857 1 1
0.604244476169137 0.592865889293068 1 1
0.86475179424038 0.85029192757933 1 1
0.894370273264864 0.876503081818511 1 1
0.91810295110935 0.899138071821589 1 1
0.601563675261578 0.589812073397405 1 1
0.772211339162997 0.758078686596566 1 1
0.87242565359462 0.855541028269699 1 1
0.861346514347723 0.844573669092047 1 1
0.940999670015227 0.924137220075827 1 1
0.666266951551734 0.653926809618304 1 1
0.857071686999224 0.840287666551444 1 1
0.841413845133078 0.826475397792684 1 1
0.582971260947454 0.571617336148586 0 0
0.73432920781399 0.720352313751861 1 1
0.798328946432247 0.783674748065489 1 1
0.648476670748526 0.636815594791805 1 1
0.899036963992674 0.881703614392683 1 1
0.893434392432284 0.875472076258372 1 1
0.906628092346071 0.891064423297182 1 1
0.813409277466834 0.799605658744172 1 1
0.695443464247893 0.682849180044798 1 1
0.835841559726013 0.818569399525382 1 1
0.6440726876186 0.631068661562249 1 1
0.953949199567499 0.936664743144319 1 1
0.623791474193632 0.610674169729489 1 1
0.786487178139722 0.771170150351924 1 1
0.76777341444559 0.753921881380631 1 1
0.856790377433963 0.841731420114242 1 1
0.855255681673666 0.839464123359629 1 1
0.702682190114754 0.688876350322765 1 1
0.907120279290486 0.889100505720739 1 1
0.671439251112829 0.659591837241222 1 1
0.884265748452657 0.867622877271794 1 1
0.887263334583884 0.868975140584641 1 1
0.900645145373188 0.883019512999561 1 1
0.566094679474834 0.555344573761463 0 0
0.970499280416654 0.949673282406447 1 1
0.830673421940099 0.815818763181335 1 1
0.95491705415242 0.937324640209721 1 1
0.809870830882797 0.793410767470688 1 1
0.884549365005981 0.867402240313267 1 1
0.690557671342466 0.678611597977979 1 1
0.651323977122725 0.639602366386926 1 1
0.760187197540205 0.746152514506122 1 1
0.803135956229149 0.788775552814954 1 1
0.632779873511022 0.621276521292889 1 1
0.85519547125836 0.840261331094058 1 1
0.818523793761693 0.802974803680613 1 1
0.889026927075248 0.869858860973179 1 1
0.702564745481096 0.689776143590761 1 1
0.726965116293595 0.712920340134625 1 1
0.697713565742323 0.684241793468163 1 1
0.719697411109116 0.70488425980246 1 1
0.904578142647772 0.886516438640852 1 1
0.842604548777794 0.826079848402429 1 1
0.79276341767767 0.778396833602926 1 1
0.874977132735675 0.859044986763436 1 1
0.961803920567171 0.94110009750004 1 1
0.979091363396714 0.962292118143789 1 1
0.909879889453273 0.8935149573119 1 1
0.729623201896894 0.715609532260518 1 1
0.904552710518429 0.886789775672318 1 1
0.685450675129171 0.672328406324426 1 1
0.822813776511051 0.807906259337085 1 1
0.628970676649217 0.617924507339848 1 1
0.853519369518992 0.835052586220604 1 1
0.735824325352787 0.722159007472073 1 1
0.820537922199748 0.805248444820572 1 1
0.65472497622649 0.643196204332327 1 1
0.871722308094521 0.854433635147942 1 1
0.686890260365115 0.673489733709762 1 1
0.782665705444171 0.769128534219551 1 1
0.746974372050683 0.733110273464084 1 1
0.846212209345759 0.830249646628084 1 1
0.758971382819969 0.744418236474541 1 1
0.950928587891757 0.933717252437882 1 1
0.755236178229234 0.741358033387322 1 1
0.830777309460177 0.815676956765223 1 1
0.937115343213279 0.919882089350146 1 1
0.708414440966922 0.695264213367618 1 1
0.646306692589563 0.63380585745313 1 1
0.864431886124318 0.848682173008159 1 1
0.659908884965629 0.64801870703063 1 1
0.762550974060733 0.746787935502537 1 1
0.808752556954664 0.794876015767036 1 1
0.810344884228462 0.796126613895197 1 1
0.86493385760313 0.84855527251415 1 1
0.762492813017537 0.747226552471879 1 1
0.698064024870404 0.684952416035778 1 1
0.88910118803232 0.8720015312563 1 1
0.771030855977079 0.756532201121614 1 1
0.768284925772057 0.753426090625138 1 1
0.931915325337796 0.91531041223019 1 1
0.945567830140784 0.927377372200649 1 1
0.913758240867834 0.897694032064735 1 1
0.758741587271158 0.744644853827964 1 1
0.729659638228638 0.715866312787073 1 1
0.740333654852718 0.72660580805813 1 1
0.754561107866735 0.738685421653958 1 1
0.864514426506669 0.848100271568705 1 1
0.848443743115607 0.833700952568539 1 1
0.78549861960392 0.769378508564236 1 1
0.660367871189556 0.648521996719025 1 1
0.637338325339723 0.625437724369909 1 1
0.828814681245023 0.812409676443908 1 1
0.722793083561594 0.706857746054869 1 1
0.85863017540003 0.84388787261181 1 1
0.901146507457262 0.885465417084557 1 1
0.87835541838151 0.861165785451587 1 1
0.656865149156451 0.644446741235632 1 1
0.908742938942716 0.891616257451166 1 1
0.863848312303345 0.846659215043533 1 1
0.711838715271806 0.698552389665093 1 1
0.802193223929257 0.787797094470085 1 1
0.845350589070736 0.830940637496754 1 1
0.823976427396679 0.807463545418595 1 1
0.885941182406861 0.868358661897083 1 1
0.758314981078138 0.743559091769064 1 1
0.848267313100302 0.831947131918061 1 1
0.852455182134324 0.836632568955938 1 1
0.99183402643817 0.97323940809168 1 1
0.893101884668141 0.875321400618831 1 1
0.688218316861823 0.676300151110618 1 1
0.744218646238764 0.729172298146592 1 1
0.842255426707278 0.826971535491382 1 1
0.833723668166645 0.818396866006837 1 1
0.715899364576379 0.70288282110979 1 1
0.74704805553941 0.73364853415734 1 1
0.722992345446423 0.710459928138892 1 1
0.83556500635086 0.819497160151534 1 1
0.623607449394507 0.611992861661222 1 1
0.693066718864526 0.681788158046721 1 1
0.761416245236264 0.747269084536144 1 1
0.669454457449792 0.6562383486522 1 1
0.878022636715133 0.863617277630724 1 1
0.609000144386452 0.598201972848471 1 0
0.905608129407887 0.888039715432487 1 1
0.805307698538362 0.790782898441397 1 1
0.844675567756292 0.830566131939998 1 1
0.809305013690776 0.795177504577206 1 1
0.889765414809236 0.872058194749977 1 1
0.749431137440715 0.733512711523026 1 1
0.9931037879516 0.974271881321983 1 1
0.763082132101245 0.748997871438775 1 1
0.743334150926542 0.728943965132563 1 1
0.767803225443243 0.751206236061272 1 1
0.748425686891556 0.734057055581494 1 1
0.913438817506482 0.897420303674288 1 1
0.909281941442472 0.891686783344076 1 1
0.626465939669564 0.615517624113047 1 1
0.807707805184909 0.7939117075249 1 1
0.846508124039846 0.831070284600155 1 1
1.04980395141815 1.02896182507083 0 1
0.785837153083345 0.770388030784052 1 1
0.96151892642087 0.942174462705605 1 1
0.876148863715312 0.859861714087914 1 1
0.853299511199047 0.837329346401084 1 1
0.759996799213917 0.745595591280083 1 1
0.842260867885312 0.82674253972302 1 1
0.701726474375609 0.69035244920433 1 1
0.887984663356383 0.870151103544619 1 1
0.883486223760407 0.866904082817581 1 1
0.717001264737691 0.704070637124704 1 1
0.750348560205858 0.735974974835053 1 1
0.898777165431102 0.880679209620755 1 1
0.751713384344586 0.737715538804657 1 1
0.773075652014961 0.759557808052697 1 1
0.759993978045661 0.745240494542911 1 1
0.790029150721262 0.776259591657625 1 1
0.750965856499503 0.73765235946616 1 1
0.973981108600928 0.955410056707057 1 1
1.01920693979346 0.999141816259373 0 1
0.779084789085938 0.764615495758471 1 1
0.651951190537477 0.640008731819074 1 1
0.657508095861128 0.644878184855304 1 1
0.706794576147991 0.693341072793494 1 1
0.709267385090226 0.695472343050059 1 1
0.864316924867571 0.847188968278942 1 1
0.845757814169737 0.830708397557312 1 1
0.866707762355479 0.849851093503444 1 1
0.622926020872162 0.612126625006083 1 1
0.833873428697336 0.817144549821163 1 1
0.690695773364484 0.675726210480098 1 1
0.696415812767708 0.683631936709219 1 1
0.761881019635702 0.747130950589505 1 1
0.703920141771774 0.690221458167164 1 1
0.877005450104368 0.860813359339165 1 1
0.651288210994436 0.640216804659676 1 1
0.854886577263438 0.839334538056856 1 1
0.962694718600504 0.944373205505837 1 1
0.813053224861409 0.79578738248443 1 1
0.877317221418178 0.859763603648347 1 1
0.947838908064382 0.931320913214188 1 1
0.836025668120668 0.819857733014614 1 1
0.874887299858421 0.859052756009046 1 1
0.801523828212167 0.786754301991615 1 1
0.768957994631405 0.755346351638586 1 1
0.763324243764037 0.748825108072407 1 1
0.558135355144594 0.547508962726177 0 0
1.11532883495708 1.09458996638408 0 0
0.873286748555936 0.85695640199146 1 1
0.773975553845191 0.758859220641446 1 1
0.655378804470106 0.643645196430683 1 1
0.956847727971499 0.939171038463422 1 1
0.922884325914958 0.905643806842524 1 1
0.781134312190496 0.765749675612374 1 1
0.76642516496775 0.752237681526104 1 1
0.867739597596083 0.852159257814866 1 1
0.880321015002892 0.863475554503718 1 1
0.727094374722601 0.712737171051036 1 1
0.744282509363234 0.731028386437942 1 1
0.835799759673349 0.819682256755698 1 1
0.913161139667017 0.895146026156973 1 1
0.859864897730603 0.844670155702554 1 1
0.678461541965686 0.663183046889694 1 1
0.702423626034293 0.686988404676742 1 1
0.773851249801278 0.759675571049394 1 1
0.788482139493598 0.774804308398094 1 1
0.778325617214065 0.765086757348706 1 1
0.615841131565051 0.605270681645599 1 1
0.9944748746868 0.975793672922196 1 1
0.743048587708621 0.730261447024605 1 1
0.729055874105939 0.715662808800822 1 1
0.868538126899036 0.852010522195647 1 1
0.626527214740591 0.613627208171784 1 1
0.988081256076982 0.970370345739011 1 1
0.806524935817019 0.791243128787921 1 1
0.799137076397865 0.78515364556677 1 1
0.793017152981443 0.778764721958296 1 1
0.890721083017111 0.873367700237259 1 1
0.839290985357117 0.82328886718946 1 1
0.939755883338716 0.920837378666637 1 1
0.711357591974547 0.697976028520707 1 1
0.762394691775486 0.748919530656411 1 1
0.887141038488966 0.870456259176245 1 1
0.784132439305527 0.77046409218248 1 1
0.895296484511178 0.878442593616705 1 1
0.741905324416638 0.728046930970332 1 1
0.921138432779815 0.904256479252631 1 1
0.915294416917574 0.898722720156711 1 1
0.652540793852496 0.641232041926215 1 1
0.815575407335208 0.799228210570683 1 1
0.611427281914332 0.599308019410575 1 1
0.793735061838507 0.779816921573841 1 1
0.872089846643984 0.85497587730487 1 1
0.806746389498673 0.791411190276888 1 1
0.997764440975939 0.981228853862024 1 1
0.870593472603235 0.851993570453158 1 1
0.724836692106149 0.710599849558054 1 1
0.722572713996891 0.708907823251667 1 1
0.611223797418339 0.59951841410711 1 1
0.963885551703597 0.945708949764671 1 1
0.808194928898478 0.793712818599971 1 1
0.6151753468336 0.604053624746496 1 1
0.728214959465608 0.715419114741677 1 1
0.665732797974435 0.653980435751242 1 1
0.902040605607246 0.884590410207908 1 1
0.875544512491434 0.857178331294684 1 1
0.769147142697806 0.754803331965877 1 1
0.668740314341686 0.656776038386557 1 1
0.661283175582151 0.649145282315445 1 1
0.880924071084824 0.863491998144123 1 1
0.878164955627087 0.86144571345073 1 1
0.683516476175181 0.670942710745714 1 1
0.560286461207764 0.550167303772326 0 0
0.839978830386585 0.823443224802653 1 1
0.887219774635063 0.871552827135799 1 1
0.735076882485484 0.720756846337092 1 1
0.697736405354269 0.685038310069738 1 1
1.02494298737832 1.00662821258601 1 1
0.660018612298091 0.648197013930857 1 1
0.749881424592218 0.737060963192339 1 1
0.720339711283642 0.707380404103377 1 1
0.725313560053304 0.711919857354141 1 1
0.782582251777925 0.768386301967364 1 1
0.682259629644275 0.671329551585054 1 1
0.76088569698226 0.745838308697803 1 1
0.827075407513337 0.813423254579458 1 1
0.864358707748915 0.84889818701821 1 1
0.728495147474187 0.71575597305107 1 1
0.760616039910084 0.745780772005424 1 1
0.591279847660771 0.579825179036863 0 0
0.836810386638918 0.822176011220713 1 1
0.74675401696826 0.733487013569807 1 1
0.711793328295077 0.698848850443124 1 1
0.868311720387951 0.853291284629115 1 1
0.912201022989482 0.894743132648344 1 1
0.831098381038233 0.814822524420894 1 1
0.958169353144917 0.93843164914636 1 1
0.786497438148531 0.772324483923203 1 1
0.644103167151921 0.631784084918559 1 1
0.709079568904246 0.696072231427965 1 1
0.82980670031721 0.81365069521568 1 1
0.706369165956183 0.694198827906981 1 1
0.798800233157062 0.784191581571667 1 1
0.784533588289359 0.769395710107257 1 1
0.851750099075182 0.835849617408243 1 1
0.729216742724648 0.716151182188263 1 1
0.748096171834001 0.732984828771632 1 1
0.55210087069738 0.541188711126863 0 0
0.751514351777529 0.736510225333693 1 1
0.822015070745551 0.806528679202218 1 1
0.816728062386322 0.8024523481014 1 1
0.792163671422096 0.777218319357232 1 1
0.946626039600353 0.929292772630465 1 1
0.782212453794847 0.768677437817955 1 1
0.886661665082809 0.870789150584593 1 1
0.749993828765838 0.735100996042195 1 1
0.958432180484064 0.940849509943771 1 1
0.866756416697193 0.849223667371417 1 1
0.763791836099259 0.749562284038729 1 1
0.750764896780358 0.73741821896769 1 1
0.784768445340316 0.76902339199256 1 1
0.874679862105362 0.857748860525597 1 1
0.674749512530189 0.662786159691482 1 1
0.614529146611548 0.603505565144198 1 1
0.711192676788134 0.69661613376325 1 1
0.80864463808798 0.794326639540832 1 1
0.806973914718397 0.791009549718012 1 1
0.915540196267165 0.900073567278592 1 1
0.900695123223849 0.883278698593101 1 1
0.9696804442989 0.951545314357037 1 1
0.770183779231362 0.755088139251337 1 1
0.589241188425553 0.578832161370284 1 1
0.80630332370217 0.79073657721627 1 1
0.994967339245245 0.977947168878884 1 1
0.79215654885526 0.777938883018243 1 1
0.736117891961924 0.72215257238395 1 1
0.771052397934208 0.756907398624757 1 1
0.820244056995747 0.80473589553045 1 1
0.831141125725407 0.815290981651437 1 1
0.673518204382129 0.661045074935343 1 1
0.939024810978588 0.921960213823366 1 1
0.779744391166255 0.765786143445256 1 1
0.756116304021222 0.742524067758885 1 1
0.748055802970529 0.734104202608316 1 1
0.532641546786306 0.524125415986664 1 1
0.63701439739075 0.626527082052164 1 1
0.895955587995347 0.87813837189399 1 1
0.763083113164875 0.74820136023294 1 1
0.888075197914924 0.870742054843897 1 1
0.677564659726552 0.664719471674424 1 1
0.6046674516307 0.592815039867197 1 0
0.776497518470902 0.760409572638645 1 1
0.746176399143432 0.731464866063619 1 1
0.840694142563555 0.823121051756748 1 1
0.754345061129418 0.740203541417404 1 1
0.772883915972506 0.758563867278823 1 1
0.719017470943131 0.703447129302987 1 1
0.8526580766252 0.83642413965481 1 1
0.780658764686258 0.766119964139455 1 1
1.06767410225621 1.0468634927022 0 0
0.816042383291733 0.800160405433472 1 1
0.819035581317468 0.802933987244859 1 1
0.733744189295345 0.718948981357595 1 1
0.829167578096518 0.814919857118066 1 1
0.86364532363517 0.847403370141061 1 1
0.837100158631507 0.820348290650783 1 1
0.811793904177498 0.798104954573026 1 1
0.595026478157595 0.584598594784362 0 0
0.596977276122346 0.585718067984897 1 0
0.937962451900895 0.920041401625458 1 1
0.712931275653248 0.699255241931358 1 1
0.795228145904734 0.779127635989663 1 1
0.796278854889568 0.781669986483517 1 1
0.729658748677066 0.715170562939203 1 1
0.622653322458761 0.611547109807055 1 1
0.881199477321618 0.865936457589999 1 1
0.786318770791813 0.769815729210646 1 1
0.749740417028385 0.735754604592949 1 1
0.840843245555219 0.825696959779595 1 1
0.776309587848024 0.761004464294648 1 1
0.602022965536263 0.591860158951932 1 1
0.651285362091697 0.640057887706717 1 1
0.910120343914479 0.893670654764229 1 1
0.770066149131763 0.75610249195207 1 1
0.844675349826405 0.827874186483928 1 1
0.60690951733871 0.596945324096587 1 1
0.76315065778391 0.748306680185833 1 1
0.843438309746915 0.828285899068261 1 1
0.733398977239756 0.719270914802775 1 1
0.831220734730528 0.815552365114351 1 1
0.737622768866361 0.72395902596535 1 1
0.753485711797181 0.738715672860966 1 1
1.0040628399909 0.985619990428381 1 1
0.783900695809362 0.769611607576639 1 1
0.752462618229114 0.736715744015438 1 1
0.905101645881168 0.888476244872374 1 1
0.597965433501053 0.587473037285813 1 1
0.855992872791302 0.837399948273527 1 1
0.874308908150864 0.857082052797117 1 1
0.800795652189191 0.785333946022012 1 1
0.780568740908753 0.766399353622972 1 1
0.904083009891513 0.886832905217208 1 1
0.663788092198051 0.651344733907847 1 1
0.949496586839157 0.928482134650671 1 1
0.944520914618203 0.926437692746137 1 1
0.806131547389836 0.790314956966303 1 1
0.634863998303655 0.623344750593921 1 1
0.804399907489029 0.788986220914194 1 1
0.64885415728615 0.637125327721285 1 1
0.881921508384294 0.865243814336531 1 1
0.829088372463343 0.813385412205357 1 1
0.743210298385124 0.729296537742019 1 1
0.73038939938154 0.717528094778753 1 1
0.716221329833519 0.702404186682628 1 1
0.698147015616132 0.686418604447991 1 1
0.781673705270261 0.765838828974227 1 1
0.984430689230789 0.96694968546582 1 1
0.700441879521684 0.68819040832646 1 1
0.823145098404091 0.808289614294291 1 1
0.784058536254634 0.768775506371633 1 1
0.894869968949344 0.878702308137415 1 1
0.816620323003209 0.800747206693016 1 1
0.668747543305837 0.655990405761329 1 1
0.711029094228487 0.69709562925752 1 1
0.884831467071326 0.867262157824518 1 1
0.724238968506948 0.710993297297792 1 1
0.722969618535879 0.709095394154987 1 1
0.798357701508375 0.784309708538283 1 1
0.643025321262107 0.632608791006414 1 1
0.751959768368341 0.736497502638289 1 1
0.738338062390364 0.723959059934503 1 1
0.717208009632145 0.704367670205947 1 1
0.779657719055308 0.765447717011784 1 1
0.704189297614098 0.69138951386525 1 1
0.789819225988862 0.776522450410013 1 1
0.62687642590658 0.612230362875568 1 1
0.999025359415352 0.980600597664056 1 1
0.720056432588186 0.706191938569956 1 1
0.989885969659536 0.971398159699418 1 1
0.574536610959526 0.563472017633877 0 0
0.976258217019728 0.959080860455334 1 1
0.736923422372082 0.722894004722641 1 1
1.01331982496198 0.994190597644244 0 1
0.66622084880599 0.655224376987851 1 1
0.958345624538426 0.939702728478523 1 1
0.87012437959254 0.854314008551706 1 1
0.859857567908179 0.844290356321024 1 1
0.770759849483465 0.75670508054025 1 1
0.733661059645875 0.71941546908966 1 1
0.763822507789423 0.748975503667405 1 1
0.85304114423071 0.836209750632047 1 1
0.644468869430525 0.632932946366878 1 1
0.680663861752285 0.668490314095682 1 1
0.753409998200365 0.739311864245482 1 1
0.806773634130838 0.79081020795701 1 1
0.894373761582591 0.8778952916374 1 1
0.65620251654288 0.642520072672708 1 1
0.739267902457323 0.724984514031735 1 1
0.81829830372191 0.803637388315747 1 1
0.789825214085298 0.774619674288206 1 1
0.742841767441994 0.728747030794631 1 1
0.883291812893788 0.86653856851205 1 1
0.841085601883678 0.826236608542565 1 1
0.786013760036327 0.770415408131927 1 1
0.759981165925817 0.74485960770764 1 1
0.768075764268459 0.753900544768142 1 1
0.743272842487473 0.728832262678335 1 1
0.749506608638862 0.736487252368175 1 1
0.69629791840646 0.683192963241156 1 1
0.87973431750613 0.861623141792947 1 1
0.663935200809369 0.650500768241703 1 1
0.651291389336986 0.638785537963932 1 1
0.763161789441118 0.747801051884398 1 1
0.773195146071516 0.756543060042226 1 1
0.643221895393062 0.630778416174157 1 1
0.940317845219096 0.922715939598472 1 1
0.80071745450361 0.786047604307767 1 1
0.848199800656018 0.832776722313517 1 1
0.841730570225998 0.825870481787657 1 1
0.91480177599964 0.896192644516869 1 1
0.799441903264538 0.7843516710141 1 1
0.818294426430471 0.802466588978817 1 1
0.975814662934385 0.957846252164861 1 1
0.690730238020844 0.677135434515769 1 1
0.733464827594506 0.7188745104903 1 1
0.890389324910875 0.874256214755197 1 1
0.739878457613134 0.725831294193687 1 1
0.951509975811256 0.931906416538775 1 1
0.787006009895061 0.771210750715096 1 1
0.898374434399803 0.88021530547482 1 1
0.917689594956176 0.900900969917168 1 1
0.720976736091727 0.706863028184993 1 1
0.874017748653849 0.857748073391881 1 1
0.936596887883233 0.920384297913201 1 1
0.707728619274398 0.694161689524835 1 1
0.818807467049997 0.804281454822861 1 1
0.650551277253202 0.638655446694572 1 1
0.724589612214034 0.710935387275775 1 1
0.781670865905424 0.766959726408543 1 1
0.704409507111014 0.692027682639073 1 1
0.747820516109561 0.733207909296644 1 1
0.684819360485635 0.671932450414085 1 1
0.859649253622905 0.84357515426329 1 1
0.851423631259986 0.835418611187061 1 1
0.770877567482259 0.755687783103556 1 1
0.759823238049553 0.746700143064623 1 1
0.735335782984997 0.722621790625681 1 1
0.919231269455135 0.902569527260019 1 1
0.69794403040937 0.684245603058232 1 1
0.634884286280944 0.622687641329796 1 1
0.838150827619629 0.822960977735855 1 1
0.632417016981413 0.619087341526209 1 1
0.92757198381548 0.911322611715773 1 1
0.727874692385592 0.713490231090711 1 1
0.829503474177431 0.81475335041452 1 1
0.728543453481338 0.714796539881888 1 1
0.68570773754953 0.672615879888778 1 1
0.58650847814745 0.575454924587086 0 0
0.754497535281453 0.741306455168183 1 1
0.805314777316628 0.789739066535316 1 1
0.58789980033837 0.578179693958674 0 0
0.981528153408697 0.963840678265401 1 1
0.810867598484867 0.796625519973501 1 1
0.842513506089059 0.827110153730915 1 1
0.654432136826062 0.64159379681651 1 1
0.892010490158404 0.874089027047991 1 1
0.796368549779666 0.781410032868966 1 1
0.981686584923855 0.962845249996259 1 1
0.821955630386149 0.806001775141439 1 1
0.977421296541499 0.959030427225246 1 1
0.867469472956701 0.851459207831579 1 1
0.594553094515391 0.583141003739359 0 0
0.905430984318105 0.889766030601538 1 1
0.904083904496693 0.887397495671543 1 1
0.954390456441708 0.935616129048198 1 1
0.791989656946503 0.775431752974655 1 1
0.866876972519517 0.852061143950543 1 1
0.914536316819495 0.897692456442982 1 1
0.736977619758822 0.723063244012111 1 1
0.885153115411747 0.868760229584414 1 1
0.726146618300787 0.712708101053208 1 1
0.816496295907343 0.800899148950556 1 1
0.775674480612128 0.761699441308914 1 1
0.728826993211829 0.716718607008132 1 1
0.826332055984656 0.811599624636746 1 1
0.724975547440953 0.711768351087237 1 1
0.821495663902069 0.807234363018841 1 1
0.773275096632143 0.758307619533637 1 1
0.732496467380616 0.718059187534743 1 1
0.754391905686709 0.74134701595436 1 1
0.792060365188982 0.776961535547392 1 1
0.739248823943057 0.725669560994574 1 1
0.890873948170681 0.874623538400842 1 1
0.970965310672247 0.952097648517985 1 1
0.78199049785104 0.767512786666028 1 1
0.877011417074903 0.858345048766259 1 1
0.948169727880202 0.930239032205606 1 1
0.68015530902236 0.667314900067326 1 1
0.921472072941999 0.902332639800257 1 1
0.918017963665458 0.90027959654109 1 1
0.810780214472168 0.795947186703108 1 1
1.1130834340797 1.09266235047352 0 0
0.744371782403931 0.731118397229142 1 1
0.738439309470668 0.724686595262152 1 1
0.882271284191573 0.864350087873728 1 1
0.700263034307125 0.686740179376784 1 1
0.871525208025367 0.854663849920644 1 1
0.860870843018111 0.846167832480447 1 1
0.943276611789632 0.924465823781541 1 1
0.791536583773569 0.777552372252931 1 1
0.749360397760839 0.735015667920259 1 1
0.93042878462977 0.913925823373339 1 1
0.621969221386757 0.610455501606319 1 1
0.849417095914226 0.834788755389852 1 1
0.845535044919293 0.829752598724247 1 1
0.766950571426972 0.752839056726643 1 1
0.686795697240054 0.674171224621386 1 1
0.879161220739905 0.862995983569807 1 1
0.954593511678138 0.935036527333477 1 1
0.743808975931812 0.730126235496591 1 1
0.790516807818482 0.77607664744143 1 1
0.805041926857938 0.787460362338553 1 1
0.83947853719764 0.822557109257839 1 1
0.621001766170533 0.60844307390824 1 1
0.784230089781561 0.769855622195196 1 1
0.737749120834959 0.724871684177473 1 1
0.930010768948087 0.911423304122297 1 1
0.849798930244411 0.833044635794677 1 1
0.789993817433298 0.775142450473797 1 1
0.835741351014693 0.820341153183248 1 1
0.649080974635802 0.637822240477619 1 1
0.76381988058375 0.749722093637583 1 1
0.578939289491758 0.568384338383089 1 1
0.887934399897045 0.870810281847394 1 1
0.773493128910027 0.760478303347796 1 1
0.778119198526156 0.763824087178588 1 1
0.733249188924314 0.718870089254265 1 1
0.785764444913659 0.772377944409254 1 1
0.841472392370938 0.826896272244133 1 1
0.741486845120459 0.727917042602559 1 1
0.786257155801267 0.77120541651041 1 1
0.710342815443245 0.697394241155828 1 1
0.845440954664241 0.82810644298477 1 1
0.811989879283569 0.796416620464046 1 1
0.813612467302823 0.799412085910059 1 1
0.691525998618526 0.679301180138147 1 1
0.879912460157303 0.862685313579413 1 1
0.910966609803846 0.893511578786308 1 1
0.740364350171352 0.726465558930774 1 1
0.87016906825854 0.854173377929864 1 1
0.781724019109479 0.767089002407359 1 1
0.928531373496577 0.912348406247905 1 1
0.772133177128309 0.757382401693248 1 1
0.675390412506086 0.66262159148406 1 1
0.814574927726383 0.798100799608708 1 1
0.810879483411647 0.796488215942643 1 1
0.722506459428624 0.708925398387898 1 1
0.729391884744412 0.715369485173775 1 1
0.711006127227533 0.697995002278967 1 1
0.631134361992493 0.6180474542757 1 1
0.727641483412733 0.714430830451236 1 1
0.917687416344598 0.90118444362386 1 1
0.945087299273051 0.927228690196754 1 1
1.0419953484375 1.02158892694103 0 0
0.704304548731343 0.691311497965748 1 1
0.857171773058619 0.841150656609447 1 1
0.690802206275825 0.678464275910989 1 1
0.887786844442667 0.870701411394589 1 1
0.786418213164648 0.772129214836733 1 1
0.937352183833559 0.9207059972054 1 1
0.767847631824528 0.75402724224119 1 1
0.786830975629343 0.771808367188175 1 1
0.887613819689876 0.869770556350067 1 1
0.822281986539043 0.80630814736038 1 1
1.04839248627919 1.02759148255176 0 0
0.728786649345843 0.715673177926284 1 1
0.659903295078344 0.647721186182111 1 1
0.853101575943817 0.837167265445419 1 1
0.763866840869843 0.748903416689982 1 1
1.0239676290744 1.00460878499643 1 1
0.872768126423463 0.856024072184494 1 1
0.804685450676409 0.789397599917223 1 1
0.899763095187272 0.880636584310417 1 1
0.777580069859752 0.764781711024921 1 1
0.806633929542926 0.790793735211683 1 1
0.793769479829139 0.779103821296173 1 1
0.912207513622747 0.895962609871708 1 1
0.862740268990054 0.848231074721931 1 1
0.620071135020903 0.608264185936925 1 1
0.79979034986452 0.784622162795967 1 1
0.8124268433373 0.796649492315802 1 1
0.788298915593894 0.773602787355813 1 1
0.864121894357101 0.846805286702452 1 1
0.728978441952971 0.714677196900432 1 1
0.940285007726485 0.921558855267416 1 1
0.715125990060553 0.70304977847638 1 1
0.846650979434609 0.831979800737509 1 1
0.829384101980537 0.813576642602351 1 1
0.86345195797549 0.847631189106453 1 1
0.684239678248887 0.672080704465957 1 1
0.675911315741155 0.662287003249705 1 1
0.674047679846244 0.660656786818765 1 1
0.671518214323181 0.658508750746467 1 1
0.896055069396586 0.87746924235947 1 1
0.737581364863983 0.722606545330177 1 1
0.757778930577948 0.741195628929404 1 1
0.969808942593636 0.951351171682233 1 1
0.924589596336695 0.907589717045388 1 1
0.714347389913441 0.700248195682755 1 1
0.851806644816701 0.835828559036822 1 1
0.956124973175324 0.938906234006426 1 1
0.796667023020245 0.781511949093671 1 1
0.730618056051302 0.717235070644915 1 1
0.791260002616763 0.776419492010606 1 1
0.910597387993281 0.893950732358799 1 1
0.83249745133749 0.817764116910438 1 1
0.882890218309562 0.866015146181635 1 1
0.76057261993576 0.74812444870724 1 1
0.836692449574267 0.820891666703518 1 1
1.03141780551688 1.01208333661806 0 0
0.838591477629062 0.823480326817303 1 1
0.785258589804898 0.770570585863661 1 1
0.942017092869619 0.922396807132255 1 1
0.793115136602357 0.778333559747482 1 1
0.810881584632291 0.795296998922579 1 1
0.941211139313072 0.92289508796497 1 1
1.00060714916341 0.981449511238376 1 1
0.809898713961218 0.792980705423962 1 1
0.690370957067437 0.678292192808375 1 1
0.880561527407067 0.865532845297505 1 1
0.704422194488212 0.690808330904655 1 1
0.879448997775755 0.86364117703631 1 1
0.698494319524316 0.686050808183967 1 1
0.652880520630963 0.640611756796815 1 1
0.832566761552224 0.816461867196179 1 1
0.675229823641639 0.662149777958599 1 1
0.897472268852046 0.880767067879663 1 1
0.798632977833179 0.783005687987544 1 1
0.738710981624068 0.726038784564484 1 1
0.906875392960457 0.889878874255565 1 1
1.0265021018908 1.00705779219528 0 1
0.911215316735394 0.8944292634811 1 1
0.796690230888273 0.781400475378457 1 1
0.652993368508202 0.640545963653825 1 1
1.02947131552143 1.0099792836228 0 1
0.777338280531662 0.761721268208207 1 1
0.528520274662756 0.51889107091626 0 0
0.929071436583899 0.911592193348827 1 1
0.860699958527883 0.846061930034834 1 1
0.741562784897475 0.727787197931968 1 1
0.897490666678745 0.879511443817797 1 1
0.802737128172869 0.787375597535794 1 1
0.867914310281339 0.851506850711104 1 1
0.732244294670419 0.719277966677606 1 1
0.624833062454064 0.613244474027003 1 1
0.918462109906977 0.90257046867618 1 1
0.734932730888584 0.721215873593994 1 1
0.934681681610394 0.917203175499258 1 1
0.686623947853406 0.673565326816402 1 1
0.88933496134602 0.873342175201476 1 1
0.689590471176455 0.676287535717604 1 1
0.768729732816307 0.753749238003913 1 1
0.609881640940171 0.598229321823958 1 0
0.811938284090747 0.79765717384797 1 1
0.737269539438811 0.723885049343213 1 1
0.74669230170181 0.73227786536443 1 1
0.74759208757246 0.733950121829999 1 1
0.761835421646071 0.748363634051478 1 1
0.806096254612722 0.790969101553174 1 1
0.991633657963628 0.971983728933368 1 1
0.66910651628452 0.656204003924513 1 1
0.831831248027601 0.815298609716901 1 1
0.864466682311307 0.848659931048957 1 1
0.786906698328422 0.771865859501196 1 1
0.997999194957873 0.977515932452625 1 1
0.702095920611453 0.688392300835724 1 1
0.729550634260317 0.716921161848789 1 1
0.910440010814659 0.89216377685423 1 1
0.817518921041034 0.802462824278552 1 1
0.76622235227333 0.752341384567685 1 1
0.660103549532425 0.647540962003227 1 1
0.715308235301639 0.702094598021259 1 1
0.946325671979191 0.928350174041649 1 1
0.850524885617038 0.83441127219177 1 1
0.765345310783888 0.749929673287871 1 1
0.887661353034367 0.86987892105033 1 1
0.619851555062926 0.60901413979376 1 1
0.794521932746583 0.780492716248291 1 1
0.842651700257148 0.827740686914484 1 1
0.81024530595848 0.79487898370596 1 1
0.774890146034413 0.761879300673123 1 1
0.817098694926491 0.802196036085215 1 1
0.646426408898771 0.633805691572832 1 1
0.756089369973575 0.74019568799517 1 1
0.679709414862381 0.667902757639285 1 1
0.823488957131477 0.806971403010457 1 1
0.763189950082041 0.749729378557794 1 1
0.966281974810782 0.948802811625093 1 1
0.712542365955036 0.700011649282546 1 1
0.951815138819688 0.932698795057698 1 1
0.724008817203171 0.710415108010664 1 1
0.900033250615505 0.882877181725345 1 1
0.73581488221887 0.723295820255694 1 1
0.811618372039496 0.796469417106347 1 1
0.924712468712931 0.908765543990246 1 1
0.740652795521693 0.726313410216995 1 1
1.0177749397423 0.998678854484768 1 1
0.645889671661443 0.633063699427534 1 1
0.7774966118303 0.763428735410283 1 1
0.888234463259301 0.872537647874761 1 1
0.758072594072389 0.743193656946267 1 1
0.772047768587473 0.757036930359477 1 1
0.880703547170425 0.863181745882427 1 1
0.880726648092302 0.863452247949982 1 1
0.845933581992746 0.831291980630838 1 1
0.899234244064728 0.883434903093903 1 1
0.735908044815086 0.722073778881181 1 1
0.7140407456749 0.701913807157835 1 1
0.852637957824814 0.837437777540791 1 1
0.793864690432467 0.777692259842336 1 1
0.739182578446822 0.725228946894971 1 1
0.696081759705901 0.683283446809445 1 1
0.801880236956562 0.786117640334325 1 1
0.955721067477934 0.938427094932106 1 1
0.904993409031642 0.887573525985671 1 1
1.04704019587459 1.02540314883239 0 0
0.60335131664382 0.592960845607439 1 1
0.901123974902474 0.885110659464406 1 1
0.81941583730099 0.80422652248887 1 1
0.842788175482313 0.828142053680109 1 1
0.68588571771137 0.67287923424687 1 1
0.758698855482214 0.742962203531366 1 1
1.09969948473968 1.07862440880796 0 1
0.811159367921644 0.795868151177736 1 1
0.790656582222008 0.774811330204343 1 1
1.01014558056399 0.991351417856356 1 1
1.02127251251459 1.00291383415905 1 1
0.502895589940074 0.493870945121001 0 0
0.827489374335313 0.811247771539566 1 1
0.762672303464268 0.746768603677073 1 1
0.817847522225232 0.800853126047696 1 1
0.676313634764742 0.664339403832112 1 1
0.90444762609526 0.887224624650595 1 1
0.918412836921429 0.901720394136947 1 1
0.766426106058458 0.750877444361478 1 1
0.895507104462576 0.878609226172076 1 1
0.802295009862946 0.78832572008228 1 1
0.848078167362353 0.831636007712682 1 1
0.792329243565929 0.778365619713085 1 1
0.780004519066594 0.76557838578655 1 1
0.901256941215142 0.884522850391428 1 1
0.720892716483214 0.706268559494196 1 1
0.648286212851131 0.635531466440501 1 1
0.962244966649293 0.945358440345465 1 1
0.889554204015439 0.873094935335106 1 1
0.833684913169709 0.817577891751754 1 1
0.922858726996505 0.906608207760364 1 1
0.942090813246824 0.923978652574453 1 1
0.692701900617567 0.679808149876268 1 1
0.770169266533716 0.756035156117371 1 1
0.849684915387972 0.833219182342218 1 1
0.873051961677425 0.85617516172832 1 1
0.567094742821205 0.5570558502802 0 0
0.783513384504444 0.769652602245584 1 1
0.689022788807648 0.676977022470242 1 1
0.904830306857432 0.887973704728881 1 1
0.795380991355871 0.780999614483858 1 1
0.752118841367893 0.737304491457506 1 1
0.734254934036233 0.720655543287199 1 1
0.880933903807718 0.863205920372771 1 1
0.867760844625797 0.852150267482796 1 1
0.827323274479943 0.81101437507407 1 1
0.768697906492727 0.752365710264612 1 1
0.885139991640528 0.869001194795551 1 1
0.713751763995671 0.700672086703588 1 1
0.820590619255961 0.804520228678976 1 1
0.980039243227199 0.962047573373024 1 1
0.87203931294772 0.856311142038445 1 1
0.846703796212377 0.831778079847826 1 1
0.83475251717757 0.818113900255329 1 1
0.688092542788496 0.675599817678961 1 1
0.792958307384029 0.777484393334178 1 1
0.684599341516684 0.671072601603799 1 1
0.724510595131406 0.710116804223556 1 1
0.678763119113956 0.664903880474226 1 1
0.779342473452423 0.766775762842131 1 1
0.957297472907419 0.939533625406377 1 1
0.738154369002183 0.724549156420285 1 1
0.766325561220047 0.752335023752446 1 1
0.969290668690714 0.948959969910052 1 1
0.753063790560097 0.739802849046189 1 1
0.943529831692627 0.92501774886299 1 1
0.799796908044798 0.785094851619902 1 1
0.803607374379165 0.789931308423413 1 1
0.916576035296905 0.900486049975135 1 1
0.89736977101338 0.877962156480847 1 1
0.648948974874336 0.636167045947774 1 1
0.855103870995471 0.838845237218011 1 1
1.02513622945671 1.00629200842719 0 1
0.639901479058411 0.62808663991182 1 1
0.76705933934331 0.750785303197031 1 1
0.76103839762773 0.746189668741272 1 1
0.739646593863467 0.724328282115968 1 1
0.846697992567286 0.830794060802969 1 1
0.644338958065565 0.63302376569029 1 1
0.886381783662694 0.86906740113122 1 1
0.786628912853445 0.772751735145182 1 1
0.866711014413697 0.850217000231617 1 1
0.810706485525331 0.797003286215025 1 1
0.856991793285226 0.841693089350927 1 1
0.751031601338963 0.738744348027136 1 1
0.79474757786015 0.780243606575173 1 1
0.777560074217494 0.76267020572074 1 1
0.773903371185883 0.759016180672008 1 1
0.805021034011845 0.791079207042801 1 1
0.680110335958464 0.66825414789518 1 1
0.788849560136699 0.775242078738452 1 1
0.726430425424149 0.712459161209389 1 1
0.802069953895256 0.787068757580597 1 1
0.69715540348879 0.684751427865231 1 1
0.719851583717929 0.706837616277849 1 1
0.782783517340773 0.767073219995571 1 1
0.684710551358916 0.671207643506889 1 1
0.662935648694363 0.649761719638689 1 1
0.676814784276853 0.664252460155046 1 1
0.870735638000257 0.853935022350266 1 1
0.712253847626274 0.697409601587682 1 1
0.730074855914469 0.717164396916941 1 1
0.861347587451122 0.845480594867144 1 1
0.846354073165689 0.829199884227065 1 1
0.710551125848284 0.698416282593434 1 1
0.786980317494728 0.771751262150036 1 1
0.703895845617283 0.690950060477092 1 1
0.818810096252743 0.804557587656921 1 1
0.978551768933706 0.959995127544004 1 1
0.908466207977631 0.892254731514172 1 1
0.840663768953633 0.825463347426344 1 1
0.839402374699837 0.82482763762694 1 1
0.751220295079575 0.738631908575873 1 1
0.746421337277595 0.733433403863875 1 1
0.893735114512013 0.875402351455902 1 1
0.697872005326154 0.683867315674553 1 1
0.784732431580037 0.769873341366582 1 1
0.814775188904581 0.799430496649545 1 1
0.832512139697204 0.81679866817835 1 1
0.705134452389804 0.69285715606912 1 1
0.925168314263071 0.90815182944797 1 1
0.806194489813156 0.790439853665017 1 1
0.752495649274318 0.737914063752476 1 1
0.66697232165532 0.654507964444911 1 1
0.71501753852391 0.703198684277738 1 1
0.976817514796264 0.95852291414604 1 1
0.77369986048369 0.758245502081239 1 1
0.75257106109639 0.738432197895112 1 1
0.677031463014017 0.665305223029349 1 1
0.996265013784068 0.978011372775313 1 1
0.655516432782492 0.643928278851869 1 1
0.738615841646576 0.725738588582285 1 1
0.888416450033506 0.873192206736304 1 1
0.781613178070408 0.769186106137116 1 1
0.832591164362427 0.818863451800332 1 1
0.571388974164377 0.561101273126599 0 0
0.830044908552122 0.814130634100194 1 1
0.722687641082634 0.710015859808825 1 1
0.691526201219047 0.678937707225173 1 1
0.726198820217646 0.712488516117665 1 1
0.756671906069875 0.743267891798073 1 1
0.568381998072998 0.55763124076965 0 0
0.728082937446713 0.714549245478899 1 1
0.813077986653848 0.797557441730672 1 1
0.635173068774324 0.622960377803359 1 1
0.836228252501672 0.820956127033925 1 1
1.06854479993014 1.04928134631277 0 0
0.810245343458874 0.796533191894182 1 1
0.71812874192398 0.703404970605474 1 1
0.775634704675047 0.762325518353513 1 1
0.777220082476525 0.762776526393281 1 1
0.711679809389269 0.697947568194236 1 1
0.868441275061383 0.853267504534554 1 1
0.766031075675812 0.751758972365497 1 1
0.732035394325671 0.719086875576816 1 1
1.00814208569803 0.989265463309217 1 1
0.901642732262237 0.885390821918252 1 1
0.748414113162868 0.735055117701045 1 1
0.718445565994223 0.704843442869039 1 1
0.779055206315207 0.764200951340779 1 1
0.688029439190993 0.674990730503259 1 1
0.724513489056338 0.711338598503984 1 1
0.899487301745745 0.881862505519699 1 1
1.02889087143693 1.0085849910495 1 1
0.885214492370485 0.86698890475103 1 1
0.696000124391245 0.683061110403849 1 1
0.935846204996744 0.918306359825036 1 1
0.619130973285209 0.609619097827284 1 1
0.76859615279563 0.755567268620186 1 1
0.634942678866774 0.621741706195566 1 1
0.89151494728175 0.874145917306598 1 1
0.842132874264385 0.824713431761315 1 1
0.788653837246932 0.773487640799911 1 1
0.674431453990193 0.661359582269431 1 1
0.760104468826008 0.745621897846506 1 1
0.967477240605082 0.949139131455512 1 1
0.893733815532459 0.875271713834701 1 1
0.801177792897285 0.785579734219418 1 1
0.919554383090118 0.902438359527538 1 1
0.703324955397454 0.6909623704416 1 1
0.768242208228839 0.75485397195284 1 1
0.58917150139193 0.577886543195734 0 0
1.05018702698615 1.02883702033048 0 0
0.7896196183762 0.775104047727711 1 1
0.774694329928292 0.759880403090739 1 1
0.82584516535498 0.809922742137318 1 1
0.692231352710607 0.678921788227751 1 1
0.757112346372083 0.742329630091082 1 1
0.757384646459783 0.744685642591579 1 1
0.98311816800614 0.965315857954335 1 1
0.783588011438502 0.768160628522943 1 1
0.829774433721363 0.812949914553504 1 1
0.76335990895191 0.750148560050477 1 1
0.822773515850205 0.80668601826784 1 1
0.758119094625849 0.74466694412285 1 1
0.657454806214274 0.644629328982248 1 1
0.993888616470159 0.975451721465391 1 1
0.798034499506542 0.783304178104321 1 1
0.791231551225865 0.776888689019541 1 1
0.963035906518385 0.947306905712467 1 1
0.8004680391439 0.786172330967478 1 1
0.824284206864596 0.810260560292524 1 1
0.750266825738976 0.737067195750151 1 1
0.786811975165115 0.772515109995588 1 1
0.894994048272911 0.878698681185256 1 1
0.645647952305082 0.633529321455288 1 1
0.773953535444822 0.759937406478913 1 1
0.960001442916536 0.943678586373708 1 1
0.900278359279609 0.881583333634952 1 1
0.776717893839903 0.762653438424614 1 1
0.725277739787419 0.712068650756406 1 1
0.820482599854574 0.80449933162137 1 1
0.584118508218529 0.574515377091897 0 0
0.803142260883763 0.789997692064144 1 1
0.714829483410037 0.70140503071411 1 1
0.65694139859987 0.644387306282341 1 1
0.817524133573282 0.801231831930917 1 1
0.847272534234129 0.83149077827943 1 1
