# Supplementary material for: Bias caused by sampling error in meta-analysis with small sample sizes
Source: PLoS One. 2018 Sep 13;13(9):e0204056. doi: 10.1371/journal.pone.0204056 (PMC6136825; doi:10.1371/journal.pone.0204056)
Supplement: S4 File — (ZIP) [file pone.0204056.s004.zip › results N = 10 theta = 0.8 tau = 0 sz = 5-10.txt]

"cohen.dl.theta" "hedges.dl.theta" "cohen.dl.cp" "hedges.dl.cp"
1.0888074038242 1.01458514670309 1 1
0.635441745852214 0.550228962808703 1 1
1.19263796111791 1.10126152297014 1 1
0.577863253235157 0.541856938427502 1 1
0.633081973152232 0.591950112308152 1 1
0.508065041225233 0.433567234577923 1 1
0.701912188458432 0.604198740526446 1 1
1.05738172022175 0.955798885129512 1 1
0.961306344892264 0.859807807350451 1 1
0.625768169291801 0.570183612663517 1 1
0.364481586888934 0.333907255464564 1 0
0.658402327056819 0.608393138090593 1 1
1.01981264526964 0.893158682426702 1 1
1.28072046106875 1.15184545822904 1 1
0.21930286048546 0.198320645802966 0 0
0.666327696637908 0.610391671518586 1 1
0.773667284561527 0.684017595537026 1 1
0.41821400043805 0.3779923862749 1 1
0.7108108170999 0.664699630772113 1 1
0.388823674527135 0.353601572407945 1 1
0.767441631959891 0.685541733463614 1 1
0.746593270892838 0.664748611591358 1 1
0.430877127878158 0.391113842540997 1 1
1.09308277323437 0.983168621052831 1 1
1.4022544772573 1.25648001035503 0 1
0.682449769871628 0.62423252660386 1 1
0.394453285675272 0.354312225904323 1 1
0.793082283588455 0.716865423410656 1 1
0.532229147969804 0.49094589872913 1 1
0.443115180119848 0.379149944598653 1 1
1.16610428548718 1.03976372224388 1 1
0.460654648586209 0.393931291775863 1 1
1.0656091791935 0.983915814872353 1 1
0.99301614251653 0.881723027311119 1 1
0.550233070578181 0.510613784043527 1 1
0.78019712105255 0.737029242764225 1 1
0.957337531896425 0.845680676219602 1 1
0.490485580634252 0.434153836333243 1 1
0.840385067137732 0.769248284809233 1 1
0.520887115228249 0.46773408974811 1 1
0.582123922657688 0.529363483419332 1 1
1.1545764284678 0.960042043713176 1 1
0.382577759443839 0.374329831247038 1 1
0.622690526413317 0.529572799413861 1 1
0.805664358024997 0.678970184961112 1 1
0.442430582666274 0.38363537808618 1 1
0.859540524039295 0.771411875605147 1 1
0.670574038839182 0.589708917191627 1 1
0.448304452504003 0.402634168352034 1 1
1.08285499861386 1.00057521338988 1 1
0.934482879559466 0.823293231061988 1 1
0.350195990790036 0.335573023652875 1 1
0.730546050331218 0.69233080449855 1 1
0.647068030523257 0.59854322848062 1 1
0.934456199168291 0.848986868153963 1 1
1.12144436130277 1.02934263384069 1 1
1.12289542417426 0.962472133122026 1 1
0.914757377574282 0.854501823097641 1 1
0.849522775152843 0.793911391280083 1 1
0.560791703374177 0.486087902058874 1 1
0.430970338171458 0.380632613184364 1 1
1.42856102423477 1.32822736570921 1 1
0.542119624957747 0.488704727474307 1 1
0.877294691459511 0.784455166652675 1 1
0.62359017578741 0.583908496806999 1 1
1.1196832807751 1.04552840360026 1 1
0.636273442257173 0.606056046716593 1 1
0.306363508746284 0.273468343967049 0 0
0.720360295391094 0.646719574911041 1 1
0.450683855305871 0.37920596034823 1 1
0.546503749960759 0.472827131565032 1 1
0.838275713021976 0.716245005895153 1 1
0.940646486400279 0.880097035449929 1 1
0.885529534246404 0.829241197930992 1 1
0.738159190765059 0.647168046954851 1 1
0.429692752720151 0.381344613602725 1 1
0.917717240610754 0.828768836719294 1 1
0.86468876549171 0.79492883086551 1 1
0.874171765359799 0.779787219746767 1 1
0.226616950974967 0.210082540087742 0 0
0.708232467494792 0.670938290034085 1 1
0.799549738252154 0.740436230573048 1 1
1.01916458349887 0.884260382775262 1 1
0.923582720372623 0.833910723877392 1 1
0.949863649339016 0.866917872480161 1 1
0.810974153647429 0.724574227811331 1 1
1.26327124712682 1.13493240158063 1 1
0.686371254604883 0.609227414476046 1 1
1.30531551301531 1.21109742176108 1 1
0.686186937010312 0.692710826476976 1 1
0.820028572363278 0.755351595297181 1 1
1.17741448941728 1.06609075344789 1 1
0.18523432687364 0.162275102478877 0 0
0.640395314474177 0.578860848300852 1 1
0.761838121878917 0.710627896252015 1 1
0.732399457434743 0.656306035401307 1 1
0.749328318211694 0.635802492290571 1 1
0.806711121362806 0.708452848722794 1 1
0.84217537359313 0.758435878759118 1 1
0.528026654665636 0.465195065714368 1 1
0.459350599600559 0.368232283443413 1 1
0.468459624267354 0.447857568198214 1 1
0.602681427435159 0.562544980765578 1 1
0.955041588317197 0.830709949174768 1 1
0.787753736973038 0.700829056891343 1 1
0.681238368656879 0.610691525363746 1 1
0.911963213528843 0.842016834027008 1 1
0.805903499362799 0.712410701685462 1 1
1.44105591764952 1.24203027650016 0 1
1.08248514071468 0.952032592008017 1 1
0.926450004012743 0.835591732878481 1 1
0.610197721509424 0.576289574057894 1 1
0.762677010067283 0.675120431610358 1 1
1.25248726836732 1.10939174277768 1 1
0.90125587741482 0.814095809870781 1 1
0.953782334235365 0.910524661258201 1 1
0.893627780977899 0.787864160318958 1 1
0.507498553911854 0.451441718489404 1 1
1.30232300969281 1.19864105483218 1 1
1.02665194794489 0.891662892262689 1 1
0.819389153111284 0.732005550159279 1 1
0.731417269064729 0.613836203795298 1 1
0.812520461571877 0.711637528329115 1 1
1.37339865447453 1.23176542068195 1 1
0.912967534807673 0.770165687405209 1 1
0.431201178734971 0.363610746727528 1 1
0.995299245440297 0.904665290831851 1 1
0.843394397711559 0.72407937477816 1 1
0.728953046799542 0.657916973741759 1 1
0.641601191557111 0.575302357158863 1 1
0.686756778169032 0.621149192309012 1 1
0.36654018685952 0.335838066809537 1 0
0.829697922675485 0.759199474856745 1 1
0.866482024433346 0.795873006487676 1 1
0.686109177734023 0.584334094670724 1 1
0.575333370428278 0.492346528402175 1 1
0.93387883399914 0.857567448838746 1 1
0.559699848821094 0.499509121248076 1 1
1.38614506132556 1.24000076887656 1 1
1.0903716517584 1.04876739144269 1 1
0.599326340902653 0.543668790488113 1 1
0.666642178204336 0.620685735117658 1 1
0.907484421441447 0.834602460169825 1 1
0.649964854038391 0.600876438970154 1 1
0.897239358972 0.835399922186214 1 1
0.959467556675646 0.847586206173481 1 1
1.18806655891082 1.07353856848746 1 1
0.779870818243424 0.69293452120503 1 1
1.2023456739298 1.08922992736369 1 1
0.361054032862271 0.318757311611968 1 0
0.750582991891236 0.651205049147055 1 1
0.848958097208701 0.79121033178412 1 1
0.640249957783896 0.583458988942851 1 1
0.833629924466829 0.728038182790624 1 1
0.666416986530726 0.59359566113088 1 1
1.08542288925265 0.979404262759219 1 1
0.789193799579829 0.739609778757278 1 1
0.491258463212053 0.461775187651328 1 1
0.451880045058434 0.416466402100438 1 1
0.723369674399921 0.660611371206398 1 1
0.814081471480009 0.739380698413514 1 1
0.853271976202769 0.740298252240808 1 1
0.987481273996027 0.906380751145555 1 1
0.537859971567121 0.471187339220094 1 1
0.544230868362608 0.47890294429506 1 1
0.743193994639395 0.643248605413865 1 1
0.752354389506616 0.702193632257626 1 1
0.898144665716581 0.825380796729907 1 1
0.748566115558205 0.686322173092167 1 1
0.906157741136859 0.76693999769306 1 1
0.693972074258539 0.589504158091477 1 1
0.548553989017424 0.470870269545441 1 1
0.485728391850291 0.470243224550461 1 1
0.685830981048091 0.55722800823788 1 1
0.325838916359554 0.292453606991902 0 0
0.461630205164724 0.405361116510189 1 1
0.503003145101198 0.433424277861576 1 1
1.24539042961481 1.11628154697996 1 1
0.0846435980651918 0.0835090573758932 0 0
0.777185121969879 0.711276274704894 1 1
0.598056649501128 0.553752655178085 1 1
0.767451964572498 0.693311514256822 1 1
0.882849608181922 0.787702354743425 1 1
0.85200198274763 0.785279933791771 1 1
0.616780124153554 0.585236798008747 1 1
0.741249009927342 0.674446931618329 1 1
0.787380959477472 0.702307441620417 1 1
0.844326696239741 0.797993803174211 1 1
1.07565606701211 0.967258981189987 1 1
1.37503942927606 1.23676463542154 0 1
0.777705838831435 0.706469474834544 1 1
1.12666773562245 1.0712431685888 1 1
1.33344452368633 1.19780550720259 1 1
0.910275497815363 0.839961231414657 1 1
0.517491994599962 0.466335646483343 1 1
0.374888678108654 0.350256873399241 1 1
0.885568569547639 0.836787973650377 1 1
0.886763440264632 0.802727508903893 1 1
0.518410435752196 0.468359469158043 1 1
1.04566938293753 0.978372012777476 1 1
1.00034240671 0.890457170949274 1 1
1.24476108482474 1.09217382932634 1 1
1.00317795918211 0.912203216934273 1 1
0.657384610172648 0.595295943045318 1 1
1.48419707298278 1.35886299102701 1 1
0.696384256044663 0.616162812968982 1 1
0.689663816128498 0.639676038646504 1 1
0.932488981786303 0.819473597063051 1 1
0.310131210827842 0.267138542894311 1 0
0.787809009487224 0.706363796945814 1 1
0.808568155523919 0.724274877257403 1 1
0.438464089942622 0.401671312897666 1 1
0.702166279713717 0.634611511547814 1 1
1.20245790315223 1.09077778314093 1 1
0.926091024949077 0.876685905823618 1 1
0.930019428434055 0.835499854284465 1 1
1.04927916055473 0.923527489804636 1 1
0.64192180623705 0.597779635240198 1 1
0.825734016283017 0.755841216136792 1 1
0.672578907808298 0.618229525743535 1 1
1.20929412131779 1.08863141120555 1 1
0.563802015560599 0.540609048882708 1 1
0.775673255186343 0.728725490950975 1 1
0.496912901175695 0.440523016679256 1 1
0.717120429740846 0.660859606130147 1 1
1.10970409666192 0.980117667814647 1 1
0.86162213998303 0.774871540812932 1 1
0.605527236362085 0.554432856174683 1 1
0.937370885167032 0.86257833348009 1 1
0.598993438443116 0.551086911063936 1 1
0.401937423500687 0.361158712433791 1 1
0.581509132026856 0.535774514157858 1 1
0.730487275669174 0.683994097569649 1 1
0.242644305349439 0.224937512872117 0 0
0.643176576230251 0.60289819921615 1 1
0.318639677039397 0.276307994001742 0 0
0.411925784322276 0.362309197189747 1 0
0.566490590045592 0.503482043240971 1 1
0.85316797405899 0.753775866288101 1 1
1.155670200035 1.02187597341153 1 1
0.820226991177252 0.738870061538923 1 1
1.18271236261304 1.05497399199987 1 1
1.14675419655371 1.02149676342946 1 1
0.937101078529396 0.845588674086214 1 1
0.892614188813202 0.826809880796537 1 1
0.654058271922388 0.578400661468501 1 1
0.609710390351711 0.554607473434564 1 1
0.8596545985401 0.74924483011781 1 1
0.566795462962271 0.517815996153852 1 1
1.08597290884076 0.948298687811336 1 1
0.650982968961677 0.566816066406661 1 1
0.689748941637151 0.613927395343042 1 1
0.766770939573552 0.697258139339281 1 1
0.983151613668341 0.886941580720425 1 1
0.912860129531812 0.840326870274308 1 1
1.42639467163319 1.29918692126802 0 1
0.78927587252968 0.73936544926012 1 1
0.606325846247294 0.549656501222327 1 1
0.616671517092457 0.566799239235726 1 1
1.16959336492163 1.05561154581682 1 1
0.670002871181124 0.589559095879447 1 1
1.0576832862103 0.958720970003822 1 1
1.06416528706548 0.926867294437816 1 1
0.594746195729025 0.54165794279574 1 1
0.902268024800246 0.815128122961479 1 1
0.564888605967184 0.52396478703509 1 1
1.15455908434304 1.02003220229326 1 1
0.450573726845919 0.415767408090502 1 1
0.819767817388322 0.710633091465781 1 1
1.06975766998279 0.977547237480214 1 1
1.06134615167235 0.931024335791904 1 1
0.943612662597019 0.870406385931945 1 1
1.20758052936069 1.07828644660641 1 1
0.57344007200807 0.503956317221631 1 1
1.02847335398327 0.92698656815319 1 1
0.571002136162096 0.504048939064644 1 1
0.935230163067869 0.820232466594109 1 1
0.696582032634207 0.654267969063413 1 1
1.27820384849318 1.17643652741786 1 1
0.949474461572259 0.867116762052139 1 1
0.361643876701149 0.371128022900677 1 1
0.596807998938782 0.565003530109331 1 1
0.920023503597241 0.817060204012013 1 1
0.995200987970693 0.945867749162741 1 1
0.862114196106801 0.775253467865086 1 1
1.07809804660968 0.961094717409284 1 1
0.729200791128567 0.667172607205228 1 1
0.670869261947461 0.591690220705341 1 1
0.578119086611265 0.52293317803116 1 1
0.760735654946058 0.70655057260661 1 1
1.08211119876377 0.960639706691096 1 1
1.18505797227057 1.06425435770689 1 1
0.997582335736467 0.857556545776694 1 1
0.71193112915796 0.653814863919903 1 1
0.748228993472164 0.65833404339002 1 1
1.05568796346047 0.961485199975335 1 1
0.825624707752332 0.733304007446608 1 1
0.879881766970157 0.798848506777295 1 1
0.670746770320325 0.618428011701807 1 1
0.801262924233672 0.733688605256833 1 1
0.477652165509473 0.396940557941968 1 1
0.595582431743175 0.538643968934498 1 1
1.20963692886232 1.10070755534134 1 1
1.12881844328318 1.01738384767677 1 1
0.918383502549223 0.844570412304696 1 1
0.992714714243169 0.916962550001862 1 1
1.0839122676503 0.978707073360104 1 1
0.616563528172345 0.590063695532589 1 1
1.32431347501912 1.20154145166869 1 1
0.804181766565228 0.732573090539892 1 1
0.692305532799035 0.631365033493892 1 1
0.739352964600585 0.648080307286032 1 1
1.07534800182198 0.95289142432045 1 1
0.777210340884217 0.699625948712416 1 1
0.85115038166951 0.74596482270314 1 1
0.816627706507298 0.745274432400147 1 1
1.06334774235495 0.962373207249514 1 1
0.723622020937742 0.691508514207328 1 1
0.483763801947095 0.447648638234184 1 1
1.41827020644207 1.27462609114246 0 1
0.748913869204888 0.644737553427374 1 1
1.24017027599274 1.11165971954036 1 1
0.692308567244374 0.615308715837371 1 1
1.00342036934217 0.888707018550983 1 1
0.546802932334094 0.507926877859359 1 1
0.896849114230347 0.809588654348941 1 1
0.952382590351974 0.855683945489561 1 1
1.0929397304098 0.980067173244422 1 1
1.39045097563755 1.21365572534543 0 1
0.856242470964352 0.766031309041142 1 1
0.894091887173359 0.808230683112117 1 1
0.557524942654933 0.499080969233187 1 1
1.26765943970307 1.15391672240024 1 1
0.850288080774084 0.767110019626614 1 1
0.907926949632406 0.800394746518148 1 1
1.20443868238191 1.10172688707558 1 1
0.610262954820212 0.561116437004649 1 1
0.7427164164376 0.664198778648393 1 1
0.73042595300523 0.669540300868985 1 1
0.930830701221733 0.855418992235993 1 1
0.813205101104979 0.729362654074483 1 1
0.704206180269803 0.629213039992521 1 1
0.77521291465058 0.719375692910021 1 1
0.766339013327224 0.68729119967257 1 1
0.617844367160145 0.555320173305893 1 1
0.950048629211011 0.854547828751438 1 1
0.797728209473064 0.73301442064218 1 1
0.793601844725186 0.700205658362901 1 1
0.769130837926759 0.695079705502218 1 1
0.932963772512228 0.914783592725739 1 1
0.88523073322771 0.812540749687269 1 1
1.43776780813746 1.28842954603079 1 1
1.13906363322749 0.979435298953561 1 1
0.505591212218085 0.440394503741994 1 1
0.550920446979799 0.49399684680519 1 1
0.623142156671036 0.599631253369664 1 1
0.992775813204884 0.90263238581987 1 1
0.725196503474134 0.624268840340457 1 1
0.856493851755801 0.758929263902544 1 1
1.15086630411336 1.0300953135384 1 1
1.00265223886096 0.891978311630979 1 1
0.80603176067904 0.725031883514138 1 1
0.669236545291225 0.619868278192657 1 1
0.479616660694028 0.417181484876349 1 1
0.598405512694203 0.520680414524182 1 1
0.673070568038278 0.602127899114993 1 1
0.544296696231209 0.47747674085102 1 1
0.706519303848522 0.616019470993955 1 1
1.14825143110373 1.05318142672615 1 1
0.597621536369122 0.538955728265691 1 1
0.503147658812747 0.43787416061577 1 1
0.751190043164045 0.699491236366566 1 1
1.1321239779146 1.0378998682012 1 1
1.00140752656378 0.914066336126041 1 1
0.607032115942864 0.567979999017908 1 1
1.00819629780978 0.93491691177446 1 1
1.03956047202182 0.92280755019757 1 1
1.05675467732016 0.965493319019106 1 1
0.208475369802865 0.194843322057214 0 0
1.09441560239198 0.959874079608682 1 1
0.412614716067744 0.384337807915709 1 1
1.02030138357364 0.92920542184239 1 1
0.772217927196795 0.677786184014511 1 1
1.12660955598944 1.06773789321198 1 1
0.722312343481951 0.679540368740033 1 1
0.931779431616978 0.88548767086415 1 1
1.19318559588784 1.06306697511562 1 1
0.785520420239046 0.687444783045234 1 1
0.872644444599873 0.837466370685537 1 1
0.564595108247617 0.507624654238957 1 1
0.946951859488486 0.834870189584337 1 1
0.536728566870184 0.493323995880895 1 1
1.10946231163825 1.0096570385277 1 1
0.566719046622691 0.541239463454802 1 1
0.895790174132277 0.854744428691544 1 1
0.81889864620268 0.709491313054467 1 1
0.597988869679457 0.548255815631368 1 1
0.588584587086113 0.524337855058478 1 1
0.3728145361713 0.315101019195727 1 0
0.743252116314367 0.6747746824942 1 1
0.966169181929678 0.868074231087405 1 1
0.913272670731851 0.805347518870316 1 1
0.878050873841151 0.82779232793672 1 1
0.776380741492575 0.655047419554403 1 1
0.922007955670052 0.81974820904829 1 1
0.560716386338764 0.502126687685012 1 1
0.646129417747287 0.613922941398814 1 1
0.698718264957161 0.630097108697196 1 1
0.757903005182546 0.698889454651694 1 1
0.861650951155705 0.768738258842107 1 1
0.812992452904058 0.728477021586289 1 1
1.02646681620913 0.904498546943938 1 1
0.675658428584256 0.606515227433799 1 1
0.972121351526927 0.86348622483832 1 1
0.717330633120208 0.630280077695758 1 1
0.372599208536539 0.351333334842352 1 1
0.915459225060109 0.940621377078681 1 1
0.928920112542338 0.849602670664318 1 1
0.885562240248593 0.773869788312031 1 1
0.952128958417296 0.891173604077587 1 1
0.649865967890794 0.571311521968807 1 1
0.960295759047586 0.856320643949677 1 1
0.59184472883715 0.538726340657849 1 1
0.655068527152003 0.590306269137305 1 1
1.58507146536443 1.43661319045433 0 0
0.904940919499495 0.826003516986327 1 1
0.456720595913423 0.376185247462534 1 1
1.33659260980613 1.18665353538259 1 1
0.744291175272653 0.664634021670311 1 1
0.904522508617614 0.814078055683981 1 1
0.689715003417225 0.630538128254405 1 1
0.80091064389461 0.717330664390794 1 1
0.33744085970775 0.292483252747183 1 0
0.952248310537777 0.886287802608666 1 1
0.29917096989075 0.302731572894632 1 1
0.905543704298701 0.839785912632422 1 1
0.727226107654336 0.632531547620399 1 1
0.692377474156794 0.645084594835773 1 1
0.721200835175991 0.670565189645634 1 1
0.657638004647622 0.576480478099126 1 1
0.774634751038173 0.692702165611481 1 1
0.7308044100216 0.66007277293428 1 1
0.712245351720313 0.636299171949138 1 1
0.906469962051547 0.808051197293006 1 1
0.906729226905021 0.808565193766331 1 1
0.452624833985853 0.430844025272424 1 1
0.668582642235499 0.618662776302821 1 1
0.337497316575283 0.273659925133405 1 0
0.945066022365211 0.875151377377661 1 1
0.474280443550068 0.421020990534037 1 1
0.496475211247852 0.446752015790957 1 1
1.08276613219202 0.971282015220262 1 1
0.878684856219116 0.832646480473447 1 1
0.713930809653767 0.660457242276869 1 1
1.55386185605623 1.39779733170708 0 0
0.919622820702547 0.808009652343291 1 1
0.521509464685754 0.469079697027197 1 1
1.02037291200553 0.957885601182771 1 1
0.610943703143605 0.538822073234145 1 1
0.540054959174229 0.511909463291575 1 1
0.716784567289359 0.639461420800297 1 1
0.855691070428378 0.787371335851361 1 1
0.404037784713356 0.371006397522752 1 1
0.632390546083606 0.585101867907092 1 1
0.948237534999691 0.878623427230417 1 1
1.00106035861921 0.863109440625108 1 1
1.42041494755421 1.28631540767632 0 0
0.237571002280391 0.212796787438016 0 0
0.820310948701932 0.759432100310757 1 1
0.567784904262263 0.523230516947976 1 1
1.54683639248617 1.32032903078177 0 1
1.06083713311847 0.98462558029408 1 1
1.25374146691128 1.10662474100422 1 1
0.467466226415363 0.439045957228963 1 1
0.840479916043614 0.681034407564506 1 1
0.727913320770427 0.688871536851615 1 1
0.823337411799377 0.758869762185327 1 1
1.18163789086333 1.07232885290545 1 1
0.854276035441008 0.782349861333028 1 1
0.931115948998843 0.820944803779761 1 1
0.350808962994999 0.355982574548735 1 1
0.760935618745312 0.815479872644666 1 1
0.0551194681628105 0.0436102145806777 0 0
0.995447616119076 0.906161754881901 1 1
1.2524852132081 1.15975340501197 1 1
0.521646022479104 0.485461589266338 1 1
0.604492291462294 0.529918276680506 1 1
1.18446747263724 1.04140178752311 1 1
0.413236970104856 0.364311815479326 1 1
0.880061274707989 0.825862633538057 1 1
0.387653162758192 0.357164244228854 1 1
0.910100730374358 0.872328106282277 1 1
0.77058816641737 0.671674103469878 1 1
1.35118590986077 1.17670812046625 1 1
0.82273786317491 0.729756341139316 1 1
0.520295861553817 0.468890659353155 1 1
0.64518703012245 0.552330493293606 1 1
1.16904690817868 1.03619797272399 1 1
0.608703829154523 0.549159530355093 1 1
0.463631707639941 0.390767044091132 1 1
0.70814456740937 0.695863729815983 1 1
0.351644106946538 0.333770351187812 1 1
0.863613513127749 0.779707592471538 1 1
0.345343682446114 0.309377232446581 1 0
0.828301764634882 0.695401296108602 1 1
0.853680870338904 0.729971607046049 1 1
0.319864229332437 0.264113099998938 1 0
0.431481732044639 0.405858911970679 1 1
1.186520770667 1.11153621046447 1 1
0.839758487630412 0.738798182648932 1 1
0.564160491629613 0.506554292079694 1 1
0.477305516985979 0.403273387295969 1 1
0.657916280995947 0.594695873866078 1 1
1.52177074718935 1.32371106595453 0 1
0.699562127169195 0.616273559091148 1 1
0.800390326138202 0.730842891933109 1 1
0.723124917063601 0.646242611924924 1 1
0.889500361238688 0.802615151139361 1 1
1.22807167886318 1.13218629594464 1 1
1.33025179943321 1.16337147531613 0 1
0.687037906643979 0.606150254718576 1 1
0.611646270144999 0.552033624456389 1 1
0.964163678409478 0.898765856804472 1 1
1.00726814610135 0.895662871055755 1 1
1.0157652063462 0.920406099911839 1 1
1.24076757199486 1.10193570792268 1 1
0.701334089437082 0.643294659555022 1 1
1.40360388421199 1.29972831074525 1 1
1.05779563509382 0.943712624106811 1 1
1.00137377096611 0.920212861138769 1 1
0.624232185828668 0.554628541201587 1 1
1.18820187475984 1.03958352916525 1 1
0.795494796703195 0.725850837719717 1 1
0.451111455430251 0.402360455799203 1 1
0.839686723906074 0.757893469640305 1 1
1.16862765557512 1.00994809969817 1 1
0.888287951998311 0.801990052644269 1 1
0.885538721465895 0.828582734764027 1 1
1.23581701803324 1.1361236989103 1 1
0.75987643279628 0.700942899113188 1 1
0.976820949008847 0.905150834413527 1 1
0.70005295002297 0.62823008817426 1 1
0.571078859838959 0.500753845166389 1 1
0.860789579450305 0.782771571150253 1 1
1.21219321101878 1.04269912802985 1 1
0.812164593293314 0.724742534307686 1 1
0.269990800670207 0.259041165957355 0 0
0.77087246673486 0.700216963647454 1 1
0.740753773889725 0.663485006527589 1 1
0.826587710058473 0.736678540652495 1 1
0.408458743357077 0.375917464751531 1 1
0.568345011200643 0.526530012471435 1 1
0.763151879186586 0.70506799462377 1 1
1.22968715820141 1.11140716727715 1 1
0.645052363016185 0.569350384192716 1 1
0.726434688793643 0.661863350288312 1 1
0.793340035234268 0.751459701475742 1 1
0.894103023280797 0.796763392449182 1 1
0.846365767032388 0.784210749564646 1 1
0.54032738283575 0.494634425501917 1 1
0.466859690262693 0.412176289904596 1 1
0.623879370806748 0.559813146136125 1 1
0.455489997243286 0.391116739073408 1 1
0.877566030039174 0.787203192663187 1 1
1.14027806702712 1.04292364085513 1 1
1.06622632522937 0.983445942001712 1 1
0.484111269718867 0.446282300127419 1 1
0.755049671695889 0.682115921610615 1 1
0.887672805184138 0.78154048092179 1 1
0.648230342043281 0.580100994308434 1 1
0.662682533278761 0.609925545140744 1 1
0.703286139490992 0.609000971461743 1 1
0.564053689502904 0.509633048480722 1 1
0.589789514147883 0.576309623208597 1 1
0.744288498024188 0.675212752870839 1 1
0.45059109558701 0.395495722138857 1 1
1.00173279991898 0.919660819945922 1 1
1.00745235513653 0.902171015080858 1 1
0.716569972631541 0.646332137612101 1 1
1.17912120362353 1.07188564895033 1 1
0.610012835074332 0.552672416487364 1 1
0.755091573463872 0.65692247238922 1 1
1.05370650980006 0.943030359213558 1 1
0.527655522159404 0.489114169409118 1 1
0.615968057202005 0.555668165717161 1 1
0.582451887554584 0.552641014622677 1 1
0.7401472597665 0.653949004759071 1 1
0.786350018752836 0.689478328808366 1 1
1.19913456383934 1.13094771494927 1 1
0.945342712099357 0.869625580549815 1 1
0.908565096456688 0.813108161553703 1 1
1.02251604409165 0.963634378485078 1 1
0.713409426408531 0.64427644048423 1 1
0.701836012013344 0.653382079320518 1 1
0.984412035459781 0.879132969896079 1 1
0.701882959988447 0.640507994581278 1 1
1.00792420395528 0.904440549354415 1 1
0.544460847263844 0.494168472178127 1 1
0.56303644819833 0.496646638513895 1 1
0.370013169255413 0.281384700319197 1 1
0.983687716096289 0.877150182334087 1 1
0.746185561106402 0.679822895736988 1 1
0.984086757315814 0.904582581416397 1 1
0.527057727732746 0.477201191782965 1 1
0.884664395556181 0.792180732406241 1 1
0.979628987474866 0.893428713873145 1 1
0.798561629912451 0.744819072622044 1 1
1.06195348331187 0.979412807751373 1 1
0.867509298196355 0.818273751448417 1 1
1.14723804984351 1.06580334929361 1 1
0.763527146677574 0.685261978783432 1 1
0.890236022796169 0.80758288333463 1 1
0.954138775836173 0.870759646042809 1 1
0.847546234640031 0.783264807167562 1 1
0.650879438368921 0.595738325247324 1 1
0.777260352449589 0.696296304436153 1 1
0.829069027004255 0.755973861219172 1 1
0.566986848629863 0.5304019878039 1 1
0.839615862986887 0.765485120080538 1 1
0.56914877210187 0.547324967284357 1 1
0.922029298570881 0.829566736400089 1 1
0.839625565866143 0.739087511856849 1 1
0.799276547412574 0.701357978837572 1 1
0.751238161978679 0.674654717085131 1 1
0.935189539078291 0.869193280533621 1 1
0.959466228037479 0.87041202013587 1 1
0.946462469804762 0.827748870017047 1 1
0.670391693487323 0.606067304694283 1 1
0.34776160923713 0.309367045522905 0 0
0.772577084075621 0.662315083294792 1 1
0.706330694839045 0.635583643896063 1 1
0.856553229269962 0.77963498423594 1 1
0.498104303789003 0.455499673506279 1 1
1.05102111549092 0.951884292991961 1 1
0.96525355202564 0.87431799179186 1 1
0.356470815108053 0.334909384186972 1 1
0.541440794433538 0.477812723995828 1 1
1.08986017434516 1.02520284979154 1 1
0.731271028755764 0.667705537595207 1 1
1.15250125664972 1.035871004049 1 1
0.66831799539892 0.61503232762021 1 1
0.682272696871475 0.592329486856419 1 1
1.18799812702259 1.08835530429097 1 1
0.470866469837336 0.446492420213734 1 1
1.00573816809525 1.00188773450581 1 1
0.915372055317592 0.810509156872699 1 1
0.671153020643437 0.602843579503719 1 1
-0.135060330715111 -0.160434494150548 0 0
0.595637838965907 0.524868585273954 1 1
0.603071767389499 0.506274361613957 1 1
1.72994340369703 1.59755959473815 0 0
0.688289488433217 0.624138372310623 1 1
0.979746372109284 0.864083743104456 1 1
1.08834984833066 1.02651606984505 1 1
0.49922316520471 0.449440823247738 1 1
0.345574774678769 0.30681733914103 1 0
0.802401717549378 0.737821012318961 1 1
1.11999172209078 1.02109510138917 1 1
0.525041137397868 0.488007988193856 1 1
0.941638878125759 0.8557673161345 1 1
0.906723506813232 0.803250514314064 1 1
0.873939099700965 0.789667964510177 1 1
0.0692664702179391 0.0650033716148439 0 0
1.15499043506104 1.0594262806167 1 1
1.25244190407743 1.11690904050689 1 1
0.923032187246769 0.833661907156641 1 1
0.799182693260385 0.723563600340456 1 1
1.02650332426576 0.950545240572642 1 1
0.557992588682517 0.492392177626006 1 1
0.850620021489102 0.755934946139498 1 1
0.48269466634518 0.441703620145272 1 1
0.682157277878073 0.619656169889524 1 1
0.551501413994599 0.489368853935588 1 1
0.541781558733978 0.561044454789463 1 1
1.03330362560419 0.963654468567516 1 1
1.10880432001579 1.01184182566845 1 1
0.62841468632695 0.614857243583616 1 1
0.962177210890762 0.88958637557925 1 1
0.745506175443782 0.699110432667334 1 1
0.912959636044222 0.795553183496156 1 1
0.748232354741444 0.669742446090325 1 1
0.592054843007207 0.511375102583559 1 1
0.706533934003392 0.62740756165463 1 1
0.702639825221295 0.600244741381652 1 1
0.702540851965082 0.624407028137007 1 1
0.268041230772258 0.234654854968486 1 1
0.651042490465331 0.58971534186637 1 1
0.638865248743398 0.586175234128576 1 1
0.815378484004148 0.729990045631458 1 1
0.69835603733112 0.645132833171913 1 1
1.08423778507376 0.947683427607946 1 1
0.679911694129903 0.612200921879356 1 1
1.05450529785943 0.995403271979742 1 1
0.760989327473052 0.682653624526961 1 1
0.924785290605216 0.849395277271771 1 1
0.377752868201706 0.346602155519198 1 1
0.606636158008376 0.517724911289821 1 1
0.970784227780066 0.894424249125482 1 1
0.761779176235025 0.683168100463957 1 1
0.913356381965414 0.753628302312975 1 1
1.1854315844621 1.06794254796942 1 1
0.753877959381424 0.670256083891739 1 1
0.863790789738547 0.781398372691716 1 1
0.952044273613974 0.852451269422029 1 1
0.780727418427854 0.702184374571259 1 1
0.965159298174282 0.880269490152767 1 1
0.532960274838847 0.482771429612106 1 1
0.827619125002792 0.717054019972531 1 1
0.769467350185115 0.692644619191795 1 1
0.563711297717998 0.571635848515152 1 1
0.677475868304094 0.574818901343669 1 1
0.172969151495657 0.152833108572084 0 0
0.573742682315178 0.521985886065558 1 1
0.878894523767117 0.802939120620548 1 1
0.590800135076212 0.546512780406115 1 1
0.992645081882519 0.87113279809733 1 1
0.909318833191884 0.80374340778301 1 1
0.680102760271568 0.607881332702652 1 1
0.903050292913373 0.761537238958373 1 1
1.13240937079316 1.01031926830072 1 1
0.54200036662039 0.493483970279627 1 1
0.620739437181121 0.545488701974974 1 1
0.952212509806492 0.815977650193733 1 1
0.940172050968118 0.84978140138857 1 1
1.12126622833676 0.995009746837564 1 1
0.757862266843696 0.701381174092594 1 1
0.702719221880235 0.646170800655387 1 1
0.769255352363226 0.671716400145616 1 1
0.660998154483714 0.615818387757564 1 1
0.787158407634199 0.715484856635851 1 1
0.420947480483043 0.400322221415338 1 1
0.783583618937903 0.687664550569959 1 1
0.534898769028055 0.470083936689349 1 1
0.555859673956787 0.484010401845761 1 1
0.759505522623783 0.679302885348727 1 1
0.756629548826372 0.708517167416349 1 1
0.894612457746177 0.793075442249393 1 1
0.617760791875885 0.55848638872809 1 1
0.833454254414152 0.781560578500131 1 1
1.26214783371369 1.08498009218186 1 1
0.619721186452013 0.539449533354767 1 1
0.779527370257125 0.717783719274481 1 1
0.527066717068636 0.479165473407531 1 1
0.653925744726828 0.571195563148262 1 1
1.27398335124323 1.14766119850875 1 1
0.755138640415163 0.669534281149678 1 1
0.921949117859531 0.826896829394141 1 1
0.813163045122654 0.739182966556803 1 1
0.616086978356609 0.525724480977731 1 1
0.885516801702203 0.795522726448707 1 1
0.686760827755354 0.617199103151474 1 1
0.588713626945905 0.541367423589775 1 1
0.680478695485205 0.57206512970304 1 1
0.940098031556996 0.870386932537184 1 1
0.92080790616628 0.824266839621669 1 1
0.898405605755061 0.817272164184867 1 1
1.08242509687336 0.99342121471224 1 1
0.739654277382758 0.657370033740789 1 1
0.838206403147229 0.760008449515807 1 1
0.546345512019969 0.475740969967128 1 1
0.849802926100127 0.764516178605915 1 1
1.30682003011397 1.16515486920398 1 1
0.510353047131622 0.470557073599739 1 1
0.772920150292707 0.691344479815989 1 1
0.567042888502749 0.509067042011108 1 1
0.673890294598905 0.61727218818931 1 1
1.16237314629088 1.06337464450794 1 1
0.519045561509527 0.411139977227042 1 1
1.0580632211055 0.912059957183166 1 1
1.17907253241418 1.04590167490684 1 1
1.19213828625955 1.11592661969423 1 1
0.714289238505694 0.673970462137359 1 1
1.39098851475446 1.30283070173673 1 1
0.714572744105469 0.703356399656258 1 1
0.49136269691097 0.467801444494357 1 1
0.390081729454008 0.331462114007017 1 1
0.522801030109462 0.502777301363339 1 1
0.713806576807301 0.662799618441741 1 1
0.657594314892872 0.634210625187604 1 1
0.760832224629621 0.669144760864028 1 1
1.06786574286177 0.963449776783836 1 1
0.766975728291452 0.68631569322987 1 1
0.67228676866732 0.640448279244913 1 1
1.27114069564754 1.15974282587356 1 1
0.431902027991708 0.373961231478491 1 1
0.897460472135832 0.791243719807438 1 1
0.606691961251892 0.532574871871971 1 1
0.827196289549035 0.744966264399291 1 1
0.717323605944677 0.608679987698882 1 1
0.585041191440778 0.511032870046711 1 1
0.632253731818465 0.582283612292179 1 1
0.897273040134229 0.828807650354561 1 1
0.701374854096463 0.61591886037702 1 1
0.804152483390334 0.742308202315711 1 1
0.950346339003656 0.824091423426486 1 1
0.7221552456802 0.653145439334924 1 1
0.711022680610833 0.635184189605913 1 1
0.892911795116249 0.844553101506832 1 1
0.92965718530942 0.837654563283446 1 1
0.973271403269212 0.901007416582768 1 1
0.663731607894262 0.641448948160702 1 1
0.60509414440603 0.554363114970229 1 1
0.531290319284837 0.460235769863999 1 1
1.351087419475 1.27170422878894 1 1
0.666006586546135 0.648757870216833 1 1
0.664551091070445 0.604593401462648 1 1
0.381607070072292 0.344441506524439 1 1
1.30622511582532 1.15987901690491 1 1
0.314576473452007 0.287171612232412 0 0
0.589978790886297 0.525377526491295 1 1
0.990225095064586 0.878276761928611 1 1
1.14887007979458 1.06689757072885 1 1
0.841413416210514 0.783461401232451 1 1
1.0628791165427 0.946894488433702 1 1
0.527782591084944 0.479396982750024 1 1
0.799242638547921 0.716765257100801 1 1
0.647664828497036 0.575509028915337 1 1
0.798772548157242 0.717397785608386 1 1
0.687967835144851 0.625842138015565 1 1
0.769379229994487 0.691753057760917 1 1
0.795915993415372 0.72617519016444 1 1
0.687136196747653 0.614885415530711 1 1
1.5667106986841 1.3932362836407 0 0
0.704762168310437 0.621614696094035 1 1
0.842781575209395 0.748717648580358 1 1
1.03323041452307 0.95526148412067 1 1
1.04661657033698 0.941782500606174 1 1
1.05834557465508 0.929567414967448 1 1
0.859971322713493 0.799354871798208 1 1
0.298523366420206 0.272771885787947 0 0
0.400324245433789 0.344197112595163 1 0
0.488485212091713 0.43770326794606 1 1
0.687152949135398 0.603748607239076 1 1
1.09176672877207 0.94156903346577 1 1
0.42528521162518 0.366462263218757 1 1
0.914868799332096 0.816838473968037 1 1
0.723491602348645 0.64276621799756 1 1
0.684632810612552 0.628339969133249 1 1
0.638002890603348 0.579665219424168 1 1
1.39670527661226 1.29616580290638 1 1
0.890610515778686 0.793749009118875 1 1
0.408494660609634 0.39646733842114 1 1
0.851452025791563 0.762246191212507 1 1
0.826283381016583 0.755959104104242 1 1
0.765548363630673 0.721845456698108 1 1
0.613709234163175 0.551692640388411 1 1
0.775873541245712 0.688954743875586 1 1
0.513622242832769 0.524326368740958 1 1
0.518191241594356 0.490219769385573 1 1
0.662918708308839 0.609539871015909 1 1
0.578595832412062 0.536476052836744 1 1
1.00869955284272 0.919157785647927 1 1
0.761902344874872 0.662260431851831 1 1
0.607309002401898 0.540219072386329 1 1
0.735891386384939 0.683518488753009 1 1
0.679484206547714 0.620741099180071 1 1
0.337676515521371 0.296967179980397 1 0
1.3238822968015 1.14078150118518 1 1
0.644487728019671 0.579680438834785 1 1
1.23505728168638 1.12091659671926 1 1
1.1514260178759 1.00278873974744 1 1
0.896696282556202 0.806798042776764 1 1
1.07656963590047 0.985445712013692 1 1
0.88711251871573 0.796093275452961 1 1
0.526842291645847 0.466895677918796 1 1
1.03081080976166 0.975523594823749 1 1
0.795952484858186 0.706221750544863 1 1
0.763741323935598 0.674674210239043 1 1
0.694987461307366 0.621770926371253 1 1
0.61507957582114 0.552662998743933 1 1
0.69572123250811 0.648115033065962 1 1
1.25524142038905 1.13578857099557 1 1
0.44946993849547 0.403081404689096 1 1
0.569606026619088 0.536529358613261 1 1
0.838346228662352 0.796760690263175 1 1
1.10273761605552 1.08221253689042 1 1
0.543896558772776 0.479474099793046 1 1
0.591755614146503 0.528798119232058 1 1
0.60004148176698 0.52489728564056 1 1
0.670237841363221 0.519440643938157 1 1
0.875306644267992 0.782647821526662 1 1
0.378251708130582 0.344641318663136 1 1
0.801962019686546 0.723434176623591 1 1
1.05774764041133 1.00769464975691 1 1
1.09754828153527 0.977130054283661 1 1
1.04804980899631 0.962177061946245 1 1
1.09125731124071 0.990814066027219 1 1
0.596378518861599 0.531383998079069 1 1
0.921580773543206 0.828130330945203 1 1
1.06452497860591 0.934359971152686 1 1
0.622942235778848 0.568314989571674 1 1
0.675945693574065 0.578539121593516 1 1
0.932795190151585 0.824959679992019 1 1
0.71703056824619 0.671166698102045 1 1
0.616013207535663 0.560554458030463 1 1
0.718658285535682 0.621415643906813 1 1
1.34465253707405 1.22723307067706 0 1
0.942315550250246 0.861283732268097 1 1
0.964917811809262 0.835261841416868 1 1
0.709142301658973 0.659702599960173 1 1
1.07860091569962 0.926083198905098 1 1
1.28274193410464 1.17006103739324 1 1
1.34222197613142 1.2859015642088 1 1
0.537965431945028 0.505806313525885 1 1
0.992097049183725 0.889014194049486 1 1
0.924890134104651 0.811581139088305 1 1
0.799965927668096 0.715053583570752 1 1
0.59118867323396 0.526358889336094 1 1
1.12162020109778 0.931075382609937 1 1
1.08213032689587 0.993703868545128 1 1
1.45147465148851 1.25649441653808 1 1
1.11141168004551 1.02119291036634 1 1
0.9551703213468 0.868003143454361 1 1
0.75350132138801 0.686236687551437 1 1
1.09148658127266 1.02922153401021 1 1
0.548178356570753 0.530568562770591 1 1
0.782309774034773 0.699295202319753 1 1
0.670642171567606 0.601893647671795 1 1
0.582864214160146 0.552184717207935 1 1
0.648239056513522 0.591540408527679 1 1
0.558441160550699 0.498624504494378 1 1
1.07754804953217 0.96384462465395 1 1
0.916067663692043 0.8778559381614 1 1
0.79443225776518 0.718027267988916 1 1
0.80914516012928 0.729418518991489 1 1
1.41536747614812 1.28912132353345 0 1
0.951259705017592 0.871107618422552 1 1
0.691817410886275 0.611300933288652 1 1
1.11914068796144 1.0455770364256 1 1
0.607693858768241 0.546497728925285 1 1
0.395758036461448 0.351597990049459 1 1
0.861782182062179 0.799170142407965 1 1
0.484842959634576 0.454790922085239 1 1
0.754425961100069 0.680515176330446 1 1
0.344234447362639 0.303876362937963 1 1
0.75073779881105 0.685517701959973 1 1
0.632633223959917 0.55260882883472 1 1
0.683513493910498 0.617712632263442 1 1
0.197653533194518 0.178733713247505 0 0
0.635596035204272 0.574262216420346 1 1
1.15763103566619 1.06226160045081 1 1
0.789688460146002 0.69386499045581 1 1
0.567157045558066 0.521771219337044 1 1
1.22400219023274 1.12110718709186 1 1
0.746135880640381 0.693025129871688 1 1
0.764782089224872 0.720763843659116 1 1
0.848636045290704 0.760169071710217 1 1
0.908785734749425 0.803156728256324 1 1
0.54161505002607 0.499804807622708 1 1
0.268430251819252 0.242876642595159 0 0
0.751760037537314 0.646137885578673 1 1
0.672632763940231 0.551622372129407 1 1
0.994156105632386 0.896416562642743 1 1
0.754599827358887 0.711617006920938 1 1
0.744504668767995 0.669464038451608 1 1
0.716901966720561 0.63856140677472 1 1
0.578943135970438 0.521431488975446 1 1
0.776024927914393 0.677881519828908 1 1
1.28618417920409 1.13249819328965 1 1
0.67229558392697 0.627786829971374 1 1
0.810502616359991 0.750516597030865 1 1
0.523044533542005 0.469875798405603 1 1
0.891085983991284 0.798346850923222 1 1
0.437749816707769 0.378916295623821 1 1
0.852498554175373 0.7647187762671 1 1
0.974824592256129 0.847371628228597 1 1
0.454379151677504 0.409285275184242 1 1
0.832933782333688 0.759640038318119 1 1
1.00071348100713 0.943526614383815 1 1
1.04701755743992 0.962974687915207 1 1
0.645246984476445 0.618439424798448 1 1
0.65592672214988 0.569128050677895 1 1
0.592675769750257 0.478283759785706 1 1
1.11740704167485 1.02395405922182 1 1
0.993401695818829 0.856030311131693 1 1
0.83583401488166 0.765281219616991 1 1
1.47543627099457 1.46167390130293 1 1
0.385820414261057 0.344239151330744 1 1
0.815432638938504 0.735158451117736 1 1
0.985925338787807 0.86724313823265 1 1
0.681948213745649 0.616210776668063 1 1
0.740234038227436 0.677709881152799 1 1
0.79259305640484 0.752652086049149 1 1
0.843163007451417 0.789065032501188 1 1
1.0085657036754 0.937813173377939 1 1
0.747426767989301 0.676700719449581 1 1
0.960981351057201 0.878135487680122 1 1
1.45585820005482 1.2998986861744 0 1
1.21845001980372 1.10125134142747 1 1
0.735602921409156 0.669740045820722 1 1
0.908608892183305 0.812468841950731 1 1
1.13122504255779 0.959084040544691 1 1
0.999163983154317 0.900006288168928 1 1
1.0448245532234 0.960322772445188 1 1
1.02749853192065 0.970228938962962 1 1
1.0165393171358 0.887664751698369 1 1
0.631747953129194 0.588830688439159 1 1
0.585065498039878 0.528554151619949 1 1
0.844127900404661 0.75548771058223 1 1
0.820266432541192 0.727200930639268 1 1
0.728592055298047 0.653914386929351 1 1
1.05009697872617 0.930163884699059 1 1
0.609740691341002 0.54829616926147 1 1
0.734300476974386 0.650693422698247 1 1
0.742009229058001 0.669160858763022 1 1
1.09986231367049 0.950929563711559 1 1
0.75590958578272 0.660999147827553 1 1
1.19434109698949 1.0858237689139 1 1
0.882025424324817 0.783795110391108 1 1
0.666864431343856 0.598782248690905 1 1
0.990405388522301 0.880403794963587 1 1
0.226220959983027 0.18277465361625 0 0
0.606246330559346 0.563589917147343 1 1
0.701533348418784 0.643792302938708 1 1
0.87615725931094 0.828561727445602 1 1
0.794198080669832 0.722168358941397 1 1
1.04367801244437 0.954965560281732 1 1
1.00083348345941 0.905080977038732 1 1
0.615006189698882 0.5972553987517 1 1
0.771490683522013 0.710013846746974 1 1
0.76688599747794 0.687892922243475 1 1
0.671905681662483 0.609887325021388 1 1
0.560695089701777 0.523678502217291 1 1
0.402763523566479 0.365383775038389 1 1
1.02834914026682 0.902840838414902 1 1
0.571874643849954 0.518586703621133 1 1
0.872125176581375 0.80126322923322 1 1
0.673924112945003 0.557695632003912 1 1
0.967995526665152 0.880886398067328 1 1
1.22075507055276 1.08471482034631 1 1
0.719993510585231 0.69195977338466 1 1
0.556635773657163 0.461681226873608 1 1
0.751495089635894 0.694415024889702 1 1
0.559991132332835 0.514257569693389 1 1
0.964747219027078 0.890309545002532 1 1
0.84119963473656 0.76621457620662 1 1
0.65471181218379 0.548580104518432 1 1
0.840362443821678 0.779875377020697 1 1
1.25357714294798 1.11949771022359 1 1
0.830998261091191 0.75175296264074 1 1
1.04816748335858 0.930437955637736 1 1
0.96199356157496 0.864902569895905 1 1
0.500141057890475 0.456759974331789 1 1
0.949967632678286 0.879863580239791 1 1
0.502197369457948 0.442195355672337 1 1
0.637723198436524 0.600670122008948 1 1
0.949258118464003 0.848352056919061 1 1
0.764192012816459 0.665665139065726 1 1
0.925373137953874 0.814282928350667 1 1
0.40551185157496 0.413894262171415 1 1
0.393025308070749 0.406311273274068 1 1
1.02436831835993 0.940419759371686 1 1
1.17224366731456 1.04845193192754 1 1
0.488941456471369 0.440549787420713 1 1
1.54388692402345 1.40021323355725 0 0
0.655227855799471 0.609602040163858 1 1
0.508234109281658 0.455231519399853 1 1
0.740907343889205 0.677440555930854 1 1
0.134150376153293 0.103971682461094 0 0
0.614281901969505 0.550288886762731 1 1
1.35209667549912 1.21892018508254 1 1
0.999913993328155 0.892901612444358 1 1
0.78974364256186 0.694959798838097 1 1
0.430346100573224 0.42195404193525 1 1
0.231223618639732 0.225281159779746 0 0
1.14756395569352 1.08617973642822 1 1
0.564678958907053 0.537382291148264 1 1
0.794331063369874 0.724465317217915 1 1
-0.00548060830737515 0.029229756693621 0 0
0.838044865308511 0.747208062336162 1 1
0.76571702708416 0.674702865697723 1 1
0.651808458803218 0.576514158415186 1 1
0.921122521459948 0.828216915974436 1 1
0.741856329636891 0.678896625015558 1 1
0.58848459079724 0.513993288693185 1 1
0.58843154920407 0.505646331793345 1 1
0.6411530622362 0.577219410350544 1 1
1.03907545812081 0.962716386226479 1 1
0.404870739458649 0.378105457343124 1 1
1.53777277530772 1.39961756177232 0 0
1.00793857592767 0.916087051818729 1 1
0.592790743311551 0.54290987539455 1 1
0.906467153716477 0.82573922778558 1 1
0.736925571670098 0.688488740536799 1 1
0.823284981666249 0.755736825045852 1 1
0.818293392533466 0.753835575996579 1 1
1.26737610485447 1.14356422875438 1 1
0.623706442949281 0.591276460357904 1 1
0.546422736817533 0.51710880439867 1 1
1.18412558345126 1.07360445724284 1 1
0.666119622399713 0.594702245746993 1 1
0.749332065539674 0.682031084371332 1 1
0.663396476664182 0.590878654377919 1 1
0.484213415310143 0.439844303801799 1 1
0.746871235191686 0.683965859585198 1 1
0.911111896969074 0.847763304908658 1 1
0.96198068624166 0.882732779424215 1 1
0.920488804008838 0.844886066965712 1 1
1.08616627893081 0.967372291012916 1 1
0.982902516132252 0.879819341904582 1 1
0.59861091138086 0.540428656243845 1 1
0.572540575551123 0.512381950404012 1 1
0.824366589160713 0.770476292915869 1 1
0.765614582406639 0.676029741328458 1 1
0.567494451681981 0.490529639170756 1 1
1.04369083938791 0.927346172859069 1 1
0.978273890162841 0.911321863378263 1 1
0.605002553470924 0.55428123499373 1 1
0.999819487681204 0.903724921732952 1 1
0.346841214203473 0.309784020226863 1 1
1.07175976475016 0.941728412600889 1 1
0.0648577385005627 0.0543261085787489 0 0
0.540220905997295 0.503858610609529 1 1
0.648741953604779 0.580050000486029 1 1
0.732613632652831 0.650676050252147 1 1
0.798587087493603 0.702508748159386 1 1
0.85407294360535 0.772539715511669 1 1
0.967635777122775 0.879155288857734 1 1
0.596612161112902 0.548345783387489 1 1
0.545297945575645 0.509389131257639 1 1
1.04654355149569 0.960350959738146 1 1
1.32694107235365 1.17251204306372 1 1
0.641916106441672 0.593159002605913 1 1
1.06241617690132 0.941894676062875 1 1
0.968108722904847 0.906198180111619 1 1
1.09866708686426 0.99199012465173 1 1
0.781867535088076 0.741711416667203 1 1
0.935183540726102 0.830959512601676 1 1
0.866970045457514 0.759403391205937 1 1
0.898551985352661 0.821218122993009 1 1
0.734114239984292 0.67886450104816 1 1
0.589239734499605 0.561886379436054 1 1
0.549498191562558 0.483120958889101 1 1
0.857630414902147 0.754107077529842 1 1
0.990535523696207 0.909024750422034 1 1
0.556237721420463 0.548636538145308 1 1
0.4201991580702 0.384424204866171 1 1
1.0136193154433 0.89511796986257 1 1
0.65422036151962 0.578970957967319 1 1
0.890309695829661 0.815225785147402 1 1
0.793794034418291 0.702536462267825 1 1
0.59978102610394 0.538542111558385 1 1
0.626405588627522 0.566866005913483 1 1
0.474162785108942 0.420133065531519 1 1
0.412523568168967 0.376938108733495 1 1
0.116611611104535 0.124393215409625 0 0
0.556503301633243 0.509526024541854 1 1
0.599712104175972 0.536195762208507 1 1
0.654463546322744 0.583666210363346 1 1
0.85740817169961 0.774987500955706 1 1
1.14117654492754 1.04261232033889 1 1
0.721713879688625 0.671835100230682 1 1
0.343698320523928 0.319200233895561 1 1
0.709442155517719 0.662510066964496 1 1
0.650387401239686 0.590289995424754 1 1
0.746225886308907 0.688783652793896 1 1
1.00524319327421 0.883900483646892 1 1
0.710573532418702 0.683783359931531 1 1
1.0709394154726 0.950168898300297 1 1
0.72142703684389 0.640866583292962 1 1
0.690267147241875 0.620820121282218 1 1
0.904323881705656 0.842542038039318 1 1
0.945635707109286 0.828380090615633 1 1
0.636280828832521 0.597973164896796 1 1
0.862794126009723 0.788790182900455 1 1
0.802084287374783 0.726210780557178 1 1
0.713229482876014 0.640575254419779 1 1
0.697004929254639 0.584704300736693 1 1
0.704821463418022 0.639813341743741 1 1
0.748555203077738 0.696346969564789 1 1
0.89358401390419 0.83820496645304 1 1
0.802157215180568 0.740373541561351 1 1
1.23643846941137 1.09330209746854 1 1
0.86560328080283 0.786737222741019 1 1
1.31782622885883 1.17097006773927 1 1
0.525192386877942 0.47785768129833 1 1
0.407830162498665 0.305022432331697 1 1
1.24743972551915 1.08823593835432 1 1
0.714583182351247 0.652083767876763 1 1
0.660629023222832 0.601477167520352 1 1
0.473045506377443 0.436394143459423 1 1
0.524252790955154 0.477412275360644 1 1
0.622915327200745 0.529419477204307 1 1
0.750473084092626 0.682824665022818 1 1
0.714809889768806 0.640922495521981 1 1
0.604633554615046 0.549383522893625 1 1
0.687042631024085 0.64412019494851 1 1
0.578578136929357 0.474100555592974 1 1
0.500453741650107 0.454956077704135 1 1
1.04649375150199 0.936746509099935 1 1
0.900604184553803 0.810231827043482 1 1
0.53845040570912 0.484216923022684 1 1
0.958367129674635 0.870225689791969 1 1
0.963653954324174 0.873375074627727 1 1
0.453248825452353 0.408503017583355 1 1
0.612800644825105 0.529290838815356 1 1
0.997345260367093 0.899588769579527 1 1
0.675129471199356 0.642333572206649 1 1
0.718005606287395 0.625036664486174 1 1
0.951722974031767 0.824141235854201 1 1
0.811177378489796 0.731172557732119 1 1
0.486833279241672 0.444846110736935 1 1
0.899382437187981 0.827429264244275 1 1
1.29277451842705 1.16287672792075 1 1
0.535901115556539 0.468947716395562 1 1
1.26688228322878 1.14904041336499 1 1
0.670017248276303 0.612736407163136 1 1
0.793379121204129 0.711357111003318 1 1
0.460982708541749 0.392471335339269 1 1
1.08840900425598 1.0042116210006 1 1
0.566434694668404 0.534405172163944 1 1
0.71646433310669 0.638452022235122 1 1
0.637497728350621 0.581756189102467 1 1
0.988493279129027 0.882958918768361 1 1
1.02931925291279 0.923473382217435 1 1
1.03327938003902 0.945533380187535 1 1
0.479614888961326 0.438877575675948 1 1
0.856196607970033 0.86734263285717 1 1
0.935321556076684 0.840571103853552 1 1
0.778588842530422 0.706045251483607 1 1
0.828899302714749 0.75048733642881 1 1
0.92058803890406 0.81782323081736 1 1
0.633592660058786 0.57341757932886 1 1
1.02763123683408 0.916937385155232 1 1
0.653746748986907 0.571904298911479 1 1
0.672641286432048 0.573731938218183 1 1
1.02799133608876 0.877744372308713 1 1
0.47905690666079 0.43150629287435 1 1
0.590165527046004 0.528754915405296 1 1
0.426833544600573 0.362496198820075 1 1
0.775379147088872 0.6988711283459 1 1
0.846675991826099 0.773141015047645 1 1
-0.00151449480242802 0.0608955420114339 0 0
0.503544255322334 0.47192247784943 1 1
0.532470545607049 0.491660175193576 1 1
0.438445406188861 0.3966044704364 1 1
0.719055268065944 0.6002806314044 1 1
0.80927089834818 0.714414010403135 1 1
0.686841671220757 0.62717625043872 1 1
1.18444918122939 1.07399700120945 1 1
0.811709771598054 0.731288757572249 1 1
1.07466220859778 0.994337030309236 1 1
0.679964964298295 0.597590337370436 1 1
0.609907604008259 0.549804749530212 1 1
1.17110822176398 1.02016332902585 1 1
0.505833416443711 0.449431412875514 1 1
1.15355563424185 1.05362274952186 1 1
0.570177175223006 0.514152171693269 1 1
0.434367817602783 0.421794280741881 1 1
0.719879888341354 0.671429865634032 1 1
1.05263950209806 0.949371129736459 1 1
0.86079424494968 0.768564638516691 1 1
0.371354744392986 0.357802266108704 1 1
1.19350764133547 1.05934148904774 1 1
0.661814296192119 0.573685203065699 1 1
0.438957263200622 0.398036481959922 1 1
0.663581875430573 0.562561325712706 1 1
1.06172313624026 0.975391986790973 1 1
0.484482122961053 0.429400381439154 1 1
0.549537946411416 0.509642134327258 1 1
0.76844029929892 0.669104500847013 1 1
1.08128275126991 0.978565175094636 1 1
1.09382262880851 0.975272349037364 1 1
0.968146477538291 0.831724451742099 1 1
0.38759810094803 0.371217796400228 1 1
0.719607599293558 0.66782470041483 1 1
0.209351731460035 0.194517475909278 0 0
0.492298669156373 0.445805701763277 1 1
0.758095079821206 0.698162700747614 1 1
1.11415328042581 1.02910662126478 1 1
0.136719693068257 0.125583457093748 0 0
0.549084730930523 0.502535084644444 1 1
0.490550075790097 0.438898872398193 1 1
1.03079626201899 0.923381714573975 1 1
0.783891326864069 0.673594930370052 1 1
0.972536558146398 0.893408259584339 1 1
0.512362721682271 0.458930131110771 1 1
0.584009419067552 0.535481330297033 1 1
0.9801102237165 0.919319021015777 1 1
0.917959571999291 0.72113258874277 1 1
0.82592060322983 0.787838543979916 1 1
0.307676159673866 0.265769139097516 0 0
1.04069164500764 0.962321722469191 1 1
1.10357234162785 0.971748781873179 1 1
0.766706369656217 0.677108931568016 1 1
0.751530779524901 0.643577297789328 1 1
1.25337925155022 1.10495864264118 1 1
0.815499602072153 0.732657385320213 1 1
1.27315616378363 1.13114133073247 1 1
0.628286759958452 0.522369793245549 1 1
0.983384649952131 0.851033285344108 1 1
1.03894610936831 0.919727474471288 1 1
1.45875264741862 1.32350772327615 1 1
0.634580578356018 0.573395520766842 1 1
0.325370745287253 0.302225163887462 1 0
0.689205589791841 0.616215265555579 1 1
0.948117191744169 0.841421736591718 1 1
0.933943467084295 0.848751252199481 1 1
0.486223426923897 0.466181840203342 1 1
0.590943971852279 0.544784847459468 1 1
0.849598054789188 0.738745944253035 1 1
0.810262839493437 0.844545710802133 1 1
0.510989922879251 0.450002214976598 1 1
0.878784107806882 0.78355039801164 1 1
0.606037569268512 0.567190517695224 1 1
0.684127370671172 0.638057886011672 1 1
0.375496680906382 0.314569176233309 1 0
0.719369228268055 0.632562455508844 1 1
0.751943442900126 0.663818362077002 1 1
0.870924992888882 0.796907371635468 1 1
0.878178621852331 0.753712565437602 1 1
0.568735908855579 0.47493584598757 1 1
0.752982490330991 0.695251846172391 1 1
0.492027812284953 0.419653178052983 1 1
1.01456434616748 0.887570273289248 1 1
0.56808593222179 0.509096407180551 1 1
0.276081570443282 0.242407147295851 0 0
0.922779231392252 0.782766005259006 1 1
0.819234138827645 0.719069593269682 1 1
0.602242433765805 0.505611567356025 1 1
0.493296398511488 0.423293869498121 1 1
0.4205511985882 0.41591838812067 1 1
0.634819379732344 0.578102067771848 1 1
0.582587489748341 0.530536346624706 1 1
0.744824397301874 0.663475064015762 1 1
0.763432329830197 0.701713729334046 1 1
0.36573514570046 0.366805224205241 1 1
0.689504929431634 0.62177936333042 1 1
0.820940845098577 0.753268827592561 1 1
0.989443535396872 0.857903094460154 1 1
0.468782655622179 0.427954741088616 1 1
1.16603890930046 1.0384650144693 1 1
0.957426352328455 0.840922557878592 1 1
0.875653744815917 0.775747817772336 1 1
0.891212992802609 0.780091271803547 1 1
0.601717196231919 0.601877802250008 1 1
0.487186218847491 0.433814959321064 1 1
0.402833901598917 0.36391985230779 1 1
0.729056541976853 0.625809137404635 1 1
0.726222092536593 0.652957413149667 1 1
0.679704755710479 0.632699980605008 1 1
0.631372468998093 0.582695829896334 1 1
0.831649067260727 0.755983086976255 1 1
0.878378595609487 0.79471907353171 1 1
0.877263122669616 0.799331087488954 1 1
0.914205671329714 0.841323185726559 1 1
1.25244217829027 1.16110116516561 1 1
1.29032876532342 1.21042483282684 1 1
0.709895387393742 0.630767608157738 1 1
0.724021243723727 0.668260098342484 1 1
0.74125064660917 0.664535921956386 1 1
0.49217505739155 0.41772748285782 1 1
0.723947813590956 0.631254174948688 1 1
0.913570936464527 0.7786255631513 1 1
0.554010698595388 0.52213128425882 1 1
0.998993378074026 0.974243921667273 1 1
0.787451612701993 0.703726854604613 1 1
0.414925280315315 0.376874373825425 1 1
0.780209808714489 0.72181655241696 1 1
0.916744588356598 0.860586911751911 1 1
0.564107495128791 0.48376328987301 1 1
0.523800310529829 0.475925890952956 1 1
0.74042955399798 0.696718107184087 1 1
0.556567944873409 0.505438912454096 1 1
0.593561574270496 0.511721452490905 1 1
0.977180312482373 0.845009825729117 1 1
0.917684914366136 0.817576035264295 1 1
1.03417080040462 0.947250565952462 1 1
1.05790999767556 1.05038929521174 1 1
0.485887427597278 0.417779048915217 1 1
1.06330572233621 0.957614835493444 1 1
1.0199586252624 0.927446678411303 1 1
1.33010081228651 1.11126493510598 1 1
0.21752244299796 0.20175754876698 1 0
0.511745247399944 0.488903051867879 1 1
0.772599106925142 0.618837977058114 1 1
0.616785414578617 0.62526585177071 1 1
0.831365833919538 0.750925136131622 1 1
0.723174082716361 0.64624347601888 1 1
1.02225480062225 0.877369599424263 1 1
0.856472943290516 0.753532258265496 1 1
0.944224302334901 0.834384304879125 1 1
0.533330971713865 0.481700028468369 1 1
0.778225646460259 0.68618222563195 1 1
0.896132640756281 0.835644352979121 1 1
1.08818078354494 0.984560401543161 1 1
0.360098463115766 0.338940059662866 1 0
0.659249625482469 0.58218207124754 1 1
0.590652601123239 0.525640488493095 1 1
0.708108516978015 0.633676995911336 1 1
0.530105516742611 0.50084468414784 1 1
0.40156877266372 0.397352095175404 1 1
0.93505632246314 0.86601499984389 1 1
0.847867616025839 0.748768318559993 1 1
0.460033262039918 0.416518561852599 1 1
0.611336014850462 0.596989346008618 1 1
0.686699660888094 0.592208481147172 1 1
0.779266093475347 0.701756325480697 1 1
0.675288353392329 0.59246154668627 1 1
0.86069864359154 0.773868506387546 1 1
1.03132976912475 0.941823561093719 1 1
0.874014272007366 0.772276662911962 1 1
0.495436285353661 0.472019152427678 1 1
0.680826918697718 0.630981549108298 1 1
0.497237761299206 0.476004793163884 1 1
1.048202164221 0.939322529144784 1 1
1.02947464426072 0.92646029548541 1 1
0.548279464145155 0.506278341895803 1 1
0.522998192434242 0.471236754081041 1 1
0.832344551437535 0.743584803730187 1 1
0.903297876560452 0.781404898232035 1 1
0.957769863575245 0.917092767811561 1 1
0.838431968612326 0.752614111298189 1 1
0.858571446491854 0.839385985556803 1 1
0.749421884575304 0.663126374300771 1 1
0.678646122722635 0.612769022073435 1 1
0.422643005079608 0.404264334259084 1 1
0.254780059401976 0.219840578938756 0 0
0.884060049722882 0.771403937840764 1 1
0.717402167288767 0.655449535349358 1 1
0.685940825844534 0.630887287934635 1 1
0.807958654978035 0.791976516465092 1 1
0.805197401884663 0.763756213494432 1 1
0.908840553169035 0.794546556692213 1 1
1.14729566585193 1.04994997617176 1 1
0.840612555904548 0.760942948732365 1 1
1.09342885538943 1.03421573012064 1 1
0.749201284963011 0.723985714863996 1 1
0.797629632546697 0.732635696344362 1 1
0.547299641889003 0.502782744030464 1 1
0.638111869195806 0.575638118051777 1 1
1.05967420174504 0.925146594282986 1 1
0.574517407590709 0.557400473590753 1 1
0.55347829902954 0.484249016015925 1 1
1.02671217096081 0.948038394928587 1 1
0.487399883342272 0.385183947735635 1 1
0.759105327966358 0.714424526617942 1 1
0.968834029293918 0.897317309693184 1 1
1.03992478256813 0.968964198136188 1 1
0.69121697795976 0.662106379145601 1 1
1.10758483799666 0.979952520447508 1 1
0.739540592076023 0.680208830307759 1 1
1.27062510688407 1.15140312177871 1 1
1.10662665731033 0.980601089839802 1 1
0.902320883488047 0.801754495919795 1 1
0.326695378716873 0.283167713972783 1 0
0.846654511024152 0.761060982988739 1 1
0.539715063119391 0.477653119051613 1 1
0.845763351354529 0.79083304868481 1 1
0.611809981094597 0.574221599203214 1 1
0.870466535455395 0.791498810050327 1 1
0.529932404201412 0.504199881537678 1 1
0.988935291508603 0.870302855014944 1 1
0.861519567486975 0.748484169964813 1 1
1.01345141115764 0.913773941795119 1 1
0.636247268781376 0.577964357456354 1 1
0.629033446223995 0.591654515253323 1 1
0.772135265148703 0.689851278687379 1 1
1.07098094328409 0.954021474385851 1 1
0.635873185980368 0.577609590023628 1 1
0.475888597570953 0.428214912974445 1 1
0.661636987125431 0.630210903917162 1 1
0.729187354603113 0.698055109849841 1 1
0.301665783852799 0.257712334813881 0 0
1.42354546908266 1.27822739283765 1 1
0.157879610992676 0.121238442171448 0 0
0.758873571864358 0.670034411205339 1 1
0.813060416007355 0.741626871496446 1 1
1.00413743702148 0.9202720025555 1 1
0.820778407940731 0.760157554463563 1 1
1.13490881753162 1.01298908087044 1 1
0.592747551631154 0.543924978507609 1 1
0.791229208094257 0.701836619329625 1 1
1.38415499989389 1.26956708067206 1 1
1.0296923854977 0.917126514191471 1 1
0.735170116646278 0.704179502640716 1 1
0.990662224234142 0.899921420341289 1 1
0.414292232717637 0.36214290948193 1 1
0.472071537827333 0.412784159156096 1 1
0.917377840309675 0.823817119930402 1 1
1.10688919125515 0.981108863980246 1 1
0.989703217312676 0.897412494012671 1 1
1.13464775314485 1.02963830503763 1 1
0.904865614520333 0.832125715331586 1 1
0.618277435411114 0.562538660588472 1 1
1.05081297663758 0.963454312217923 1 1
0.857305266426516 0.69786253713621 1 1
0.945658397601753 0.864499560696604 1 1
1.10005975942615 1.01697093592104 1 1
0.657676049802545 0.620385746473045 1 1
0.633585382499522 0.582390193618941 1 1
0.704395526955147 0.67299935055336 1 1
0.762442749203477 0.688071439279788 1 1
0.662214537164591 0.58729123752492 1 1
0.88745285358255 0.803047296119804 1 1
0.452029025067105 0.419536130628593 1 1
0.713165612853636 0.619614000413724 1 1
0.76373611773756 0.72176102484369 1 1
0.899341781724962 0.768729034702645 1 1
0.566477987849943 0.502462702513325 1 1
1.09013566105249 0.976396078044569 1 1
0.839327929771891 0.797020380118385 1 1
0.516727040885817 0.448079467173864 1 1
0.518964454844656 0.453844503740862 1 1
1.30067204559518 1.18380432380996 1 1
0.807449535721311 0.741246311721058 1 1
0.606782518553852 0.535079685224231 1 1
0.563761808317467 0.535535234838767 1 1
0.693585441555144 0.634834946272757 1 1
0.770972528122425 0.702012163620513 1 1
0.611039662618071 0.555595265287858 1 1
0.849581370422995 0.756001505461101 1 1
1.13211629323282 0.969964214308004 1 1
1.00907435271329 0.897788751723367 1 1
0.753330167327157 0.73243575614148 1 1
0.281166718110532 0.248276258611779 0 0
0.729510904091467 0.675884567401099 1 1
0.698227240400596 0.622941032845597 1 1
0.80920947188697 0.6989308841534 1 1
0.678881445829857 0.623088776824738 1 1
1.05568379560545 0.946578166631086 1 1
1.03673216361219 0.955391212916119 1 1
0.837804624265906 0.743774865717383 1 1
0.64184331089927 0.577434432147184 1 1
1.22155112627551 1.08418932923421 1 1
0.903249721100715 0.817533258651919 1 1
0.624104757285751 0.580958046305597 1 1
0.701659429228202 0.635598243022976 1 1
1.04810360421257 0.962386453769029 1 1
0.523896631208735 0.483282288713982 1 1
0.819021948608036 0.760616056415267 1 1
0.893393216413631 0.787908821645813 1 1
1.05289256286334 0.938608551800526 1 1
0.774339298296221 0.701798443359564 1 1
0.874041901024846 0.777341691059593 1 1
0.863784492272345 0.807580532182434 1 1
1.20969655458093 1.09035470910277 1 1
0.85225579289034 0.749099587242562 1 1
0.502128197046419 0.442271384240546 1 1
0.735899957768451 0.685674409478521 1 1
0.823976869915576 0.727215687696019 1 1
0.778876209059409 0.652116000359034 1 1
0.768717629259644 0.717464748970527 1 1
0.709104974018509 0.643882418754696 1 1
1.10382100486186 1.00997497741681 1 1
0.719795402015858 0.645323833765092 1 1
1.19590950381526 1.05373732368531 1 1
0.615182741815665 0.582436665640851 1 1
0.432031369932625 0.385439171909117 1 1
0.340743626668936 0.302633314661687 0 0
0.831568444171329 0.772392255225228 1 1
1.02115906104059 0.886161511632555 1 1
0.572455544676003 0.520075430012791 1 1
1.08625740935865 0.975050981815657 1 1
1.08843691626388 0.991948468410743 1 1
0.916215641028307 0.806718512801846 1 1
0.925871194798954 0.814374723401431 1 1
0.744287430109035 0.693081332519497 1 1
0.802553711787585 0.717129322243176 1 1
0.716517984798478 0.642189323040777 1 1
1.25089100506663 1.09453344565903 1 1
0.988171841321514 0.893905828019828 1 1
0.901580479369184 0.809680198592369 1 1
0.55327535386111 0.493047661206599 1 1
0.853916991649167 0.754819384701508 1 1
0.891821243677989 0.808904878894234 1 1
0.77343689801981 0.722763063099106 1 1
0.723936451778407 0.653754265997565 1 1
0.536079409486205 0.471483420295937 1 1
1.0831588726159 0.973796281045567 1 1
0.566479988697577 0.522750801835959 1 1
0.957512610476078 0.887721703468717 1 1
0.978972669710262 0.920717567731288 1 1
0.867470662108118 0.811278203823205 1 1
1.56987715194269 1.41146740130494 0 0
0.836933149127319 0.740563140125543 1 1
1.56271875562599 1.4028448866509 0 0
1.02586280375561 0.916686463311132 1 1
0.699534649691353 0.599125501513043 1 1
0.365623612551875 0.309227512191167 1 0
0.935004138762165 0.860418194663073 1 1
0.488822303662459 0.442170293596184 1 1
0.615644340461987 0.546826486442574 1 1
0.910738255361313 0.764601023975156 1 1
1.48166812426639 1.29478997448565 0 1
0.0400395389178441 0.0593378559254947 0 0
0.434637278461577 0.380418808076719 1 1
0.48645561350814 0.462705774312291 1 1
0.701726462185636 0.64014265431405 1 1
0.822344436935456 0.739016307321223 1 1
1.23507412639468 1.10775336234194 1 1
0.501155495716801 0.460133978727298 1 1
0.92946262610078 0.845772402553253 1 1
0.904559642263081 0.800345666987922 1 1
1.13015315565905 0.99455838269976 1 1
0.926898097470991 0.803714178017715 1 1
0.704616208844807 0.632430463802028 1 1
0.407451150976828 0.38075606619473 1 1
0.692144515669425 0.630195070145581 1 1
0.677365138324954 0.583823052107605 1 1
0.597162399188302 0.497237207420139 1 1
0.777860846004061 0.689910218056286 1 1
0.69278283509694 0.662178325147447 1 1
0.264960943286091 0.235836927876883 0 0
0.361779601184333 0.343099383962766 1 1
0.549087809511024 0.51947131060659 1 1
0.416164597637651 0.371213485017329 1 1
0.927096748993662 0.847237205135755 1 1
0.682335073683425 0.631014833177782 1 1
0.565736696444435 0.518959110487253 1 1
0.734345382779597 0.71712282221047 1 1
0.859336900580463 0.749147688797116 1 1
0.613958830565776 0.558984052363463 1 1
0.843831688281392 0.800912813846081 1 1
1.07693914903543 0.95470796024833 1 1
0.294383072037457 0.219431881461112 1 0
0.636068347240566 0.578004309892755 1 1
0.793090336026464 0.711933731942915 1 1
1.11536620361911 1.01442546179531 1 1
0.752212281919255 0.690039503460696 1 1
1.15667687709439 1.08776761602009 1 1
0.710814681201963 0.628986868638313 1 1
0.839489102015107 0.764470577336104 1 1
0.588757714685327 0.512431445724382 1 1
0.987943468476777 0.887755672991864 1 1
1.17077196685526 1.06262061437757 1 1
0.47527304743933 0.470372682523375 1 1
0.822115247391867 0.758123514569621 1 1
0.467024710345244 0.448157965954967 1 1
0.573975668087745 0.534256007147598 1 1
0.482543292520781 0.432665555535219 1 1
0.627384722750805 0.54334114438132 1 1
0.993052187005176 0.921749401680138 1 1
0.963542663585504 0.858832815866042 1 1
1.08707342383531 1.00452397601318 1 1
1.14109843942738 1.03456167848555 1 1
0.982967806444225 0.888661112814362 1 1
0.808275214012622 0.75533551626863 1 1
0.793603265186022 0.769362238873032 1 1
0.842678083221796 0.769284289931023 1 1
1.42388374832359 1.32446970573494 1 1
0.765325575248993 0.684874885545724 1 1
0.807156838838376 0.703911965668479 1 1
0.852405179694442 0.765865211117606 1 1
0.337412103076343 0.308340483594234 1 0
1.22310218381742 1.07504712607553 1 1
0.896940531635685 0.807482673518372 1 1
0.699758140914107 0.62533779767856 1 1
0.788776606056171 0.724465727951831 1 1
0.402358390698552 0.355730404522403 1 1
1.15774027849205 1.05039821888517 1 1
0.615540985584405 0.541394654601509 1 1
0.742694318139299 0.66160739952655 1 1
0.411828136606231 0.362774195734737 1 1
0.853789290310317 0.776564549172409 1 1
0.726985333199306 0.712961690664389 1 1
0.644633844351997 0.601754376302206 1 1
0.589257737057788 0.550028987631207 1 1
1.23345929011656 1.10252745201644 1 1
0.703622797307005 0.657647004659617 1 1
0.636252497633208 0.579843277921084 1 1
0.738061433015332 0.712586796326628 1 1
0.544143588173833 0.489375027039525 1 1
0.968071708652499 0.885100116010339 1 1
0.78126697944859 0.697192411844469 1 1
1.10317409862132 1.00876549199134 1 1
0.993516494467617 0.828644394809108 1 1
0.599884274027259 0.526650955325504 1 1
0.994292622329271 0.871891090115226 1 1
0.990090186267744 0.900094766059615 1 1
0.418749023802302 0.402174526375415 1 1
0.64311608175141 0.556954378193302 1 1
0.69420396179272 0.629487634368442 1 1
0.662328282999853 0.598566057860552 1 1
0.875560734376977 0.808005391011359 1 1
0.756852037692524 0.677558392710656 1 1
1.01549677510518 0.944369334965277 1 1
0.31377161932013 0.269846209377049 0 0
0.854633346811164 0.789898072746725 1 1
0.741712905225246 0.618812480013762 1 1
0.617573631772617 0.54352939127248 1 1
0.487806245243998 0.475153550387809 1 1
0.400379797517537 0.360664888726675 1 1
1.0786622691081 0.968913692819544 1 1
0.947490423424193 0.864155040811308 1 1
0.903715959393092 0.810983582223021 1 1
0.650438182716015 0.573602116566296 1 1
0.683946362348034 0.62316728435453 1 1
0.445861684490908 0.46707829774956 1 1
1.07084897024313 1.062537798116 1 1
0.691347874025219 0.628732006247106 1 1
1.04957865977734 0.960185986114086 1 1
0.916434923482148 0.825894908486191 1 1
0.911866188008674 0.847843715846809 1 1
0.863947256875629 0.783452274149623 1 1
0.77158951516574 0.69588872444099 1 1
0.776643144350418 0.686686395998377 1 1
0.675382183729489 0.599439495058132 1 1
0.722257889033132 0.66493876921123 1 1
0.835876512070856 0.735637029560374 1 1
0.724867150783343 0.648595377633219 1 1
0.873282716482248 0.818261722445242 1 1
1.07006859182104 0.96540279589928 1 1
0.745108033586839 0.67345600613253 1 1
0.610711056809133 0.5535493236266 1 1
0.810283664063 0.709778146938833 1 1
0.186238257278418 0.196514455282874 1 1
0.605627434435506 0.517341090560769 1 1
0.964616600124412 0.861296585641277 1 1
0.54476107738927 0.505805988983833 1 1
0.831953499889185 0.728219794168837 1 1
1.33270120032178 1.16665045144167 1 1
0.658564400886189 0.558685977793055 1 1
0.413238526861394 0.396961987916336 1 1
0.749274079904858 0.666981081725533 1 1
0.734402451512912 0.639661802023168 1 1
0.614718929970918 0.530532642352582 1 1
0.650946193638973 0.595371107491433 1 1
0.844226736822059 0.761410995771765 1 1
0.588868871406392 0.525133311795071 1 1
1.00345336608219 0.918892709970022 1 1
0.596778109892677 0.518802389920992 1 1
0.550621859208564 0.502767003698193 1 1
0.967548295428341 0.878652782350483 1 1
0.832528932811215 0.749368107593856 1 1
1.08592686243506 0.976559817107062 1 1
0.204086264528278 0.166474976302021 0 0
0.502191845826062 0.405012742139123 1 1
1.268210142606 1.14980143991722 1 1
0.535037715735322 0.506367949835141 1 1
0.149178831581772 0.227090282294221 1 1
0.178110500056779 0.162096459034279 0 0
1.06001705052174 0.944843580120009 1 1
1.16326261503575 1.06462788553466 1 1
0.616373788833101 0.568683297432716 1 1
1.1566778644584 1.01368467333708 1 1
1.05326325978739 0.959630566910459 1 1
0.564155082548026 0.534134901519997 1 1
0.911719726947398 0.815436588282583 1 1
0.496503597828143 0.451707088797528 1 1
1.1166619692095 1.00787820778631 1 1
0.635796013228914 0.580765140196686 1 1
0.509237251609522 0.479249654989983 1 1
0.598951145521783 0.550538582061447 1 1
0.721229400225567 0.575892311338588 1 1
0.993467006411045 0.866775727916594 1 1
0.677554140509329 0.618919764334468 1 1
0.586014313937301 0.564123543498864 1 1
0.945869177206283 0.863835998233369 1 1
0.765915034804204 0.735298235370829 1 1
0.683676651218301 0.627120148561726 1 1
0.778695327098905 0.717265332867343 1 1
0.769365920622926 0.675670340634384 1 1
0.624215461793098 0.57552365534498 1 1
0.610280106608459 0.571581554321607 1 1
0.558015452044177 0.4978775948353 1 1
0.574684699055929 0.546531449002886 1 1
0.660912262678798 0.663833173974605 1 1
0.852989548015613 0.761315560143886 1 1
0.717987735659983 0.674811740685735 1 1
0.86804007235615 0.785251568526513 1 1
0.983819390088303 0.878885298869756 1 1
0.951866962102646 0.866253443796963 1 1
0.591869689458974 0.522465779289983 1 1
0.706601773714278 0.641186551253389 1 1
0.959639512915238 0.84958039881619 1 1
0.758842324709275 0.666717042599488 1 1
1.2438247182382 1.13298826130664 1 1
0.331422651190169 0.349367810876375 1 1
1.05078292443841 0.934729583463065 1 1
0.768704334832329 0.700360091380844 1 1
0.88424851726943 0.827143694347141 1 1
0.621334074116205 0.600335480052022 1 1
0.799714517992623 0.681428751135341 1 1
0.730172341440839 0.684504429221392 1 1
0.943472897169721 0.849897402409197 1 1
0.560122577788028 0.529395331764606 1 1
1.19220478484024 1.04387881887399 1 1
0.693886426066167 0.589575094924788 1 1
0.536134700987278 0.509898757352105 1 1
1.01121789074009 0.92342513054014 1 1
1.01429529927809 0.917729909407953 1 1
0.640359980229756 0.593938882140089 1 1
0.730927943314563 0.680386242448089 1 1
0.645208121071212 0.59327048951813 1 1
0.89504733469736 0.842060140709448 1 1
0.74692334360175 0.669113096565418 1 1
0.918166737597591 0.924985880685857 1 1
0.274946876049106 0.228410016031165 0 0
0.859855771877996 0.7525020084622 1 1
0.266174458074334 0.223503994835404 0 0
1.20048914993971 1.06473726229395 1 1
0.824987650168524 0.755552070133144 1 1
0.296037038694687 0.267205504692345 1 0
1.05907602664217 0.947422810807099 1 1
0.35766550586795 0.316183689901536 1 1
0.815812593235769 0.669435039805439 1 1
1.14661557964504 1.04693787633973 1 1
1.13399212674531 1.00718700452325 1 1
1.58137426654984 1.49286158212845 1 1
0.432201993491822 0.364523965671352 1 1
0.761007465161664 0.686675858965488 1 1
0.944158496056459 0.87028696104817 1 1
0.504469351137269 0.460933099331596 1 1
0.839067760989114 0.738731919194808 1 1
0.697517050916918 0.636796719182098 1 1
0.48751739981666 0.490219520976836 1 1
0.921166052641525 0.806577538027539 1 1
0.494511884761915 0.447102125927281 1 1
0.394958550687921 0.352631971569374 1 1
1.11749797555508 1.02436035124754 1 1
0.827514600113558 0.711469272967632 1 1
0.940690941608872 0.870520408487393 1 1
0.577043235250556 0.505198666957004 1 1
0.844694420970599 0.776742607519056 1 1
0.583025209403329 0.543533788565474 1 1
0.762499403517124 0.709808735955742 1 1
1.42181893489237 1.31460915688655 0 0
0.60537408494757 0.542081558936946 1 1
1.21290808479303 1.13950173619508 1 1
0.708406241595017 0.652423188147661 1 1
0.708066382565849 0.673829277190444 1 1
0.995943895448894 0.89345085487812 1 1
0.673150875558659 0.580422582489493 1 1
1.09443167759893 0.949549256395026 1 1
0.552609488306392 0.575364513273153 1 1
1.01257002032705 0.910916176697079 1 1
0.860840980226834 0.789437519388943 1 1
0.889451841272427 0.83827197478938 1 1
0.778728040423438 0.673234763617627 1 1
0.654082665125652 0.595526932138683 1 1
0.787118168371628 0.699132662823469 1 1
0.647234726995413 0.610739245113186 1 1
0.680027422054862 0.614263638504384 1 1
0.900872071684935 0.819009793966025 1 1
0.817415206710519 0.705058082989498 1 1
0.498575095516145 0.458937307077775 1 1
0.443987480851302 0.398717658135435 1 1
0.101562339891675 0.109709380006938 0 0
0.595525222500728 0.5135696532697 1 1
1.05405062505751 0.9413572702238 1 1
1.41154792859944 1.25389471585907 0 1
0.430373127402423 0.369926993562741 1 1
0.791788183907022 0.713874362713758 1 1
0.670185126679444 0.610990509632214 1 1
0.949747024444643 0.8211216126587 1 1
0.912862534707008 0.82420987769039 1 1
0.546563042967141 0.491705381612388 1 1
0.70053659669578 0.643605476861326 1 1
0.458499012282279 0.417500178830024 1 1
0.722938591344521 0.630191316997023 1 1
0.853309491097543 0.789806964073347 1 1
0.763106919551397 0.687756898763225 1 1
1.09672173312562 0.980780580700586 1 1
0.778178065825643 0.710882681527989 1 1
0.592542151317825 0.530819592016629 1 1
0.77944617583402 0.706730318527935 1 1
0.637493784461236 0.56315729257106 1 1
0.635336894596172 0.576908217552682 1 1
0.882535807012268 0.809039057432799 1 1
1.4133975866913 1.283074917374 0 1
0.879303565202274 0.793961487789667 1 1
0.721250002653879 0.674930000289977 1 1
0.385977593383075 0.342160539023698 1 1
0.195987617074615 0.168213169122614 0 0
0.668889712514029 0.601118380684317 1 1
0.847540410894604 0.799536030736832 1 1
0.648270728877045 0.596222955188829 1 1
0.626768508559714 0.581454607104479 1 1
0.789170323332168 0.711860091959145 1 1
0.777194800407412 0.681911915329188 1 1
0.74519381179849 0.680886403843405 1 1
0.606422393932079 0.570610760923651 1 1
1.16680178092612 1.0318335555915 1 1
1.0910830830601 0.968975069182327 1 1
0.807891246402446 0.711943545068729 1 1
0.879757619638795 0.800109721421954 1 1
0.783348154866461 0.690847225202458 1 1
0.616017333410637 0.535453940162989 1 1
0.773272755568864 0.705124207198447 1 1
0.86895398899315 0.782356804676287 1 1
0.830814080682191 0.749957199303283 1 1
0.541171994364599 0.487865308066021 1 1
1.05131903870841 0.928339246769907 1 1
0.829058212240977 0.741332932786967 1 1
0.665262145291214 0.60667137778462 1 1
0.591661032647656 0.530187764788984 1 1
0.743489486644584 0.684308564628023 1 1
0.715101764136936 0.618799424263435 1 1
0.749234904646831 0.693871957725746 1 1
0.82572137595188 0.729008201813064 1 1
0.815666144290125 0.741059659963818 1 1
0.783805412077343 0.671292608383305 1 1
0.388478675734212 0.317041838261093 1 1
0.867268586953793 0.792007587853745 1 1
0.802488349009327 0.726521552124172 1 1
0.505537047703226 0.463994021763944 1 1
0.706563452530697 0.624327099513903 1 1
0.647262629560166 0.622499413232459 1 1
0.729570122108648 0.702247995798975 1 1
0.487847348957191 0.445402605887388 1 1
0.96713473054909 0.911287437718475 1 1
0.727642280899957 0.645854406801865 1 1
0.64754872652112 0.575309655498997 1 1
0.946803247550744 0.858015060904611 1 1
0.491030185696178 0.439453380519544 1 1
0.707003323164899 0.639780251921383 1 1
0.850464839035495 0.746930967992899 1 1
0.241848820258152 0.235826254684126 0 0
0.795975339514713 0.739215136221129 1 1
1.21178557585834 1.07753854155848 1 1
0.490055928240864 0.441602529054091 1 1
0.688363783747482 0.615065795835846 1 1
0.913615211220146 0.826422199647971 1 1
0.689929516804285 0.580017284583084 1 1
0.239078865236318 0.217768033337229 0 0
0.518559941523482 0.476572348179729 1 1
0.735338894514732 0.668240582338353 1 1
0.906125058580785 0.811393423831003 1 1
0.726128992031989 0.655990992738608 1 1
0.884080105303244 0.801250201265432 1 1
0.632276938701676 0.589850227675172 1 1
0.877920585696418 0.819885134096602 1 1
0.297263669193022 0.272189166561687 0 0
0.628995456454905 0.578164278548247 1 1
1.0437969776881 0.948965923086502 1 1
0.719935256058275 0.653575849017938 1 1
0.894655821390264 0.8085907850395 1 1
0.799406032494199 0.708668209266293 1 1
1.08381019274333 0.975493489942038 1 1
0.680443616988419 0.605108337375168 1 1
1.45515981582655 1.29099309299126 1 1
0.991725894705363 0.88634858446865 1 1
1.04190166218004 0.910144984186893 1 1
1.00755513364632 0.89152493978332 1 1
1.10673981242821 1.00143894223384 1 1
0.308601192647484 0.296119099865298 1 0
1.03356471189409 0.929187464195661 1 1
0.296281992869197 0.276730191417474 0 0
0.904661771191893 0.820160658843337 1 1
0.707472173876313 0.622537261949868 1 1
0.733183879913608 0.639557755161937 1 1
0.646200892635388 0.592248776437786 1 1
0.836397480951624 0.722942925735389 1 1
0.748914263053509 0.672688195444888 1 1
1.05601706860474 0.95882709713488 1 1
0.938407303551976 0.870538837720671 1 1
0.559180996572115 0.503490467795923 1 1
0.671538658858306 0.600942373613404 1 1
0.915575850272312 0.816364969039406 1 1
0.490372779967326 0.460742994063868 1 1
0.673530225389971 0.599184381267261 1 1
0.43260437261209 0.373748897370203 1 1
0.748501756243785 0.683917778474871 1 1
0.878217016875704 0.801267866717101 1 1
0.851141133673149 0.773756490709352 1 1
0.69709848616553 0.655773214780044 1 1
1.08864551906828 0.946202431902666 1 1
0.825171528074197 0.770250138764335 1 1
0.804605611826302 0.697492376819782 1 1
0.466988888482048 0.442846441835379 1 1
0.71525274899144 0.673054492734441 1 1
0.820221887853096 0.735034526636959 1 1
0.54316963746134 0.468841658169656 1 1
0.608111337700348 0.523076964460186 1 1
0.337592256946477 0.304990804313078 1 0
0.773405825060599 0.711315060516743 1 1
1.44545927833605 1.3449057646338 1 1
1.26282177689987 1.13218176943447 1 1
0.631581647049298 0.57290777508447 1 1
0.725059735662958 0.65545545537148 1 1
0.828327063227547 0.765707778935657 1 1
1.04863313567587 0.929034458354877 1 1
0.624818080107906 0.552004347086563 1 1
0.714620069909027 0.669901361949693 1 1
0.96920572860016 0.86736428397651 1 1
0.931463002953627 0.832434066369579 1 1
0.959837962899098 0.891577921999485 1 1
0.823685964103661 0.790462350920156 1 1
0.484574866650206 0.43144119740809 1 1
1.34828724981101 1.22232373657437 1 1
0.791582429368597 0.692563619527872 1 1
1.27175661645283 1.13187298509807 1 1
1.20762949268292 1.06927289688556 1 1
0.820261889743197 0.72947675020678 1 1
0.230055397273795 0.241849786344998 1 1
0.889134930970545 0.830565059140783 1 1
0.926261788663761 0.875638782869806 1 1
0.724106062047012 0.596418299598634 1 1
0.864435270969745 0.795995301354271 1 1
0.540087767264446 0.473547004663841 1 1
0.661884984796774 0.58209794438269 1 1
0.588303692324539 0.566222957298253 1 1
0.883087109343995 0.793828237377377 1 1
1.1115274140946 0.996822320356615 1 1
0.608070294181211 0.550164625400083 1 1
0.937493351256628 0.874716522009468 1 1
0.938853325756157 0.834886279532455 1 1
0.301186756354608 0.265531768618718 1 0
1.02166888468834 0.928788192874931 1 1
0.492467456667749 0.444466932427592 1 1
0.883051395635823 0.783838442435048 1 1
0.564606702639154 0.514631203513978 1 1
0.505979735222282 0.477086841422688 1 1
1.02398698822526 0.92445264458092 1 1
0.791030990089302 0.676806991007097 1 1
0.961097263469842 0.850798329365397 1 1
0.911369186116231 0.805231597659845 1 1
0.560777349146361 0.518725148665983 1 1
0.92958265660845 0.845214983899253 1 1
0.892133091604363 0.827320679293368 1 1
0.729824608685558 0.631712534371552 1 1
0.417482544264614 0.410906536399885 1 1
0.307233733356017 0.292645044152562 1 0
0.517036698966308 0.44659301784192 1 1
0.788849272867086 0.708251131242284 1 1
1.13074135685882 1.01553899565996 1 1
0.716898760954732 0.646451305671288 1 1
0.895998983291492 0.805788412101787 1 1
1.04267367833729 0.925908553408461 1 1
0.937153793331963 0.870276925177045 1 1
0.788911855571946 0.725326000045184 1 1
0.503394363826427 0.459058680802058 1 1
0.891454095675539 0.812526125764655 1 1
0.655532252167202 0.688165354856942 1 1
0.923620394685398 0.829029531096508 1 1
0.808850746709909 0.718195955164611 1 1
0.564085536511996 0.490347149807317 1 1
0.776883958553611 0.713713344850861 1 1
1.21129724821881 1.12543319600278 1 1
0.920071483713582 0.846304742797061 1 1
0.763508832364584 0.663389620084815 1 1
0.85398345401446 0.798322316398937 1 1
0.877912814976157 0.80175265613366 1 1
0.57568228940645 0.547840129551553 1 1
0.818842295104009 0.779923531386199 1 1
0.704847130474891 0.629850148019375 1 1
1.33366534700447 1.23719157631674 1 1
0.777080053644379 0.703635240901003 1 1
0.880353364648102 0.798912615707963 1 1
1.1151081866374 1.0663422678122 1 1
1.14118036551424 0.994525822627245 1 1
0.72808690675324 0.633690523341026 1 1
0.594112226233163 0.561098324575621 1 1
0.578716568161187 0.524514736123476 1 1
0.50789146181676 0.48091621344068 1 1
1.00042129780974 0.950726592825948 1 1
0.851290916937227 0.742497228724821 1 1
0.856720787342075 0.799378424838631 1 1
1.18327257042507 1.08899850536672 1 1
0.379331830845105 0.345675619439619 1 1
0.783753168784215 0.696408351192826 1 1
1.0367764197724 0.925762379274613 1 1
0.673625565915972 0.605381371483481 1 1
0.377134064004138 0.323765103809068 1 1
1.01786507947809 0.937667000927546 1 1
0.491249137431162 0.442385965081047 1 1
1.1087934309779 0.994888620972418 1 1
0.972164541147703 0.927463541687472 1 1
0.822597630962591 0.744357857436188 1 1
0.459180504695157 0.431545941114227 1 1
0.698909427851686 0.652076364837584 1 1
0.948393691991565 0.833041189294172 1 1
1.00941468464205 0.959718153272971 1 1
0.35910515269509 0.349519180547661 1 0
0.687087607414322 0.608146047856282 1 1
0.728902777978975 0.609338257834927 1 1
1.17724262340179 1.04291902919947 1 1
1.00021611387695 0.900445385626486 1 1
1.0209570704332 0.925954167700218 1 1
0.99923857207184 0.905480246259539 1 1
1.10724881040956 1.02805255788426 1 1
0.891927118348947 0.804306665673578 1 1
0.681370896259894 0.621339536034714 1 1
1.31259043167452 1.14519522670871 1 1
0.64413941816341 0.609897607202821 1 1
0.981423673569873 0.858559726606054 1 1
0.831144409497443 0.773473769333187 1 1
1.05306238676979 0.943742130577529 1 1
0.773793873810678 0.683642225336395 1 1
0.760063436627921 0.659248505609232 1 1
0.907445065982305 0.826017795199897 1 1
0.21062166211417 0.219422455160701 1 1
0.669175646000371 0.593579256853669 1 1
0.568989852045535 0.517703528938203 1 1
0.651679672921063 0.627462601768799 1 1
0.709340169034707 0.60428484060172 1 1
0.495744979704469 0.445065780374672 1 1
0.573654362680172 0.512759253521268 1 1
0.745547020614759 0.658683428958086 1 1
0.773336041317165 0.709894359733155 1 1
0.587616392038219 0.563759007928871 1 1
0.623170490724703 0.535934797762029 1 1
0.873865489295701 0.797228509420719 1 1
0.976464057314764 0.902385934330718 1 1
0.848966974714416 0.815797552018777 1 1
0.71046185455689 0.628987574733117 1 1
0.447346736289735 0.416918046077932 1 1
0.689712997582138 0.628657374186905 1 1
0.667868823052117 0.573960427368452 1 1
0.639226934371307 0.509873412011738 1 1
1.0465049020375 0.920491910256153 1 1
1.06053035688958 0.979254675855676 1 1
0.904774788553166 0.821294076199196 1 1
1.05755307340964 0.97390664454069 1 1
0.585742357433043 0.530435826563277 1 1
0.53375984858136 0.49879069449689 1 1
0.994736363886571 0.776492555647018 1 1
0.511042248010072 0.478396969288775 1 1
0.301960487525127 0.272661499900431 0 0
0.735325608822477 0.657104472564305 1 1
0.632381982103177 0.603164281310223 1 1
0.641547669857728 0.601756539724296 1 1
0.631838587404738 0.578727723639711 1 1
1.02199198591006 0.910359716216084 1 1
0.749317188779691 0.661612378071166 1 1
0.622484604901314 0.589983845194041 1 1
0.697112234962921 0.645241328741355 1 1
0.690275035019561 0.633035577766401 1 1
0.484958423354165 0.42936190008468 1 1
0.64046677761938 0.626110464920765 1 1
1.15079356049017 1.01259761463742 1 1
1.18850267770166 1.04145250018945 1 1
0.843820000942211 0.766897846512275 1 1
0.51546684169461 0.467565574659459 1 1
0.0903514439281228 0.096318076715621 0 0
0.756647666272281 0.680078546755373 1 1
0.963717593134872 0.86761087036691 1 1
0.515256483269473 0.445387344414171 1 1
0.807253499404354 0.729724198137967 1 1
0.347537949426609 0.311360667152291 1 0
0.729111829439976 0.689119075895176 1 1
1.00198260435488 0.92101228112717 1 1
0.926242427494273 0.833339831371771 1 1
0.508159050819543 0.483060206671095 1 1
0.768459851827243 0.680305867938522 1 1
0.098586565899027 0.104067971820435 0 0
0.966911173808918 0.866055564798717 1 1
1.0044566453062 0.914929649242193 1 1
1.15842378013314 1.04608496098292 1 1
0.630569056757085 0.546519198869434 1 1
0.753035362535288 0.704590428496676 1 1
0.783081096368815 0.708303389691816 1 1
0.551390437216872 0.533837307879139 1 1
0.761121729709796 0.688535634900041 1 1
0.834870452966168 0.746543081879122 1 1
1.09813255029356 0.976776690496806 1 1
0.686386303848671 0.614059344965908 1 1
1.00072887508781 0.92557781329272 1 1
0.803429650452227 0.735661707368284 1 1
0.719823266243134 0.644815441423845 1 1
0.433259258253082 0.409620238443537 1 1
0.618012483350839 0.54039950888706 1 1
0.804138458258491 0.733722403323901 1 1
0.657436342123937 0.60966988664458 1 1
0.964679083872011 0.840966602526732 1 1
0.954831358404748 0.855781115212489 1 1
0.764917782707095 0.694509098215782 1 1
1.16734342621008 1.06629268063467 1 1
0.894113689976592 0.826778097614278 1 1
1.33862281154095 1.16621749509851 1 1
0.79287141402076 0.712561547429139 1 1
0.608046631148212 0.578859405968937 1 1
0.471586102947597 0.436864794694077 1 1
0.655981698213535 0.579649597391003 1 1
0.972130205618613 0.881680936295926 1 1
0.56420951509081 0.498916873898612 1 1
1.10583332914603 1.03246532211894 1 1
0.282871213857253 0.274857085141247 0 0
0.701051890811466 0.618826433370568 1 1
0.901608800984479 0.841529324680009 1 1
0.709758624819063 0.637511207856374 1 1
0.786186322484674 0.709717245946273 1 1
0.626876578308112 0.539244707810144 1 1
0.90832016092472 0.837325910308107 1 1
0.67952276575045 0.615484976562938 1 1
0.939812901015104 0.831617130132053 1 1
0.792242720595286 0.71253852983901 1 1
0.603022729728861 0.571161842082977 1 1
0.607689870159654 0.53650819348726 1 1
0.750699127886565 0.659595169782989 1 1
0.851521166837139 0.801161016703953 1 1
0.733348553752435 0.675083707526117 1 1
0.50556108696971 0.437998107056743 1 1
0.653330201153892 0.580669801980928 1 1
0.941922277615732 0.836199807537801 1 1
0.403976317924033 0.347440758920244 1 1
0.759742285072916 0.674524747380593 1 1
0.75342456564142 0.681755847391324 1 1
0.849254568280034 0.727389659543314 1 1
0.7115536317901 0.642868179181091 1 1
0.48581415797587 0.44683206413974 1 1
0.721757285093473 0.666184971993389 1 1
0.556472737980451 0.46511576205543 1 1
0.732548019044334 0.686998534124483 1 1
0.880901652393531 0.811762054599262 1 1
0.658720893974766 0.583255586960101 1 1
1.31647057026855 1.17491194479921 1 1
0.411058944717436 0.368028835014493 1 1
1.12537457615193 0.99412863292404 1 1
1.40141236616106 1.20237594849811 1 1
1.61440882112255 1.40915305396978 0 0
0.795163231237425 0.743512246396429 1 1
0.671980967671611 0.589004437623007 1 1
0.794287628899511 0.754449697326953 1 1
0.84503920384605 0.738076541252015 1 1
0.725777786882221 0.685851627358312 1 1
0.628151197681665 0.603378128900804 1 1
0.572457214597195 0.515993166496073 1 1
0.615455481993623 0.577067670763737 1 1
0.467308871773785 0.412149459735311 1 1
0.685608058363189 0.618082622384481 1 1
0.584186180668085 0.575066556221261 1 1
0.832867357581843 0.766761513223198 1 1
1.15658645639501 1.03466861103122 1 1
0.836498704569274 0.753283563022006 1 1
1.05557057807475 0.95500257599548 1 1
0.791335836535307 0.691898180234432 1 1
0.883544674302376 0.782640737620426 1 1
1.1335859882976 1.02698053477042 1 1
0.841513861951419 0.747890834785634 1 1
1.20953728803718 1.08233479195855 1 1
0.887183947349407 0.807250191089844 1 1
0.755313406305291 0.661799185933523 1 1
0.676780505243154 0.606425229207761 1 1
0.608027305114578 0.547614400151497 1 1
1.8265944870133 1.65655372154986 0 0
0.677294702152934 0.619882059278624 1 1
0.529623764283913 0.453008655953368 1 1
0.507038620492579 0.452487648224216 1 1
0.660902305850267 0.603514997021608 1 1
0.823982084291948 0.787091585545883 1 1
0.454080482738751 0.435720181902862 1 1
0.533404826017282 0.435900801668718 1 1
0.668248324172757 0.585877643593618 1 1
0.309389038355614 0.238732877427537 0 0
1.02658887423432 0.924560067287216 1 1
1.13329093522987 1.01884551861319 1 1
0.781505666686611 0.693358120735286 1 1
0.959711154033466 0.84409621221907 1 1
0.794641961682121 0.700327338754334 1 1
0.818466404454612 0.738350219346898 1 1
0.965127874333763 0.864824999018493 1 1
0.590842676372513 0.543922120922507 1 1
0.868225957845992 0.793225232536048 1 1
0.813330873058396 0.731538182829122 1 1
0.651634624662865 0.568136098794595 1 1
0.568703353512168 0.516044203563811 1 1
0.430263224846931 0.390597256959347 1 1
0.448755497635267 0.43492575631106 1 1
0.625123166215787 0.582014533205852 1 1
0.772153493213401 0.694509433009288 1 1
0.865355390037859 0.77636265491191 1 1
1.00179586535436 0.979197956675105 1 1
0.656471109962033 0.567376970587977 1 1
0.851505421045963 0.745709274102639 1 1
0.283902599359377 0.251844367062509 1 1
0.973111838317905 0.861016258614 1 1
0.93809099392688 0.857148464943569 1 1
0.717760012074091 0.703994429172341 1 1
0.709067414129516 0.652144490559997 1 1
0.711736780175956 0.671506246728679 1 1
0.698867502982754 0.639718659605185 1 1
0.954283588045406 0.895099321306696 1 1
0.374630766518413 0.352095501239151 1 1
0.313266258644118 0.27606862263129 0 0
0.899312629969741 0.811584114869631 1 1
0.875148850029113 0.795191396711694 1 1
0.969751608665548 0.882035032365115 1 1
0.707243806644248 0.63789988045405 1 1
0.649061019722905 0.593393613999821 1 1
0.652722383745726 0.560695266742293 1 1
0.646342419027361 0.582091946034316 1 1
1.14780458963444 0.989194830427253 1 1
0.70218119923969 0.649113059056604 1 1
0.627190883616384 0.551499933393973 1 1
0.474691464025211 0.420947129287795 1 1
1.094224487686 0.95178910845682 1 1
0.932909190358648 0.893478201048426 1 1
0.632633149197156 0.676717770247031 1 1
0.808212507771869 0.719047181695029 1 1
0.831846419637674 0.724466774100663 1 1
1.50100021667177 1.36339127999198 0 0
1.28589265347988 1.15703595257108 1 1
0.130578817432856 0.113800827689528 0 0
0.758964198406885 0.707049390898622 1 1
1.03053402002693 0.95018251445206 1 1
0.434626547588762 0.402330675052216 1 1
0.180137150915298 0.170465721479703 0 0
0.497017064996243 0.464934543548516 1 1
0.973261928779668 0.850937777737549 1 1
0.600356516884568 0.537495300833475 1 1
0.763761933687878 0.647781135057397 1 1
1.21958404117692 1.0987225243375 1 1
0.851118723146388 0.759907059518705 1 1
0.883091152455373 0.791399701593706 1 1
0.828164608003195 0.775675561168198 1 1
0.358561087677397 0.327889216697384 1 0
0.973638804683372 0.845914931521614 1 1
0.7737468647377 0.708482522404795 1 1
0.811615290286983 0.716443283764506 1 1
0.326633943050556 0.284559256042718 0 0
0.34275864987819 0.318256780528445 1 0
0.95955008315542 0.84426735292569 1 1
0.628678458204315 0.557287680657229 1 1
1.13424151406455 1.0193378689758 1 1
1.18608147041437 1.06318757159942 1 1
0.837940347570728 0.760453229375648 1 1
0.653588848272494 0.588985972582547 1 1
0.909979580907929 0.794944120942264 1 1
0.97697796051293 0.863883861872039 1 1
0.691002195976253 0.643428224469747 1 1
0.978399626375048 0.868294056309722 1 1
0.853582622163409 0.802912884648681 1 1
0.787049857200767 0.699799449112217 1 1
0.483327236272359 0.483073684152264 1 1
0.576451581631843 0.492028796331862 1 1
1.10914715617831 0.991867643877461 1 1
1.03201836007474 0.894773675881274 1 1
0.296822028368661 0.27774026396317 1 0
0.940438340611175 0.830316356536444 1 1
0.907607235198864 0.845008712117293 1 1
0.875500734589333 0.818171088033954 1 1
0.9801435708125 0.896695646005392 1 1
0.803170191145048 0.727009703834518 1 1
0.821766497912238 0.742277547459232 1 1
0.992496642883445 0.94003514858149 1 1
0.419958816171678 0.404134665371599 1 1
1.10360635113104 0.975282123410527 1 1
0.600353484205634 0.540790634718029 1 1
0.440449002307959 0.413143627013909 1 1
0.703512858084128 0.644113592032528 1 1
0.526349289798602 0.46287468178959 1 1
1.40750199099657 1.25989617560352 1 1
0.927512042341529 0.829933406565597 1 1
0.702681193109943 0.681511904103525 1 1
1.04721550772983 0.922392646051402 1 1
0.682106625024905 0.610721717593308 1 1
0.794121074140381 0.714830427111509 1 1
1.10843231579151 1.01336789936572 1 1
0.701827126029731 0.621072158082178 1 1
0.634481345154105 0.576015967761608 1 1
1.00544424106282 0.905759419328839 1 1
0.702898877855558 0.641559601365898 1 1
0.595359194298367 0.540063798638639 1 1
0.190097364903531 0.120779404377996 0 0
0.974878049801992 0.868308106129339 1 1
0.720593357411447 0.657135010454094 1 1
0.786185088384499 0.721830602064382 1 1
0.551809073506598 0.524857870239833 1 1
0.653333198802911 0.566966635297246 1 1
1.12629670540563 1.08390660082714 1 1
0.568816002966626 0.522808823384387 1 1
0.654987223890603 0.614440490286233 1 1
0.569880457877296 0.550784847946725 1 1
0.947219080124607 0.821514451831278 1 1
0.785322890343912 0.711126089752361 1 1
0.795885738300192 0.715107505030848 1 1
0.84548722984191 0.784949932857296 1 1
0.559537375583278 0.491023664401039 1 1
1.10441524236847 1.00025404681689 1 1
1.12214399920213 0.999233573316109 1 1
0.677696280763233 0.604248104671867 1 1
1.12005012215813 1.06347073886965 1 1
0.854194971553604 0.793888442519971 1 1
0.598019786932424 0.548789947997701 1 1
0.846876788532232 0.764372989129602 1 1
0.739139578857779 0.665716909756566 1 1
0.895154784550553 0.812237206128697 1 1
0.246841402437052 0.231237547643683 1 0
0.70252307062196 0.646237829744736 1 1
0.678375789329994 0.632521687781783 1 1
1.20068388178964 1.11539425449861 1 1
0.5702018967923 0.518239044666554 1 1
0.878936316575971 0.779759857388844 1 1
0.749764040620846 0.677406072244534 1 1
0.692377658486851 0.630969515369578 1 1
1.08928102301873 0.957425140545662 1 1
0.754618501403745 0.695871191063471 1 1
0.565373667967454 0.502575621356869 1 1
0.575205766948942 0.518455642713224 1 1
0.388415667306719 0.320280747953118 1 1
0.809364679011308 0.745580563198347 1 1
1.13141844007274 1.04198753378217 1 1
0.743262711627837 0.665653044677366 1 1
0.66672696720264 0.566890693036726 1 1
1.06446845117355 0.98264766835537 1 1
0.96990207082306 0.883811011026495 1 1
1.22640147533295 1.10797341051601 1 1
1.24845599661002 1.13258740925383 1 1
0.623416938012404 0.573716302420631 1 1
0.82925875040428 0.734508243163958 1 1
0.777041624184322 0.70646845813832 1 1
0.615216450125899 0.554455771345452 1 1
0.608393482289715 0.507586341707704 1 1
0.738808214074847 0.665515023169246 1 1
0.993524656067107 0.902856391964208 1 1
0.503342966348052 0.48388729576341 1 1
0.85238468749803 0.76339523780163 1 1
1.24857665449977 1.15077723722112 1 1
0.334424549515657 0.299221326325398 1 0
0.891902201868872 0.805805023644012 1 1
0.922984660363504 0.836018497328638 1 1
0.191785013761055 0.182246015326747 0 0
0.792771042302253 0.734773659454377 1 1
0.812732010521906 0.713385137454386 1 1
0.517605132841616 0.481989363422179 1 1
1.10565181366756 1.03128715085507 1 1
0.804342319580742 0.77512492115907 1 1
0.866919299077238 0.778834074757916 1 1
0.977180424168325 0.872228831006726 1 1
0.774266304738848 0.729188330597579 1 1
0.734261078919681 0.67288382862968 1 1
0.314277951466158 0.252482315045881 1 0
0.953946721554 0.842205275665559 1 1
0.907035089006771 0.793324954611744 1 1
0.722842116616742 0.650453329755659 1 1
0.620359092731845 0.510853602278395 1 1
1.07710324737674 0.948913838111227 1 1
0.638123094819182 0.605462070836843 1 1
0.560348614299029 0.466284246425118 1 1
0.636269912602192 0.580981802870125 1 1
0.372259324015884 0.333160696042153 1 1
0.749485542170696 0.689269502488753 1 1
0.681145791439541 0.617900938790485 1 1
0.999347044276123 0.91426709567972 1 1
0.920489101358987 0.804700664146929 1 1
0.949540409903765 0.879641382473957 1 1
0.499699282380925 0.439731897394389 1 1
1.07487111706189 0.943009915322607 1 1
1.05614986983302 0.989188484296816 1 1
0.941691795007903 0.822800002012679 1 1
0.623916846751134 0.560254671201498 1 1
0.895068463848532 0.802540447967646 1 1
0.916696485355597 0.802864851025539 1 1
0.880898118800742 0.780029255999889 1 1
0.719326334302533 0.645924945141917 1 1
1.2176942711447 1.08555285560855 1 1
0.52110016024572 0.479469487769534 1 1
0.896288709730354 0.875268284536002 1 1
1.04757995177651 0.947507334982281 1 1
0.862050384847491 0.798275282095555 1 1
0.903906481925304 0.844894140254291 1 1
0.668265954222281 0.592943246221304 1 1
0.656906265046869 0.606450917454972 1 1
0.940279701503396 0.90108014629478 1 1
1.04492383660227 0.938879790553332 1 1
0.512321923470513 0.474703026083432 1 1
0.47375330153776 0.445237449529525 1 1
1.23029139154668 1.1432522434839 1 1
0.824753107234185 0.763989521414003 1 1
0.669870095548782 0.63039644145944 1 1
1.20320719436838 1.17074259231241 1 1
0.894903646495171 0.788573648599952 1 1
0.197645786039514 0.164915864778272 0 0
0.653047252032778 0.582273527821461 1 1
0.135011844056917 0.0862470235921561 0 0
0.596491730110281 0.520503523426746 1 1
0.535063115445174 0.492212128155115 1 1
0.519819283769141 0.480903753232115 1 1
1.07974213846657 0.959685121898107 1 1
0.518605567959682 0.473032583566554 1 1
0.896272266118366 0.820645161473666 1 1
0.851978994791482 0.743730038477153 1 1
1.22593692589049 1.10059577315606 1 1
0.956535046939904 0.877553887814029 1 1
0.696092232782558 0.64574317509472 1 1
0.507905997197213 0.441467185598793 1 1
1.06610120339587 0.958733124162723 1 1
0.835094583686491 0.738333701876087 1 1
1.06854432832428 0.962153526014897 1 1
0.659910131356506 0.591760600639791 1 1
0.713848515379427 0.6747536599416 1 1
0.631478733440583 0.601527612619397 1 1
0.901474297279565 0.841444056348129 1 1
0.9242735501385 0.858188193481571 1 1
1.14091841135032 1.02480125552519 1 1
0.560690607367025 0.518982452848454 1 1
0.686031441368112 0.686895484531765 1 1
0.871970620282259 0.801512612434524 1 1
0.74382675468104 0.638664620295994 1 1
1.04565050947436 0.962739434579629 1 1
0.796664390799418 0.727970960352672 1 1
0.756594376030635 0.684329443079913 1 1
0.287078821109009 0.253802324289511 0 0
0.598827750670529 0.577522158336627 1 1
0.513406405226593 0.450757497618705 1 1
0.885739350447788 0.797228727444759 1 1
0.578634389837497 0.52772451065349 1 1
0.797184487602792 0.71326829480931 1 1
0.90129818008017 0.843192326567909 1 1
0.514526533870547 0.470238348243344 1 1
0.676168586951804 0.601475528335701 1 1
0.543709974023381 0.470526327809262 1 1
1.08631995883117 0.979028399353695 1 1
0.901895021385028 0.819861293928856 1 1
0.954079342187942 0.862027875776107 1 1
0.80693646476984 0.765288776922562 1 1
0.252892963817404 0.246248512475833 1 0
0.539262254455436 0.502269021241267 1 1
0.822347649518156 0.732145922026334 1 1
1.13401428381717 1.02698536231173 1 1
0.644045307910806 0.603591148626983 1 1
0.841480396455364 0.767897388413839 1 1
0.34086703157974 0.30231942511901 1 0
0.483120841414188 0.453193607655249 1 1
1.08440210142802 1.01837574278067 1 1
0.386010608810097 0.351469064143382 1 1
0.39211978051234 0.368255500689322 1 1
0.879039354398897 0.77734409766074 1 1
1.18651974154276 1.03140093323739 1 1
0.414803565833901 0.394262016930675 1 1
0.619526437456526 0.552700340422334 1 1
0.947351247698492 0.879834279623676 1 1
0.9577424247641 0.873329501239901 1 1
0.559219161801914 0.500409553632869 1 1
0.613064466186526 0.574465492400829 1 1
0.791677119033846 0.674598019892468 1 1
0.714261443806683 0.649032933932363 1 1
0.542205273052008 0.467783034546488 1 1
0.858498797628105 0.800873070869985 1 1
0.862544601518817 0.897247316146883 1 1
0.9217970125383 0.840927008110974 1 1
0.5200966175868 0.47807165937136 1 1
1.08708291651628 1.00045235830328 1 1
0.736857902310473 0.670373332819953 1 1
0.901257132171563 0.821504950350784 1 1
0.638668904328968 0.597738405539498 1 1
1.27888096876984 1.11058757117686 1 1
0.519602880232265 0.455553371902372 1 1
0.798020601107053 0.744499715060436 1 1
0.769948427287359 0.714677509688898 1 1
0.494846113586672 0.420839452924298 1 1
0.55926975584145 0.52863406297575 1 1
0.429137837605209 0.395415067561095 1 1
0.65898722910703 0.594197384324692 1 1
0.945717045045504 0.824386728348903 1 1
0.435397120330529 0.39454857828401 1 1
0.802662231823566 0.733322420292756 1 1
0.571713413918199 0.525547207054831 1 1
0.916388305890843 0.812654458172794 1 1
0.741990512142498 0.68644370877538 1 1
1.02371135765775 0.934532017884245 1 1
0.729645927447217 0.66418727618965 1 1
0.542325446687721 0.486104411588806 1 1
0.410713371087922 0.427630351044157 1 1
0.751916393620936 0.686416324451153 1 1
1.06712011446352 0.96035162778509 1 1
0.82565426684265 0.755737737895259 1 1
0.717213973012112 0.635302096252812 1 1
1.13023733894541 0.995210250207115 1 1
1.48257237984578 1.30326583965947 0 1
0.850545763664473 0.763410659490671 1 1
0.618698308621079 0.566753799552331 1 1
0.75862428184401 0.726925472891663 1 1
0.75135327940706 0.698108290531198 1 1
0.911378312970005 0.817205033239148 1 1
0.764651786250968 0.694888695544233 1 1
0.768810934075503 0.678616836823452 1 1
1.05558888554934 0.939889121982017 1 1
0.608336208304438 0.5256900873741 1 1
0.55179777617093 0.484350738476959 1 1
0.765200725628614 0.667965465807946 1 1
0.674744669903121 0.593590831884932 1 1
0.787146247910884 0.688457478515095 1 1
0.647873843055406 0.591364256901289 1 1
1.08248671096532 0.845667093094564 1 1
0.440245715631938 0.370963494530206 1 1
0.821847437942988 0.75974557914476 1 1
0.801556218356621 0.743345871537325 1 1
1.16304976172574 1.04121167477557 1 1
0.92922195881525 0.832958561852988 1 1
1.02711069289305 0.93002053906648 1 1
0.567737945598539 0.625786300316568 1 1
0.651094292384254 0.581431782889407 1 1
0.676555026291853 0.612719691133748 1 1
0.80842185356598 0.732152525029901 1 1
0.800022045240233 0.719129233431861 1 1
0.48002398631031 0.403456622760592 1 1
0.585074082163504 0.532562454622476 1 1
1.0262225274 0.929268142161207 1 1
0.87350204768667 0.764847208645503 1 1
0.878397764383978 0.782577350459181 1 1
0.481907106102373 0.415684803269091 1 1
0.539643842052938 0.480195974453847 1 1
0.373909601465425 0.306238364270985 1 1
1.13092127748383 1.01827297512659 1 1
0.33183598856788 0.284601534326172 0 0
1.08943232053484 1.12837365030695 1 1
0.644954317638918 0.563595284954221 1 1
1.03421880448999 0.92633303504688 1 1
0.882237039606151 0.808346579750787 1 1
0.990387939110654 0.958965079381465 1 1
0.623105639930443 0.56421474026666 1 1
0.340545511426846 0.300062582172401 1 0
0.692440079185974 0.642099247292157 1 1
1.11042418390775 0.982565555751324 1 1
1.00390514216605 0.90970646222981 1 1
0.768645101181387 0.753264401672117 1 1
0.630940281358004 0.58849949016747 1 1
0.783552226887565 0.70147175366462 1 1
0.375469591019862 0.371947419211106 1 1
1.66294805289834 1.45652993701624 1 1
0.884591863193083 0.836198456165564 1 1
0.851752549329457 0.760004206334939 1 1
0.522982872458335 0.457417994204899 1 1
0.749816754938604 0.686190522737852 1 1
0.758068303752002 0.715749562960044 1 1
0.916081441082329 0.827084104933105 1 1
0.430871304787959 0.401029292749211 1 1
0.872270402820776 0.784275637483261 1 1
1.0228202529207 0.92244729385478 1 1
0.699579123650912 0.615210739449968 1 1
0.809106210087597 0.755921185916409 1 1
0.680933045585868 0.610147853855247 1 1
0.858068469806747 0.765177603431073 1 1
0.49766234414537 0.432367003382926 1 1
0.885056954968382 0.802802577889391 1 1
0.783878036691676 0.726121327010587 1 1
0.590166128461712 0.570607359413906 1 1
0.749159988248915 0.671714749946134 1 1
0.514242615172906 0.496739243329924 1 1
0.813045300246615 0.746063325337885 1 1
1.07419845057447 0.969940253070851 1 1
0.600771046661889 0.562140389720676 1 1
0.76320483508883 0.648844381627034 1 1
0.823736984498371 0.726634562891593 1 1
0.682388208873946 0.605872947781685 1 1
0.399764381946962 0.33349370822303 1 1
0.932917393815351 0.860185243627688 1 1
1.03335558253532 0.930935023870027 1 1
0.986683121125493 0.862965838346857 1 1
0.603497472056975 0.526250579693229 1 1
0.833339675797459 0.715073317160093 1 1
0.469791451956468 0.374563055266194 1 1
0.840116412452912 0.718601075898838 1 1
0.650016221195101 0.563503905359101 1 1
0.577665615917086 0.500774265229928 1 1
1.06480284986453 0.946276870220521 1 1
0.985734029320515 0.876224460461497 1 1
1.0304293899363 0.876541527751455 1 1
0.895201970913656 0.815271375266198 1 1
0.987039822356396 0.881420673643098 1 1
0.20545200740549 0.191908511339126 0 0
0.914422747980856 0.806609888798984 1 1
1.01921763515634 0.90723023323675 1 1
0.571232578185913 0.516449791065988 1 1
1.40280825519953 1.23753831930054 0 1
0.71924223563844 0.617207592668798 1 1
0.868882635248081 0.779472267941116 1 1
1.02874671532998 0.920507392767375 1 1
0.580753593451007 0.543026600299739 1 1
0.638624463019235 0.5824674995141 1 1
0.742757265092735 0.686125095789673 1 1
0.0791784457558318 0.12981209771443 0 0
0.964920691310508 0.864570930146864 1 1
0.858067944055417 0.783702950567224 1 1
1.02269350794351 0.91694564211841 1 1
0.701742619990318 0.629398377687523 1 1
0.652840580426618 0.600722634745533 1 1
0.699778651608298 0.609529194552258 1 1
0.657360432432584 0.621678104705809 1 1
0.948862158175352 0.886081751536518 1 1
0.676689933166112 0.654245960824085 1 1
0.754133377549104 0.66838892677552 1 1
0.194561729292441 0.18581047970146 0 0
0.983947807184402 0.988415962279212 1 1
0.753577215233406 0.716399773793332 1 1
0.642732397375204 0.577278163579061 1 1
0.372083158421069 0.329516632816134 1 1
1.12597449243555 1.01803379301177 1 1
0.686448768222098 0.614501386498687 1 1
0.861482145392275 0.756108176010175 1 1
0.543514489651794 0.476099731870154 1 1
0.973279358333839 0.854950892636935 1 1
1.03072309945199 0.933615253941041 1 1
0.907886753886312 0.819971430152307 1 1
1.11208557549299 0.972269320673622 1 1
1.15791700713251 1.00405076840653 1 1
0.724668773281487 0.675862432476584 1 1
0.735555707697454 0.64620345256865 1 1
0.953053660608158 0.857601024693193 1 1
1.18328202844759 1.07616569618967 1 1
1.00459798519275 0.9063799175648 1 1
0.883525463203671 0.816349788320155 1 1
0.773614713052517 0.663331331461631 1 1
0.658079216069763 0.612491943859319 1 1
0.786960864416467 0.698568014841126 1 1
0.811511895900421 0.749242830312324 1 1
0.943830179269165 0.853560343063301 1 1
0.595996488063844 0.529833582158902 1 1
0.710152825397893 0.623709550403267 1 1
0.798955284573442 0.733534246181136 1 1
0.56554193113697 0.49915538507202 1 1
0.818846206882713 0.740552316394298 1 1
0.273554284919787 0.229273492689252 0 0
0.450834608292264 0.42983693507147 1 1
0.961061261543821 0.873869885563412 1 1
0.801777120932946 0.709269383616035 1 1
0.854708969467161 0.779424434618897 1 1
0.582766118722941 0.518417249378514 1 1
0.812776921248757 0.745848677265344 1 1
0.872538913892649 0.790634901574136 1 1
0.900299955745683 0.826275391239469 1 1
1.10437020345678 0.970544180425568 1 1
0.928633229630759 0.813753523728484 1 1
0.606167392405806 0.542995166820449 1 1
0.744520840865711 0.678341638374909 1 1
0.516550547330109 0.496023664621053 1 1
1.07826870373752 0.954463276843869 1 1
0.615085271870057 0.568351822647057 1 1
0.770657835026877 0.697590361262356 1 1
0.492179853872886 0.43895103227014 1 1
1.43906120397212 1.29712696443654 1 1
0.71705402606909 0.645673655390944 1 1
0.605713867300587 0.527753372327316 1 1
0.470456164559721 0.447212960764518 1 1
1.02872158594836 0.930057340157968 1 1
1.29635206281388 1.21881871974645 1 1
0.745845405240322 0.667430526423777 1 1
1.02766101773661 0.889916766201614 1 1
1.30475375446235 1.30267821366006 1 1
0.830178497280235 0.760151048939507 1 1
0.903744864881769 0.820537057896057 1 1
0.506372848758029 0.461787798708741 1 1
1.22571347053019 1.05606133057937 1 1
0.747095058192863 0.661767361012226 1 1
0.846081280459461 0.783607499948157 1 1
1.03951743130501 0.964890123442187 1 1
0.647330002437189 0.589750874753993 1 1
0.598740504011858 0.526414364150447 1 1
0.96402766494644 0.833852768857096 1 1
0.776797013611755 0.682815101303689 1 1
1.02044985404422 0.938317345568786 1 1
1.06447920230073 0.962783790676702 1 1
0.878194721706995 0.744825856874713 1 1
0.88150889929114 0.841097120983756 1 1
1.10826935022606 0.971331715005538 1 1
0.733791056694291 0.676466172178195 1 1
0.936498853678462 0.861196226117244 1 1
0.895743107909085 0.814600842012812 1 1
0.512919991316775 0.377454333513381 1 1
0.60254620530148 0.54916688004892 1 1
0.606872704812691 0.52177306322463 1 1
0.327037347262823 0.321170013430313 1 1
0.718376347260451 0.63727524487879 1 1
0.873340722417858 0.780012444914675 1 1
0.885928405986177 0.80611327499065 1 1
0.912999820458591 0.797116862549496 1 1
0.872726238669762 0.797056163309535 1 1
0.69827626988305 0.64577102427718 1 1
0.729629581697508 0.683308494343158 1 1
0.881478435572775 0.829955524805443 1 1
0.391069658526893 0.354745774794196 1 1
0.839986607545217 0.758319457415856 1 1
0.916091637156674 0.838166837933204 1 1
0.471246850130119 0.442594900888894 1 1
0.44742068960617 0.38186796546508 1 1
0.596757724282219 0.546644268108696 1 1
0.780868908279918 0.684657720010719 1 1
0.941041093449881 0.883708874003091 1 1
0.518676428332603 0.475337101207344 1 1
0.929792502042861 0.852092824281648 1 1
1.01696900808228 0.927196232073862 1 1
0.711040861886042 0.684814179024764 1 1
0.914967761540136 0.854274290670857 1 1
0.648559573715655 0.577702603270218 1 1
1.25017842733324 1.17598202526758 1 1
1.30205732858942 1.14200775103791 1 1
0.429827085340405 0.390244045386686 1 1
0.885560166079593 0.815709316183189 1 1
0.779798684622221 0.714204168969364 1 1
0.635497763729619 0.570549817026968 1 1
0.82456040371522 0.741615533854382 1 1
0.781401978438273 0.751324174382957 1 1
0.530295115460469 0.500603232355865 1 1
0.928272784000893 0.813196355917768 1 1
0.616759260225519 0.557835122593378 1 1
0.633917312959395 0.560773789505937 1 1
0.439171867139595 0.393909357489162 1 1
0.837076663597397 0.757210371433924 1 1
0.55887592259827 0.517244302896758 1 1
0.754955881051494 0.672377077181036 1 1
0.455194289129843 0.418506136074724 1 1
1.04779146742223 0.953718389953935 1 1
1.03475997823175 0.920825457005555 1 1
0.674051145327318 0.601626893326471 1 1
0.312749535009981 0.288517978835233 0 0
0.783177811213762 0.708783454669785 1 1
0.400457933227895 0.382765250326226 1 1
0.709154110159206 0.649811722797585 1 1
0.772624626833678 0.714787950126207 1 1
0.944956178227054 0.873809167629745 1 1
0.848200633917877 0.795411912954401 1 1
0.763660062640037 0.680629305575019 1 1
0.26303784645778 0.277416554736874 1 1
1.07215793291842 0.963677309141321 1 1
0.659762576190899 0.61894344590359 1 1
0.866686917952011 0.759496874786627 1 1
0.996207116861645 0.897575553275933 1 1
0.999459505356757 0.908825401111765 1 1
0.80728774932233 0.747442249197677 1 1
0.841826718773413 0.782662636485127 1 1
0.444530513998747 0.404143957090058 1 1
0.738193167663148 0.67366504296122 1 1
0.652485610915569 0.598271466479823 1 1
0.655570862145462 0.613470801354696 1 1
0.895729350454345 0.801722280926941 1 1
0.844220980692956 0.76101902771439 1 1
0.737416698920469 0.587353190209588 1 1
0.948103838261166 0.858511957307357 1 1
0.654897364941537 0.588942533627262 1 1
1.31415854146096 1.1622100285503 1 1
0.64557221325242 0.570467941257531 1 1
1.22184175372235 1.14411010975993 1 1
0.780113936657125 0.721562536199859 1 1
1.18132275150719 1.02958794092418 1 1
0.894516040351535 0.79851461775924 1 1
0.891646584831505 0.822364308888706 1 1
0.625658875766691 0.578392942665221 1 1
0.387602538856152 0.32295685785231 1 1
0.753402177996095 0.693939588796266 1 1
0.921961010058891 0.822276967054211 1 1
0.781493231628742 0.696774188914638 1 1
0.934030460876425 0.831011097884555 1 1
0.6932550374797 0.637742548592451 1 1
0.465654470436991 0.428004404009327 1 1
0.728677407633504 0.683478036234432 1 1
0.820398137220835 0.796810305549495 1 1
0.591001356865956 0.536513483144085 1 1
0.781684530014493 0.688006938746592 1 1
0.566388323128809 0.535266596583627 1 1
0.265136575579384 0.251334712912672 0 0
0.837372474051224 0.767520104447653 1 1
0.971703405556527 0.87059420795581 1 1
0.863487854319854 0.895844234339654 1 1
0.707999186337857 0.61801005256697 1 1
0.972646231535226 0.863770401165088 1 1
0.729968266558977 0.676184921999076 1 1
0.947141860795566 0.887909052599054 1 1
0.978391884269585 0.884077846319874 1 1
0.85122817322703 0.780601609600968 1 1
0.8839781018533 0.798795045556596 1 1
1.06367419263923 0.94360197188177 1 1
1.14154851897018 1.05558221154591 1 1
1.05982892393197 0.944605814803787 1 1
0.638194374070986 0.574272582705344 1 1
0.639439094058195 0.558511481085773 1 1
1.26749780113508 1.08525698562115 1 1
0.622274277639825 0.593702656794443 1 1
0.354877449774708 0.291225852522438 1 0
0.994256233062935 0.902979874574649 1 1
0.511985446655056 0.477238250689699 1 1
0.483676372701467 0.44659762337945 1 1
0.642958720050311 0.559784527408433 1 1
0.897108356742356 0.809957846227047 1 1
0.712484439685668 0.653743847614033 1 1
0.969206579626348 0.872892765963096 1 1
0.840331053625084 0.759709818472761 1 1
0.65653666397806 0.568964214887134 1 1
0.73696964870063 0.644499405105382 1 1
0.836035850598117 0.743202678745255 1 1
0.691177344166605 0.584176941691882 1 1
0.489019109595406 0.468841397771512 1 1
0.993366981035514 0.877977361383858 1 1
0.794739533812196 0.728749045942462 1 1
0.998285881752041 0.894566566042325 1 1
0.570441680980412 0.521259769822954 1 1
0.780013492176167 0.709548593921751 1 1
1.29494066755408 1.16261483475264 1 1
0.305912608638709 0.265436816315357 0 0
0.66728914753869 0.641941218460408 1 1
0.875972762924741 0.806652948699674 1 1
1.00741881953345 0.902977018993154 1 1
0.867812705245295 0.795906318044067 1 1
1.14433082346896 1.03831107885851 1 1
0.922232351386576 0.864155903000929 1 1
0.825171556544814 0.749354757098951 1 1
0.509551429030027 0.499108449029651 1 1
0.757233957589136 0.701699267089552 1 1
0.764366820201215 0.681418308916856 1 1
1.29453784122786 1.13453787409178 1 1
0.885194660704775 0.827790546478123 1 1
0.95134169233507 0.912460950994812 1 1
1.01869495734984 0.957552154112684 1 1
0.479075643969712 0.438678234842344 1 1
1.30313941286889 1.15190652306202 1 1
0.617347965281542 0.54960269055245 1 1
0.870600520147241 0.76881516835891 1 1
0.536636538127671 0.485310672983534 1 1
0.808938261874628 0.724006342265353 1 1
0.487582886978619 0.423680502539369 1 1
1.58259258260567 1.39596666763157 0 1
0.626877779146013 0.57995672655286 1 1
0.21180298425019 0.238571957399026 0 0
1.33813327694987 1.21837454543008 1 1
0.490725592152086 0.436761807865315 1 1
0.621388012925674 0.543175488110516 1 1
0.840627652365666 0.772189072812081 1 1
0.847400496514046 0.755221864301739 1 1
0.597577657253878 0.549512823958898 1 1
0.918157227748457 0.853158157389693 1 1
1.32157479671923 1.20544795654261 1 1
0.86481472130492 0.755089945297062 1 1
1.03244186423852 0.941363233781725 1 1
1.42691766129866 1.26650627075007 0 1
0.783487473283157 0.71722290141132 1 1
0.735891219999723 0.69381646456322 1 1
0.614791365570733 0.566210630207967 1 1
0.728995732192861 0.66869162648859 1 1
0.92225955789577 0.809757598107187 1 1
0.667725566694411 0.613835093629396 1 1
0.742970958915681 0.682750133934967 1 1
0.732699467182619 0.645733355285541 1 1
0.692594343330899 0.66337496812117 1 1
1.05632571314303 0.953209749556788 1 1
1.16767901407936 1.06716574544817 1 1
1.14989606139115 1.06181203801083 1 1
0.497977789417149 0.436832776470381 1 1
0.701615607962536 0.666814539878256 1 1
0.411498750564936 0.362240152505497 1 1
0.458957069170699 0.39010491732156 1 1
0.900150742043229 0.797871553623681 1 1
0.485333925336497 0.43151268496982 1 1
1.16142938454179 1.05578654946002 1 1
1.00633835279631 0.908467832604802 1 1
0.854248350344998 0.778287214477629 1 1
0.0697378210289294 0.0669485813904593 0 0
0.755926635445001 0.647800337647147 1 1
0.85840928003373 0.790554344536038 1 1
1.09441607028479 0.963865758082586 1 1
0.827041738133771 0.744876584412011 1 1
0.539869276558866 0.464644494235451 1 1
1.24560299991461 1.16244434248658 1 1
0.63850100326959 0.57820472062738 1 1
0.953408341205395 0.894292848532919 1 1
0.83191863738883 0.715802576213677 1 1
0.325867827707624 0.303052273097155 1 1
0.948047759688773 0.847664729750445 1 1
0.957154570899557 0.863115820371969 1 1
0.937117643893933 0.837703178108917 1 1
0.523438831857518 0.463432993893996 1 1
0.750406882645135 0.687706377263512 1 1
0.720176996616185 0.647332496842138 1 1
0.992783629462181 0.891102768153957 1 1
0.734360850216396 0.673242204036971 1 1
0.598732025408627 0.562726813303432 1 1
0.894794752640083 0.797828876716956 1 1
0.131214938861157 0.131864911090105 0 0
0.751387689156608 0.662622216383114 1 1
0.559962653338793 0.519609159770975 1 1
0.713746306233935 0.617706035300536 1 1
0.465277864201794 0.446488840870943 1 1
1.43132775069234 1.28749973581292 0 1
0.49831578838701 0.449169952298486 1 1
0.684104408215613 0.629141640618797 1 1
0.635771864939692 0.564428943340733 1 1
0.677237082101586 0.60320690595091 1 1
0.24369094786223 0.409612491671273 1 1
1.06408227631605 0.962352201944774 1 1
1.18649045934364 1.08805058492159 1 1
0.457368716195408 0.420621317635222 1 1
0.867441092249655 0.794087369387827 1 1
0.769756374936579 0.718742088025349 1 1
0.786960349068479 0.719931288230922 1 1
0.577068607090815 0.507216626859301 1 1
0.549729141390019 0.501883932937679 1 1
0.794343717538827 0.683470451632961 1 1
0.883753963526938 0.817210213077001 1 1
0.893418502911898 0.804275253399874 1 1
1.36524647439571 1.19711305666692 0 1
1.45033989875294 1.29085161120266 0 1
1.09572644167801 0.994759291469176 1 1
1.12548527434521 1.03981978993412 1 1
0.78581434770223 0.712637541743804 1 1
0.398521261363341 0.361820772279086 1 1
0.738149072361437 0.727494608315573 1 1
0.54492159492357 0.501317349800997 1 1
0.455250793246405 0.434782471750676 1 1
1.33833688162553 1.18031978314818 1 1
0.968466515658107 0.883096740487431 1 1
0.728719337692814 0.641158043078989 1 1
0.711613679395077 0.657278111151033 1 1
0.733771240015021 0.670863831790596 1 1
0.201265549539683 0.218525190518034 0 0
0.736322449174936 0.668911514143248 1 1
0.765509402759051 0.686424752969927 1 1
1.06429381331124 0.9238488880006 1 1
0.771607521489275 0.68745099245881 1 1
1.07126843212968 0.95197870446656 1 1
0.992200801931874 0.862834474619226 1 1
0.884070316107914 0.814201254565054 1 1
0.547139374389168 0.484075837544833 1 1
0.432017996506237 0.404973076172192 1 1
1.08686731741107 0.994641217518546 1 1
0.725307349934454 0.664037919563454 1 1
0.694098019677636 0.610386778999948 1 1
0.700607763568059 0.664939348771476 1 1
0.982845153704838 0.931017000168308 1 1
0.855367837217907 0.774039701838897 1 1
0.82382328111253 0.770250729925021 1 1
0.799524135981148 0.718710456931028 1 1
1.18439440641095 1.09133690611369 1 1
0.569725074428899 0.522646290137386 1 1
0.918486775197507 0.830758619922398 1 1
0.696591208742367 0.640127782262693 1 1
1.19473142794556 1.0926259725719 1 1
0.688968107864678 0.673300087446826 1 1
0.833833755828467 0.761090802543948 1 1
1.04950041258974 0.963298104573195 1 1
0.936829365658442 0.901331092482415 1 1
0.791514074216505 0.697671736728319 1 1
0.643464370119014 0.590780492482009 1 1
0.931027747340695 0.823282297734631 1 1
0.278308010496691 0.305518553532541 1 1
0.759521908470423 0.670688726565345 1 1
0.988107496692701 0.899944242059412 1 1
0.910716793996803 0.806739236815314 1 1
1.01285025810399 0.925823765001731 1 1
0.563602904530681 0.531392033466616 1 1
0.871166765091824 0.779604118145398 1 1
0.666736632716097 0.61480689059297 1 1
0.927707642753823 0.82821401394837 1 1
0.795630201764471 0.720089058820534 1 1
0.447867368250334 0.402055210786466 1 1
0.779713605962318 0.693561400705429 1 1
0.550483818805291 0.493155607241938 1 1
1.01953621278872 0.997693799097637 1 1
1.14698691396486 1.0743385341077 1 1
0.900092867337492 0.806867454599687 1 1
0.596433192251427 0.540126967204339 1 1
0.656104238514375 0.576441272936839 1 1
0.715332477252648 0.625360913941786 1 1
0.74619756467976 0.652905193558065 1 1
0.948917090286168 0.892700346140486 1 1
0.716009736456443 0.64444286565962 1 1
1.08342116146376 0.959498068226893 1 1
0.866021949108818 0.784610004818029 1 1
0.961934520116012 0.881828714189299 1 1
0.367582752817426 0.331983179224408 1 1
0.851792018941422 0.719535263336183 1 1
0.79071068758031 0.744740196415991 1 1
0.822057906517187 0.764217853453638 1 1
0.98206063583774 0.890774781154035 1 1
0.902321705691115 0.786410148405288 1 1
0.399663392528644 0.381394868741356 1 1
0.222997998828836 0.162891328049341 0 0
0.762707361967149 0.737106299449078 1 1
0.767125591620774 0.699774941097921 1 1
0.489969795628491 0.401020458735149 1 1
0.591917781718247 0.546756760287115 1 1
1.13134220993106 1.00372467281285 1 1
0.751342145279966 0.676457766429543 1 1
0.802273327222663 0.710812969153083 1 1
0.48859896824687 0.465801302431258 1 1
0.800834251404615 0.706453480294694 1 1
1.07042557737192 0.936495035352943 1 1
0.52760425776682 0.4440374624815 1 1
0.611617327491183 0.545428540733448 1 1
0.136218133986733 0.130565945554272 0 0
1.00062063370963 0.901947476880366 1 1
0.803069250171427 0.738304140866897 1 1
0.79807465934972 0.717513455154395 1 1
0.652628980383051 0.589849144431597 1 1
0.925993372249927 0.857039198801862 1 1
0.955675141537282 0.870546765896442 1 1
0.362784342959238 0.318089130792517 1 0
1.40674372378486 1.30744135332282 0 1
1.12697894690295 0.986507691029736 1 1
1.11775878942596 1.02654675758995 1 1
0.882205502715596 0.780664745720827 1 1
0.847875515932079 0.768451314551817 1 1
0.644691828918466 0.557383803354144 1 1
0.729028896907997 0.671638624966081 1 1
1.03781044789529 0.945086038564811 1 1
0.997697041512387 0.871614549584322 1 1
0.840445333796836 0.757116466095445 1 1
0.920588062655302 0.821788448123036 1 1
0.844988205341048 0.759359496059419 1 1
1.0154422062884 0.895889416989935 1 1
1.16750497329419 1.02662437329049 1 1
0.925290372949335 0.884900592247384 1 1
0.858155563386674 0.773734431936139 1 1
0.570351164871263 0.519433182107315 1 1
0.286127313493105 0.252110548834926 0 0
0.569473631027773 0.503427089685062 1 1
0.851653735251585 0.796436046010509 1 1
0.924115515806605 0.811178334236672 1 1
0.733028607695065 0.664933791196581 1 1
0.923463307472507 0.809730841773475 1 1
0.395200242133057 0.362056394837204 1 1
0.802377159255171 0.69768780502742 1 1
0.653957656380596 0.599959770394215 1 1
0.599713514553217 0.56120014625108 1 1
0.449044523129943 0.395883039864087 1 1
0.831629803553798 0.77057046294719 1 1
0.772346616243759 0.713927455653929 1 1
0.813650420710037 0.736296054028242 1 1
0.720023389630715 0.638653391529756 1 1
0.271991368265436 0.292528212138922 0 1
0.951159604669557 0.847161788490262 1 1
0.201085289219098 0.17512285568446 1 1
0.395556946903176 0.369956560676217 1 1
0.9437055987736 0.805805852328473 1 1
0.787798393629896 0.75641940359314 1 1
1.05355743118317 0.941510155378392 1 1
1.0604648799671 0.928424192170762 1 1
0.685605363298905 0.613963679304452 1 1
0.693942060401061 0.634521209955847 1 1
0.532622667938522 0.461996938904933 1 1
0.648381287067631 0.57070684936436 1 1
0.579572303156732 0.532057690815373 1 1
1.15610857156314 1.04099467101391 1 1
0.524546972400196 0.492812511946071 1 1
0.83636000183997 0.748063200407609 1 1
0.681397599643863 0.655853124213806 1 1
1.06012957298227 0.957689524378654 1 1
0.618929119349372 0.55514898517681 1 1
0.737623044899914 0.644108420852338 1 1
0.89040337587417 0.821255105157159 1 1
0.843557612454017 0.768069660545728 1 1
0.94090918785885 0.867208544580764 1 1
0.897375373538015 0.810576260409739 1 1
0.495757755552004 0.441447124648615 1 1
0.744511987733401 0.645358286640232 1 1
1.14438560789963 1.01872184396251 1 1
0.496235007519423 0.444831910794541 1 1
0.898337660801372 0.823807771334489 1 1
0.733832226419321 0.672662419568964 1 1
0.598424154039663 0.518842785495057 1 1
0.712594987265968 0.65704160790403 1 1
1.13565461655069 1.02305661280676 1 1
0.786079121223799 0.710247180998586 1 1
0.370456731081169 0.332202661263841 1 0
0.721947601559358 0.652276676176106 1 1
0.745798105267028 0.686650470719005 1 1
0.576557930485298 0.515416986000602 1 1
0.952829026708854 0.850094582244476 1 1
0.820406302023984 0.723123786959348 1 1
0.307630422674742 0.290542967912902 0 0
0.563698648350587 0.514748571142431 1 1
0.523816859062362 0.48424149913026 1 1
0.518401458642939 0.470808209470929 1 1
0.645214405051432 0.604984564403612 1 1
0.935405981790545 0.809425200656517 1 1
1.21736180164047 1.08426712761173 1 1
0.731226039990385 0.66503738508825 1 1
0.547367387302692 0.504818188422941 1 1
0.610971533046817 0.542748263045065 1 1
0.65443379889671 0.607293018194093 1 1
0.863114538699509 0.795244718545022 1 1
1.24110480061298 1.09151874723638 1 1
0.988447653064942 0.924948047711662 1 1
0.978979342647255 0.876344910376853 1 1
0.416514373784807 0.401603195302602 1 1
0.82769980606757 0.737764400296128 1 1
0.618363758519499 0.549834646529139 1 1
0.557812937757151 0.523282771955092 1 1
0.903927747679228 0.833085223484832 1 1
0.750620443876477 0.687894980801832 1 1
0.796974007641954 0.720090850942554 1 1
1.20276825535513 1.09666558104234 1 1
0.833089458130663 0.703707194453342 1 1
0.794806557450636 0.737385690623752 1 1
0.763288682220969 0.700792807695819 1 1
0.752799436886403 0.654818831496101 1 1
0.490532000703241 0.416450631437806 1 1
0.96914689502915 0.945970489911562 1 1
0.918184574973065 0.817336248232797 1 1
0.750632251072358 0.674727897001685 1 1
1.18111668371264 1.08194344261744 1 1
0.440719445711917 0.407036062523681 1 1
0.705615297267302 0.658550927103595 1 1
0.527673722786906 0.457139351525289 1 1
0.830681464754924 0.732078821308627 1 1
0.574006734086685 0.529885687822405 1 1
0.71701487843444 0.675704846949828 1 1
0.947860622270815 0.842738081887571 1 1
0.928340914030863 0.847746424474522 1 1
0.965879403549905 0.86127695138778 1 1
0.391436258151895 0.373357011988987 1 1
0.902008626623723 0.832935575413453 1 1
1.04451087441091 0.910107344050205 1 1
0.796551999505937 0.728087778052268 1 1
0.898880800909464 0.795659622048863 1 1
0.392313152323597 0.344222155295003 1 1
0.895726992869047 0.800579010221898 1 1
0.76029245693901 0.689032481440321 1 1
1.10147063760276 0.987826544217682 1 1
0.554655008460554 0.49975982051983 1 1
0.888253880561378 0.772707836604746 1 1
0.904876569631738 0.814884979367513 1 1
0.728253638776405 0.652516772780651 1 1
0.518122873709319 0.458506583523324 1 1
0.751945496105433 0.673802813314851 1 1
0.730502540486962 0.677502685400287 1 1
0.42330475987068 0.396562869640339 1 1
1.08378547882857 0.99190220233196 1 1
0.75349534679154 0.69713549254176 1 1
1.05144966359573 0.96107151965171 1 1
1.09985922753677 0.991018217780736 1 1
0.633173654935901 0.569459687863051 1 1
0.902018948849084 0.833512151037922 1 1
0.503775933618891 0.468489076996903 1 1
1.02420201063722 0.891719234754954 1 1
0.653430338982661 0.56475176326917 1 1
0.946855471025929 0.869129597827706 1 1
0.834899468764283 0.760676790101747 1 1
1.25037459268905 1.10584599744916 1 1
0.585038183453207 0.548306969472731 1 1
0.44965058459587 0.410839543473056 1 1
0.593386825843151 0.471084353145227 1 1
0.87210197292749 0.791549607579913 1 1
0.964993759898661 0.887611299318212 1 1
0.866358444791988 0.769807219338409 1 1
0.755860985852068 0.694636941828175 1 1
1.07876157707022 1.04462102961057 1 1
0.338840699688689 0.302539002567844 1 0
0.690466687499135 0.631785728078284 1 1
1.55030251741438 1.51869937169204 1 1
0.696030415356611 0.612663902948871 1 1
0.866405084400806 0.799363428436956 1 1
1.00535269749438 0.926670709486831 1 1
1.01326005760286 0.924656086058398 1 1
0.615657105466156 0.56186872099865 1 1
1.03136201164093 0.936019073987635 1 1
1.09235917941642 0.978434443568232 1 1
0.835473920328192 0.759677868669538 1 1
0.709003682335554 0.696095921197922 1 1
1.28325092393575 1.11005478080411 1 1
1.02755810149061 0.905700727076864 1 1
0.523986818502245 0.518775257662113 1 1
0.81149823085471 0.78659650360413 1 1
0.504767975552941 0.464115224640737 1 1
0.91267025648275 0.836744546244201 1 1
1.02847755756199 0.958566014241034 1 1
0.96652389425428 0.875963956891924 1 1
1.36789052869207 1.1802600579087 0 1
0.677932931958477 0.613908304302419 1 1
0.5960470030862 0.562298521900496 1 1
0.746789993231852 0.668609443705846 1 1
0.5634930444818 0.480195656809472 1 1
0.598932880643766 0.5195673582919 1 1
0.691962926346502 0.590170668012967 1 1
0.745445626501418 0.679327502356917 1 1
0.641467997816988 0.587821956637387 1 1
0.96651245152561 0.863098302781191 1 1
0.914438040070335 0.820398376057591 1 1
0.763409162148897 0.759384079607956 1 1
0.996881741852377 0.881337124804851 1 1
0.895554055340495 0.793751926482859 1 1
1.03302635194131 0.926488763858672 1 1
0.745009642343119 0.65922460460801 1 1
0.862396982590371 0.78677551307253 1 1
0.184661895815307 0.161057402840271 0 0
0.807660438242243 0.725374426631127 1 1
0.745146864397694 0.664422567717464 1 1
1.04129202445103 0.93394451183633 1 1
1.02640929921994 0.938884198775575 1 1
0.953477790011171 0.866256546277217 1 1
0.497158762006165 0.458217242126432 1 1
0.70490723695895 0.642119459603678 1 1
0.630338027672662 0.60054664859664 1 1
0.892517885515391 0.758786060284041 1 1
0.419089804726832 0.364527837880173 1 1
0.757771169675174 0.679150590844762 1 1
0.672997367916001 0.562762926845797 1 1
0.432472197885626 0.424743175933365 1 1
0.561089756556009 0.480162317153737 1 1
0.512463440237595 0.484466206206354 1 1
0.827437785007379 0.76265564211825 1 1
0.570704345521318 0.496456783939429 1 1
0.731919525523641 0.665399689571186 1 1
0.982948123656397 0.887859601610342 1 1
0.911443444751326 0.811698657023079 1 1
1.54026078513148 1.37909276370978 0 0
0.463418556718819 0.425274718647075 1 1
1.04587872768133 0.941357902593227 1 1
0.640757298156641 0.564076932749449 1 1
0.845850277529552 0.823225809761248 1 1
1.09071622751552 0.9973662312474 1 1
0.422166932815431 0.369677175493155 1 1
1.25501109741045 1.10557765425684 1 1
0.596909340798641 0.516489034753856 1 1
0.88431783850547 0.759238394282373 1 1
1.09602469098902 0.975360343633616 1 1
0.963561575249207 0.877499179282361 1 1
0.863452443153429 0.798126460509573 1 1
0.751239120975833 0.65596684395706 1 1
1.11169974682815 0.98769235981846 1 1
1.00133774323289 0.889033122734472 1 1
0.784770987313379 0.69379299740006 1 1
0.586052624477472 0.547741533395755 1 1
0.669694008238231 0.616543028039558 1 1
0.847883769540501 0.794865040187011 1 1
0.416461201220566 0.429392830392268 1 1
0.828731175504857 0.726386814500851 1 1
0.555049670457001 0.508159598372834 1 1
0.763262215499622 0.703747494760738 1 1
0.69997482615309 0.652014725756212 1 1
0.91234040017702 0.84635606313722 1 1
0.749802101505186 0.714897321670487 1 1
0.911355286144039 0.794113988359176 1 1
1.0366540698562 0.96251145846109 1 1
0.691797046206018 0.62085858589968 1 1
0.974597628795811 0.841318162648678 1 1
0.914366550674977 0.829569197471498 1 1
0.567940697411263 0.508329068712666 1 1
0.943795436585267 0.88982921745578 1 1
0.629288347063921 0.579753895544187 1 1
1.22473711589563 1.07391606176542 1 1
0.715588969708029 0.673289586608353 1 1
0.755927597820501 0.672135044582906 1 1
0.735817252555134 0.674272736710776 1 1
0.865780040387161 0.795713238008655 1 1
0.692932035711782 0.619085167958515 1 1
1.07324091114348 0.986417520198111 1 1
0.897077005789739 0.798966152055369 1 1
0.280481394966216 0.26200200714021 0 0
0.423685441666545 0.377767680191782 1 1
0.497733580807325 0.437909416267042 1 1
0.334041765581856 0.3001857160794 1 1
1.12944243977901 1.01385329291788 1 1
0.96370930030281 0.87643403196587 1 1
0.691256304651287 0.6210068076332 1 1
0.877540390799779 0.786423988766167 1 1
0.45205707334872 0.425365592933445 1 1
0.90233349304354 0.803881596686959 1 1
1.21610456324461 1.1222451803371 1 1
0.452513863132838 0.405093615656625 1 1
0.499643129630829 0.457079959170444 1 1
0.825607496626936 0.759912972586641 1 1
0.834508818267912 0.713234158852851 1 1
0.773660710064044 0.683217466708871 1 1
0.393379774302798 0.359218044367689 1 1
0.452290065012689 0.403500203679839 1 1
1.00967988953031 0.967556090571772 1 1
0.916352020278625 0.83988374269892 1 1
0.765849853460797 0.683418111351988 1 1
1.09325143173152 0.970321482224608 1 1
0.719498153761531 0.708993242768441 1 1
0.788360193157044 0.716264849301156 1 1
1.1115023036122 1.04048852589221 1 1
1.0705629752883 0.990048815418622 1 1
0.711825029049751 0.654671502162859 1 1
0.580497067164132 0.553237279037534 1 1
0.516615919337895 0.461863477690369 1 1
1.1222934194697 1.03276700361156 1 1
1.00561309302734 0.885586558087692 1 1
0.850215944827409 0.746626609529291 1 1
0.290172993075843 0.273431984425937 1 1
0.989221799443418 0.893098031877729 1 1
1.13224886587372 1.0407075433604 1 1
0.709516090176374 0.657436597896626 1 1
1.31797334047374 1.20897574394172 1 1
0.581207779161411 0.543424065740688 1 1
0.751069866210035 0.686936166928115 1 1
0.828401927451051 0.751021595758981 1 1
0.742659181614156 0.680720781295223 1 1
0.605141976954865 0.566677913802246 1 1
1.28186555650308 1.10033448264599 1 1
0.702087444224466 0.627263521112827 1 1
0.520748205727451 0.50848643763687 1 1
0.720992052623858 0.655673411487878 1 1
0.806894230899906 0.719688183565842 1 1
1.0141608348239 0.915583788117443 1 1
0.730494875026432 0.653083436240164 1 1
0.834763909472265 0.754234458917046 1 1
0.496918998592676 0.451009021969049 1 1
0.755010385186572 0.646703176647234 1 1
0.965066412133315 0.877479429965431 1 1
0.542565804500031 0.519393565333193 1 1
0.610089405006674 0.539278642649834 1 1
0.916360177176478 0.826331685413711 1 1
0.485678550917507 0.450404160823027 1 1
0.734186555180904 0.69062964535286 1 1
0.678409280071651 0.59076642919529 1 1
0.916995682545004 0.832903574422017 1 1
0.966741262615543 0.902799540717212 1 1
0.327608066163556 0.30189890129933 1 0
0.6356128530709 0.541282127868184 1 1
0.589944626595093 0.578174361831059 1 1
0.915782109072688 0.84674638731957 1 1
0.926638273452103 0.831025037119786 1 1
1.02982691268928 0.92350321837811 1 1
0.814802308613688 0.762616286244835 1 1
0.973420152850411 0.856203110952993 1 1
0.854069360131107 0.760700833420401 1 1
0.79374774151899 0.720990580402247 1 1
0.946540076102144 0.851714207859068 1 1
0.932625974275707 0.828706422440534 1 1
0.994215081815148 0.900178876184254 1 1
1.01780426773089 0.929917336302496 1 1
1.2362946886899 1.08084785560444 1 1
1.45650271774343 1.29902610450223 0 1
0.388818644669028 0.366251929903462 1 1
0.495829530389314 0.467519239744206 1 1
0.997011077301801 0.916931166880186 1 1
1.09997453871628 0.987012731352544 1 1
0.772114766165319 0.713364047906683 1 1
0.357696317871087 0.326606364935233 1 0
0.796981530674973 0.699242701399625 1 1
0.681309242748708 0.592513491430316 1 1
0.928740013140504 0.805970802124966 1 1
0.673870935097445 0.614689934382176 1 1
0.724935473476496 0.638242221525973 1 1
0.576958855378143 0.546465148243307 1 1
0.742753149386987 0.708743013743659 1 1
0.6244339223867 0.55255089285905 1 1
0.679137314692774 0.570204728479377 1 1
0.51610538556073 0.460794422903847 1 1
0.434592042066903 0.394297246134948 1 1
0.883318147458366 0.794070921594856 1 1
0.781170886833622 0.733873278645143 1 1
0.394381424977868 0.360063918514363 1 1
0.710352357705901 0.672411643039826 1 1
0.857577428203307 0.740173781906444 1 1
0.786845142466099 0.722078834849268 1 1
0.933874243023428 0.852461546416828 1 1
0.658090026242656 0.604614993513968 1 1
1.43932516068608 1.25096297592146 0 1
0.599443864699282 0.531961503141105 1 1
1.17072331342022 1.03911892995645 1 1
0.663135892458267 0.581113152583047 1 1
0.787190803977643 0.709274353828504 1 1
0.738682683265589 0.666084545459788 1 1
0.950021110550224 0.857192150909986 1 1
0.795187809501891 0.733044575087986 1 1
0.805840963305075 0.75449135232402 1 1
1.2131028511104 1.11343823447284 1 1
0.890939889184873 0.774061682535506 1 1
1.17940053796252 1.12483681107261 1 1
0.939715161086363 0.864187639174769 1 1
0.60214720604588 0.511365409074209 1 1
1.26272116374387 1.14135712527885 1 1
0.798634444932781 0.737106789936719 1 1
0.426516778313077 0.380630030455137 1 1
0.625851424270579 0.599686267711343 1 1
1.20452831908478 1.06672337911183 1 1
0.720617688110512 0.663403061266463 1 1
1.47505867466404 1.308713327584 0 1
0.711315854271668 0.65589692688792 1 1
0.682869930435757 0.636520297482701 1 1
1.02865916922686 0.903567864627841 1 1
0.887164061289054 0.792313412752933 1 1
1.02360617676258 0.88862265865447 1 1
1.25735934479514 1.11863097862515 1 1
0.943606672076093 0.855714815156788 1 1
0.821002840948406 0.726117361225468 1 1
0.832198189315784 0.772022987095484 1 1
0.527624373888211 0.476440487003885 1 1
1.04555065650062 0.940740372770192 1 1
0.867111339300136 0.769977622935833 1 1
0.726313620858105 0.595022239889377 1 1
0.802074316050487 0.695753438531686 1 1
0.892160316336767 0.795202035577675 1 1
0.739789415461311 0.648477850615027 1 1
0.707460204612992 0.595426115845654 1 1
0.572552142698895 0.536228183642092 1 1
0.70799895800318 0.6408274021894 1 1
0.987385102835884 0.894634179789285 1 1
0.745303592277343 0.6471038959066 1 1
0.650519009126055 0.590851155358638 1 1
1.11602682181904 1.03173968977728 1 1
0.704748503330841 0.648930994258886 1 1
0.722812933107828 0.669187412639206 1 1
0.575172740017798 0.523973708075939 1 1
0.623966829494985 0.579208004483886 1 1
0.977734190795518 0.877202136797739 1 1
0.672165209962843 0.629145261951813 1 1
0.699667321535943 0.622372673624484 1 1
0.895220675448287 0.818535640395884 1 1
0.860019294022237 0.77909281323946 1 1
0.675297805089689 0.6099581118594 1 1
0.930508049600814 0.808589084257284 1 1
0.499432731472869 0.46344276822961 1 1
0.537570167799601 0.485527744576452 1 1
0.591724295717575 0.5075447182345 1 1
0.509021715018151 0.448257552676904 1 1
0.805915419891718 0.736442586665303 1 1
1.3919559914122 1.23523355680441 0 1
1.14694908359496 1.02982158907605 1 1
0.519420572354027 0.492003543910112 1 1
0.790396933969504 0.728284372137557 1 1
0.939044693156128 0.842386807543256 1 1
0.382847543254907 0.342284594607799 1 1
0.0793028753050321 0.0414328947861636 0 0
1.10337775396567 1.00701528291817 1 1
0.646954573053513 0.57291663931229 1 1
0.8441362164409 0.756765691698428 1 1
0.809949308675704 0.756707998568826 1 1
0.253510368809771 0.228283182319534 0 0
0.841310190354479 0.753898462724959 1 1
0.766441797042647 0.699634498885675 1 1
0.356828148673323 0.332634183703295 1 1
0.910731076441611 0.830453060534587 1 1
0.661099140302122 0.600296584998731 1 1
1.05662840964186 0.961162647104552 1 1
0.776109165733244 0.703375773351635 1 1
1.0189811774362 0.940842279415503 1 1
0.668439267728722 0.5834445666185 1 1
0.328198852428195 0.297120744392372 0 0
0.723790897219691 0.63873195711148 1 1
0.681379654396782 0.615421683058964 1 1
0.636890841207913 0.527207365755971 1 1
1.26655461974696 1.11404265590106 1 1
0.685357237121711 0.615092588537406 1 1
0.923513529045001 0.848183086588944 1 1
0.703370605227597 0.644173323598279 1 1
0.599026662403192 0.544023449703654 1 1
1.24385423857389 1.13051689837338 1 1
0.857536501387696 0.774174367203441 1 1
0.844195716172915 0.755624991122396 1 1
0.386710744457068 0.342633305885762 1 1
0.673073734961126 0.615701939538794 1 1
0.444455784198307 0.392841238698367 1 1
0.649078108225824 0.56226768969701 1 1
1.04123795300608 0.945938083558735 1 1
0.55576329376781 0.485441501449584 1 1
0.877743070355626 0.791585611311645 1 1
0.601168114518954 0.535608560246266 1 1
0.880931282756095 0.801899811236036 1 1
0.393946115190101 0.352284780869403 1 1
0.871442746184627 0.784728001737867 1 1
0.645378193429451 0.576902070432262 1 1
0.474717011743394 0.440126518818329 1 1
0.584382961292109 0.557129406150317 1 1
1.00309641712844 0.922526862174422 1 1
0.63881758736451 0.565804034222464 1 1
0.63992545373599 0.580430387648349 1 1
1.19699386005828 1.09262084806277 1 1
0.985953759814938 0.85860369982018 1 1
0.431036389398298 0.374491441757173 1 1
0.67467356442559 0.611758293533699 1 1
0.880473525414695 0.803918024510899 1 1
0.832167989485455 0.753686613099777 1 1
1.29311365212272 1.14599780741118 1 1
1.21331907719105 1.02116941291598 1 1
0.799955682546802 0.751667021462052 1 1
0.368821016310766 0.327131078128692 1 0
0.893115863052516 0.815491624230248 1 1
0.870030208601821 0.766109416880854 1 1
0.767019443575653 0.717770379428444 1 1
0.259449347368774 0.227546345646347 0 0
0.536013581694539 0.47585599192571 1 1
0.612142353149338 0.549275085848634 1 1
0.745417307919375 0.691113526561507 1 1
0.877407171479312 0.794970533825981 1 1
0.716361939186955 0.632547330193238 1 1
0.93636151998219 0.872431265367301 1 1
0.22827480080258 0.210940512972164 0 0
0.548789594108396 0.574637721144688 1 1
0.676171105699833 0.626839882753548 1 1
0.721041033469748 0.683250088358639 1 1
1.09201745207036 0.967852762551255 1 1
1.4919914923106 1.31728541777918 0 0
0.738347327602392 0.661293280455422 1 1
0.896841487259017 0.807769484087095 1 1
1.00394819612714 0.861534705415413 1 1
0.930812688263063 0.816268043946581 1 1
0.711343413715355 0.615761372033668 1 1
0.820176222297549 0.774690594798492 1 1
0.549487610015447 0.516668215268198 1 1
1.06956387134463 0.970546561154011 1 1
0.654814413548157 0.594932837692358 1 1
0.901453132279863 0.818762535178288 1 1
0.80610093716096 0.724206230240582 1 1
1.19479600147378 1.04837262086395 1 1
1.23820487469589 1.10931924255962 1 1
1.36772682488933 1.24995096726083 1 1
0.76831553882954 0.698375298129748 1 1
0.806271792936929 0.692473797393162 1 1
0.792803763704127 0.715470874528131 1 1
0.911161482000982 0.799939795585819 1 1
0.806881637373623 0.730883761301616 1 1
0.508435845788527 0.437427704379559 1 1
0.771882958021245 0.69396773174651 1 1
1.1457026127769 1.05205205343019 1 1
1.4048447096867 1.24517878030692 0 1
0.546449808944594 0.488773590740023 1 1
1.13040717007675 0.98067520941412 1 1
0.777853296451431 0.698835556849417 1 1
0.535922440083149 0.469316628604218 1 1
1.04921011780975 0.971493851158415 1 1
1.06769128516333 0.9567281900492 1 1
0.930267316177315 0.820078022794216 1 1
0.435477650564832 0.366813193034795 1 1
0.834994932374207 0.735100409918007 1 1
0.376525523907385 0.348319203560039 1 1
0.38946865128895 0.358990874475655 1 1
0.898373970236452 0.843789821381947 1 1
1.02805500867128 0.954718564952606 1 1
0.808712638028056 0.715131272205185 1 1
0.623172864881857 0.555236471379665 1 1
0.782700783696924 0.723816213226421 1 1
1.15116781538039 1.02259214181592 1 1
0.614735463906802 0.541586990831301 1 1
0.616458651691337 0.560735054114758 1 1
1.31291020378288 1.18585266327767 1 1
1.2421449547245 1.15205808070923 1 1
0.482071262510112 0.436809536938517 1 1
1.1111866909552 1.00323165201671 1 1
0.865636820467277 0.78012633543403 1 1
0.400487556468528 0.35858584721956 1 1
0.558833163616458 0.488479391205158 1 1
0.770669120536549 0.683143290255877 1 1
0.858258349977008 0.784300924885658 1 1
0.662386852444126 0.57718052126938 1 1
0.803156718328947 0.719646299183365 1 1
0.855629609039701 0.774151726362162 1 1
0.75338332207758 0.6943032199595 1 1
0.671091799427459 0.61149819020599 1 1
0.608149052299456 0.513504709325516 1 1
0.905699266915601 0.837540766136956 1 1
0.830257441928221 0.752372718718694 1 1
0.724067966612344 0.662261035796273 1 1
0.918661918023993 0.83236386375067 1 1
1.64448571508713 1.46007573796065 0 0
0.861079631116521 0.769823321184118 1 1
0.752667633429414 0.727449346171283 1 1
0.598159335173175 0.548896629607608 1 1
0.752223064646977 0.642991679594992 1 1
0.570654099984197 0.528681162272302 1 1
0.404591115192301 0.384418239938947 1 1
0.710448549800465 0.618641202117425 1 1
0.727733190469571 0.650914736920363 1 1
0.365851544799694 0.32921772220796 1 0
0.450535146627165 0.380036291974012 1 1
1.00344313577092 0.914183504496853 1 1
0.393466387828525 0.383335738136953 1 1
1.14336302101262 1.00493097041611 1 1
0.801827027737544 0.73959747255742 1 1
0.839981207654708 0.762043503030022 1 1
0.943274199032088 0.844223892071347 1 1
1.11452770355645 0.998232857283086 1 1
0.396142896515832 0.374239653938305 1 1
0.615310523515298 0.550773589359364 1 1
0.72396710970086 0.650780247197559 1 1
0.65659389390298 0.591772433285971 1 1
0.70174047396008 0.627354237195477 1 1
0.702038082153057 0.623207646693923 1 1
0.587273343484414 0.512234586002512 1 1
1.04498538594201 0.932636747704101 1 1
0.824633558701396 0.714567792921732 1 1
0.830648826896116 0.75454555835423 1 1
1.11046868566649 0.997996623531701 1 1
0.995505121574569 0.891867312668072 1 1
0.732409414075498 0.647788485138929 1 1
0.826285962461994 0.761896211520411 1 1
0.75215063062438 0.746773583749073 1 1
1.00028703862206 0.9004263302877 1 1
0.664309490392544 0.587297196385581 1 1
0.909064359027016 0.758352970712492 1 1
0.831182542647474 0.75962921752953 1 1
0.935982642139714 0.842425800774974 1 1
0.937039204812 0.819978650929898 1 1
0.703845543181314 0.654868685037459 1 1
0.856017674921999 0.802481195951325 1 1
0.95099508600439 0.863403966420456 1 1
0.801823516239767 0.745770506170918 1 1
1.19957093321496 1.09928705088732 1 1
0.578603553330193 0.53514635386815 1 1
0.277792746392284 0.246325078430999 1 1
0.882065339945456 0.813342817017429 1 1
0.25762454136969 0.23055991394594 0 0
0.989926563969608 0.901702264850639 1 1
0.594604672786358 0.559440721936374 1 1
0.993459249297412 0.90234652483971 1 1
0.72191895730736 0.651760107978668 1 1
0.0880880193672231 0.103034673427529 0 0
1.36597446564126 1.22631420411802 0 1
1.3281038034352 1.19675924926284 1 1
0.646709667413076 0.53777990489665 1 1
1.10695077116621 1.0211494303322 1 1
1.03805728798403 0.917974118480696 1 1
1.01549595637105 0.920608162721078 1 1
0.697098479298792 0.646889917562839 1 1
0.301895494689772 0.272874780911342 0 0
0.698873500289603 0.642589955652777 1 1
0.178959497981453 0.162898375074418 0 0
0.867147128340317 0.782053964886085 1 1
0.836598144309591 0.747886685619897 1 1
0.928211225108739 0.835493303770832 1 1
1.17242794597757 1.07090329557296 1 1
0.616115060154479 0.563751980891857 1 1
0.536677450511218 0.503473430717992 1 1
1.1290875510974 1.05396726697353 1 1
0.598943523200185 0.541467738085807 1 1
0.47664925551968 0.412488998110489 1 1
0.675787966024897 0.6277771289606 1 1
0.58701584542268 0.534124368786413 1 1
0.278474728225573 0.234029334645519 1 0
0.39696902587368 0.346044707362121 1 0
0.981030152143104 0.969727755304417 1 1
0.828549530587697 0.723572346376415 1 1
1.14840249785282 1.03399945308716 1 1
1.21917685489328 1.08048989358477 1 1
1.00936111757777 0.923628965955214 1 1
0.611132969345194 0.5557304130691 1 1
0.68095553057511 0.629594680112724 1 1
0.659972890079386 0.613986389389063 1 1
0.744787689704555 0.68961721509996 1 1
0.809819018942924 0.731415856235512 1 1
0.553606496033695 0.477044130917347 1 1
0.725409186062191 0.638228081566566 1 1
0.733867958065495 0.668306432320761 1 1
0.340771809807184 0.28829195390015 1 0
1.01905594575362 0.915572098388433 1 1
1.01184306643758 0.930539348448537 1 1
0.860737491161142 0.760466913699531 1 1
0.754823519340624 0.686784845746025 1 1
1.16005921982777 0.99860167040274 1 1
1.14604942111421 0.999013924996544 1 1
0.41248909858355 0.309116086951732 1 1
0.387651975627694 0.341324077767328 1 1
0.673699346432587 0.606172863410504 1 1
1.23864774501016 1.13153102622552 1 1
0.794358241831659 0.697629268745262 1 1
0.555274684878323 0.490807522065354 1 1
0.899633816370417 0.814340420086719 1 1
0.703919147531197 0.639342880942459 1 1
0.562020247490569 0.522608286672532 1 1
0.517124093246455 0.442021038531171 1 1
0.704253388028547 0.647141291846255 1 1
1.38021332630045 1.244745974501 0 1
0.573856771731009 0.515110692124783 1 1
1.11200376120391 1.02053215348255 1 1
0.866111911789615 0.785652917599996 1 1
0.807976446790449 0.728188131762258 1 1
0.9195794832452 0.818989055906572 1 1
0.505207740640541 0.440475597458526 1 1
1.25407929674185 1.14133616235315 1 1
0.908997932703682 0.813282303734769 1 1
1.09490307257585 0.997670502684227 1 1
0.56662166540811 0.510298784274144 1 1
0.884066240676522 0.779628874696683 1 1
0.711158349849365 0.636101864405725 1 1
0.590210474253093 0.523302136612281 1 1
0.839536182918021 0.743227186498036 1 1
0.907880578123982 0.83117794151022 1 1
0.395392677338671 0.369920215799278 1 1
0.753530482591163 0.696515540956521 1 1
0.857244152808231 0.794484086766394 1 1
0.44271708733241 0.409234409213926 1 1
0.622463315169261 0.549837610452492 1 1
0.761631885975245 0.72361109927342 1 1
0.81728338728703 0.76880849966949 1 1
0.569820949346688 0.487607024284436 1 1
0.740726673338545 0.663901328776386 1 1
0.852944440800425 0.780117123864366 1 1
0.88906335056096 0.796011627610263 1 1
0.592457521413565 0.522967798526932 1 1
1.21255114188663 1.09194665759801 1 1
0.552367619333256 0.50923635265667 1 1
0.831682771392721 0.779960909308599 1 1
0.882493680483053 0.801107731998483 1 1
0.797223981970001 0.73270421731779 1 1
0.91939834965413 0.82270677040356 1 1
0.414652821576071 0.352002814600438 1 1
0.595742226707586 0.510680875397839 1 1
0.91442243295915 0.832181866137294 1 1
0.692700045537247 0.599833705729922 1 1
0.583038218430408 0.533419288892198 1 1
0.774581128163181 0.707763808490286 1 1
0.867423627232282 0.788858008232265 1 1
0.477862951387779 0.446034870083247 1 1
0.780364495091926 0.679619920916221 1 1
1.0250760633471 0.921148688972548 1 1
0.977682199873558 0.857914789433893 1 1
0.535969659548499 0.48560928007591 1 1
0.832258759277862 0.729705243548093 1 1
0.971034525747879 0.878104907884004 1 1
1.04191813338903 0.97452833205334 1 1
0.225642393127536 0.202370000301381 0 0
0.620013618803585 0.533014815689769 1 1
0.795614054427609 0.706564406059399 1 1
0.757502706229222 0.650944611713343 1 1
0.681277297519137 0.642024053290598 1 1
0.421118079037905 0.426103758756146 1 1
0.955688151995767 0.795701619358292 1 1
0.950968098737215 0.863724501684076 1 1
0.564988575611275 0.520774122096939 1 1
0.623879503729888 0.567596214640866 1 1
0.868800936292664 0.799412889780949 1 1
0.587517489530733 0.47730765723803 1 1
0.645102681809449 0.581957334984416 1 1
1.04620108140685 0.939135585343408 1 1
1.07018670899669 1.0130013572764 1 1
0.623080826495167 0.581988307435781 1 1
0.682446295710778 0.614832858315055 1 1
0.822611870887113 0.744993732430919 1 1
1.14571620256261 1.00078680779698 1 1
0.907584446038124 0.798083256366796 1 1
0.657029995816586 0.566272453468499 1 1
0.744895857324717 0.644159128874478 1 1
0.797068150899201 0.727914588686897 1 1
0.624865812192148 0.539248353574479 1 1
0.825755457222844 0.75453389204767 1 1
0.433743155527049 0.398370568833215 1 1
1.00442525964707 0.905230999048912 1 1
0.964726899192268 0.86972253010389 1 1
0.796740350660201 0.726959889123612 1 1
0.873874897244838 0.759462916456481 1 1
0.709082200634366 0.622811706233242 1 1
0.697811577203291 0.621814506715839 1 1
0.352871688398138 0.310807206884584 1 1
1.07317714152518 0.952408640239986 1 1
0.778751118370805 0.682650850127672 1 1
0.921962133886355 0.794807861023749 1 1
1.31490222012347 1.16815726245332 1 1
0.784585069301885 0.723715950912973 1 1
0.932729378318123 0.883341920457345 1 1
0.717971750171024 0.629197187544017 1 1
0.501850138949918 0.447321118678883 1 1
0.416907361074083 0.425665858073573 1 1
1.06484078930771 0.983751993815463 1 1
0.88127496214795 0.793503722265273 1 1
0.977799135570391 0.879551958274496 1 1
0.840650720842686 0.721682841910193 1 1
0.301188086305441 0.284131985260333 0 0
0.536525901332031 0.478547391788717 1 1
1.1939895007941 1.07663996565177 1 1
0.688061565970427 0.638755415723835 1 1
0.759388188598227 0.650048109839407 1 1
1.18908491404969 1.07661859222074 1 1
0.796093514456706 0.70657946686835 1 1
0.742664124671888 0.668045586363856 1 1
0.522701863751984 0.475628254529159 1 1
1.02199092361553 0.920433335269123 1 1
0.887024493389999 0.822912683500893 1 1
0.608808160904138 0.566872898913222 1 1
1.24253543011928 1.12527300931232 1 1
0.799673637384828 0.727426245838438 1 1
0.293177697811356 0.277615849843552 0 0
1.25012319972435 1.09971167085748 1 1
0.544085371896666 0.486975440607991 1 1
1.22577634283779 1.07253892143534 1 1
0.307781075051532 0.286112890707548 0 0
0.961410738186926 0.855200865302483 1 1
0.850651707794409 0.813252119332025 1 1
0.633821339386535 0.581060016082395 1 1
1.02766881565249 0.944401002722339 1 1
0.834723625327613 0.73652344985063 1 1
0.705380915504501 0.608314576354714 1 1
0.53030738125503 0.485027350081371 1 1
1.09570645789434 0.992363528333313 1 1
1.22092752280078 1.05116001570534 1 1
0.730295664827532 0.652498262002135 1 1
0.639317177283412 0.573882197698354 1 1
0.604185122747279 0.587812515583488 1 1
0.417700642603524 0.390710741951369 1 1
0.342082735720128 0.317079019770037 1 0
0.671144551289618 0.578371460412456 1 1
1.12049610560237 1.00504640537176 1 1
0.639328512572682 0.513459488140035 1 1
1.02316179268377 0.942794710312697 1 1
0.775579109312485 0.702505835275341 1 1
1.10141393075586 0.965501931826078 1 1
1.11356381314957 0.974483531122525 1 1
0.748072303771499 0.701199726829468 1 1
1.3497853812926 1.22823436069568 1 1
0.53075091628041 0.487112845388685 1 1
1.02470012500979 0.899590798359122 1 1
0.779430867860775 0.71435458488716 1 1
0.47978857764778 0.41851496957206 1 1
0.741045549894853 0.660410872683796 1 1
0.594868129450431 0.523649782944507 1 1
0.743545433156452 0.682014703759121 1 1
1.11459489997327 1.00646726416848 1 1
1.38471477849221 1.27244587527708 0 1
0.805998530408228 0.724162740198664 1 1
0.805639463447931 0.730829267966272 1 1
0.610931987932628 0.543785830751841 1 1
1.02993584571466 0.9078613773895 1 1
0.958085243036441 0.841322276013929 1 1
0.645157798488572 0.597279480282929 1 1
0.720418425777834 0.708206145978163 1 1
0.536845780131564 0.495108262192125 1 1
0.57913754615878 0.52479233504384 1 1
0.901079850187103 0.810089653510099 1 1
0.543492703805886 0.468262126309702 1 1
1.03736139821131 0.926135872958865 1 1
0.663523343941266 0.638258317445152 1 1
0.406282911170417 0.371117117086756 1 1
0.795986017463884 0.728298370537492 1 1
1.2571199718995 1.12528965835139 1 1
1.13570076320584 0.999809356074603 1 1
0.773500333167457 0.70440508100744 1 1
0.547567592396175 0.478038408097046 1 1
0.727558431826057 0.649135736744842 1 1
0.695128958594848 0.631329574153109 1 1
0.88946349348615 0.799988631499396 1 1
0.360643442281327 0.340131341734836 1 1
0.988346179682421 0.869071400642312 1 1
0.539536310724842 0.473821016877641 1 1
0.761188582430326 0.660977547722633 1 1
0.775455819106238 0.68304514953334 1 1
0.580798147170646 0.52252535971238 1 1
0.784271182785188 0.695531925573567 1 1
0.867929447724233 0.795538042206461 1 1
0.581549514159288 0.535304576561046 1 1
0.859912247610481 0.82231426143407 1 1
0.0258312161970477 0.0413565725589503 0 0
0.198106315341441 0.172672186366729 0 0
0.648349816239648 0.596240907555821 1 1
0.726375237207205 0.648284819876346 1 1
0.87368658088636 0.799219539092051 1 1
1.00325632070903 0.904241677670561 1 1
0.457118038382839 0.391601369437409 1 1
0.715512849196055 0.627804631938458 1 1
1.33008485394328 1.24144436307811 1 1
1.05538714070888 0.935397863585471 1 1
0.487178966427315 0.447976776011091 1 1
0.655238638810495 0.580437737080048 1 1
0.655559555795012 0.612011997708543 1 1
0.627713310510113 0.583659696698423 1 1
1.10987915084776 0.967800113209196 1 1
0.375082995935303 0.3283406692006 1 1
0.597406705743405 0.519924851591715 1 1
1.02842164160921 0.934318126994778 1 1
0.913384581555267 0.784185494117643 1 1
0.625795944996706 0.556568993291801 1 1
0.961711564895993 0.872747019439907 1 1
0.972147779371267 0.854743779198679 1 1
0.674182223962794 0.6500524572394 1 1
0.383823829187664 0.360872700146249 1 1
0.717319828277893 0.642316748417235 1 1
0.633814505213235 0.558566139935375 1 1
1.10458430489105 1.01538807919817 1 1
0.807908195200396 0.702740509549592 1 1
0.808815580933025 0.740587439902947 1 1
1.29190666944875 1.17386984141884 1 1
1.04267143906299 0.957174009917035 1 1
0.304901904952208 0.258886656320677 1 0
0.877428735406641 0.7284732507757 1 1
0.949475244086598 0.853778308601033 1 1
0.751504408182306 0.692437361055628 1 1
0.815977892573552 0.735059795405608 1 1
0.435189054065472 0.46143484223678 1 1
0.339496333723913 0.332042610284029 1 1
0.605625286138378 0.554992708704985 1 1
0.5562660677321 0.521489453074202 1 1
0.485839848234555 0.459751876026747 1 1
1.30716351454672 1.17360108052264 1 1
0.568085151569934 0.522268823033976 1 1
0.377670746783585 0.339199004419585 1 0
0.662055344154797 0.561639235104275 1 1
0.872193169470315 0.798868689895006 1 1
0.816368584491067 0.677908746227319 1 1
0.682042548048462 0.609220134486067 1 1
0.929146152828305 0.834985539412015 1 1
0.880063929042348 0.810888415357868 1 1
1.1326192842973 0.987922383211796 1 1
1.16059394343346 1.06220655351218 1 1
0.609769354267763 0.576334034203578 1 1
0.282247237982546 0.255628866340312 0 0
0.856253121878937 0.775252297139971 1 1
1.31080001337846 1.17527846147861 1 1
0.582539782163752 0.524414759854539 1 1
0.564619448837834 0.401742401987418 1 1
0.718740511085052 0.670288230811914 1 1
1.10402425999752 1.00220219547056 1 1
1.03695323432464 0.937342912345083 1 1
0.778349124072281 0.686087835628021 1 1
0.870119877023975 0.779367841003564 1 1
1.20940395926981 1.0667753340577 1 1
1.06778524000755 0.948252943868096 1 1
0.641772113807409 0.549157411184142 1 1
0.895876399605016 0.79107327827226 1 1
0.593310520774125 0.567098039332363 1 1
0.637461987938273 0.56244273239339 1 1
0.627979966908611 0.605034768627704 1 1
0.385397975570209 0.38115607699237 1 1
1.08554074149009 0.968384380980326 1 1
0.43883172519108 0.399217513933783 1 1
1.24333060137066 1.11548147242149 1 1
0.783820921709451 0.715045986521851 1 1
0.68414446305404 0.632451435632784 1 1
0.530261401253928 0.500499170796353 1 1
1.29680028171065 1.18571373614882 1 1
1.25893228361092 1.17166688358984 1 1
0.696247970429759 0.62290951308479 1 1
0.440667024637053 0.39193935066882 1 1
0.485060379961107 0.434933649300569 1 1
1.18723022865722 1.06235265628689 1 1
0.913846425257584 0.78432566531133 1 1
0.534853572439016 0.477326446949189 1 1
0.58251026459603 0.541586842198953 1 1
0.589800379597773 0.537947696246597 1 1
0.759994428398051 0.667933373950095 1 1
0.893533251252244 0.794135468976182 1 1
0.946717835541137 0.865518125190806 1 1
0.908752883682439 0.849108391915652 1 1
1.23223632243114 1.00225467732823 1 1
0.681469152063331 0.587341538065575 1 1
0.821155904524355 0.755679376208446 1 1
1.07197099969969 0.924071655813924 1 1
0.536848865291489 0.523206738885283 1 1
0.801590453604212 0.739042402300959 1 1
0.905554817724043 0.837914665279191 1 1
0.840887572736987 0.748030388428325 1 1
0.62059739668435 0.536062446664339 1 1
1.0914021672043 0.983569259868844 1 1
0.853472412463274 0.766181414143673 1 1
1.33735444043751 1.2038359911973 1 1
0.935964610210961 0.864123644210321 1 1
1.19322157192107 1.07174944928665 1 1
0.757136096483755 0.678915819733139 1 1
0.380820428511838 0.387433336701031 1 1
0.856015678734626 0.785829943984575 1 1
0.7718845503524 0.713698643594666 1 1
1.41367332972962 1.30787826941355 0 1
0.784185443410843 0.7058150756037 1 1
0.538644206392921 0.512956938177007 1 1
0.622613022887547 0.537723525523764 1 1
1.0540691940165 0.955607293057781 1 1
0.802123580847203 0.696040903030617 1 1
0.987629187243615 0.865599191178538 1 1
0.891721151511367 0.774354483511812 1 1
0.770298028445301 0.70752654496186 1 1
0.945215074565053 0.873453936730908 1 1
0.700775238938169 0.644550894214457 1 1
0.81957480036593 0.758120130225911 1 1
1.09126289494593 1.01486400056327 1 1
0.17884508473255 0.173324807972945 0 0
0.792481496099743 0.725568050937318 1 1
1.23194837459557 1.12568019997786 1 1
0.847605337738088 0.773627571577171 1 1
0.954487547366721 0.856975699697814 1 1
0.937468843664199 0.856617142791873 1 1
0.85845881264219 0.787768603493328 1 1
1.0331264024232 0.900857120467041 1 1
0.898986669264694 0.852315604626001 1 1
0.242260607637229 0.224339419091726 0 0
0.317675116347528 0.2862559285978 1 0
0.756480486151876 0.684272552121888 1 1
0.914612531085926 0.82118285302296 1 1
1.06973291241641 0.93664337978034 1 1
0.584215638790527 0.521588757608482 1 1
0.802609997569924 0.728954946707757 1 1
0.61126834416488 0.567677515094794 1 1
0.455897515699082 0.41344887250946 1 1
0.915199531204741 0.831889745554761 1 1
0.946522788633914 0.853812714064536 1 1
0.825709608703035 0.738517849641649 1 1
0.295651480330061 0.303923025783467 1 1
0.894775080396921 0.826903264333277 1 1
0.855622267321673 0.800097230645742 1 1
0.674730249690493 0.605728265137902 1 1
0.603171303779891 0.543455404546699 1 1
0.999240315506261 0.92446683303851 1 1
0.75316648237976 0.647618038661683 1 1
1.05799344521657 0.944871854592025 1 1
0.683289166525641 0.571309375002159 1 1
0.813128077616319 0.724666908741007 1 1
0.599820886730177 0.546105606676278 1 1
0.871058947155914 0.775469329900004 1 1
0.785836713071152 0.710669594635701 1 1
0.743399899952346 0.608830166917292 1 1
0.580726286669297 0.522721200824278 1 1
0.698417437220515 0.601349033891992 1 1
0.864489195346939 0.762493642205731 1 1
0.662669748668747 0.600176359783821 1 1
0.673489735494324 0.602314967155976 1 1
0.312459069001635 0.306441803517274 1 0
0.602751900724325 0.555630139944451 1 1
1.38371371921856 1.21460796598339 1 1
1.18173068170212 1.08512867969795 1 1
0.645464569238656 0.558532419751569 1 1
0.539680413584716 0.500975547194925 1 1
0.646401426778672 0.592329011235606 1 1
0.779503793166726 0.724836139756685 1 1
0.3950353236117 0.359771609094657 1 1
0.217242637056705 0.235583744954659 0 0
0.508467204309209 0.471375424588908 1 1
0.951049065679965 0.870671908022534 1 1
0.594762847155618 0.546983943520393 1 1
0.886783964064922 0.800610303065581 1 1
0.56323508376766 0.51581312315407 1 1
0.534022925477428 0.51089932549426 1 1
0.709491253036858 0.625701438697887 1 1
0.750065611771831 0.669793518341284 1 1
1.1305544019881 1.05742343857339 1 1
0.694992740472539 0.621209325785579 1 1
0.671734008949087 0.591442525421564 1 1
1.17530184093619 1.04772092493344 1 1
0.696419298983263 0.595742362355953 1 1
0.556559701368872 0.49858406981541 1 1
0.684721248260839 0.610953069539715 1 1
0.842421300739626 0.742788101984926 1 1
0.572814071997192 0.510513141493131 1 1
1.45451192129354 1.3444446826846 1 1
0.482229941868881 0.435243700362678 1 1
0.945396734604276 0.848329880042366 1 1
0.366736229638589 0.349889989995073 1 1
0.619897807360763 0.558431731117747 1 1
0.545173671091918 0.498783821869401 1 1
0.787117423864696 0.74597907429864 1 1
0.174237368093175 0.158387055826775 0 0
0.346186818335842 0.304993936235235 1 0
0.499144174273854 0.477906238485955 1 1
0.519608802456621 0.480447661415357 1 1
0.476385107275996 0.418259371549775 1 1
0.815440504743561 0.714633364263791 1 1
0.755510766233675 0.686601156807364 1 1
0.151890885806662 0.133422266053115 0 0
0.943406959164399 0.842798358457155 1 1
1.07859452717202 0.965108017668319 1 1
1.06950192496143 0.961351414039702 1 1
0.520931298138049 0.459215464545083 1 1
0.920802053728826 0.808089592401178 1 1
0.446576570760999 0.405285465020073 1 1
0.616628155195477 0.524753837791473 1 1
0.839824595262907 0.778380100628186 1 1
0.696071899494641 0.628991432975566 1 1
0.748394410033602 0.683506093487243 1 1
0.473653542801044 0.418638024092218 1 1
0.720787045106216 0.671808257159276 1 1
0.603715985052081 0.555576899885819 1 1
0.216499992691836 0.194148058752573 0 0
1.41037472225277 1.32177713880496 1 1
0.898012676085915 0.83774722060637 1 1
0.72206775108051 0.640188320831512 1 1
1.17917525161809 1.08104176482503 1 1
1.24996681481331 1.15033336065467 1 1
0.834891354873586 0.809533803071849 1 1
1.05039514090678 0.913605034627231 1 1
0.765478896774721 0.667098749255655 1 1
1.12369826304835 0.985987288497562 1 1
0.76581339847012 0.749702914533699 1 1
0.845556151467878 0.764121018582334 1 1
0.753522959111844 0.600107412452273 1 1
0.574663473794051 0.534722667836792 1 1
0.985155770861498 0.898198503532522 1 1
0.913083028508781 0.763414505619719 1 1
0.903714606155005 0.829667342741344 1 1
0.818332287264022 0.685023290353076 1 1
0.619528768615928 0.540580641017016 1 1
0.854806441787989 0.775685241812966 1 1
0.992799124527215 0.872072671547944 1 1
0.693922557049323 0.624965304629914 1 1
0.670810094485322 0.604111071581971 1 1
1.10959216112603 0.990788814373059 1 1
1.03157110997068 0.936037228095326 1 1
0.636634119270017 0.575596656941014 1 1
0.833328112247342 0.73492798236583 1 1
0.865168598478053 0.781160081260966 1 1
1.51056906925293 1.36850370354184 0 0
0.802542178974996 0.703011594768617 1 1
1.17776932514771 1.08830138028131 1 1
0.465437099395591 0.430326982400921 1 1
0.733316605768803 0.662507753312577 1 1
1.07971320188226 0.950954953351253 1 1
0.896958786678899 0.802178498695454 1 1
0.835563179271286 0.722695691132363 1 1
0.853071890734319 0.796399743343536 1 1
0.454285097784778 0.414151786241049 1 1
0.877883029688315 0.795920171531973 1 1
0.90656876626724 0.812885039393892 1 1
0.696988491858266 0.650429895514276 1 1
0.932278029405721 0.848279001989719 1 1
1.04147563069822 0.905375061773519 1 1
1.14322576326746 1.01269566963862 1 1
0.662585277120525 0.638839964916477 1 1
1.15154641451904 1.02691476091965 1 1
0.735986232676524 0.701555261208343 1 1
0.839666855889732 0.74910949903118 1 1
0.619078190305653 0.551575069198614 1 1
0.582477303383703 0.523555595551443 1 1
0.76588978864993 0.671704374328044 1 1
0.571866044172216 0.503255788171326 1 1
0.74558364486309 0.671781252196093 1 1
0.684450941040961 0.614886690666987 1 1
0.73829114072809 0.687267157538431 1 1
0.739362795121366 0.685693950032508 1 1
0.448221034909324 0.401159435921507 1 1
0.391963887682533 0.375970452536716 1 1
1.01695102074887 0.903185201188472 1 1
0.964086004396427 0.808625688988292 1 1
0.755750858973247 0.693510210720819 1 1
0.190415787269534 0.166306558328541 0 0
0.782288576327661 0.685586626739801 1 1
0.34820340131283 0.315607856611152 1 1
0.476210156495252 0.462078707329715 1 1
0.879738965884514 0.789761147568583 1 1
0.748181772588814 0.66171975264481 1 1
1.03976978745778 0.923896214632476 1 1
0.923345728054012 0.85899298837305 1 1
1.53603930684351 1.42506238678776 0 0
0.730365025908982 0.663614033771025 1 1
0.618209626142353 0.553083088429602 1 1
0.590720292161657 0.511315237856117 1 1
1.24400630928302 1.07483676344574 1 1
0.763132238115792 0.679738088604412 1 1
0.953467115167034 0.854140251084155 1 1
0.454303907939003 0.411279190045656 1 1
1.29044537198613 1.18535207692979 1 1
0.447270491492318 0.399973940746063 1 1
0.966178684825603 0.859452105624964 1 1
0.77338453723439 0.688281799743259 1 1
0.83732133770853 0.743011354423902 1 1
0.903093617803138 0.833922787861276 1 1
1.07436778670675 0.990669318932799 1 1
0.504610400619251 0.465924774043941 1 1
0.719369588136158 0.616577438273224 1 1
0.694820299008367 0.634578290303256 1 1
1.01804540927034 0.91796286443663 1 1
0.979960936941646 0.879364472251102 1 1
0.830654252538344 0.76958686221725 1 1
0.695973784958525 0.62378836422398 1 1
0.836760028267236 0.752218501532143 1 1
0.706810559659207 0.652071219743751 1 1
1.25043779955809 1.12802757864651 1 1
0.566289688756435 0.489697769723714 1 1
0.601311005904288 0.543428955936619 1 1
0.665918992924999 0.608072683663521 1 1
0.509460305896817 0.485440936201399 1 1
0.64627852004826 0.595510259681965 1 1
0.886511669291386 0.797907109584608 1 1
1.2475393314073 1.10711308409522 1 1
0.91908398138417 0.833801585634452 1 1
0.7102562784269 0.628086483851045 1 1
0.916110998350771 0.797992276617148 1 1
0.608865970546813 0.534081626440963 1 1
0.420721190407156 0.416595672607829 1 1
0.825797952307556 0.739030627774083 1 1
0.926857864688518 0.816311285802056 1 1
0.781274747530016 0.684025258143586 1 1
0.414766001764161 0.415652875105978 1 1
0.98942462681929 0.902619196358085 1 1
1.10815453208656 1.00292771366719 1 1
0.680861348334363 0.624374938956926 1 1
0.638453863201873 0.594565293980024 1 1
0.858980391484854 0.78477432401949 1 1
0.545654296222363 0.48785949518251 1 1
0.437625691203746 0.373762563969849 1 1
0.748308324780094 0.676983048192418 1 1
0.684504327417413 0.633248538631425 1 1
0.512465764969135 0.433920516978502 1 1
0.562868640568268 0.520840338415963 1 1
0.751412875545959 0.608387072661139 1 1
0.556284168912372 0.498089303042818 1 1
0.845230724268332 0.780871786194735 1 1
0.948379569484369 0.840299221867876 1 1
0.772445174745793 0.645547933566877 1 1
0.622546583531174 0.569480875779634 1 1
0.783678442734776 0.67830163610325 1 1
0.676456230657811 0.610422436134398 1 1
1.12321022597164 0.987311733963259 1 1
0.704577338888731 0.641754190333817 1 1
0.94460466083153 0.855813976727224 1 1
1.04406789139473 0.951428834175323 1 1
0.531902161276871 0.474812383339033 1 1
0.61133411963221 0.464894098143865 1 1
0.576604556568226 0.521993097849002 1 1
1.23695541729714 1.11956928384334 1 1
0.729481534143043 0.644386446840759 1 1
0.565414586305093 0.489854008148458 1 1
1.06718465315105 0.959254190602825 1 1
0.433183508375545 0.425492987809163 1 1
0.907586086916767 0.873102745257915 1 1
0.499747744125947 0.455623412803982 1 1
1.06091501914352 0.975954880279789 1 1
0.652222655069086 0.588606435736095 1 1
1.06660863985895 0.995514609485396 1 1
0.955306322897445 0.839599935248626 1 1
0.744205944000953 0.668105743943178 1 1
0.588387444856926 0.528966154593924 1 1
0.894158410441041 0.807391109614448 1 1
0.249140472126778 0.218026510113658 1 0
0.969483667360348 0.793909020123713 1 1
0.533490013533666 0.469887016075087 1 1
1.15197814618533 1.01862261307432 1 1
0.603434244627031 0.556908914535984 1 1
0.951844985523222 0.84579842218692 1 1
1.45666260167328 1.34269734044454 0 1
0.874993715283862 0.793559504475702 1 1
0.996537121284448 0.891904742362726 1 1
0.958906461029943 0.866241690073571 1 1
0.807496942170923 0.700387691657179 1 1
1.292426594692 1.18690669302109 1 1
1.11653917815091 1.01277734832925 1 1
0.923596448505842 0.841250556990429 1 1
0.864291181329549 0.76530971472408 1 1
0.614340358733388 0.533366492039508 1 1
0.615119217960984 0.534892209287882 1 1
0.819163759472172 0.744435422208361 1 1
1.02729219545783 0.940605691982704 1 1
0.745547960756619 0.674198953478089 1 1
0.829054894974331 0.764135334768888 1 1
0.369297500951077 0.329197281894223 1 1
0.487769569809179 0.429051649742688 1 1
0.748839530513788 0.712919734960184 1 1
0.718845431186975 0.659747140500217 1 1
1.0452697332251 0.969646089233123 1 1
0.570470890660622 0.523908660474669 1 1
1.02281376741895 0.943404189740957 1 1
1.27402083984375 1.13008478528694 1 1
0.580844804272344 0.540364615612229 1 1
0.950739801051944 0.876279586176836 1 1
0.526301278072189 0.481315702325707 1 1
1.09104047110557 0.955796776898345 1 1
1.26862154149096 1.11866255576312 1 1
0.561084327469379 0.491729643557476 1 1
0.417956508311386 0.385432495535921 1 1
1.0928626475096 0.87967187235649 1 1
0.659563069291588 0.655900153754535 1 1
0.572683801429661 0.535975277932792 1 1
0.876609010691648 0.805122023148577 1 1
0.946819448815839 0.842970362884718 1 1
0.617111234464858 0.546402810394467 1 1
0.882608342365886 0.77209495318184 1 1
0.200700736905082 0.201345065003891 0 0
0.527110392787384 0.488037629202249 1 1
1.00217898971124 0.886999399666872 1 1
1.11579990224762 0.958539413560011 1 1
1.07899336899859 0.994979257141043 1 1
0.600167661138427 0.533796115996812 1 1
0.485526994522396 0.423378731617025 1 1
0.790726026791694 0.685802287242459 1 1
0.318172932375296 0.285015506490283 0 0
0.715755443292263 0.673372125213351 1 1
0.159971157063685 0.150252010795917 0 0
0.884615091119914 0.815152559527191 1 1
0.590411303899025 0.579035206203911 1 1
0.856728679091282 0.761181785165954 1 1
1.1907711323686 1.04684525297202 1 1
0.532440351555454 0.479858126126321 1 1
0.728952219669196 0.659251238095383 1 1
0.291468246771175 0.281426316891513 0 0
1.01897434785361 0.924967607728978 1 1
0.968434989864187 0.840568683736242 1 1
0.804952860110512 0.745492802456835 1 1
1.11152607743172 0.984226074871817 1 1
0.433117144853785 0.388524844378247 1 1
0.403328089173522 0.3458091561474 1 1
0.85088129620143 0.746747805629536 1 1
0.466646193592095 0.410052773611499 1 1
0.434753851216487 0.448669884715282 1 1
0.781268056482571 0.716064474483743 1 1
0.914277177584182 0.831016356888212 1 1
0.616061074420884 0.590567283314096 1 1
0.562995213376196 0.498809427175754 1 1
1.17519929937029 1.05883238385967 1 1
0.644857847191992 0.547328209516083 1 1
0.299151608596944 0.236968470633549 1 1
1.38988083276567 1.18978414212881 1 1
1.10258970712979 1.00376749124732 1 1
0.761164744231449 0.684413218498242 1 1
0.772918466966679 0.705052861201338 1 1
0.449589640848903 0.408254295282345 1 1
1.29939434359904 1.16678093872758 1 1
1.21838543228036 1.10197419155972 1 1
0.787830724029172 0.719601298760966 1 1
1.31094382614678 1.20409282251014 1 1
1.01020646758646 0.904938259648419 1 1
0.503905766811375 0.492714379271408 1 1
1.0271188827982 0.915843605329557 1 1
0.767866009297625 0.713528598981755 1 1
0.619834670236302 0.560726165571547 1 1
1.12552898206168 0.949168774487835 1 1
0.591722441129063 0.510312590112021 1 1
0.921435321530436 0.849258009944072 1 1
1.04267889280848 0.93477048951266 1 1
0.741578893852031 0.657940110946044 1 1
0.703946686409438 0.631846609894916 1 1
1.00127067459923 0.914323706210872 1 1
0.716042654402162 0.634172636041481 1 1
0.693570896650962 0.621702674829828 1 1
0.658053384974664 0.60860822783808 1 1
0.876340078974503 0.784647139131328 1 1
0.748320217343854 0.675215838230464 1 1
0.728654968048813 0.640847339889756 1 1
0.944515624395386 0.830854588796128 1 1
0.606439886316972 0.566740630914793 1 1
1.01716135393852 0.902436866842883 1 1
0.695458756082864 0.637552726756393 1 1
0.463662684934477 0.428067103059039 1 1
0.748598170366795 0.705332214466312 1 1
0.597551962099858 0.54379469566377 1 1
0.40031246442183 0.392335411914095 1 1
0.409893042136496 0.371378058920129 1 1
0.903879941168812 0.784511967447012 1 1
0.86639857575067 0.780345975386404 1 1
0.470874666840327 0.440681244040819 1 1
0.860498152797936 0.778128291276825 1 1
0.884977266820475 0.794564138597749 1 1
0.601401852638604 0.529718726854828 1 1
0.623426332686482 0.555787600198925 1 1
1.34922978743933 1.20940715545608 0 1
0.298271455318276 0.269377690195894 1 0
0.414832936940782 0.382738455161313 1 1
0.339147996509298 0.312589096028132 1 0
1.064294620691 0.96499333166888 1 1
0.770851868455786 0.680594117542992 1 1
0.471679299766448 0.405907670096986 1 1
0.93891697711001 0.784497005257129 1 1
0.655528015642294 0.594354662338665 1 1
1.25439860235377 1.05509517185551 1 1
0.524042121518236 0.47791440931457 1 1
0.649788076196251 0.583563932180003 1 1
1.14680545452133 0.987196065514529 1 1
1.18186823559143 1.05920443419373 1 1
0.932337497708394 0.858933312133524 1 1
0.875875164596077 0.797803656996745 1 1
0.843616557225956 0.788505883375241 1 1
1.32858524821415 1.18340939128625 1 1
0.912645376031877 0.806110112680844 1 1
0.754040548296554 0.692938950384768 1 1
1.0759546317707 0.987475818266331 1 1
1.02445242294096 0.934905121070919 1 1
0.453550631472499 0.407650782359961 1 1
0.734325765852055 0.639528870622523 1 1
0.848991895227013 0.880459845469495 1 1
0.953740310513313 0.869340043927889 1 1
0.963103381807939 0.879429610114509 1 1
0.531163762079899 0.509638292142324 1 1
0.816453519265038 0.728360150882676 1 1
1.13452191763363 1.08312428694718 1 1
0.779457306791723 0.683864832853386 1 1
1.12669897661098 1.01727158962056 1 1
0.833050530858782 0.757160295201823 1 1
0.574321334605378 0.500636311089703 1 1
1.10085092238775 1.01826272003677 1 1
1.05432999642512 0.914820264682091 1 1
1.1894157980972 1.07292384574644 1 1
0.905520100021329 0.836020827922282 1 1
0.90138303180874 0.796656594530782 1 1
0.81083584140889 0.729332218214992 1 1
0.442486786094228 0.421804584292237 1 1
0.871868435522158 0.804264934617511 1 1
0.927559911440099 0.837861185208467 1 1
0.610902607122965 0.539734093333114 1 1
0.774199564872474 0.696423625876357 1 1
0.854037396058563 0.761933566100629 1 1
0.62125406271868 0.571661926860427 1 1
0.83141758723302 0.763950381993922 1 1
0.793089606646809 0.720923471559397 1 1
0.716631478206016 0.63921042103035 1 1
0.823640869911022 0.746285432700591 1 1
1.07962895251075 0.977708869529625 1 1
0.831076670060825 0.793019113763694 1 1
-0.0636403223303928 -0.0438517525095921 0 0
0.960141946606816 0.857951734857366 1 1
0.92987666829981 0.87378768907113 1 1
0.727032677787192 0.63128594920024 1 1
0.730070497880566 0.650472038385493 1 1
0.588177597895496 0.531364461258723 1 1
0.583856075254485 0.553107630804019 1 1
0.957538129534552 0.849247295672867 1 1
0.856083756251066 0.759647601919756 1 1
0.917934909704254 0.813807494964462 1 1
0.651543303711614 0.602523832644801 1 1
0.814132929917126 0.730816245923918 1 1
1.94601635961777 1.70656891295264 1 1
1.21295805488052 1.07077004345398 1 1
0.437138715279611 0.423137321445179 1 1
0.672680449976445 0.597717833692681 1 1
0.486961174848975 0.435759961560048 1 1
0.74161242074797 0.679465501772792 1 1
1.11924435715642 1.01751084513327 1 1
0.429025884611679 0.372218035396027 1 1
0.833736190965727 0.797921324400938 1 1
1.04900838300405 0.912219475939394 1 1
0.977172824596571 0.904610630108806 1 1
1.24733068654721 1.13389951518354 1 1
0.218610740101664 0.225102904624807 0 0
0.722029438182564 0.651425342417122 1 1
0.66332480204892 0.579647220371496 1 1
1.26708792637539 1.18003839396065 1 1
0.679215720642832 0.621815155805157 1 1
0.351298345411754 0.336178521826073 1 0
0.950823855328781 0.895683236352947 1 1
0.861035123245498 0.770960025061181 1 1
0.511686003595211 0.416184007984268 1 1
1.14423193152075 1.02576616745422 1 1
0.711180689538063 0.635573119162901 1 1
0.785624462321224 0.691589492123073 1 1
1.27397142518729 1.13742614888062 1 1
0.569481838245286 0.491840473835745 1 1
0.689543670606144 0.619103272580391 1 1
0.964374741083473 0.892643931292743 1 1
0.711130989700472 0.657413206489828 1 1
1.09173268397587 0.977808659195412 1 1
0.736028561421127 0.663331072229705 1 1
0.832590137480359 0.739341776291177 1 1
0.774132823692688 0.724086296373834 1 1
0.392902061158473 0.370429705511752 1 1
0.581805657089929 0.528288679488624 1 1
0.636343295009435 0.564430201764196 1 1
0.460621627597226 0.409439140268714 1 1
1.1207317677504 1.00611062473058 1 1
0.546399062389136 0.493464103322823 1 1
0.630365016435854 0.616215017396595 1 1
0.793733376863243 0.716209558390169 1 1
0.852847511140613 0.783863960166595 1 1
0.787336434046675 0.708467828879472 1 1
0.543557224591799 0.483840958989058 1 1
0.714072136218143 0.672452079817014 1 1
0.810999157928946 0.778307764077887 1 1
0.858736324805038 0.774870924287392 1 1
0.711386988552704 0.691868715719984 1 1
0.814879934706908 0.720597318271028 1 1
0.957835763514755 0.872828870475823 1 1
0.927771188350942 0.854120837744451 1 1
0.700049307111913 0.663707271809451 1 1
0.401100057197088 0.354914093643167 1 1
0.802796525207821 0.721123847200555 1 1
0.550121418452637 0.516158904004032 1 1
0.794514144771737 0.710854267156801 1 1
0.47522834875281 0.454713717586655 1 1
0.6663221216657 0.605593782065941 1 1
1.02903123888981 0.920063694696773 1 1
0.817253553304772 0.700676472600993 1 1
0.411872264091051 0.368909397618955 1 1
0.472129191654549 0.432322366296973 1 1
0.895988924413334 0.821154464743842 1 1
0.687319571072475 0.624567710454278 1 1
0.900912671776958 0.825109790102297 1 1
0.79963623787581 0.733250705074266 1 1
0.531368164313831 0.485571139248492 1 1
1.20051296973933 1.10217728130466 1 1
0.862298557867998 0.749028649687009 1 1
0.510888807349029 0.46063949235027 1 1
0.365567122657431 0.321674772538623 1 1
0.976623646514396 0.868717262536842 1 1
0.756996785308227 0.73292156908602 1 1
0.381033357610157 0.351058310948773 1 1
1.09468419653402 0.983365757708022 1 1
1.36515532109243 1.24696239879811 1 1
0.882475671787741 0.79279687582728 1 1
0.58624810893726 0.522977169732517 1 1
0.476069075941711 0.41004716746065 1 1
0.915554708337314 0.849037386711372 1 1
0.946148733350207 0.858656564750163 1 1
0.673473589156138 0.60635269035952 1 1
0.966100119353766 0.836589481148692 1 1
0.265427383777428 0.245063233773463 1 0
0.422690783952104 0.378204849142865 1 1
0.557649440905117 0.542754106174676 1 1
0.865188991748257 0.804608940555911 1 1
0.573354289781358 0.52641558485482 1 1
0.607651152456343 0.533566603782209 1 1
0.947532734878289 0.867963307774206 1 1
0.601480688291841 0.524403911686659 1 1
1.0326799515174 0.962962914944689 1 1
0.778951694800615 0.760556048348456 1 1
0.294604996224138 0.284052994770143 0 0
0.895282008414726 0.795112487589569 1 1
0.855479533567082 0.770627657628547 1 1
0.558390538325778 0.515430140957885 1 1
0.806786644512491 0.721449515999371 1 1
1.16773960329964 1.09737916931765 1 1
0.934452746215594 0.847068508324404 1 1
1.04237334538825 0.943793396417978 1 1
0.730277197524947 0.667835074477639 1 1
1.0589345238907 0.927751381213976 1 1
0.810896189701027 0.699109258322788 1 1
0.592439556709541 0.53886013511437 1 1
1.22284959441469 1.11030003868045 1 1
0.965659856017751 0.848521267557362 1 1
0.968569013426113 0.908314565889615 1 1
0.427386960279102 0.398584298853433 1 1
0.829631312684366 0.724579525604079 1 1
0.787459394221184 0.781229491571632 1 1
1.04352297609683 0.897815857769972 1 1
0.725219343475568 0.634134011670812 1 1
0.795995096100726 0.715971582701397 1 1
0.58122699963097 0.517896151748941 1 1
0.928423607750255 0.825066187079074 1 1
0.983559834224 0.900052157860957 1 1
1.03723024620065 0.952119975855718 1 1
0.526410064274883 0.470181666312844 1 1
1.04821947046111 0.952196970730453 1 1
0.469487958774905 0.448409610070115 1 1
0.766303974118021 0.638115327209192 1 1
0.667752508426213 0.58812722351115 1 1
0.975452375344256 0.876790799484699 1 1
0.568406920174938 0.521073104308588 1 1
0.424112810741697 0.406622903399654 1 1
0.717787401516809 0.638093827086024 1 1
0.655704610471999 0.574123998298105 1 1
0.886437906054249 0.809887476403362 1 1
0.589489154960838 0.505514851090264 1 1
0.782044326636238 0.71106294018742 1 1
0.201094794112401 0.180073511647714 0 0
0.70463805701505 0.635071171878564 1 1
1.04167297229129 0.948896861099768 1 1
0.511582913897283 0.466197297103663 1 1
0.338138136083025 0.304260703964566 1 0
0.55030416524099 0.513895616273673 1 1
1.11619121930292 1.00200282695023 1 1
0.559203022709981 0.518901729962407 1 1
0.670364993157134 0.594112273475214 1 1
1.01306982908823 0.93991468631462 1 1
0.862311844451439 0.774683338635614 1 1
0.398146184807846 0.363135417291593 1 1
0.960965194435402 0.846870866536079 1 1
0.644191740241726 0.555278510014169 1 1
0.555988746968535 0.491866892170022 1 1
0.819148242596129 0.772137452096625 1 1
0.762183540037411 0.670059099993712 1 1
1.19543297048859 1.0734980320031 1 1
0.658037247803035 0.607440728296096 1 1
1.00993151880549 0.898862678994133 1 1
0.652261592035075 0.594175867790145 1 1
0.614296438253617 0.511090951224481 1 1
0.647933431789769 0.602368142488027 1 1
0.9874128828316 0.879509567566005 1 1
0.689142520951866 0.633435694511513 1 1
1.02749999573012 0.904251454413902 1 1
0.646610538238959 0.561201118255184 1 1
0.984538353024595 0.925579192776236 1 1
0.868769043295612 0.794785483301394 1 1
0.643995502733464 0.587783919216592 1 1
0.711071638912803 0.668935390337861 1 1
0.891064590572133 0.793233030209655 1 1
0.463536557278435 0.405224775643112 1 1
0.928262423355039 0.904380968713058 1 1
0.627058977273071 0.576807778311731 1 1
1.03813602557805 0.94301870210832 1 1
0.76425905485132 0.690826444023982 1 1
0.505220061116976 0.48954681831171 1 1
0.735785489058115 0.664886487496306 1 1
0.662676276816904 0.612292051735115 1 1
0.679919445834101 0.594809423792811 1 1
0.391635824430315 0.329354304747909 1 0
1.18464378437236 1.05338575846459 1 1
0.663531581814173 0.605087979911946 1 1
0.469056737941307 0.456423257691123 1 1
1.03495273798751 0.875278884424635 1 1
0.969242888081442 0.885228399456364 1 1
0.644254796086625 0.600750821570935 1 1
0.668878956996945 0.602167623286811 1 1
0.852688491322277 0.754198099920141 1 1
0.918593417453088 0.855994169722365 1 1
0.71237604888734 0.627909078982404 1 1
0.701958057158002 0.617274288951372 1 1
0.562755723182715 0.498763371291897 1 1
0.400026707687904 0.400423378673912 1 1
0.589686948610592 0.604034455961715 1 1
0.909951877393811 0.812110080468606 1 1
0.898558305700948 0.843028340430257 1 1
0.690721654371672 0.709672883576878 1 1
0.673319264396417 0.604033051026518 1 1
0.663875471892166 0.614406126350604 1 1
0.921004880878042 0.892032182298864 1 1
0.713370996456782 0.637726865623406 1 1
0.408400763840887 0.389393263719534 1 1
0.838470090069467 0.747969940104084 1 1
0.696570453025973 0.635297224147095 1 1
0.64640526991573 0.553186429119749 1 1
0.973514445598848 0.875914356793673 1 1
0.593977028544599 0.544182690587439 1 1
1.08991271491253 0.971298409392295 1 1
0.952832919329917 0.840476538721673 1 1
0.622095996193616 0.571906874580841 1 1
0.466668429114416 0.432425351587653 1 1
0.624875194867964 0.555015222101909 1 1
0.88017074080939 0.805684863797707 1 1
0.420000721931712 0.344845517049393 1 1
0.905377431116656 0.776828406017281 1 1
0.773039379983767 0.61856381329198 1 1
0.711638834813671 0.660771686146182 1 1
0.452892209042161 0.439647449954249 1 1
0.425527061808885 0.386585606787095 1 1
0.740833730677005 0.68150343896012 1 1
0.900084393280514 0.819587086881596 1 1
1.03766862582299 0.940561508389649 1 1
1.10343368239038 0.951034961545912 1 1
1.1168195960234 0.99262688281894 1 1
0.798010575013279 0.727827504226888 1 1
0.692653406153303 0.629314000873465 1 1
0.432548997848485 0.41566606678036 1 1
1.09646070667634 0.986402373498827 1 1
0.429963253267752 0.414057696176743 1 1
1.0371243095757 0.936117415257684 1 1
0.794050294163408 0.705873596648866 1 1
0.323955828727657 0.307525237590753 0 0
0.99687790366538 0.899727675385132 1 1
0.920561503079719 0.837031435507547 1 1
0.617313081194125 0.599672598171716 1 1
1.28330568254652 1.1726600349998 1 1
0.331984401500657 0.314722470915627 1 1
0.534682208489518 0.447135430690327 1 1
0.835267160994105 0.749602817474576 1 1
0.864623052940527 0.776843398489783 1 1
0.81369744121868 0.759217760348515 1 1
0.675753933938506 0.630939086301648 1 1
1.02306939786059 0.93934801368618 1 1
0.896047553973068 0.809091670245511 1 1
0.516552814782569 0.4678710600671 1 1
0.987173735474611 0.890261134166196 1 1
0.988860746330484 0.883225962196328 1 1
0.802144206467713 0.683462691955732 1 1
0.689647807025675 0.651548169953485 1 1
0.446031476618613 0.426255200162473 1 1
1.07097241738091 0.964501338593903 1 1
0.776336437236516 0.71852639655775 1 1
1.08712345761001 1.01973108599721 1 1
0.893039208014654 0.826963867696008 1 1
0.8541869928565 0.742436732923061 1 1
0.604646702452846 0.551573470486361 1 1
1.08858052359034 1.00048285138263 1 1
0.84994640481561 0.766959130667496 1 1
1.02481608685575 0.958509177713881 1 1
1.38547934997559 1.23445942346727 0 1
0.795103567080335 0.715256885344958 1 1
0.682777717818859 0.629916162046242 1 1
0.702187350531451 0.604577331495687 1 1
0.442375636725058 0.402850141675349 1 1
0.384137214507073 0.392344820688224 1 1
1.15911396003542 1.06048083109209 1 1
0.780502395330743 0.719859609772078 1 1
0.939786181751819 0.818171157503403 1 1
1.52066800850695 1.37226786332539 0 0
1.11968297620869 1.02363727911838 1 1
0.756748376982256 0.676822057273581 1 1
0.409238436984305 0.392594563588984 1 1
0.539066968180418 0.452121329315749 1 1
1.22331079630182 1.12455712886541 1 1
0.416940815326722 0.348997974208495 1 1
1.1125069607147 1.00056941254373 1 1
0.980405633796829 0.879125735538053 1 1
1.26093310760463 1.16663663990016 1 1
0.859197273876908 0.757497110312084 1 1
0.832788206282844 0.737893560473995 1 1
0.957769986552107 0.889682083153969 1 1
1.16672967842533 1.04919944182106 1 1
1.57914635067978 1.43203768514339 0 0
0.728200788376351 0.661159300993563 1 1
0.855949593413526 0.776706183244451 1 1
0.720160494759565 0.590217997719111 1 1
0.500547531723906 0.437821956022447 1 1
0.691071184500701 0.606673920732848 1 1
0.742117894784268 0.662670230747922 1 1
0.919622323144099 0.86298345812344 1 1
0.913328836009634 0.836367344309246 1 1
0.886434320871275 0.766864725905508 1 1
0.492745937864422 0.468433244726054 1 1
0.543040634473092 0.487881503618769 1 1
0.826281660231968 0.736899175298276 1 1
0.877995961480103 0.812567520290634 1 1
0.65092852391534 0.601159977333444 1 1
0.989662031195278 0.901448478345278 1 1
0.717369041379711 0.66507005438166 1 1
1.06831885300385 0.969887246416147 1 1
0.717059253025031 0.664056804340178 1 1
1.03044454771776 0.927010713062151 1 1
0.70547342018369 0.615775019675669 1 1
0.918230109330182 0.817035309537727 1 1
1.21255218091807 1.14889997998404 1 1
1.26352358387706 1.19146821844065 1 1
0.62193551467714 0.541886105429327 1 1
0.869297974623696 0.808000033638685 1 1
0.733467669742578 0.717708638281425 1 1
0.97762433363388 0.891108417818422 1 1
0.965059724121378 0.855364929928411 1 1
0.772939001667179 0.672025316580905 1 1
0.742801257161774 0.65128724497767 1 1
1.24924441341997 1.12053786470718 1 1
0.644780538271977 0.610337727006085 1 1
0.978945362767747 0.881859834375056 1 1
0.616037188592709 0.559369689314477 1 1
1.06334427541399 0.924154324272062 1 1
0.506045613573271 0.454949983387753 1 1
0.37418459931127 0.364091193688176 1 1
0.759491931280725 0.676845263349132 1 1
0.481660503011907 0.434847304741134 1 1
0.858627818449659 0.787902168148505 1 1
0.885647873026847 0.840357200455897 1 1
0.755959736105827 0.655051628713127 1 1
1.36667670001675 1.24140231126036 1 1
0.936377660591801 0.847705122965737 1 1
1.15895944526234 1.04778648981216 1 1
1.08754473459156 1.01574466344837 1 1
0.614950733983762 0.551660645496665 1 1
0.762362417865775 0.756124442123543 1 1
0.458938951867595 0.390220246915096 1 1
0.946202553587895 0.869515332218098 1 1
0.702479793973644 0.686072496595839 1 1
0.742387953353627 0.653495763491673 1 1
0.821723345968275 0.773299025866705 1 1
1.08876966226294 0.948387178685138 1 1
0.766335122517521 0.702456437663465 1 1
0.819587233033199 0.726062862293904 1 1
0.719667016695155 0.658376841026996 1 1
0.882621039935756 0.758135506918311 1 1
1.36671278152175 1.18515843526406 1 1
1.13088983195292 0.96894517640627 1 1
0.604724217623383 0.597396354891472 1 1
1.0489532732262 0.964127527881846 1 1
1.11610343778551 1.0223098256516 1 1
0.630831966405467 0.538633018067689 1 1
0.467719237684919 0.419006519659131 1 1
1.23484678404583 1.11098879733206 1 1
0.807303202831454 0.723848869092411 1 1
0.334222754081746 0.303866383022994 1 0
1.00133349485163 0.898535510318698 1 1
0.35023263975268 0.297080198531368 1 0
1.05564555616277 0.979880133414863 1 1
0.901355267865881 0.82993695891837 1 1
1.0491372141547 0.947841498386268 1 1
0.664650713631888 0.610475358986447 1 1
0.598441388604303 0.546992853912506 1 1
0.671635512868952 0.64262926444489 1 1
0.637781783371674 0.577458578727356 1 1
0.620255180407401 0.534713977822887 1 1
1.00416879748165 0.962920755577606 1 1
0.642935870675106 0.601464533471183 1 1
0.237543237909382 0.192818552595346 0 0
1.1179986055281 0.981680974860954 1 1
1.13355836519221 1.00730720035489 1 1
0.791110806499156 0.702342796914497 1 1
1.02243490534007 0.932914496745891 1 1
0.726801895199301 0.643967023522217 1 1
0.888217166763795 0.826010470077356 1 1
0.923588728706902 0.831260359537831 1 1
0.187669841701528 0.17593300426907 0 0
0.640031254191397 0.623235424650369 1 1
0.79642912296184 0.744269722894535 1 1
0.487313296665365 0.464554857947535 1 1
0.39864202521044 0.378612252787759 1 1
0.544018006275778 0.495045133520317 1 1
0.786091515476553 0.756660946413904 1 1
0.32969841818887 0.303975927791315 1 0
0.555272390578968 0.507839992807717 1 1
0.762104402654924 0.669076538629994 1 1
0.636888912110875 0.584358601863288 1 1
0.854011248825795 0.727365458366206 1 1
0.553884060365413 0.486614611409165 1 1
0.84367122925454 0.787634125733669 1 1
0.822452791422773 0.749364525560232 1 1
0.79481990651432 0.735456449877165 1 1
0.954211681528036 0.882841406967175 1 1
0.661160672521546 0.572355938870455 1 1
0.565768857072361 0.53240466723788 1 1
0.554797238447122 0.500132571785077 1 1
0.895805436361552 0.810110678883787 1 1
1.085986802777 0.955720668631901 1 1
0.396640142005026 0.36355491054595 1 1
1.1571243548589 1.01518129563972 1 1
0.617477849342605 0.575481306412402 1 1
1.09765967305893 0.928127424937755 1 1
0.986080763586552 0.858221996941831 1 1
0.963970605318722 0.887273419849148 1 1
0.934734160298048 0.882661299627468 1 1
0.858052356341203 0.78608644572037 1 1
1.14836300120538 1.01362821731619 1 1
1.28536671438126 1.14119895273497 1 1
1.03939518991685 0.944621387682194 1 1
1.0794041733852 0.978075226131241 1 1
0.98767942489561 0.912335483575637 1 1
0.959733756868892 0.886455370780913 1 1
0.417332651619064 0.351389894528435 1 1
1.24227216748079 1.12177888746073 1 1
0.653340337780247 0.595802612581417 1 1
0.682604335864387 0.621554039279262 1 1
0.897598564413176 0.791098178720306 1 1
1.27591918267196 1.10120812021704 1 1
0.511323694993316 0.455760143598488 1 1
1.02369684236521 0.918914256408441 1 1
0.752834167644339 0.697375292714211 1 1
0.475353709008175 0.390272584044037 1 1
0.785543374385346 0.721197201344757 1 1
0.808668772643145 0.736857212077414 1 1
0.723458765495256 0.65877754317008 1 1
0.597926611838636 0.525044414638885 1 1
0.598638402853078 0.54492930525839 1 1
0.662412341444731 0.613458737560501 1 1
1.01031878880804 0.904861668377063 1 1
0.597404192800543 0.522966559536645 1 1
0.712395062296393 0.626080076877136 1 1
1.01965768577544 0.939713089751012 1 1
0.421376484368141 0.356214288115599 1 1
0.606240683819129 0.580640505691564 1 1
1.72530542843644 1.53459403936343 0 0
0.446203755676868 0.427873157356684 1 1
0.531802038356751 0.485010249029745 1 1
0.775132857513666 0.689047513612471 1 1
0.926578017691844 0.825683035175983 1 1
1.07905622045401 0.969399392267599 1 1
0.150214770788417 0.13572725014613 0 0
0.803213679231208 0.720495818182782 1 1
1.17931779810927 1.04495515322873 1 1
0.314720950642899 0.307956129747401 1 0
0.69266759749884 0.644645230134705 1 1
0.733463457896587 0.665880117342912 1 1
0.430891206253399 0.387791714202169 1 1
0.986711045729751 0.933615882705812 1 1
0.850765719608206 0.779363583561095 1 1
0.314408551563524 0.317262030090318 1 1
0.575987943263727 0.526139254090537 1 1
1.07642616026946 0.909704243715169 1 1
0.506092600108141 0.467737026846435 1 1
1.16806647472129 1.06962771272957 1 1
1.11422778938812 1.01688405613208 1 1
1.01695943287723 0.940579667186504 1 1
1.01503796184037 0.918643873139998 1 1
0.574442307478131 0.507552598856325 1 1
0.741041539376325 0.685307486311652 1 1
0.808798615334856 0.742604057459333 1 1
0.576098050708175 0.564129671197817 1 1
0.801785326041688 0.736343777218008 1 1
0.627169330139133 0.586192869987416 1 1
0.75880750084025 0.690784305944188 1 1
1.06341804785057 0.95777237380444 1 1
0.821119310313694 0.737658431718775 1 1
0.839745151036903 0.783393160000336 1 1
0.423478522048665 0.373076652731743 1 1
1.01735743692416 0.856233962291598 1 1
0.915977637835456 0.836625866969104 1 1
0.533741897395055 0.48666973695134 1 1
0.742146193519796 0.672921860033687 1 1
0.874227417969037 0.751975620056096 1 1
0.958229398007598 0.890589018359013 1 1
0.42804743753267 0.353651041459846 1 1
0.628548420129741 0.584373244132801 1 1
1.17782853439212 1.10330043532267 1 1
0.907660565574795 0.812627752379709 1 1
0.68944389045419 0.646818112180213 1 1
0.288795869759344 0.314833367250593 0 0
0.346664102204878 0.343291406560617 1 1
0.79498537609506 0.723344008096033 1 1
0.595867996475816 0.528562166086254 1 1
0.707680076148502 0.63800976981821 1 1
0.608782047450403 0.539355160812644 1 1
0.421044766832055 0.391968772047893 1 1
0.906421606791151 0.812770227759567 1 1
1.25067700861384 1.10335197770541 1 1
0.839880730007307 0.720496974444033 1 1
0.661001294800914 0.619597269583467 1 1
0.923365448197494 0.818072688469547 1 1
0.772749622077537 0.706002764705698 1 1
0.943001202376472 0.861751223446823 1 1
0.503905108321835 0.45087447926497 1 1
1.02005131304848 0.940083110170599 1 1
0.81595830522997 0.747080630308135 1 1
0.640053951774898 0.607084640592041 1 1
0.641931418951204 0.615154205026425 1 1
1.0300568015585 0.949080748812566 1 1
0.709570050493593 0.662194265340499 1 1
0.63712904676075 0.573412530368271 1 1
0.48158266734592 0.443611223655997 1 1
0.741105621376332 0.656301674762116 1 1
0.540052997344522 0.474953121819718 1 1
0.708907053516662 0.675045295129882 1 1
1.02055611965047 0.905420750156377 1 1
0.789347498779785 0.717514650305373 1 1
1.11339674811767 1.01802429799272 1 1
0.535551660354754 0.487065062798161 1 1
0.655745866483991 0.606263895032378 1 1
0.782577187912881 0.729121162032547 1 1
0.732904526432211 0.663429789980148 1 1
0.915517412850222 0.844019545682344 1 1
1.08957049934145 0.959871961557258 1 1
1.20601739625844 1.12681982052463 1 1
0.821574340816935 0.775375886407573 1 1
1.2015111187786 1.07256198317669 1 1
0.613021666747783 0.58001215422587 1 1
0.616153125369721 0.55686561125545 1 1
0.82028893127037 0.795843637051421 1 1
0.434282922494517 0.421058742777259 1 1
0.78880202432192 0.699219690985237 1 1
0.4197432358754 0.388440702996223 1 1
1.04595091781409 0.959907499156118 1 1
0.346432222056393 0.320670432452018 1 0
0.855521491690829 0.742767040872875 1 1
1.15416081558539 1.05945053884611 1 1
0.564927328997965 0.513913918933593 1 1
0.704729297294423 0.625978164959982 1 1
0.817957487997058 0.720159723758719 1 1
0.526300393266524 0.460968906082942 1 1
0.903402576423063 0.830519295444823 1 1
0.708785784007065 0.643709993901296 1 1
0.504871873550158 0.436737658615037 1 1
0.313550683497066 0.296365048209229 1 0
0.760495484542463 0.678664912190526 1 1
0.922091030960347 0.836120751106223 1 1
0.575141384500765 0.53252931737809 1 1
0.869592198072861 0.768111926081585 1 1
0.739175033845077 0.654775949620622 1 1
0.703530530856242 0.659967760079464 1 1
1.26887526927461 1.14059818560963 1 1
0.486517949983304 0.427049826839442 1 1
0.787705785809778 0.71819640822739 1 1
0.684144360539141 0.643162429984414 1 1
0.690374806285858 0.624915991192998 1 1
1.01426293969518 0.93164538876145 1 1
1.25088021777479 1.12963318890272 1 1
0.630047896244552 0.583869365704029 1 1
0.158943595737247 0.146980671018591 0 0
0.627700412593502 0.568171008254611 1 1
0.73128556369918 0.662103011292252 1 1
0.517327869433072 0.487287868920381 1 1
0.577057474524317 0.494543883401886 1 1
0.59733115728465 0.560543672099286 1 1
1.18146350440643 1.05556954277437 1 1
0.700541402877471 0.605082758893308 1 1
0.428074581464259 0.395234458991741 1 1
0.840824210761849 0.74333197786649 1 1
1.00672450722615 0.915931184911878 1 1
1.05154742953659 0.952918514411515 1 1
0.569256837334602 0.52948661659583 1 1
0.667562270579799 0.609392250534814 1 1
0.708403985537461 0.675111929605822 1 1
1.08729575658206 1.00233148109348 1 1
0.952205440609058 0.888802268401505 1 1
0.675749072105309 0.613059452618523 1 1
1.26217937623194 1.1566601674699 1 1
0.511478525999305 0.4875271469122 1 1
1.0209712428501 0.925732224241177 1 1
0.854820053899413 0.713309893202528 1 1
0.722059823601188 0.647779477199714 1 1
0.838876654707494 0.774415654655822 1 1
0.518661808442607 0.451119797768817 1 1
0.355736512592092 0.324995072885792 1 0
0.603899382052404 0.542485173294364 1 1
0.434161339536628 0.415670667799541 1 1
0.46470012537775 0.438659990056016 1 1
0.739746919360903 0.675652464413869 1 1
0.820948662906102 0.754427065723625 1 1
1.28511221951496 1.15663435249623 1 1
0.853028538675172 0.745767561507249 1 1
1.04056218338145 0.94825939515255 1 1
1.05329134310919 0.94182466765067 1 1
0.644462703499238 0.573497729561824 1 1
0.591000761561716 0.502272578483018 1 1
0.586848616502608 0.520443597600731 1 1
0.865597726687062 0.812337353246249 1 1
1.59530633905335 1.45633123696949 0 0
0.567992875768376 0.532576368431688 1 1
0.544953225806447 0.518110437471692 1 1
1.21492237423651 1.11680426675642 1 1
0.827862674353397 0.766500848176602 1 1
1.20375313247005 1.11195318347854 1 1
0.711620994012335 0.70212817216947 1 1
0.370028257781725 0.334861869208459 1 1
0.905408218445677 0.833944589206144 1 1
1.04597911717311 0.943382290487954 1 1
1.12143313483034 1.01344451296292 1 1
0.753341017732883 0.693236810212121 1 1
1.09695983367598 0.934664933774112 1 1
0.850418096815024 0.736102742238141 1 1
0.909511603862265 0.82921773093573 1 1
0.918429997316841 0.824997469984823 1 1
0.666318738848479 0.568138498613059 1 1
0.767407940153804 0.684974315366097 1 1
0.725046902867464 0.648204810814628 1 1
1.08040091706961 0.97508594291421 1 1
0.671651010842423 0.577729384656412 1 1
0.822643681202201 0.702515112093583 1 1
0.769748622481709 0.719817128363259 1 1
0.904617936494433 0.807378768619141 1 1
0.646789327523699 0.60803683436866 1 1
0.703794840302019 0.633773336365964 1 1
0.787270835495009 0.774464217687773 1 1
0.711767971894506 0.618662838815247 1 1
0.680520482594055 0.61441296775941 1 1
1.2328049992074 1.08449955136965 1 1
0.6507336300799 0.569252986753293 1 1
0.309802645910419 0.279815127132518 0 0
0.634188907361898 0.577787566020228 1 1
0.936162297907892 0.85017599342835 1 1
0.569169939946186 0.506622999034061 1 1
0.698354578441966 0.61233876881136 1 1
0.996802816748681 0.882433727236674 1 1
0.954326867801446 0.842668085753619 1 1
1.02985876010451 0.958801255085435 1 1
1.28459870952019 1.16607333506745 1 1
0.768718143418538 0.706267762292419 1 1
1.01115717342839 0.85594853684567 1 1
0.511090615150093 0.461475350445948 1 1
1.03439756141907 0.909099652801768 1 1
0.441009299920806 0.384646104956255 1 1
0.52777295028747 0.483960276290864 1 1
0.667860373413495 0.610443340569064 1 1
0.797507763282213 0.736832430280137 1 1
0.963031185330748 0.864954606692981 1 1
0.584454881451519 0.554233457360974 1 1
0.769793484825292 0.713750961916508 1 1
0.914441652749664 0.823820377361792 1 1
1.54373955912953 1.42361806532975 0 0
0.543195720009512 0.489708151598963 1 1
0.379381927631763 0.360483937940122 1 1
0.676041820038848 0.660661845918409 1 1
1.00260663883627 0.920767533974366 1 1
0.758082015834187 0.688389749207911 1 1
0.733774477747917 0.668921555721105 1 1
0.487348642531241 0.461876879398538 1 1
0.80336180375044 0.724839594182062 1 1
0.589630708047156 0.53797686476116 1 1
1.12291232939466 0.962627158117567 1 1
0.146465304123817 0.143799242642357 0 0
0.626258900454451 0.56094908675308 1 1
0.572017305211693 0.515292273379004 1 1
0.621099461800815 0.550130741473042 1 1
0.99617236272238 0.899419245097916 1 1
0.989677825005767 0.921345927615268 1 1
0.791750726600432 0.671504113496535 1 1
0.749407870449666 0.672832587108004 1 1
0.947317048275752 0.876098505435704 1 1
0.278479026094045 0.267707456135532 0 0
1.07875428292073 0.981530426996232 1 1
0.813456874493968 0.731542609977071 1 1
0.909918585079185 0.803728511403366 1 1
0.658773628846932 0.589057033371887 1 1
0.500206274775783 0.375318553245525 1 1
0.691878755748331 0.635071298954041 1 1
0.704626638176687 0.657680349390741 1 1
1.36054298563567 1.21702198838324 1 1
1.01308170756581 0.883186148158345 1 1
0.653776588430491 0.560870674820344 1 1
0.814488233107537 0.753167253089619 1 1
0.380071134052771 0.337561038994236 1 1
0.932773286338237 0.838281726541448 1 1
0.406339759792487 0.343475334928206 1 1
1.16181352945701 1.03330592056139 1 1
0.770401775111237 0.693963205885505 1 1
0.75910144620821 0.670561338844724 1 1
0.737830781720498 0.675150957242019 1 1
1.19629596046881 1.04619822112059 1 1
0.758836214059436 0.691589525168569 1 1
0.571529041433884 0.529901669350873 1 1
1.0450640958759 0.967848845236881 1 1
1.02849293189438 0.988913469547166 1 1
0.630049774270517 0.619837537616864 1 1
0.959711833276878 0.87234347621138 1 1
0.868218673832751 0.798344563419795 1 1
0.82201264508699 0.758191321791915 1 1
0.612840690205819 0.57392370587351 1 1
0.632501690503746 0.55168610467287 1 1
1.12928356392989 1.03330346257895 1 1
0.721982258869483 0.673266193459289 1 1
1.28550788788102 1.17654174985396 1 1
0.534117621136815 0.509553446518719 1 1
0.677792470701235 0.607437349140698 1 1
0.522923882603069 0.490460039463121 1 1
0.751497906825601 0.678900805774839 1 1
0.507237812474555 0.482591929150865 1 1
0.29779890404948 0.277544218723149 0 0
1.19032903143066 1.05659469462648 1 1
0.78712199877095 0.722712758297363 1 1
1.0902832855253 1.03277508883849 1 1
0.99771037390792 0.927639761194607 1 1
0.606727477166156 0.530688251405682 1 1
0.91312034943163 0.832000828846393 1 1
0.663872475094438 0.602641372677468 1 1
0.59856876900516 0.541589471498611 1 1
0.648160375193687 0.585647515368301 1 1
0.768858947448545 0.701050984582746 1 1
0.831431481094642 0.787917207281674 1 1
0.313371180823608 0.285862312339762 0 0
0.758977344266351 0.657173152642384 1 1
0.835116455196295 0.774005332854335 1 1
0.732741367566198 0.665207068252319 1 1
0.684118366280732 0.629922355167003 1 1
0.926464059585433 0.854278513657211 1 1
0.649553326617099 0.590043039410363 1 1
0.660028148810356 0.603273140043522 1 1
0.823774192955682 0.749706858140339 1 1
1.0782990902741 0.928791701984732 1 1
0.661820274569257 0.579262090922016 1 1
1.21076725110972 1.07542490397832 1 1
0.710167487306336 0.650715400214722 1 1
0.910079317923467 0.805465730119367 1 1
0.802893633459548 0.739541281085793 1 1
0.729356641441694 0.66004879804735 1 1
1.04178250299281 0.919294088153002 1 1
0.75215774714523 0.674436021488512 1 1
0.404243649301643 0.349127735275341 1 1
0.863262577585361 0.760238394261502 1 1
0.675304548700116 0.600102126254601 1 1
0.917710905263171 0.83558923618519 1 1
1.66993310384015 1.46640723790324 0 0
0.620396153648308 0.584816170935958 1 1
0.949698723745332 0.918431201527567 1 1
1.01796259150726 0.900335645649864 1 1
1.21805247796411 1.06732066754902 1 1
0.889012686009708 0.807476681324568 1 1
0.382086052129172 0.338860422454316 1 1
0.740067880658189 0.660570655009608 1 1
0.64780888682234 0.573065714511653 1 1
0.883275394737007 0.771511483684986 1 1
0.889454337274871 0.798417834129096 1 1
0.532429891181649 0.48365630644405 1 1
0.602574450077791 0.551510758366503 1 1
0.48536694625624 0.430145212320057 1 1
0.809887411356956 0.719182180599837 1 1
0.749047149450868 0.683811920241641 1 1
1.0508543480003 0.952536536651693 1 1
0.755602485876238 0.69458863335413 1 1
1.32768876403627 1.21313618176638 0 1
0.643572568102222 0.541831654260664 1 1
0.692475328300286 0.603147551865021 1 1
0.868917451163249 0.800834335840452 1 1
1.15343705472301 1.04386005340411 1 1
0.411831235303802 0.358106384209339 1 1
0.934055968540505 0.843208677409908 1 1
0.283280141624828 0.231178815478891 0 0
0.761561622224227 0.704353086011774 1 1
1.22384868021886 1.10422205992337 1 1
0.76979448560566 0.735674848097354 1 1
0.914372856485399 0.831393963735332 1 1
1.04408812296257 0.931291139548397 1 1
0.736701213774425 0.676098921717145 1 1
0.671838400203457 0.631656479961533 1 1
0.394337336625578 0.345981417503303 1 0
1.09803279519832 1.01058452066131 1 1
0.787562994879566 0.686780430976054 1 1
1.08276397740774 1.03288503204248 1 1
0.967490961427897 0.855312738492253 1 1
0.920669291948281 0.831743936766062 1 1
0.65173802669157 0.589660917024994 1 1
0.937781409066894 0.859848959347255 1 1
0.616697485853658 0.548943565241854 1 1
0.594109240949996 0.53402607082894 1 1
0.563483319843075 0.510184085175368 1 1
1.16646537035939 1.04669703390692 1 1
1.11330005746156 0.908348963476968 1 1
0.362949977203411 0.326286164143093 1 0
0.723334232946878 0.689765463849456 1 1
0.543172562160006 0.479226546669235 1 1
0.778873291668821 0.710042033238254 1 1
0.635404356811338 0.572567522342108 1 1
1.04863548352561 0.956928866462053 1 1
1.00545677468594 0.865297927375442 1 1
0.412548899361107 0.367941847969129 1 1
0.786854071888759 0.702852444720138 1 1
0.999730452270432 0.951567428673362 1 1
1.05410864035757 0.954774854204473 1 1
0.766504262997013 0.71310195437947 1 1
0.447223801426481 0.366019123184422 1 1
0.639103036133972 0.590660003296052 1 1
0.522244996168705 0.464915886605572 1 1
0.896818963695659 0.795442411920683 1 1
0.865699576576849 0.792154412247503 1 1
0.854177753593165 0.788551993562635 1 1
0.79257320374436 0.732891898254958 1 1
0.399249957469369 0.364504065326725 1 1
0.479941981434009 0.428152132454397 1 1
0.722559587687811 0.661602918156771 1 1
0.218587349780973 0.255030502518128 0 1
1.19487862457301 1.02279030001469 1 1
0.681175416629512 0.606247949928028 1 1
0.512707115294225 0.438404771608393 1 1
1.13909141463131 1.0121581032486 1 1
0.492027302642248 0.496723473844415 1 1
0.57465586376338 0.495422323370726 1 1
0.919461111555602 0.807202571426187 1 1
0.915995719638711 0.879199268295592 1 1
0.872536446220501 0.77644085861383 1 1
1.02680417280751 0.955860324478622 1 1
0.336366581961683 0.317149367761333 0 0
0.224397130612501 0.195125558355251 0 0
0.645124971744786 0.588758862638951 1 1
0.96438605713005 0.894467279118508 1 1
0.49031109754245 0.476747917292051 1 1
0.580861474649888 0.519308833284603 1 1
0.529973936991443 0.458463278760752 1 1
0.677662963795227 0.613414476274622 1 1
1.13471936799347 1.06834022713115 1 1
1.2651792916241 1.03998202876796 1 1
0.608489132233154 0.554111280472564 1 1
0.365352321406296 0.342803792545396 1 1
0.683401549960527 0.604554004174202 1 1
0.595956492913941 0.514761190538671 1 1
0.980213126988769 0.906308578367167 1 1
0.503334141045232 0.453643236814404 1 1
0.81939911350899 0.771644315779257 1 1
0.717657331644279 0.627920281587209 1 1
0.827522236646679 0.740404980499385 1 1
0.669362716391347 0.596416460233291 1 1
0.523730202715485 0.44589493370501 1 1
0.571201044588168 0.525300358183669 1 1
0.896862479922769 0.817391646738017 1 1
1.35718558423852 1.2290817004361 1 1
0.558163646877752 0.530024379407528 1 1
0.866821993981399 0.780112910855598 1 1
1.03779952705874 0.979725935800284 1 1
1.12532501721767 0.989382361637322 1 1
0.801129099410899 0.729881085268704 1 1
0.763163605509002 0.709851070557386 1 1
0.369140982480068 0.348419915528217 1 1
0.790490575304842 0.70122162878003 1 1
1.00513120270433 0.890440712001586 1 1
0.674272041892606 0.608829708675355 1 1
0.572228918670722 0.523013587212023 1 1
0.813799433451152 0.76592915940228 1 1
0.666147847656162 0.611774770124009 1 1
0.847031959865319 0.770500394761973 1 1
0.960048210186042 0.855936368192832 1 1
0.986342973103517 0.891505332614872 1 1
0.695164998957883 0.57930201864114 1 1
0.992431227496862 0.893013590331112 1 1
0.902867741760433 0.813228045025582 1 1
0.701977146532667 0.627257679475786 1 1
0.667204799545078 0.63378989830378 1 1
0.809028539490506 0.723853824960503 1 1
0.461202606162402 0.411364857387576 1 1
0.521943041011106 0.488550130241609 1 1
0.819201263831399 0.74777437328256 1 1
0.808000200538402 0.754279108577141 1 1
1.02737040320976 0.942920643771718 1 1
0.806181837966097 0.740308163536121 1 1
0.999857157334711 0.912858839806187 1 1
1.09622913374167 0.992202139330418 1 1
1.15298887430598 1.00303139890909 1 1
0.550125835692588 0.491468394561869 1 1
0.765076571120603 0.677654783734883 1 1
0.584228670070319 0.535455013064528 1 1
0.526109060601939 0.487562599815674 1 1
0.888549839877457 0.801203985114933 1 1
1.07953303822469 1.01652562389183 1 1
0.38003555933623 0.340086523046424 1 0
0.915293607654604 0.835349139870358 1 1
0.800528022167564 0.7175404699033 1 1
0.324435815326103 0.279149487745536 1 0
0.853480540470353 0.756809413619416 1 1
1.03784137260154 0.940762729064436 1 1
0.933413784627691 0.848666176299869 1 1
0.739583588948636 0.679606515468 1 1
0.675778542614741 0.592000460889659 1 1
0.372758308593903 0.355771953202161 1 0
0.761318369188318 0.666911690297222 1 1
0.806618898824526 0.730541313335981 1 1
0.882254226758859 0.828295467189495 1 1
0.674981662642286 0.588942887673795 1 1
1.1250725971484 0.986365286393568 1 1
0.267390046064595 0.245329713546803 1 0
0.828095590222852 0.708232342578217 1 1
0.961077891784426 0.859896365878535 1 1
0.832175233377969 0.739143571020146 1 1
0.760613471995428 0.654165294976157 1 1
0.67827234365026 0.620507578093672 1 1
0.467398352770542 0.422195158991145 1 1
0.663184081782656 0.656051723783347 1 1
0.795669126332258 0.725789456301102 1 1
0.984000979947571 0.92914932206972 1 1
1.00606838299143 0.911164805976222 1 1
0.540789955050391 0.477152305287146 1 1
0.991998823572843 0.903444156756944 1 1
0.311088103317224 0.277329231245745 1 0
0.823371607352707 0.726518777710906 1 1
0.627734828936644 0.557997972787748 1 1
1.07764758221932 0.949016477004056 1 1
1.20696826843016 1.07837036084369 1 1
0.723266549990199 0.669944031071965 1 1
0.511487028099461 0.482711314490926 1 1
0.928903926046085 0.824982485011189 1 1
0.918798034410307 0.870333401543695 1 1
0.927309324462059 0.852088038097619 1 1
0.639953106373305 0.639691775061309 1 1
0.815328486952296 0.756274672470557 1 1
0.577007819060429 0.509401698378005 1 1
0.814528694881826 0.717843993042524 1 1
0.817915360371428 0.747661944156737 1 1
1.09126586498177 0.983040776174356 1 1
0.754720043993299 0.689962688364873 1 1
0.871061941374745 0.782435129711347 1 1
0.610858035985942 0.554027661242662 1 1
0.72630370826864 0.651694137991608 1 1
0.635561318457927 0.546859884832632 1 1
1.1409252079297 0.97191461003908 1 1
0.517800757602374 0.473441975193348 1 1
0.690368046565635 0.648446447456985 1 1
0.589349045615951 0.529556134823484 1 1
0.530583524694955 0.485207202740372 1 1
0.664749296229468 0.61276779880448 1 1
0.376004151157408 0.359998283459466 1 1
0.86914267740323 0.762772441333688 1 1
1.09443532626465 0.996383242116157 1 1
0.750830639361571 0.725220094396127 1 1
1.1154638607761 1.01972304229218 1 1
0.728208721897245 0.64521415030697 1 1
0.299481495473255 0.269134858393901 0 0
0.673168596698211 0.593612746614184 1 1
0.884817470484199 0.778029741567129 1 1
0.989002198391217 0.875894084874369 1 1
0.630735390287638 0.559606066525601 1 1
0.756039002087429 0.67932326947688 1 1
0.745474861402132 0.695098366647177 1 1
0.724977857369409 0.6594079947788 1 1
1.00284241794108 0.963545431677301 1 1
0.746213210931107 0.630726898492905 1 1
0.894033789372284 0.793100297379361 1 1
0.789257985390139 0.697612536335352 1 1
0.473473377146246 0.455650083439046 1 1
1.09730868792193 0.977245634696423 1 1
0.481919314113851 0.473582331054161 1 1
0.390120362981613 0.43920935881041 1 1
0.769028452829838 0.678571973056657 1 1
0.883398834218484 0.788308171196744 1 1
0.755447053332061 0.657399513629897 1 1
1.11609690086825 0.983454432805917 1 1
0.517449515473997 0.445461434443373 1 1
0.429362537031352 0.372865759219182 1 1
1.02933986653887 0.933807651387519 1 1
0.747834598262373 0.675038964837084 1 1
1.29349508205509 1.20668871561583 1 1
1.00536928786903 0.962526315341897 1 1
0.605255205011685 0.531960883019766 1 1
0.920436731892147 0.844035316355698 1 1
1.06576043027849 0.998130926243913 1 1
0.708588423379926 0.621593690964908 1 1
0.254088298836667 0.2119185320344 0 0
0.595663930214235 0.542456421912955 1 1
0.551273200294798 0.532075854931634 1 1
1.16025038543198 1.00973892227347 1 1
0.396895164055828 0.360786879534898 1 1
0.227565789653401 0.250102090907797 0 0
0.750117245440289 0.700927758931818 1 1
0.610094972127274 0.578781969300251 1 1
0.768027492752754 0.709209833329607 1 1
0.873465148325878 0.779645330158971 1 1
0.785616534658216 0.712595353800215 1 1
0.419206460590278 0.412590839174835 1 1
0.953185553032986 0.834213439743317 1 1
0.565447824855679 0.485879036487975 1 1
0.509882752851576 0.492616379943525 1 1
0.744371474789565 0.66634845142098 1 1
0.891879942237655 0.824774612079699 1 1
1.20589249484419 1.12303538765562 1 1
0.915271320500564 0.832207785493444 1 1
0.718841972858837 0.64765759748465 1 1
0.903631458239046 0.826668515404091 1 1
0.700551776681822 0.662889815064727 1 1
0.200714770680832 0.180317008689109 0 0
0.683562420183265 0.619800759207435 1 1
0.907935294393766 0.823046331866987 1 1
0.744971449962938 0.735549499449586 1 1
0.766387066752256 0.654540413020695 1 1
1.30562481034285 1.11578379825135 1 1
0.943692456308651 0.851978998315765 1 1
0.468448508715224 0.447300077569092 1 1
0.988278801408431 0.90105341169167 1 1
0.606685796751183 0.546982248853871 1 1
0.977972786703883 0.880689047685384 1 1
0.729123922224833 0.647428158282798 1 1
0.893365431536859 0.806839942948119 1 1
0.759002049921318 0.686951584064325 1 1
1.05856381335508 0.94097904381254 1 1
0.491397808658427 0.440546934410482 1 1
0.817414391112276 0.734517960298783 1 1
0.658828439401539 0.608910062440732 1 1
0.674652645462486 0.616981976400937 1 1
0.547487224244712 0.487730928908374 1 1
0.867677189034926 0.805842767988582 1 1
0.829740365604621 0.759856585300256 1 1
1.00566486232676 0.898719731313726 1 1
0.971680750914107 0.837607795311892 1 1
1.06412704692084 0.993459396387298 1 1
1.09044648455334 0.970162597067717 1 1
1.11566774588485 1.01182006684486 1 1
0.621856671966888 0.554381456438985 1 1
1.23774591888977 1.12534661157034 1 1
0.811552776106694 0.736960436651493 1 1
0.71837740941618 0.645750112467327 1 1
0.832602663511475 0.757021270764277 1 1
0.640606380516967 0.577583963359152 1 1
0.908728970881863 0.841793552414207 1 1
1.02350391882032 0.952079706283669 1 1
0.924425689629782 0.843126707648169 1 1
0.427109367650472 0.374088493157161 1 1
0.749101766082266 0.648786574427068 1 1
0.702141741632369 0.644798526602908 1 1
0.734572784164048 0.666272711354546 1 1
0.629550016836844 0.591702377878824 1 1
0.590359167523331 0.533799065774192 1 1
0.266701489683488 0.241687938442503 0 0
1.81728036407031 1.5258956272071 0 1
0.619813787762661 0.536412352666393 1 1
0.551085929585973 0.493709164519199 1 1
1.02217996379633 0.907463945400031 1 1
0.698101376780873 0.598098016750496 1 1
0.443862562704046 0.396982421801379 1 1
0.319164527120941 0.270056802046401 0 0
0.823399944168257 0.732476227082326 1 1
1.28730968824913 1.17747601191239 1 1
1.14129366668269 1.01587130973066 1 1
0.876559289277322 0.833489960219564 1 1
0.678833784100059 0.621552982005004 1 1
0.733841368051168 0.655103805073017 1 1
0.584501145710877 0.553996379457344 1 1
0.717909218987467 0.636914876146302 1 1
0.610631405429429 0.572155242260542 1 1
0.739146908747666 0.666093623263077 1 1
1.05365912179882 0.967555402892153 1 1
0.847807909659204 0.766581285340939 1 1
0.571664782159131 0.502150205392337 1 1
0.67385164453176 0.605990869753559 1 1
0.647075169114348 0.59623234748892 1 1
1.00061663424171 0.9127335875906 1 1
0.766645160490984 0.715084783853552 1 1
0.4329916433327 0.371478427537723 1 1
0.735322091822364 0.680624191082134 1 1
0.939812181360001 0.844697327362156 1 1
1.1410412423862 1.06421930055018 1 1
0.476968256958698 0.446237153842999 1 1
0.719725817778185 0.65029657311873 1 1
0.87559284547237 0.79487260488249 1 1
0.228185016060107 0.191612669863604 0 0
1.46314417653328 1.24696683528041 1 1
0.809425388571695 0.714882641716409 1 1
0.697688617784464 0.635066717313118 1 1
0.411551675121933 0.363116351520743 1 1
0.556099615019487 0.510047053374248 1 1
0.416852943196931 0.406849403085531 1 1
0.963922321502876 0.853154001327308 1 1
0.669495962614435 0.602277795661609 1 1
0.714289623312763 0.615993090865963 1 1
1.1894195090631 1.09249132999971 1 1
0.812935780794033 0.752014761329313 1 1
0.993450131103603 0.883401865624652 1 1
0.788739543051459 0.719274916728369 1 1
0.776404373533614 0.722004151069618 1 1
0.850835962131118 0.754478603981561 1 1
0.961492301381117 0.865501423966515 1 1
0.698919897107979 0.602515536155213 1 1
0.74252154536904 0.648982190569321 1 1
0.359420088486769 0.317958435468219 1 0
0.619139118771416 0.562940801789397 1 1
1.04739380406735 0.931606188621419 1 1
0.652481737035636 0.607527703550576 1 1
0.734123328920133 0.674782532709269 1 1
0.397875230093064 0.343536838061212 1 1
0.927209402763817 0.836202185558142 1 1
0.884488290069661 0.811290051769439 1 1
0.492214879544035 0.421974503571298 1 1
0.801397271630853 0.775671790399482 1 1
1.38442271362858 1.33834968864187 1 1
0.927702157217146 0.855687523152093 1 1
1.00300110025345 0.892536738017209 1 1
0.909349290070367 0.838633989243651 1 1
0.754320843806575 0.681768697718816 1 1
0.564210642565894 0.503208710345208 1 1
0.999377604272171 0.891893238005992 1 1
1.01759210522725 0.923891081944235 1 1
1.12852542991068 1.0251199282285 1 1
0.51412694904162 0.444174174202856 1 1
0.779303465702003 0.702953647906558 1 1
0.43877354793767 0.385884151805675 1 1
0.403257104906518 0.367496742560168 1 1
0.54152095435303 0.501048116485075 1 1
0.521849983641555 0.485300423562752 1 1
0.939848240661953 0.832881397176646 1 1
1.00501519179611 0.919113208859408 1 1
0.935626980310905 0.886051194714315 1 1
1.26428748760692 1.10502161655731 1 1
0.596157920192073 0.554207551378913 1 1
1.24408318078137 1.07249938962202 1 1
0.707397173301963 0.640097455464709 1 1
1.32023673305097 1.23729263783106 1 1
0.769532020912599 0.669094883576747 1 1
0.35553689375167 0.280239866423823 1 0
0.96568189128746 0.893572047297492 1 1
0.604472926846644 0.570669411571508 1 1
0.238130744844601 0.234211468826264 0 0
0.747513776196292 0.659425879226549 1 1
0.629212431830104 0.582218337474298 1 1
1.04713862201368 0.97606103659456 1 1
0.74137394468427 0.641254234077395 1 1
0.808451773499514 0.737788340115358 1 1
0.780666145375054 0.685185767015485 1 1
1.1049230349862 0.948262129535608 1 1
1.24141664258063 1.11885825687018 1 1
0.848346459182085 0.752647521715058 1 1
0.850426078388999 0.787512323984479 1 1
1.05239707665532 0.988480684326461 1 1
1.22285339362621 1.1339699763688 1 1
0.89826284386544 0.818746699564324 1 1
0.957495942083185 0.845671793613497 1 1
0.672752164857877 0.626310867147313 1 1
0.58502889187045 0.512074025415624 1 1
0.804949787429525 0.736763144083563 1 1
0.592078695164332 0.540486068200037 1 1
0.779846331580482 0.668908280488135 1 1
0.634559720901671 0.572941669824194 1 1
1.32751488262351 1.27972513116956 1 1
0.844679273896512 0.74711440207363 1 1
0.730761682700593 0.663856649066045 1 1
0.879339012647789 0.814982714833316 1 1
1.2146077250738 1.1029654124883 1 1
0.811645851207615 0.757402211945622 1 1
0.514152450770621 0.463639104251753 1 1
0.613482946395523 0.557859903345433 1 1
0.221987531510088 0.203092848128795 0 0
1.01955717829788 0.92206761589639 1 1
1.20523817681625 1.08154944743766 1 1
0.357210796585417 0.328199463649311 0 0
0.640253786844851 0.586794429972384 1 1
1.28570472500122 1.13216087196281 1 1
0.580298357274303 0.52086225671946 1 1
0.592847033676909 0.530360957799506 1 1
0.546351144010043 0.506960639383345 1 1
0.252874981745689 0.233406490830334 1 0
0.896696482139974 0.803552276971553 1 1
0.885976110427709 0.796523702321167 1 1
0.765123561932243 0.715020931739115 1 1
0.436471442092216 0.396350874054624 1 1
0.451702547490198 0.399709821866732 1 1
1.1490739306645 1.06676848596246 1 1
0.856209466790663 0.793014989032933 1 1
0.627441161036032 0.534595231412087 1 1
0.820114840823059 0.71889038589254 1 1
0.626749696772444 0.588951597531033 1 1
0.775072991333078 0.676193353708086 1 1
0.876554385845383 0.792695009748405 1 1
0.619263764601701 0.565137985941672 1 1
0.863923102511109 0.839041941851878 1 1
0.571078931740976 0.483052228240822 1 1
0.302019438930454 0.279772758237041 1 0
0.625384912493813 0.566095218504454 1 1
0.977351683498791 0.871145236132046 1 1
0.673338424085437 0.621902245929608 1 1
0.508962543091461 0.468223108684045 1 1
0.637271977831439 0.571781905633185 1 1
0.579510540769876 0.523938606836713 1 1
0.560053584773298 0.466115519706722 1 1
0.765015082563336 0.693600826208425 1 1
1.09502905259275 0.963279241230125 1 1
1.20483341921426 1.17954064138611 1 1
0.991780781095524 0.872082756416601 1 1
0.693191437146564 0.626297022291565 1 1
0.803970634099219 0.736617361176746 1 1
0.15698726145281 0.174325307755924 0 0
1.05850631235147 0.927944220457284 1 1
1.01962064864621 0.890326312004452 1 1
0.820248320209542 0.840925795925047 1 1
0.850191983233335 0.746290836395499 1 1
0.781059405829835 0.689045747162548 1 1
0.748643195267432 0.71110509275595 1 1
0.866909457287407 0.817388866283354 1 1
1.06859802915696 0.947480469962372 1 1
0.67257261542339 0.605904546920872 1 1
0.619664676301364 0.573551218261643 1 1
0.783964272898493 0.708071897727891 1 1
0.75406535497382 0.679073428917306 1 1
1.05156587276783 0.94312890981187 1 1
0.592191514415574 0.546333256240979 1 1
0.603398523110814 0.541315579794211 1 1
0.452182096792943 0.397568567577404 1 1
0.915465828821854 0.843298845111446 1 1
0.888625075557571 0.818487754771875 1 1
0.717885460442356 0.701086359084214 1 1
1.33626410534624 1.18952657021626 1 1
1.11589425938935 1.00377150592425 1 1
0.804653870851055 0.750079109630302 1 1
0.823236889247955 0.729734767336042 1 1
1.04424961876641 0.960194947057526 1 1
0.4622791680021 0.417075810867177 1 1
0.778320730728756 0.727502208996344 1 1
0.643965907884985 0.602155342246943 1 1
0.649224032774789 0.557604321462336 1 1
0.851091802369289 0.749556590159093 1 1
0.667248025153139 0.591618982802814 1 1
1.05941985301258 0.93527539420903 1 1
0.988933715810822 0.893276319188326 1 1
0.546913627917945 0.480383609141795 1 1
0.412619503163387 0.394777981036956 1 1
0.805731805568731 0.720690550544271 1 1
0.218554586272805 0.199744421195399 0 0
0.346758558104735 0.307741399993908 1 0
0.664027779193754 0.599510213544581 1 1
0.491751514944001 0.4484666131231 1 1
0.81951523529491 0.755324041918516 1 1
0.901412845774358 0.854784520781252 1 1
0.623722893969504 0.529660502132654 1 1
0.6749862816122 0.595008864916365 1 1
1.06219006589464 0.949999982720142 1 1
0.927885740397201 0.843534830459587 1 1
0.81890648535705 0.774887323248866 1 1
1.17020943419242 1.0443793433579 1 1
0.738426034744679 0.651014226762868 1 1
1.00168038870743 0.873277127998576 1 1
0.722226028471959 0.656939112220634 1 1
1.36885456446704 1.20684875278353 1 1
0.653974776376776 0.568570999390249 1 1
0.84846636727668 0.789915287883961 1 1
1.17465324464452 1.04939178118608 1 1
0.39298141300881 0.362040898996892 1 1
0.808819252421393 0.72729984011399 1 1
0.490188144249951 0.449132691865077 1 1
0.696381214684286 0.620493902495935 1 1
0.632313383779969 0.58172779482196 1 1
0.760638774317068 0.725432397756547 1 1
0.749880308970214 0.689203855739952 1 1
0.690082194336762 0.603219821672761 1 1
1.00376098983064 0.899439059593438 1 1
0.37873755088517 0.353931090688152 1 1
1.09186330735527 1.01207585117933 1 1
0.919487458408895 0.843941235211522 1 1
0.836007520670048 0.747137138678503 1 1
1.13834785923766 1.01566186441011 1 1
1.04882998290912 0.936224465386361 1 1
1.3441738736846 1.29696104669936 1 1
0.475580106307324 0.415955163768224 1 1
1.23583300584905 1.14244465231103 1 1
0.566905309163104 0.508653552656527 1 1
1.04753967009038 0.884981068940974 1 1
0.703538890624572 0.613192978727698 1 1
0.442751382674596 0.39283476222565 1 1
0.412043979951234 0.369382772215868 1 1
0.740850673666282 0.666207985674599 1 1
0.509485661332604 0.463816731960292 1 1
0.517686205356257 0.447526357812019 1 1
0.547423295328366 0.489401086053534 1 1
1.23464011806353 1.07594304293346 1 1
1.00779999797488 0.888784437952816 1 1
0.722029416874928 0.684443746188451 1 1
0.593297285654992 0.559296622848607 1 1
1.12035822695721 0.986310118340662 1 1
1.59205768694077 1.46206839691476 1 1
1.21725474484043 1.09381682634505 1 1
1.1390516005964 1.06398514689296 1 1
0.978940282023194 0.8271692519027 1 1
0.586753674348072 0.517748135933598 1 1
0.714922380475235 0.656272783972629 1 1
1.26837224263794 1.10668507977149 1 1
0.7051508386177 0.676723920783473 1 1
1.06472889499335 0.960200952875152 1 1
0.821775753134689 0.748943224078899 1 1
1.26803659210469 1.16354143123428 1 1
0.48005476130558 0.381065347876397 1 1
0.570187359791915 0.536178398254956 1 1
0.744468637799874 0.720114064923521 1 1
1.01378549622252 0.916997599518634 1 1
0.84872554952514 0.781129788513805 1 1
1.27037317221675 1.12887657146189 1 1
0.906503332330599 0.830250805546325 1 1
0.741243972198624 0.67898184245773 1 1
0.547466459369588 0.495135180198962 1 1
1.14202126194104 1.06692222236026 1 1
0.843506628677298 0.860775397989695 1 1
0.701091178232481 0.649299480612545 1 1
1.07249860263448 0.975386899996454 1 1
0.917528846999639 0.827566553112686 1 1
0.730268127924678 0.669061315528025 1 1
0.745232433917706 0.661676094192627 1 1
1.19189739265977 1.03412673219436 1 1
0.543911232349742 0.530021833962242 1 1
1.07996436185645 1.00949490843754 1 1
0.821957717659898 0.754127072753328 1 1
0.603495929843522 0.565749108969093 1 1
0.614944884819444 0.548593163300814 1 1
0.895296377522003 0.793592236417515 1 1
0.725361488807244 0.672277748102867 1 1
0.590461405291387 0.555185036468259 1 1
0.609191291040987 0.538612182788807 1 1
0.389392390829497 0.334449999289097 1 1
0.940984967870369 0.824053333810862 1 1
0.530011806137039 0.42946320524308 1 1
1.4207614728232 1.19306939905105 0 1
0.621938340864853 0.566173820163139 1 1
1.03350225380046 0.966023123956521 1 1
0.644190949006323 0.567504189704699 1 1
0.844574125286588 0.790136635549079 1 1
0.353362013695969 0.312315277770808 1 0
0.744435640720496 0.688895807294793 1 1
0.99454594522863 0.879992220803042 1 1
0.821682755986964 0.717025586397924 1 1
0.461074832859682 0.432987594246359 1 1
0.860323330855908 0.796141733521262 1 1
0.44362016526933 0.404615632097277 1 1
0.879330853927057 0.780354634693191 1 1
1.10410886039217 1.01931148171985 1 1
0.669206637827095 0.609066050692977 1 1
0.986212173918241 0.872715447623842 1 1
0.281695477133449 0.238079278379217 0 0
0.974276351719065 0.905381707117731 1 1
1.39476350861055 1.25707372659768 0 1
0.610361541019159 0.538949592073013 1 1
0.937576689842529 0.852886899985508 1 1
0.552516563732605 0.501509677129038 1 1
0.706745288004062 0.620448373437584 1 1
0.477072458032806 0.435521451367411 1 1
1.5310004431324 1.36979598424875 0 0
0.788410949347043 0.740150086323643 1 1
0.676162566351335 0.59324628674367 1 1
0.647836436997872 0.577561750290354 1 1
0.732990311199393 0.648024422311599 1 1
0.617262233897622 0.578682807240623 1 1
0.945670913799311 0.815139632418598 1 1
0.615701829174933 0.555087080749664 1 1
1.01900813118674 0.962591153360497 1 1
0.732409334868522 0.659171655183003 1 1
0.768035924509206 0.70952282619813 1 1
1.10219006160295 0.967906322995635 1 1
1.02737478404428 0.890492282597444 1 1
1.20567458930235 1.11061862922865 1 1
0.84550810532991 0.755461269769398 1 1
1.10091592708053 0.951348816156254 1 1
0.803582861885183 0.758784120711004 1 1
0.7853221297542 0.729583428684638 1 1
1.2081913568964 1.08903386233756 1 1
1.1292909784546 1.05021413646148 1 1
0.445518941061956 0.434110218628755 1 1
0.810709995031726 0.735060253507214 1 1
1.06763465585697 0.964297138215773 1 1
0.923841509393182 0.836936025822676 1 1
0.878593842634603 0.774016434392499 1 1
0.637599966410301 0.550229441392666 1 1
0.677151782230616 0.62124253141309 1 1
0.659681085774485 0.595182495765781 1 1
1.13976281028219 1.05611986839758 1 1
0.586824016692127 0.532604891650305 1 1
1.10121579481345 0.996401120696151 1 1
0.780340411116538 0.67715149972124 1 1
0.755071689688671 0.677468679978702 1 1
0.955538712537407 0.842750837086124 1 1
0.777898926111302 0.711962894830856 1 1
0.71728380002739 0.659435636938795 1 1
0.726830527183666 0.635689077475493 1 1
0.48936569234693 0.432899581205024 1 1
0.915216719190886 0.802295895116875 1 1
0.960520438744222 0.867357859437557 1 1
1.05139643874092 0.949693300150528 1 1
0.458008197404682 0.41251432143631 1 1
0.647242780321791 0.636224814762275 1 1
0.873853376990611 0.810770500137329 1 1
0.379237506452414 0.341378365294567 1 1
1.08503084968127 0.96390913645078 1 1
0.971629758854469 0.873703630621051 1 1
0.829241692978483 0.750230929239404 1 1
0.79363588854102 0.746925373392375 1 1
0.683991366888943 0.624061362673693 1 1
0.354017319948102 0.329374684954541 1 1
0.69025482124909 0.619454284136099 1 1
0.689683238391581 0.610847792705022 1 1
0.591422231531542 0.507493385184428 1 1
1.00330395167071 0.92247229026383 1 1
0.668544452535325 0.583134191699897 1 1
0.749971241012699 0.688675872454244 1 1
0.695580974841072 0.61580941603598 1 1
0.838023503436616 0.756631918636476 1 1
0.847080872861035 0.777347894344657 1 1
0.920721071792423 0.856083380233754 1 1
0.669936660957433 0.593603056123617 1 1
0.889266743789845 0.795026184415824 1 1
0.750784735141099 0.632146150351258 1 1
0.997478637341722 0.864430747141592 1 1
0.415907414093461 0.440515439002127 1 1
0.682714240514639 0.616458846108345 1 1
0.821513691217459 0.781567094986947 1 1
0.84065489145014 0.739038554830344 1 1
0.319650945577195 0.267959174288065 1 0
0.916466567076583 0.847331670523786 1 1
0.870071456352613 0.782015353460508 1 1
0.593432221476336 0.541232493804794 1 1
0.905023646813321 0.82514014466207 1 1
0.981333973407138 0.917623007444057 1 1
0.882536305494679 0.806453788638846 1 1
0.79152726193564 0.716192647303496 1 1
0.638129799812572 0.568440118147212 1 1
0.84393781674071 0.771423676340203 1 1
0.571808842411753 0.524728654694599 1 1
0.830149615387783 0.746942270900159 1 1
0.49560031254602 0.452807030925337 1 1
0.57512358568993 0.508213507820938 1 1
0.870035860569163 0.769647139015464 1 1
0.797808876967774 0.70406311853468 1 1
0.760961982609667 0.677344747701857 1 1
0.632860302940746 0.588981506818992 1 1
0.516423854167986 0.445976314413312 1 1
1.0171309005729 0.894078159371162 1 1
0.849331821185538 0.737386607880645 1 1
0.768452050128208 0.746468653090062 1 1
0.384799390943698 0.334985107935265 1 1
1.0665490853616 0.975405733741953 1 1
1.41776904081981 1.23702923496099 0 1
0.757412937151413 0.642101471943896 1 1
0.459877888636771 0.429982212963764 1 1
0.407220107872008 0.352734696328608 1 1
0.970558811392105 0.90548564266842 1 1
0.536847910604021 0.49003731573081 1 1
0.704396059367776 0.621579577298246 1 1
0.421599935009348 0.346972867082495 1 1
1.06895857635481 1.02132192008229 1 1
0.835143576921958 0.726725562173961 1 1
0.871182157825745 0.780400099347255 1 1
0.962508711265922 0.875162059414109 1 1
0.668192335795922 0.612991229700365 1 1
1.11735669513557 1.01661102287265 1 1
0.649917193355536 0.612826144766823 1 1
0.547309531667746 0.539895223606482 1 1
0.831379929256895 0.742209284043177 1 1
0.869666120581192 0.806731885936352 1 1
0.375229817222296 0.364871865707408 1 1
0.65351636553778 0.565158580023335 1 1
0.882805105306343 0.78429848050594 1 1
0.604276997439436 0.574549904600609 1 1
1.11025048762057 1.00451369624396 1 1
1.09049613213606 0.9590884059953 1 1
0.0636187618375205 0.0618499661072508 0 0
1.03926909990733 0.949509382614851 1 1
1.11069608626221 1.01502108921284 1 1
0.907670745326931 0.820241441704559 1 1
0.746196435838041 0.678527462946535 1 1
0.867238189381595 0.808564015372327 1 1
0.962998166630626 0.864426835900038 1 1
0.614340034093921 0.554404728198437 1 1
0.888942743698996 0.828346359513624 1 1
0.548993210579052 0.486240550543557 1 1
0.525305928219014 0.495937174041005 1 1
0.668986683797162 0.607519950312995 1 1
1.28848263774999 1.17848569740618 1 1
0.654766452810915 0.588210191301534 1 1
0.368907088150032 0.318364726643485 1 0
0.912360090036875 0.853723971566193 1 1
0.584691211065774 0.526610213928205 1 1
0.570296239149951 0.562898994912456 1 1
0.404988135142104 0.359276603146959 1 1
1.0727469195703 0.951061822537814 1 1
0.836707910225688 0.727744524093556 1 1
0.911085560619067 0.811814454015357 1 1
1.03073633061179 0.948290842304593 1 1
0.695828791701845 0.636095516295829 1 1
0.913318598659133 0.784589431626022 1 1
0.677426179945803 0.601957389056467 1 1
0.449912232715488 0.408664880594737 1 1
0.819259559150557 0.738012866940035 1 1
0.796341095743823 0.724165503642192 1 1
0.675727690715624 0.606310912015042 1 1
1.09076935853021 0.98804725467577 1 1
0.419770141493393 0.365733368590087 1 1
0.646409164563088 0.585925312517298 1 1
0.644297110482227 0.569985428873982 1 1
0.805152891912641 0.729554159276497 1 1
0.793795290214773 0.708972357036226 1 1
0.80542451591867 0.755433814304 1 1
0.827249525808065 0.763986325711394 1 1
0.627800569681436 0.586418122503509 1 1
1.43632810993278 1.24156750629596 0 1
0.659628424555016 0.577220913611756 1 1
0.464513288039585 0.417789826330613 1 1
0.847232344471056 0.774437855531145 1 1
0.604947192499712 0.58054469022398 1 1
0.852405411795303 0.715370419509904 1 1
0.513586399968042 0.446429045515498 1 1
0.582435229866932 0.543421315681314 1 1
1.15868163205145 1.0410887356947 1 1
0.75210006487359 0.710879985794152 1 1
0.55305638720097 0.496874101912956 1 1
0.324254324616514 0.25386774556519 1 0
0.51206700711392 0.468015506121374 1 1
0.759137977006308 0.698308683653965 1 1
0.42221261726708 0.384929372348724 1 1
0.794268968868398 0.735078046288272 1 1
0.604761830018719 0.556254979861703 1 1
1.52964669344753 1.38324202024424 1 1
0.521899598066891 0.484385706559429 1 1
0.3613678367867 0.322413306902773 1 0
0.855601124285966 0.820006875023007 1 1
1.08410814862695 1.0112723565744 1 1
1.11383032366478 1.01150455301775 1 1
0.754033710616838 0.627411248546422 1 1
1.49607247130602 1.35517856582692 0 1
0.818468688966683 0.747069283116305 1 1
0.723636194608013 0.66229283978486 1 1
0.789922365214625 0.683617182048993 1 1
1.03403855995231 0.938906976149085 1 1
0.803552600888494 0.741027210250499 1 1
0.679836329442822 0.612205466021108 1 1
0.506050961467304 0.437971905730313 1 1
0.524920158851903 0.477301246287581 1 1
0.845945533253858 0.760743609317399 1 1
0.493330370347506 0.456669400873299 1 1
0.584247803832419 0.561426961729957 1 1
0.878535925711873 0.773782736732842 1 1
0.913458130368941 0.828153009873419 1 1
0.959661532769765 0.865847739450497 1 1
0.846602506199468 0.787261691653107 1 1
0.807572498670757 0.717421491336991 1 1
0.717592370904541 0.667524448971123 1 1
0.789260681624759 0.69284809597243 1 1
0.652068936684256 0.610403888716989 1 1
0.605572803638514 0.548539742180569 1 1
0.844285410910421 0.77187913656616 1 1
0.620314088552502 0.55445805557199 1 1
0.854659118197359 0.76781302173486 1 1
0.785483627557535 0.695442207291762 1 1
0.495595090177358 0.393931637003186 1 1
0.950006066803536 0.950925694555897 1 1
0.761711116654176 0.651914586100457 1 1
1.50636269105605 1.37992466056367 0 0
0.993921818610241 0.89191441649662 1 1
0.901641083388744 0.845811209568708 1 1
0.80703706120476 0.74729465812173 1 1
0.933650655427146 0.862683737239327 1 1
0.762613666114586 0.697459558397237 1 1
0.55402299133397 0.52135537084589 1 1
0.865310023385191 0.768747769541831 1 1
0.553615321203976 0.493771124229263 1 1
0.549894770023262 0.52119853327363 1 1
1.05170291999139 0.918629977436002 1 1
0.787359819982618 0.727272476250091 1 1
0.670898122535537 0.615905463679441 1 1
0.688369816141134 0.620396613599842 1 1
1.03835779980534 0.919689415746837 1 1
0.731946347838623 0.670013064554696 1 1
0.804115069335238 0.725870688270908 1 1
0.933490137990483 0.870799781559538 1 1
0.576102260226351 0.556315413022999 1 1
0.809556770206624 0.714117937815227 1 1
0.828037773052483 0.748164398253812 1 1
0.475128755046882 0.405381456587238 1 1
0.4869386369469 0.446429021432697 1 1
0.742464373319744 0.662161956048101 1 1
0.733072957270608 0.675782274522203 1 1
0.33314968890576 0.292950152989091 1 0
0.702298614972313 0.657421756133401 1 1
0.653898685527128 0.579090915210037 1 1
1.17620260844835 1.04779701058074 1 1
1.02376008273587 0.937241170627243 1 1
0.551809583448937 0.489683383212598 1 1
0.267757357517102 0.196217422056855 1 1
0.759313775703935 0.678343061490575 1 1
0.903427348698699 0.863996586164299 1 1
0.544887946278236 0.495884395752797 1 1
0.963308041701882 0.862597914991267 1 1
0.36282510497755 0.3810104051329 1 1
0.849671191434062 0.77743762024884 1 1
0.86355130466237 0.764508850982961 1 1
1.02280649310656 0.955725188088305 1 1
0.934500896328393 0.836235683890374 1 1
0.327952910451241 0.269550157199713 1 0
0.863504431716059 0.759867290970593 1 1
0.428764233335347 0.383961744977203 1 1
0.437212862143955 0.382215809437051 1 1
1.30043559378724 1.23301051930936 1 1
0.829406983894605 0.744977577557843 1 1
0.892756279111666 0.779636749977653 1 1
1.5574298905728 1.3363538725738 0 0
0.496824566046312 0.482652478013355 1 1
0.893207005195833 0.791659296907678 1 1
1.38528462725071 1.30551827246794 1 1
0.666935736375008 0.589373907309168 1 1
0.526254629174684 0.468409949990623 1 1
0.889600696274496 0.786939343998588 1 1
0.472783756375838 0.434808027859069 1 1
0.94371423862292 0.855471144694499 1 1
0.831047617040802 0.746899174433806 1 1
0.586634986388266 0.528648662132899 1 1
0.901297594174327 0.806750223874919 1 1
0.88503839685803 0.783888699834348 1 1
1.1408272141481 1.0797998712474 1 1
0.685583351626315 0.607974674361569 1 1
0.840126899585096 0.770920071614988 1 1
0.848672333912282 0.763696764337207 1 1
0.946047288911735 0.827127691367276 1 1
0.980455780595389 0.847505443387164 1 1
0.768227082672389 0.702462894598521 1 1
0.487934323743593 0.381376781610414 1 1
0.792216088393505 0.695069212625739 1 1
1.04721588539764 0.949647531582632 1 1
0.617431946508641 0.573426562335675 1 1
0.736910908131342 0.711369405547553 1 1
1.2072416431935 1.04775053226963 1 1
0.824863473997313 0.735681325773735 1 1
0.848946268787434 0.773295528494438 1 1
1.25920763894405 1.13795171045124 1 1
0.792191111606822 0.703760764583161 1 1
0.157957244361669 0.129281307444161 0 0
1.0518241060181 0.956172740080092 1 1
0.803861937156875 0.696958477419337 1 1
0.922619043648013 0.814123975354632 1 1
0.49888153102685 0.486783654756771 1 1
1.09286195481608 0.996038405384628 1 1
0.563173958481678 0.477238214477459 1 1
1.57629553072203 1.39745345794179 1 1
0.660935926784647 0.590666129832063 1 1
0.541559627105674 0.499824377438584 1 1
0.666872942053667 0.586419711491749 1 1
0.824163645657881 0.748772633971422 1 1
0.689090276649441 0.606261218181527 1 1
0.239241763869653 0.237450467848086 0 0
0.287417773604478 0.260903905867593 0 0
0.733251636338965 0.66899656248216 1 1
0.719133435895742 0.627497454524302 1 1
0.24846200871613 0.196594950560167 0 0
0.786367411006832 0.724310860192119 1 1
0.758695721691826 0.693668344482 1 1
0.655585047506042 0.575002365413077 1 1
0.395274995585346 0.390442516448365 1 1
1.07608636527747 0.928155018727905 1 1
1.10926208907302 1.01069471457629 1 1
1.07946482724739 0.9492726268453 1 1
0.348129851273574 0.288851490923118 1 0
1.12137059910523 1.0042325735455 1 1
0.478052428268698 0.443839783191512 1 1
0.700784656143638 0.620780511087593 1 1
1.05558854523073 0.967027904462622 1 1
0.499415276232986 0.448974111256072 1 1
1.06041595214412 0.968699356213567 1 1
0.906499666521365 0.825735803802028 1 1
1.09026950316902 0.967614142270661 1 1
0.904486890343836 0.78655174322836 1 1
0.799770723801357 0.72275826986508 1 1
0.885413094251297 0.808656088533755 1 1
0.843105099838433 0.814039525947318 1 1
0.891541099509456 0.792902780994517 1 1
0.662776846784662 0.566332540822184 1 1
0.882883175400704 0.805712464992905 1 1
0.814787638991664 0.72978350500096 1 1
0.664343257510549 0.599952427095499 1 1
0.868547323667642 0.797826578577133 1 1
1.1888060816094 1.06894914428861 1 1
0.796886341416303 0.733197046325402 1 1
0.772303361492369 0.710570856116255 1 1
1.0914588699239 0.980551126902711 1 1
0.769157477383434 0.686822050775917 1 1
1.12742914881083 0.992545100634462 1 1
0.575566763727076 0.533381480793955 1 1
1.05281549706409 0.96012602373318 1 1
0.425593806776633 0.396785225008531 1 1
0.789750619349049 0.704201083609316 1 1
0.789008923858718 0.694779599559151 1 1
0.74116570486847 0.691674317032471 1 1
0.874056856915901 0.811347189571163 1 1
0.968687302779522 0.841226431444477 1 1
0.724679790614064 0.618849142851847 1 1
1.73988046734617 1.58241277391125 0 0
0.676152863856227 0.570334783613856 1 1
0.0467544047353439 0.0534553616249355 0 0
0.814800519252188 0.72898700884506 1 1
1.23508730428533 1.09491573341783 1 1
0.471705951262647 0.419903236371376 1 1
0.754168552578258 0.715243541396562 1 1
0.661022564958393 0.605883866717159 1 1
0.658199540111134 0.586148887714818 1 1
0.697579680514613 0.654553592360402 1 1
0.564260646082656 0.512829086277063 1 1
0.443072559862729 0.38607112925594 1 1
0.470195973093584 0.44482637995315 1 1
0.410082366060779 0.369678784151362 1 1
0.377269384748593 0.345013453791027 1 0
0.824115440072297 0.774267110336332 1 1
0.762329453114419 0.684754176688997 1 1
0.49677112441761 0.435547681963805 1 1
0.527368613067755 0.492630840947054 1 1
0.856726051345834 0.782844215851779 1 1
0.603056460906395 0.550338370069523 1 1
0.780739360659024 0.747301321007871 1 1
0.744802447615606 0.667149675282134 1 1
0.742623493414846 0.664605486580596 1 1
1.20925446235083 1.09664120569617 1 1
1.09108097532874 0.977348141365055 1 1
0.838070296813545 0.745308045801248 1 1
1.0071010102233 0.90461420206919 1 1
0.663652867756402 0.598479787282174 1 1
0.57959219109041 0.529705541775741 1 1
0.80579615435526 0.765427497129744 1 1
0.772509283696737 0.721709667765777 1 1
0.52665139060319 0.454007182782219 1 1
1.26393429309677 1.11344842633521 1 1
0.910807463396138 0.798551694141072 1 1
0.651046145934376 0.606521068483415 1 1
0.806215361863387 0.738656484563787 1 1
1.0775915427012 0.978576466918927 1 1
1.1860144514977 1.03196368280506 1 1
0.594525224733016 0.544407739240546 1 1
0.608887142147316 0.577386357319208 1 1
0.886825137546862 0.780668947498005 1 1
0.717882201464777 0.643008221271895 1 1
1.03542290247471 0.95322446259906 1 1
1.23066574213561 1.13060419230655 1 1
0.567380007732543 0.514425053778085 1 1
1.10517854681816 0.998294989937126 1 1
1.07708062286092 1.04359999316894 1 1
0.603753233851965 0.548279599409069 1 1
0.41698384872215 0.389288859181627 1 1
1.07001556128641 0.957471504265469 1 1
0.424640555318452 0.365862785924568 1 1
0.439473275144628 0.365602760490101 1 1
0.919982229167725 0.84640610956393 1 1
0.774015232484489 0.670677209923391 1 1
0.501184136587572 0.455814127327398 1 1
0.420317702842061 0.370004282424683 1 1
0.520475867899744 0.492866455380911 1 1
0.569062039357927 0.516575867853025 1 1
0.920991760238906 0.846559471378689 1 1
0.563867735859989 0.529554295718555 1 1
0.957590827372864 0.881135576978681 1 1
0.435691473233318 0.402544525009556 1 1
0.597264842937274 0.513202593557291 1 1
1.09996768157425 1.00872419071267 1 1
1.01776386187821 0.879996425399093 1 1
0.921983281561417 0.853426436715326 1 1
0.97379004652272 0.885451880603258 1 1
0.523499892593652 0.47351452421082 1 1
1.1557295056646 0.98238473969911 1 1
1.27249100882556 1.10553891730154 1 1
0.787677045219267 0.700088121119723 1 1
0.28798720934473 0.255217680749399 0 0
0.184526975801964 0.15226419127999 1 1
0.977915088616947 0.894086302096936 1 1
1.18770129439601 1.05526491684774 1 1
0.749041896454802 0.733803132504671 1 1
0.819897063130042 0.718465952913147 1 1
0.579713149559285 0.540426223047714 1 1
0.355050502496555 0.314434641093787 1 1
0.890971677090328 0.800053541232825 1 1
0.574832749749957 0.501198356192676 1 1
0.647050693259653 0.60730990234902 1 1
0.725972946739026 0.653468432524069 1 1
1.05401368842208 0.937127566319368 1 1
0.790034362422772 0.727996115666153 1 1
0.780854954861713 0.667404473505669 1 1
0.634788895130545 0.607787246211551 1 1
0.465380520522937 0.466214556372841 1 1
1.21508930516386 1.09886711962616 1 1
0.390563014632455 0.300347688001835 1 1
1.32917358602116 1.20590495189917 1 1
0.978032455291533 0.913010257902152 1 1
0.293364424757808 0.263082035401613 0 0
0.922758612270796 0.852329216529443 1 1
1.1527329828791 1.04608409889018 1 1
0.606534352297184 0.53255394393644 1 1
0.86847117137658 0.799530694648212 1 1
0.308447931899613 0.306905096835596 0 0
0.8786665659741 0.79061165750506 1 1
0.729578876683485 0.679165676598999 1 1
0.760221354968602 0.681845368109834 1 1
0.794786679934829 0.732284556960412 1 1
0.82303253334599 0.726166923299653 1 1
0.0320076103385254 -0.0394609092452394 1 0
0.329817984708403 0.302004496006659 1 0
1.45382969178832 1.26295669845058 1 1
0.675853911650473 0.611227020249693 1 1
0.839156559694121 0.753612979247926 1 1
0.73949133953741 0.692837169820289 1 1
0.881067521227878 0.785635355128386 1 1
0.845610174922159 0.805849459963504 1 1
1.0177121869848 0.941330733473759 1 1
0.837106513513978 0.732986099733775 1 1
1.15074417659397 1.01670077759211 1 1
0.550129577528206 0.503714498593854 1 1
0.42269018356298 0.371780999399997 1 1
0.802348175281808 0.735883556787505 1 1
0.627723446764342 0.557435457803385 1 1
0.59738239252495 0.590965578142292 1 1
0.979015067968685 0.873299373353507 1 1
1.21127719508707 1.03166135220818 1 1
0.72637849939475 0.672720240561768 1 1
0.758401388779769 0.69232360858239 1 1
0.893595920309601 0.799476196001905 1 1
0.984200676641526 0.896472976749775 1 1
0.724242183176405 0.658142596496683 1 1
0.846414582930927 0.765385803491346 1 1
0.998339021641055 0.863539035233621 1 1
1.03638392923494 0.944724189579675 1 1
0.716241539167273 0.645776793763637 1 1
0.596386794459899 0.531888647799521 1 1
0.671468338378716 0.58080674999294 1 1
0.913880726085017 0.806943991510613 1 1
1.03627054745902 0.942847617504589 1 1
0.758183986626581 0.69724918962891 1 1
0.632084865996028 0.549728430012686 1 1
1.04084098725104 0.946511193671004 1 1
0.565234483820545 0.500067812599929 1 1
0.831797039769276 0.784657383297734 1 1
1.09055901252255 0.965642151686928 1 1
1.17314474920426 1.0685778568378 1 1
0.688473040331937 0.662495782436086 1 1
0.66553509304917 0.688555086256324 1 1
0.877098176295484 0.793322576338109 1 1
0.0664296056774411 0.0543401283207547 0 0
0.172288486647649 0.142929553883226 0 0
0.826434000430695 0.757305036633979 1 1
1.17997633834922 1.02041554471791 1 1
0.688809142777848 0.633415017585747 1 1
0.842709982092619 0.780015293110405 1 1
0.680355205688774 0.646901956344843 1 1
1.31471144859633 1.18126410311623 1 1
0.858654562190505 0.768502289423584 1 1
0.654579478833815 0.584263792996925 1 1
0.588750489062229 0.565411466812407 1 1
0.390777392499434 0.340562693672667 1 1
1.07349230409436 0.957346338130365 1 1
0.47397155606071 0.402270736054042 1 1
0.889379996996939 0.813867953555047 1 1
0.727687969924895 0.671260792162322 1 1
0.596463429840372 0.532833923301102 1 1
0.831131156166197 0.743730695682393 1 1
0.154228825328242 0.155047178331334 0 0
0.484677824560152 0.442913687215044 1 1
0.513144278151287 0.466043436198135 1 1
0.664977330512037 0.601961471624394 1 1
0.984395826386052 0.827882235429249 1 1
0.837720317618055 0.752997826915448 1 1
0.93903730770914 0.861917713814952 1 1
0.815931780219067 0.733954536978082 1 1
0.500743953832535 0.443696115048681 1 1
0.879865687105813 0.792707855716828 1 1
0.901033381120531 0.795441880132521 1 1
1.10732894837879 1.00749333132013 1 1
0.831638412019361 0.7659839200697 1 1
0.698359196248781 0.623651247001311 1 1
0.266846215375882 0.272859129899171 0 0
0.97097318376803 0.871335639129074 1 1
0.751388411389585 0.638852852939931 1 1
1.07701973417044 0.997979607171893 1 1
0.657564993019334 0.623745216929598 1 1
0.649203135362633 0.59573436963543 1 1
0.432755002261886 0.375608577408295 1 1
0.979925134757072 0.910581511278685 1 1
1.24389377553173 1.12398420487378 1 1
0.444191715893585 0.385790136073502 1 1
0.795909655772885 0.73733401075533 1 1
0.787901289359261 0.705694653309048 1 1
0.740220283523888 0.673624329191518 1 1
0.871042846998856 0.797865937187747 1 1
0.703562609389871 0.659803542692319 1 1
0.64522853366645 0.588070375711456 1 1
0.70382224591938 0.686624018307782 1 1
0.276122307140892 0.25969687690102 0 0
0.55865051278443 0.519614936405003 1 1
0.647037780482703 0.562115671039281 1 1
1.14935548068365 1.04240601443449 1 1
0.854649672355681 0.770952492035296 1 1
1.05281461343713 0.908842918213737 1 1
0.495913906909149 0.407750562508171 1 1
0.757163976417363 0.705113326913638 1 1
1.34188569007772 1.21548846856097 1 1
0.681658085825905 0.628035545306055 1 1
0.795365229015132 0.711357271682709 1 1
0.604784476246063 0.658602567996505 1 1
0.650061822465717 0.591307472716953 1 1
0.635421711747077 0.567248845541513 1 1
0.825773953059508 0.747838622291011 1 1
0.843498822865755 0.765577823365653 1 1
1.01111396983287 0.882366733598761 1 1
0.886452551674112 0.83736506638381 1 1
0.804049877681857 0.740804998771829 1 1
0.470229803558233 0.437895053110325 1 1
0.497741404046854 0.471209178731334 1 1
0.910153382287444 0.799518686447606 1 1
0.741163272127692 0.685281224179606 1 1
0.596391820835076 0.541173653129202 1 1
0.36020627047545 0.332780545265636 0 0
1.24219896495962 1.11907936239608 1 1
0.816200383310258 0.710660070682619 1 1
1.05916725239329 0.955406660186916 1 1
0.792265116823986 0.719599832976143 1 1
0.617698143886906 0.531081808440144 1 1
0.797176770015361 0.736082566474054 1 1
0.556616372930528 0.491326727858177 1 1
0.975089797561752 0.839188795981582 1 1
0.385084712073707 0.329385660027733 1 1
0.853126460699147 0.789623987186345 1 1
0.687325119688137 0.628189164087267 1 1
0.936373298665852 0.81496607080695 1 1
0.774301508608251 0.714869037930254 1 1
0.46809285984921 0.459255313841977 1 1
0.501423409962879 0.459709624537301 1 1
0.665482135331571 0.580845191433517 1 1
1.24162047387165 1.127706407791 1 1
0.937191492784258 0.837611098839454 1 1
0.461198144161677 0.398110820151829 1 1
0.575821176823906 0.506945122896812 1 1
0.948252742864136 0.824736735590812 1 1
0.877847306380107 0.787373194284106 1 1
0.668185564662157 0.586740694357114 1 1
0.759822070277891 0.688056597843816 1 1
1.01286867611506 0.889507664403151 1 1
0.887657986986972 0.772467102345963 1 1
0.744963948999996 0.701965661796314 1 1
1.07423495326008 0.944198681285494 1 1
1.51989720940501 1.26868256812862 0 1
0.658330059949162 0.594855239907482 1 1
0.972054413430657 0.887422782994943 1 1
1.02682279865921 0.929448465408863 1 1
0.396387487354278 0.359889068000614 1 1
0.879761414551393 0.808035470954404 1 1
0.825419062189328 0.73630653382748 1 1
0.759113014472821 0.732212801945121 1 1
0.53276976724594 0.484334113822798 1 1
0.785285295582528 0.712584846869151 1 1
0.99754182504405 0.924273240578831 1 1
1.23586988917643 1.08396941154093 1 1
0.712006284812139 0.650422062187912 1 1
1.28945128473369 1.14394004063634 1 1
0.46762126299204 0.412482404504955 1 1
0.751065622586227 0.7158272324018 1 1
0.687061291377771 0.615269160221102 1 1
1.01157903791873 0.884306505564586 1 1
0.986233087762885 0.883981411480116 1 1
1.04813236594004 0.932203914674482 1 1
0.652316443291508 0.59613722749175 1 1
0.723649402422744 0.657906871623418 1 1
0.682884001570494 0.585194526706951 1 1
0.504172068796727 0.450959378140308 1 1
0.426756781287896 0.384065970795509 1 1
0.644425461372726 0.553406737242047 1 1
0.791083179057371 0.687799964817462 1 1
0.548631480102339 0.490763836906728 1 1
0.589360164787128 0.555532476789268 1 1
1.32734658764928 1.17127000968258 1 1
0.71875488040898 0.636793582068989 1 1
0.551134174371081 0.503587804555515 1 1
0.609640423658372 0.55720816807481 1 1
0.927588117905978 0.840243541894925 1 1
0.691262589050173 0.567849690624229 1 1
0.753669529175651 0.684932836046633 1 1
0.593631660516539 0.547762748971713 1 1
0.926352037212675 0.842743956489136 1 1
0.989605022625339 0.874614397183392 1 1
0.675987416171224 0.612630590063032 1 1
0.754085025214818 0.662463157681401 1 1
0.535214318831232 0.474952579335517 1 1
1.10937403324001 1.02259999802488 1 1
0.590967200222852 0.492956468570272 1 1
0.226559160989439 0.193601574587268 0 0
1.11208297587392 0.958732339297174 1 1
0.792058366875355 0.692459096283299 1 1
0.902386786266707 0.788776109075369 1 1
0.842349300472558 0.738914406963294 1 1
0.603544387284935 0.533985535464049 1 1
0.69862204204835 0.634751078509852 1 1
0.638296805121131 0.601995729456748 1 1
0.750358593779406 0.681047310634256 1 1
0.344662035829594 0.293440832619955 1 0
0.692895316713391 0.630902115208799 1 1
0.845236391706682 0.792527279555764 1 1
0.909948828362039 0.813853515110639 1 1
0.288927514413562 0.263757998348382 0 0
0.891841029913124 0.797847856103405 1 1
0.670713550653044 0.635560579384538 1 1
0.71999426484386 0.666576513179072 1 1
0.558200478919082 0.520116805339173 1 1
0.54133407322753 0.493711423583819 1 1
0.930562199624859 0.830288919404229 1 1
0.400138833685799 0.342500519937556 1 1
0.74461216071179 0.664370605184525 1 1
0.460609491995533 0.406251990274692 1 1
0.803117262683085 0.716528643134181 1 1
0.621833658858614 0.564980710666972 1 1
1.06958331799982 0.948167042548098 1 1
0.527518139357881 0.465694749284937 1 1
0.542957005386039 0.508623644633956 1 1
0.877600592586562 0.801970542876901 1 1
0.163858856622757 0.123361940747023 0 0
0.987047757724429 0.907869384747843 1 1
0.664440237957638 0.56988809381957 1 1
0.82314297931044 0.753712468774346 1 1
0.982735960508637 0.896768966395034 1 1
0.747726749395651 0.654757590602393 1 1
0.807480617960963 0.745586661739987 1 1
0.216179633134144 0.203077195513985 0 0
0.917395614187758 0.821701513228003 1 1
0.733971954765709 0.668628211563686 1 1
1.12281296478292 0.998092141606566 1 1
0.745925381186586 0.698107585485158 1 1
0.895253240427635 0.786799761522383 1 1
1.25934443416382 1.13579780547378 1 1
0.818601622222728 0.736848764510086 1 1
0.599703285430057 0.536475832244076 1 1
0.917051423250886 0.846633234472123 1 1
0.794816781999245 0.710886495931155 1 1
0.787833356120128 0.719749273060498 1 1
0.624145128056095 0.597947835715673 1 1
0.363084106344679 0.334802283180662 1 1
0.848628198644505 0.816282563365014 1 1
0.371254563851107 0.289690191556796 1 1
0.996286570578432 0.920718478562472 1 1
0.629000724086676 0.5709817124497 1 1
0.754158384506455 0.696717537287457 1 1
0.766015315586112 0.692531563862926 1 1
0.81039915382399 0.736726202734847 1 1
0.436689461672772 0.397984093783409 1 1
0.763254558104579 0.743381615437982 1 1
0.746437982744508 0.779441150830236 1 1
0.872156558317405 0.790372256391192 1 1
0.878542873316174 0.786149065508171 1 1
0.456546714194579 0.408629047630931 1 1
0.96247559776585 0.860835603667789 1 1
0.904190895950027 0.815125721570694 1 1
0.896756058457197 0.809840712325266 1 1
0.976815791131723 0.862979189665316 1 1
0.734663358642132 0.702235404069924 1 1
0.764120903617979 0.702103793603361 1 1
0.81954430653934 0.75232859008079 1 1
0.802208835245054 0.733051197908165 1 1
0.993233234904868 0.895746093078745 1 1
0.529221969732106 0.493971048805443 1 1
0.754137941863199 0.677677409363201 1 1
0.671470514193495 0.599645505938607 1 1
0.693837494057431 0.611887771005044 1 1
1.03183385630165 0.91870354699097 1 1
0.897516877034754 0.849870866045857 1 1
0.634201645091833 0.576458146548896 1 1
0.60354340929732 0.535860586183528 1 1
1.23044486763954 1.10370722751538 1 1
0.822754321159631 0.746884456210078 1 1
0.586129557842046 0.538327706135811 1 1
0.803368524112241 0.72236268212482 1 1
0.815051304620193 0.71838780744367 1 1
1.10631334075274 1.0487209529618 1 1
1.12353738782668 1.02154978202627 1 1
1.01806064665303 0.971277188136615 1 1
0.628441991930884 0.555963243467773 1 1
0.705658341994537 0.615210225969216 1 1
1.11908673577291 0.994262477017377 1 1
0.976050425980076 0.855913462067352 1 1
0.453273511816859 0.393925721199352 1 1
0.254558152511215 0.237953665246545 0 0
0.597103212111136 0.580585245958747 1 1
0.256737768619306 0.270180215920895 0 0
0.641211585002618 0.588580031426775 1 1
0.758757779635499 0.683712868049704 1 1
0.956953975356657 0.827105572336435 1 1
1.26033899634867 1.13825857496448 1 1
0.869621441040652 0.782749616974689 1 1
0.825037272167792 0.732379414270208 1 1
0.592332562417345 0.528238157271703 1 1
0.841919651783815 0.757979091159541 1 1
1.07047170702025 0.986927732505838 1 1
0.925282423957242 0.818248723603629 1 1
0.963296540331316 0.880036424897084 1 1
0.419852885370979 0.380312926519562 1 1
0.547554442092847 0.487333285354083 1 1
0.885644249333689 0.797087785106001 1 1
0.950435408095781 0.906288700001139 1 1
0.597019761339482 0.537491386635166 1 1
1.05444584115584 0.952746779059032 1 1
0.53447306358951 0.494820614800356 1 1
1.20800418054946 1.05613248326411 1 1
0.699397086115054 0.602619756460259 1 1
0.452607580823318 0.407824496648612 1 1
1.17254587501178 1.00713554204604 1 1
0.573588011556343 0.516100471452668 1 1
0.559198463538073 0.521624699626817 1 1
0.673755591775262 0.573063238882011 1 1
0.648113252202227 0.582545609042558 1 1
0.880402299997215 0.797639681140861 1 1
0.938503251482437 0.874952294629227 1 1
0.331491852039208 0.29353687515057 0 0
0.624359424291041 0.572283952592494 1 1
0.497567237681658 0.440068960003821 1 1
0.879176590682227 0.804018521314509 1 1
0.715470791536428 0.639494290518518 1 1
0.448616857393065 0.396695891101605 1 1
0.739844007520894 0.650429672309097 1 1
0.795153944537254 0.706410357457279 1 1
0.510977117741378 0.434763891771815 1 1
0.886017982005997 0.773290099192639 1 1
0.599712781591712 0.533089086911846 1 1
0.707060683908741 0.631341590321954 1 1
0.883455496023971 0.828936122315314 1 1
0.876836549676606 0.792748972949048 1 1
1.14617021134421 1.05396098857824 1 1
0.668757555023156 0.611343372863212 1 1
0.775633822147704 0.712734659589148 1 1
0.828896397779568 0.731134285196258 1 1
1.10463739786425 0.987940676421263 1 1
1.10620089245751 0.999919031419719 1 1
0.512028483525719 0.509708769882564 1 1
0.81351729636318 0.720330606761627 1 1
0.708566611889791 0.636508641152876 1 1
0.427328184312106 0.383168438261341 1 1
0.871095620718266 0.772258234385356 1 1
0.522096321184336 0.486160992752724 1 1
0.886668431535364 0.788053997173019 1 1
0.928950721333057 0.817648354293986 1 1
0.210112934117859 0.182204417278669 0 0
0.859505381423787 0.790487121646095 1 1
0.454396577933534 0.498497657825949 1 1
0.341115032897656 0.301748041446082 1 1
0.990311317509084 0.905321430838916 1 1
0.69301135034705 0.633561046546454 1 1
1.16105089280286 1.02783429666302 1 1
0.775736726509769 0.698295348963676 1 1
0.802371853493641 0.709563389499369 1 1
1.33264713696094 1.20777298351075 1 1
0.752304966338038 0.692490200583698 1 1
0.504223018484626 0.472288753186896 1 1
0.467130251948083 0.418965660676029 1 1
0.627980454492292 0.586775346963756 1 1
1.16383514934565 1.05290576112919 1 1
0.78827046753597 0.719835854461543 1 1
0.884106689013448 0.824851939645961 1 1
0.424777844546668 0.388849413753928 1 1
0.424435021659929 0.375191002355138 1 1
0.810078624205517 0.725231744361929 1 1
1.03811494453138 0.935041768482379 1 1
0.906188017322288 0.798074003217576 1 1
0.602830627221163 0.526056299617155 1 1
1.02788742885425 0.915874588982402 1 1
0.983338337184804 0.884135858933458 1 1
0.694761444355835 0.62297550590893 1 1
0.439775483126211 0.386389090308291 1 1
1.19580992695848 1.08757106081083 1 1
0.516133457907865 0.46894303567979 1 1
0.912146381137445 0.82196836445499 1 1
0.902876652622723 0.825439849549869 1 1
0.46532845173636 0.444871934727896 1 1
0.685233884378159 0.61047918407326 1 1
0.803196375925088 0.732488299273307 1 1
0.871447031423052 0.76729759317878 1 1
0.817562611791386 0.720230873917034 1 1
0.830229271288143 0.758468061486832 1 1
0.657182673032336 0.617431012520877 1 1
0.527741447004367 0.499387072801511 1 1
1.21909972176586 1.08482716773446 1 1
1.16592200704003 1.04817489523731 1 1
1.39217212427993 1.26134495559895 1 1
0.71116771590679 0.630692483480067 1 1
0.411300263936633 0.355437359176278 1 1
0.71710681323178 0.68581851450854 1 1
0.934721052475156 0.836461976263213 1 1
0.766924507176204 0.703641972415643 1 1
0.82063377521483 0.739311525001218 1 1
0.507480465081389 0.465915462756132 1 1
0.391674527688437 0.356837920272731 1 1
1.45888633095734 1.31336286435488 0 0
0.46706973069608 0.41099840362945 1 1
1.12286699959733 0.98332245533362 1 1
0.57147520632538 0.50523299979149 1 1
0.615102735150569 0.558466405187628 1 1
0.638025306372231 0.58270672529139 1 1
0.764253860426841 0.626132943900814 1 1
0.5409125041694 0.469324267989655 1 1
0.811952970389457 0.803899895257929 1 1
0.97736147861168 0.903057311627839 1 1
1.05904268810549 0.965918083259612 1 1
1.09300630370316 1.01840196708536 1 1
0.322551035535108 0.294117973582003 1 1
1.09121151516461 1.11435768759187 1 1
0.270875662183662 0.245882300905825 0 0
0.813578702888341 0.705083887814231 1 1
0.572380904320375 0.519347107633887 1 1
0.93039856280574 0.820545925380458 1 1
0.638676415815374 0.565458043475518 1 1
0.664892722211444 0.609619845542203 1 1
0.646661840944882 0.588008656735093 1 1
0.176197639124233 0.143671097870892 0 0
0.734374105105473 0.685590290621218 1 1
0.881846855035871 0.810729259287108 1 1
1.33765650855828 1.20294171441548 1 1
0.705121274581173 0.626306096491591 1 1
0.982334987296791 0.94619390671058 1 1
0.343029220701801 0.307325564140851 1 0
0.52453201310719 0.477654571347848 1 1
0.856438796572018 0.771750376199052 1 1
1.0439901682478 0.94128730964355 1 1
0.614725378425209 0.559399180856374 1 1
1.17661813057006 1.08851702376123 1 1
1.25093920309109 1.13886373875104 1 1
0.613448839974385 0.553067560026075 1 1
0.912780335703908 0.880066082279976 1 1
0.689201643610411 0.622003936225725 1 1
0.57815638523649 0.540320372849075 1 1
1.03090292988552 0.90305074265052 1 1
0.684867718384336 0.618286653205016 1 1
1.0816291107687 0.935168891467917 1 1
0.665711106612465 0.588611729769613 1 1
1.04754745927486 0.938984235755169 1 1
0.664419148107331 0.604162067447035 1 1
0.734871682631381 0.713156768137766 1 1
0.855196104081931 0.800363612834319 1 1
0.699528403463743 0.637336992678543 1 1
0.50663732641863 0.456324892224536 1 1
1.19726921497558 1.06270447913492 1 1
0.830745274080297 0.723774108170759 1 1
0.492694855601467 0.480190074002282 1 1
0.853036493833527 0.781803769106734 1 1
0.400015501295659 0.366508820968733 1 1
0.850109104068761 0.777954505472641 1 1
0.600983240258313 0.542796180938403 1 1
0.460200872974278 0.444572595807008 1 1
0.81039850425165 0.73150813268314 1 1
1.31305902138528 1.19075154397973 1 1
1.21592051555653 1.09189841075946 1 1
1.41976883826776 1.28997092078124 0 1
0.913584894482351 0.86560595867959 1 1
0.811448110687988 0.708977444391772 1 1
0.232385128697039 0.20191407137104 0 0
0.76500824087538 0.705178121242772 1 1
1.17510529051359 1.04340562755257 1 1
0.319840785431699 0.347582149395471 1 1
0.405467343169796 0.31444931762107 1 1
0.591856148560848 0.528725712729908 1 1
0.711615117629231 0.665356306718053 1 1
0.998848539276487 0.871465159604874 1 1
0.610291103271701 0.562435392947748 1 1
0.980584637851523 0.851368345046276 1 1
0.578167182422625 0.519519677093366 1 1
0.716835182934836 0.622864081141696 1 1
0.781169047565043 0.717104285060011 1 1
0.585237677460003 0.53666584941316 1 1
0.925771204395822 0.816006160996723 1 1
0.8548396771729 0.76326765917978 1 1
0.698849797140808 0.636613819667926 1 1
0.519568712165109 0.481745095704277 1 1
0.503954091690239 0.467765838474145 1 1
0.974065850312248 0.900239869868478 1 1
0.846563430751339 0.788867334951714 1 1
1.10712094926292 0.957146123756637 1 1
0.774572321061412 0.703953832150733 1 1
1.00839663942862 0.913725541644862 1 1
0.651528994495442 0.578461544989699 1 1
0.765614826177715 0.671411910917994 1 1
0.460095394977218 0.422830709374275 1 1
0.365512041380064 0.305557942984151 1 0
0.447004719476744 0.405489104050382 1 1
0.881304155772144 0.812785235422371 1 1
0.789163532458962 0.710480718622569 1 1
0.853194241543938 0.747781827744783 1 1
0.863206597872652 0.785948591799747 1 1
0.940543085548551 0.845410530095516 1 1
0.706782924593626 0.633515221495452 1 1
1.1331201479321 0.995346958144553 1 1
0.633663018483825 0.575332953367009 1 1
0.74508570763064 0.692238662218023 1 1
0.673926559427538 0.651374075007818 1 1
0.951788438364041 0.864557763769342 1 1
0.913037209705318 0.816580580139975 1 1
0.753806042215059 0.637358157608198 1 1
0.391500468362426 0.355714891822068 1 1
1.02385670528465 0.918512710128186 1 1
1.21139981247842 1.08994857809044 1 1
0.726451005659505 0.682091630663994 1 1
1.07994813728061 0.966067882719188 1 1
1.10459764568145 1.02263886021669 1 1
0.839402456809438 0.754008193072411 1 1
0.915887758991834 0.843445882274734 1 1
1.04583848606858 0.9342939841037 1 1
0.561996697527365 0.463017057134534 1 1
0.807413354431533 0.741504738020806 1 1
0.533415713478051 0.478915284709223 1 1
0.514299264688469 0.473191596435062 1 1
0.989703608616137 0.893728088651211 1 1
1.09764235144067 1.01026669144297 1 1
0.964850414357282 0.859097291944512 1 1
0.369940214534865 0.351130084548059 1 1
0.976078339947412 0.892064904100274 1 1
0.737154918908508 0.68967686251073 1 1
1.05681669423831 0.925955934480676 1 1
0.698253393535639 0.633007574109696 1 1
0.954242596755247 0.871515172332499 1 1
0.59908249989766 0.565361631435376 1 1
0.778909205022083 0.710566075903436 1 1
0.798769506065957 0.756125145098877 1 1
0.603060013594708 0.56188995407746 1 1
1.04253891833948 0.946083082652303 1 1
0.696122959146786 0.651915899646296 1 1
0.784859935183172 0.723489242940223 1 1
1.01074362003182 0.90988118943291 1 1
0.842854973490223 0.785655770302228 1 1
0.682683029184167 0.620635922429072 1 1
0.763054016475795 0.692765391051526 1 1
0.863353299231144 0.758514677234838 1 1
0.680537145546507 0.621172884647982 1 1
1.09467203067354 1.00109484595827 1 1
1.04447752894102 0.956440291423159 1 1
0.659910988717211 0.591536898888313 1 1
0.796987664317195 0.689876265432507 1 1
0.421528144525058 0.380762177319137 1 1
0.630407807149144 0.575678594018558 1 1
0.655493904181115 0.601906187770993 1 1
0.619445905342367 0.504816226790279 1 1
0.943422127288951 0.889596199349157 1 1
0.733994161665403 0.66075782906897 1 1
1.15128840604826 1.05182309102133 1 1
0.672758754896134 0.602525447328963 1 1
0.371553983689056 0.315149547854835 1 1
0.610265236870263 0.561603964558697 1 1
0.565431105906769 0.535372367913906 1 1
0.558168412003633 0.540260715147609 1 1
0.701776164553735 0.619831923783769 1 1
0.830285147037827 0.770629814169197 1 1
0.587799824537398 0.524163407717601 1 1
0.722594826748948 0.658247983972404 1 1
0.439555786340146 0.406905843579924 1 1
0.787375816774348 0.681202317734791 1 1
0.729742336431508 0.643785298002591 1 1
0.700791065984307 0.621244971891512 1 1
1.37106887166588 1.25918654682619 1 1
0.706091277375917 0.62300689100521 1 1
0.926733035355972 0.822072780278217 1 1
0.971924113832338 0.902375667593802 1 1
0.932273132653962 0.835944432616594 1 1
0.810117449687697 0.743432846883687 1 1
0.744606830275129 0.691891772784355 1 1
0.744457297690581 0.670141953404171 1 1
0.784530647689831 0.71231130806796 1 1
0.873389953965893 0.808956491652482 1 1
0.82311545772216 0.762666123005595 1 1
0.500991169102793 0.454326274581819 1 1
0.99508587090909 0.892497229393502 1 1
0.537646400928127 0.47138377713958 1 1
0.228845971522459 0.217744200440173 0 0
0.739060608504528 0.64613585266939 1 1
0.348175551795611 0.350012530259282 1 1
0.632803109155168 0.553038695894244 1 1
1.04571836747199 0.969409452769018 1 1
0.286218696546544 0.266006897752659 0 0
0.572171029372477 0.50129313652415 1 1
1.09013416065635 0.931739169038977 1 1
0.650406987553242 0.600468536532537 1 1
1.04124864493793 0.924066725525449 1 1
0.592376548824609 0.523198188258772 1 1
0.750347504265244 0.682033505482239 1 1
0.422087033379396 0.407763491272611 1 1
0.425221617524935 0.36983188770791 1 1
0.618151781677609 0.558043664829958 1 1
0.575779172016669 0.526161399357745 1 1
0.695536361609068 0.641314586264996 1 1
1.05724254215756 0.978367982866219 1 1
0.933122859791716 0.861945794703672 1 1
0.629528753953745 0.598363970939315 1 1
0.681592327932666 0.627482433841016 1 1
0.777048261067238 0.678783909671866 1 1
1.00930706284112 0.861018622042571 1 1
0.408197898328165 0.364554940437896 1 1
0.656373930301629 0.538571981548033 1 1
0.601367039071 0.48744729522982 1 1
0.706563981223217 0.654522878047926 1 1
0.65056613453303 0.602296027817748 1 1
0.955948104258442 0.822618991839201 1 1
0.358881866035158 0.350375061011662 1 1
1.02062917725825 0.948705317424742 1 1
1.24971642009847 1.15075009677802 1 1
0.57138479911038 0.52319524023676 1 1
0.500492026096108 0.447331676521164 1 1
0.886180726537343 0.833652682051802 1 1
0.925324545246254 0.803535684981538 1 1
0.671605300819759 0.588012299638591 1 1
0.378166518511901 0.330752253407747 1 1
0.647703010753209 0.596472126307556 1 1
0.636550821642766 0.537613621340288 1 1
0.776880885818291 0.698858914840071 1 1
0.780556248186738 0.707877528312572 1 1
0.668012138771781 0.627813107090576 1 1
1.01285928612255 0.900704119370234 1 1
1.01001886456185 0.897414034450588 1 1
1.27989190188046 1.20577164805609 1 1
0.251042981479438 0.275606780322245 1 1
0.521269232495594 0.514056403079869 1 1
1.10233218650226 0.991926980271052 1 1
0.70645601306147 0.638136217014802 1 1
0.764832094533803 0.660747180854022 1 1
0.838718534476887 0.792947729766985 1 1
1.10771355955593 1.01506794623137 1 1
1.01146701858162 0.907883612141296 1 1
0.742407370986441 0.65882594919058 1 1
0.523546316143637 0.506672159483865 1 1
0.707904251481661 0.612813422771144 1 1
0.747802295570031 0.731352766255712 1 1
0.718182749079659 0.662995120967651 1 1
0.844409629846344 0.770101336027828 1 1
1.00158051909756 0.8994933362876 1 1
1.21316584897921 1.08490820355768 1 1
0.775227166548627 0.691130489340433 1 1
0.860896827301845 0.791024591128634 1 1
0.61166358548902 0.519640789920244 1 1
0.943462084456633 0.861858924447765 1 1
0.758152600358113 0.736922726064212 1 1
0.743935484661575 0.663220673636361 1 1
0.763304624367162 0.70690751574765 1 1
0.831571607932086 0.754494570248531 1 1
0.196709766020764 0.153256133427912 0 0
0.946809011092841 0.858333326199414 1 1
0.56324916924788 0.53220283513134 1 1
0.504377406150195 0.46432214514052 1 1
0.780472587462078 0.720360188557558 1 1
0.332785936424566 0.32045010061372 1 1
0.731976302050192 0.683006557768596 1 1
1.03813893756829 0.939958275007194 1 1
1.11192581050375 0.922001260927541 1 1
0.743380872956075 0.659021158370789 1 1
0.906573187524456 0.813639943638316 1 1
0.524116739257693 0.464671392055718 1 1
1.087673284791 0.953044454448634 1 1
0.736575011247625 0.699912184106726 1 1
0.281528203778688 0.270045824921779 0 0
0.582384385928951 0.510540387741978 1 1
1.39773606220751 1.2170679522519 0 1
0.991372081011333 0.875112897309078 1 1
0.983074485637645 0.895152668350914 1 1
0.58601872189782 0.52960330917697 1 1
1.08961028063613 0.983620183937857 1 1
0.863078597816492 0.754625934654179 1 1
1.09239053818057 0.960223348471875 1 1
0.534976691827822 0.503048319217345 1 1
0.885168478782549 0.813147724968604 1 1
0.879266902544318 0.789566946013871 1 1
0.922734261322028 0.834264773695497 1 1
0.613335660780256 0.548885820099391 1 1
0.735697876646641 0.658394694700086 1 1
0.90917538295398 0.804398536523819 1 1
1.18672194351133 1.06222239770296 1 1
0.85937631710313 0.743305016866905 1 1
0.681832887612588 0.627563757758827 1 1
1.13161390518303 1.01258500002495 1 1
0.987713588404783 0.939641531115385 1 1
0.493673591320664 0.436931872421689 1 1
0.691964390842224 0.635244334599176 1 1
1.10420433969198 0.995521181236289 1 1
1.14456417772288 1.0370873884688 1 1
0.976583568110731 0.89956253337531 1 1
0.93960354128001 0.866164287982299 1 1
0.630186127906292 0.585543548700609 1 1
1.00446878442054 0.909841048946522 1 1
0.872131099225456 0.796832136240044 1 1
1.1960035635846 1.0786718496988 1 1
0.844616160808347 0.773215166501014 1 1
0.727101847433192 0.632594070516588 1 1
0.541333274996008 0.514883687244338 1 1
0.847150615895369 0.733103563982643 1 1
1.35148007764184 1.27280163461422 1 1
0.654855340473977 0.590801998435291 1 1
0.561728592288249 0.514432431275108 1 1
0.939372454859636 0.857448128366849 1 1
0.628755366304584 0.559253802897458 1 1
0.621374551419097 0.550619823924758 1 1
0.918814742149308 0.825931031421937 1 1
0.5846143810213 0.525355126317784 1 1
1.37074329372313 1.21168412881949 0 1
1.04584065284052 0.940860616340792 1 1
0.603664056587046 0.569017685360187 1 1
0.956957990400043 0.845484715333436 1 1
0.823269397014528 0.711605868358192 1 1
0.594402165244938 0.570123331812778 1 1
0.90835493994466 0.829412957537874 1 1
0.614680507179693 0.553847700841842 1 1
0.625645659001766 0.575178235011896 1 1
1.04279123008184 0.930287299017231 1 1
0.814580966670545 0.720137110108265 1 1
0.823431364021244 0.700901347459644 1 1
0.883691936432975 0.836067115267109 1 1
0.544466751498158 0.491209820516938 1 1
0.93939100113636 0.831836630723716 1 1
0.5882955057308 0.54684392872675 1 1
0.523848449979817 0.486601029563993 1 1
0.926214470122729 0.800040108496705 1 1
0.583765002933851 0.522678176186005 1 1
0.804274955584753 0.666198442623223 1 1
1.0153933902386 0.940889564249601 1 1
1.30415335535291 1.21177847785461 1 1
0.510205807648709 0.457453644058943 1 1
0.805565498549289 0.732443290492035 1 1
0.913992524501521 0.793768126322411 1 1
0.898100862875808 0.851816232243465 1 1
0.901722882947778 0.825482137656452 1 1
0.749572761806273 0.687700355618416 1 1
0.552562721033805 0.501589935693238 1 1
0.689535891360919 0.608094205488381 1 1
0.983329222786466 0.900598339109793 1 1
0.632204609618361 0.618238978489638 1 1
0.782635765723591 0.702139385080067 1 1
0.720616173143177 0.637037518192993 1 1
0.789757773720124 0.734633932156253 1 1
1.08936638467376 0.941459712286649 1 1
0.788770241879242 0.729604015586307 1 1
1.19857685268709 1.08159017179863 1 1
0.789910409461385 0.696027570535428 1 1
0.579179508234685 0.527392839736096 1 1
0.540649758184059 0.492133220185312 1 1
0.461916759983601 0.451451131188672 1 1
0.889212832990289 0.840818578397589 1 1
0.517655982311315 0.626401951463956 1 1
0.873354294323878 0.815793441482139 1 1
0.591529599467622 0.542517392705732 1 1
0.88989556602772 0.76730271752037 1 1
0.719022074520835 0.651135074670469 1 1
0.548093924011165 0.503027749726578 1 1
0.962224910833826 0.851732593622082 1 1
1.19016288901719 1.07084295822305 1 1
0.528925359702149 0.487261037386539 1 1
0.798257398954537 0.713954333800111 1 1
0.893506146844126 0.829772227737358 1 1
1.34089714428683 1.1856120873136 1 1
0.625268592163199 0.551892534141465 1 1
0.78408925364364 0.688266318136695 1 1
0.705528769245527 0.634208582249881 1 1
0.737348656838198 0.682670275798369 1 1
1.05253136081974 0.923034876116947 1 1
0.347813511144199 0.306198167831857 1 0
0.614606396075863 0.560465593324613 1 1
0.778798246614146 0.646201134649866 1 1
0.665182414757326 0.624921235111433 1 1
0.681796091429105 0.61546177738358 1 1
0.853969132069422 0.788526078023423 1 1
0.760666492143286 0.706273711384146 1 1
0.567577569123997 0.486870335756471 1 1
0.31014618172611 0.249994609292132 1 1
1.14227941055124 1.01828350471279 1 1
1.21465539515672 1.07390996439172 1 1
0.83559486985294 0.735295999288405 1 1
0.973093033686228 0.908230064265281 1 1
1.05218499280886 0.938530895343694 1 1
0.320302887348726 0.270864735791579 1 0
0.739748161906083 0.672594534064389 1 1
1.36091889278132 1.25096043870535 0 1
0.57468571019558 0.514049085351936 1 1
0.861862695436274 0.762764254765612 1 1
0.396819421610889 0.394705884525229 1 1
0.942674947520224 0.880484973816871 1 1
0.880255271015999 0.796703567906807 1 1
0.467457330876949 0.412258217349378 1 1
0.646968654682548 0.58144255237619 1 1
0.774112540565316 0.737429039801016 1 1
1.25849447713058 1.1458483655879 1 1
0.740550426868517 0.661118135311693 1 1
0.849461822482934 0.804103789570347 1 1
0.723883593667991 0.65145176611742 1 1
0.350484075327843 0.32021263305589 1 1
0.742197579672494 0.664934064112038 1 1
0.543042261220035 0.487336041986008 1 1
0.835290179273681 0.741036197325038 1 1
0.871765984740209 0.845086274457657 1 1
0.681800309441649 0.624560533479349 1 1
0.725011406436205 0.65233986219573 1 1
0.500918958860343 0.425853866345278 1 1
0.761847398881224 0.679199980406072 1 1
0.725498304504413 0.646796918000296 1 1
0.701589237405933 0.634446381317469 1 1
0.555093183982084 0.513639970571236 1 1
0.980142427859772 0.89405478951397 1 1
0.850860593236627 0.763177146186348 1 1
0.945237085529563 0.888385180357796 1 1
0.665302943836098 0.601574056329732 1 1
0.654216863096088 0.587802867884774 1 1
0.872219114906548 0.763668623036238 1 1
0.963631513113758 0.861558822051097 1 1
0.900594930971335 0.835468534432971 1 1
0.641506243009291 0.607442133088068 1 1
0.882051150687612 0.761546992583827 1 1
0.713566745874702 0.631161331361273 1 1
0.661870473343849 0.569130593426256 1 1
0.766951063490544 0.676129942727805 1 1
0.957171505366827 0.875443555600443 1 1
0.506675647928468 0.460483832206183 1 1
0.978427674134797 0.88074001131232 1 1
0.456605848707587 0.404334329547732 1 1
1.26493259396272 1.177344690929 1 1
0.674165658780546 0.634571764995159 1 1
0.242875358527366 0.220010669667156 0 0
0.938657133382538 0.867445410365822 1 1
1.01867307433869 0.939338982681741 1 1
0.748508313187772 0.688086392687212 1 1
0.585672689675366 0.514064606613426 1 1
0.841569098233414 0.744623305390917 1 1
0.336646384638705 0.306550782168483 1 0
0.816145016964484 0.700856406569204 1 1
0.877052122823918 0.815197013121532 1 1
0.429693837684266 0.408459060044902 1 1
0.410821025446142 0.369645636242819 1 1
1.1552506355049 1.07739053448465 1 1
0.728462304925852 0.744568526190187 1 1
0.550061986207119 0.491505957607076 1 1
0.534022559281553 0.460863642090125 1 1
1.09550712004266 0.991613715959214 1 1
0.97630195524899 0.853233093101578 1 1
0.821144801027588 0.742363820900949 1 1
0.631763052951342 0.554478253064294 1 1
0.328111960706581 0.366883055507009 1 1
0.964498645829144 0.861682653232806 1 1
0.603874024287671 0.587359881242845 1 1
0.835399134843159 0.744398310056312 1 1
0.963732840955204 0.888847725546947 1 1
0.747482801904602 0.679653379485777 1 1
0.934040863843695 0.811964190777289 1 1
0.417287242106084 0.378779500238155 1 1
0.87861193444544 0.830164891130769 1 1
0.602430643232064 0.550571762845103 1 1
0.848872128021445 0.780573616306345 1 1
0.6355654951255 0.576944909274076 1 1
1.03803780911881 0.944404794900636 1 1
1.10850475880388 0.976334501012824 1 1
0.858725609643194 0.830536480490781 1 1
0.471048783615684 0.440422854936372 1 1
0.720385793650104 0.640151675554755 1 1
0.988392059300573 0.900260167326541 1 1
0.674844070326549 0.651187972953174 1 1
1.35222458460282 1.22669414495436 1 1
1.31943175012228 1.1830158961286 1 1
0.622119393300495 0.543200674911679 1 1
1.03043170433287 0.912956790887049 1 1
0.26644109094026 0.24155001277512 0 0
0.78735299147716 0.715940325111161 1 1
0.826146867369392 0.791945442276165 1 1
0.855434606450084 0.794337697832588 1 1
0.873790567983907 0.820221270496998 1 1
0.673620890073401 0.619630503105545 1 1
0.875630584505986 0.803946593539325 1 1
0.818374010304433 0.753644681166257 1 1
0.853463316317208 0.739605510592298 1 1
0.761374455419195 0.700918832105078 1 1
1.00280531932214 0.928156956441725 1 1
0.912454400772763 0.835495183244384 1 1
0.428806416289842 0.365662628368452 1 1
1.10781634194715 1.03243266373587 1 1
1.12679006974207 0.991003800543849 1 1
0.729487478134816 0.737347026044962 1 1
0.950085669526213 0.887297831664157 1 1
0.930989798889895 0.917283855997629 1 1
0.508371905426549 0.457156525045638 1 1
0.873171496418745 0.809068993474278 1 1
0.81538930174939 0.693976578314257 1 1
0.927141023417714 0.851138667994153 1 1
1.06796317213453 0.971291518094803 1 1
0.701075935970089 0.6489383519811 1 1
0.694420863881867 0.636139141368991 1 1
0.862902388078532 0.770692104072929 1 1
0.926957933645158 0.788059749076423 1 1
0.860511485422681 0.743967314208235 1 1
1.15618312910156 1.02023673162605 1 1
1.13825988766327 1.01830221465276 1 1
1.06826182532091 0.943527612999143 1 1
1.31710275864261 1.22388006955352 1 1
0.755883811708233 0.738624191801651 1 1
1.24275585245993 1.12720560638273 1 1
0.859029698736267 0.79379131837653 1 1
1.10039315637731 0.982541675150898 1 1
0.951312651537385 0.846462332497445 1 1
0.57089899471024 0.562068030278621 1 1
0.606699393083018 0.558091714026834 1 1
0.480081648392655 0.442541483562817 1 1
0.62981228480536 0.591005043636993 1 1
0.586606126045635 0.526633845901847 1 1
0.572653314873542 0.518118963993116 1 1
1.11646563133359 1.00875732378188 1 1
0.590706024449975 0.522597539428436 1 1
0.600157952477722 0.535693828015024 1 1
0.561046546305469 0.535081215802723 1 1
0.830580408242126 0.737573990475809 1 1
0.987592989656374 0.860214658363148 1 1
0.483663960201196 0.447511313856965 1 1
1.07684432527642 0.961659407587789 1 1
1.40854794305834 1.22323138029596 0 1
0.708843192012086 0.639222228718528 1 1
0.997199758637237 0.912095929357754 1 1
0.602351660753804 0.573520351108075 1 1
0.806593868727598 0.733332393072776 1 1
0.480768619571481 0.465118135045048 1 1
0.971501900228173 0.881457482822307 1 1
0.625395560604022 0.546010697822701 1 1
0.489919696335484 0.448981763557331 1 1
0.842550032342243 0.752495281856529 1 1
0.831384946532905 0.775005148648469 1 1
0.564520933485327 0.488503818348503 1 1
0.583188059766507 0.530729455692357 1 1
0.529783650212037 0.48605984798562 1 1
0.653370663677333 0.57489292779309 1 1
0.356482235224703 0.325903220411834 1 1
0.349550912764605 0.337964467374112 1 1
0.859369740457233 0.769495102717748 1 1
0.842483474011662 0.759188860890373 1 1
0.646536947006973 0.577631344604512 1 1
1.37056857970138 1.23470228456048 0 1
0.923120874843516 0.855799127527915 1 1
0.712426379538491 0.667340716342555 1 1
0.71831739633833 0.668366428473674 1 1
0.504778890392741 0.446049236768826 1 1
0.775099927242908 0.71665366552569 1 1
0.572803490775727 0.53494857231192 1 1
0.76388636013238 0.69436866066335 1 1
0.702099212064296 0.63195415985085 1 1
0.587418473377713 0.541112324122531 1 1
0.641910951150122 0.566987018905386 1 1
0.678899018281388 0.590250401188327 1 1
0.837393220408246 0.753708819076634 1 1
0.750383391202047 0.609532318667388 1 1
0.626836618726532 0.568853756867008 1 1
0.605237525647447 0.545318831292636 1 1
0.539963978125668 0.469351260991051 1 1
0.808575244643234 0.734021124798311 1 1
0.627079854066709 0.550902502154346 1 1
0.808757609617719 0.726011509064375 1 1
0.580167874415835 0.531688931620181 1 1
0.577865235788468 0.523062035829826 1 1
0.645741263068751 0.568013548692371 1 1
1.17276740455729 1.07443593755074 1 1
0.853248548894437 0.768345929233466 1 1
1.00832026908823 0.869385047404586 1 1
0.486994174549367 0.463482330603999 1 1
0.804769765179854 0.693824898638359 1 1
0.856921954541177 0.785994769839545 1 1
1.15018649057893 1.03584836708262 1 1
0.557072781702496 0.514414619998192 1 1
0.734597353201735 0.662769466701857 1 1
0.852389630013963 0.649334355061668 1 1
0.455655040911794 0.401759518539259 1 1
0.880129246331695 0.805959490902371 1 1
0.977588917333954 0.900642641716017 1 1
0.935930280608068 0.857199838501979 1 1
0.852242320824704 0.764366664021458 1 1
1.23928327539811 1.07954727592896 1 1
0.766129716374517 0.698996196117079 1 1
0.746320921138934 0.681591881563051 1 1
0.761584886187412 0.687559285907135 1 1
0.744100138304336 0.679804357261439 1 1
0.589329394100666 0.530958845884812 1 1
0.964378659234888 0.848238575049811 1 1
1.1710461893618 1.03660910893923 1 1
0.400262266028758 0.353371200842773 1 1
1.01814634871047 0.913997595933288 1 1
0.845520984567931 0.778480054134995 1 1
0.531028766661443 0.496925952399361 1 1
1.00027616190276 0.891976125335149 1 1
1.02485547823139 0.869987369833382 1 1
0.839008321350665 0.779341906679559 1 1
0.989260863851421 0.895487911671787 1 1
0.79447344430964 0.702587248612463 1 1
0.759956192499142 0.686092355736126 1 1
0.912914149236582 0.838914902229139 1 1
0.821561349996471 0.754409344399799 1 1
0.251481150949454 0.246874155731786 0 0
0.761209873504487 0.675257925301295 1 1
0.584096303179008 0.520128121400475 1 1
0.431391817273447 0.408600612627906 1 1
1.1946092660965 1.15977999164769 1 1
1.11122998819201 1.0259670996078 1 1
0.931240910376482 0.849921952565555 1 1
1.60954739367196 1.42150369040814 0 0
0.560245840350667 0.512496370364833 1 1
0.777622946638551 0.69637694271081 1 1
0.627855342487849 0.603633785993457 1 1
0.806334581218243 0.702579632541055 1 1
0.705464397079086 0.674691257956655 1 1
0.524243292785489 0.5021110733237 1 1
0.742431144675231 0.675455092008611 1 1
1.38116756158567 1.24883428976856 1 1
0.701307133009243 0.641611594142295 1 1
0.748907327358575 0.67316729259463 1 1
0.932991996891328 0.930978935782328 1 1
0.530393990112817 0.479174422728863 1 1
1.01713088264856 0.882684961044371 1 1
0.834462374135959 0.747043749046158 1 1
0.694185476109923 0.668247650710061 1 1
0.768293622542225 0.652727372709057 1 1
0.754747498829557 0.688231689107775 1 1
0.408055237588981 0.35132599410392 1 1
0.676498799500411 0.658964663857297 1 1
0.949418622127839 0.947142575432991 1 1
0.521264838901237 0.454413133286349 1 1
0.695222156883959 0.64179244351015 1 1
0.606075496564018 0.550080039370898 1 1
1.00468779587785 0.900793350624694 1 1
0.872403534265546 0.741355503415915 1 1
0.918944165630905 0.820971842056381 1 1
0.29659800780654 0.261685238215778 0 0
0.722509606069624 0.735644268303114 1 1
0.591081162446275 0.51697256622431 1 1
0.557451670566801 0.527810384639637 1 1
0.896011153696518 0.788293485352523 1 1
0.633252958587741 0.578079000704446 1 1
1.1604425750742 1.04781451204267 1 1
0.628999702683803 0.563183311718611 1 1
0.838621695736322 0.742892057630232 1 1
0.57089935774925 0.483430709844368 1 1
0.685430823478755 0.599675829272111 1 1
1.03846950509289 0.947978854771678 1 1
0.961217113952651 0.919294129740275 1 1
0.831640141020594 0.755758261379103 1 1
0.633647235656791 0.573004604298259 1 1
1.20716617117189 1.07795647129981 1 1
1.15346183323632 1.0571541683158 1 1
0.590102552969684 0.53079463940607 1 1
0.182536802888862 0.185707837478119 0 0
0.881260519825611 0.764066165407705 1 1
0.957301036818147 0.876072516856841 1 1
1.15896738356733 1.06520228301824 1 1
0.56291150526574 0.570294723572303 1 1
0.547015928213646 0.487115467075382 1 1
0.229599039346544 0.177025880164925 1 1
0.77457155734952 0.706270677552373 1 1
0.487375446350136 0.378009155599037 1 1
0.973911396460138 0.87518492406821 1 1
0.836667140513163 0.796203012695227 1 1
0.683129821409208 0.610779382416855 1 1
0.757953716676536 0.667628372919369 1 1
0.526377337841821 0.507725385567897 1 1
0.950824895500189 0.866808329831725 1 1
0.615816157910619 0.553920098938384 1 1
1.36560235689608 1.1680413160651 1 1
0.742509204468608 0.670649868503882 1 1
0.590267662856766 0.541107936178194 1 1
1.50767266773598 1.39779063249249 0 1
0.409296082921079 0.391499271957563 1 1
0.592312960390435 0.541959983372042 1 1
1.00815933419481 0.877194276933528 1 1
0.924976702507161 0.856552419236683 1 1
0.544247833570106 0.47826790429705 1 1
0.699089755187 0.659415061643127 1 1
0.517552163671373 0.509605570667272 1 1
0.828592012899423 0.75375269287737 1 1
0.845654862776744 0.750693033881368 1 1
0.982089340952091 0.876356768812863 1 1
0.695374877665486 0.634628264538477 1 1
1.377804078757 1.22383893406072 0 1
1.19522747321668 1.10769020534499 1 1
0.62346781842089 0.582007267203555 1 1
0.3466433710026 0.302846180016508 1 0
0.800374474890728 0.719442390369876 1 1
0.75553296779985 0.703480349019731 1 1
0.913601455710917 0.82765980180712 1 1
1.02272438813285 0.929520128142369 1 1
0.46480877851392 0.363231773778372 1 1
0.423729933304638 0.377997555221804 1 1
1.05582262639054 0.963025971066377 1 1
0.891599962158246 0.755810411061606 1 1
0.453655766990507 0.409279157843687 1 1
0.839184166964914 0.753340119295901 1 1
0.806742440930755 0.707985168713288 1 1
0.671221309763011 0.588925275412659 1 1
0.482055454801568 0.425144112833709 1 1
0.879310686024545 0.747398925239947 1 1
0.721595258466483 0.640719393194954 1 1
1.390284212463 1.19580545540602 1 1
1.00417349627656 0.911169261236469 1 1
0.523535627234246 0.479239558748034 1 1
0.581682808418451 0.512888765890391 1 1
0.44325875838157 0.430654620277747 1 1
0.54238713885817 0.488140400437618 1 1
0.41067949444552 0.357375877156217 1 1
0.886064610919293 0.820902661757843 1 1
0.772283887668083 0.710732421130479 1 1
0.663875227383645 0.590824631707696 1 1
0.839350805041462 0.80115747547857 1 1
1.21496622358713 1.10444386301643 1 1
0.763622901784144 0.685601350680362 1 1
0.806052140248505 0.72958978487446 1 1
0.934250015369037 0.809596405353531 1 1
0.412664932085624 0.376921181820353 1 1
0.867638226637549 0.777227008883923 1 1
0.71408955606577 0.654092141932426 1 1
0.760230437297496 0.700172165105425 1 1
0.917581540650957 0.840126508356765 1 1
1.01934693330782 0.899896021773082 1 1
0.74245805000204 0.680130775371952 1 1
0.664430164149121 0.587645271849956 1 1
0.762858872088596 0.75750958293836 1 1
0.722534399536469 0.646727870406747 1 1
1.10762309822065 1.04917087545691 1 1
0.953158336472547 0.812480826508397 1 1
0.885960650256192 0.755694361833016 1 1
0.798728902154756 0.706076807508753 1 1
0.921913619302407 0.820979942230129 1 1
0.896596305862363 0.809326731537288 1 1
0.787101923781423 0.692842157629454 1 1
0.890079817388919 0.797049722379706 1 1
0.531787315065133 0.485830320642013 1 1
0.319381475036989 0.315027689809888 0 0
1.04469519536679 0.954515751870063 1 1
1.04080354912167 0.950901144773366 1 1
0.512066350224534 0.470328585558883 1 1
0.549197539911709 0.495189574129383 1 1
1.08339833582518 0.956559693478298 1 1
1.26089004383379 1.13808852695772 1 1
0.610067582639403 0.545983147284769 1 1
0.517971339509492 0.462227597999085 1 1
0.516332138020624 0.512058343987437 1 1
1.24970953409456 1.12037971332217 1 1
0.74904518400407 0.682756217003025 1 1
0.299198070981804 0.276410642158237 0 0
0.904591939787188 0.761417531889614 1 1
0.460520123964768 0.423017867902553 1 1
0.855511725380813 0.779776348356411 1 1
0.728789080431107 0.647970929014796 1 1
0.867486544992183 0.775200280541269 1 1
1.128168082631 1.04694618666642 1 1
0.636205489001395 0.636588431461579 1 1
0.722182168613336 0.638280644543077 1 1
0.664870376833568 0.605721560864696 1 1
0.52256731372826 0.448564825012001 1 1
0.675307546423741 0.610850961396421 1 1
0.41345492193985 0.37763333096819 1 1
0.98542738925497 0.883128575134853 1 1
0.630772829229188 0.57098472120161 1 1
0.433140954699531 0.390402491806266 1 1
0.78627110230568 0.715180805808604 1 1
0.977219869240857 0.861713106167285 1 1
0.725651945034978 0.625664027937476 1 1
1.00188488213239 0.892922052344611 1 1
0.806372462024619 0.774456880378941 1 1
0.828630168070241 0.732806805342193 1 1
0.818874088791538 0.760346794096989 1 1
0.504801374975932 0.411784525622996 1 1
1.30920624896386 1.31229098858619 1 1
0.821113842076738 0.741732283740228 1 1
0.83524115687378 0.73666616221361 1 1
0.739303517675974 0.67652069102534 1 1
0.51871163275969 0.475825879849843 1 1
1.1125206087049 0.937284734947712 1 1
0.931593479887101 0.825787607967917 1 1
0.595509490756887 0.567307759638256 1 1
0.717420706315034 0.638923063783561 1 1
0.730592208220245 0.662395182940472 1 1
0.745404282265357 0.672466350125532 1 1
0.532967424565002 0.462062595254993 1 1
0.519399662749534 0.474588872055099 1 1
1.11750990184196 1.02035393606508 1 1
0.878857094171018 0.761718460326002 1 1
0.684813113593614 0.623599882989556 1 1
0.946803979598733 0.867342476520748 1 1
0.5104866260401 0.479992532829187 1 1
0.942411479413789 0.856004027494268 1 1
0.55195642981367 0.516160669208811 1 1
0.704869744836988 0.621684221208904 1 1
1.04344940959975 0.948302768415924 1 1
0.628195224314389 0.513083762592818 1 1
1.17222034002974 1.06307005198088 1 1
1.10586978068334 0.985663141418943 1 1
0.866567457349129 0.808947811443172 1 1
0.790643952739975 0.69132303404285 1 1
0.749964331418488 0.629267763103199 1 1
1.12520527357755 1.00663150021915 1 1
0.839732611571337 0.763265075544775 1 1
0.777959376226244 0.705468758187181 1 1
0.806515402643432 0.744892216418464 1 1
0.325881588276527 0.367097384885134 1 1
0.599071871086523 0.529981393197862 1 1
0.67513956050865 0.616605105757745 1 1
0.957402085894605 0.86117043279308 1 1
0.695371841501475 0.620163537312323 1 1
0.823727936258763 0.731769322928325 1 1
0.513264156520595 0.469806395642788 1 1
0.843176535252346 0.741907030880478 1 1
0.541329824364605 0.509059620109416 1 1
0.261488636330743 0.26280928043018 0 0
0.620317172189814 0.494539731387086 1 1
0.759697943789936 0.719251821846596 1 1
1.36030557733403 1.2144677754511 1 1
0.753035941155752 0.689170054558211 1 1
0.67572376652068 0.600504463288624 1 1
0.465929201701824 0.41186551346953 1 1
0.499682809128734 0.479600894138679 1 1
0.446245242907557 0.400024690702406 1 1
1.21835556644581 1.11534590850411 1 1
0.877575696599595 0.785729190568885 1 1
0.94756132894046 0.87343838911385 1 1
0.54756815547459 0.480431041255644 1 1
0.810693779596736 0.709652096210293 1 1
1.01817470515209 0.921972737152251 1 1
0.412419384210769 0.356744340786147 1 1
0.656828529427877 0.564392086547815 1 1
0.537299111272655 0.487495035728779 1 1
0.758814798292245 0.694130727492163 1 1
0.523906503617711 0.476299768711101 1 1
0.895143245495146 0.788263699301536 1 1
0.781994586005675 0.710926950685606 1 1
1.02265536638067 0.952973347357356 1 1
1.01419354863753 0.900984986451647 1 1
0.653447005220168 0.603915259157796 1 1
0.577323216611413 0.539409101490308 1 1
1.08190245640769 0.995112792300891 1 1
0.93112380253633 0.856273794653576 1 1
0.785252204470064 0.701861387016616 1 1
1.00811218110755 0.885688151490334 1 1
0.586902509702863 0.553893652564776 1 1
0.272804959720003 0.265712060462559 0 0
0.901636857768321 0.821965758211336 1 1
0.728612010172455 0.66260965588942 1 1
0.868716831051914 0.777294309497918 1 1
0.993224550433509 0.867151563265831 1 1
0.837267845770322 0.770662641878333 1 1
0.741566360939954 0.664630866378306 1 1
0.629286491518825 0.557204228378503 1 1
0.587357138144147 0.557423576721223 1 1
0.333544256301554 0.217906584994971 1 0
0.604915334952965 0.527754935643726 1 1
0.952342990061641 0.843733151911671 1 1
0.850280528087977 0.751662232173879 1 1
0.720941855957683 0.661537338106652 1 1
0.481781250329279 0.448026673230937 1 1
0.517195156949219 0.464799846990782 1 1
0.844747731562382 0.760580675138608 1 1
0.70942198136137 0.626265847919462 1 1
1.06149593512163 0.96501285860031 1 1
1.0187419708965 0.929411809253608 1 1
0.674322731142218 0.605257549197706 1 1
0.722759689910124 0.666351477912907 1 1
0.75983966827011 0.681253521579019 1 1
0.652021301715856 0.622586387070051 1 1
0.518489637559586 0.503935544303474 1 1
0.934957096573601 0.850179840817754 1 1
0.782244189046816 0.726416473927493 1 1
0.394395744023842 0.347455710098536 1 1
1.03313579057366 0.932495293697576 1 1
0.365514414888377 0.33398577549908 1 1
1.17671202672564 1.08270529858972 1 1
0.790123987497832 0.719715662996001 1 1
0.700970149256108 0.615700630819913 1 1
0.754084159266413 0.686921290456977 1 1
0.520318469553612 0.485196229500477 1 1
0.990434072203009 0.901227553939361 1 1
0.433837215268129 0.402282355837502 1 1
0.856204239873681 0.78176159243767 1 1
0.646071253440168 0.58685444838249 1 1
0.743454931025566 0.694320486145222 1 1
0.908687084052481 0.838410731628881 1 1
0.822394149991317 0.7610466430615 1 1
1.16449521250858 1.0618280044695 1 1
1.04399925844918 0.9469842920541 1 1
0.728115968997593 0.639084465282337 1 1
0.942600936532072 0.83728312409598 1 1
0.815245219047778 0.730576215124268 1 1
0.0592722238282285 0.0831752843058497 0 0
0.800204986028375 0.728529265918151 1 1
0.448705663768869 0.391743086941468 1 1
0.847051023741515 0.770893430837295 1 1
0.736498127723073 0.671849152946639 1 1
0.595479851274514 0.53826659607592 1 1
0.948053635093473 0.828882294809198 1 1
0.984531855944505 0.92580215301519 1 1
1.33034376879465 1.19887329549587 1 1
0.664136284342813 0.622834534468621 1 1
0.923253579039042 0.823345587044132 1 1
0.741619337417571 0.662853134874174 1 1
0.852959174436879 0.755958552573949 1 1
0.713680930376339 0.632808452341301 1 1
0.883357093631682 0.799392213095109 1 1
0.798354092501151 0.738863522529549 1 1
0.79418199271117 0.696786000705067 1 1
0.521861073874739 0.482445728047719 1 1
0.809821023903277 0.741311250948508 1 1
0.386671982639132 0.335610977301489 1 0
1.35966198105604 1.22298770280033 0 1
0.576165002311131 0.510673438331529 1 1
0.424118193487232 0.348722763727473 1 1
0.78802881750943 0.680984137820357 1 1
0.496867113911278 0.458202842461622 1 1
0.593016538896366 0.508299487251996 1 1
0.871067242669467 0.781691356661512 1 1
0.538099521496586 0.467151002329409 1 1
0.445084447015667 0.402870682292086 1 1
1.02828321259347 0.916965342985232 1 1
0.936251199923942 0.847525720434464 1 1
0.666013689614743 0.595738617205628 1 1
0.739610868069798 0.694482950374693 1 1
0.688008398248852 0.601310787379328 1 1
1.26391521569693 1.13446005928103 1 1
0.674563543819497 0.623028214122157 1 1
1.17585947583826 1.07153561240833 1 1
0.667997624444038 0.58134650952364 1 1
0.514988593143461 0.465983108397555 1 1
0.494021549768064 0.443393993258433 1 1
1.0062495912902 0.899307942626176 1 1
1.24675028593962 1.14300685633656 1 1
0.666279564134076 0.596659718657587 1 1
0.65247459500694 0.595778543344838 1 1
0.83472627224461 0.771542819068843 1 1
1.49213229098816 1.27303891956218 0 1
0.751624663952397 0.673033245039912 1 1
0.73163906936636 0.677464821316336 1 1
0.768202851878474 0.671069430381667 1 1
1.17138785816706 1.04285644107962 1 1
1.41443337395043 1.21768192299684 0 1
0.830663033624269 0.745288762733596 1 1
1.01081530228638 0.930679903531217 1 1
0.369676427568044 0.338100571030691 1 0
0.418380608406726 0.369872775639434 1 1
0.748162928954968 0.644291665342759 1 1
0.802069907217109 0.721979908230024 1 1
0.438909611409759 0.399577258684655 1 1
0.787018947550403 0.724939148272614 1 1
1.16828987165633 1.00858837203976 1 1
1.04048094300136 0.936939948891332 1 1
0.668492940718275 0.586867956441466 1 1
0.875863456340143 0.748225246720837 1 1
0.68986481563721 0.625856529881059 1 1
0.599396833143442 0.547716136507732 1 1
0.725497929054042 0.64148813909634 1 1
0.765671765281013 0.709323605747294 1 1
0.817833925573248 0.735933138134286 1 1
0.420738300756532 0.384783921610843 1 1
1.07051189048817 0.954553934306937 1 1
0.93967589020133 0.859249558035935 1 1
0.702378063251737 0.634358032587994 1 1
0.514343435002099 0.432272557914137 1 1
0.731324428919789 0.731367044302857 1 1
0.452314810343733 0.408885657115836 1 1
0.406260141794256 0.386748200217639 1 1
0.500865116291694 0.45276750457812 1 1
0.670493245163421 0.651265571069441 1 1
0.921309456184363 0.845491125074326 1 1
0.95073877556816 0.861281711502665 1 1
0.731953784917039 0.652224409231612 1 1
0.855033291952629 0.778343626474863 1 1
0.634737506156957 0.577069150790949 1 1
0.87491946826764 0.809144933927804 1 1
0.918035258624799 0.816592979908569 1 1
0.595593148474959 0.522247108552317 1 1
1.01914194007163 0.915322541363114 1 1
0.854569589521375 0.77778686617662 1 1
0.449144230030574 0.388774680018943 1 1
0.377343302791116 0.340025657773593 1 0
0.677184810399173 0.627066749744917 1 1
1.10726396683008 1.03083888480496 1 1
0.990125538546898 0.895432814285839 1 1
0.686734119518931 0.619615019428916 1 1
0.879238341998915 0.802899356605029 1 1
0.785711080126445 0.74556960087847 1 1
1.03848223272828 0.886069184698942 1 1
0.531376861993211 0.552863673474138 1 1
0.82244432571176 0.752671035502621 1 1
0.672764533724806 0.591733921350806 1 1
1.04766877423193 0.928059956721879 1 1
0.342820688794367 0.302853556761264 1 0
0.21288290294891 0.19134232481416 0 0
0.659599649106715 0.611404047224112 1 1
0.583287020576059 0.515643112682615 1 1
0.938988057834968 0.834088619301164 1 1
1.41466723072782 1.28071658622223 1 1
0.746748664709821 0.78694935085419 1 1
1.06166185032124 0.966457028026519 1 1
0.516225024333304 0.482388019830098 1 1
1.15307829868043 1.05404914507418 1 1
0.838878090331801 0.789765858962942 1 1
1.08217275926065 0.939103633616748 1 1
0.866976711448001 0.763814197123 1 1
0.799950783989292 0.7414745464935 1 1
0.836279114534422 0.758264962876574 1 1
0.652290931287476 0.626767837789651 1 1
0.925821687977152 0.851138735282748 1 1
1.04226126751463 0.950653425410195 1 1
0.661351628218438 0.600120604782426 1 1
1.19450147085556 1.14726460990049 1 1
0.895665628019628 0.814073407426333 1 1
0.405694175827561 0.359296104710759 1 1
0.906014089866157 0.834873078745999 1 1
0.561532305610377 0.508997490373099 1 1
0.714683102835086 0.666155177848671 1 1
0.561672662974298 0.516850925407553 1 1
0.971789502167009 0.88000366345272 1 1
0.11218653237577 0.105550118483761 0 0
0.626818955003678 0.587574012263969 1 1
0.689891005812076 0.622592404540161 1 1
0.503330217996567 0.440240341040254 1 1
0.714416129104751 0.657911129129851 1 1
0.736671691696407 0.713508547339519 1 1
0.598728175361545 0.579850387751546 1 1
0.584165461207872 0.506992561916541 1 1
0.210882501999305 0.222895587143051 1 0
1.02301107783874 0.961526817885142 1 1
0.930798733332114 0.852258523859009 1 1
0.414451068574572 0.314632060892796 1 1
1.16729376529447 1.07914510353258 1 1
0.209368664312302 0.153854832459387 1 0
0.689911351429953 0.592634323588842 1 1
0.647029162321443 0.588988511933949 1 1
0.758362272126168 0.672438092659118 1 1
1.00926054564236 0.89634280572385 1 1
0.625004693981581 0.5568903640342 1 1
1.40538459033989 1.21654996147522 1 1
0.864222268844261 0.79492040296139 1 1
0.859302364540178 0.762559883812314 1 1
0.813630955546305 0.747843668512518 1 1
1.096118139723 0.991767799671075 1 1
0.551926315567459 0.497730215349345 1 1
0.857195734501162 0.777327682902475 1 1
0.50771099762349 0.44369392665028 1 1
0.907942467175331 0.797002713873666 1 1
0.647218435636557 0.655946154953015 1 1
0.775776019712153 0.696799191702351 1 1
0.693696657634508 0.610602354370242 1 1
0.532704278141545 0.510978169532898 1 1
1.1001193680645 0.980347337708849 1 1
0.608297703789947 0.529451064256892 1 1
0.382763107010322 0.334882621856206 1 0
0.670394709508821 0.57052612061396 1 1
0.852156368775133 0.76145421371504 1 1
0.625970052736258 0.565113606339545 1 1
0.815163449322395 0.71061100782065 1 1
0.761555987187743 0.717072535916244 1 1
0.68092203887905 0.618198276511643 1 1
0.575786211816944 0.523645335626108 1 1
0.476067139916663 0.424671003108303 1 1
0.743246433524923 0.66476544680047 1 1
0.752315018957713 0.66324376951208 1 1
1.34478925920143 1.20080338418961 1 1
1.42928142776028 1.30433630853676 1 1
1.07434761810903 0.961129243783907 1 1
0.826656498166601 0.726481287481372 1 1
0.842004774399101 0.781731740457785 1 1
0.433074883344817 0.438079009426143 1 1
1.05491323694397 0.952772728781861 1 1
0.935908038921475 0.832026744135512 1 1
1.32433943651054 1.11464332303179 1 1
0.611945940988472 0.571166573376073 1 1
0.435662310106064 0.396388548661273 1 1
0.890178612847836 0.782409936497794 1 1
0.937169182633113 0.836643929466529 1 1
1.27773822076595 1.19382114727313 1 1
1.08637085457099 0.969379375712555 1 1
0.501374439842164 0.455997274243312 1 1
1.2212818303691 1.05785439904773 1 1
0.723910160070046 0.655838535776784 1 1
1.11884334340346 1.04830659039359 1 1
0.664054441546744 0.58514849988479 1 1
0.433857389726284 0.370390625326705 1 1
0.948932025689383 0.893599572159 1 1
0.641872925863882 0.571029091747016 1 1
0.783976481764583 0.719259925141107 1 1
1.00118427435989 0.886660162630948 1 1
0.785590441502391 0.716938939913348 1 1
1.16598727798589 0.957568881810862 1 1
0.794404077155862 0.677712527262059 1 1
0.775203887120921 0.72284253307165 1 1
0.817521031413616 0.715107253262477 1 1
0.830117210786476 0.709127506518464 1 1
0.622221110329569 0.56052386981939 1 1
0.848426206842336 0.76213267638916 1 1
0.991741460065721 0.890302165759271 1 1
0.531831712543174 0.474690345971052 1 1
1.19022685570631 1.07772697082088 1 1
1.0119983170146 0.930832658329351 1 1
0.610576097961602 0.526925707811899 1 1
1.18065910507805 1.04697927126826 1 1
1.28521948636276 1.15028498639658 1 1
0.812948407830458 0.744412800223945 1 1
0.883138134201501 0.77377412368103 1 1
0.343217898002944 0.381459598379911 1 1
0.55544805426458 0.5065409867372 1 1
0.80192332007949 0.729251166992436 1 1
0.863853900509258 0.782119803044369 1 1
0.874737785864499 0.770194610795109 1 1
0.821241758345931 0.771805473091345 1 1
0.977759529080027 0.901053838748947 1 1
0.873520691514454 0.76981977252642 1 1
0.900965591674301 0.825961186600099 1 1
0.533584038672973 0.435323460375907 1 1
0.413564558622292 0.359579035833314 1 1
1.01868422881949 0.913252525673182 1 1
0.716843975971933 0.635617584249395 1 1
0.605603031109596 0.590218884685855 1 1
0.439542007232233 0.447284192810961 1 1
0.784994425517657 0.699010500321807 1 1
0.133891069278475 0.130773614133894 0 0
0.453436513962898 0.424277267607308 1 1
0.945918577149113 0.827537247125282 1 1
0.837528360005706 0.743962424060808 1 1
0.79911612072646 0.700764293642879 1 1
0.78527117676046 0.691800176362499 1 1
0.841281105942349 0.788058045602933 1 1
0.593182111426053 0.524030911152489 1 1
0.791319432641881 0.713575315420949 1 1
0.910431570800661 0.848526947038999 1 1
0.589389171854452 0.523629179280264 1 1
0.58890628333979 0.526492266139083 1 1
0.796793577809456 0.695361435467264 1 1
0.389828346301479 0.348196846392296 1 1
0.87222676421847 0.776574379003509 1 1
0.670262950029931 0.651633251250545 1 1
0.785977713698509 0.69265984148429 1 1
0.973927335122285 0.878966933875997 1 1
0.7255467907645 0.606849802168251 1 1
0.645498976733563 0.579496868413031 1 1
0.57570051154491 0.502505812932606 1 1
0.72972480776756 0.653477268006928 1 1
0.607983037027247 0.509091784047287 1 1
0.620734300561782 0.599950009341545 1 1
1.22146936150161 1.05354456558262 1 1
0.770857936697728 0.684197483569689 1 1
0.461876694629994 0.40420152303925 1 1
1.03238316927069 0.935299694608179 1 1
1.41240519654321 1.27592163212339 0 1
0.9054502209525 0.851301938316498 1 1
0.630289320413471 0.573661911840827 1 1
0.99155052186335 0.956672368573006 1 1
0.404942051810371 0.391730985779426 1 1
0.783851424538316 0.724664300774739 1 1
0.854111624621736 0.770991820242132 1 1
0.611103450741165 0.546029198356907 1 1
1.35165118612064 1.23962286593809 1 1
0.975758123033003 0.885615353030396 1 1
1.00097328199264 0.916994203554053 1 1
0.656265925286776 0.59085203433482 1 1
1.17228647918516 1.04747429306799 1 1
0.713118457952249 0.646108375392239 1 1
0.941615510109947 0.889402432652411 1 1
0.970803836912109 0.842555625853691 1 1
0.988356257174756 0.929654357825797 1 1
0.527395763013878 0.482065547808126 1 1
0.725768564568378 0.642260910577621 1 1
0.373625009744118 0.315468333076732 1 0
0.800507772349046 0.783884712510237 1 1
0.505141662271501 0.439845282372286 1 1
0.835843908166373 0.741376184226069 1 1
0.796299471213993 0.699839143298616 1 1
0.885155589919979 0.804665458076078 1 1
0.9046046652717 0.813502802440769 1 1
1.20143538890111 1.09091348852894 1 1
0.964783120104044 0.845499028110546 1 1
0.98885036925561 0.905101896783879 1 1
1.176588475976 1.01672824130363 1 1
0.37502151451258 0.332539115135965 1 1
0.277291677225252 0.27264121617172 0 0
0.411370501764472 0.367862201341913 1 1
0.364156349539684 0.324216842030856 1 0
0.961148466862555 0.869430699067749 1 1
0.789045554606076 0.718894314178636 1 1
0.750996353898622 0.660096582788802 1 1
0.898182328236502 0.831758533147107 1 1
0.564272427650448 0.519931508276798 1 1
0.648133703626524 0.59574772029813 1 1
0.571261292035461 0.542885243634521 1 1
0.631519913916494 0.575207855388453 1 1
0.348819133010403 0.333707269579011 1 1
0.882012329239392 0.808798354068161 1 1
0.820190683527968 0.752844868122861 1 1
1.09250107252784 0.94834345300459 1 1
0.840861979002109 0.767206411250525 1 1
0.802847197160454 0.714889890833662 1 1
0.738946946944555 0.672003009486901 1 1
0.774067595753832 0.699479737646981 1 1
0.766389558873851 0.657541614567802 1 1
0.873316066198065 0.816121125022357 1 1
0.832347241020446 0.72105080073334 1 1
0.668510918206227 0.605288020110918 1 1
0.778803295398097 0.700630019826486 1 1
0.981416751061449 0.857289990325334 1 1
0.590454295140345 0.533652199948976 1 1
0.605389816652935 0.579306947957747 1 1
1.11911786291234 0.990606440285797 1 1
0.644323824737502 0.60120300105813 1 1
0.774470410031757 0.715119440254262 1 1
0.748736420885577 0.670027250396017 1 1
0.786924265511334 0.667973471145944 1 1
0.920114379111341 0.839160489616156 1 1
0.954833131690183 0.851054279916135 1 1
0.85449277299179 0.774563972543011 1 1
1.07827497043661 0.976793488558146 1 1
0.534998950500362 0.528941495027237 1 1
0.615774453786228 0.561036627720761 1 1
0.611504161994831 0.55901513968742 1 1
0.556654201532403 0.507928656593216 1 1
0.53469487873194 0.485309723777878 1 1
0.656943663584481 0.604309394360606 1 1
0.357606999275874 0.331890640534339 1 0
0.598009204914039 0.534660979155684 1 1
0.992606297714977 0.917532366535296 1 1
1.06723530617956 0.962025795789472 1 1
0.869666291489488 0.762606725704096 1 1
0.910212861465227 0.85717240531833 1 1
1.15898783555096 1.039502595453 1 1
0.899117133377717 0.809627924669734 1 1
0.730724362934777 0.642561387431988 1 1
0.517341381570374 0.506947098384948 1 1
0.602090918046394 0.565811467803895 1 1
0.514899083015019 0.449324303650227 1 1
1.09924617708361 1.01628495313694 1 1
0.5253738975724 0.452648545743874 1 1
1.45252875704526 1.25800192118769 1 1
0.906554054850652 0.827005341505761 1 1
0.578498181521021 0.535918342682024 1 1
0.951250782281662 0.859687938480842 1 1
0.885814321436436 0.793362703677983 1 1
1.21141759375103 1.09062570243591 1 1
0.800514650806994 0.713978783656737 1 1
1.22212707733849 1.10789730158288 1 1
0.767534617604361 0.703314095670751 1 1
0.721469931010581 0.650620236662406 1 1
0.628381589659861 0.544829073960092 1 1
0.606685200857941 0.546033545924538 1 1
1.24572002360541 1.13062715901519 1 1
0.690686659280938 0.62568064094384 1 1
0.715436647039745 0.691940013229382 1 1
0.810454437706455 0.734462942628292 1 1
0.781257945522668 0.726823182469931 1 1
0.454947368493244 0.421358884741427 1 1
0.445964101155143 0.402115614226295 1 1
0.906391133771983 0.792815620625003 1 1
0.760576715096802 0.69182611220255 1 1
0.620135597513438 0.563053973047476 1 1
0.597731522577995 0.574522789234697 1 1
0.790342302030903 0.664427350811036 1 1
0.877847765851099 0.801256018245524 1 1
0.50795135029519 0.471131722584775 1 1
0.720913659915591 0.655227758040667 1 1
0.414129522916011 0.361942958192213 1 1
0.988983886026783 0.879906226771256 1 1
0.489901131078938 0.464304196549779 1 1
0.163732687737734 0.156946502827961 0 0
0.928897392728206 0.816688527629967 1 1
0.559410329709567 0.530039935977926 1 1
0.727435744632586 0.6393043715533 1 1
0.541388311443948 0.494303768547812 1 1
1.19160638965001 1.09708824213063 1 1
1.05648229793598 0.952978333181418 1 1
0.543573943286111 0.471868447948025 1 1
0.918972701177815 0.836878633016583 1 1
0.335611094016311 0.317945404762925 1 1
0.765403979548998 0.635604701793731 1 1
0.848550384537338 0.773346249584294 1 1
0.663818824148816 0.628225366404484 1 1
0.63403035897695 0.588118965291013 1 1
0.464145430987126 0.439043227306174 1 1
0.744018644417497 0.690567862407785 1 1
0.836147550695903 0.79160548824451 1 1
0.695180900845449 0.63055112064761 1 1
1.03222547009673 0.960495814069612 1 1
0.631679294966063 0.541719006568059 1 1
0.621036369055552 0.540130884844595 1 1
1.01870117282122 0.915222122221116 1 1
0.719386717485173 0.603759476204361 1 1
0.313372189542914 0.311552502711457 1 1
0.993415370221957 0.871157382529732 1 1
0.644204338793775 0.573282356608888 1 1
0.786562908267412 0.686403264509468 1 1
0.772031029382195 0.751132894224751 1 1
0.824140588806094 0.669088441923045 1 1
0.594738128759341 0.539131664182279 1 1
0.928785940664127 0.822371581252636 1 1
0.879238116483289 0.827107251544945 1 1
0.712399109650316 0.660476079023244 1 1
0.933279566797179 0.860150972853354 1 1
0.453899239633064 0.422508053154197 1 1
0.775550601782653 0.715994041422645 1 1
0.789572199059001 0.680502047293965 1 1
0.689567786629426 0.628477649283059 1 1
0.741299814286831 0.65143457539181 1 1
0.6609084094673 0.578865135646813 1 1
0.889439724547151 0.823893564534531 1 1
0.743199336596872 0.690455441305093 1 1
1.1337882954253 1.02363297625368 1 1
0.758399311911675 0.69195844469259 1 1
0.792446742875293 0.716215790852488 1 1
1.1509548562077 1.05456378385781 1 1
0.490389473213337 0.450067978635463 1 1
0.367379308724482 0.319974941880555 1 0
0.648643296357401 0.61057906990299 1 1
0.594095963706065 0.52094321510113 1 1
0.805118175887517 0.735557192737117 1 1
1.30126784286675 1.18675763002635 1 1
1.10811148325926 0.980826063639728 1 1
0.538077805369886 0.462394987161938 1 1
0.386453035246425 0.332135466446779 1 0
1.23635467164262 1.092721428274 1 1
0.703253746750579 0.649321696557144 1 1
0.995594650131044 0.854694025350989 1 1
1.10963963614172 0.97926105928548 1 1
0.931489809252188 0.852002509569608 1 1
0.84704361359837 0.766420199676341 1 1
0.870691647845197 0.733131977564445 1 1
0.907036923018662 0.821385571990341 1 1
1.16012615909592 1.02447239450393 1 1
0.855097445218908 0.770831106504616 1 1
0.637637970993088 0.533156985946055 1 1
0.454995534247804 0.405065044933347 1 1
0.776622761304253 0.712214237054484 1 1
0.937653587523187 0.831591820348832 1 1
0.802502174797254 0.771683106542476 1 1
0.745981716186842 0.667244898666929 1 1
0.556734135850716 0.493135275716793 1 1
1.08396637848993 0.999153249737279 1 1
1.05234081556107 0.950511139219906 1 1
0.683788573204423 0.622449510558308 1 1
0.966777995610819 0.871371236987598 1 1
0.513765185378221 0.486150755500311 1 1
0.680519839084126 0.610882336159428 1 1
0.45978337874832 0.438389271708088 1 1
0.847688705022772 0.753088117241049 1 1
1.04465514678102 0.961882309032659 1 1
0.898842449579966 0.811074643031217 1 1
1.03633404407284 0.925146908457429 1 1
0.645411679715278 0.577612956461084 1 1
0.573962651902278 0.505153111448336 1 1
1.23637411521353 1.13609416507211 1 1
0.847153430894994 0.771977820410844 1 1
1.12652178105584 1.02526210607056 1 1
0.987077397696239 0.888113063085418 1 1
0.869812281577796 0.785699931590944 1 1
1.13025710272666 1.00474796231748 1 1
0.695292821289657 0.613664664424321 1 1
0.594073649650439 0.551180384088337 1 1
1.00448165330523 0.89241717575737 1 1
0.8372554439907 0.752255677182784 1 1
0.887371780772349 0.788290616687476 1 1
0.800768380408313 0.729104352649917 1 1
0.504219738831917 0.503843591196423 1 1
0.608264166809 0.549843161798831 1 1
0.728511867818351 0.661373086507158 1 1
0.624865043100341 0.584473266734014 1 1
0.909251108004689 0.83127690447709 1 1
0.964341414410127 0.867880441338049 1 1
1.07171066646672 0.942406159521772 1 1
0.636627378027524 0.568881535645439 1 1
0.74464219501006 0.690327416967985 1 1
0.844776165318158 0.731877323154974 1 1
0.802477273540047 0.745084205879251 1 1
0.70187453383789 0.617290917526633 1 1
0.883271667869132 0.790941318299424 1 1
1.14561999425195 1.04587874118147 1 1
0.907248549803848 0.79133760404928 1 1
0.784708100434251 0.726623340014527 1 1
0.61551995802641 0.588205895981029 1 1
0.366069307112932 0.303463283931726 1 1
0.437643906910782 0.388284089421933 1 1
0.215346875373966 0.191797204950177 0 0
1.05561483308355 0.926427749120588 1 1
0.620487521142362 0.537473581040384 1 1
0.859431009238514 0.774929360238063 1 1
0.65930616007465 0.579950676880527 1 1
0.323532054520382 0.286218158004994 1 0
0.876887840029987 0.780390372105882 1 1
1.3257312926763 1.11815958042584 1 1
0.618848439759907 0.547577244834936 1 1
0.377155538794155 0.330042463349477 1 1
0.320198173439912 0.29479198493231 0 0
0.781521048101662 0.695589305423885 1 1
0.779808035374171 0.700919162390002 1 1
0.676115895936425 0.611068773223136 1 1
0.688614295720128 0.588916006093177 1 1
1.31042250008645 1.17923541875134 1 1
0.399094857966847 0.341842877009604 1 0
1.06152845767929 0.928692139820547 1 1
0.369647621401567 0.338633593651425 1 0
0.935543914851754 0.830052695482705 1 1
1.27607839196201 1.16129905534062 1 1
1.07551046288936 0.953814878772201 1 1
0.394022534178175 0.363457420858106 1 1
0.432812750350862 0.374567530176226 1 1
0.594724058204557 0.489561791521915 1 1
0.890022846723373 0.778997722728435 1 1
0.325515984261441 0.257745348347472 1 0
0.583081193557506 0.569733966955535 1 1
0.509956219241879 0.413305808779022 1 1
1.02953447214576 0.910142731926284 1 1
0.45731653152596 0.417417917666089 1 1
0.954306450957582 0.88295449880931 1 1
1.40065251662828 1.27395576272087 0 1
0.650758403014742 0.61705436316009 1 1
1.03485372643184 0.966715778053938 1 1
1.01434609196103 0.879766929522136 1 1
0.712376901646623 0.632300867955594 1 1
0.689602072127688 0.635786989316728 1 1
0.559729169965398 0.502978694685611 1 1
0.925046409224533 0.784246059756745 1 1
0.58886146140792 0.524608632220301 1 1
0.956245718198552 0.838929841965846 1 1
0.741715504330251 0.653116727157048 1 1
0.860603620728073 0.796486062414809 1 1
0.904479163993346 0.823718838848612 1 1
0.663187345550521 0.594160416004974 1 1
0.320380767730028 0.293545529705956 1 0
0.914741012036218 0.804836171501159 1 1
0.626709528552415 0.551742281581182 1 1
1.08358030282662 0.982693219888044 1 1
0.628652236597727 0.576984676768654 1 1
1.0301583079378 0.909805656318528 1 1
0.463540629176156 0.416314030353543 1 1
0.590616143251234 0.555549207083644 1 1
0.818328189606276 0.723479463443507 1 1
0.553115764191676 0.489210387537503 1 1
0.530040057768242 0.474144591452145 1 1
0.477290969799806 0.45866636638982 1 1
0.785736168641056 0.695165295262322 1 1
0.341732355290364 0.343804957487789 1 1
0.797226756664817 0.737246366252254 1 1
0.209031251913517 0.193702090001405 0 0
0.840260259717872 0.794745621315523 1 1
0.965210058846683 0.874407830277841 1 1
1.00056456465921 0.952181314841735 1 1
1.30679505384845 1.15856422927335 1 1
1.08681648698405 0.974201041366402 1 1
0.593342964016626 0.533791068178493 1 1
0.630861761631909 0.601217612237703 1 1
0.937505782330847 0.835720788197594 1 1
0.498390028546573 0.447977617035284 1 1
0.593361129766308 0.535224687970076 1 1
0.839673778669698 0.736401684002257 1 1
0.438465263588393 0.392372973136786 1 1
0.863298447789687 0.776577171465014 1 1
0.753522582298587 0.698901131455815 1 1
1.15674177901986 1.01387652419726 1 1
0.780874635729344 0.732792656506798 1 1
0.968346133139528 0.861286460016815 1 1
0.679016835458862 0.626212676909257 1 1
1.10670318907891 1.01563431893881 1 1
1.40610559850393 1.25592531430364 0 1
0.512328260579649 0.419718171764469 1 1
0.376244077779722 0.348426014378785 1 1
0.780299480939624 0.757907776543058 1 1
1.08976114349771 0.991469388046582 1 1
0.824814803071713 0.838096832564241 1 1
0.859909837486726 0.749757980069077 1 1
0.827554382944563 0.787718208089917 1 1
0.520999833096861 0.479976551762615 1 1
0.775756468964789 0.720451257746723 1 1
0.66566939270319 0.594096931876657 1 1
0.353218360998388 0.30170544910072 1 1
0.6628869449469 0.595044881351448 1 1
1.12710523518851 1.01938833789769 1 1
0.680192831450386 0.61059956197441 1 1
0.930114736876503 0.791941739521671 1 1
0.963179845278314 0.852222983142015 1 1
0.715010582324108 0.638664870169283 1 1
0.742860104323116 0.697732194572283 1 1
0.865800265861445 0.796265889439226 1 1
0.805702687425912 0.729216261844563 1 1
1.01775487714912 0.937892189203602 1 1
0.542951640889996 0.489060517733317 1 1
0.845402147015955 0.766490600879708 1 1
0.971814837017506 0.867085440164432 1 1
1.25780431830103 1.10403056295593 1 1
0.922091348197077 0.822714586933143 1 1
1.07219539279806 0.970181910300489 1 1
0.875335244679825 0.811933722401254 1 1
0.622298817157145 0.569934728165438 1 1
0.2173417705358 0.204337981602967 1 1
0.642654551542343 0.58817024650309 1 1
1.06022306115778 0.959510960755261 1 1
0.947527881305766 0.831452606787031 1 1
0.936170784524283 0.826855115572293 1 1
0.314155215806755 0.285801981835332 0 0
1.01385368146712 0.914675873614438 1 1
0.777033960320879 0.725016292445001 1 1
0.879935946700737 0.970276204417152 1 1
1.32101912137234 1.20559502100451 0 1
0.772082272119133 0.695571477301112 1 1
1.21582121640125 1.11242500137837 1 1
0.784696886625273 0.752096902252188 1 1
1.07128035289102 0.981027426917649 1 1
0.81352446809603 0.746108158866988 1 1
1.01479195998431 0.913995609713504 1 1
0.605890741993387 0.530769316013119 1 1
0.872474123259655 0.809738919510822 1 1
0.535445250315226 0.436138450139706 1 1
0.770910083643612 0.683696412029475 1 1
0.830685462757866 0.759477332656604 1 1
0.819669607564371 0.739893243531638 1 1
1.44361585625825 1.28707593276996 1 1
0.957659125221983 0.868508523893214 1 1
0.333284138219945 0.303559641252869 1 0
0.598114094628319 0.561083703225053 1 1
1.20787642942051 1.02263444034898 1 1
0.935095084861849 0.843181620585132 1 1
1.09315751798696 0.984336812689591 1 1
0.998963578804211 0.896397425033349 1 1
0.724083032049173 0.674645451986547 1 1
0.921433209314482 0.812735565111318 1 1
0.886950218630391 0.798801242184848 1 1
0.693458606270173 0.659485934025547 1 1
1.04089904448824 0.887505847419312 1 1
0.876896675449857 0.802591582056424 1 1
1.36620004641897 1.20721199292563 0 1
0.448111094905224 0.394555988349256 1 1
0.447868746030876 0.398972045509893 1 1
0.458534557653634 0.421530450459011 1 1
1.10515665286614 0.96125956962205 1 1
0.424480446506243 0.380997389168321 1 1
0.995664090631095 0.882211581383421 1 1
0.42531224991736 0.391616671807619 1 1
1.10769250153514 0.997821705337339 1 1
0.821100332546548 0.760122794498486 1 1
0.921721869505595 0.8214072421045 1 1
0.765883106847517 0.700865775476233 1 1
1.17083957548281 0.97564776529947 1 1
1.11296067701194 1.00775360671096 1 1
0.150991838320294 0.139188650197906 0 0
0.94266605390951 0.903800713330377 1 1
0.438251714656988 0.371734305109412 1 1
1.22156713225784 1.10644568102256 1 1
1.01789703750569 0.878271750397021 1 1
0.49461538050254 0.424999719611303 1 1
1.06690692195963 0.966991709753628 1 1
0.528585760573928 0.462057091194315 1 1
0.9571589175519 0.885352363739008 1 1
0.421406521140507 0.414733881763547 1 1
0.232210790405171 0.21715821932588 0 0
0.827860603906417 0.759259041554375 1 1
1.65040918908319 1.46714734986603 0 1
0.524293252992056 0.504253492035336 1 1
1.04876488477041 0.95447376371494 1 1
0.907489622020905 0.814966632556622 1 1
0.831131535456533 0.75404741884119 1 1
0.56234447205814 0.512859535688273 1 1
0.211539400194455 0.200115633201734 0 0
0.583070912543487 0.519649500125523 1 1
0.876363846895443 0.817211708848656 1 1
0.700546947700064 0.59053687723283 1 1
0.775323051159583 0.659564506411798 1 1
1.26759722039938 1.11071673383971 1 1
0.543703967369944 0.484966294244422 1 1
0.72970446666347 0.650125210526191 1 1
1.02373443540576 0.956676983285418 1 1
0.376578983603143 0.321417443756641 1 1
0.798548144950078 0.740665049739617 1 1
0.715102599380368 0.620867177879655 1 1
0.561158411847285 0.507879314375116 1 1
0.966216966175154 0.912302982225328 1 1
0.708098452569607 0.642718878068885 1 1
0.787252104038909 0.684289971592304 1 1
0.560698302477419 0.505908434838283 1 1
0.969275877414697 0.836973530189563 1 1
0.864671919344514 0.797211552323125 1 1
1.44116642559165 1.29799509137591 0 1
1.36491163042838 1.21265391893752 1 1
0.656803083528799 0.612986097192119 1 1
0.594273029916098 0.512868552498517 1 1
0.564544690511766 0.505894867284009 1 1
0.712462125988541 0.667445886101141 1 1
0.676675766386965 0.668252285531405 1 1
0.368720913344583 0.323291483173482 1 1
0.132821921170996 0.104719302836519 0 0
0.891170146081228 0.808234100735275 1 1
0.722369412926852 0.640790196013123 1 1
0.679572764642579 0.635864512592719 1 1
0.891569246573706 0.795422648108349 1 1
0.669764292725689 0.601485840192286 1 1
0.856642326374948 0.781274963870274 1 1
0.82437814222462 0.733967804388341 1 1
1.03023976189658 0.923820368302505 1 1
1.2048505818181 1.09215778741722 1 1
0.924983596446172 0.842272069137739 1 1
0.846278580015444 0.750150291908212 1 1
1.16786804340629 1.05882581852184 1 1
1.03520107213096 0.930799156369634 1 1
0.847281179329153 0.770279428884615 1 1
0.257075264347168 0.262073095742342 0 0
0.939278364152741 0.836438851345725 1 1
0.661717477930078 0.626463491245919 1 1
1.13937516030001 0.998889108084623 1 1
0.607136641495529 0.544877894945645 1 1
1.05616200840342 0.964852295078553 1 1
0.951318265079046 0.891140016187726 1 1
1.11024840243198 0.999732409111281 1 1
0.769116500211246 0.725073364468538 1 1
0.642478130753686 0.581576948884352 1 1
0.644912360473167 0.585700107817781 1 1
0.451540579119292 0.38252836434536 1 1
0.405083835098867 0.381285382698331 1 1
0.747338726660527 0.657514221776068 1 1
0.963283100873252 0.880854140119182 1 1
1.1079569601031 0.98389837214801 1 1
0.933698528696406 0.854768724880114 1 1
0.759523771396195 0.677743548427507 1 1
0.957628014385519 0.883278538067683 1 1
0.946577842483187 0.833114813178136 1 1
0.784769395940117 0.739555433532908 1 1
0.737955675179562 0.689459179422588 1 1
0.617539327513254 0.593728285100083 1 1
0.598212175590236 0.54939403289136 1 1
0.65613972360329 0.602009889446633 1 1
0.840676789157382 0.793333245802433 1 1
0.994185190141281 0.890202381141388 1 1
0.326355002225325 0.333432568434221 1 1
1.22447269124037 1.15914807044058 1 1
0.776398526935534 0.715182751421247 1 1
0.703673347242459 0.630359748847326 1 1
1.09287878376166 0.959862134291533 1 1
0.976665095744667 0.887736130894019 1 1
0.792433702625794 0.724567849894047 1 1
0.581263338085067 0.533550381718059 1 1
0.845794217801804 0.761823304053162 1 1
0.860703082788038 0.778138122587209 1 1
0.527981663845376 0.471497083881128 1 1
0.600811429156845 0.557635582685542 1 1
0.802740237264297 0.726304130102118 1 1
0.872831444280868 0.778433428505644 1 1
0.750454414605059 0.654154122123164 1 1
0.905210518099543 0.819345778729855 1 1
1.17493959310465 1.05947936815653 1 1
0.953730057307669 0.857861163612403 1 1
0.887862265347121 0.792892764534068 1 1
0.635081678455103 0.572593630597306 1 1
0.939992573247356 0.870936993835303 1 1
1.21782056119066 1.10890493380397 1 1
1.03515477063421 0.927233120187112 1 1
0.748725440457838 0.689148470077226 1 1
0.921018935409918 0.826168383435801 1 1
0.833001278882842 0.768913375518996 1 1
0.816134554755406 0.730587305185828 1 1
0.841955042090012 0.768293156649632 1 1
0.488526147249336 0.451597647700014 1 1
0.757322816354189 0.658051442737777 1 1
0.599137351315045 0.542982403204011 1 1
0.708746406208227 0.63884502948416 1 1
0.980208327727822 0.898785386503689 1 1
1.20694538874363 1.11062615111683 1 1
0.560115014346267 0.493841679413043 1 1
1.08677484834415 0.979983690992081 1 1
0.707613033715614 0.63012003787582 1 1
0.792231868473555 0.676721526097592 1 1
1.00488302676377 0.890417795965461 1 1
0.730256717691705 0.643737845572371 1 1
0.662685375983382 0.594054392252613 1 1
1.09200269176686 0.99943780455002 1 1
0.639005626505532 0.576601057232104 1 1
1.12821077518564 1.02435667140664 1 1
0.759453276246706 0.681876330159041 1 1
1.01984822343685 0.919004032303792 1 1
0.903697015102167 0.786221637863979 1 1
0.799040772332765 0.706745985297422 1 1
0.863321169570884 0.760383244936145 1 1
0.704280478025124 0.631339596994093 1 1
0.552385284686761 0.495013523071757 1 1
0.400848524798993 0.354221784209567 1 0
0.666308331852517 0.608593102398231 1 1
1.52790917430223 1.41420070456485 0 0
0.943654548745397 0.86305440369533 1 1
0.764610822854162 0.646315870572594 1 1
0.785510127889671 0.707832775566587 1 1
0.439776168713076 0.39918610886838 1 1
1.30163209364031 1.21928258606779 1 1
0.481552126083505 0.436218487262535 1 1
1.08384672323214 0.983756085411124 1 1
0.487703436126738 0.438728244964477 1 1
0.776725200594425 0.713260679811473 1 1
1.06285137959548 0.977421843654737 1 1
0.466182231242469 0.417847482289634 1 1
0.635624166844104 0.566927379192539 1 1
0.424997252712733 0.394656014852577 1 1
0.730283989728808 0.63927580033752 1 1
0.896334821464538 0.793961552456506 1 1
0.305060596088588 0.268450667274833 0 0
0.564513370000858 0.532870265907211 1 1
0.550162517134477 0.509748854867787 1 1
0.632311815246642 0.569656235975671 1 1
0.799427387114913 0.72122842617726 1 1
1.11524187775857 1.01709476301463 1 1
0.665272601799712 0.602216028828918 1 1
0.886504254369645 0.807758876983001 1 1
0.517021916344857 0.49765714728472 1 1
0.851864322383667 0.780867768025083 1 1
0.987203078739308 0.860843591910131 1 1
0.74054720602519 0.676390256050864 1 1
1.27973899829957 1.12487081920728 1 1
0.938322323229148 0.827742024357059 1 1
1.08138658293256 0.942069310967303 1 1
0.621377167285567 0.552993542984704 1 1
1.14971404008058 1.02848755596914 1 1
0.827108979895014 0.769088549386737 1 1
0.872566737974828 0.767044014570828 1 1
0.870027100312839 0.797275336325905 1 1
0.725926106584305 0.671789397447259 1 1
0.858200128322923 0.787972896606649 1 1
0.84767927295523 0.76272754989153 1 1
1.06557108906873 0.959126140187055 1 1
0.940724460563813 0.838435365054031 1 1
0.613967003285624 0.526967723984249 1 1
0.933730852015558 0.834326012831499 1 1
0.367845155851204 0.327466997808215 1 1
1.29313844063466 1.18819994639671 1 1
0.658184227365372 0.5968239731763 1 1
0.5373280276878 0.464625875051809 1 1
0.548664234198414 0.484735001994575 1 1
0.54850390846216 0.497661055415409 1 1
0.769186418838015 0.695982583017863 1 1
1.20293037108019 1.08936186352732 1 1
0.577989232863662 0.527205047339196 1 1
0.955558606268452 0.864819870183491 1 1
1.13530766273487 1.04454985923207 1 1
1.00427294005904 0.918449027610843 1 1
0.625909988414333 0.577714626868 1 1
0.252382658065629 0.233955692472464 1 1
0.895627408603041 0.851316894120619 1 1
0.34498563272997 0.307072724306908 1 0
1.06608244369749 0.997460831896132 1 1
0.859199661823917 0.78136065239045 1 1
0.720020353876655 0.64991156996301 1 1
0.421423425127346 0.381797337020003 1 1
0.599783958775116 0.523851929876637 1 1
0.9141693932156 0.834032165808689 1 1
0.323855758335794 0.28225626820647 1 0
0.822079735196018 0.724348666582912 1 1
0.477239047007525 0.421004172970739 1 1
1.14491512509615 1.03212273025936 1 1
0.683452206054979 0.58421843775384 1 1
0.901217394036375 0.832561913422561 1 1
1.10436933963742 1.02956643995443 1 1
0.514046502723804 0.445134120337368 1 1
0.645502388777227 0.602415110026195 1 1
0.404758129724465 0.361630915497575 1 1
0.672991640073674 0.619441973504765 1 1
0.784491596571369 0.721083731307379 1 1
1.06030022819996 0.892434587209785 1 1
0.192902098555407 0.148171018144848 0 0
1.02252620405351 0.922761958017671 1 1
0.67503890564773 0.623126325674514 1 1
1.08297801165377 0.954476116349168 1 1
0.941942614698931 0.863631477432742 1 1
0.832452918547781 0.741239954902592 1 1
0.600682285206472 0.54093698251856 1 1
0.989546228580427 0.898734122361801 1 1
0.26111969025125 0.253458476909509 0 0
1.00141282322572 0.900247041581906 1 1
0.676089023240227 0.624705522662482 1 1
0.639492979554236 0.67404153872426 1 1
0.873156968945389 0.794445819180327 1 1
0.53350720556911 0.451124281619677 1 1
0.988710510752852 0.826064106154852 1 1
0.845305363937354 0.775534422186755 1 1
0.89758035331856 0.827677177657752 1 1
0.792331835067174 0.715132852378364 1 1
0.443201383256042 0.394532854051359 1 1
0.92720316000528 0.848261008148916 1 1
0.85210162110656 0.761069510461918 1 1
0.662659636188987 0.523955039402531 1 1
0.82574612886526 0.754976180284338 1 1
1.08094469262114 0.955857147990473 1 1
0.848449995584415 0.760126516861254 1 1
0.886947847642442 0.765748860681305 1 1
0.808232933176489 0.74332858377205 1 1
0.652045031819417 0.649813894260444 1 1
0.727389975321974 0.67752647561008 1 1
0.930055314945563 0.816579214813919 1 1
0.615131672069866 0.568475633458167 1 1
0.98535712798066 0.908013643539429 1 1
0.530163124026589 0.475737189593322 1 1
0.511678862062815 0.466910072919344 1 1
0.756668860955374 0.768280199318092 1 1
0.789995663218264 0.7067443150516 1 1
0.717874603600962 0.62371406997015 1 1
0.943995110175802 0.831162150953829 1 1
0.724395488560741 0.675162955699897 1 1
0.531803771083659 0.474850707096096 1 1
0.950725143021649 0.822306921364318 1 1
1.25877028873265 1.12932786215127 1 1
0.920824003286939 0.861619091306598 1 1
0.64754070985088 0.598162586195916 1 1
0.878123978353671 0.795496086105349 1 1
0.386763002244857 0.329969957839549 1 1
0.947230421911106 0.881339991446353 1 1
0.617368618460311 0.564000180314555 1 1
0.572227319817808 0.524419673791006 1 1
0.726497702770448 0.659263280756196 1 1
0.644149063579299 0.563988215473792 1 1
1.18425602727325 1.11212153477425 1 1
0.812392826925753 0.729458971777931 1 1
0.884122147426658 0.810914327564081 1 1
1.25700603869338 1.13204615687198 1 1
0.553688507716584 0.518853080005168 1 1
1.21084097267313 1.11599051172993 1 1
0.941035928984318 0.833879792843486 1 1
0.443515689797766 0.439765903455663 1 1
0.89683549618689 0.792784479211484 1 1
0.628133796519178 0.617855366462864 1 1
0.950251060093248 0.865540592320367 1 1
0.940901602820131 0.837853872336373 1 1
0.690922471301218 0.614033996857599 1 1
1.00783160524615 0.934538366237276 1 1
0.750760776997142 0.680273889085914 1 1
0.989051838941694 0.865939891814038 1 1
0.918721787310631 0.832434380727301 1 1
0.561223748597825 0.506142412432967 1 1
0.833826585583132 0.766055078474816 1 1
0.859508567961593 0.711863678540715 1 1
1.44592699682521 1.30371398916368 0 1
1.05944710357725 0.945297361404677 1 1
0.718999819945149 0.665787401673818 1 1
1.26118598350248 1.13651873458981 1 1
0.856586595791329 0.831057989285352 1 1
0.462357436709055 0.417634497738918 1 1
0.455153580959072 0.402268015954926 1 1
0.758406297512688 0.661553775236826 1 1
1.30005965968428 1.15762961182372 1 1
0.84145931950194 0.748561191992253 1 1
0.983487240437147 0.873864161380776 1 1
0.688815519118082 0.616599348337619 1 1
0.623913426406252 0.562983779229751 1 1
0.978931137987904 0.885394411570883 1 1
0.578742992256476 0.545131807196354 1 1
0.754836764353597 0.673809789488398 1 1
1.31800903530545 1.20480305428237 0 1
0.843409465882366 0.764232268917014 1 1
1.14526309445472 1.02217364695038 1 1
0.438059582460865 0.422906422804887 1 1
0.830862398122076 0.705005875912013 1 1
0.936635681226093 0.900209388267743 1 1
0.467490687350399 0.423157945864176 1 1
0.932188079904299 0.857044298428235 1 1
0.725274367118002 0.65614316892696 1 1
0.670364230025429 0.592318486939611 1 1
0.721354953231385 0.636142129568463 1 1
0.621017113137304 0.549882572926888 1 1
1.05805477313012 0.95102708684425 1 1
0.0812471963367409 0.0552953654841475 0 0
0.599978891665679 0.558903537333738 1 1
0.718537110722577 0.629512989659937 1 1
0.793899987890607 0.714637847472438 1 1
0.971723747494959 0.878739898211047 1 1
0.723988434847253 0.667315613439617 1 1
0.482714513850465 0.437566848882393 1 1
0.631658879479802 0.552684331959597 1 1
0.889279552588855 0.750209569032301 1 1
0.547543654378558 0.476778678031777 1 1
0.366203072822911 0.322971495420482 1 0
0.955439843565728 0.827405297461845 1 1
1.05646965414586 0.937713227588612 1 1
0.773638910341644 0.684720413477992 1 1
1.00558023097474 0.912061003801387 1 1
1.03564833910004 0.926973815264119 1 1
0.957351466710312 0.855310937921916 1 1
1.38471912274906 1.23760987365015 1 1
0.706643244792018 0.602648340809647 1 1
1.21563704370098 1.13261057979307 1 1
0.793259423321638 0.72738817349104 1 1
0.726750038159346 0.707467129133491 1 1
0.625093106185615 0.577389983023035 1 1
0.950983846105302 0.863810154499682 1 1
0.677216798745884 0.573471890012762 1 1
0.622235662455568 0.565800603562157 1 1
0.943161693025831 0.843133112087289 1 1
0.840129004630309 0.748120032768777 1 1
0.265049622112976 0.242705525042831 0 0
0.848100142911144 0.76889649898086 1 1
0.561142421302957 0.499950192063454 1 1
0.700274913816855 0.620637908950354 1 1
0.723536213281726 0.647687987911521 1 1
1.09854961458724 1.01759146155388 1 1
0.846025312834663 0.761244265500941 1 1
0.661941173894254 0.576423399533061 1 1
0.809881433570254 0.727780383706814 1 1
0.989956205247383 0.903521431329223 1 1
0.66883836575669 0.61409542857861 1 1
0.786759980716737 0.706960041199805 1 1
0.767662244445564 0.680858571179651 1 1
0.58221860021642 0.537555925834244 1 1
0.489616735777406 0.439452381519596 1 1
1.06600376676487 0.962325626185305 1 1
1.09451008158848 0.985242478772767 1 1
1.0592316426681 0.981376072669559 1 1
0.547085943332715 0.513664787075974 1 1
0.533403418292583 0.515922923655637 1 1
0.407563020340036 0.381400995334686 1 1
0.595701591960765 0.547450393042887 1 1
0.676561272713665 0.598062350172914 1 1
0.650359564741064 0.592910336602892 1 1
0.776300626051624 0.672274268550558 1 1
0.731416511682344 0.665377917746342 1 1
0.805688232170471 0.725370549664207 1 1
1.24244569275135 1.15741689021544 1 1
0.917379465433181 0.822432729229742 1 1
0.803671525747943 0.730251076905912 1 1
1.10190555872101 1.00915769102481 1 1
1.24581197303034 1.09623198120554 1 1
0.900580963747327 0.814393206802844 1 1
1.22016179705458 1.07806237555328 1 1
0.936400974364193 0.841446347952986 1 1
0.686441709497368 0.622016970054106 1 1
1.04058938820608 0.943874246744038 1 1
0.769283485794732 0.692099216940895 1 1
0.361664869707161 0.312235158108094 1 0
0.907111171853049 0.824365414353428 1 1
0.333151605507038 0.318206865563074 1 1
0.724775727263474 0.72574799778881 1 1
0.908801051722779 0.826876934486401 1 1
0.872166545432241 0.798908536220791 1 1
0.79694274468235 0.693242641296684 1 1
0.898335758624464 0.786874040776776 1 1
0.58544998455428 0.534699984984416 1 1
1.02888056520546 0.875257050587874 1 1
0.318114663109871 0.320818673554761 1 0
0.931290861197918 0.839891944889608 1 1
0.755375049361384 0.690835625829449 1 1
1.04190447230037 0.955372360789815 1 1
0.207219710069963 0.194976039693261 0 0
1.07215458850675 0.96388537460677 1 1
0.857779315370432 0.772833509702601 1 1
0.865039366265581 0.75762117926666 1 1
1.09494957942112 0.974246162745654 1 1
0.726705356730033 0.647195687476065 1 1
0.548301174749578 0.487802139453584 1 1
0.837937928621414 0.755132990985744 1 1
1.02910713251732 0.905381517241309 1 1
0.242593419985828 0.22851205027507 0 0
0.798389669939436 0.731204034499621 1 1
0.998761807576265 0.903013216191095 1 1
0.938393440597283 0.857448103403917 1 1
0.740574823138576 0.654519121540221 1 1
0.924423805927974 0.826936500805612 1 1
1.16927612674054 1.07558248003519 1 1
0.855008716738596 0.769235257305933 1 1
0.984136315497519 0.893993239471096 1 1
1.57607361222884 1.38405048355385 0 0
0.547965614637878 0.506011366964655 1 1
0.820555577770364 0.758502221334986 1 1
0.847988921921072 0.793744632157661 1 1
0.471747369738533 0.454284411017685 1 1
0.337067802151156 0.361571245895166 1 1
0.968540716667003 0.871991692859026 1 1
1.4111421354281 1.22560351174599 1 1
0.487364389494449 0.450761068238984 1 1
0.887553078132338 0.785494152074715 1 1
0.462119948370781 0.415748340927974 1 1
0.876586759020198 0.751178305727189 1 1
1.03822715861769 0.895402210123197 1 1
0.896102528255492 0.816178991043564 1 1
0.917874221402996 0.829912851096423 1 1
1.29553917977547 1.14000034095309 1 1
0.529589232432143 0.46597390898086 1 1
0.832927243966797 0.755050775462279 1 1
0.977541461109588 0.89642286253979 1 1
0.440378612826862 0.417145481853832 1 1
1.26488009691674 1.16428366611589 1 1
0.989894950952826 0.903767068088176 1 1
0.953890521125083 0.859584375427276 1 1
0.561048185506978 0.486089811447462 1 1
0.893366498132304 0.79065082658111 1 1
1.33716381262166 1.20896053982596 1 1
0.83717466545097 0.762075012171849 1 1
0.571584668276246 0.540651619959553 1 1
0.590104787253101 0.524737813774956 1 1
0.540524305264891 0.491618933339022 1 1
0.509250942748389 0.463346248413432 1 1
1.29108375014959 1.17768705049285 1 1
0.47005792106004 0.426651888890265 1 1
0.977431900180097 0.917921660175794 1 1
0.870643641278047 0.755283279917377 1 1
1.05764013486037 0.941408085156074 1 1
0.528524948692425 0.510612173695439 1 1
0.810782769925354 0.720336969337853 1 1
0.900335333102686 0.763975182646065 1 1
0.687355276101657 0.652282772254855 1 1
0.523726587270353 0.485759596696494 1 1
0.949825061713577 0.857262861272646 1 1
0.160712901599419 0.136302912202705 0 0
0.503026532197622 0.456235276254416 1 1
0.752340189323801 0.707012180554654 1 1
0.720676906153591 0.659228040159161 1 1
1.03009194855193 0.9407006582879 1 1
0.60249018342288 0.54913596671773 1 1
0.468136442161618 0.430521987538532 1 1
0.542613752823613 0.510957363916907 1 1
1.04016406303938 0.979096843004962 1 1
1.06001582073478 1.00171992689232 1 1
0.772181693300571 0.691492981068932 1 1
0.167294438652309 0.162538722515485 0 0
0.553991097571844 0.4759985828255 1 1
0.753608899893152 0.666298890659818 1 1
0.438693424512964 0.398560328147406 1 1
0.953472163907403 0.867986616978478 1 1
0.87223961642397 0.773303884110517 1 1
0.900060283920569 0.804073756183982 1 1
0.792909469682894 0.724650281269881 1 1
0.988468343875939 0.884297428017764 1 1
0.543576071253438 0.482153020594674 1 1
0.587948452433029 0.541251304840293 1 1
0.813902659465486 0.734836752618436 1 1
0.812551051256397 0.732174492852604 1 1
0.737776931715092 0.661069575392259 1 1
0.585766268516963 0.545714207138186 1 1
0.559977441669845 0.455797782555967 1 1
0.731081969918044 0.664291663671651 1 1
0.786030614091926 0.740459552106507 1 1
0.949462944912585 0.840641145920853 1 1
1.12400547061876 1.03041970190235 1 1
0.87241759784742 0.760791722772019 1 1
0.572329534960996 0.541573752470498 1 1
0.254124568114173 0.226701896056491 0 0
1.04185589249528 0.956141459607422 1 1
0.807412845418027 0.743799692249889 1 1
1.14317185648992 0.978486882299353 1 1
0.549148954206062 0.49356850733356 1 1
0.336598517782612 0.294877927710213 1 0
0.793604044436391 0.712346992551831 1 1
1.01377589229429 0.906705780423419 1 1
0.57917267131314 0.507257172704794 1 1
0.741635490686267 0.659701829970526 1 1
0.754549552689918 0.67135927520171 1 1
0.275654870071551 0.260353309163285 0 0
1.0255090084479 0.948498066083377 1 1
0.584817807453348 0.536695418096936 1 1
0.932634370937247 0.870195759259516 1 1
0.782308677903083 0.720393971769797 1 1
0.373730810244523 0.332076693683071 1 0
0.92607358265271 0.907031152072892 1 1
1.14488303817962 1.05166314324252 1 1
0.566236393473313 0.515171017092113 1 1
1.18654300058024 1.08307159620446 1 1
0.736256842400447 0.649657505665655 1 1
0.919784753953854 0.85391731625178 1 1
0.618155751131692 0.581875328521244 1 1
0.948046298163754 0.887787817324184 1 1
0.81216430672519 0.718811198929088 1 1
0.724701245809887 0.626722061869455 1 1
1.09787638170794 1.07217436585585 1 1
0.733177505890634 0.687446149820702 1 1
0.901559388235812 0.815154847302663 1 1
0.690188171592415 0.643693275443464 1 1
0.385523043644614 0.362953598487985 1 1
0.606522645144418 0.561863876249255 1 1
1.06781241201962 1.00726023188458 1 1
0.696944422508777 0.638231492003128 1 1
0.698978632879703 0.613144116188363 1 1
0.67238569459029 0.595362691477508 1 1
0.929941960543553 0.852655123028866 1 1
0.569649061895332 0.487891122000672 1 1
0.81789644018365 0.727793016220015 1 1
1.08587803014535 0.963174265156988 1 1
0.992909823504227 0.898310081249096 1 1
0.898047895872863 0.856165951067549 1 1
0.526591607717762 0.50399777841716 1 1
0.653745697763785 0.600247764590268 1 1
0.202257832223702 0.16781152914002 0 0
0.693739018755138 0.612167855553459 1 1
0.713171332393084 0.639621971523519 1 1
0.918292550904208 0.835941380487379 1 1
1.15576146358337 1.04747056988344 1 1
0.515497005704402 0.490650023782325 1 1
0.740919602965412 0.659031785627122 1 1
1.11216932189642 0.96234449217372 1 1
0.750560127835746 0.636182500050988 1 1
0.77973313494717 0.684447881715237 1 1
0.713714326107935 0.6351394448935 1 1
1.02264153606354 0.888751473664049 1 1
1.11004711836721 0.972702055778574 1 1
0.955033397587923 0.858867380273151 1 1
0.944011310854637 0.844548081744858 1 1
0.66609493344513 0.628223593906494 1 1
1.4976039749657 1.30732565458221 1 1
1.10259829713618 0.95449143660313 1 1
0.282068529447146 0.26137548298668 0 0
0.703646230627661 0.64379445786102 1 1
0.791863341821813 0.733032790192242 1 1
0.277802310845014 0.25476987061291 1 0
0.484355028279579 0.436256283487208 1 1
0.654904450594406 0.618537003350935 1 1
0.875522896730791 0.746955415288825 1 1
1.03916731694962 0.934735971855946 1 1
0.848074470405685 0.775255386413885 1 1
1.30023361464498 1.16636897795814 1 1
0.729715218497776 0.626859731284086 1 1
1.28633143628944 1.17699919693088 1 1
0.863563518477248 0.76318297217353 1 1
0.61007052599887 0.5499888983274 1 1
0.419824984810875 0.382534169635047 1 1
1.09480219427581 0.978363064499147 1 1
0.858069311931559 0.778682873853697 1 1
0.55784167299046 0.528365385664429 1 1
0.837084313810202 0.766285818170256 1 1
0.788287015055337 0.65051557712306 1 1
0.511601473841224 0.484998371661475 1 1
0.933461619026578 0.815967343415384 1 1
1.05131561496953 0.944344607950385 1 1
0.79439093602708 0.733521749962554 1 1
1.29057043987025 1.18327154009546 1 1
0.860116636009616 0.784947614701222 1 1
0.788396433706841 0.732945540426401 1 1
0.701736317465993 0.640172085096044 1 1
1.24655327274561 1.16959195672482 1 1
0.975168654449471 0.866384904301938 1 1
0.907674718576201 0.849072565736556 1 1
0.233193816249208 0.200465967644189 0 0
0.802617599913968 0.718066061571173 1 1
0.369116901262263 0.34354159100731 1 0
1.01927047634958 0.910154871211434 1 1
0.637062461290074 0.580227185573373 1 1
0.792884743578269 0.7052907321312 1 1
0.890115284346694 0.827539743466286 1 1
1.02819383877884 0.914391083165884 1 1
0.829976155461912 0.787232997106228 1 1
0.748368559647304 0.678918744957072 1 1
0.690587496847856 0.544431119502826 1 1
0.622843948907869 0.567627392962715 1 1
0.398457755409044 0.413673701322085 1 1
0.847142919880196 0.74246517200289 1 1
0.302025782842671 0.291315399651989 1 1
0.674133081273799 0.611755262765539 1 1
0.752558525007594 0.701430119406805 1 1
0.944984613073062 0.888322444717429 1 1
1.0625874343228 0.938936166588415 1 1
0.513413821672588 0.505208219998663 1 1
0.986649556855668 0.913450737094968 1 1
1.1878957083046 1.07466365693767 1 1
0.577296562209644 0.515102967299604 1 1
0.995025967684975 0.899121106611861 1 1
0.545880831434974 0.491959723753811 1 1
0.842086825026717 0.752208917739928 1 1
0.708291844407143 0.641171183654633 1 1
1.02229244907898 0.915979565210471 1 1
0.959892920293262 0.855049261880982 1 1
0.982896683259541 0.885149478785022 1 1
0.543767845694232 0.513887077196065 1 1
0.814819079019714 0.780237928290469 1 1
0.866531533059747 0.775584971072168 1 1
1.03144867294444 0.895947445032912 1 1
0.984091452326383 0.893662358356355 1 1
0.808612153213672 0.694639621754612 1 1
0.845683600249318 0.788181274178309 1 1
0.818011680037973 0.70238393033491 1 1
0.68849794191468 0.642509726699721 1 1
0.53253407034602 0.474020518285267 1 1
0.765951245375577 0.694042218881173 1 1
0.368552969624432 0.334763237407014 1 0
0.805337019919692 0.723640167229237 1 1
0.893516047987827 0.793650938506132 1 1
0.759279460230357 0.694593555067019 1 1
0.707236738185041 0.65716995169555 1 1
1.06726751584587 0.9579224641422 1 1
0.819064623717566 0.737639675908379 1 1
0.751606369715959 0.686244476095796 1 1
0.752417843568066 0.689965904060104 1 1
0.507170930841561 0.431559123744467 1 1
0.883694298032109 0.774573069687805 1 1
1.05985131427866 0.961524804192904 1 1
0.900205405974774 0.811725769076368 1 1
0.659929794609087 0.610951065619369 1 1
1.23215008381243 1.10720405697269 1 1
0.703917882567701 0.695691418799379 1 1
0.716130515506083 0.604305101970732 1 1
0.769278778077983 0.6673934500088 1 1
0.454690704573283 0.420837601842918 1 1
0.979450557964139 0.90036176390737 1 1
1.03016063447733 0.907103180557352 1 1
0.484703208593202 0.448625437672059 1 1
1.11203078219991 0.964314314599574 1 1
0.83190604261813 0.752473166519911 1 1
0.969878352170375 0.87331235293321 1 1
0.844102937005831 0.785893573567746 1 1
0.644610613433957 0.632337664165865 1 1
0.838310422811826 0.723769880675744 1 1
1.03442094850649 0.925418557089816 1 1
0.772403007541611 0.69298666818188 1 1
1.12749918769394 1.03511655511961 1 1
0.808884320820417 0.716008131153966 1 1
0.513777632611915 0.494862091281073 1 1
0.726892234496698 0.661479622314115 1 1
0.520750800017422 0.493634590532979 1 1
0.931864478302848 0.940432250880386 1 1
1.00076540162195 0.899457773127305 1 1
0.729571582009476 0.629586525665001 1 1
0.943889674383014 0.846029080034095 1 1
0.702185528562436 0.621901002577179 1 1
0.733743590040153 0.686012510135735 1 1
0.654471138940051 0.59867866365431 1 1
0.825776163778906 0.784304495742856 1 1
0.720626940299547 0.648366663613229 1 1
0.286905389977836 0.240843882328427 0 0
1.23430626429413 1.09067897749971 1 1
0.682908351372035 0.621647843146552 1 1
0.699773456260816 0.627792027703094 1 1
0.571290912344813 0.5401821754665 1 1
0.52463237416831 0.446727869888673 1 1
0.650897156952747 0.601366347845667 1 1
0.347936948434034 0.316074705536524 1 1
1.02886857183735 0.92278175931655 1 1
0.935618051796187 0.840620889449514 1 1
1.10707624288592 1.04435736116919 1 1
0.575286841416344 0.522942092832554 1 1
0.854838456643674 0.733944784462574 1 1
0.918207748059204 0.840218670538919 1 1
1.06673609466562 0.975881171671454 1 1
0.834883077408567 0.746025381899293 1 1
0.55061045672364 0.50917844340833 1 1
0.732709655044987 0.677941542583069 1 1
0.57560342404672 0.495889462290182 1 1
0.724322403168316 0.640870615538159 1 1
1.15068664876944 1.02287448096937 1 1
0.49587891947083 0.483830134561182 1 1
1.32174404084519 1.20267048394122 0 1
1.48598429963518 1.30725231640646 1 1
0.98757618510442 0.904414288073813 1 1
0.819087291969049 0.749786759845145 1 1
0.332273909456391 0.329679806496679 1 1
0.563799002840764 0.520135461098717 1 1
0.500818855257264 0.456442588494162 1 1
1.39890628967227 1.23886396581006 0 1
0.77392157677547 0.713227061555983 1 1
1.32321237698807 1.20549465302609 1 1
0.540989430698882 0.505168887375305 1 1
0.5035484276646 0.437917249117942 1 1
1.21747450171882 1.03102549802868 1 1
1.24519699749747 1.159069018367 1 1
0.811261368135307 0.7237338882639 1 1
0.698658075403369 0.638865878274542 1 1
0.758763554596689 0.692366245121414 1 1
0.740069171669689 0.697201959291136 1 1
0.541591875643413 0.478650911078129 1 1
0.81446661937906 0.749113722203521 1 1
1.06920726158384 0.962985014058771 1 1
0.496800036602574 0.439510115468214 1 1
1.06865557650011 0.931807547958404 1 1
0.668195932437122 0.594684286904097 1 1
0.567667667629857 0.526136622118554 1 1
0.406985987227732 0.386184308389144 1 1
0.71996962083435 0.64827535586666 1 1
0.838512653137296 0.768733770576283 1 1
0.954718439806109 0.848150191409123 1 1
0.614655322693621 0.554479575792793 1 1
0.767370286903718 0.689491443640076 1 1
0.558265349418575 0.477089944212045 1 1
0.652911912773073 0.559542542491981 1 1
0.675650368340396 0.619134876307673 1 1
0.60886951041842 0.541425988768194 1 1
0.85757349907548 0.767504729849436 1 1
0.969410763093324 0.857261928774018 1 1
1.00965566305702 0.92561420887974 1 1
1.17649784281839 1.13554896566547 1 1
0.999570927118321 0.915161593510139 1 1
1.18003403627214 1.08172027228628 1 1
0.910008830232352 0.801568732095042 1 1
1.02965599548573 0.957305284029805 1 1
0.954602453004678 0.873879055516226 1 1
0.585409294335877 0.511783713571547 1 1
1.02856707005528 0.909726050507693 1 1
0.691443118270477 0.631126111358094 1 1
0.49320429442831 0.470300273811934 1 1
0.881351538557978 0.655841989341174 1 1
0.700442560055345 0.644682563309117 1 1
0.785680900000259 0.69591145312829 1 1
0.651113994208773 0.585066143747257 1 1
0.935344702565988 0.861742914839633 1 1
0.909558091144083 0.854210850243172 1 1
0.768252252308896 0.706062611088867 1 1
0.45871584709021 0.424500823012007 1 1
0.39745640461397 0.358792206908933 1 1
0.568710743386945 0.520903605970088 1 1
0.828918235980448 0.755818845966216 1 1
0.849963984120615 0.771508785451762 1 1
0.864393344374576 0.788954353953946 1 1
0.788252642989651 0.706386170375288 1 1
1.16843971961924 1.08584842349177 1 1
0.947536574318587 0.874366272011563 1 1
0.441940227588262 0.412923548457569 1 1
0.801968764250193 0.722601187927861 1 1
0.817009134090895 0.735504478786796 1 1
0.737368659518687 0.650911895507892 1 1
0.978790529684838 0.866359671208949 1 1
0.726442738553712 0.631563196947298 1 1
0.64918134113064 0.579969429298528 1 1
0.387793226155006 0.356464995823752 1 1
0.593365761314232 0.531142554370349 1 1
0.991512319843765 0.840053298905839 1 1
0.775453667089505 0.739253474646534 1 1
0.399667041411749 0.373562544312192 1 1
1.24201739732696 1.12262379882282 1 1
0.670175578539049 0.608989244285018 1 1
0.835699390005249 0.756939391463818 1 1
0.828415583351722 0.771801844326943 1 1
0.578131569895696 0.503057454518956 1 1
0.779059698724023 0.71350786832067 1 1
0.569603164454588 0.544344958009287 1 1
0.59234671385203 0.547828727935091 1 1
0.39860436269692 0.363554241192347 1 1
0.897527626154709 0.828582768371864 1 1
0.677227933277985 0.611096711183864 1 1
1.24792250715612 1.14759104721188 1 1
0.540640969278028 0.452603163760772 1 1
1.14966284384844 1.0612253613552 1 1
1.06179136535594 0.953184321210831 1 1
0.625832226006533 0.544878314992351 1 1
0.635890205178005 0.567903102416272 1 1
0.409503895153485 0.361977572304079 1 0
0.756084908643684 0.701830579060432 1 1
0.404731056881611 0.369519574332659 1 1
0.780467894168515 0.713414763798252 1 1
0.883765715444063 0.782181515336668 1 1
0.779596628469672 0.70071584927963 1 1
1.01458049435241 0.89073171361591 1 1
0.329418481866618 0.28685811213132 1 1
1.16623520378177 1.06116510430272 1 1
0.95905972230069 0.856553353296389 1 1
0.336755784231015 0.293781285339292 1 0
0.979187021650775 0.872358587189081 1 1
0.898914248509633 0.845398573639317 1 1
0.888464261032035 0.795170097650079 1 1
0.432700814924462 0.370970781783218 1 1
0.504890938114069 0.4681806320075 1 1
0.668028224524439 0.604781421612729 1 1
0.625740255379991 0.578524287722066 1 1
0.827612568884483 0.743207670719088 1 1
0.632572141307021 0.581145444201467 1 1
0.728239343345855 0.604101999550774 1 1
0.913488732310872 0.830519030252679 1 1
0.902378708908421 0.77933455104134 1 1
0.890562379166902 0.78225865331195 1 1
0.615969861758144 0.54854990423261 1 1
0.792905107116798 0.720965469990681 1 1
0.945180887627613 0.886322439782048 1 1
0.990810097546568 0.908519422604685 1 1
0.731735959177465 0.658507696364322 1 1
0.716357548462479 0.713141616515603 1 1
1.19925055029081 1.04308100350145 1 1
0.762988563310277 0.701443379157362 1 1
0.695943467465435 0.625491286694257 1 1
0.912934877122667 0.81520667751513 1 1
0.592134302437728 0.506446420800769 1 1
0.44377446146873 0.409703289733402 1 1
0.781711391858216 0.703230999255403 1 1
0.647293157740858 0.640816507850129 1 1
0.839822317247777 0.735333582068488 1 1
0.293281408507483 0.268054513939235 1 0
0.718590239839532 0.67154180213605 1 1
0.557137677800388 0.523802886716757 1 1
0.615482883314221 0.536164097509003 1 1
1.11051418677057 1.00313468919126 1 1
0.79799438082371 0.695985472266655 1 1
1.03294870972526 0.890534205700731 1 1
0.878566308888773 0.839885891815134 1 1
0.564916787684231 0.505157062641773 1 1
0.954425681886694 0.871659839831223 1 1
1.30527462678549 1.15496946763218 1 1
0.396635427486169 0.374528448710125 1 1
0.751518502929531 0.668220077564645 1 1
0.972774154850697 0.869163098178023 1 1
0.871399416104627 0.743479739660048 1 1
0.821242584674627 0.743881652178587 1 1
0.493920260118433 0.438422400831506 1 1
0.536848384262587 0.469852444778523 1 1
0.826558402382656 0.724991177992404 1 1
0.808912840271038 0.726287841968346 1 1
1.21214056072264 1.11219031322173 1 1
0.694526649869642 0.651198501162664 1 1
0.750715524271797 0.684724352309441 1 1
0.532420640754412 0.507940708442828 1 1
0.282486282485631 0.251865873574324 0 0
0.522466046801335 0.53208737236631 1 1
0.345196198071423 0.339617113023311 1 1
0.689710961179563 0.632941909482884 1 1
0.769888469626971 0.691084792913113 1 1
0.573283493444911 0.531937108370915 1 1
1.08847360143334 0.944234574938836 1 1
0.845384425897357 0.791733286827409 1 1
0.980239148579428 0.903325665171874 1 1
1.30372543321449 1.16657926639026 1 1
0.941162178244219 0.841614422743033 1 1
1.20947235791249 1.09263575512622 1 1
0.699374525889737 0.651484195663817 1 1
1.18999902161567 1.06013405644679 1 1
1.0493972133009 0.939221442899563 1 1
0.906140923054584 0.810641413567126 1 1
0.686237198513903 0.659094649139522 1 1
0.874030814816722 0.785303108504574 1 1
0.443886538162911 0.391660784462477 1 1
0.874907701283477 0.79536414035844 1 1
0.546758037759557 0.461270179003927 1 1
0.710130755214631 0.653801566477566 1 1
0.744393572317546 0.678653917730205 1 1
0.580116102532817 0.517101640149435 1 1
0.515109220396293 0.501359037773793 1 1
1.24921884805386 1.13647158855973 1 1
1.14918889154065 1.00642496714555 1 1
0.86157236099559 0.778801649580067 1 1
0.985692547097948 0.901866853040661 1 1
1.15164803086603 1.03175836588211 1 1
0.933770479243427 0.808512539237502 1 1
0.661755903312772 0.5905941457006 1 1
0.850741446529301 0.790898817090479 1 1
0.682247978259721 0.59136993250582 1 1
0.907400652294852 0.821232815707662 1 1
0.630278974093716 0.558123160615029 1 1
0.584638081926532 0.552142545781245 1 1
0.651871558420844 0.604463252762389 1 1
0.976006236718255 0.831310706088871 1 1
0.770833713549383 0.663490857487863 1 1
0.746687364260878 0.656907709430588 1 1
0.500963242999722 0.463092044068224 1 1
1.17904605483751 1.08290232017006 1 1
0.781351508575994 0.717332113009525 1 1
0.517401773313517 0.390639583362429 1 1
0.556551019679207 0.530286009181305 1 1
0.63128041338245 0.556374943444333 1 1
0.376740749615491 0.336613688372536 1 0
0.897105955315935 0.795835494253378 1 1
0.628947885153621 0.575209261758769 1 1
0.809993723675517 0.677595781975509 1 1
0.762690373241578 0.677710357806677 1 1
0.586976412272897 0.584149455623846 1 1
0.544369638635644 0.519760025376395 1 1
0.46652981213195 0.443554606867068 1 1
0.921508866178369 0.82101992445218 1 1
0.933724998667534 0.86250240770052 1 1
0.693030086253223 0.647930347785716 1 1
0.866021829653019 0.851409672465403 1 1
0.788560906915743 0.718817146368231 1 1
0.311684144871413 0.264882867946564 1 0
0.907478312758194 0.820635821047066 1 1
0.931733813965248 0.846432749573155 1 1
0.266780405584347 0.21771641525993 1 0
0.341380454191798 0.308104832965893 1 0
0.998742587132283 0.902064847812777 1 1
0.983902190675185 0.888296230116588 1 1
0.813874606550902 0.731784709192978 1 1
0.915554705463683 0.825452402544446 1 1
0.34800350595769 0.325938724077834 1 0
1.09017617636828 1.01697595565067 1 1
0.830054832987301 0.741108182860696 1 1
0.699853800857263 0.677640667532532 1 1
1.07563392792146 0.975123535795115 1 1
0.458246633207642 0.412907247280777 1 1
1.08892853879171 0.969445873303247 1 1
0.267645521954798 0.24844508447357 1 0
0.199079298376863 0.1916182143994 0 0
0.891166902308757 0.784263375348844 1 1
0.638437425604046 0.558955066772223 1 1
0.523739371008618 0.474323418882091 1 1
0.405593762356169 0.363248631921859 1 1
0.245214119015231 0.207562994759809 1 0
0.873982758946857 0.778260623020458 1 1
0.693600820267507 0.665505717492626 1 1
0.611708895454467 0.569377709586641 1 1
0.571735734291087 0.491922763488373 1 1
0.56201942272031 0.524605643944727 1 1
0.782150502635502 0.701888603615976 1 1
1.1406086670115 1.04768847910815 1 1
0.538679878181788 0.485145120603368 1 1
0.784976227932781 0.705562793369038 1 1
1.02090839803702 0.93050389308308 1 1
1.32255445865177 1.20664559518064 1 1
0.73085228323115 0.647396735456454 1 1
0.925201422604156 0.84812152940908 1 1
0.787542038840856 0.715262280525156 1 1
1.05533257815813 0.973349229253215 1 1
0.527511286466285 0.468687907959763 1 1
0.774879145713998 0.724847189499454 1 1
0.666571551554864 0.566901205393622 1 1
0.416020121194997 0.330602891636506 1 1
0.432240784694885 0.379545703037056 1 1
0.35085230005535 0.321738244366034 1 1
0.601848741928404 0.542767498326917 1 1
0.641515796661388 0.579339057825784 1 1
0.592807367732413 0.544486539882995 1 1
0.884269658514892 0.787817359466406 1 1
0.815257377639271 0.690707501157446 1 1
0.841632862664206 0.792463151602451 1 1
0.91716496585195 0.824784191935838 1 1
0.997052815044057 0.879072638180813 1 1
1.0344285890676 0.906853238674159 1 1
0.645205911490659 0.596485481981553 1 1
0.587428956864222 0.563818647515552 1 1
1.28521337358765 1.15121642295213 1 1
1.03978011107667 0.922112173971735 1 1
0.735802739982076 0.670496505486889 1 1
0.762582823493429 0.680537362472146 1 1
0.800124432143094 0.719948581836695 1 1
0.891934477981665 0.837850327658347 1 1
0.623752626971416 0.551058638566906 1 1
0.588743436122948 0.508942314690406 1 1
0.505845328234444 0.438570640428486 1 1
0.383385949609547 0.369526305381385 1 1
0.777344081016777 0.708394306482243 1 1
1.00939125483504 0.913815965856764 1 1
0.757183726247552 0.73108949300307 1 1
0.737310537973099 0.670662973730995 1 1
0.405451616953441 0.365051098446296 1 1
0.405517520263746 0.390585512226065 1 1
1.29403798354829 1.19178208741363 1 1
0.822242934603355 0.741853002679943 1 1
0.754009592274438 0.684920335767192 1 1
0.850694983932186 0.769050725516281 1 1
1.0688126148648 0.956961514183264 1 1
1.1180860593517 1.02123354687807 1 1
0.822118307319445 0.776805022510911 1 1
0.572306268040022 0.54269541184611 1 1
0.880132942477228 0.831180600944561 1 1
0.424239047118992 0.40155052622354 1 1
0.725737746745187 0.670259602385879 1 1
0.763650734958404 0.676325419306727 1 1
0.530153605727582 0.487860760387022 1 1
0.503659420532743 0.457416929072529 1 1
0.509938586550112 0.45041993442495 1 1
1.03096521816187 0.860501669528922 1 1
0.644486401775834 0.593378496349734 1 1
1.07423722695872 0.948625645123135 1 1
0.703785435564899 0.634448782364115 1 1
0.545445954918274 0.487315785588278 1 1
0.653967076254012 0.599114478884193 1 1
0.343292616352767 0.308844078492893 1 0
0.962195079970337 0.905172041934035 1 1
0.789868385631695 0.716707974768963 1 1
0.794390201361108 0.71554407932129 1 1
0.852529294305911 0.764334384954475 1 1
0.875542227091029 0.776506208886987 1 1
1.03509687779928 0.938133239000202 1 1
0.346236183509654 0.337264796115806 1 1
0.731537517872923 0.624181600506055 1 1
1.11371761599814 0.996112656000333 1 1
0.768200413456761 0.708091791282478 1 1
1.0853912859782 1.00034320557312 1 1
0.744337995943503 0.691041458455775 1 1
0.799763205269991 0.738838492217966 1 1
0.807729581946566 0.719722717176803 1 1
0.862440662083042 0.757539030987251 1 1
1.17313930324001 1.06849364655287 1 1
0.737755975137457 0.690644000754062 1 1
0.636998575249249 0.596943559344445 1 1
0.373324023286782 0.322413966819428 1 0
0.460769469755556 0.401720657430234 1 1
0.515281720842001 0.476628769967976 1 1
0.674123511968784 0.625157281782788 1 1
0.743723785403058 0.675388733285018 1 1
0.98523164535258 0.901362234605809 1 1
0.93208753497689 0.834903198296545 1 1
0.218410935158448 0.208161525654934 0 0
0.610972995791048 0.550295762975102 1 1
0.777314524971079 0.654434022600678 1 1
0.698698503502786 0.636721342679008 1 1
1.17768424662347 1.05043102703816 1 1
0.840307173299945 0.775959557004416 1 1
0.467508048985968 0.352807554194177 1 1
0.465922851895208 0.410557965698504 1 1
0.892676735917433 0.793687758390884 1 1
0.86199979621521 0.79829789692535 1 1
0.630522094636374 0.560081036304348 1 1
0.585050194643181 0.519169202173325 1 1
0.572355774047505 0.52441274255242 1 1
0.32658030137995 0.280118831507585 0 0
0.52107667979081 0.466651662211289 1 1
1.22996699196926 1.05593624084675 1 1
0.693460517064694 0.612859772634997 1 1
1.20303120174246 1.10375317606446 1 1
0.541984110432834 0.495349562386198 1 1
0.858366537876636 0.747135560512998 1 1
1.0346454188395 0.926588828774745 1 1
0.701056707880353 0.618640983798362 1 1
0.7526237918525 0.671092143601154 1 1
0.935804513643191 0.822061677400788 1 1
0.93639406786709 0.842042939779757 1 1
0.522696840455369 0.469853977695308 1 1
0.638025661885407 0.572577239951936 1 1
0.604478644340187 0.534638903705276 1 1
0.393047165196777 0.352295955862126 1 1
1.02439656770663 0.890752739347562 1 1
0.792402458571998 0.786916635020258 1 1
0.798390758894512 0.716456084448339 1 1
0.524617304513014 0.472944529477442 1 1
1.09250946137303 0.964525509282398 1 1
1.01599577555693 0.927224328569485 1 1
0.168240070316691 0.159131972572523 0 0
0.811187917534067 0.733650430385848 1 1
0.956561416691567 0.839668503424888 1 1
0.784082807408966 0.694703894060439 1 1
1.20184281260998 1.08133166690209 1 1
0.59864697136379 0.570502773327533 1 1
0.891853350654389 0.84325396354492 1 1
0.849542390341946 0.771951763812997 1 1
0.663366176924227 0.582560349371635 1 1
0.495131098643149 0.472898978035339 1 1
0.876753225032445 0.782674337378914 1 1
0.771116579981735 0.687628954412597 1 1
0.70771031711248 0.697088472768748 1 1
0.619142634954249 0.547018342340874 1 1
0.419806353709095 0.359325729899077 1 1
0.708496566075589 0.629751161666081 1 1
1.18863541063578 1.08003969593677 1 1
0.71743535169031 0.645710895548038 1 1
0.898681153618351 0.822235216231163 1 1
0.725128441621189 0.665970321259099 1 1
0.823343591730904 0.739243069409681 1 1
0.463435820940248 0.44294575128591 1 1
0.693400684689073 0.615298402498009 1 1
0.739523770009986 0.672273590698861 1 1
1.08035253805754 0.942908717709569 1 1
0.855980624012924 0.787685822170711 1 1
0.789629671859643 0.735550380756107 1 1
0.534544995681595 0.474725614176392 1 1
0.459309467687996 0.406719248155529 1 1
0.240005447909629 0.202665968848369 0 0
0.96198666105327 0.903838314959325 1 1
0.585434535985212 0.529881233504691 1 1
0.579612853352764 0.494374592702243 1 1
1.13954291823077 1.02878293565345 1 1
0.961830165112299 0.850245620965617 1 1
0.577069365688954 0.492070074014794 1 1
1.17878933462716 1.06834900449442 1 1
1.13017505760543 1.00540208211831 1 1
0.957319819695438 0.850904243594087 1 1
0.533804908535784 0.442221716394819 1 1
0.912460708830376 0.821724053430008 1 1
0.952733071053253 0.870685062097075 1 1
0.791290069800254 0.715300388269246 1 1
1.23474938090771 1.13317422960058 1 1
0.540613325408532 0.4968019805489 1 1
0.6962985883963 0.616980475487163 1 1
0.818309568803192 0.719824507638656 1 1
1.50302395497017 1.33742052748559 0 1
0.737956363726731 0.658462780687246 1 1
0.647547658881828 0.56400726771068 1 1
1.00015753476696 0.912760916341233 1 1
0.389274455501055 0.343887357737342 1 1
0.657187995955411 0.594120428013819 1 1
0.446797403353457 0.395674001985127 1 1
0.512578137292525 0.46756808194265 1 1
1.17675132874235 1.04661208459623 1 1
0.448947390329659 0.386909685564949 1 1
0.53061764937238 0.451861590321972 1 1
0.990615404623338 0.881433541138918 1 1
0.822940714444744 0.724191654624582 1 1
0.866318407609707 0.786620397871215 1 1
0.859976950223588 0.781467110500705 1 1
0.903386456830807 0.793852363103836 1 1
0.608510357102324 0.561732220284688 1 1
0.48548599297841 0.438622447929293 1 1
0.720611265602722 0.678724754501661 1 1
0.854922964355255 0.750524565922068 1 1
0.498177128368328 0.462641381684542 1 1
0.454363640204989 0.429446346454014 1 1
0.476059484529522 0.440675017029422 1 1
1.22031777941371 1.11632826479477 1 1
0.844473476232705 0.779388126603682 1 1
0.716464955040379 0.68688407987551 1 1
0.842686719486382 0.823574203719282 1 1
0.872440463566697 0.776425760231877 1 1
0.929150989736772 0.83309589327053 1 1
0.517258994620781 0.43847505743299 1 1
0.290967008993113 0.240471183234047 0 0
0.171959368362164 0.147377428718667 0 0
0.640384045040114 0.59445527365299 1 1
0.501801414363272 0.449816379001552 1 1
0.834024992704548 0.764079062320934 1 1
0.48943545275729 0.448374620151142 1 1
0.686902769245966 0.607900469086218 1 1
0.57094391971686 0.535537256226453 1 1
1.06951421458338 0.946739392664636 1 1
0.88629184640752 0.807651134184627 1 1
1.1995354820005 1.09057320572786 1 1
1.16118138799199 1.03808253534976 1 1
1.09909539890086 1.01766989598378 1 1
1.16613198366219 1.03810928866282 1 1
0.901406686195346 0.769308717455291 1 1
0.685096768185595 0.610956768311986 1 1
0.85029822571732 0.78268086915549 1 1
0.694148094507773 0.639526014356651 1 1
0.902521988018634 0.836903934945311 1 1
1.13221629971594 1.0437955233652 1 1
0.631396842034577 0.58011461150586 1 1
0.793070092899179 0.741889833033946 1 1
0.717059002833496 0.623051342257587 1 1
0.868236625094325 0.768325022896817 1 1
0.869196291621287 0.781646258701812 1 1
0.860762141747625 0.783043192300491 1 1
1.07845766671979 0.950828324162247 1 1
0.517949555611433 0.468061940007511 1 1
0.710087933742025 0.685873352323972 1 1
0.942084722515835 0.860576142717178 1 1
0.666683818404789 0.640318932064076 1 1
0.554025873813714 0.472023483931779 1 1
0.584443492427847 0.523858721503766 1 1
0.794183650021932 0.698092758113959 1 1
0.371557837226907 0.325437999513143 1 0
1.12673729705891 0.991220801244809 1 1
0.377885093197227 0.33832769063361 1 0
0.754275481600279 0.686012373287591 1 1
0.747084627437034 0.704723749401552 1 1
0.994903533861226 0.889937210008906 1 1
0.958194705469382 0.866200340726403 1 1
0.361358873616128 0.321337650633253 1 0
0.970395291657287 0.882765042800125 1 1
0.632070643520307 0.565066623417956 1 1
0.960014525111738 0.86330043126428 1 1
0.63777102696166 0.575340084363163 1 1
0.40412226644666 0.366141808185166 1 1
0.666842905111817 0.606278722362468 1 1
0.629796312949881 0.547642538753912 1 1
0.713408139864433 0.632974973335411 1 1
0.669857014668429 0.625234322684628 1 1
0.730209211700291 0.606192904924333 1 1
0.859480733117367 0.746708828928247 1 1
0.91376333619238 0.821180419426371 1 1
0.974338969615741 0.887355041442859 1 1
0.816413447004881 0.747481057979494 1 1
1.30045086020123 1.17049926509634 1 1
0.896162159988676 0.810503186421579 1 1
0.914132992362501 0.802314859261663 1 1
0.95461209699005 0.8736931229745 1 1
0.957453687164108 0.86976210267026 1 1
1.1145487517894 0.997904148446993 1 1
0.514443686347488 0.493867981448332 1 1
0.649994557658609 0.608835585469199 1 1
1.05464828267347 0.92099115619076 1 1
0.569494490711162 0.568471136811273 1 1
0.783388659495409 0.706470654937082 1 1
0.87379965244847 0.796531678097712 1 1
0.659922567352624 0.605174493629177 1 1
1.0111468708566 0.91718481550166 1 1
1.09452990812545 0.941486460868227 1 1
1.13040715271028 1.02189648477884 1 1
0.922958489140218 0.837274835672491 1 1
1.09644458779884 1.00497588748774 1 1
0.596207966508025 0.567669710177611 1 1
0.959491222154504 0.852583409983698 1 1
0.510981106553609 0.425214037870764 1 1
0.836979002963088 0.756875408734063 1 1
0.547333872067732 0.489074916647801 1 1
0.426608228498856 0.385486907030488 1 1
1.09318443868815 0.988403763212975 1 1
1.10702734056828 0.996146677648219 1 1
0.898081955631058 0.834579271963925 1 1
0.828585939504005 0.769074155919664 1 1
0.369159268129373 0.337716175340547 1 1
0.656422215588233 0.586653333982659 1 1
0.755367186339924 0.681100724224695 1 1
0.768229931095819 0.680979367469681 1 1
1.14193344982424 1.0410029825515 1 1
0.878112289988768 0.775728690364647 1 1
0.263448034820275 0.240592245315191 0 0
1.33333728814551 1.1822442483799 1 1
0.709592931254608 0.634971986300744 1 1
0.319251731651473 0.287041673377107 1 1
0.886716791350682 0.790919411459019 1 1
0.814448595524831 0.743690476895209 1 1
1.50363968092503 1.37514831224604 0 1
0.720018979079837 0.656760372494978 1 1
0.856629272058818 0.781092560426928 1 1
0.941860238597245 0.848974760113992 1 1
1.12598394381383 1.0672702249887 1 1
0.614301567253273 0.555847452362722 1 1
1.20948079399296 1.06320772436385 1 1
0.230589022444438 0.208187107102583 0 0
0.586429631157746 0.53228065661814 1 1
0.909657453801176 0.857878285942612 1 1
0.540338166786404 0.522234722895942 1 1
1.00212258701127 0.900746201159549 1 1
0.601062246194491 0.539518650885634 1 1
1.00229623118394 0.985141186539776 1 1
0.560220905177992 0.50775772741482 1 1
1.02241639713613 0.921484048376334 1 1
0.639064211768414 0.544997176662066 1 1
0.846868667250217 0.742488327389964 1 1
0.800003557419944 0.708161727579823 1 1
1.0930275138135 0.966167854374171 1 1
0.998687649163938 0.951684918956073 1 1
0.715121358988601 0.625513167087925 1 1
0.614311179802357 0.54301773195683 1 1
1.27402958456429 1.16068707060716 1 1
0.763452946643087 0.661225099662875 1 1
1.10255627796614 0.999127344250787 1 1
0.751801757357426 0.678740554432936 1 1
0.722819616823827 0.67474688454965 1 1
0.912161693495284 0.835414756891089 1 1
0.13927933619933 0.110124845049495 0 0
0.728564174523276 0.639986657815978 1 1
1.0598564557391 0.980446810106215 1 1
0.253006082952778 0.194645201849993 1 0
0.61864391915416 0.577050543413871 1 1
1.27791088842441 1.17245767189809 1 1
0.277012300383865 0.245548219269455 0 0
0.549007357589199 0.502276663736977 1 1
0.628209852677203 0.548579120796731 1 1
1.05488141247973 0.93758064729185 1 1
0.796268000364968 0.70493601495726 1 1
0.584744512482924 0.45864975887454 1 1
0.891982781379846 0.769113391502845 1 1
0.773968412572741 0.685892475896493 1 1
0.647611763957065 0.586963669852105 1 1
1.09027414649895 0.973868278601943 1 1
0.945654090028893 0.855238838816999 1 1
0.518325410944195 0.493945251486838 1 1
0.67147161786256 0.612253976485852 1 1
0.955073718077663 0.858195334781125 1 1
0.597244016580319 0.55123027403285 1 1
0.622338020302497 0.538594067367359 1 1
0.882308021706338 0.786645180871737 1 1
0.699586606165445 0.631708733571881 1 1
1.31935568387158 1.18147289770523 1 1
1.06823656108805 0.986771696397793 1 1
0.466859151332085 0.434547979460049 1 1
0.766373858248938 0.684976570990694 1 1
0.897258432902491 0.833215405464781 1 1
0.265167259921005 0.229261191255798 1 1
0.882728916741843 0.857416658874835 1 1
0.925342987695196 0.858832547083873 1 1
1.02552460741505 0.940226551725904 1 1
0.562982326571879 0.512392435017588 1 1
0.540363085592814 0.494287464070901 1 1
1.00979160728505 0.906357835766958 1 1
0.870731381062125 0.724808298916648 1 1
1.04038875112798 0.964701851506391 1 1
0.826148675153438 0.817583934900029 1 1
0.534101866513184 0.470374169244167 1 1
0.70001756693881 0.633674660369069 1 1
1.37942092569905 1.26031889260664 1 1
0.868961780186104 0.733522705794624 1 1
0.952331946444075 0.810479851459593 1 1
0.902800409891695 0.812327075703721 1 1
0.556611145059072 0.513451540278012 1 1
0.93547544211609 0.80971434170024 1 1
1.07683347984483 0.982268879054681 1 1
0.44496223514728 0.403068785706294 1 1
1.43239039419205 1.32779553569397 1 1
1.27617194182162 1.22168811794477 1 1
0.436646096951767 0.365874038441185 1 1
0.45564465488262 0.437757313936039 1 1
1.01474684171635 0.882154094698916 1 1
1.04365874908812 0.965102386049262 1 1
1.06420380165336 0.958921125441737 1 1
0.787610455501162 0.715098666971596 1 1
0.77873458410112 0.714340293573992 1 1
0.47978990141184 0.439043285789624 1 1
0.824062439683183 0.748328352051719 1 1
0.669377593349284 0.628222204791022 1 1
0.661045524040483 0.58994950871692 1 1
0.724180885031124 0.674480506024035 1 1
1.04020925787355 0.901399305576136 1 1
0.712157294725658 0.63288488105355 1 1
0.842618277174557 0.818197353166709 1 1
0.350152699767491 0.342882918688805 1 1
0.0682709189232355 0.0728362816730622 0 0
1.02534220398528 0.901162175544202 1 1
0.295909784799531 0.267096948223467 1 0
0.636867971813748 0.584140583504711 1 1
0.969026747180107 0.865990025172525 1 1
1.04174609786787 0.931286612438154 1 1
0.922599287143341 0.822647701636049 1 1
0.9841566216787 0.870213802598091 1 1
0.512207164929823 0.447345949218083 1 1
0.665751578771295 0.612969450959483 1 1
0.821455456171863 0.754079806907316 1 1
0.531507162111487 0.47062709564184 1 1
0.84418274671876 0.802454503846303 1 1
0.274926470447889 0.243260862495186 1 0
1.50947986283366 1.33202945943975 0 1
0.848704175313809 0.77135809667995 1 1
0.890074776342796 0.779226620154619 1 1
0.737752421162854 0.654629052803409 1 1
0.519785692515547 0.473967826455521 1 1
0.472815394618079 0.432938961872901 1 1
1.29763331214801 1.15055578895072 1 1
1.1777224926264 1.08331068822326 1 1
0.828566169481038 0.702329308982427 1 1
0.731545730952732 0.625149303374494 1 1
0.620016704102149 0.509352030897019 1 1
0.477776317150208 0.410305254053448 1 1
0.313324107529939 0.273849916039349 1 1
0.888541182053771 0.86687722392247 1 1
0.996677675770683 0.880355219425894 1 1
0.832370396175228 0.730586661230132 1 1
0.892980300856017 0.783283414584595 1 1
0.59072130579601 0.520984128173427 1 1
1.06610295754547 0.939205317585918 1 1
0.748236300009612 0.690337733603587 1 1
0.747601488907037 0.688204093609888 1 1
1.39340818871077 1.25313140772351 0 1
1.1854606454685 1.07021648741082 1 1
0.764365990321886 0.82312799472429 1 1
0.646324518957332 0.602733337858206 1 1
0.950993611534218 0.858660304250448 1 1
0.588908652446896 0.533014964779473 1 1
0.490748063420688 0.454386065376063 1 1
0.688370655663355 0.62314880002832 1 1
1.2303682447162 1.0775431808446 1 1
0.55729003108189 0.505543776440608 1 1
0.604276015590227 0.54532031411631 1 1
0.851377000802982 0.757368102388753 1 1
0.743562538563389 0.679102708876786 1 1
0.760057676035135 0.660979112918466 1 1
0.782654284705332 0.723202856509764 1 1
1.21334344884164 1.09315260666288 1 1
1.01388688416907 0.933558316582576 1 1
0.869657140746722 0.79109112387317 1 1
0.818656590070315 0.726107456004901 1 1
0.854880727558538 0.76595224658835 1 1
0.552309609520974 0.510633809400608 1 1
0.722601020961548 0.64669754483723 1 1
0.872218089741832 0.793536653958621 1 1
0.812084779239569 0.704939065939311 1 1
0.728453615165525 0.659779863901553 1 1
0.788629529253946 0.684190937200034 1 1
1.00113420514435 0.947643919821715 1 1
0.863731655410475 0.77930403774474 1 1
0.552935257069585 0.485615968877406 1 1
0.904971673015273 0.831681567092598 1 1
1.0590446993581 0.971474057194793 1 1
1.15245238301676 1.0413548162405 1 1
0.809847721655159 0.75152948037233 1 1
0.831134614224546 0.753783547689497 1 1
0.602551212899234 0.538352961766578 1 1
0.85904247959845 0.796579023868692 1 1
0.883790235975084 0.781532960225044 1 1
1.33468787078375 1.19678883135804 1 1
0.844622015311655 0.763713526551049 1 1
0.833210283056824 0.791435016657643 1 1
0.874739191358 0.790928512381758 1 1
0.903450069876399 0.889261421435341 1 1
0.724178065040333 0.637707299561571 1 1
0.587656796420817 0.542676737349481 1 1
0.912390886670646 0.8079804326869 1 1
0.976147327786975 0.88909785159998 1 1
0.335395765798061 0.310723401831281 1 0
0.715841331028923 0.667583778343705 1 1
0.786450652491114 0.697525739939474 1 1
0.961477952185651 0.923688513287575 1 1
0.736327910455208 0.662152864059077 1 1
0.836420251848294 0.758109622193775 1 1
0.497106569754126 0.436608745080481 1 1
0.986988850990303 0.903615153453273 1 1
0.403642425252828 0.396933829076171 1 1
0.833552865802477 0.741699105407515 1 1
0.716103018765741 0.633747473512201 1 1
0.902266271760753 0.851806914835535 1 1
0.531399254467153 0.491409489799346 1 1
1.08427032899045 0.950283630306866 1 1
1.2293380457755 1.09297851307799 1 1
0.222358254944479 0.18546670206109 0 0
0.75490452798892 0.694094285232461 1 1
0.593447143841215 0.539177822073497 1 1
0.702148150722618 0.618027331724656 1 1
1.22011514202307 1.0750763089214 1 1
1.08238282757865 0.949005614953197 1 1
0.984750139723544 0.861987650135149 1 1
0.523933804189705 0.503891747007699 1 1
0.763387521845986 0.678207307737535 1 1
0.487942633464974 0.480128824283897 1 1
0.153335674647448 0.147429260582025 0 0
0.998565829405862 0.89595351408429 1 1
1.18674784705918 1.08354484512874 1 1
0.746117866126612 0.710724417523116 1 1
1.00471992554572 0.922799988683142 1 1
1.18530942030916 1.07432675427662 1 1
1.30013974555503 1.18423770476662 1 1
0.971102141870867 0.869957757420756 1 1
0.900180858254237 0.785613221999867 1 1
1.09433156457692 1.00578399526651 1 1
0.786863627342092 0.720549517503957 1 1
0.83095648477796 0.764308201315886 1 1
0.781448998922637 0.694731940358616 1 1
0.903683219472475 0.80280229099152 1 1
1.35738940652837 1.18355728314938 1 1
1.01221938044217 0.897377285325387 1 1
0.400875607206709 0.349562948512746 1 1
1.31485906231477 1.16062622196464 1 1
0.918560890458426 0.807911629261934 1 1
1.57080445135831 1.37610997578343 0 0
0.573291575416293 0.592367913693803 1 1
1.35530051343105 1.16728651342719 1 1
0.932428724213118 0.864128614552388 1 1
0.880059467424225 0.799725208975774 1 1
0.125511301056604 0.1116417805668 0 0
0.920361533655854 0.857469221868418 1 1
0.721340799167623 0.650365835592464 1 1
0.532512285635814 0.480979642633245 1 1
0.740651431795942 0.656289982273862 1 1
0.387399177926138 0.366868331625868 1 1
1.01593519299831 0.963011625545072 1 1
0.638577509238723 0.575799438154702 1 1
0.707223141168896 0.662136980727628 1 1
0.228412676011086 0.214260844910048 0 0
0.972767220531555 0.912412946920544 1 1
0.758796818084819 0.70254486889664 1 1
0.710593537034952 0.644945914560118 1 1
1.15210577858529 1.02200119780827 1 1
0.929782662659901 0.836025498203316 1 1
0.990517131270236 0.922758015356558 1 1
1.09354118852018 0.952842700802667 1 1
0.911635589208256 0.80674357178283 1 1
0.838342861320289 0.734559552028539 1 1
0.565929143876544 0.549285992628187 1 1
1.08935796211311 1.11395665455083 1 1
1.29265655948319 1.15771342944909 1 1
0.826452124627272 0.73153188561403 1 1
0.299071624520108 0.29035579283459 0 0
0.88471586227735 0.822844595222449 1 1
0.492106571913226 0.455338291512164 1 1
0.563395615271248 0.531418575690523 1 1
0.899312062869611 0.799257314604356 1 1
0.195909773035181 0.203632142353575 0 0
0.460248949086651 0.41597322263033 1 1
0.846690556209022 0.761234542107219 1 1
0.668976607624569 0.614332906404079 1 1
0.376925083866523 0.341441842861332 1 1
0.472809018355621 0.427647782779976 1 1
0.875181179589668 0.795905620838537 1 1
0.743010410399591 0.665223964311318 1 1
0.871288828892543 0.788917993955902 1 1
0.46658811922089 0.423086849623449 1 1
1.06018606887563 0.984529156874303 1 1
1.25097885515492 1.1407433664055 1 1
1.09728862085888 0.965094049817944 1 1
0.869256915213792 0.764316112398234 1 1
0.946299459717632 0.832820896414615 1 1
0.670874546730775 0.623669859538075 1 1
0.944835833628648 0.843826556446451 1 1
0.859427303163717 0.75979602504099 1 1
0.189925194591239 0.146097012329949 1 1
0.726770499698774 0.646328474791122 1 1
0.481074609712782 0.464685776675162 1 1
0.605744551546305 0.546791996268217 1 1
0.708405657645885 0.659193616397817 1 1
1.00844722034275 0.879455074299856 1 1
0.636851437140206 0.57147571939467 1 1
0.791819915893701 0.724171071944999 1 1
0.633476492980013 0.556886887274219 1 1
0.967302372815872 0.861475360866705 1 1
0.432496828363065 0.3101561062986 1 1
0.464910342941755 0.41074742399074 1 1
0.728130631882025 0.666312780388299 1 1
1.28196417810992 1.10396405082949 1 1
1.0511585223554 0.942659183465633 1 1
0.682445857470453 0.599820381296224 1 1
0.565051742351663 0.504747096706353 1 1
0.817979490120097 0.718374093845899 1 1
0.886958443925358 0.846646911184458 1 1
1.06840559833312 1.03649547869045 1 1
0.774060018836858 0.719932723248412 1 1
0.551547195455448 0.477513082626677 1 1
0.60764033015774 0.589261909043038 1 1
0.790194849768404 0.722159548298031 1 1
0.700174400937962 0.624537681567199 1 1
0.970568800222187 0.867322304042428 1 1
0.851916283229945 0.805438003370842 1 1
0.996112218684596 0.893647529774455 1 1
0.857797946909754 0.791106114987002 1 1
0.931109980521601 0.808477894817981 1 1
0.983348007900308 0.872579870006903 1 1
0.910605625749828 0.827426359862072 1 1
0.806436864603761 0.700231783646104 1 1
0.762747358577912 0.694422222465133 1 1
0.481953257538117 0.421142585720043 1 1
0.922726543482665 0.848191168457275 1 1
1.05765559745451 1.01097932959062 1 1
0.841432449995689 0.740609237628632 1 1
0.649929625247431 0.614917579868031 1 1
0.427750195086631 0.380854068984588 1 1
0.803774463633614 0.712270900923293 1 1
0.545252647414014 0.507023713145043 1 1
0.798906747074291 0.728954880594801 1 1
0.473849533734817 0.40864537429384 1 1
1.22662138051747 1.18101637162865 1 1
0.812013748206181 0.773064295418679 1 1
0.677075070005198 0.622935564968437 1 1
0.53329384192317 0.479001615975079 1 1
0.869667008860948 0.791057846875069 1 1
0.596496557056514 0.534983889585789 1 1
0.639333234785866 0.598922378737106 1 1
0.402791693431721 0.410416849214574 1 1
1.43912001452232 1.30522856192034 0 0
1.07521689279425 0.969455268075897 1 1
0.734138801496494 0.639402293459976 1 1
1.08405290948903 1.00426690053443 1 1
0.355752380425156 0.321301212631028 1 1
0.396194348774072 0.3493400232491 1 1
0.840767227498579 0.7442460435547 1 1
0.805828783370423 0.734888669567554 1 1
1.32332357924458 1.19953673267519 1 1
0.639797770031179 0.577690323196358 1 1
0.706635011913781 0.642576841164423 1 1
0.338190246270794 0.303989274036207 1 0
0.734720500443354 0.649635047152671 1 1
1.16397842492332 1.03684820549741 1 1
0.806136148822977 0.710720941094256 1 1
1.1636772195089 1.03383553552923 1 1
0.951620158094284 0.852701730964925 1 1
0.883420431242125 0.801496050953228 1 1
1.13700321974116 1.00388078877379 1 1
0.948981794711907 0.830793012161245 1 1
1.05372862480876 0.958430669742444 1 1
0.708511831841763 0.642881302411386 1 1
0.847622632193397 0.762064487601514 1 1
0.84952000800999 0.819393873807403 1 1
0.622491557043906 0.572783694661781 1 1
0.612839405280637 0.566667245507842 1 1
0.636692400987038 0.576046075393824 1 1
0.654465645521352 0.622724977484534 1 1
0.498018588437701 0.44092277236272 1 1
0.704744529949295 0.608584931339803 1 1
0.704007027127118 0.645861292648121 1 1
0.456858401502149 0.399155419234196 1 1
0.532399540979082 0.512164168632277 1 1
0.962320273296132 0.880311902026395 1 1
1.01030123319108 0.89393705671792 1 1
0.69076034526819 0.629124584849116 1 1
0.921880512865633 0.845518375141861 1 1
0.424426670386954 0.351983366461569 1 1
0.534584351026286 0.493944977630924 1 1
0.319948852904903 0.300602756027619 0 0
1.04197945766893 0.9404843946109 1 1
0.811327292431522 0.740609597220848 1 1
0.752565231595482 0.700955577685558 1 1
0.35613957777095 0.335789465495696 1 0
0.435227628824498 0.411497259137369 1 1
0.458557527998402 0.401901357320019 1 1
0.51790418148642 0.457253638423246 1 1
0.757689883359913 0.711625357030106 1 1
0.913563787090915 0.832160128648247 1 1
0.388375514286964 0.330054460220716 1 0
0.469166735742845 0.409066164605762 1 1
0.654209165815489 0.580273762332092 1 1
1.32934044997096 1.15687086672719 1 1
0.897436231588813 0.807683324497736 1 1
0.812682134675828 0.749670935842823 1 1
0.786579928864431 0.637298115893767 1 1
1.0944787653777 0.970368944463896 1 1
1.00671625384838 0.871609940866789 1 1
0.6569612243533 0.598347166007904 1 1
0.78410655933305 0.758304738045357 1 1
1.38003904711082 1.23788448127827 0 1
0.656712004864285 0.607094762590682 1 1
0.708717510676966 0.644795495684548 1 1
0.675292184034044 0.595147086165388 1 1
0.911594562591045 0.83498321480159 1 1
0.872365174431566 0.848644173351472 1 1
0.685906413573568 0.616872651890364 1 1
0.749306620415499 0.679689558073552 1 1
0.765706311218595 0.705995446018758 1 1
0.370112854084558 0.357673550588573 1 1
0.383864929622388 0.33536899608189 1 1
1.2972984722495 1.18649790208229 1 1
0.632205330228918 0.590867318317355 1 1
1.2251120481396 1.10247261658591 1 1
0.993601770068461 0.883645659070483 1 1
1.29896358609957 1.16068179999269 1 1
1.28163939820688 1.14811784034436 1 1
1.20336147541576 1.04669995791741 1 1
0.745775367998809 0.736230363943868 1 1
0.651237882404547 0.571810199582119 1 1
0.766971050831255 0.699074329146459 1 1
0.702910144698581 0.640149383970405 1 1
1.11164482840015 0.977675024600718 1 1
0.288196230532537 0.261454118259299 0 0
1.53970733715802 1.3270342498845 0 1
0.746680121862633 0.660594308776759 1 1
0.771540806924284 0.692850211910795 1 1
0.320871112258085 0.284750318232128 1 0
0.423831532653738 0.391541248335059 1 1
0.752101638543973 0.674916003800546 1 1
0.990458455378484 0.905850661511088 1 1
1.25619167010446 1.1367425622753 1 1
0.921449481736902 0.87261823067645 1 1
0.71487564508424 0.656459578349904 1 1
0.336511818558224 0.301994786989042 1 0
0.896197383248971 0.782058750130943 1 1
0.918063290916784 0.814801117585881 1 1
0.788338844554957 0.701379414127221 1 1
0.658880383045418 0.614948568111193 1 1
0.773184179584349 0.719090209168987 1 1
0.701403890712065 0.612059900268436 1 1
0.938311469880268 0.851991592353548 1 1
0.841861920798492 0.756073924398188 1 1
0.57165839507776 0.52100644745387 1 1
1.14192246714676 1.04946960336295 1 1
0.266826744534613 0.220773538544773 0 0
0.88927916483729 0.788221611653482 1 1
0.837702512264673 0.740057444813286 1 1
0.675338764569141 0.600976498856296 1 1
0.319015170130455 0.314262023340501 1 1
0.224522670367626 0.186029926598318 0 0
0.846935948025982 0.786220556178777 1 1
0.889248956934618 0.82064303323491 1 1
0.766927226858402 0.686279895270871 1 1
0.535863763647702 0.455180837580899 1 1
0.733534306282581 0.670095897494075 1 1
0.735807524815637 0.634781641599638 1 1
0.462361316795375 0.402024902676355 1 1
0.952149751107627 0.843479453165645 1 1
0.850603436973562 0.745912048241649 1 1
1.12125190400839 1.03818062200924 1 1
0.490761069804068 0.453366865366709 1 1
0.74846352384637 0.689212588571058 1 1
1.279393472269 1.13827644748334 1 1
-0.0355075988581705 -0.038613955188245 0 0
0.602528522656484 0.554437828403554 1 1
0.624166205702365 0.5658944164991 1 1
0.6595224737955 0.592456583113727 1 1
0.668733369193635 0.611127337522727 1 1
0.558218947552816 0.542550888173767 1 1
0.63338915643065 0.562364722864659 1 1
0.562852613538074 0.51002914146569 1 1
0.197029843677121 0.204156103296352 0 0
0.740819975247519 0.669426014079146 1 1
1.13858811367485 1.01384394930041 1 1
0.55255654577312 0.510532879907596 1 1
1.23207370939955 1.15547470859176 1 1
0.770161515655264 0.672576385154518 1 1
0.709060911254531 0.660592940723823 1 1
0.894634585901598 0.834090259156798 1 1
0.674905455803008 0.621182233468607 1 1
0.689601075831985 0.650609828021809 1 1
0.748847180085231 0.70605635809589 1 1
0.599104186956118 0.558383194424721 1 1
0.712675661961419 0.664961685801402 1 1
0.525049521587756 0.524100542796213 1 1
0.616453170706925 0.597556569875465 1 1
0.360547763056355 0.319319131391537 1 0
0.962233071425418 0.862652713070137 1 1
1.08366199794986 1.00440101391411 1 1
0.774976199773458 0.75634642047029 1 1
0.58851081858179 0.538267271935339 1 1
1.01416884950399 0.937018024175241 1 1
0.856220744190645 0.773997935589849 1 1
0.479325032673315 0.438117698302103 1 1
0.530708826792388 0.487604736438325 1 1
0.362804823010713 0.336585283143464 1 0
0.944279448759009 0.849620656565115 1 1
0.461874338864845 0.424769878762502 1 1
1.01109175353844 0.934940162549464 1 1
0.564024096385708 0.519237081098812 1 1
0.316686350729693 0.28380591783112 1 0
1.37221915555376 1.21540115138982 0 1
0.845605809700668 0.778751810606681 1 1
0.615188098239595 0.551972820350034 1 1
1.09989489719444 1.01231280899549 1 1
0.996610584874898 0.886267539470259 1 1
0.311489024070642 0.280853700017799 1 0
0.798741036354929 0.747196747842893 1 1
0.598112317211398 0.540072600508357 1 1
0.619189557114947 0.549896200073587 1 1
0.767917132951081 0.698198852262432 1 1
0.848776447917753 0.78965542698187 1 1
0.769834547251 0.704490433462193 1 1
0.774237920829897 0.698731922748282 1 1
0.708160308201861 0.629486834126186 1 1
0.519530188395848 0.459125020492231 1 1
0.54267581473797 0.505525472832863 1 1
0.767873908321366 0.673314507958794 1 1
0.902653110518834 0.822364541105223 1 1
1.05016817766225 0.946664542449769 1 1
0.76696103700739 0.692372973243989 1 1
1.0908831164462 0.986866075256469 1 1
0.644510558674395 0.588064082739108 1 1
0.950910736673717 0.858626596469792 1 1
0.962062598029831 0.843787928071077 1 1
1.02716713075748 0.930037228813597 1 1
1.04066695096414 0.960649609263385 1 1
0.781352509372972 0.735864390046079 1 1
0.885460321811355 0.794615508329534 1 1
1.07386161815577 0.981829830573093 1 1
0.620932258070975 0.575944038287144 1 1
0.440610714472492 0.390661909794577 1 1
0.791704291438905 0.699264074632678 1 1
0.710801958251356 0.653005292082765 1 1
0.908295566960076 0.818081666582096 1 1
0.834580516532609 0.761681595735733 1 1
0.626161530447704 0.539189924850906 1 1
0.71189366341695 0.632674210653264 1 1
0.864417996091677 0.79093563278994 1 1
0.943716533660674 0.846790670388977 1 1
0.769315680461806 0.690758104805018 1 1
0.457103242764975 0.402263034412511 1 1
0.702138815779964 0.649547329647916 1 1
1.16244845365659 1.03291472762808 1 1
0.862388914540317 0.782012047544668 1 1
0.782250798946991 0.736326976334301 1 1
1.12603583154113 1.01924113816277 1 1
0.780304464463764 0.722582903004084 1 1
0.821590123124555 0.740775109897228 1 1
0.698436677484739 0.667356233316233 1 1
0.463451120873064 0.419568744546298 1 1
0.583562964128641 0.539972182450289 1 1
0.555957011968533 0.506776190885865 1 1
0.769892406391128 0.687023710034011 1 1
0.519849770483327 0.462292440925151 1 1
0.829019813898127 0.780230583366913 1 1
0.823229001735646 0.746186624642417 1 1
0.842110642592993 0.76031891321269 1 1
0.681483172680291 0.640293515665866 1 1
0.639940311681268 0.588705902282737 1 1
0.608026608010211 0.54373736097954 1 1
1.22605080296552 1.13135840935513 1 1
1.16561733225747 1.06189009929588 1 1
0.954366252534116 0.841740945577482 1 1
0.972166595985649 0.865592463124509 1 1
0.582836047023511 0.522421023436763 1 1
0.429330177784406 0.41977271335702 1 1
0.810012355725999 0.720935323969254 1 1
0.686680498002485 0.607782704758055 1 1
0.803535751049632 0.741634271926024 1 1
0.690479357515263 0.62891134238965 1 1
1.09433987139132 0.968809274401266 1 1
0.887158798906951 0.777752112226723 1 1
0.935206614788355 0.863832927164811 1 1
0.791660501813679 0.661517190223328 1 1
0.994335647263252 0.935259768992568 1 1
0.561797314216856 0.500775394219202 1 1
1.25509608694405 1.12220806005034 1 1
0.883776475841482 0.811038427441844 1 1
0.820581847177488 0.703189530129275 1 1
0.410789283612011 0.374279889611039 1 1
0.932588673777688 0.818812661218898 1 1
0.498616144237031 0.47119621829224 1 1
1.20306316250438 1.07018323951913 1 1
1.04075129356361 0.878099218282821 1 1
0.348154649616753 0.315989750238866 1 0
1.30998432980491 1.21003229914695 1 1
1.07617865919995 0.930874689289424 1 1
0.395917987725761 0.376135203071647 1 1
0.568146409791124 0.504383481672781 1 1
1.02749647696629 0.93528060567566 1 1
0.67325765612282 0.594398659757487 1 1
0.94647151941339 0.865518328543435 1 1
0.511298174452762 0.432261259097035 1 1
0.695720859603642 0.626089669313805 1 1
0.724574887586087 0.659111950304855 1 1
0.717257997406016 0.65849668892858 1 1
0.837955370429596 0.781446082247875 1 1
1.1852879908347 1.08659824937615 1 1
1.07708521077 0.947100766424629 1 1
0.704381338961142 0.625320416425133 1 1
0.726393141571384 0.631623145949191 1 1
0.637197808124645 0.577829537915596 1 1
0.376390685884204 0.35002849846202 1 1
0.957439056849386 0.894554430433357 1 1
0.373790901501397 0.358755621278671 1 1
0.991042875567128 0.934201091426166 1 1
0.810994998876421 0.749079275285866 1 1
0.734335074232169 0.676025237269509 1 1
0.826115441927118 0.767939703104327 1 1
0.658851395636318 0.588309442501016 1 1
0.998213426830209 0.918723352149656 1 1
0.945329101931295 0.862706853445947 1 1
0.956193508838575 0.842397062392953 1 1
1.18965323248252 1.0235035151873 1 1
0.6560711513226 0.567971970452769 1 1
0.817273675904761 0.732373755177672 1 1
0.95657057736682 0.879901674926069 1 1
0.841875456792526 0.76203563423227 1 1
0.488594484942711 0.416311100358724 1 1
0.665130281343171 0.573942923060883 1 1
0.784987461573881 0.707704818707769 1 1
0.80835052393102 0.731772065303209 1 1
0.739399018755873 0.669874569474496 1 1
0.759508058082218 0.642511443350448 1 1
0.733062823347506 0.675009346970803 1 1
0.836150862363134 0.757232555540508 1 1
1.15906500795816 1.0417015633905 1 1
