# Supplementary material for: Bias caused by sampling error in meta-analysis with small sample sizes
Source: PLoS One. 2018 Sep 13;13(9):e0204056. doi: 10.1371/journal.pone.0204056 (PMC6136825; doi:10.1371/journal.pone.0204056)
Supplement: S4 File — (ZIP) [file pone.0204056.s004.zip › results N = 10 theta = 0.8 tau = 0 sz = 50-100.txt]

"cohen.dl.theta" "hedges.dl.theta" "cohen.dl.cp" "hedges.dl.cp"
0.916689206595422 0.907828858967509 1 1
0.779396273715773 0.771196762596304 1 1
0.901832588733612 0.892015351993233 1 1
0.796372568328545 0.788565869110193 1 1
0.827924029241532 0.820121546362 1 1
0.76284148465882 0.755509990278743 1 1
0.819444216419074 0.810884808994618 1 1
0.88802227430681 0.878644908337734 1 1
0.798681976520186 0.790076745503733 1 1
0.947886132640533 0.938818458135615 0 1
0.891156524258433 0.882881892411513 1 1
0.796797420301489 0.78961202250819 1 1
0.723112211943409 0.715632724937579 1 1
0.782899046850297 0.774848863433886 1 1
0.858935529495304 0.850517381893607 1 1
0.74634132694748 0.738624365221677 1 1
0.896566969710189 0.888395612257659 1 1
0.760205539047618 0.752588306678542 1 1
0.771424926139983 0.764601598622408 1 1
0.844675199308746 0.836658247349332 1 1
0.827701674220951 0.819149985246461 1 1
0.831851082421658 0.824347433366944 1 1
0.719191134506825 0.71229270008722 1 1
0.728114071382719 0.720925401535755 1 1
0.821736431467429 0.813163435293318 1 1
0.814657560614778 0.805902220342721 1 1
0.763955521665083 0.757393370245973 1 1
0.763872138135795 0.755972177009055 1 1
0.677769051735355 0.670615974778516 1 1
0.853128717671063 0.843127330535825 1 1
0.916037161926146 0.905890475477247 1 1
0.863120365030205 0.853593093541011 1 1
0.816799682893337 0.808553279172964 1 1
0.706255804587063 0.697891718055491 1 1
0.811523588077093 0.803795345480025 1 1
0.762714999770959 0.755868942834661 1 1
0.87434107670079 0.866306052090727 1 1
0.722215146504287 0.715054675318922 1 1
0.813995429189829 0.805328162309289 1 1
0.766393631246002 0.758249274878567 1 1
0.717091370215737 0.710596881320163 1 1
0.684455318663681 0.676343558668545 1 1
0.871435639557637 0.862949291219504 1 1
0.985647040438788 0.975391800921207 0 0
1.01004187309817 0.998826961566029 0 0
0.709027535580117 0.701520488587736 1 1
0.822972772734848 0.815214845085805 1 1
0.838670553182328 0.82887153519783 1 1
0.695421329258117 0.688315771710382 1 1
0.910985670014738 0.902606678880171 1 1
0.800117614793575 0.792900657611311 1 1
0.840570449764413 0.831718772672246 1 1
1.00660908342923 0.99606121865009 0 0
0.77590807271115 0.769152990459969 1 1
0.720257548241458 0.713699775325034 1 1
0.67185268139879 0.665253573085737 1 1
0.808017207131818 0.799519515594371 1 1
0.868274867022712 0.858233193344103 1 1
0.713111231383651 0.705943904711975 1 1
0.848877591888367 0.840631158238279 1 1
0.780643727098369 0.773431810764627 1 1
0.625326099282531 0.619205287114227 1 1
0.670021611465327 0.663143728335979 1 1
0.745057796977318 0.737737802888871 1 1
0.802637504282743 0.794523479479534 1 1
0.840303126906888 0.832802248112078 1 1
0.800276547020197 0.792799353241098 1 1
0.81001306348693 0.802517377809664 1 1
0.776100406994061 0.76811218844828 1 1
0.679848028077098 0.672941468699434 1 1
0.851271302114883 0.842572049637406 1 1
0.861039928188785 0.852265211933185 1 1
0.876047708676636 0.866790589032873 1 1
0.812505646465481 0.804622258391019 1 1
0.758763436261933 0.750467646833107 1 1
0.758510265493314 0.750401610164155 1 1
0.822113307189929 0.813712715181112 1 1
0.867784826405599 0.859150540983782 1 1
0.753922299351917 0.746651700983928 1 1
0.773072787486141 0.765093312449026 1 1
0.744281831703714 0.737913455185962 1 1
0.630174346986437 0.623685170068882 1 1
0.73037003951026 0.722656945396854 1 1
0.705635943466549 0.69859574482003 1 1
0.818957032864252 0.811621752797489 1 1
0.919203686368749 0.911180353295426 1 1
0.626001136880297 0.620082130032744 0 0
0.806564800587131 0.799338386554477 1 1
0.836587657910422 0.827916135027004 1 1
0.789613197274845 0.781602259346765 1 1
0.835789882562592 0.827813833492855 1 1
0.766286216520423 0.758105842181149 1 1
0.744884070701448 0.737246385524956 1 1
0.743408250011012 0.73654736546236 1 1
0.823922448612152 0.81595863936302 1 1
0.715330376410274 0.709274467300436 1 1
0.850874533028642 0.842555118244741 1 1
0.785163323044391 0.776314571129681 1 1
0.79976060587609 0.791709415323225 1 1
0.918201510358307 0.908759406400608 1 1
0.720788743707128 0.713351387382657 1 1
0.794446424398072 0.786126914426354 1 1
0.837877741774776 0.828391005137537 1 1
0.787144870690735 0.778969672777689 1 1
0.77073394459632 0.76240337395086 1 1
0.960880109351396 0.952108877477209 0 0
0.870344527658075 0.860462063418944 1 1
0.617956901767705 0.611626480187976 0 0
0.812322520165336 0.80377400831882 1 1
0.811735812578591 0.803233785494118 1 1
0.757869638504017 0.750763343597369 1 1
0.819873482627166 0.812340449058162 1 1
0.678079270194518 0.670812488002287 1 1
0.866986976312652 0.858514370467828 1 1
0.740450742101545 0.734122375471245 1 1
0.979994004663899 0.970153902912735 0 0
0.862636717268306 0.854579206368016 1 1
0.776015888501433 0.76848260175637 1 1
0.721287855371549 0.714180489835181 1 1
0.854116658499313 0.844973411054756 1 1
0.870286417648835 0.861925224713638 1 1
0.623825568478511 0.616374064146239 0 0
0.854714511596788 0.846411763566591 1 1
0.820819547613386 0.812595718029492 1 1
0.886329503273226 0.876511798759937 1 1
0.794326591630496 0.78580131220653 1 1
0.80091018505062 0.794025331935337 1 1
0.779741342065732 0.77179937526594 1 1
0.796631448209579 0.788495951653793 1 1
0.846200067019476 0.838472857533575 1 1
0.844480095649938 0.836289088018533 1 1
0.695419852205951 0.689019576089184 1 1
0.729419825558631 0.722117383689817 1 1
0.75546542620664 0.746730225172847 1 1
0.79706629562989 0.788311004021517 1 1
0.817773335437264 0.80811217762864 1 1
0.927592333940437 0.917304171014007 1 1
0.841648696280212 0.833652429902517 1 1
0.733646807009595 0.725878383207555 1 1
0.720706511400697 0.713846163885572 1 1
0.806977640586646 0.799716571489973 1 1
0.880854440470064 0.872149166565775 1 1
0.896182094623275 0.888061262507822 1 1
0.845123832984058 0.836742783921306 1 1
0.595693440330625 0.590075699438625 0 0
0.839786692423979 0.830673982468869 1 1
0.769713996291722 0.762493213716636 1 1
0.828940271933358 0.820137711660306 1 1
0.730846128562913 0.723553296974052 1 1
0.826677728888037 0.819004106464415 1 1
0.69367754136191 0.686611390448608 1 1
0.768276179901984 0.761113733203468 1 1
1.01912974623524 1.00659748495509 0 0
0.692479216960737 0.684675218041786 1 1
0.674854283879293 0.668280320844374 1 1
0.856737905168737 0.847617339976862 1 1
0.720226809450257 0.712712650538363 1 1
0.932204732326803 0.923080783719509 1 1
0.733087218478634 0.726633095668187 1 1
0.872204546550039 0.863586636413372 1 1
0.887495053745276 0.879169876983794 1 1
0.866642861401719 0.857607076832532 1 1
0.760675234014735 0.753470923022072 1 1
0.787121840334196 0.778980701897051 1 1
0.936418299991243 0.926488722851219 1 1
0.806994935361545 0.798957377680435 1 1
0.717250459407855 0.710577259396123 1 1
0.738868501671889 0.73198351340552 1 1
0.967193989525049 0.957629017202205 0 1
0.726440165397092 0.717288783634898 1 1
0.821688308453294 0.812724586174253 1 1
0.831634300525069 0.821995179092668 1 1
0.849877805952965 0.842076418250914 1 1
0.836651295994765 0.828376660324059 1 1
0.834320752431067 0.826047752663343 1 1
0.619049160011721 0.612172721252464 1 1
0.928415649332933 0.918815520889377 1 1
0.82122832635529 0.812905651601382 1 1
0.858529940105095 0.849745871907227 1 1
0.646103187154546 0.639296423825559 0 0
0.905439114174924 0.896331292603541 1 1
0.876319104532937 0.867162381818231 1 1
0.738874611010158 0.731957295055349 1 1
0.796792891089403 0.788607148938533 1 1
0.686728504622513 0.67991240239953 1 1
0.717733247276023 0.710708673145845 1 1
0.835090216456267 0.826774011604799 1 1
0.792177094820838 0.784275872090975 1 1
0.731150767175476 0.724178384788085 1 1
0.790912464946975 0.78350628929066 1 1
0.636184531436229 0.628761224705029 1 0
0.887404783350794 0.878585181019283 1 1
0.723500237636372 0.716049849612349 1 1
0.837517902409025 0.829929666092247 1 1
0.643337619694269 0.637098065137826 0 0
0.79637495869895 0.788936828404757 1 1
0.861248043651302 0.851626864329421 1 1
0.679959165229415 0.672929119973256 1 1
0.770165312849531 0.762197054415562 1 1
0.884731886678598 0.875960642669729 1 1
0.790882231592211 0.782180091977091 1 1
0.713527521045391 0.70586208982024 1 1
0.936274157834039 0.926298230871889 1 1
0.867094821445318 0.858844323891065 1 1
0.816132020218279 0.808298758711134 1 1
0.695549883055358 0.688940464265363 1 1
0.82821616647045 0.820399462296999 1 1
0.782402991709963 0.77416721301811 1 1
0.720634142395299 0.711817916903222 1 1
0.829536809851355 0.822066711354006 1 1
0.978487279546684 0.969663748603432 0 0
0.757303046818265 0.748251697278689 1 1
0.848738250837898 0.84004640836157 1 1
0.765098534242668 0.757504611435055 1 1
0.842591017316817 0.83408371369795 1 1
0.847985587920237 0.840669793132363 1 1
0.850090682659315 0.842289979779699 1 1
0.822926021691228 0.814383389896398 1 1
0.800026425988932 0.792260259368622 1 1
0.741432934765882 0.733898776310766 1 1
0.882350658249809 0.873682049454173 1 1
0.831578346482361 0.822952536673846 1 1
1.00807280220066 0.997839785116331 0 0
0.818544679972274 0.809348504849183 1 1
0.790128858751334 0.782013528431883 1 1
0.872827701954468 0.863728923218217 1 1
0.782404927938008 0.775036042079178 1 1
0.80211453773591 0.794319317741352 1 1
0.766837134064655 0.759865623318712 1 1
0.773568908264697 0.765369855564457 1 1
0.649071992768494 0.642834696588634 0 0
0.977162553061354 0.968207869622762 0 0
0.915738004435669 0.905832349115029 1 1
0.808166877737377 0.800567638450181 1 1
0.868531062972863 0.85997612610308 1 1
0.668784287826111 0.662214869299704 1 1
0.828032583753157 0.820968472330409 1 1
0.873418437221811 0.864811577588392 1 1
0.883034209313725 0.874496382389235 1 1
0.73705702373218 0.72853743041891 1 1
0.818587710288729 0.810405289853292 1 1
0.770931788040998 0.763631071428801 1 1
0.742647907498948 0.734982051607438 1 1
0.629681468513931 0.622974267726579 0 0
0.729501117570408 0.722685238143286 1 1
0.781991453758465 0.773435031308512 1 1
0.753086239258121 0.746312000606763 1 1
0.769751042208196 0.761099123305815 1 1
0.826829728658515 0.818282579391994 1 1
0.787543423578918 0.778113769309871 1 1
0.92059456118957 0.910488404059562 1 1
0.674929906367513 0.668007710521025 1 1
0.91255245322366 0.90301345753137 1 1
0.828549201589591 0.820287094790553 1 1
0.724821678111507 0.717688608874064 1 1
0.907666210568731 0.898912953343248 1 1
0.90393671025306 0.894828079642036 1 1
0.876293663081583 0.868255617722554 1 1
0.783557763556008 0.776357604647388 1 1
0.74325850284558 0.736059233962297 1 1
0.957980975152879 0.949116994679965 1 1
0.798532644020085 0.791312797646908 1 1
0.79818069143899 0.790025836178738 1 1
0.951668133007554 0.942413243856072 1 1
0.797327740358101 0.789581916855098 1 1
0.838217291767821 0.82967518431019 1 1
0.855495934993558 0.846796891127789 1 1
0.844765320848436 0.83675430340657 1 1
0.761992213102262 0.753710241037417 1 1
0.967360114282813 0.958303200753172 0 0
0.765689006087969 0.757822240575885 1 1
0.766534175327889 0.759429040639052 1 1
0.716066536788413 0.708554110494543 1 1
0.781128922960157 0.773054433809845 1 1
0.749428449843846 0.741747778403466 1 1
0.783210967253889 0.775827419543221 1 1
0.771737548173945 0.764424518288134 1 1
0.781286417250007 0.774298561364849 1 1
0.850164167611531 0.841833317766463 1 1
0.789681784143301 0.782553317556703 1 1
0.841639778600611 0.832190053598242 1 1
0.808168635832041 0.801146275910456 1 1
0.70335519616243 0.696257063538189 1 1
0.758708788672171 0.75185958721437 1 1
0.854528633700908 0.845725396050408 1 1
0.82625216925129 0.818295148201626 1 1
0.803700563427245 0.795795446244247 1 1
0.773702720821622 0.765805600375777 1 1
0.654447087953003 0.647363090913792 1 1
0.88906601589223 0.880287736703707 1 1
0.753710464648085 0.747025149926227 1 1
0.888341347795742 0.879688786235774 1 1
0.833565449954301 0.824759329632383 1 1
0.80982246199924 0.80151142649596 1 1
0.748322888384568 0.740503667698665 1 1
0.852648322013532 0.843499730201912 1 1
0.754661598006219 0.746969688728998 1 1
0.745441799632564 0.738616189148114 1 1
0.828041532249301 0.820465292094876 1 1
0.77168514205467 0.764359519711861 1 1
0.716067632300542 0.708636300057721 1 1
0.745012905504133 0.736253677213317 1 1
0.812092878925411 0.804855263553675 1 1
0.853911675367615 0.84522085720884 1 1
0.86013263901908 0.850962539217192 1 1
0.828034931504899 0.820357942465048 1 1
0.78608880585555 0.777963971269516 1 1
0.710213747491498 0.702956083970706 1 1
0.861146453095644 0.851829628989569 1 1
0.776135383345956 0.768778820682699 1 1
0.936766345669875 0.928500207880653 1 1
0.79447268449019 0.785813138150098 1 1
0.813901219068183 0.80601461847508 1 1
0.580088542142331 0.574549582367115 0 0
0.864760889104774 0.855808986210441 1 1
0.967689000887442 0.958656470501557 0 0
0.956201450849855 0.946192786063133 1 1
0.741356789994996 0.733612501317234 1 1
0.788410536864413 0.779381715469441 1 1
0.679371969593454 0.672430538428978 1 1
0.81603531184738 0.807628758262577 1 1
0.855349781471345 0.846884426637379 1 1
0.714516528502706 0.707375960777708 1 1
0.764596955446725 0.757298193271953 1 1
0.704443843043746 0.696547095158729 1 1
0.735903314695926 0.728891205715083 1 1
0.832529703153004 0.823867423117895 1 1
0.876939851800927 0.868328573328413 1 1
0.776612038800851 0.768174628234393 1 1
0.922951363451084 0.914097012230388 1 1
0.885611682596954 0.876440411796074 1 1
0.712016629706158 0.70403846791693 1 1
0.729429454527949 0.722467678197036 1 1
0.789984971364636 0.782583686123004 1 1
0.854217784638682 0.846107072317512 1 1
0.76703455980235 0.759852202575575 1 1
0.743247394003311 0.736245902287726 1 1
0.784493484451625 0.776936530230262 1 1
0.804429245304172 0.796213497000167 1 1
0.759429972058529 0.751904704963104 1 1
0.859237629836997 0.850074092787018 1 1
0.780007565608334 0.771907998074225 1 1
0.790672137209212 0.78259687131698 1 1
0.812064506865337 0.804592735254528 1 1
0.805453608571658 0.798068405128625 1 1
0.744489400496215 0.736338842780707 1 1
0.713032942638654 0.705915913178819 1 1
0.7597057518406 0.750898529520738 1 1
0.770354501850551 0.763307864124341 1 1
0.769262696670506 0.76193267019789 1 1
0.710405720845286 0.704052079770073 1 1
0.823092316740139 0.814410389364789 1 1
0.655163927256035 0.648962157087713 1 1
0.738973148931619 0.731513947041118 1 1
0.811668088957086 0.803059851096324 1 1
0.88495596878334 0.874824023677284 1 1
0.886093053221065 0.877486336446787 1 1
0.828942437564453 0.820125937949448 1 1
0.802105253977397 0.793853992205538 1 1
0.825840053924788 0.817343420189308 1 1
0.791232332101859 0.783704680162988 1 1
0.689485988262211 0.683100479644612 1 1
0.784906686789552 0.777270039561936 1 1
0.883251297207359 0.874043546283922 1 1
0.938282341753406 0.92877953039177 1 1
0.857934311307596 0.849252221869083 1 1
0.916482967439153 0.906960967740136 1 1
0.904068145670179 0.895430648790751 1 1
0.732313209838964 0.725471696761208 1 1
0.825699156001607 0.817571864012374 1 1
0.868824884540618 0.858915721006299 1 1
0.658948027862999 0.652399533417546 1 0
0.674240122931802 0.667492327612112 1 1
0.694992970527628 0.688656874769929 1 1
0.654844737182913 0.648200343727128 1 0
0.823791669358212 0.81630401557848 1 1
0.758102972289561 0.750502261957358 1 1
0.784035570529652 0.775355468940608 1 1
0.963409966792473 0.953059801988622 1 1
0.905508217308636 0.895718993566076 1 1
0.80487675088394 0.797779441340944 1 1
0.843495173596751 0.835518929082005 1 1
0.874571946422507 0.866570091608828 1 1
0.871397714822986 0.862483464804086 1 1
0.71212042068777 0.704719047210141 1 1
0.93610919840832 0.927382113696919 1 1
0.812775338047256 0.80494882923639 1 1
0.826066892883754 0.816937691579069 1 1
0.845267072485993 0.836247334734769 1 1
0.771128522452643 0.764361562256659 1 1
0.724631336806709 0.71748348643457 1 1
0.878926850087429 0.870608272198551 1 1
0.866533861203437 0.858126631278595 1 1
0.745641076181516 0.737476136255657 1 1
0.814262731799829 0.806491607136349 1 1
0.71552140259401 0.708326696558782 1 1
0.691718316346143 0.684174304698284 1 1
0.807834533953602 0.800032414845692 1 1
0.828168598217988 0.819469389936414 1 1
0.785154166162324 0.778169326416261 1 1
0.701153787178189 0.694300424995618 1 1
0.875484818649633 0.867029611544074 1 1
0.918219449685239 0.908770475951525 1 1
0.755760368178967 0.747517355171879 1 1
0.909901544090465 0.90039543615893 1 1
0.790172717370785 0.782565013919778 1 1
0.657611791667642 0.65116183399509 1 0
0.740382587236173 0.733640492032837 1 1
0.816663153197518 0.80858553762665 1 1
0.757744927718652 0.75112528962001 1 1
0.820512431612617 0.812627371736588 1 1
0.815754107421263 0.807514685810257 1 1
0.92560330345989 0.916758437769726 1 1
0.76704583591197 0.758604377640209 1 1
0.769988217880495 0.76288499089512 1 1
0.871895328402371 0.863210311533112 1 1
0.839310446690417 0.830888497541254 1 1
0.823453255974709 0.815721686120979 1 1
0.936980407775229 0.927709654595898 1 1
0.768098517473194 0.761291746784891 1 1
0.914062843001553 0.904901022043626 1 1
0.805786345068695 0.797850505806514 1 1
0.737245044542509 0.729578649262664 1 1
0.762848693093633 0.755537349835564 1 1
0.791655892360159 0.784226847577921 1 1
0.622819961264654 0.61622516767421 0 0
0.816213768194279 0.807261244473637 1 1
0.881801628848119 0.872658237932447 1 1
0.886676390062274 0.877767781901996 1 1
0.671526414908313 0.665393109760697 1 1
0.828159346349918 0.820303293727644 1 1
0.706355454032612 0.699133914267647 1 1
0.736722649938022 0.729158235123908 1 1
0.87641193045343 0.867861195696529 1 1
0.899198476657505 0.890278499181477 1 1
0.765929630171583 0.759214486948226 1 1
0.850444796186621 0.841339956461276 1 1
0.81535474844091 0.807789129794553 1 1
0.80937401159511 0.802209309452745 1 1
0.849363311239527 0.840831955808292 1 1
0.740862262051319 0.732895659178665 1 1
0.753104946043425 0.745650132662256 1 1
0.929076561846355 0.919415939776936 1 1
0.814547492465759 0.80587234495361 1 1
0.828756982677098 0.820696991774202 1 1
0.88500559160139 0.875830662963334 1 1
0.791240940417053 0.784555400125309 1 1
0.901292269108529 0.892677032083183 1 1
0.683450779376685 0.676940195545601 1 1
0.774238925046814 0.766265715951346 1 1
0.758570881824534 0.750642987800032 1 1
0.821006888519842 0.813227881144521 1 1
0.814050327437328 0.806942280452628 1 1
0.869714206026461 0.861506102075816 1 1
0.860987459167045 0.852818292905161 1 1
0.674411860305493 0.667751820952157 1 1
0.728474601927445 0.721957802379344 1 1
0.913699892310316 0.905478323872463 1 1
0.779478641346846 0.771908732221222 1 1
0.656718989557943 0.650454027905575 1 1
0.905678155248694 0.896920192461751 1 1
0.807477135665262 0.800457936224596 1 1
0.836978244395941 0.827755960982796 1 1
0.921786023534568 0.913283786063207 1 1
0.897182818638825 0.888005917098821 1 1
0.676320827076568 0.669918138536798 1 1
0.819449213950513 0.81208161468971 1 1
0.818314274200333 0.809634417297859 1 1
0.714710054738211 0.706977579012282 1 1
0.706359993265337 0.699021111797635 1 1
0.750247792912783 0.741895468691379 1 1
0.901638306867878 0.893425225209112 1 1
0.956957951867261 0.947471746201554 1 1
0.792887969999623 0.78581881521884 1 1
0.813746006656162 0.805128224313173 1 1
0.933815139016618 0.924522458370491 1 1
0.709532994243185 0.702061831004705 1 1
0.977566399590373 0.967967305220651 0 0
0.732845390701397 0.725869187973779 1 1
0.799428321344147 0.790912336878496 1 1
0.844282766694099 0.83549459904487 1 1
0.804621915885614 0.796900033556792 1 1
0.808065004253213 0.79901927604367 1 1
0.759667303811239 0.752469598351927 1 1
0.84992291810103 0.840502663738835 1 1
0.764554517914107 0.756608741182546 1 1
0.815391687038204 0.807890439046194 1 1
0.887021295415164 0.877467754216898 1 1
0.711936852333012 0.704991142486014 1 1
0.820035712926812 0.812663980811663 1 1
0.857219012587347 0.847899625559073 1 1
0.741148674042569 0.734165122202068 1 1
0.814950305674631 0.80711727835751 1 1
0.92996072923107 0.92037067019065 1 1
1.06184808084051 1.0508352744248 0 0
0.678980555048905 0.672690873055801 1 1
0.687985353171709 0.680613224143629 1 1
0.732018222763788 0.725347248532454 1 1
0.732497322954734 0.724836513970415 1 1
0.838858210372786 0.829890901283466 1 1
0.767326118766136 0.759417483111242 1 1
0.771663094812917 0.764592103847243 1 1
0.850015117989347 0.841244499296861 1 1
0.918848741903725 0.910228662403915 1 1
0.761659959633354 0.753275498819811 1 1
0.749403492420115 0.741081103514207 1 1
0.675149321727436 0.667732765491464 1 1
0.84212037099197 0.833457304951916 1 1
0.873710294356687 0.864935134479269 1 1
0.726253984069114 0.719000807607173 1 1
0.795400456667211 0.78863453977451 1 1
0.907464181520465 0.897795853853635 1 1
0.848961078237253 0.84030114692862 1 1
0.949558940863623 0.938963887223394 1 1
0.738817844888364 0.73140675007996 1 1
0.778754308734212 0.771123192096895 1 1
0.823566841107738 0.815743090833984 1 1
0.818517229731853 0.809692280009342 1 1
0.748067766324707 0.740025107603974 1 1
0.78219374859891 0.774237339104748 1 1
0.793968797177541 0.786020500047373 1 1
0.709600799517292 0.702442070965124 1 1
0.727169949154286 0.719752046641097 1 1
0.921222507997208 0.911116366157882 1 1
0.872181853757487 0.863123896252969 1 1
0.794319011038812 0.786281184825978 1 1
0.932862512856637 0.922822210979166 1 1
0.769698542394352 0.761846050590032 1 1
0.778718302719027 0.770625282800595 1 1
0.885409089634893 0.87690065921703 1 1
0.710112435252995 0.702654062756775 1 1
0.886693019057298 0.877808769446107 1 1
0.881230558795144 0.872542118411003 1 1
0.7189948142453 0.712012206118776 1 1
0.877503233652637 0.869468785331338 1 1
0.914999516631837 0.905670927183732 1 1
0.756742810300122 0.750270623296253 1 1
0.842508670157082 0.83402511537407 1 1
0.860554969025888 0.852579518085526 1 1
0.793278981319275 0.784337636368809 1 1
0.723653059215493 0.716487460206173 1 1
0.817451263846054 0.809864696284564 1 1
0.912204222422696 0.902675256714971 1 1
0.88576272300191 0.877227922887429 1 1
0.834996948939054 0.825866721735341 1 1
0.812282765801275 0.804024543638347 1 1
0.797857910394744 0.789116183663615 1 1
0.869212157434589 0.86099730999534 1 1
0.875026425978457 0.866395649253655 1 1
0.964504129353053 0.954069513363545 0 1
0.83356463913282 0.825587360679715 1 1
0.753986222981875 0.746960370290736 1 1
0.672160728840413 0.665913922708896 1 1
0.7343523313086 0.727655452264113 1 1
0.693715710510329 0.686316954254252 1 1
0.737059848842203 0.729749887096031 1 1
0.790375722583965 0.782632899873217 1 1
0.795194552681946 0.786864035746681 1 1
0.670981393295839 0.6648912229767 1 1
0.756987132941642 0.749471544820235 1 1
0.703608192014797 0.696597239740629 1 1
0.899899871572995 0.890850008504466 1 1
0.807137109326391 0.798617815561608 1 1
0.88155822672371 0.872821910409391 1 1
0.872515720523529 0.863054330293699 1 1
0.801195803741813 0.794383411344216 1 1
0.979738130850018 0.969964071654126 0 0
0.732465111591489 0.725348052490153 1 1
0.80912557827544 0.800431333774568 1 1
0.862708508938876 0.853692687336106 1 1
0.887439435764153 0.879297998246414 1 1
0.86781978922334 0.85862624509612 1 1
0.838181564597162 0.829857140442557 1 1
0.825405474437149 0.81685726986457 1 1
0.837472040746356 0.828901523061884 1 1
0.955171449577794 0.945760552819352 0 1
0.713947423212209 0.706739133525086 1 1
0.789273825474744 0.779478614462729 1 1
0.773285865811185 0.765166290529725 1 1
0.906801514581003 0.898031796297552 1 1
0.789556459050631 0.781762546266575 1 1
0.714355774484489 0.706385263073525 1 1
0.623871995922732 0.617109949113874 0 0
0.841648570071677 0.83336648503218 1 1
0.807773329582042 0.800082689041796 1 1
0.64853763963972 0.642394179235397 0 0
0.874753453459136 0.864915062656497 1 1
0.777753292520513 0.769308284302688 1 1
0.783980959350389 0.776576416428047 1 1
0.553230982131479 0.547048818918213 0 0
0.823983699096689 0.815828901896632 1 1
0.924587367439823 0.916166097202656 1 1
0.771555833232612 0.763291573527372 1 1
0.759049437882407 0.752537655569847 1 1
0.954413537119684 0.943521034256093 1 1
0.855901993900208 0.846744169478916 1 1
0.755487643441392 0.74713346555135 1 1
0.738842702474155 0.731541568238311 1 1
0.905904410183996 0.89629562820172 1 1
0.675670402838811 0.668955477618187 1 1
0.676353766007389 0.669655612362523 1 1
0.83648306748689 0.827880152931018 1 1
0.83514271266091 0.827434099852842 1 1
0.735890609865778 0.728428267936612 1 1
0.935900386381761 0.926334675489753 1 1
0.8197853387592 0.812284343670169 1 1
0.697956971708466 0.689564608765785 1 1
0.840981019378872 0.831738007314586 1 1
0.950844219477127 0.942177375397857 1 1
0.763049761315348 0.756416070847182 1 1
0.852039691036568 0.843724781092247 1 1
0.816380236049574 0.807538585656865 1 1
0.64791274845472 0.642109250859059 0 0
0.790962863707427 0.782592184985753 1 1
0.725445313806013 0.718341916620368 1 1
0.79762749931957 0.790302860783958 1 1
0.698191482279861 0.690963547359955 1 1
0.808882702554334 0.80035489593725 1 1
0.825073860093701 0.817027799427592 1 1
0.831723025520234 0.82399089363657 1 1
0.819838926228264 0.811455277361694 1 1
0.867820505651828 0.858874553096547 1 1
0.765877071866021 0.757449664817736 1 1
0.841336426126887 0.832564170842533 1 1
0.781287158523927 0.772747270362913 1 1
0.782348262800813 0.775313764544619 1 1
0.874133160875654 0.865244854036523 1 1
0.791258583902933 0.78323803970182 1 1
0.779749155071434 0.77252017018949 1 1
0.865289499557917 0.855402511462541 1 1
0.871121430442514 0.862623211573121 1 1
0.851648753849754 0.843369835042866 1 1
0.829982058007219 0.82151030471948 1 1
0.730174174631389 0.723400422876421 1 1
0.842952420140943 0.835007085161218 1 1
0.840431153785408 0.831734296037466 1 1
0.875961764020852 0.867280472636777 1 1
0.808552494385728 0.800559469106537 1 1
0.891452440397319 0.883202364705659 1 1
0.687938776594377 0.680909114593524 1 1
0.745613901410625 0.738178269940136 1 1
0.741562888355536 0.733052039881898 1 1
0.750677450527248 0.743729564358895 1 1
0.847884204442937 0.839680298937941 1 1
0.835602114653946 0.826794750129444 1 1
0.77581802255643 0.768140109619211 1 1
0.809809799756245 0.801776292382334 1 1
0.790502445157355 0.782008679619078 1 1
0.876377533655327 0.867613416509879 1 1
0.694523489059172 0.686586284823772 1 1
0.683952353808932 0.677644991480586 1 1
0.79340325927307 0.785793453881873 1 1
0.781727650929722 0.774290561617915 1 1
0.817594691027031 0.810333649703817 1 1
0.797464905821495 0.790159388698606 1 1
0.813271153276055 0.804883572058604 1 1
0.781375061618978 0.774101409665005 1 1
0.717624023051611 0.710319993165633 1 1
0.730438487969024 0.723318926144306 1 1
0.905318099299863 0.896569967033736 1 1
0.853538572288778 0.845472357469733 1 1
0.831066457258766 0.821908993113173 1 1
0.697131669293024 0.689978150928699 1 1
0.841133809888733 0.833677308856493 1 1
0.819340652065652 0.811693971916034 1 1
0.768311808409651 0.761081041923649 1 1
0.841892690517038 0.833818440827214 1 1
0.724979040220716 0.718671662530283 1 1
0.717644041956628 0.710903159360169 1 1
0.919187946025121 0.909863042418523 1 1
0.705840307315806 0.699085610616192 1 1
0.875972053105064 0.867403960677112 1 1
0.854450538431381 0.844731852562477 1 1
0.71218278654536 0.705367042209574 1 1
0.751770648455607 0.743758370867752 1 1
0.733885835399005 0.727464874655269 1 1
0.74415281569144 0.735576702325893 1 1
0.883942059352569 0.875509554697727 1 1
0.885043707340432 0.876796101016102 1 1
0.896889532466806 0.886920096247345 1 1
0.864709039236244 0.855999535275557 1 1
0.79671442847066 0.788540057186571 1 1
0.922192644661193 0.913563406511975 1 1
0.894490693133054 0.88488892507812 1 1
0.773206326071407 0.765420359527892 1 1
0.832228962536404 0.824357460869931 1 1
0.797152558877401 0.78902434458258 1 1
0.739932170708251 0.732471852382168 1 1
0.80297627600218 0.794531522164185 1 1
0.777910478403061 0.769809484946344 1 1
0.910744529867333 0.901204567486336 1 1
0.755441750201379 0.748269444201513 1 1
0.79600657344774 0.788313465459997 1 1
0.799150813146307 0.791686495439874 1 1
0.902713889936471 0.894219273515753 1 1
0.766522271510158 0.759117060222029 1 1
0.585723936222559 0.579538792806804 0 0
0.888099627954506 0.878741921579056 1 1
0.89397640848225 0.885617050585438 1 1
0.66115003432677 0.653948064805594 1 1
0.877063546101837 0.867968358356481 1 1
0.726536865187406 0.720014933440974 1 1
0.631409631363833 0.624852853645844 0 0
0.833474202414273 0.825675933428462 1 1
0.749470013517466 0.742539464423072 1 1
0.97949649154652 0.970704669987185 0 0
0.817325242421676 0.809239779452447 1 1
0.906003937566203 0.895859984587944 1 1
0.892184918473141 0.883428954188732 1 1
0.806653201748816 0.798456004036087 1 1
0.87685406041365 0.866618512688236 1 1
0.755418368685565 0.747773010401309 1 1
0.748782130457112 0.741230442361726 1 1
0.76366201264257 0.755758244143163 1 1
0.795713380010437 0.788156831582294 1 1
0.844327647123579 0.833881354180589 1 1
0.818414326225668 0.810371657653963 1 1
0.74840464519581 0.741358599087396 1 1
0.793555876688034 0.785484738855162 1 1
0.839115622178693 0.831476550011176 1 1
0.692977991872268 0.686356605547082 1 1
0.713750388015901 0.70653589861299 1 1
0.857931471800928 0.849230715486438 1 1
0.881443365432548 0.872837605932902 1 1
0.908624360706334 0.898626832350624 1 1
0.775425307729479 0.768240870830645 1 1
0.828934578601259 0.82083046000454 1 1
0.823312420242654 0.815049331533416 1 1
0.746665651814062 0.739572694560933 1 1
0.758279393940754 0.750216132744883 1 1
0.969863911149184 0.959826064084962 0 0
0.825212119687752 0.81634131687838 1 1
0.72816151829443 0.720853038728644 1 1
0.924822690029383 0.915303159683519 1 1
0.823675211443776 0.81618776153958 1 1
0.709097141490423 0.70208297172372 1 1
0.848554917640552 0.840720516260492 1 1
0.823598425825978 0.815484505438316 1 1
0.814578769202809 0.8057129017721 1 1
0.701164898726414 0.694071195653073 1 1
0.907280357539847 0.898281428874115 1 1
0.977415823108333 0.967452087759152 0 0
0.775858845117245 0.768391860221693 1 1
0.692289110263815 0.685827410607031 1 1
0.830424715577831 0.822724979865292 1 1
0.833819642116666 0.825270668183581 1 1
0.816658032614646 0.808615008209354 1 1
0.708969957558874 0.702031394697469 1 1
0.839804217705689 0.830473756723392 1 1
0.881330826677799 0.873068557828009 1 1
0.737420907399635 0.730120686820041 1 1
0.962432917665283 0.952636034929125 0 1
0.789664726737909 0.781489143944834 1 1
0.754201163434423 0.747089871789103 1 1
0.831581809398482 0.82337229437841 1 1
0.766435395684059 0.758344235141442 1 1
0.934886894518978 0.925743517299438 1 1
0.733427937116382 0.724931697451189 1 1
0.744843790529221 0.736699265580678 1 1
0.773926267182005 0.765655248596235 1 1
0.745035025621758 0.737579555828676 1 1
0.788187837701455 0.78068010662949 1 1
0.732330131708633 0.724642234883217 1 1
0.735388053787443 0.728308994862864 1 1
0.817164030244068 0.809587909770599 1 1
0.702220332467549 0.694979972750313 1 1
0.778199898022733 0.770600546051614 1 1
0.745988826311878 0.738043944582122 1 1
0.766818711036385 0.758761391242864 1 1
0.909106864539882 0.898800944816112 1 1
0.799524222366834 0.791367128549128 1 1
0.873576285213362 0.864022905485922 1 1
0.66078248492055 0.654943525956158 1 0
0.671049627926149 0.664744555733344 1 1
0.88744436807529 0.877894089671388 1 1
0.772487580884757 0.76324422073868 1 1
0.931368726663356 0.922304981688251 1 1
0.871690886932796 0.86256043314865 1 1
0.851926437170542 0.844069255285224 1 1
0.861280980767424 0.852416662054436 1 1
0.826836884729623 0.818515478599668 1 1
0.767646293132126 0.760432499518823 1 1
0.748526508230527 0.741030525434236 1 1
0.874522972339619 0.866409066681505 1 1
0.66303689242081 0.654498369161614 1 1
0.79318095316264 0.785259642407534 1 1
0.748856378535541 0.740966013611155 1 1
0.75665600212121 0.749105795203497 1 1
0.699353399722874 0.692191341161322 1 1
0.841498195318589 0.83321651414612 1 1
0.66551162790708 0.658143359829927 1 1
0.86158406029195 0.852922548993593 1 1
0.751744854695849 0.74306716190889 1 1
0.807380438734873 0.79963551912693 1 1
0.991405907126682 0.980820402056173 0 0
0.590955762451315 0.5850171232964 0 0
0.898504313108371 0.889579989476044 1 1
0.760012265573127 0.75263207897727 1 1
0.86558533061519 0.857016302333322 1 1
0.980933690391347 0.971618396250773 0 0
0.67360455563295 0.667011952838516 1 1
0.8440771315765 0.836632593849609 1 1
0.80000893596404 0.791895080471168 1 1
0.889990684649705 0.880885031128678 1 1
0.811411649663676 0.803941057677259 1 1
0.77481946981417 0.766676545916449 1 1
0.837671965039663 0.827874480419787 1 1
0.713289159760745 0.706169987964288 1 1
0.910003555106148 0.901251858096652 1 1
0.755977796846708 0.748439198687165 1 1
0.86306864968076 0.854955481792752 1 1
0.633027687870881 0.626986629126898 0 0
0.707305108477499 0.700499751182117 1 1
0.764055090569073 0.756854465374332 1 1
0.750843068872399 0.743875468697002 1 1
0.696683426041703 0.689777307682804 1 1
0.74153038099717 0.734882646188194 1 1
0.722159033501171 0.715530840314392 1 1
0.785911352137132 0.777270409123086 1 1
0.868836700735335 0.860596171423971 1 1
0.896561048027916 0.887746688027569 1 1
0.728271736755869 0.720789680908612 1 1
0.82576756808217 0.817844401380794 1 1
0.638961984760108 0.63216384155891 0 0
0.780302470451488 0.772615309858889 1 1
0.824321451895437 0.816066189371973 1 1
0.906851435722914 0.897533885186203 1 1
0.825679843481129 0.817352313674914 1 1
0.89699476297325 0.887627333931703 1 1
0.714111048133493 0.707946346016828 1 1
0.733916345080187 0.726862842842506 1 1
0.793232827237727 0.785861012160734 1 1
0.823039453987853 0.814633059990478 1 1
0.835090657928315 0.826507535517354 1 1
0.860944898640708 0.851877259528752 1 1
0.814995023423595 0.807245245568818 1 1
0.828068770701009 0.820279676645722 1 1
0.854216442663869 0.84681631249727 1 1
0.697508431111105 0.690389500937059 1 1
0.846439494578204 0.837318030081239 1 1
0.722039606852855 0.715298904313542 1 1
0.787569760407116 0.779267619150961 1 1
0.731495961515145 0.724302445201922 1 1
0.862299289401081 0.854289889746022 1 1
0.727090197547068 0.719481011172071 1 1
0.720779953018446 0.713079896173572 1 1
0.839190589833173 0.830965451511048 1 1
1.01415501435987 1.00455415139905 0 0
0.827617475770639 0.819291145040435 1 1
0.916429636034447 0.907071747068592 1 1
0.775986636114973 0.768346601216667 1 1
0.857403248672914 0.849255236979777 1 1
0.732191251311876 0.724767050126179 1 1
0.777235331132869 0.770047236264588 1 1
0.853290176289277 0.845610439801446 1 1
0.747257757152122 0.739519324479707 1 1
0.894776309878322 0.886340495314255 1 1
0.932273739746913 0.922311797138295 1 1
0.685892408181117 0.679410708344775 1 1
0.780527381058228 0.773555920181942 1 1
0.812810060590461 0.80415345525107 1 1
0.838548090179366 0.830735726407204 1 1
0.773399618902677 0.765731721211122 1 1
0.721793367502165 0.714469244373376 1 1
0.852995235803948 0.843405348493393 1 1
0.723425154479304 0.716302806697198 1 1
0.831990248519436 0.822388455080659 1 1
0.840153200187708 0.830256228590871 1 1
0.868171820984097 0.8591585245063 1 1
0.828480848511502 0.819738060339584 1 1
0.819616381272035 0.811800213019314 1 1
0.732229017283985 0.724967923339744 1 1
0.771110307800481 0.763292982928866 1 1
0.783019204912896 0.775473384937044 1 1
0.858335385922727 0.849995107492762 1 1
0.677164865153098 0.670105540888072 1 1
0.76237134310826 0.754178144696607 1 1
0.769944829585025 0.761780544592848 1 1
0.765096878711821 0.757571845707891 1 1
0.794789057585207 0.786796553918477 1 1
0.750108886677955 0.742879533762901 1 1
0.757116754674391 0.748937267775479 1 1
0.75308112261509 0.746308429209297 1 1
0.817535070394892 0.809762294490682 1 1
0.809667489569478 0.800642476321697 1 1
0.646435943505623 0.639900411616383 0 0
0.676688186734824 0.669483812155691 1 1
0.803586151148279 0.795562096839799 1 1
0.827424377526841 0.818939069923743 1 1
1.00342170545442 0.993008620458881 0 0
0.839401444450469 0.831393309159844 1 1
0.839533987035659 0.831340204351355 1 1
0.986370727513748 0.976926004921351 0 0
0.84749771749839 0.838467414967577 1 1
0.768003186552093 0.760109869987582 1 1
0.891829598438258 0.882656535692106 1 1
0.81704316401695 0.80942959621615 1 1
0.684343422907881 0.677199779861645 1 1
0.717197046081433 0.709835461325238 1 1
0.757048425983135 0.75028608329692 1 1
0.762180949346212 0.753694312358429 1 1
0.84069334944544 0.832631597581013 1 1
0.801852228943829 0.792826943981418 1 1
0.805320841229633 0.797556602103223 1 1
0.855667071032698 0.847467418912172 1 1
0.754539784047072 0.74627424109942 1 1
0.881771599559483 0.872890616154404 1 1
0.789978379566817 0.781058014478296 1 1
0.665612620908161 0.658345370085033 1 1
0.863114365393313 0.853988967693045 1 1
0.703705679289374 0.69619189240673 1 1
0.933332341561036 0.924093806200505 1 1
0.761235079820027 0.753934933971358 1 1
0.803177159704757 0.794200719958557 1 1
0.73619423502154 0.728395173199962 1 1
0.823581122122859 0.815272424314661 1 1
0.88637816158041 0.878038769910428 1 1
0.848571549769099 0.840009102115428 1 1
0.816752309646168 0.809259435588426 1 1
0.813545406792491 0.805951550098574 1 1
0.805968179175845 0.797848828670121 1 1
0.717701647026909 0.71006262448529 1 1
0.856074716412819 0.846383140977127 1 1
0.749964139651465 0.742668605391594 1 1
0.704239531603839 0.697230199935083 1 1
0.902785224015767 0.894116457686323 1 1
0.765166842296114 0.757891368224026 1 1
0.870380949438275 0.861657079356506 1 1
0.772281649474904 0.765286751556331 1 1
0.711408165057472 0.704399932385668 1 1
0.939462940739291 0.929089510934169 1 1
0.6981578083359 0.690832694057083 1 1
0.805702571113807 0.798104961365015 1 1
0.667581011937849 0.660239779715135 1 1
0.871116602306753 0.861784926227388 1 1
0.787707804601128 0.779759902138973 1 1
0.91768068777211 0.908627877294164 1 1
0.779137624980077 0.772287074542159 1 1
0.753048885394644 0.745803794132504 1 1
0.620716142680292 0.614505690114228 0 0
0.799306707513749 0.792310781870653 1 1
0.790200504604156 0.78236440547061 1 1
0.851118089387444 0.84356432721042 1 1
0.811593329694395 0.803452656365909 1 1
1.0764212406103 1.0657114773897 0 0
0.66542187060393 0.659047066752232 1 1
0.619555691140313 0.613174563341754 1 1
0.786330008124492 0.778267647568246 1 1
0.70079522251922 0.693921084650158 1 1
0.709179477934548 0.701740561297671 1 1
0.821374969645737 0.812247433530985 1 1
0.938754392073101 0.929725318394539 1 1
0.807309200891604 0.799733392851585 1 1
0.990918944172925 0.981101774225921 0 0
0.895197346863537 0.886591030648652 1 1
0.723139958196429 0.716667270288767 1 1
0.736906879447138 0.729803466659282 1 1
0.822832046121583 0.81391395885993 1 1
0.848380685421671 0.840284562705688 1 1
0.800365265976546 0.792234213737429 1 1
0.829814533078236 0.8217506602436 1 1
0.692546326641411 0.685416574330721 1 1
0.806792524494986 0.798001631646558 1 1
0.785848287931039 0.777883034471109 1 1
0.691495119250257 0.684147109262522 1 1
0.861165240922185 0.851603922757042 1 1
0.781095189583487 0.773401480524288 1 1
0.764976616330288 0.757890455261974 1 1
0.899421699331161 0.890712359088332 1 1
0.755753573196516 0.748806318274221 1 1
0.73870111592455 0.731666903811669 1 1
0.760445133537696 0.752886611144073 1 1
0.862274846544108 0.852725794206609 1 1
0.873951114314313 0.865494564545433 1 1
0.740740124186148 0.733109598843186 1 1
0.647317108283887 0.640428769241332 0 0
0.749901019045124 0.742851338624796 1 1
0.964903320262305 0.955451167796209 0 0
0.869402930039847 0.859546895256863 1 1
0.981620607109488 0.972073384581294 0 0
0.727547286798178 0.720739606277734 1 1
0.790476834350169 0.782905604232915 1 1
0.782362122027457 0.774883433708617 1 1
0.795104824397646 0.787168971330346 1 1
0.881370952490267 0.873281814990904 1 1
0.91615652777251 0.906429814737404 1 1
0.817752543455402 0.810157419640913 1 1
0.739236286564364 0.731305582550162 1 1
0.772608043597298 0.765696179564755 1 1
0.846630517944551 0.838188684100123 1 1
0.771763789541377 0.763077991044167 1 1
0.78075494942767 0.772693449280398 1 1
0.830678448108501 0.821130534931275 1 1
0.832900117662191 0.825091946723886 1 1
0.785696805792159 0.777855560610486 1 1
0.833238898332439 0.824804614293785 1 1
0.753019221624128 0.745790078282633 1 1
0.824983419754861 0.817214524294517 1 1
0.850189610716916 0.842153852586588 1 1
0.641206874435106 0.634858294521832 0 0
0.863265151320252 0.854861624904945 1 1
0.795358978229629 0.787546826981952 1 1
0.821992162813756 0.812892130539237 1 1
0.789537137437623 0.781333670520569 1 1
0.721275766821472 0.714429369205744 1 1
0.742496807868229 0.734819775614423 1 1
0.703554664687223 0.696217890216207 1 1
0.889302630315393 0.880838376265621 1 1
0.693492467872816 0.686152855134575 1 1
0.752866913463217 0.745013791902774 1 1
0.614700883278192 0.6086557302004 0 0
0.833272943767782 0.825516429395551 1 1
0.858608065909678 0.849599892521914 1 1
0.819903659398276 0.809924817188236 1 1
0.758076404136587 0.750635211580728 1 1
0.759004313232037 0.752022757776418 1 1
0.75979496825764 0.752276281841394 1 1
0.699390169188664 0.692286447685818 1 1
0.980699561939256 0.970849497479462 1 1
0.825603550811006 0.81783299335796 1 1
0.790935272374063 0.783182404336084 1 1
0.848997208878178 0.841013858835032 1 1
0.823118385205367 0.81463353590173 1 1
0.700968637245109 0.693869508476898 1 1
0.734248736569859 0.726780183157501 1 1
0.796854879958542 0.789350650231559 1 1
0.746540339316723 0.739137916970207 1 1
0.81875951874521 0.810928201515681 1 1
0.647951167358437 0.641890732287804 0 0
0.709956769273169 0.702783361242176 1 1
0.733471595803878 0.72567205210861 1 1
0.821062959743239 0.813619744711317 1 1
0.901937396668069 0.892513969742654 1 1
0.959038324144009 0.949654855306745 1 1
0.741598324397233 0.733814003441165 1 1
0.835607081003148 0.827268169776154 1 1
0.680316034767532 0.672781300429826 1 1
0.811715424950222 0.803044795121663 1 1
0.721251143771396 0.713879466023147 1 1
0.849831622351433 0.842371102877109 1 1
0.983887357273059 0.973853999855169 0 0
0.699335210360375 0.692187825960439 1 1
0.753251829336969 0.746601951454431 1 1
0.936591173053119 0.927944355610234 1 1
0.653438904350099 0.646890160664666 1 1
0.818176713345121 0.809409733185351 1 1
0.783714554364826 0.775164396437063 1 1
0.801366025547947 0.79291929049485 1 1
0.653731067481615 0.646538634109122 1 1
0.92671248667303 0.918876523539791 1 1
0.734198582587382 0.726971864983325 1 1
0.861213962038286 0.853280762085097 1 1
0.710083887572921 0.702771991600855 1 1
0.728601787418417 0.720956531386854 1 1
0.632594622047424 0.626490358662003 0 0
0.792441902410776 0.785049650887335 1 1
0.761096152004226 0.753622930375929 1 1
0.791247944550996 0.782977707485992 1 1
0.715003137800073 0.707247687012845 1 1
0.839682574951097 0.831482638223533 1 1
0.79767201309187 0.789187843415415 1 1
0.841907075039272 0.833097191802235 1 1
0.813378652313946 0.805232970429806 1 1
0.734952324446146 0.726662902284371 1 1
0.823574392375074 0.815540032348282 1 1
0.910433301857461 0.901678107727588 1 1
0.815495763474056 0.8078096689377 1 1
0.816832365473682 0.809785564308166 1 1
0.761565204507437 0.753290824834458 1 1
0.770639654836419 0.763006011426096 1 1
0.714852632551605 0.707047743914012 1 1
0.921049302240555 0.911231598951003 1 1
0.839630424384812 0.831876865378015 1 1
0.86622042546708 0.856476510795394 1 1
0.792702352680901 0.785485574976368 1 1
0.815056424307347 0.806529454666728 1 1
0.950281249964351 0.941045369643902 0 1
0.705302275750909 0.697906679238102 1 1
0.870373820516005 0.861251718076668 1 1
0.755988349551853 0.748528366173273 1 1
0.871398956303312 0.863203026613915 1 1
0.835037624466484 0.826617830601667 1 1
0.832525582916823 0.824943005665749 1 1
0.754874258604298 0.747852627579141 1 1
0.651100492334371 0.645190125150464 0 0
0.721881492236451 0.714876348752541 1 1
0.756862593172468 0.749225155438392 1 1
0.796746928682281 0.788631392804057 1 1
0.889039729983707 0.879981423311536 1 1
0.679356851657975 0.672070318990426 1 1
0.956504473610579 0.947726076496621 0 1
0.726293130395681 0.719694275178853 1 1
0.938787494689333 0.929077695719246 1 1
0.789115049563953 0.781757327940511 1 1
0.902119321110263 0.892675275787004 1 1
0.926201086073846 0.917086270738469 1 1
0.770920360129781 0.763668506885417 1 1
0.796791708328043 0.788874663592228 1 1
0.789889136825408 0.781978798215384 1 1
0.910807584740223 0.901852433091792 1 1
0.857678718441199 0.848925897605473 1 1
0.902222061957796 0.892948308603631 1 1
0.861332581718673 0.854020321073461 1 1
0.760424222954317 0.752261671465522 1 1
0.672881249953246 0.66601948081382 1 1
0.903925646037055 0.895775523764828 1 1
0.815281529708944 0.807131768334472 1 1
0.950809330306318 0.941743327007983 0 1
0.931327332175236 0.922469390042723 1 1
0.757697716641689 0.75050000555422 1 1
0.769177201829156 0.76100144853165 1 1
0.752966404740641 0.745617197126814 1 1
0.798539830701853 0.790387359233954 1 1
0.702953732511336 0.696143715144702 1 1
0.903626733995007 0.894627612723815 1 1
0.775977513657209 0.768326961697706 1 1
0.697872876152949 0.690222906846683 1 1
0.951273011687289 0.942296607333653 0 1
0.704067728943328 0.696042606400729 1 1
0.676394823579091 0.669620558105311 1 1
0.880303557902273 0.872816215953886 1 1
0.914725654278241 0.905222419686656 1 1
0.755990567936712 0.748267302550315 1 1
0.75899873113228 0.751526954959125 1 1
0.760163942801629 0.75241757290795 1 1
0.78572963565633 0.777988371035026 1 1
0.928920671837602 0.919367552847519 1 1
0.612881038377572 0.607344933584086 0 0
0.837672022550157 0.829484835383972 1 1
0.809840623621046 0.802143446019591 1 1
0.794809903893957 0.786493965296565 1 1
0.892122072213566 0.883184074337903 1 1
0.723338473227828 0.716305905230937 1 1
0.90048154762954 0.891618734930942 1 1
0.998136463593801 0.98792552125385 0 0
0.821944200234346 0.813810318715872 1 1
0.706812330745179 0.699553211381967 1 1
0.834214244061049 0.824433370484113 1 1
0.745677426363795 0.739073161151009 1 1
0.839992441313846 0.831169966025821 1 1
0.884212453592757 0.875967206492698 1 1
0.763073723370759 0.755722176943233 1 1
0.747650668373731 0.739597808794918 1 1
0.798849232967164 0.790676882803778 1 1
0.814111966141524 0.805952340137891 1 1
0.704024588215879 0.696968979891893 1 1
0.788271187308704 0.780500506873033 1 1
0.81162008747183 0.804438152149644 1 1
0.863645818694054 0.855316581902968 1 1
0.839880923669903 0.831734657465068 1 1
0.731872455714939 0.725070252133531 1 1
0.787011952049311 0.777834096079462 1 1
0.854911548967415 0.847273475113573 1 1
0.792769308968798 0.78465217279874 1 1
0.731828522440613 0.724583187123975 1 1
0.800442990994807 0.792865835002192 1 1
0.617337386456615 0.61143691647653 0 0
0.806108555003721 0.798331423946259 1 1
0.901775810954004 0.893173263641139 1 1
0.858379623426436 0.849638327859052 1 1
0.776440578608616 0.769416432182506 1 1
0.744428011796828 0.737321400017853 1 1
0.828730844818922 0.820298772242138 1 1
0.826546779262676 0.81793699328973 1 1
0.923630088861129 0.914225438600119 1 1
0.762955270174086 0.754278402646072 1 1
0.89622619865778 0.887348592273601 1 1
0.837865283287339 0.82838063604243 1 1
0.740046320728497 0.732905120852898 1 1
0.698490480272519 0.690800845806469 1 1
0.735863995112704 0.72897949689832 1 1
0.743616433892146 0.736551506921063 1 1
0.646286224841965 0.63834324525387 1 0
0.757229493122952 0.748954692541365 1 1
0.836459823438376 0.827728128538265 1 1
0.707413520646343 0.698839484413053 1 1
0.805820739977418 0.796936787484826 1 1
0.820968048237346 0.812567730585202 1 1
0.840468879467571 0.833130880654827 1 1
0.815439173296501 0.807069235988482 1 1
0.876707187765635 0.868654181627132 1 1
0.723741943288814 0.716765247143928 1 1
0.682954803760496 0.675700909594252 1 1
0.696949552349653 0.690057269309032 1 1
0.73272278246937 0.725984757346238 1 1
0.733789575165418 0.727233718836249 1 1
0.774288015784179 0.766499496587398 1 1
0.744207766393596 0.736586611502688 1 1
0.869084620311167 0.859988407112234 1 1
0.868787884412839 0.858640143657443 1 1
0.661198073909646 0.655108889841704 1 1
0.810514851292513 0.802174062995031 1 1
0.833572371039949 0.825078084880606 1 1
0.689566493203891 0.683804154697956 1 1
0.796617162168415 0.788531561118768 1 1
0.758215895239539 0.750406339156487 1 1
0.878886524928709 0.869894671306441 1 1
0.891661428922984 0.882635628575385 1 1
0.776558312060499 0.768140032608972 1 1
0.812492747974082 0.804467042017489 1 1
0.781951403096617 0.774494588327084 1 1
0.721723021315024 0.714001393398261 1 1
0.876866873552699 0.868517182660475 1 1
0.885703419138069 0.876142627824173 1 1
0.820657397639738 0.812124765630673 1 1
0.770506567910188 0.761821301225262 1 1
0.744290470678232 0.736897735988147 1 1
0.758364343373964 0.750706451428655 1 1
0.782800767925923 0.774304831587817 1 1
0.776887646381894 0.768736944875572 1 1
0.65539692811051 0.648766300303304 1 0
0.828087516353523 0.819490792648725 1 1
0.690441273641187 0.684297651176799 1 1
0.954277320256432 0.944131627444964 1 1
0.845793486948555 0.838341791490717 1 1
0.785143009646513 0.776661145668659 1 1
0.705105316161039 0.698106370664721 1 1
0.840483903533718 0.831579543555901 1 1
0.812235882441801 0.8047655417613 1 1
0.634974489971712 0.628237644645358 1 1
0.85292228382547 0.844258367305467 1 1
0.820252176094061 0.812178226841518 1 1
0.857399075983951 0.849163239005686 1 1
0.873795641943638 0.864617430862888 1 1
0.784257104837404 0.775849880952985 1 1
0.936204196881723 0.926424160118867 1 1
0.857709950055887 0.848666861047477 1 1
0.915006930240197 0.90670493964606 1 1
0.708922147843395 0.702004840047282 1 1
0.78339681370479 0.775363194656454 1 1
0.727549430239981 0.720645979617313 1 1
0.935569049995399 0.92761367624288 1 1
0.726353014768067 0.718296484974038 1 1
0.872436781421776 0.86324543229821 1 1
0.675717324172808 0.668372333022936 1 1
0.767340844764245 0.760123162775608 1 1
0.801792446970805 0.792471904676719 1 1
0.806155403955954 0.79749275412893 1 1
0.957298583069522 0.947989581430012 1 1
0.716408994893157 0.709793644535051 1 1
0.849352544207557 0.840411842674685 1 1
0.739218244065122 0.732941053180599 1 1
0.827372826817577 0.818911078220355 1 1
0.803718763722479 0.796061037035153 1 1
0.813123078761094 0.804308272246092 1 1
0.714036791479853 0.706397524815373 1 1
0.896597836531839 0.887926527187293 1 1
0.868601321228549 0.860218539608873 1 1
0.829736171944996 0.820971422871048 1 1
0.868294103962235 0.859762799852886 1 1
0.85839757274129 0.849532912671201 1 1
0.89261792328799 0.883837423617036 1 1
0.8584286570808 0.850277302531008 1 1
0.847239496501804 0.838386014413714 1 1
0.72708000743635 0.720005114621453 1 1
0.805759527406771 0.797673196612985 1 1
0.773757718174078 0.766061232585564 1 1
0.713658934692831 0.706501540150343 1 1
0.880793435851189 0.872158297043522 1 1
0.804029284500791 0.795691350269349 1 1
0.666566415820131 0.659991498687362 1 1
0.767660414940647 0.760113166571667 1 1
0.832068417652577 0.823703469000545 1 1
0.944071563784798 0.933812694595574 1 1
0.732849502425188 0.724683015539235 1 1
0.772099956251019 0.764091563456642 1 1
0.779111968680965 0.771103509111196 1 1
0.803375800643276 0.796058511467701 1 1
0.863008512058471 0.854299562649201 1 1
0.715431575200023 0.707501850938966 1 1
0.823720699523079 0.816399758059865 1 1
0.931609104331988 0.923365341138901 1 1
0.700484504356846 0.693321095014509 1 1
0.733465687512783 0.725900180928946 1 1
0.751546212267657 0.743139994391509 1 1
0.81914522742531 0.811732770580953 1 1
0.859012816924704 0.850734496750967 1 1
0.811291088849518 0.803156187057967 1 1
0.755650286031145 0.748200200108519 1 1
0.66018374373135 0.652063418098366 1 1
0.656254023412082 0.648703332614353 1 1
0.845332583143261 0.836002349497933 1 1
0.771352577795521 0.764286456228125 1 1
0.755052968646647 0.747685172127557 1 1
0.913163874693235 0.904335601778306 1 1
0.83655676234416 0.827955822800435 1 1
0.821040849513022 0.813317280245597 1 1
0.743921208645095 0.736487532053764 1 1
0.712300581291144 0.705265384993096 1 1
0.845248908089456 0.836202122112678 1 1
0.861829057847602 0.852244737332242 1 1
0.810120195806368 0.80106731693528 1 1
0.902998830371827 0.894375133265284 1 1
0.6939649095388 0.68680700360702 1 1
0.81141050212338 0.801959076563896 1 1
0.838041450359488 0.830193712174539 1 1
0.818811018532026 0.810876076018085 1 1
0.948553225101807 0.938262661263242 1 1
0.748707335997006 0.740604373736015 1 1
0.919746160757822 0.911164139558955 1 1
0.87594230427753 0.86663972528247 1 1
0.597912686075157 0.592120682619747 0 0
0.723188040400279 0.716228916948361 1 1
0.768682092795757 0.761646450981598 1 1
0.826091496246623 0.818364989247673 1 1
0.820334461496267 0.812261096437339 1 1
0.773960586238302 0.765895917268053 1 1
0.688400613423744 0.681705989742033 1 1
0.766916044211008 0.759513694300661 1 1
0.78828718070641 0.780299600018511 1 1
0.914610580058305 0.904171605582693 1 1
0.930458639101359 0.920741516129156 1 1
0.875121125112713 0.866822255394411 1 1
0.802586567001354 0.793967138620868 1 1
0.844257529601856 0.836332753015036 1 1
0.866999000644689 0.858912561622528 1 1
0.861044535735417 0.852720946424221 1 1
0.785485696716759 0.777386515816843 1 1
0.698296514994602 0.691231868434719 1 1
0.793431891423858 0.784336325400764 1 1
0.834311694228115 0.825462548543847 1 1
0.757301104490053 0.749985345968854 1 1
0.887335100398737 0.877941166668843 1 1
0.876009663544999 0.866807009497807 1 1
0.701104218767486 0.693936020447305 1 1
0.920024143485273 0.911254173398513 1 1
0.927785345365076 0.918189631962548 1 1
0.778513082453524 0.770810315736 1 1
0.861028085564135 0.85300921828064 1 1
0.819183027099486 0.810351337339762 1 1
0.911137264232854 0.902347790524868 1 1
0.858669480957884 0.849631648184453 1 1
0.780816411966666 0.773009457972236 1 1
0.854282396958147 0.845895030374753 1 1
0.874552224492543 0.864912318032622 1 1
0.712849353922009 0.705211002297353 1 1
0.858967519067119 0.850753393725335 1 1
0.848911017594867 0.83951549626866 1 1
0.78925055467778 0.780629242485503 1 1
0.745721424974685 0.73822118649663 1 1
0.839841510496145 0.830678480729826 1 1
0.770345383433536 0.763056739759279 1 1
0.819965559485158 0.812362116376443 1 1
0.825959227797231 0.816473562260093 1 1
0.747502414608438 0.740964694036059 1 1
0.840189834918179 0.832167786047978 1 1
0.736498154439024 0.730269437279596 1 1
0.78890117475095 0.781600440391829 1 1
0.946159477597606 0.936200287269829 1 1
0.885560015714343 0.876386851058846 1 1
0.847355044019393 0.838710017423243 1 1
0.899117549303192 0.890119271176948 1 1
0.888295698980379 0.879490852953875 1 1
0.93919826510786 0.928966685579037 1 1
0.859928769107676 0.852085383608932 1 1
0.83428999637532 0.82552423999975 1 1
0.744645704388688 0.73701608651616 1 1
0.738899200900583 0.731292250486789 1 1
0.846078837216298 0.837049950192072 1 1
0.76644184961203 0.759270481407305 1 1
0.769806753469204 0.76166879160798 1 1
0.689801852023939 0.68302303283595 1 1
0.787753986599898 0.779697667630543 1 1
0.694176642977506 0.686731859980461 1 1
0.956961590948355 0.946689079911216 0 1
0.929180077356494 0.92013033685354 1 1
0.804957167198053 0.797224468814349 1 1
0.842403994776538 0.834456559670682 1 1
0.739653201726383 0.732603368575496 1 1
0.788433599387929 0.78065782875636 1 1
0.685627870558943 0.67857926968493 1 1
0.612435806650283 0.606489905303098 0 0
0.809920940852141 0.800257486461331 1 1
0.82359536356614 0.814705592153386 1 1
0.775707620431092 0.768518091615638 1 1
0.75400981789 0.746025302309085 1 1
0.799768343928902 0.792346966675047 1 1
0.649253813742281 0.643398673466415 0 0
0.878642780429856 0.869555743736044 1 1
0.858486324563816 0.850372142264108 1 1
0.877431742843059 0.868421267053129 1 1
0.724215129839968 0.717273238437166 1 1
0.790740204451253 0.783306514772016 1 1
0.767203775597506 0.759794174327291 1 1
0.693051725538358 0.686007579714617 1 1
0.876340102000849 0.867776025210825 1 1
0.859311281073813 0.851047806434698 1 1
0.762909827378266 0.755194381759581 1 1
0.941864283175774 0.932668260190777 1 1
0.732718182207105 0.725381870912944 1 1
0.894842739667251 0.886613479991963 1 1
0.725872445408227 0.719304676336725 1 1
0.772150251378595 0.764644794264048 1 1
0.860739383973536 0.851996812072451 1 1
0.795275225847344 0.787444133434005 1 1
0.773086895044092 0.766088372173656 1 1
0.870044359734171 0.860384579025276 1 1
0.782405977614105 0.774965505020475 1 1
0.910194133683592 0.900553504630666 1 1
0.787876879564822 0.780794296606697 1 1
0.840487839948154 0.832720795728933 1 1
0.789823631664475 0.781856102981317 1 1
0.857246471385042 0.848235875209309 1 1
0.720540357458246 0.713273055994826 1 1
0.857334393663497 0.849065994481286 1 1
0.82287449394584 0.815171095975776 1 1
0.646891220109824 0.640517490356097 0 0
0.830575940098133 0.822226713711038 1 1
0.819332814350484 0.811536744203252 1 1
0.978890753316878 0.96973357228264 1 1
0.861873362180965 0.853131333822037 1 1
0.844391626179296 0.836716090984217 1 1
0.714477574939907 0.706867220381895 1 1
0.92058062069762 0.911568510146993 1 1
0.77973098301156 0.770718777474069 1 1
0.806236097124127 0.798626612190279 1 1
0.851846171072708 0.84319050713274 1 1
0.758997599286461 0.751544627082004 1 1
0.660725496723791 0.653882751067544 1 1
0.700400627793969 0.694071677253767 1 1
0.730360164104141 0.723805167104575 1 1
0.639824098518087 0.633338529890513 0 0
0.722019016123677 0.715396351627047 1 1
0.731432453803729 0.72342737763727 1 1
0.785934049750413 0.777786461290031 1 1
0.765130067539771 0.757634995356205 1 1
0.84835608415568 0.839816860712363 1 1
0.862694382944279 0.854075224304409 1 1
0.7559402054061 0.748579900208122 1 1
0.89960150232456 0.891053516040357 1 1
0.747459040625231 0.740231266720494 1 1
0.876488708744498 0.867633123142538 1 1
0.761323827023038 0.753497942336998 1 1
0.797787572829996 0.78953809587424 1 1
0.860378248239554 0.851242783558641 1 1
0.860868278638072 0.851853555721393 1 1
0.814711741819609 0.806128005695793 1 1
0.739503044754131 0.732251335191933 1 1
0.849316356304651 0.84199866718751 1 1
0.809392507089942 0.801176866946837 1 1
0.727105100028062 0.720243841086096 1 1
0.782269071944645 0.773446863502631 1 1
0.677763461810479 0.671435488382299 1 1
0.914737597744436 0.905653559340585 1 1
0.801248096875072 0.792146974062997 1 1
0.757128191430374 0.74874222068953 1 1
0.865022300437773 0.856169677660317 1 1
0.827635667844294 0.82000208569802 1 1
0.724045403147153 0.716488403731324 1 1
0.771328086840679 0.764339434312915 1 1
0.859486536443292 0.850919693701342 1 1
0.735767936483449 0.729336057069012 1 1
0.782268615772147 0.773606278902674 1 1
0.840067988992822 0.832273424748884 1 1
0.737898823437705 0.729960637582576 1 1
0.731318148246947 0.723693477515771 1 1
0.732677631788847 0.72568630544038 1 1
0.748450228462548 0.741513183016276 1 1
0.778274293490455 0.770914232158307 1 1
0.813720812030787 0.805153094242044 1 1
0.771447052380175 0.763678163198541 1 1
0.941053235204271 0.930386613890183 1 1
0.794447902532168 0.786602774133676 1 1
0.709464329167954 0.702489039562475 1 1
0.944044142037212 0.934137956106838 1 1
0.905415496766266 0.89591657933906 1 1
0.872395310805322 0.862406216803755 1 1
0.654039300397837 0.64695293595164 1 1
0.756533480300589 0.74990945031547 1 1
0.747081434409326 0.740243877082796 1 1
0.78704008321189 0.778923711462173 1 1
0.641502556879234 0.634824923120796 1 1
0.855935517104037 0.847413899654015 1 1
0.83223150095468 0.824838820404104 1 1
0.812973677865828 0.804451628736147 1 1
0.8515996052004 0.842186891249005 1 1
0.729229747948416 0.7215708564636 1 1
0.824328989615729 0.81546181533967 1 1
0.924357007100486 0.915293976831734 1 1
0.870939474390776 0.862558389827387 1 1
0.842357073149042 0.833232506671278 1 1
0.786805147466068 0.779467886329191 1 1
0.678318600283479 0.671478520713506 1 1
0.89220460971863 0.883940247051965 1 1
0.863610664408525 0.855656730760313 1 1
0.75401126236235 0.746612920468362 1 1
0.777897971192017 0.769410894765538 1 1
0.889769935268516 0.880523768918061 1 1
0.839672392135052 0.831897597865634 1 1
0.742047456612302 0.734580261089612 1 1
0.843494651162137 0.834920713611949 1 1
0.682273490864598 0.675692497624617 1 1
0.851538174699405 0.842818301746119 1 1
0.756444509054114 0.748874486291031 1 1
0.821699618239458 0.814111441767164 1 1
0.707695176430595 0.700916135637171 1 1
0.890636637890809 0.881852502062575 1 1
0.7887617097522 0.780891371856916 1 1
0.697075865230191 0.689784893652611 1 1
0.716745736547796 0.709601800878774 1 1
0.74432741674953 0.736913549246331 1 1
0.78753490818995 0.77931919429485 1 1
0.973949568060803 0.964032103290577 0 0
0.826321651738055 0.819118865173889 1 1
0.820744895034043 0.81338630756178 1 1
0.790458570325933 0.782433458830133 1 1
0.815790906109236 0.807253897458948 1 1
0.830114534042155 0.822794066884432 1 1
0.875120978067392 0.867464007823075 1 1
0.751263323644801 0.744381333041994 1 1
0.691254619171178 0.684708413098677 1 1
0.786237465259212 0.778521869884581 1 1
0.823162673451534 0.814329045600798 1 1
0.830932978233353 0.823314697974707 1 1
0.903386923798824 0.893627145194045 1 1
0.835493672989981 0.82766759565981 1 1
0.89996206735351 0.891807895535778 1 1
0.842908671917867 0.833588066232457 1 1
0.935538412386576 0.924442211187606 1 1
0.95176353434978 0.942101985769713 1 1
0.79772763528759 0.788134521978154 1 1
0.87962919219539 0.871657336963757 1 1
0.86959574656788 0.861437086331835 1 1
0.766460851857274 0.758846084972419 1 1
0.605821958330386 0.599488267319955 0 0
0.823200492049762 0.814267459460374 1 1
0.813808525636233 0.804921943279528 1 1
0.869272953119918 0.860693689483444 1 1
0.684763027858346 0.677513397222299 1 1
0.683645156428931 0.67667991713121 1 1
0.855434725878855 0.846600391741198 1 1
0.841179553833924 0.833093428029664 1 1
0.76630608327014 0.758242410142278 1 1
0.798134412726072 0.790268183735269 1 1
0.735946933371412 0.728689821642487 1 1
0.73252957368471 0.725542675123706 1 1
0.847100199421352 0.838912329144272 1 1
0.818542332386439 0.810699447324211 1 1
0.770335697781404 0.762796060592258 1 1
0.742973225702595 0.735506965371151 1 1
0.663363785092903 0.656499969710259 1 1
0.607432788321843 0.601456816434274 0 0
0.709709600866321 0.702852840458189 1 1
0.794913160702933 0.787224079464115 1 1
0.986032602520085 0.975302610986629 0 0
0.862711429964822 0.853270313091854 1 1
0.747191078480199 0.739987705049827 1 1
0.756823758887867 0.749571247225334 1 1
0.815025383851929 0.806927622573458 1 1
0.77303287193581 0.765567417141734 1 1
0.854338222999441 0.846818498402058 1 1
0.785010495549884 0.776442238835364 1 1
0.871905411270581 0.863807174633411 1 1
0.658806713685413 0.652139066183683 1 1
0.714219457365145 0.707368126526098 1 1
0.726835491984623 0.719274579540665 1 1
0.835057895461297 0.82656617640208 1 1
0.906572465047272 0.897241279281991 1 1
0.912274834635602 0.903031721224092 1 1
0.62724954745669 0.621154472708279 0 0
1.00617113009949 0.996152925579699 0 0
0.664264205358771 0.658121201678209 1 1
0.87889117881247 0.87066982421041 1 1
0.629225498435491 0.623341239473055 0 0
0.827479820619419 0.81847923156847 1 1
0.793387135027999 0.785532591647369 1 1
0.786088031591275 0.7778364529373 1 1
0.856661154995119 0.848917468638544 1 1
0.733100377093779 0.726120170129936 1 1
0.776995348115009 0.769106760380594 1 1
0.780719262872361 0.773331120020819 1 1
0.758909339911957 0.751065022446704 1 1
0.918729928383895 0.910408847742995 1 1
0.802945265679931 0.795596247614308 1 1
0.937485171850442 0.928054264581557 1 1
0.870849385993634 0.862318085345882 1 1
0.701502530108546 0.694849506843989 1 1
0.769765239515473 0.762234392824256 1 1
0.725260938785462 0.716889136519686 1 1
0.706018598027103 0.69897447817804 1 1
0.719153598562103 0.712621424198105 1 1
0.842373747090812 0.834463225736252 1 1
0.792287779961484 0.784144913199568 1 1
0.738448051153444 0.730730529766491 1 1
0.875096858188267 0.86530707510693 1 1
0.710101316105053 0.703096601573797 1 1
0.674869888460983 0.667260962671629 1 1
0.737613233826434 0.73042675811156 1 1
0.75307999789623 0.745623100042087 1 1
0.86779331294558 0.859009832660279 1 1
0.828596888099554 0.82076206816852 1 1
0.786245692059568 0.778490051417266 1 1
0.68779571235704 0.680801775863252 1 1
0.875700463284521 0.866715096158454 1 1
0.634769304566606 0.627506966825182 0 0
0.72583359063571 0.718304385438924 1 1
0.818308657102587 0.811065860628029 1 1
0.894529230448655 0.886303787930498 1 1
0.679704338457744 0.672413976320059 1 1
0.82738626549751 0.818503526552246 1 1
0.73861378040278 0.73098738301826 1 1
0.805924895257662 0.797533203068538 1 1
0.772336610670809 0.764570132745509 1 1
0.812757945165152 0.805051505397694 1 1
0.866904676156153 0.858218048439143 1 1
0.825679149381921 0.817265090868819 1 1
0.738175763068971 0.729767758169202 1 1
0.978946469867357 0.969210639353101 0 0
0.740202888241478 0.732488130682256 1 1
0.764583389401115 0.756950552025459 1 1
0.712543919083414 0.705973570832436 1 1
0.828190882623561 0.819909933248639 1 1
0.761814753105765 0.753698837999319 1 1
0.702953895216437 0.69594942338177 1 1
0.758897834916766 0.75160277900524 1 1
0.801594442099459 0.793401162494854 1 1
0.885676166643858 0.876692188267634 1 1
0.977775481844124 0.968128271547126 1 1
0.748562484524054 0.741246284992804 1 1
0.720380710079286 0.713144797165659 1 1
0.843239046009268 0.834866591491672 1 1
0.780670276342298 0.77192321344971 1 1
0.845286272764918 0.836028618148942 1 1
0.927811492205304 0.918587610586284 1 1
0.865116320994586 0.857205708950465 1 1
0.725454903665504 0.718532000629632 1 1
0.742156615518552 0.734497873274067 1 1
0.808828304918455 0.801138324949207 1 1
0.994072974164511 0.984342653302169 0 0
0.849167974433861 0.840405797577691 1 1
0.786977503866458 0.779703834885599 1 1
0.86684001472563 0.858941380794191 1 1
0.847710158285473 0.838875895567959 1 1
0.945541344051278 0.936807778311063 1 1
0.751185029142417 0.743817757911192 1 1
0.881251229644146 0.872966048314917 1 1
0.795954893864686 0.787609396993797 1 1
0.806956697929862 0.798867625502799 1 1
0.918298731430136 0.908906493564005 1 1
0.802724681790396 0.793507983564211 1 1
0.788272532097476 0.780817792574588 1 1
0.628407880703297 0.621829969304285 0 0
0.665725391487171 0.659085519141885 1 1
0.916402281765288 0.907027318523755 1 1
0.73315379830124 0.725551626539884 1 1
0.88505696812381 0.876756143682667 1 1
0.912881514267397 0.904155723652936 1 1
0.884731466722763 0.876448197608511 1 1
0.754753340056687 0.747629928837044 1 1
0.921126273587521 0.912208142111574 1 1
0.841155078640419 0.832159973798348 1 1
0.711173759835916 0.704340191500078 1 1
0.79881472466994 0.790954660885482 1 1
0.905094739037172 0.895821802077619 1 1
0.769115041400512 0.761542374742915 1 1
0.874655229168991 0.865347784531623 1 1
0.839622354514321 0.832070522717798 1 1
0.823829853464932 0.81601073055562 1 1
0.680950877712845 0.67391472726141 1 1
0.569691633883609 0.563560354035288 0 0
0.879113139407437 0.870452953955287 1 1
0.726047656047513 0.718712420028224 1 1
0.784281022034867 0.77619486101295 1 1
0.713301454573662 0.70576213197546 1 1
0.925207263095764 0.916700443288987 1 1
0.688836507241426 0.682285645111732 1 1
0.752008763189418 0.744460101041313 1 1
0.88644487189976 0.877578780123281 1 1
0.861812621128964 0.853011048708383 1 1
0.939511443324695 0.929911385826621 1 1
0.712174063083546 0.705673175645531 1 1
0.806775879585073 0.797862974898047 1 1
0.753549873594729 0.745626092666257 1 1
0.872189325192974 0.863636696288055 1 1
0.807610776549603 0.800025150400029 1 1
0.694597130602358 0.688209727951428 1 1
0.754585664586065 0.746660628230651 1 1
0.761312735397998 0.754005798421664 1 1
0.747290938033367 0.740782237921866 1 1
0.766794145825643 0.759784099139088 1 1
0.751714311667692 0.744799562327926 1 1
0.764997153876604 0.757492983952485 1 1
0.745919709514945 0.739250613504779 1 1
0.830716905622381 0.822152570621574 1 1
0.862261152615791 0.854470782642134 1 1
0.82125030536872 0.813104307977908 1 1
0.601340158836024 0.595735508426933 0 0
0.920106690902928 0.911165653206169 1 1
0.757742909931338 0.750007902469165 1 1
0.890519862211731 0.881747504398716 1 1
0.68375417734368 0.67710097002382 1 1
0.876917912627338 0.86849195970408 1 1
0.770369604792146 0.762718875095372 1 1
0.972128279389171 0.961811224661241 0 0
0.873578998785644 0.865132416024038 1 1
0.785679248771561 0.777521875981188 1 1
0.7027388382531 0.69555834318772 1 1
0.791094758021682 0.781876479956555 1 1
0.808710254224414 0.801055095204123 1 1
0.762870262471099 0.75508375600291 1 1
0.826515828434471 0.818335180533719 1 1
0.833752392657613 0.826243278241554 1 1
0.759076137117541 0.751035852533872 1 1
0.830077693990663 0.822110391951764 1 1
0.82108455810693 0.812254979144452 1 1
0.677196268960262 0.670212097585556 1 1
0.721357429138897 0.714171998861256 1 1
0.838236300805961 0.828921729574871 1 1
0.90143735467247 0.892278559802368 1 1
0.873800743124274 0.864680190894468 1 1
0.807979663348434 0.799811852591627 1 1
0.7035689265693 0.696264801516896 1 1
0.729200334055613 0.720459639328911 1 1
0.810982699669358 0.80215375651357 1 1
0.881968805029379 0.872557884558957 1 1
0.901268350037205 0.89293423996308 1 1
0.892516739090026 0.882858230174087 1 1
0.80327051835443 0.794289045286208 1 1
0.937511199653053 0.928325268863272 1 1
0.781757183695083 0.774225364997618 1 1
0.713712566726703 0.705961066472319 1 1
0.811792914256905 0.802961766457727 1 1
0.91979452048892 0.910903059160602 1 1
0.754286641551636 0.746507168447979 1 1
0.894806030362496 0.884769640749289 1 1
0.772975061642762 0.765583575150124 1 1
0.714867777424539 0.707435218920656 1 1
0.786696405220529 0.778080902731829 1 1
0.824185143666506 0.816566105259439 1 1
0.779537856032657 0.772641726278688 1 1
0.742473189989418 0.734266856798934 1 1
0.843401276558207 0.834407257585136 1 1
0.774354331363159 0.765598210606925 1 1
0.760112272830501 0.753034965904437 1 1
0.931385158663396 0.922396472880943 1 1
0.826611939108389 0.817322382104724 1 1
0.888682418333332 0.879000231982636 1 1
0.775294963492847 0.768108949374166 1 1
0.861846483782161 0.852910620544153 1 1
0.743730284669172 0.73692509830275 1 1
0.787868075882625 0.780245587139312 1 1
0.757585623586935 0.749859921728563 1 1
0.786882962369591 0.778663810985958 1 1
0.69203703361647 0.684568740522064 1 1
0.851073008339617 0.842495599758777 1 1
0.93836371026719 0.928740451858586 1 1
0.926531758240946 0.917843074795881 1 1
0.925115727013014 0.915971451858681 1 1
0.669688363333894 0.662591644805294 1 1
0.746709052436704 0.738799278517131 1 1
0.72802432857783 0.721373258829083 1 1
0.78680822168068 0.779221934416712 1 1
0.698579124159639 0.691563835251648 1 1
0.792954073176016 0.785952674397903 1 1
0.919458465079925 0.909746886625424 1 1
0.757863215447503 0.75088669750755 1 1
0.747390686778649 0.740105194144504 1 1
0.929312534887375 0.918778363373175 1 1
0.811786316013899 0.803823797685244 1 1
0.727485270114512 0.721092653097649 1 1
0.684761697433636 0.677701569098659 1 1
0.841157153452096 0.831867531408287 1 1
0.844401071971187 0.836025808252741 1 1
0.834975270328101 0.82515957965178 1 1
0.883361762916355 0.87428605289731 1 1
0.70264246561368 0.695341868265469 1 1
0.780322077128458 0.772158508437245 1 1
0.823088685555964 0.815532883057917 1 1
0.687054007350006 0.680698267093746 1 1
0.741497299570928 0.734603178570591 1 1
0.777075873749296 0.76987742067883 1 1
0.777132457090559 0.76932726715274 1 1
0.71302885956635 0.706196569242564 1 1
0.967912990911405 0.957851149574923 1 1
0.753690398435977 0.746291451687947 1 1
0.748208720752294 0.740124219728611 1 1
0.673938608565479 0.666122724607031 1 1
0.760971867098272 0.753326830918617 1 1
0.925069415637299 0.914584698739304 1 1
0.72636283656195 0.71937592827105 1 1
0.872531228060519 0.864073802580728 1 1
1.00373740547564 0.994644788404004 0 0
0.796883133776216 0.789259528944541 1 1
0.764851249152565 0.756914040369026 1 1
0.890161118035372 0.881775407152768 1 1
0.948134724237286 0.93870342542559 1 1
0.648757272625217 0.642309590927671 1 0
0.899511090962125 0.891014126329331 1 1
0.813498592032418 0.805204390783317 1 1
0.815656661753457 0.806682094296428 1 1
0.803419524083792 0.795480259453238 1 1
0.888503974253938 0.880648646231265 1 1
0.813117327574011 0.805170262626131 1 1
0.823855490286117 0.815475170498101 1 1
0.791297689652303 0.783493195323537 1 1
0.748733918751802 0.741117636329759 1 1
0.730451715970844 0.723470131468645 1 1
0.76591090332136 0.758126635440223 1 1
0.79851413047778 0.790499749113034 1 1
0.764848863404631 0.757586802750736 1 1
0.725128505416488 0.717335992558322 1 1
0.837578426199447 0.828990906275143 1 1
0.765744901179952 0.759001367502954 1 1
0.66305254987468 0.657135236712723 1 0
0.84624211880944 0.836879644486822 1 1
0.787303463044337 0.779894252522462 1 1
0.737840911103095 0.730231982114025 1 1
0.635922012595016 0.629707531627253 0 0
0.671948344332174 0.664950661964188 1 1
0.925895387051567 0.916690410193371 1 1
0.855005666982494 0.846233548364864 1 1
0.685105413950197 0.678094891675269 1 1
0.746693908586075 0.739373524888896 1 1
0.949237489694026 0.939506328153181 1 1
0.776326752826026 0.768826961294676 1 1
0.774106499571667 0.767471052758799 1 1
0.757811386871178 0.750231956463541 1 1
0.735053884703533 0.728426385200893 1 1
0.908061231408138 0.898913379869801 1 1
0.826907855803926 0.818299677391725 1 1
0.906217987900009 0.897422201277904 1 1
0.800331295216462 0.792691559654167 1 1
0.71776353254426 0.710723615339285 1 1
0.680992543488329 0.673318497246775 1 1
0.847919304751199 0.839184393889861 1 1
0.747545193146746 0.739858300695958 1 1
0.704772533455208 0.697540659693416 1 1
0.873569101700151 0.864324053670262 1 1
0.816472553898258 0.808039598541529 1 1
0.989710238867203 0.978948329557603 0 0
0.755687392417235 0.748467829946641 1 1
0.815829496703829 0.807791607276304 1 1
0.965545501550397 0.954534988563037 1 1
0.929554432551338 0.919638287254779 1 1
0.830879987532239 0.823022534203298 1 1
0.673724752936852 0.667159314297598 1 1
0.795684984435026 0.787853895799061 1 1
0.724045788970147 0.717155225352906 1 1
0.683820000931795 0.675352748468493 1 1
0.737712724054113 0.730492658685211 1 1
0.725334241785874 0.718222930901164 1 1
0.689899824537118 0.682808895129463 1 1
0.751265199891814 0.742526323047015 1 1
0.831366225136638 0.824162623563719 1 1
0.743239921295507 0.735793457974313 1 1
0.727740613642663 0.720199096558626 1 1
0.806475486830332 0.79839863881959 1 1
0.88746096684108 0.879263600630813 1 1
0.767569349205319 0.760036113531023 1 1
0.776854141413918 0.769937494356102 1 1
0.715823568519466 0.708714648925907 1 1
0.783137786673056 0.775178408565446 1 1
0.886452528336007 0.878295188121675 1 1
0.803556336196121 0.795615608892748 1 1
0.780216047952113 0.77295076490325 1 1
0.760702940875671 0.753080540014826 1 1
0.891808769595583 0.88214636750019 1 1
0.802348759569388 0.794214037104432 1 1
0.840943280138107 0.832639550761271 1 1
0.700193088757065 0.69289173733307 1 1
0.846335003850747 0.838773723875031 1 1
0.708670752916498 0.701594469890892 1 1
0.779705512542388 0.771928199545269 1 1
0.750429470766677 0.742693644263906 1 1
0.810217378489678 0.802147181734303 1 1
0.739140453708434 0.731405505840991 1 1
0.73765747886147 0.730385491161431 1 1
0.735086354890952 0.727271186724712 1 1
0.730263224244721 0.723190345878901 1 1
0.931737934252545 0.922822817884415 1 1
0.697409781784694 0.689608372828263 1 1
0.781433337520415 0.774507293247741 1 1
0.779719284253816 0.772188880402648 1 1
0.802056454328127 0.792947874768929 1 1
0.816663575535419 0.80896577587901 1 1
0.932161795436823 0.923096868485911 1 1
0.755243457820797 0.747807266457091 1 1
0.94823528470995 0.938962765097665 1 1
0.804480174928509 0.795493366780738 1 1
0.776642027095893 0.767820175306098 1 1
0.786090106349213 0.777807731994748 1 1
0.860598165166494 0.851280694111587 1 1
0.786537017666807 0.778565199674397 1 1
0.869398994910089 0.860624779351016 1 1
0.757904346662976 0.749871808433098 1 1
0.808447806086815 0.799843681756918 1 1
0.912812206702308 0.902947329461401 1 1
0.735397363144045 0.72765223865351 1 1
0.791828829419481 0.783696388677764 1 1
0.909283881730771 0.899730598474359 1 1
0.765248999888266 0.75769274436942 1 1
0.806840011503903 0.798569611394858 1 1
0.72841285378604 0.720907383332739 1 1
0.917402562413768 0.907771191851887 1 1
0.847948088019555 0.840415481006448 1 1
0.765143660465708 0.758091817900054 1 1
0.8153399745888 0.807842081556864 1 1
0.81871603296694 0.809504930109484 1 1
0.685210380804158 0.678011857687687 1 1
0.79340199796545 0.786174574586224 1 1
0.805293699172917 0.796644434323 1 1
0.6874665049504 0.67973828409933 1 1
0.756308445852072 0.748957442590634 1 1
0.894637663122605 0.886292828740741 1 1
0.716512441541723 0.709508575565403 1 1
0.83813503668793 0.829735111927075 1 1
0.820092040364702 0.811577592944173 1 1
0.707507795977389 0.70050810534147 1 1
0.777011340640356 0.769422227076957 1 1
0.768503990719973 0.760878739563619 1 1
0.728772482344154 0.720568864014561 1 1
0.835468703733411 0.827153800694872 1 1
0.750968537054839 0.743912988936297 1 1
0.840998762552644 0.831474977246942 1 1
0.84396837334586 0.836022222238364 1 1
0.725094434763852 0.717826465285523 1 1
0.740354263570387 0.732513912168726 1 1
0.777207566602753 0.770021067609645 1 1
0.873915130434221 0.865894765833778 1 1
0.799552229914833 0.791038560038285 1 1
0.88563044218339 0.877410372835607 1 1
0.871529532232905 0.862953760385516 1 1
0.731825368683039 0.724586737361773 1 1
0.826623809646387 0.817946196465838 1 1
0.76048419099981 0.75397335750853 1 1
0.84246072919452 0.833917074338974 1 1
0.688691481607111 0.682517643460062 1 1
0.755584994493417 0.74827553222995 1 1
0.859677459564821 0.8514855276892 1 1
0.720705185639432 0.713334653339746 1 1
0.732000640753381 0.724320817414217 1 1
0.782388239374482 0.775143244881141 1 1
0.708120881990961 0.701610058314517 1 1
0.805325602538842 0.796852624626364 1 1
0.743541489811567 0.736220848843129 1 1
0.814983398438706 0.805388622603114 1 1
0.88733138062787 0.878595107376302 1 1
0.830817311893903 0.822105683056275 1 1
0.866834311685236 0.858554915673497 1 1
0.850636053857111 0.841130954594797 1 1
0.772683772713114 0.764894389592021 1 1
0.811273660285512 0.80297364474064 1 1
0.766184959772115 0.758479355101252 1 1
0.855657996742107 0.84648289369009 1 1
0.77288428868718 0.764067830953389 1 1
0.692821789748827 0.685361377052687 1 1
0.906746188893181 0.898299506883246 1 1
0.759437585339052 0.750882673873448 1 1
0.750868410593567 0.743587480423916 1 1
0.714128694132629 0.706838346686547 1 1
0.762566343452702 0.755567158825655 1 1
0.901909824412017 0.893533300736861 1 1
0.712667729494111 0.705171055746018 1 1
0.781339881899107 0.774516100533846 1 1
0.738098490686236 0.730803939442349 1 1
0.88701251036503 0.878571810954079 1 1
0.771863582284274 0.764711683357325 1 1
0.804241517569769 0.795143257983201 1 1
0.936448683472155 0.927400965422185 1 1
0.797549208521552 0.78884370331636 1 1
0.869192978156698 0.859534038663207 1 1
0.86835590845026 0.860054542677379 1 1
0.691665056106198 0.684641211678177 1 1
0.792877460352791 0.784646838599906 1 1
0.873779422471666 0.864054151881361 1 1
0.756272428083391 0.748248134624416 1 1
0.911819486646078 0.903808930176199 1 1
0.735447677210871 0.728440073866306 1 1
0.699566202751826 0.693141789234903 1 1
0.956787657745699 0.946511290273438 1 1
0.735099773099032 0.727740823361749 1 1
0.866528165518378 0.858847114979444 1 1
0.735181948484878 0.728198862127142 1 1
0.834849493062749 0.825808832991107 1 1
0.82103853785329 0.812816142159106 1 1
0.798218768931136 0.789614546954358 1 1
0.823124084354496 0.815399221949169 1 1
0.800892098665466 0.793594439437486 1 1
0.727740467515376 0.719898172970778 1 1
0.819248995294628 0.809938021110912 1 1
0.784607959273311 0.776365408355262 1 1
0.711304348568673 0.703436875351481 1 1
0.744704958474728 0.736924813662603 1 1
0.723069851048931 0.715750153323016 1 1
0.788978422767407 0.782033261570068 1 1
0.926405783947645 0.915498488793861 1 1
0.833663896062259 0.825115070020052 1 1
0.741232860067893 0.733016879924739 1 1
0.731842589546357 0.723307591387022 1 1
0.662456453288356 0.656008007479074 1 1
0.636893220061797 0.630484926842344 0 0
0.746749487197501 0.739187834406502 1 1
0.896504303996431 0.887938153734633 1 1
0.803289430235864 0.795752285047925 1 1
0.655754286897436 0.649218243618787 1 0
0.858895800030619 0.850214203217572 1 1
0.798369831080338 0.790345566160758 1 1
0.834236132284123 0.82644974305048 1 1
0.705879765903348 0.697839375122431 1 1
0.897061502820693 0.88819924159798 1 1
0.748407951551394 0.740936267943517 1 1
0.701123414720637 0.694701679133166 1 1
0.61195805757076 0.605871196755283 0 0
0.908826900175935 0.899692139628513 1 1
0.867936322876186 0.859223046280448 1 1
0.669705662034778 0.662155410167405 1 1
0.72704258149573 0.718960056237984 1 1
0.886713199188051 0.878681574563162 1 1
0.779392293990647 0.772005684036933 1 1
0.794795742408877 0.786791053217652 1 1
0.711279771927167 0.704662087799091 1 1
0.753333545777109 0.745920155513484 1 1
0.895694821862982 0.886780357945138 1 1
0.741808385133225 0.733809408665531 1 1
0.753645391859768 0.746153024108964 1 1
0.720380405499791 0.713087003174016 1 1
0.83110671309119 0.823636978023946 1 1
0.806506711987516 0.7981452899093 1 1
0.836689313819535 0.828815488221104 1 1
0.839960011191399 0.83200330136442 1 1
0.810187611621354 0.802274892910088 1 1
0.754413939541405 0.746859423182816 1 1
0.620738948482119 0.614978980561954 0 0
0.830561961881089 0.821187921658539 1 1
0.628679876352793 0.621812572938771 0 0
0.881878973732554 0.872905252323293 1 1
0.944997791924549 0.93428746343075 1 1
0.84436690077366 0.836196245140585 1 1
0.79868697492407 0.790481701518998 1 1
0.811417722297071 0.803198378968112 1 1
0.744170744415777 0.737487184712565 1 1
0.700205832186719 0.692573616523289 1 1
0.749472564832805 0.742609660546929 1 1
0.669749249167106 0.663123528152915 1 1
0.826216107506959 0.816583714027413 1 1
0.728897239997582 0.720880490203086 1 1
0.766484923415906 0.759955128476429 1 1
0.783393255361778 0.775035022759023 1 1
0.829701103090926 0.820289467494554 1 1
0.815082030245019 0.806722967395084 1 1
0.790822483089057 0.783236536449495 1 1
0.895845193741922 0.886907759426727 1 1
0.748953397138197 0.740790535410034 1 1
0.710989500255825 0.704162946231743 1 1
0.930488510066025 0.921584574153996 1 1
0.878986178701083 0.870482793253024 1 1
0.720431923157985 0.712943489915929 1 1
0.721590692847665 0.71406023687301 1 1
0.734274828754468 0.726754238723578 1 1
0.951175348163187 0.941651408892765 1 1
0.762022421625838 0.754483082269548 1 1
0.641765624737987 0.63535193300854 0 0
0.787490501131876 0.780031964294424 1 1
0.730139217860368 0.723665460093249 1 1
0.83458466272491 0.825233680677532 1 1
1.0610200962203 1.04889682036874 0 0
0.697953616157369 0.691701425629769 1 1
0.907481459605837 0.89770929502851 1 1
0.840868507075741 0.832737070847143 1 1
0.87845082941135 0.87011848344402 1 1
0.869170437451812 0.85928408272995 1 1
0.797440828874642 0.790254384117945 1 1
0.809942716402281 0.801486579901675 1 1
0.801148004041289 0.79245924062721 1 1
0.838434306468015 0.831032838089998 1 1
0.8162529388332 0.808485122112986 1 1
0.812273827720902 0.803531265939171 1 1
0.850556788489141 0.841215100258285 1 1
0.865283045110441 0.856750822454909 1 1
0.739293757867498 0.731772862233129 1 1
0.858152944016368 0.849483903559112 1 1
0.835523023435035 0.826509966436601 1 1
0.702949680208386 0.696216604335869 1 1
0.549340841831925 0.543961086325321 0 0
1.00168232542097 0.990911191084499 0 0
0.904044701105951 0.895386573671087 1 1
0.758534600485982 0.750341034553392 1 1
0.869617075681878 0.861949784818178 1 1
0.899428797693184 0.890147514436137 1 1
0.876411428681432 0.867361555899647 1 1
0.843374570558059 0.834367976250983 1 1
0.78882929394876 0.780322321930908 1 1
0.79630302875823 0.78724307718764 1 1
0.771406110628292 0.76376890235383 1 1
0.836267266533537 0.828555484364584 1 1
0.804385687625306 0.795526984259443 1 1
0.700045764933162 0.69256259052992 1 1
0.653481527216174 0.646648053633239 1 0
0.838271397824708 0.830390194860572 1 1
0.88711820411546 0.877984008860639 1 1
0.737523869742146 0.730810056019397 1 1
0.670787825754942 0.663246652340375 1 1
0.828636709303793 0.819526854660167 1 1
0.858331484466184 0.849716014523144 1 1
0.746952973609515 0.739698743175462 1 1
0.641012899208118 0.635245328351039 0 0
0.80527123497008 0.797032447848685 1 1
0.873856104821592 0.86524810754489 1 1
0.935271972366503 0.925892007524588 1 1
0.955845130973715 0.945113183946034 1 1
0.720745100890792 0.713676836595388 1 1
0.718009882766576 0.71005801439862 1 1
0.779043718642509 0.772260240506821 1 1
0.806382911920016 0.798038654815229 1 1
0.87237090131966 0.863611370276215 1 1
0.693747092057061 0.686544960761913 1 1
0.666681275972906 0.660793229293396 1 0
0.738803948745328 0.729589628064957 1 1
0.902097186019188 0.893800722010034 1 1
0.782371603550235 0.774993328165018 1 1
0.899834411951602 0.891325513904651 1 1
0.871828461894799 0.863337741033139 1 1
0.789768125862453 0.782017989321362 1 1
0.857561622762978 0.848800588819572 1 1
0.849347113890088 0.84051399053852 1 1
0.757468720427246 0.749503148308303 1 1
0.7362561197651 0.729828809174553 1 1
0.788661507477587 0.781444598881323 1 1
0.716409243667974 0.709817885280768 1 1
0.755628414711223 0.747748513506772 1 1
0.79045710974313 0.782826029583293 1 1
0.825301038295526 0.816672048548267 1 1
0.971063532078913 0.962061649764862 1 1
0.790066429102732 0.782001042136666 1 1
0.835186525693672 0.826699678157798 1 1
0.828934993669151 0.821126082632518 1 1
0.837398915879232 0.828985828548693 1 1
0.808354425662058 0.799185487273693 1 1
0.844601886111543 0.835854654472198 1 1
0.663157833515664 0.656889314377953 1 1
0.820730878130062 0.81277082025706 1 1
0.742786680580715 0.736307353733198 1 1
0.811575751852114 0.803708901661101 1 1
0.726110998908693 0.719108342867612 1 1
0.798688067358764 0.790718837617827 1 1
0.778725903082899 0.770895171239693 1 1
0.776682375597997 0.768399843278471 1 1
0.91272910117756 0.903927828103986 1 1
0.885713045258771 0.877483471683343 1 1
0.779479528303236 0.771225517249221 1 1
0.779775519333059 0.772158439055912 1 1
0.838664331405926 0.830962063054934 1 1
0.714529178349664 0.707666954443849 1 1
0.895560400741175 0.886846383884054 1 1
0.795985165384637 0.788499041979805 1 1
0.764254499692704 0.75720793662456 1 1
0.781647393501358 0.773571396254919 1 1
0.787989966940132 0.780478674826014 1 1
0.737237296511134 0.730665768478204 1 1
0.948360804378883 0.939266348474088 1 1
0.725934854832755 0.718854510338907 1 1
0.76013516540998 0.752690506467164 1 1
0.734406410391171 0.727556934369467 1 1
0.744878621265047 0.737391257439959 1 1
0.815255195628888 0.806965650280974 1 1
0.899820951232644 0.889976963287883 1 1
0.777002786804308 0.769316732512065 1 1
0.829595205453612 0.820346811424976 1 1
0.898241110073089 0.889650335676933 1 1
0.74642959417558 0.739955107542947 1 1
0.811637623928199 0.80216062706044 1 1
0.827910942223772 0.819856579642409 1 1
0.705745003323831 0.698236899444701 1 1
0.798517247066129 0.78950652142883 1 1
0.777901797803202 0.770799910705421 1 1
0.794158064106499 0.785357808096604 1 1
0.567301073287523 0.561844735804094 0 0
0.777807096204049 0.769943620186983 1 1
0.753772518831582 0.746698185663288 1 1
0.880871842708482 0.872994040617813 1 1
0.776611089009599 0.769535524467618 1 1
0.91673699052743 0.906716478572924 1 1
0.778109714747247 0.77075424833383 1 1
0.864167593629613 0.85462956127148 1 1
0.822211835492587 0.813772815199818 1 1
0.819998007642302 0.81197849402714 1 1
0.815341705387429 0.806211321795225 1 1
0.864226044506545 0.855069515839339 1 1
0.689929739678917 0.683338716505332 1 1
0.865780123992635 0.857053408349619 1 1
0.76424109374803 0.756226719225966 1 1
0.684011559995576 0.677861609793278 1 1
0.853813014332845 0.846428082292248 1 1
0.621859342985742 0.615104618487736 0 0
0.888496770278749 0.879724987624132 1 1
0.698575337387937 0.691464161878857 1 1
0.720237979727296 0.712029168891062 1 1
0.749753684005483 0.742101981693408 1 1
0.806578522147561 0.798410139426032 1 1
0.790168423702889 0.781571245181436 1 1
0.866905274841401 0.857052592154691 1 1
0.702559499182125 0.696068619082034 1 1
0.845424775904814 0.83648358078238 1 1
0.733809404586378 0.726379949585034 1 1
0.799427544740306 0.790797200518063 1 1
0.804051633338686 0.796275790041321 1 1
0.863027216928112 0.853941679600181 1 1
0.824027330773534 0.816198492730466 1 1
0.754171800382405 0.746886077457469 1 1
0.813871323075818 0.805490350904265 1 1
0.753018910375224 0.744938991906874 1 1
0.895997668653895 0.885878850458613 1 1
0.888025944602509 0.878799517064156 1 1
0.868018557283075 0.859117687561511 1 1
0.824388302984222 0.81604954326776 1 1
0.834910521820507 0.826195949399426 1 1
0.696820759869633 0.689378844826858 1 1
0.804506007032516 0.796529497626051 1 1
0.799404336521558 0.79185227967617 1 1
0.812354019034388 0.804784250225389 1 1
0.662251096166501 0.655523022699185 1 1
0.740149695216569 0.733391578350692 1 1
0.883139518596548 0.873937504104819 1 1
0.868363474371965 0.860022322707443 1 1
0.835077444639347 0.826419150223648 1 1
0.792329101570262 0.784371754766177 1 1
0.647737712479318 0.641564869265259 0 0
0.853515997367354 0.845549944398227 1 1
0.72281972775038 0.71534493148458 1 1
0.847683472062384 0.839811679789272 1 1
0.955170628888181 0.945701692388997 0 1
0.738973681356657 0.731618099958231 1 1
0.721069640174729 0.714101891607178 1 1
0.78676802594068 0.778017606083821 1 1
0.827003339563704 0.818789411584002 1 1
0.818937967879481 0.810947191109852 1 1
0.953275135374896 0.942835875277887 1 1
0.931192030306072 0.921735370337091 1 1
0.786918645873748 0.777837211183348 1 1
0.797448932477849 0.790122004796843 1 1
0.759719730130879 0.752589864064305 1 1
0.757462623049149 0.750209399852153 1 1
0.813099240436243 0.804274308859959 1 1
0.671922885022155 0.665536816424152 1 1
0.758744457198267 0.75132956608215 1 1
0.748548011389747 0.740999255578908 1 1
0.728691313230531 0.721843838002071 1 1
0.81666146183519 0.80824879998204 1 1
0.802230061947493 0.793515827585465 1 1
0.825080777099338 0.816948973383508 1 1
0.839629935088618 0.831857187632371 1 1
0.694343401801429 0.687480523582913 1 1
0.780762907617048 0.772592130820543 1 1
0.907280184639549 0.898274794549889 1 1
0.771208168455682 0.763871755440526 1 1
0.779823051935938 0.772075131370748 1 1
0.678862024553794 0.6718090079658 1 1
0.955867006729341 0.947244556185068 1 1
0.665681656900368 0.659093133308412 1 1
0.906590839111267 0.896488992362825 1 1
0.893778396587946 0.886193887180823 1 1
0.7959223649997 0.788084223362168 1 1
0.866737910182928 0.858793008408519 1 1
0.773268850012754 0.765939156214564 1 1
0.787815859145626 0.778501452443822 1 1
0.870551736531692 0.861411445464941 1 1
0.82415870935552 0.815104926676488 1 1
0.779706623906266 0.772034418937337 1 1
0.828310982957167 0.820982746280486 1 1
0.800343143296871 0.792208913593073 1 1
0.878610802512623 0.869973368238284 1 1
0.720817275263658 0.713633720901332 1 1
0.70504425258223 0.69807758539598 1 1
0.80022782990946 0.792691097198305 1 1
0.75754036817412 0.750579772222915 1 1
0.737786075011172 0.730048373319155 1 1
0.896740794478275 0.888037156213223 1 1
0.884929642647294 0.876591121927365 1 1
0.77715017156813 0.769997586145565 1 1
0.872240867524144 0.862883918828893 1 1
0.833737084764845 0.826210164347762 1 1
0.687592123262457 0.681158812163094 1 1
0.6605962272094 0.654532169183411 1 0
0.825257974409518 0.816272114601637 1 1
0.8239585452085 0.816417213525773 1 1
0.955574011622055 0.946589604316647 0 1
0.809525508545733 0.802118042335922 1 1
0.818260296976471 0.810856059142759 1 1
0.775928882229163 0.768456066849701 1 1
0.853432084231457 0.844591058930172 1 1
0.908766375966841 0.900356987783315 1 1
0.815212834711353 0.80702088171411 1 1
0.825651829589976 0.818199201470691 1 1
0.868725181253983 0.860380214003815 1 1
0.750915792913779 0.743662225685085 1 1
0.893793770291373 0.885098876717715 1 1
0.86370105908511 0.855020381600969 1 1
0.856520091353876 0.848444539112167 1 1
0.691188927494201 0.684915953912702 1 1
0.710481528948842 0.702287290662803 1 1
0.780038909140828 0.77204246392121 1 1
0.797357383693505 0.788593538340195 1 1
0.777797800535584 0.768831102873368 1 1
0.714887212547505 0.707799453172426 1 1
0.655273722116322 0.648564879551737 1 0
0.99004819554013 0.980615775590048 0 0
0.715566584351851 0.708893143753536 1 1
0.679080844302624 0.672086521009054 1 1
0.837447778937337 0.82824767017101 1 1
0.750535212318481 0.74237287453149 1 1
0.817123178617892 0.808444903061393 1 1
0.861303473105036 0.852897053973756 1 1
0.793799275952221 0.78556385199577 1 1
0.834229282486013 0.825958650499115 1 1
0.790915828473534 0.783740080007081 1 1
0.741706082859764 0.734425219342033 1 1
0.748870792081579 0.74181721159928 1 1
0.70608327021858 0.698733950791108 1 1
0.877503559818629 0.867945477555084 1 1
0.737130939042261 0.730205379595547 1 1
0.674492476643485 0.667863279811614 1 1
0.940652074653664 0.932098888165934 1 1
0.838660547100593 0.830995663339746 1 1
0.655643797473266 0.648886227504929 1 1
0.735003783604206 0.727711506088475 1 1
0.66856549949419 0.662039138734573 1 1
0.713704558837247 0.706168399799167 1 1
0.863902652376014 0.855643250682467 1 1
0.854839821790408 0.845562336840433 1 1
0.744591550239267 0.736613815796521 1 1
0.851680196172261 0.843798594025731 1 1
0.866563738859584 0.85800307215861 1 1
0.883639139749806 0.874988181929247 1 1
0.583108061581838 0.576935803047735 0 0
0.721387486146997 0.71376479399707 1 1
0.823223231021847 0.814905038614013 1 1
0.625552154130365 0.619183768667929 0 0
0.628881669576221 0.622841497180266 0 0
0.768994842154431 0.761554264333607 1 1
0.926021632185679 0.916188183691253 1 1
0.846997781971321 0.838687964131311 1 1
0.747264745230314 0.739695733769874 1 1
0.721092164566047 0.713139075923107 1 1
0.804008216930177 0.795916905479103 1 1
0.731826854740271 0.724068170777256 1 1
0.774766571265343 0.767727493600752 1 1
0.817268597689043 0.808633621735767 1 1
0.868045578799803 0.859133789802023 1 1
0.795229503469576 0.787124994157332 1 1
0.824722307987742 0.817446308308452 1 1
0.649174977359846 0.64166300393645 1 1
0.853959032338901 0.845627455329185 1 1
0.774106224798719 0.765507240572373 1 1
0.765554511313555 0.758385954101983 1 1
0.789880747261517 0.78185305781319 1 1
0.837272974189795 0.828472397789426 1 1
0.825568984238592 0.818052689425183 1 1
0.893435995167638 0.884237889093338 1 1
0.902269197266383 0.893069245508327 1 1
0.75491891988735 0.746863314911433 1 1
0.695074251905769 0.688258416916355 1 1
0.820283030139374 0.812080033396369 1 1
0.696265047523337 0.688858458413782 1 1
0.744899222496165 0.737598112572878 1 1
0.769641387913526 0.761946897979649 1 1
0.7375773816171 0.729160480864846 1 1
0.864707576385225 0.856915265228716 1 1
0.844623920492926 0.83588580092285 1 1
0.660499146740183 0.653595592248329 1 1
0.89178277291227 0.881878178014196 1 1
0.707198926605749 0.699922293123905 1 1
0.796710728971459 0.788444863570643 1 1
0.88026060738434 0.870834028399065 1 1
0.757528007678824 0.750557872112064 1 1
0.832459861271472 0.824459052507409 1 1
0.767318569667512 0.759361786329411 1 1
0.811566818232844 0.803923093191096 1 1
0.860053586181156 0.851512065647264 1 1
0.830720041388383 0.822316875396612 1 1
0.829873855729377 0.821954058737377 1 1
0.822755484598654 0.814850136131859 1 1
0.723840349528405 0.717042091420203 1 1
0.857247420324645 0.84919328291136 1 1
0.814317651832013 0.805404019170161 1 1
0.952918346334574 0.943178362363987 1 1
0.798472507598325 0.791149096373022 1 1
0.731778782359251 0.723924401222388 1 1
0.813306624973681 0.805095643241647 1 1
0.85936279575489 0.851128669740528 1 1
0.809979878230274 0.801118769431254 1 1
0.806031324656698 0.798894531636574 1 1
0.823541115834741 0.81391215445638 1 1
0.758333216656563 0.752052129801297 1 1
0.844136431035351 0.835408913446758 1 1
0.810689636010854 0.80207010364466 1 1
0.783261490393172 0.774796891172944 1 1
0.792071274444161 0.785033439393571 1 1
0.732798471693712 0.724938633591945 1 1
0.849259320105619 0.840726351532705 1 1
0.782142956182936 0.774468994967659 1 1
0.769710959973497 0.762634588745225 1 1
0.815981902178328 0.807986876430849 1 1
0.928837982023915 0.919749640890984 1 1
0.719095495594696 0.712191877862372 1 1
0.789508637559403 0.779893737549934 1 1
0.829996062945818 0.820801781303264 1 1
0.861832589595373 0.853468118559856 1 1
0.763799958559773 0.7557589144157 1 1
0.733618735090855 0.726780120790293 1 1
0.753133304865417 0.745983503887047 1 1
0.772304044556645 0.764267375911755 1 1
0.758653871728971 0.75122660392205 1 1
0.706479083038978 0.699066931523286 1 1
0.79819513146749 0.790041509404187 1 1
0.750464909492652 0.742300058193551 1 1
0.818077378227915 0.810059795665628 1 1
0.754377089863816 0.746792709480504 1 1
0.789441862287968 0.782032620276228 1 1
0.697474366339837 0.690573080391121 1 1
0.746815294441045 0.740006003763929 1 1
0.828633053959913 0.819991141341472 1 1
0.894448239040864 0.886194148289652 1 1
0.974564541327925 0.965046177224097 0 0
0.871285458195826 0.862411087150622 1 1
0.769072066011552 0.760484888764663 1 1
0.787060947303098 0.779294056892898 1 1
0.689826273595452 0.682881658395247 1 1
0.665614163883529 0.658940992611509 1 1
0.874184640455092 0.864663293817611 1 1
0.812251577389614 0.803821617716759 1 1
0.855412279861583 0.845668510974229 1 1
0.692895907614799 0.686389668742371 1 1
0.86328362461406 0.8541102119815 1 1
0.790604867661756 0.782297961070468 1 1
0.679722808671635 0.67319422395406 1 1
0.891771806069787 0.882449339569056 1 1
0.808461711779819 0.800229687459916 1 1
0.810192618208945 0.802030956011923 1 1
0.717513226556423 0.710502568622191 1 1
0.756267539192407 0.74853076135574 1 1
0.829173892526028 0.819669825921423 1 1
0.831780932201152 0.823091635351638 1 1
0.939370264893941 0.929028371026423 1 1
0.733130702255137 0.726003665740378 1 1
0.736108938046952 0.728652118647351 1 1
0.83287770731087 0.824386848357806 1 1
0.842419628612161 0.834142131375275 1 1
0.806990595919508 0.798978190696763 1 1
0.682717612244855 0.675399286870307 1 1
0.769424001109409 0.760982861743117 1 1
0.88733310209486 0.878483122708028 1 1
0.769337574637109 0.762565011279959 1 1
0.812743253177476 0.804637575738181 1 1
0.771736807927361 0.763863722621448 1 1
0.669406284281659 0.663134596289468 1 1
0.715093916730623 0.707806947985146 1 1
0.62310759087082 0.617045161248879 0 0
0.744308466075377 0.736778459297615 1 1
0.813404912156524 0.805516715919893 1 1
0.812305154536422 0.804585473699239 1 1
0.813161353476252 0.805157811086387 1 1
0.82781087208634 0.819127110504199 1 1
0.700704174599612 0.693479425260769 1 1
0.668807891636325 0.661836083928478 1 1
0.819431237221695 0.810954145200943 1 1
0.717498408558467 0.709265049973938 1 1
0.797206123512281 0.789250496174589 1 1
0.690976770514924 0.683200501673736 1 1
0.81477246837538 0.807006559107759 1 1
0.861664638257778 0.853791555127598 1 1
0.912906063998197 0.901944643296286 1 1
0.69571712004406 0.688568994088368 1 1
0.853888659496758 0.845854037211506 1 1
1.00171850763036 0.991535424600515 1 1
0.754545542397767 0.747632135032097 1 1
0.794071188314486 0.786804209027711 1 1
0.683077679346924 0.676723471298098 1 1
0.835419681085939 0.827039462062328 1 1
0.74684899653083 0.739928110407322 1 1
0.811527223576673 0.80426227059872 1 1
0.841502196183068 0.833851707771127 1 1
0.861241061149778 0.852320478706419 1 1
0.68745047592727 0.679491899865372 1 1
0.685249872715659 0.67834018176481 1 1
0.857720577865941 0.84815863011994 1 1
0.875729376362006 0.868012053988915 1 1
0.724337460393195 0.717471034529223 1 1
0.699476833177726 0.692691278288166 1 1
0.860904320702404 0.85256975364973 1 1
0.781713046627492 0.774119926476968 1 1
0.697250997801322 0.68997633295782 1 1
0.771794956162941 0.764772294717498 1 1
0.878072189843423 0.870018839716419 1 1
0.724183952692651 0.716976723371 1 1
0.767467519585617 0.760135837909245 1 1
0.805826589268579 0.798117698991176 1 1
0.983654655635886 0.97364021896495 0 0
0.735832661581282 0.729535589640433 1 1
0.680954555126968 0.673804768010531 1 1
0.771271264311044 0.764272072254784 1 1
0.852764346058342 0.844487446099498 1 1
0.793623042692555 0.785776713149305 1 1
0.710059949806165 0.702583988073438 1 1
0.760409830223408 0.75283910489898 1 1
0.970779763785728 0.962052608314136 0 0
0.82407522187692 0.816665622007778 1 1
0.685798901929795 0.679062795801452 1 1
0.804614798014445 0.796604287708102 1 1
0.823214236861473 0.813318799432515 1 1
0.809400454786655 0.801062273909077 1 1
0.836450732445312 0.82838464198792 1 1
0.800176264075192 0.793004501753965 1 1
0.876666099341933 0.868735742791773 1 1
0.764757240654671 0.756992377466693 1 1
0.86730394980093 0.85924517504714 1 1
0.93417389451208 0.924974219339104 1 1
0.861331929877037 0.853455966025934 1 1
0.810320872103467 0.802647020824444 1 1
0.983881666955542 0.972229576216314 1 1
0.936843227723303 0.927157221903265 1 1
0.761654133347795 0.753926728689139 1 1
0.682161011419584 0.674936863895398 1 1
0.756234787554568 0.748226857694548 1 1
0.717843108317147 0.711011120542824 1 1
0.768965535810781 0.761311790101858 1 1
0.800808094189847 0.79247281624627 1 1
0.750489341307619 0.742721525735892 1 1
0.738758179924866 0.730809177025872 1 1
0.841020750582947 0.832804612107757 1 1
0.703231865326054 0.695263181630447 1 1
0.788760259006685 0.780580450468756 1 1
0.766546931151909 0.758037690659037 1 1
0.750644231054957 0.743474762249727 1 1
0.75951304919777 0.751512174232332 1 1
0.843020459186502 0.834697855674016 1 1
0.743343564710264 0.735840421441194 1 1
0.79900999969866 0.791002975619773 1 1
0.637760014560248 0.631584257570235 0 0
0.76684190610886 0.758535480669913 1 1
0.910512216278001 0.902005057611041 1 1
0.863007682563537 0.855527296198363 1 1
0.761117871128934 0.753070482613904 1 1
0.679825453862243 0.672893861240661 1 1
0.776600072972983 0.769252488420995 1 1
0.747734884944454 0.740022251500707 1 1
1.01618568586061 1.00681143041955 0 0
0.844955130715985 0.836581093551293 1 1
0.812876892267077 0.804933759534661 1 1
0.835287379867958 0.826986362865982 1 1
0.692999207094013 0.686766485044577 1 1
0.901445111218829 0.891836487604826 1 1
0.93547243745127 0.926299671035165 1 1
0.845495012968281 0.837087837263268 1 1
0.70118147404583 0.694257226359208 1 1
0.747687353917599 0.739392947458043 1 1
0.765431895024309 0.758118850415837 1 1
0.798351065919844 0.790325321790368 1 1
0.780992752046879 0.772247277485401 1 1
0.851186221360148 0.842215299097333 1 1
0.751510883679538 0.744540753866591 1 1
0.77751409468962 0.769762493613516 1 1
0.612011817986898 0.606378459817526 1 0
0.811848871780535 0.802816763596004 1 1
0.692965424465758 0.686459068445404 1 1
0.729307851133285 0.722459917479959 1 1
0.575721211741854 0.57011680836837 0 0
0.788681817506622 0.780312832484094 1 1
0.677750001351985 0.671354775636259 1 1
0.909087502250446 0.90044244949451 1 1
0.831499315476545 0.822885871613392 1 1
0.883722788939311 0.874010582231645 1 1
0.747875021617243 0.740605786152757 1 1
0.736038758268911 0.728837991199598 1 1
0.729501461678263 0.721664532575601 1 1
0.708754218492797 0.70113051491936 1 1
0.794539351441605 0.787169779723711 1 1
0.696203319888044 0.687995454426751 1 1
0.705143404313265 0.698016421570236 1 1
0.726695344061475 0.719831496668438 1 1
0.843461390302193 0.834320129514025 1 1
0.753072128193029 0.745696017019719 1 1
0.752863320623687 0.744559076155257 1 1
0.782906569267552 0.774622291251904 1 1
0.716718520624705 0.709047926573709 1 1
0.837187997045262 0.828549116891026 1 1
0.80744795710788 0.799721706485542 1 1
0.843272721594981 0.835987041771919 1 1
0.817230886458633 0.808682701202888 1 1
0.691925265987097 0.684471428997265 1 1
0.785925368815838 0.779369024037179 1 1
0.899821468338356 0.891079005702483 1 1
0.84543175982349 0.837102279647529 1 1
0.873480089892437 0.864182877704507 1 1
0.834857842586025 0.825707993305624 1 1
0.930548558103404 0.921193067371005 1 1
0.769463760700722 0.762089419914902 1 1
0.735897809782248 0.728490796261678 1 1
0.70045822274235 0.693464728812652 1 1
0.769398182854045 0.762291591247683 1 1
0.768193296851685 0.760914932628676 1 1
0.880918546473043 0.872219897364544 1 1
0.643991644909261 0.637369946731869 0 0
0.762881723245685 0.755169455493549 1 1
0.848762666199904 0.840740652075557 1 1
0.684785825452382 0.677811729880055 1 1
0.788166522601816 0.780694141615208 1 1
0.777927384782308 0.769544868139118 1 1
0.76066997817105 0.752725831503112 1 1
0.783840075647626 0.77578149246178 1 1
0.711173579356971 0.703781513038093 1 1
0.726613085387526 0.719638531933797 1 1
0.731861156983422 0.724197569876167 1 1
0.980736693759744 0.970705001477789 1 1
0.718367043997803 0.711316606141003 1 1
0.839780140122495 0.83204256970192 1 1
0.928376877527049 0.919009766434282 1 1
0.777933851027875 0.769944796724139 1 1
0.998150369835029 0.9890588336576 0 0
0.783435975447861 0.776200102823866 1 1
0.8560750492249 0.846873652641908 1 1
0.776700634108176 0.768800094573126 1 1
0.921184612157161 0.91245005985746 1 1
0.598169743075988 0.592584646135957 0 0
0.903103163409042 0.894721600817429 1 1
0.756134897497563 0.748641186577175 1 1
0.644488386193413 0.63875469475944 1 1
0.845970671670546 0.837774154505466 1 1
0.620225261472208 0.614144190371075 0 0
0.830721276339015 0.822718965792983 1 1
0.744234602876136 0.736666190544245 1 1
0.687050110773602 0.679841250855832 1 1
0.744430602625278 0.737611473673907 1 1
0.841651181420132 0.834129834724838 1 1
0.797003174586837 0.789426507867611 1 1
0.962458874589913 0.953958369544137 0 0
0.734632326229145 0.726266996838927 1 1
0.944270160599026 0.93381817505159 1 1
0.796574883082822 0.788466930390616 1 1
0.87331094920501 0.864566213587466 1 1
0.847010616432857 0.838292603937245 1 1
0.873831407672489 0.865443687717881 1 1
0.64069876924933 0.634400781582987 0 0
0.807902222685381 0.799609931068086 1 1
0.928377298023323 0.917686349613991 1 1
0.685993030753639 0.678879375711579 1 1
0.728019066600063 0.720334789466187 1 1
0.753258145190423 0.745165046479955 1 1
0.879042937216707 0.870328934132086 1 1
0.91918145316185 0.909907411793413 1 1
0.942286764272374 0.933356082651901 1 1
0.80793738425512 0.799246193984241 1 1
0.723634596906767 0.716589057632455 1 1
0.794052666618122 0.786478762661772 1 1
0.731556974631203 0.724494730472142 1 1
0.805710669255868 0.79790193061936 1 1
0.672227586152933 0.665516355759524 1 1
0.873721828258715 0.864784519225867 1 1
0.883574247882853 0.875634386514166 1 1
0.670426069735809 0.663175785056683 1 1
0.709012051839477 0.701863042814324 1 1
0.821406816865673 0.813666118350259 1 1
0.785148541752017 0.777288089936974 1 1
0.811851902689547 0.803784113243823 1 1
0.900821062971192 0.892100108525358 1 1
0.616387927212449 0.610294584301843 0 0
0.750650111826816 0.741803374939027 1 1
0.811012175465439 0.803493241523275 1 1
0.723304887118601 0.71552505374063 1 1
0.781511826045097 0.773499404239797 1 1
0.788180434191688 0.780788313550912 1 1
0.827566660869933 0.818746537658452 1 1
0.818652762543572 0.810401291183903 1 1
0.75314357217222 0.744803357755278 1 1
0.837829891510308 0.829323463324288 1 1
0.822899366265785 0.814322918907217 1 1
0.856940699680685 0.848217004921204 1 1
0.57877422913787 0.573245259136924 0 0
0.730816206118353 0.722685685702103 1 1
0.798246232861059 0.790570560443027 1 1
0.730887334920388 0.723364724529967 1 1
0.724237166610351 0.717453093881686 1 1
0.769271830453361 0.761598246821014 1 1
0.80373150123009 0.795962822638039 1 1
0.779058773964346 0.770282068068382 1 1
0.823369115314369 0.815097511633536 1 1
0.785218784700404 0.776694789049904 1 1
0.804918133135024 0.798225059034208 1 1
0.836008223086226 0.827558323445159 1 1
0.747241557240819 0.739450425435254 1 1
0.811434118260909 0.803900253642289 1 1
0.838506235310391 0.829491583433483 1 1
0.72144597775657 0.714144025893574 1 1
0.859052318904477 0.84991566452917 1 1
0.910456091416166 0.902142996760938 1 1
0.909694254920806 0.900455636594422 1 1
0.801336904767644 0.792907811243766 1 1
0.605237759920033 0.599643508316202 0 0
0.802504441973033 0.793896043288566 1 1
0.913975021606171 0.905504670259 1 1
0.812496323052605 0.804735735092507 1 1
0.710184883794216 0.70341481168698 1 1
0.826331329743585 0.818392340043678 1 1
0.861604086147069 0.851866237083208 1 1
0.793478702411695 0.785848399459912 1 1
0.718126845272927 0.711223842843949 1 1
0.893464836353434 0.883156260005703 1 1
0.867537867823583 0.857858487974079 1 1
0.808439113639319 0.800188763757277 1 1
0.879516134632911 0.869905528601972 1 1
0.748622709389476 0.7417095306971 1 1
0.77076324947373 0.763084314932929 1 1
0.834565361087286 0.82633639915702 1 1
0.788649090399486 0.780980177728429 1 1
0.769713734179207 0.762997996809185 1 1
0.682849274115673 0.676166587046253 1 1
0.777548453933221 0.769711788779951 1 1
0.812020981173739 0.803978069107056 1 1
0.877706760195477 0.86878218181837 1 1
0.688823660919196 0.681943266707473 1 1
0.808188825436314 0.799533134484702 1 1
0.712299486692653 0.70530981710335 1 1
0.795924870641228 0.787293532524147 1 1
0.660995749614232 0.654357181288554 1 1
0.875136560083615 0.866286457634322 1 1
0.790592941594957 0.782970072953563 1 1
0.705074924411125 0.697084001680142 1 1
0.861234068893567 0.853088952153881 1 1
0.740737538098666 0.733706699725106 1 1
0.832875626995198 0.824429866148253 1 1
0.71183765042453 0.703815896020458 1 1
0.756124755521454 0.747058804519742 1 1
0.797081886756907 0.7895582376826 1 1
0.857598562552308 0.84713891350686 1 1
0.696378093458385 0.689781296470439 1 1
0.846909413801767 0.83823490481268 1 1
0.792746826172358 0.783616155909319 1 1
0.856599451859163 0.848162783305996 1 1
0.8863719539966 0.878065076564778 1 1
0.797245625534795 0.789999830660036 1 1
0.930182328366171 0.921749613410098 1 1
0.971437247120699 0.960767778007551 0 0
0.852569614888828 0.842876340753836 1 1
0.80655525292391 0.798945238555235 1 1
0.834172291811635 0.825799751885724 1 1
0.747870632361522 0.740716722285687 1 1
0.836667048068436 0.828221869982188 1 1
0.851261956577789 0.842891037191339 1 1
0.835526614077379 0.826827204282492 1 1
0.951970601551004 0.942854759746813 0 1
0.937188775886289 0.927388212587116 1 1
0.768620323216425 0.761259215279012 1 1
0.801966796265706 0.79350052392897 1 1
0.746583719943676 0.738795939620788 1 1
0.84850625043972 0.839885037153606 1 1
0.703378395002568 0.696066279322525 1 1
0.84024052322203 0.830171819714387 1 1
0.863950706509679 0.855545267101412 1 1
0.701739136992581 0.694843223314109 1 1
0.817183781331391 0.808159586258342 1 1
0.744257574602288 0.73724613628712 1 1
0.761982420049512 0.753497119888811 1 1
0.779139748512584 0.771530153001519 1 1
0.772105644802143 0.763735968452167 1 1
0.877719217826645 0.86758362646115 1 1
0.910517773576594 0.901357508129183 1 1
0.884991921898546 0.876919322007747 1 1
0.670401854124903 0.663800082845791 1 1
0.815784065258578 0.806741098958965 1 1
0.599113766980667 0.592410982921263 0 0
0.671034322661808 0.664108403753801 1 1
0.795406017610423 0.787991596010981 1 1
0.821918868610802 0.814349943136917 1 1
0.894997258420707 0.886216184047273 1 1
0.963988615232288 0.954730519344603 1 1
0.897840152816236 0.888280346774766 1 1
0.733471387739662 0.726266061516146 1 1
0.912624243495821 0.903296363229638 1 1
0.908152852496362 0.898942650806818 1 1
0.814843260009713 0.805537875804501 1 1
0.691033740288566 0.683324430730581 1 1
0.864982923800536 0.856185130559686 1 1
0.775045924991656 0.767707855188726 1 1
0.811685980978265 0.803966918900866 1 1
0.828660258392471 0.819915297877173 1 1
0.710697409456343 0.703427361444478 1 1
0.771233041413882 0.763850978223038 1 1
0.801172510105422 0.792711995359324 1 1
0.886712688866321 0.877791211481201 1 1
0.749998450808942 0.742579794716962 1 1
0.719183022742145 0.711555075910397 1 1
0.84246406196783 0.83444225854721 1 1
0.81447540444003 0.806124638661376 1 1
0.885351541352933 0.876262301515157 1 1
0.87545777160062 0.866997959992774 1 1
0.897602555672909 0.889262739901373 1 1
0.828499349356817 0.820351540315302 1 1
0.82184620143202 0.814260284085683 1 1
0.653650900962701 0.647063730161379 1 0
0.886150808753961 0.87802007402541 1 1
0.889485578637415 0.881120911163363 1 1
0.796766810262634 0.78900267758505 1 1
0.80984645409765 0.802353969532272 1 1
0.726676292046711 0.719194156365785 1 1
0.832494210263566 0.825126605508402 1 1
0.824229467742857 0.816475359171054 1 1
0.884086381190769 0.875092049143996 1 1
0.954970645381181 0.945367950408319 1 1
0.623877494906195 0.617513914250202 0 0
0.888239067846892 0.878981576670378 1 1
0.803099512140264 0.79488127465868 1 1
0.733938146682659 0.726419572482723 1 1
0.737232201472526 0.729890486472866 1 1
0.793367320850586 0.78546566012776 1 1
0.855749898301316 0.847462484951611 1 1
0.841250599186941 0.833283140354664 1 1
0.73659401202585 0.729760244351814 1 1
0.874941635723118 0.86580806750653 1 1
0.845518016263376 0.837906096216854 1 1
0.842237355440485 0.833722214091638 1 1
0.928108823285414 0.917014378240655 1 1
0.770650407185084 0.76355178275756 1 1
0.727979724126035 0.720503515851874 1 1
0.803867399942444 0.794995919230782 1 1
0.98908323036693 0.979979058046035 0 0
0.68130527422952 0.675231445106398 1 1
0.835858415659681 0.827454946011248 1 1
0.840225051504139 0.831051135236186 1 1
0.822400931336819 0.814382390395794 1 1
0.841547813229575 0.833735227777398 1 1
0.725176109942969 0.717812251559833 1 1
0.757095443556049 0.748958060162564 1 1
0.570625556438942 0.565220547692999 0 0
0.814397106597933 0.806457872441563 1 1
0.86919330227712 0.859737260122501 1 1
0.775714280159897 0.768201687292984 1 1
0.898103154467523 0.888808896398529 1 1
0.665396378222435 0.659479727637876 1 0
0.723836937210865 0.716825068334637 1 1
0.822373250570269 0.813916833463551 1 1
0.81562564035942 0.807580626472656 1 1
0.79048027359532 0.78258479999927 1 1
0.775794606418987 0.767170097451837 1 1
0.874468146193376 0.866004074508077 1 1
0.797921614251436 0.78883894777229 1 1
0.801038221690925 0.793600749485351 1 1
0.829754177777602 0.822005280258509 1 1
0.614112386220787 0.607641183778058 0 0
0.865753066567853 0.855999253058104 1 1
0.777834603110521 0.769566962654083 1 1
0.766743722907938 0.759113051329562 1 1
0.865535804043831 0.856867762731348 1 1
0.817231563944479 0.808410819818943 1 1
0.873581112045275 0.865417903667294 1 1
0.871822718734223 0.86305002941567 1 1
0.868433835603296 0.86046037558276 1 1
0.677177047329504 0.670423989556178 1 1
0.839492863414688 0.831508578243699 1 1
0.738468745543691 0.730077986957867 1 1
0.769353305560484 0.760779952628984 1 1
0.718993084558978 0.71168358505982 1 1
0.747482492131174 0.739159623919712 1 1
0.811623033605997 0.803465941062418 1 1
0.880470349735851 0.872684388212353 1 1
0.751070619206224 0.743321992576746 1 1
0.894114976707037 0.885446175237868 1 1
0.74105177685475 0.734113480606275 1 1
0.769922149480783 0.76284275445067 1 1
0.688518042675343 0.682021747597243 1 1
0.815814233102883 0.808092792789778 1 1
0.767303225257741 0.759224642992849 1 1
0.85222808855735 0.843105736617035 1 1
0.770891314897859 0.762752303191418 1 1
0.798683264762352 0.790970308620905 1 1
0.730412932626068 0.723478099366784 1 1
0.774436326794934 0.766716579453634 1 1
0.786452015820753 0.778331437444007 1 1
0.709494029720909 0.702141674570879 1 1
0.945261233425791 0.937239710579046 0 1
0.830153410032135 0.822771636759857 1 1
0.737804859411287 0.730459852253326 1 1
0.861783952821414 0.853125107361266 1 1
0.686907699686371 0.680680183699718 1 1
0.924510077202713 0.913977978137812 1 1
0.894955403313224 0.886152737103776 1 1
0.851454248262944 0.843236670583573 1 1
0.985718913201932 0.976451002208416 0 0
0.841291251508998 0.833583486281962 1 1
0.752887223821177 0.745225209341874 1 1
0.788474593339209 0.781064844648712 1 1
0.767891873314097 0.760298642745587 1 1
0.759878741104112 0.752664280890426 1 1
0.666633145820116 0.659131168164897 1 1
0.838364174133562 0.828659111513998 1 1
0.730812017957623 0.723435139522765 1 1
0.926769395028127 0.915842767187228 1 1
0.696086549902038 0.689302161523025 1 1
0.909182473894886 0.898457396355093 1 1
0.770198322272833 0.762496432855031 1 1
0.846424827751905 0.83796225681714 1 1
0.841631534533868 0.833821129040394 1 1
0.828278115768929 0.820226948738993 1 1
0.646859991538586 0.640316581923226 1 0
0.680127850767765 0.673574418579791 1 1
0.776314821946482 0.768749891211812 1 1
0.780428979701668 0.771561218912604 1 1
0.681773060573686 0.67382998475195 1 1
0.774049364495234 0.766173517559928 1 1
0.749482512975902 0.741516671080142 1 1
0.914026439641576 0.90334205101028 1 1
0.893442533840113 0.88423294418977 1 1
0.777959189406068 0.770371330258495 1 1
0.859598477467891 0.851209360802961 1 1
0.7592576719731 0.75209492453493 1 1
0.751106197880846 0.743738226822113 1 1
0.715862990132981 0.708526258831348 1 1
0.814042046871839 0.805152855088092 1 1
0.839272196072549 0.830543418766719 1 1
0.820661388151579 0.812046888803388 1 1
0.788641775170296 0.779803724091337 1 1
0.839800284055984 0.83058863021118 1 1
0.647431503047382 0.641029177902983 0 0
0.856568687915902 0.848820555359752 1 1
0.831755713547346 0.823620011975617 1 1
0.836745047498227 0.82811315995853 1 1
0.724678433003786 0.717496795175231 1 1
0.788446093033163 0.781007091770105 1 1
0.770018437713066 0.762789086605405 1 1
0.739124522277855 0.732602727747621 1 1
0.776179309262981 0.768436971046833 1 1
0.868942827486395 0.859539182770024 1 1
0.691762326494732 0.685402341482555 1 1
0.798937128004028 0.789858674309863 1 1
0.764863185352331 0.756863545719412 1 1
0.762071240362629 0.753944936187763 1 1
0.697375778117325 0.690325129503117 1 1
0.756978520794326 0.749744865235355 1 1
0.852736728368613 0.844517805105375 1 1
0.850752500402062 0.842439894237051 1 1
0.879952153960526 0.871026288188079 1 1
0.814903634441806 0.806541664602388 1 1
0.773570526237237 0.766153890004866 1 1
0.816609360975012 0.808383112575668 1 1
0.734206369087885 0.726423357828405 1 1
0.809441861635359 0.801937306233754 1 1
0.688522889081014 0.681353367497262 1 1
0.887123666445921 0.87804555353544 1 1
0.846222291102332 0.837629129267983 1 1
0.869535880584618 0.859103191644366 1 1
0.923949723062334 0.916303605409427 1 1
0.777694751016489 0.769545392587652 1 1
0.879027996651973 0.870135896659198 1 1
0.821952247495367 0.813104851860736 1 1
0.804625063637531 0.796416070292858 1 1
1.03986366595907 1.02893070487789 1 1
0.852874029468236 0.844285415895274 1 1
0.756681470142589 0.748502756667609 1 1
0.75869586299027 0.751645635014022 1 1
0.92526275479405 0.915902096385983 1 1
0.805121438768118 0.797537399472496 1 1
0.818700892557606 0.810305375566596 1 1
0.81851862172308 0.809421448762313 1 1
0.818963648762495 0.810925551098868 1 1
0.709514893120239 0.702294270303125 1 1
0.814127814700102 0.806091924634353 1 1
0.958303424734182 0.948889441105357 0 1
0.576477697866685 0.570552840272084 0 0
0.872836213749489 0.86386199926727 1 1
0.847440311971154 0.839862298333573 1 1
0.808034859507317 0.799407367440568 1 1
0.901108918484737 0.891979218250343 1 1
0.947687612212993 0.938316784296177 1 1
0.702611854865091 0.696050300080767 1 1
0.719175294595287 0.712168940144698 1 1
0.873828491207351 0.865321848415085 1 1
0.783949766455645 0.776892414120024 1 1
0.782610399234239 0.774414438699835 1 1
0.693562671764848 0.687167830498019 1 1
0.785456399092065 0.777297353052187 1 1
0.845451033641437 0.836875994080402 1 1
0.701806343290483 0.695510672161005 1 1
0.710714711554532 0.703367814182517 1 1
0.923523259114121 0.913869798567747 1 1
0.695580609370117 0.68896757679759 1 1
0.715542531796213 0.708624530731995 1 1
0.627027973470974 0.620883677206081 0 0
0.692922623715881 0.686072661638938 1 1
0.936108499290507 0.926975476079471 1 1
0.670235255451258 0.664397683859944 1 1
0.706608476239639 0.69957537684426 1 1
0.95448493051348 0.943188415374004 1 1
0.671079783899308 0.664226694474016 1 1
0.83281392970646 0.824386225332427 1 1
0.978359041583326 0.968016597988809 0 0
0.927754796299188 0.918194002498728 1 1
0.832057182066296 0.823170899322113 1 1
0.759391880228594 0.752375232262826 1 1
0.85950019028807 0.851309259340734 1 1
0.769562290803677 0.761199952368514 1 1
0.889762723006793 0.881519636400991 1 1
0.768213084313772 0.760590827334341 1 1
0.87221198878099 0.862929754773635 1 1
0.76336654003899 0.756191464548529 1 1
0.756350439619445 0.749183344009345 1 1
0.759359432645158 0.751416077908049 1 1
0.820206820517005 0.810335308169189 1 1
0.71387264873727 0.707201241842995 1 1
0.809713120163884 0.801599918565131 1 1
0.827249312556765 0.818861602847118 1 1
0.910537159315208 0.901272126158789 1 1
0.809963279603071 0.802043832970712 1 1
0.770674068929588 0.762593831653165 1 1
0.758742121376651 0.75118358512677 1 1
0.8639620696446 0.85425441711597 1 1
0.78517179748386 0.777154639769304 1 1
0.724108398520494 0.717371909956851 1 1
0.766524323969432 0.758926436978531 1 1
0.79132263276708 0.784689466863734 1 1
0.735592195123518 0.728856032829824 1 1
0.822822417269367 0.814681072075053 1 1
0.883130609778178 0.874313779060277 1 1
0.73742551934371 0.729794895302032 1 1
0.86375689949548 0.85557658717518 1 1
0.884903637349248 0.877154850261426 1 1
0.870118051573986 0.861362249807294 1 1
0.843284046791785 0.834180516386339 1 1
0.812794369392033 0.804808722114102 1 1
0.758384633980834 0.750316515382437 1 1
0.820616351436964 0.8127116888069 1 1
0.740801651364335 0.734143279277245 1 1
0.765988427595447 0.758396481973618 1 1
0.705363593709987 0.698025127666234 1 1
0.727305702601221 0.720693321273962 1 1
0.713850160984004 0.706470661498887 1 1
0.863137577753619 0.852690667550791 1 1
0.875675071884592 0.867868056420266 1 1
0.737573967544693 0.730389099799179 1 1
0.822134299003343 0.814396524962154 1 1
0.753714019824318 0.745942734888672 1 1
0.798308412427192 0.790014536856147 1 1
0.802684822450271 0.795368929499955 1 1
0.82472467578507 0.816709522576253 1 1
0.792167480021841 0.784658171314718 1 1
0.873440096188438 0.864804416869126 1 1
0.866248827053106 0.857201137317099 1 1
0.812870642420357 0.804449698454427 1 1
0.724789267644357 0.71762816000784 1 1
0.751090015669648 0.743375060773276 1 1
0.780664988207436 0.772915873617828 1 1
0.73943643572433 0.73253123375659 1 1
0.813332179418508 0.802661247438142 1 1
0.8384092155213 0.829111761370033 1 1
0.81759801783915 0.808808772708378 1 1
0.921604667580111 0.913058359426556 1 1
0.683653834129868 0.677188354040618 1 1
0.692706088307575 0.684863911429563 1 1
0.853051378415558 0.843768953944745 1 1
0.776126502774739 0.768589998017421 1 1
0.768809495661419 0.761585160452948 1 1
0.754640226791158 0.747581514195361 1 1
0.760692154888004 0.752982085262507 1 1
0.807519576777153 0.799886474068342 1 1
0.817875619684531 0.809507056154494 1 1
0.833731261696075 0.824992414680616 1 1
0.949709081772468 0.939241927064483 1 1
0.857356107478179 0.847963863576067 1 1
0.714443768967174 0.70672005092182 1 1
0.831266263591124 0.822651963817312 1 1
0.867971787867656 0.85933503092549 1 1
0.772124918884137 0.765385759836362 1 1
0.690381113162896 0.68387679110049 1 1
0.9166162890204 0.906255867440374 1 1
0.76401738784945 0.75594996139143 1 1
0.726193379597545 0.719388138121623 1 1
0.882773959650802 0.874109541083441 1 1
0.938639788460765 0.929462785743895 1 1
0.804501777637693 0.796137541645193 1 1
0.705836254718779 0.69870900425498 1 1
0.808468910608865 0.800362996199751 1 1
0.73877618880341 0.731400454754467 1 1
0.876028814855307 0.868081175638567 1 1
0.666110709905466 0.659666612639834 1 1
0.837321311382513 0.82886294396519 1 1
0.702109756199881 0.693836161313033 1 1
0.831785948247581 0.824075369867207 1 1
0.789300558035801 0.781676007803625 1 1
0.817006118163581 0.808723569431036 1 1
0.858940115309951 0.850222559003825 1 1
0.728967846981005 0.721844963722147 1 1
0.734776051043575 0.727079976657523 1 1
0.805177452164963 0.796544211839719 1 1
0.843309053772987 0.834044366975163 1 1
0.868206485941159 0.858985479092927 1 1
0.869136904239769 0.860974257376437 1 1
0.851850231753575 0.842445983867011 1 1
0.790838427602879 0.783069726143048 1 1
0.747371646050762 0.739836152309362 1 1
0.745722582642774 0.738976768379681 1 1
0.791968311982281 0.784751424785099 1 1
0.87210127736534 0.863752360659191 1 1
0.846704073517684 0.838517520707408 1 1
0.612545905294821 0.606326851638849 0 0
0.867252543403029 0.858748023224835 1 1
0.762862058844645 0.755420267395884 1 1
0.710369756269072 0.703763365806321 1 1
0.85068110773353 0.842575317759994 1 1
0.889331270317462 0.881128946461788 1 1
0.849449328501831 0.841362192281406 1 1
0.878391470254252 0.870203055038496 1 1
0.765284487223152 0.75728315400484 1 1
0.736059718027073 0.728582432561955 1 1
0.736793084378375 0.728936289886529 1 1
0.918490715551294 0.908793287074296 1 1
0.800272275349925 0.793378070894091 1 1
0.807137013146679 0.798378230649248 1 1
0.731852208954669 0.724789584715274 1 1
0.807819940307298 0.799355314134939 1 1
0.82262935438978 0.814424076991086 1 1
0.849531544692314 0.841133955092847 1 1
0.670023897421613 0.662877758502329 1 1
0.938983619756656 0.929380348028491 1 1
0.842835539949549 0.835085592311792 1 1
0.856946517348275 0.848731157751642 1 1
0.619478580466678 0.613286934818945 0 0
0.83070079414162 0.822074164196058 1 1
0.720121686164669 0.713818029712883 1 1
0.84639201826486 0.838378616544078 1 1
0.803166753465834 0.796150411334592 1 1
0.816590361298481 0.807599872919974 1 1
0.933235264492112 0.923374889647953 1 1
0.69229272672483 0.685910520026385 1 1
0.80761364490497 0.799779740525512 1 1
0.778660763839406 0.771241161968686 1 1
0.740995907188964 0.73411282099869 1 1
0.846984139667512 0.837805632678372 1 1
0.732361825993558 0.725313973346692 1 1
0.781311257099722 0.772850940894637 1 1
0.77399339768599 0.766344674351779 1 1
0.666842808758196 0.661079294854561 1 1
0.786055435085479 0.777371231400361 1 1
0.717377946033867 0.709782393707515 1 1
0.854730935806819 0.84640129481974 1 1
0.871945751501782 0.863842678504496 1 1
0.748380664409207 0.741961983499037 1 1
0.769602408634048 0.762192675604514 1 1
0.837198557050818 0.829413147132659 1 1
0.737450123153183 0.730621415226958 1 1
0.739720139205578 0.730950293652345 1 1
0.795796453889654 0.787861668522884 1 1
0.807260647969526 0.799134830078435 1 1
0.782741993348377 0.775953771595161 1 1
0.842467922840782 0.834354175491071 1 1
0.67414420084556 0.666596086910676 1 1
0.728993599466406 0.721071556886219 1 1
0.89077361668121 0.881915988848062 1 1
0.812688029453184 0.804631049052309 1 1
0.690372806249081 0.682770292749745 1 1
0.80089262519177 0.793239427179221 1 1
0.916657412866644 0.908381119972639 1 1
0.721617558660137 0.715042913326589 1 1
0.720214892824532 0.714245313735815 1 1
0.725243657605308 0.718285820439824 1 1
0.836322713952522 0.827142899578685 1 1
0.76933465355674 0.76179954563699 1 1
0.778939239678105 0.771841164916259 1 1
0.838442317575084 0.829928562001678 1 1
0.825060732116496 0.817056953260008 1 1
0.771734988015789 0.764264360406705 1 1
0.876205670407699 0.867622848634924 1 1
0.792282340450624 0.785579274494822 1 1
0.772309500296704 0.765291719479688 1 1
0.737756001374055 0.730381329705998 1 1
0.842166048243626 0.833325334201485 1 1
0.789217931054797 0.781317716632356 1 1
0.832007618463325 0.823299310564887 1 1
0.743999683600637 0.736817315872203 1 1
0.730370967900248 0.723605188376854 1 1
0.851581049750161 0.841558780596198 1 1
0.776975100846943 0.769452778887295 1 1
0.826390087282549 0.818156225720516 1 1
0.721476927377021 0.71441158066771 1 1
0.777995937421897 0.770891378241837 1 1
0.607418854384467 0.601300565235187 0 0
0.901634737223089 0.893115556054422 1 1
0.705998611513289 0.699407095951833 1 1
0.665319585064587 0.658486495754355 1 1
0.837079364590861 0.829266434284526 1 1
0.88912349796896 0.880704842433975 1 1
0.808009344931502 0.800612397104138 1 1
0.889174503481094 0.879350375568203 1 1
0.905517514283746 0.896216509547817 1 1
0.756998356375801 0.749719655901307 1 1
0.866659204830298 0.858915260687438 1 1
0.836972628373542 0.828513630569662 1 1
0.95500557037301 0.94573241826431 0 1
0.781184378994272 0.774114729189 1 1
0.746551619817324 0.738436862647515 1 1
0.835033093506621 0.826534223964305 1 1
0.829031206128959 0.820846053171845 1 1
0.946525194752026 0.937200347214503 1 1
0.816092756736181 0.807425024897011 1 1
0.824568507418882 0.816170514554945 1 1
0.709325321566278 0.702057501431954 1 1
0.797303249717461 0.78999933392166 1 1
0.827208474938337 0.819202076431229 1 1
0.89039165034528 0.881442686575203 1 1
0.849489168243332 0.841478473208449 1 1
0.846199379140976 0.838096376625055 1 1
0.844620039142836 0.836812281265688 1 1
0.769504002102306 0.76225552354648 1 1
0.837613026890973 0.828977347561671 1 1
0.712840154631829 0.70543761086477 1 1
0.834801297942464 0.826729845226894 1 1
0.661220180836309 0.655281800834803 1 0
0.966348311931276 0.956388374724713 1 1
0.789487375071403 0.781423210578134 1 1
0.741279349393444 0.733057557131185 1 1
0.768735734359345 0.761361453182763 1 1
0.900138967832936 0.891647803914686 1 1
0.673251738249444 0.667273144406509 1 1
0.62631107553143 0.621131540857886 0 0
0.852238970430843 0.844218587298481 1 1
0.94937361077279 0.939557624636704 1 1
0.755774249341315 0.747910888380334 1 1
0.837503650346419 0.829120177673003 1 1
0.926397418185121 0.916979431371701 1 1
0.794411284493224 0.786490859365498 1 1
0.783482539059541 0.776359097489746 1 1
0.947760374315914 0.938469250391046 1 1
0.624318174203285 0.616914242637034 1 0
0.727914043258944 0.720630537359817 1 1
0.741616824946465 0.734357106586471 1 1
0.79614991575133 0.787791604829735 1 1
0.66321738902534 0.657250399836424 1 0
0.823004814029447 0.8139971444577 1 1
0.879053859781373 0.86974482978954 1 1
0.900439008015447 0.892054471484469 1 1
0.84910092974264 0.841193855715808 1 1
0.926148744115991 0.916545843745928 1 1
0.768410190232295 0.761099601407045 1 1
0.803378771430401 0.79450002135968 1 1
0.801031302812531 0.792140848209469 1 1
0.819147138309683 0.809785548694147 1 1
0.774697322335393 0.766843311885828 1 1
0.843024270154174 0.83415055775272 1 1
0.809382608521689 0.801077953092665 1 1
0.813284568627367 0.805008721321228 1 1
0.753237952545278 0.746308741994653 1 1
0.753171340866936 0.74541130308343 1 1
0.77448727947648 0.766732417459099 1 1
0.775701553294815 0.767553494024528 1 1
0.804873221054671 0.797070813279981 1 1
0.826975199388253 0.81777582526261 1 1
0.862966761745986 0.85361833588191 1 1
0.727260572416526 0.719859681292176 1 1
0.821572788377838 0.814055422074036 1 1
0.847222824745351 0.838295817788246 1 1
0.816780679528782 0.808501778737472 1 1
0.819693276663302 0.811642144315271 1 1
0.837507798487878 0.828733454770952 1 1
0.757841095208777 0.750187103531879 1 1
0.765647970935619 0.758193511608895 1 1
0.935741567435764 0.926809891918052 1 1
0.812532597439245 0.804850729696615 1 1
0.751042968695369 0.74281931611032 1 1
0.80473117467282 0.796269125072922 1 1
0.739007748130662 0.731634883394937 1 1
0.722456937117582 0.715506205251605 1 1
0.723042286300082 0.716815653653549 1 1
0.694488252126268 0.687968756128691 1 1
0.769304843121678 0.762010398124324 1 1
0.782372281745527 0.773729738464432 1 1
0.668042451953337 0.661608747898373 1 1
0.76073020709332 0.752195613168788 1 1
0.802717551343529 0.792400312622509 1 1
0.750093209144512 0.742965126711836 1 1
0.969763947891281 0.960076137467098 1 1
0.817244483925402 0.808562711492954 1 1
0.935857391367997 0.926545308103586 1 1
0.828587903604231 0.819952184786549 1 1
0.82576663577653 0.817515289391425 1 1
0.761656490805781 0.7541270843804 1 1
0.817282590619099 0.807066669521088 1 1
0.718999307508992 0.712024827166132 1 1
0.747906665421521 0.740814844529009 1 1
0.751204762103163 0.742913761485952 1 1
0.805317193243131 0.796934466096673 1 1
0.73190476343663 0.724690275802313 1 1
0.6237975731456 0.617586237621339 0 0
0.860953883941629 0.852334499271686 1 1
0.685953888015982 0.679526371944064 1 1
0.764625148867063 0.757843185549245 1 1
0.751505646410736 0.743755122870526 1 1
0.739872030986014 0.732364083821441 1 1
0.749755721557713 0.741951049097426 1 1
0.74644873865762 0.738959911597223 1 1
0.882043684443725 0.872242610834699 1 1
0.865030032140105 0.856476159629313 1 1
0.957261693326307 0.948180939278759 0 0
0.852271233176543 0.844202040499688 1 1
0.920739447762218 0.911382019731117 1 1
0.761010794751152 0.752642530996732 1 1
0.78315187292943 0.775987373117725 1 1
0.82784939293751 0.819722429132912 1 1
0.85441157065427 0.845360755154203 1 1
0.779248346116663 0.771246390076388 1 1
0.825817704756446 0.816100253153262 1 1
0.837426652222163 0.828532193509157 1 1
1.03461116987707 1.02457354471233 0 0
0.774878891530472 0.768466418247712 1 1
0.655158131696617 0.649190319987929 1 1
0.935472494174584 0.926941567594432 1 1
0.797793691254998 0.789800055763999 1 1
0.809444787170429 0.802028464029997 1 1
0.831859040604046 0.824383523936012 1 1
0.75345495394178 0.746662791202023 1 1
0.804386924128177 0.79594667706223 1 1
0.653834471536854 0.647851647176374 0 0
0.847888468096936 0.83853793878353 1 1
0.857310951128402 0.849336848754708 1 1
0.809391476140913 0.801407571618519 1 1
0.702993692948599 0.695409214493927 1 1
0.759013524641122 0.750986978786763 1 1
0.663505711736901 0.656909082906943 1 1
0.703713500820779 0.696126379372979 1 1
0.789461414252763 0.78121251870033 1 1
0.860925480307703 0.851962183234399 1 1
0.65536066368296 0.648665564158104 1 0
0.82274871611107 0.814774514846772 1 1
0.858675570684743 0.849906595931597 1 1
0.761833460615957 0.754935008020258 1 1
0.808131650243707 0.800296625348802 1 1
0.730847991788249 0.723456334530118 1 1
0.748635250367019 0.740727492776854 1 1
0.759952220447781 0.752508780523614 1 1
0.747750881946047 0.74039200616093 1 1
0.85598650199685 0.847001574923537 1 1
0.756862376746669 0.748754630597544 1 1
0.872315758003226 0.863648941604249 1 1
0.934554194571798 0.926244744816018 1 1
0.820384800074464 0.812244686459983 1 1
0.804404413766091 0.796232482781626 1 1
0.808133645058316 0.799479271543346 1 1
0.770727121139611 0.76313957842706 1 1
0.710169575028102 0.70285125182763 1 1
0.765969149155298 0.758705226066644 1 1
0.769006202579066 0.761722128852912 1 1
0.732607878523723 0.724464433968857 1 1
0.945453192085806 0.935992668099318 1 1
0.778929963628288 0.771300697768326 1 1
0.78735985130396 0.780024915497959 1 1
0.690895812304622 0.683836104325536 1 1
0.727040872149132 0.720191481100195 1 1
0.801130028357267 0.793421908633753 1 1
0.646954848206348 0.640554619427967 0 0
0.651666800479535 0.644991381263394 1 1
0.749717800462944 0.741448289842941 1 1
0.727160067563954 0.719955750910507 1 1
0.734643763539571 0.727428315627719 1 1
0.835369913416119 0.826807656965299 1 1
0.701694838594787 0.693540525593641 1 1
0.72828237458371 0.720844600599459 1 1
0.80043857304236 0.792811049818331 1 1
0.879482554142562 0.870932833989643 1 1
0.654317091125801 0.648326176905255 0 0
0.747047170185612 0.739554724044539 1 1
0.848685803716491 0.839302677231207 1 1
0.686473577780134 0.679593980254899 1 1
0.762499873440592 0.754546416539391 1 1
0.73946147534366 0.732334637570672 1 1
0.799576910889222 0.7917109931175 1 1
0.993983740086876 0.983027138382198 1 1
0.787236413357973 0.780025517444436 1 1
0.916806041476805 0.905430649022959 1 1
0.835912779296016 0.827124792501259 1 1
0.868697113686581 0.859562551249564 1 1
0.781865733264891 0.773293547294368 1 1
0.730223453357595 0.7232137732988 1 1
0.796445466449862 0.788116111401095 1 1
0.762711746564585 0.754770485336342 1 1
0.609585529276959 0.603434989887558 0 0
0.797658813057796 0.789753556850044 1 1
0.853159985039839 0.844520064456521 1 1
0.663355957853098 0.657119636643791 1 1
0.70247265365153 0.696011785941434 1 1
0.745409224507686 0.738280115636479 1 1
0.786942031026258 0.778845922444192 1 1
0.714738337444823 0.707597354039224 1 1
0.797407036271052 0.789007784291869 1 1
0.744804894078815 0.73734806730605 1 1
0.866144030040937 0.85737365775037 1 1
0.695663177111193 0.687496798682284 1 1
0.797284665213413 0.789313540947426 1 1
0.727988806976902 0.721055066392397 1 1
0.937199607222826 0.928402142472403 1 1
0.648390685657016 0.641442763242869 1 0
0.764419429754177 0.756481617100816 1 1
0.909568246096613 0.901014115382514 1 1
0.849314056550931 0.841070695068955 1 1
0.69948826116401 0.692227427800213 1 1
0.708752196108383 0.702164705039069 1 1
0.855837742545255 0.847048019049256 1 1
0.848708045421169 0.839827915924465 1 1
1.00701719049711 0.995495347193586 0 0
0.862869482158793 0.853902188673817 1 1
0.838917935464413 0.83085264080294 1 1
0.826904719949004 0.818048360051222 1 1
0.868287166987805 0.860251865268385 1 1
0.923203560649599 0.914159431588329 1 1
0.71919319583223 0.711778698817605 1 1
0.727766361335379 0.720904564011607 1 1
0.748922891033815 0.741644826180299 1 1
0.742729783085276 0.735576697403782 1 1
0.930257133919038 0.91945125661116 1 1
0.732532314005385 0.723614397236309 1 1
0.832426229272878 0.824765885293747 1 1
0.778036198015163 0.769871782268494 1 1
0.828167287048208 0.81986198038164 1 1
0.835326262687785 0.827738638435075 1 1
0.81808156656014 0.808995400601812 1 1
0.856394434887803 0.847304186864091 1 1
0.870199216546693 0.86211513609198 1 1
0.949255420134562 0.939078382921205 1 1
0.871221816575686 0.862698518817165 1 1
0.729044778197012 0.721983852431644 1 1
0.78269880749618 0.774652053147242 1 1
0.717767466816125 0.710611618585148 1 1
0.783123169873389 0.774316437418867 1 1
0.88743178850612 0.878957064822738 1 1
0.759967181133715 0.753296420645736 1 1
0.657325516953025 0.650866875983112 1 0
0.884015854199313 0.874136796522143 1 1
0.712753054621704 0.70590829130554 1 1
0.659492288365608 0.652365462936503 1 1
0.880321410115241 0.871869747479931 1 1
0.948645291127407 0.93924529695436 1 1
0.769846391241966 0.76092288553075 1 1
0.637406552748948 0.630781251024159 1 1
0.919379358525515 0.909962435918864 1 1
0.831573998827192 0.823554495988549 1 1
0.79463068684536 0.787508898202363 1 1
0.872820662591448 0.863701958144622 1 1
0.85284105414983 0.84310278043557 1 1
0.935268705638825 0.925796998302643 1 1
0.763969115799576 0.756320178652155 1 1
0.824156834322584 0.816047561954216 1 1
0.651417555404241 0.644054765620162 1 0
0.880775764320843 0.871731092308943 1 1
0.791406985390749 0.783872687499736 1 1
0.824979584246553 0.816943114311612 1 1
0.874019124010843 0.866242644478833 1 1
0.884116506655103 0.875394943734101 1 1
0.860074733281279 0.850917530332098 1 1
0.754116831213031 0.746966205263432 1 1
0.773043259129381 0.765283199740971 1 1
0.689608508896628 0.682812024043816 1 1
0.776678755656615 0.768397719160063 1 1
0.792547736865398 0.784990181472917 1 1
0.841123043410506 0.833022833180151 1 1
0.669442781357331 0.663053625152022 1 1
0.723861197032089 0.71786563661539 1 1
0.747196109773879 0.739638286187994 1 1
0.797792568638155 0.789718058682831 1 1
0.87730536364806 0.868841000279337 1 1
0.786082943117246 0.778716264362691 1 1
0.850289766943803 0.841577504354572 1 1
0.853906229992049 0.844786932932198 1 1
0.649195863901994 0.642726536415499 1 1
0.866375195055642 0.857217958731016 1 1
0.896648699989619 0.886855220920444 1 1
0.84527193964966 0.837215274914452 1 1
0.774442731820791 0.766384395301694 1 1
0.782361439034217 0.774465061952972 1 1
0.866195289136064 0.857473229427993 1 1
0.777454590842852 0.770286743174051 1 1
0.803659590762747 0.795273986086463 1 1
0.814505052800505 0.806521305866849 1 1
0.632123218945396 0.626146454043209 1 0
0.806959023767732 0.799855027628882 1 1
0.756129883756033 0.749361501838839 1 1
0.714840703358563 0.707203740691514 1 1
0.884785066000764 0.876732838875041 1 1
0.744553854924223 0.736722650495124 1 1
0.839170044863786 0.830077429117939 1 1
0.906959616277357 0.897525367584825 1 1
0.900912567108182 0.891616568398247 1 1
0.822759139971467 0.814756583632408 1 1
0.842895763340935 0.834147447404076 1 1
0.767281625735607 0.760112017138746 1 1
0.831051354514193 0.822818599250471 1 1
0.811619083226544 0.803424483906385 1 1
0.908289585125028 0.898488710496818 1 1
0.803257072733664 0.795486728131303 1 1
0.861239307447017 0.851879834081501 1 1
0.78656409769011 0.778838032248435 1 1
0.896748853025435 0.887990915263815 1 1
0.933744720550013 0.924444668229277 1 1
0.955614153236298 0.945582074200908 1 1
0.880362024463569 0.871817712100883 1 1
0.796700284404282 0.788738108464714 1 1
0.747877682193561 0.740880922820506 1 1
0.82904425353157 0.82098699375576 1 1
0.744143438781759 0.737298889346474 1 1
0.818024342824906 0.810255486202168 1 1
0.84325312029661 0.835559615578083 1 1
0.769115347901102 0.761413155088066 1 1
0.81524002884238 0.807167602019419 1 1
0.807353254425656 0.798895291119293 1 1
0.886548515398884 0.878183180280495 1 1
0.863943304728599 0.85469758194058 1 1
0.82691784829455 0.818964732369354 1 1
0.723432589381683 0.715937498425095 1 1
0.903496413300944 0.895203230225851 1 1
0.91580631793157 0.906837907539024 1 1
0.835404044659225 0.82611606540342 1 1
0.892540282986676 0.883102667521222 1 1
0.828661460025764 0.820382497046606 1 1
0.752149161512453 0.744750246439152 1 1
0.766678320387632 0.759097140304785 1 1
0.83273111694156 0.825035514167579 1 1
0.792182906792469 0.784873528070176 1 1
0.837051042888294 0.829392442886292 1 1
0.778644975947226 0.77056695207643 1 1
0.697642196457019 0.690888927819635 1 1
0.837753627411985 0.828050579550715 1 1
0.753314702442646 0.746424364476548 1 1
0.643834288623803 0.637594931632982 0 0
0.887644623876742 0.878338234989638 1 1
0.775039387889886 0.767291972432738 1 1
0.820628518816431 0.812501715107115 1 1
0.682626362651134 0.675567110444691 1 1
0.899481528360401 0.889515274398906 1 1
0.855997996893371 0.847401957160385 1 1
0.868769577981376 0.858957174337865 1 1
0.812714247399867 0.804565274835044 1 1
0.775305564783411 0.767390336082878 1 1
0.758835031518409 0.751140438565533 1 1
0.885813427227651 0.876733970402751 1 1
0.852753667555142 0.843858745683502 1 1
0.722107125233944 0.714691920593246 1 1
0.889412924356513 0.880073109502605 1 1
0.868755521458003 0.860253556200222 1 1
0.580212327287719 0.574854193214789 0 0
0.595173789182823 0.589394415406514 0 0
0.740043860737849 0.733390978679729 1 1
0.919604013941347 0.910098747258966 1 1
0.726298280149068 0.720097862147676 1 1
0.935831975002602 0.925182134298059 1 1
0.723782360624238 0.716320947158468 1 1
0.700193987728932 0.69376068518521 1 1
0.804867090172146 0.796610330014254 1 1
0.792828697312839 0.783994445805159 1 1
0.824455638404179 0.816377175329898 1 1
0.704762204750012 0.698221187867195 1 1
0.749501396089327 0.741996797554795 1 1
0.749722311750585 0.742773612727271 1 1
0.741250914858375 0.733738091961787 1 1
0.892591016216811 0.883562790091523 1 1
0.85058512594981 0.842833327278802 1 1
0.822988631770813 0.815411915961968 1 1
0.799978513401501 0.792566825853361 1 1
0.756624770653219 0.749549410776924 1 1
0.848015367949868 0.839108499737154 1 1
0.841565430407134 0.833038025253342 1 1
0.770587346155208 0.763520250366287 1 1
0.9851713782933 0.974602837424615 0 0
0.901221202658618 0.892592447348314 1 1
0.850683141554727 0.84168925052923 1 1
0.72946504283719 0.722275120775301 1 1
0.871936635040143 0.862115153404593 1 1
0.796990826685714 0.788185768611681 1 1
0.843252865376794 0.834434400591925 1 1
0.698141354015296 0.691526091392718 1 1
0.774058418151466 0.766178491386881 1 1
1.00623551852673 0.995293896255553 0 0
0.744569442090441 0.737999549994162 1 1
0.848175068289178 0.839325405311922 1 1
0.869391585536941 0.860804934263071 1 1
0.709692085577364 0.702468076522854 1 1
0.880138901166207 0.871433201702204 1 1
0.629451617736025 0.623193425895524 0 0
0.870989145019306 0.862429318441568 1 1
0.899092902978637 0.889793163146442 1 1
0.766515153708907 0.759708907588059 1 1
0.930772058322036 0.922325111033948 1 1
0.682615208259159 0.676140091184162 1 1
0.803785852402106 0.795942617045188 1 1
0.87157564453958 0.861774521708953 1 1
0.716305066655783 0.709454203887148 1 1
0.792756728514545 0.784758561343868 1 1
0.779684692009608 0.772388587588055 1 1
0.698859331792699 0.690349457043588 1 1
0.650525716894999 0.643554975995464 1 0
0.704239712765961 0.695741178314635 1 1
0.789893948839524 0.782734088280135 1 1
0.933492433178378 0.924515137003299 1 1
0.845346244269725 0.837196786811709 1 1
0.863777557509658 0.854123051455145 1 1
0.841338923166605 0.83275411210093 1 1
0.755866783973579 0.748336513691808 1 1
0.74820582465264 0.740497337275845 1 1
0.80431872763231 0.79693708284466 1 1
0.816912439625481 0.808868186020278 1 1
0.937167859173473 0.928338044317196 1 1
0.784518255883557 0.777390216320785 1 1
0.812941906238938 0.805106413279308 1 1
0.801492576421265 0.793203703546864 1 1
1.01045232830162 1.00086924858415 0 0
0.741440688169599 0.733966979117611 1 1
0.895646413308355 0.886490250040165 1 1
0.886507913848636 0.876891371151136 1 1
0.770071573161971 0.762130159888978 1 1
0.833408115893159 0.825233102663825 1 1
0.838632315459544 0.830125700744041 1 1
0.91106581157124 0.902017288633303 1 1
0.735283574594561 0.728325781110882 1 1
0.847106130873271 0.838835955357824 1 1
0.838201890795667 0.830557585029045 1 1
0.811152130256197 0.802490036629177 1 1
0.818287197626764 0.809852858227402 1 1
0.779556256078111 0.771791459616046 1 1
0.823794205180046 0.816277972873534 1 1
0.759803619322501 0.752124554623757 1 1
0.766135002747506 0.758568004502837 1 1
0.849974874427844 0.842019821613251 1 1
0.754749751663247 0.748186123857253 1 1
0.847519773855793 0.839341665393024 1 1
0.893934194015374 0.885394996441608 1 1
0.774733630937088 0.765785637988709 1 1
0.829224412034119 0.820042230977622 1 1
0.752880457486373 0.745375687009274 1 1
0.660363350822759 0.654567730034061 1 0
0.793063737922338 0.784438684001994 1 1
0.929122349249923 0.920496970715209 1 1
0.734941946339764 0.727897174132641 1 1
0.776193043958101 0.767845566347582 1 1
0.853322716389538 0.844909464904952 1 1
0.662782731094777 0.656841983581025 1 0
0.7403893284162 0.732456014627987 1 1
0.715218554377675 0.708418030747573 1 1
0.727198954239747 0.720252612171678 1 1
0.77497389053384 0.767753470181316 1 1
0.812322259041328 0.803577769993172 1 1
0.772767139849459 0.76462080452016 1 1
0.649203381523297 0.641940178516629 1 1
0.768785164807159 0.761832593845472 1 1
0.835771153063346 0.827799590879203 1 1
0.868032887068069 0.859267296970971 1 1
0.873451435710873 0.864579933562953 1 1
0.825110917732746 0.816702339188597 1 1
0.825604550623213 0.816782312075383 1 1
0.725670674575094 0.718389007113355 1 1
0.885486617003042 0.876159593110169 1 1
0.87283401731514 0.864937656117156 1 1
0.727572919672806 0.720875474455006 1 1
0.810449039702521 0.803003575353391 1 1
0.839485705291204 0.831528178932994 1 1
0.627536955344364 0.621429797497644 0 0
0.729085463718201 0.721394974836332 1 1
0.798893476011026 0.790306213531307 1 1
0.696014048336378 0.689436649146688 1 1
0.915868868296013 0.906313122401315 1 1
1.02695244826691 1.01612956896698 0 0
0.740949634718948 0.732684647718105 1 1
0.891968619273312 0.883040232870921 1 1
0.754318084999701 0.747531005433134 1 1
0.824006229279973 0.815134730043659 1 1
0.888653148908763 0.880232696217995 1 1
0.867833472305641 0.858950284713549 1 1
0.68208251813393 0.674715020406105 1 1
0.73237104423741 0.725002333674259 1 1
0.893912454559621 0.88556865983469 1 1
0.891008840658653 0.881661630210295 1 1
0.76066703080634 0.752248083236194 1 1
0.842658811874945 0.834321450310066 1 1
0.764616329930504 0.756627550830485 1 1
0.858153778845033 0.849256369084502 1 1
0.750304731666734 0.74324973537896 1 1
0.85023809158062 0.840696946917029 1 1
0.824781107647122 0.817518392021527 1 1
0.806670435673163 0.799086988097173 1 1
0.951881732055638 0.942481295592877 1 1
0.802129267515876 0.794300220224047 1 1
0.727101189925576 0.719525844914477 1 1
0.804422721978234 0.797094011454382 1 1
0.833859892506042 0.825798043691116 1 1
0.797859394527632 0.790281626845407 1 1
0.689084407416075 0.682359999541132 1 1
0.870583029149778 0.861128280643688 1 1
0.738429790557898 0.732014274904339 1 1
0.835675886092707 0.827095377528699 1 1
0.797812989833296 0.789154484364494 1 1
0.782306038975096 0.77476129297859 1 1
0.801913668481853 0.793839261705941 1 1
0.911696209480924 0.902449949347889 1 1
0.845566912319579 0.837179016817471 1 1
0.937503068890032 0.927987258371742 1 1
0.615485858472885 0.609096223548434 0 0
0.80035523766088 0.792590552486651 1 1
0.733545935027057 0.725995068816225 1 1
0.744958640678704 0.738162967278479 1 1
0.930179507875056 0.920651558590347 1 1
0.660947050540772 0.653117275675763 1 1
0.838460397709742 0.830270165226933 1 1
0.86357718686975 0.854332465859987 1 1
0.812319574658302 0.804202751066196 1 1
0.930515580657791 0.921365299751379 1 1
0.787601057658405 0.779185288425916 1 1
0.713076065422751 0.706395168101826 1 1
0.734796429116301 0.72716804124385 1 1
0.844069517774818 0.835438666637452 1 1
0.751948397533221 0.745547518502824 1 1
0.756711560161532 0.749210008603237 1 1
0.844037286463563 0.835910656756744 1 1
0.867691404308074 0.858532422936769 1 1
0.710907413582537 0.703853031220395 1 1
0.836841758816114 0.82854547196437 1 1
0.683438487447366 0.676494114256286 1 1
0.837700325527679 0.830379808704052 1 1
0.839044414753048 0.830075132709041 1 1
0.784414105852838 0.775566549557975 1 1
0.775588249344336 0.767760290089532 1 1
0.84142273112477 0.832816635751992 1 1
0.650887081007008 0.644239737865494 1 0
0.75037589286701 0.743339958237891 1 1
0.84918242573847 0.839688489744303 1 1
0.687056081846274 0.680400083332452 1 1
0.798570113673284 0.79168892772492 1 1
0.823092089898723 0.815018864474655 1 1
0.80786243696106 0.799891237200416 1 1
0.814147530960204 0.806048093129018 1 1
0.809242175197303 0.801320622859749 1 1
0.63752461212412 0.630593140573116 0 0
0.862361961776509 0.853583975232232 1 1
0.785537957356909 0.777994253981543 1 1
0.792403962892047 0.784393282951119 1 1
0.863035215750956 0.85381901334033 1 1
0.701142464092186 0.693346773924237 1 1
0.706731359369147 0.699875651601781 1 1
0.939350827620396 0.929818791249696 1 1
0.927455681319598 0.917877368103561 1 1
0.86663655592176 0.858227935269454 1 1
0.79992140791452 0.791603405418579 1 1
0.635441153572842 0.630147570252173 0 0
0.756496692196073 0.748529410534831 1 1
0.774785889357897 0.766671079500863 1 1
0.805605702104773 0.797379431044073 1 1
0.829243153413844 0.820654087016269 1 1
0.817738236196438 0.809355911268934 1 1
0.746070322748491 0.738371803902264 1 1
0.797314535293084 0.790237522186813 1 1
0.826577044199077 0.81819653096117 1 1
0.799656353305817 0.791821600894947 1 1
0.842811960431237 0.835225140927095 1 1
0.824245335960522 0.816028267171257 1 1
0.643444938620097 0.637305052027102 0 0
0.766691912770232 0.759187710109532 1 1
0.837046920475866 0.829272221189397 1 1
0.876880951391775 0.867334060912823 1 1
0.900242797422412 0.891971247566646 1 1
0.887221383209782 0.877828858813672 1 1
0.860936199287407 0.852788424207547 1 1
0.630894292229205 0.624721514826936 1 1
0.755797624053246 0.747673593090452 1 1
0.705425522508739 0.698414263966703 1 1
0.903505278571255 0.894541591590406 1 1
0.781996489289041 0.774134787985032 1 1
0.834690506164046 0.826895850515074 1 1
0.840542128709767 0.832445910864999 1 1
0.900395274014024 0.890769375411122 1 1
0.690249278854224 0.682848179068916 1 1
0.874212603438701 0.863844191729117 1 1
0.850707057229302 0.841771737216397 1 1
0.728286727858203 0.721585837090602 1 1
0.732277467320103 0.725544255421366 1 1
0.901416331028536 0.893189248254952 1 1
0.705798358492792 0.698882023616583 1 1
0.876229931306568 0.866825056261136 1 1
0.844935276316419 0.836285161375165 1 1
0.626946674108633 0.620761816067247 0 0
0.735834547479363 0.729100734757934 1 1
0.954798910151836 0.94576283091742 0 1
0.805909225723678 0.798463305209035 1 1
0.840770943688538 0.832968159202079 1 1
0.6905077341768 0.6835044577861 1 1
0.829868163705072 0.820765297090422 1 1
0.730088403510077 0.722634578109742 1 1
0.689234790270252 0.681989326978122 1 1
0.740393376835666 0.73346604444457 1 1
0.809322068706127 0.802462955651501 1 1
0.822921788104014 0.814708261983884 1 1
0.74569320405191 0.738141155516578 1 1
0.801974016810772 0.793202200102613 1 1
0.816821354472062 0.808717396475607 1 1
0.93194600100192 0.922317122514549 1 1
0.79574847666562 0.786967479545392 1 1
0.803429776232224 0.794450291507568 1 1
0.810282167981999 0.801410104813211 1 1
0.799767501399367 0.791588598000164 1 1
0.810406578692804 0.803011953538773 1 1
0.733113296010916 0.725017923445217 1 1
0.823334099287556 0.814903674388287 1 1
0.928172715563771 0.918804848707371 1 1
0.836265471414448 0.828018014310325 1 1
0.815907816372457 0.806500345655728 1 1
0.84151370569323 0.832862386861108 1 1
0.878566312776478 0.869421114976357 1 1
0.805369846700172 0.796999799718144 1 1
0.772979461182317 0.764537002686588 1 1
0.72343945713529 0.716205965121127 1 1
0.820392223857884 0.812362736976084 1 1
0.856635509691906 0.848458623979937 1 1
0.883804209038296 0.875114961149671 1 1
0.869602855880823 0.860664717754099 1 1
0.785807374318166 0.777318897384794 1 1
0.752866228581967 0.745525182430117 1 1
0.746163725295581 0.738967216889109 1 1
0.75287941917724 0.745209159403885 1 1
0.850237282092311 0.841855798421852 1 1
0.749937118983592 0.742800139377226 1 1
0.774146039036583 0.766927439727836 1 1
0.778402237560237 0.769782401315133 1 1
0.76040297364798 0.753218342134095 1 1
0.85798453990159 0.848922124803044 1 1
0.7534780426555 0.74588713318032 1 1
0.667315011383618 0.661073790621326 1 1
0.841403011445289 0.832945005472303 1 1
0.698025777064624 0.690556790401977 1 1
0.77543354627408 0.767611503079213 1 1
0.811473454772289 0.803255117920149 1 1
0.83284894084781 0.824990524108694 1 1
0.830331341163421 0.821617752489976 1 1
0.753883980862118 0.74632262429622 1 1
0.918570859506486 0.909113795198061 1 1
0.877177624876462 0.867581738853215 1 1
0.801310328572892 0.792783490230209 1 1
0.83281164867063 0.823153357656185 1 1
0.711326820402793 0.704477670005162 1 1
0.772474998151092 0.764837185639331 1 1
0.723552648500074 0.716091599719166 1 1
0.807888769080598 0.799709738140238 1 1
0.946521775849846 0.936654094955422 1 1
0.86405315115715 0.855728589878181 1 1
0.925420427681599 0.915047424331086 1 1
0.750079689176813 0.742961917439444 1 1
0.867728556390607 0.858526239774008 1 1
0.829772311704867 0.822298820793281 1 1
0.763635427863304 0.755754000553681 1 1
0.666766042295431 0.660324820040895 1 1
0.851772326907455 0.84354109140601 1 1
0.82722168943914 0.819392384117482 1 1
0.85669585628412 0.848459703135271 1 1
0.812500497637228 0.80529552415504 1 1
0.777151270990067 0.769134376174409 1 1
0.821418941609904 0.813005283909349 1 1
0.960148716605951 0.949793659100109 1 1
0.910048489427048 0.901505901206786 1 1
0.942414241088683 0.932460708400309 1 1
0.804879670345425 0.796331390230995 1 1
0.758338512783783 0.75034774608172 1 1
0.754952536694933 0.747566679463299 1 1
0.839169892855496 0.830871278893746 1 1
0.845821994924286 0.837195123407304 1 1
0.839997262108627 0.831384932106072 1 1
1.02053198783769 1.0102261020514 0 0
0.987330235429692 0.977372987760493 0 0
0.933174776338948 0.92332028857004 1 1
0.739501044694039 0.732382921310716 1 1
0.946161132562123 0.937015048459159 1 1
0.756781552979422 0.74926911910001 1 1
0.779237228938946 0.77079652833296 1 1
0.803186891311676 0.796060913008361 1 1
0.802628366740237 0.795707416995595 1 1
0.860254015594487 0.851131359353838 1 1
0.749880452739029 0.742123756831047 1 1
0.894485612359539 0.885828177159748 1 1
0.97770991697047 0.96839431937926 0 0
0.669934884791916 0.6623327211295 1 1
0.83023579256555 0.821724795443447 1 1
0.852191555764938 0.844347428908021 1 1
0.750053603876551 0.743172791634416 1 1
0.824808220252741 0.817294965426891 1 1
0.736750591610929 0.729726206428088 1 1
0.867459739136889 0.859406393490951 1 1
0.877937211331228 0.868828200468719 1 1
0.723217320490796 0.716105503152337 1 1
0.880642819468271 0.872564953446429 1 1
0.83987215447003 0.83197640619047 1 1
0.658096040919411 0.651409871986955 1 0
0.842815215051276 0.834790350492517 1 1
0.838542086960081 0.830566589119134 1 1
0.730248333018439 0.722587186827751 1 1
0.788506358266832 0.781295276462033 1 1
0.765881711324885 0.758886431449119 1 1
1.00962924976493 1.00007007144602 0 0
0.849639286431542 0.841759630992903 1 1
0.766713866946432 0.759569284241648 1 1
0.817927004606814 0.80982920493274 1 1
0.935130394660829 0.925218383615087 1 1
0.884774938883024 0.875544889546109 1 1
0.762921835230137 0.755370654414338 1 1
0.707741916418791 0.701310731410955 1 1
0.893671712715875 0.885290726097578 1 1
0.726854124526404 0.71925259681972 1 1
0.833731674744296 0.825282899603325 1 1
0.781668336987718 0.774418479574387 1 1
0.950053426987403 0.940547386543909 1 1
0.896219411297015 0.887540073571272 1 1
0.757003020083151 0.749906389922214 1 1
0.759026279440555 0.752225684459561 1 1
0.816959973122666 0.808905484163802 1 1
0.724256992580709 0.716846584486456 1 1
0.869141897772262 0.86069026948645 1 1
0.735679713770782 0.727530048729078 1 1
0.673815555456404 0.667173131255335 1 1
0.818467333773589 0.810975284633936 1 1
0.846100575610303 0.83711766454836 1 1
0.911826811744621 0.903660097846549 1 1
0.902792567229385 0.893700433376182 1 1
0.860914140984191 0.851817482151686 1 1
0.850536118716668 0.842109611734503 1 1
0.810003245992753 0.802580441203495 1 1
0.829871252364842 0.821144216823828 1 1
0.722636547613677 0.71619974449748 1 1
0.927381583083135 0.918130224522814 1 1
0.750793745117423 0.742697575533212 1 1
0.825768049112298 0.817405610490227 1 1
0.764780287758022 0.75670795432093 1 1
0.843057541483822 0.834641265999902 1 1
0.856068434794484 0.847090237552464 1 1
0.810764296116805 0.803052748045776 1 1
0.84777333701813 0.838163345049317 1 1
0.806392413707063 0.798981518258347 1 1
0.680021231023257 0.672970956072414 1 1
0.83471060977109 0.826439654343715 1 1
0.890433432471796 0.881889309806742 1 1
0.801947179804567 0.793817042416888 1 1
0.805927011920518 0.798016686688579 1 1
0.801179289745892 0.793162094026753 1 1
0.861265566123918 0.852906699021849 1 1
0.940114258989215 0.929312164405788 1 1
0.75758103769076 0.749782975109263 1 1
0.776043128575676 0.766948375645709 1 1
0.82157445263236 0.813272021527972 1 1
0.745831183716 0.738141630572271 1 1
0.764876181318404 0.756572491995277 1 1
0.785221394877336 0.777065192215928 1 1
0.885516471613235 0.876261117090889 1 1
0.888020761268866 0.879757534307764 1 1
0.798409278767636 0.79072059152309 1 1
0.928823934706846 0.918852331440927 1 1
0.77417262494051 0.766627895477847 1 1
0.80105374015144 0.79254163722389 1 1
0.955409528734932 0.94603726745175 0 1
0.881480606023455 0.873349628304153 1 1
0.899199687885976 0.890452374694301 1 1
0.791306810643844 0.783813063486587 1 1
0.771016749066637 0.762925109400097 1 1
0.72629651594837 0.718709119452971 1 1
0.770537788608819 0.762826770856698 1 1
0.753592093798963 0.745871510565724 1 1
0.903658058277975 0.894507097064882 1 1
0.762732908547833 0.755975523457003 1 1
0.733664075235424 0.725962801092454 1 1
0.720300433848466 0.713571384082504 1 1
0.879574554141731 0.870697461849368 1 1
0.75115774709359 0.744279948335364 1 1
0.890452988422008 0.881556643730583 1 1
0.795139415520734 0.7875279138402 1 1
0.742185365475244 0.735043135958261 1 1
0.723396999205514 0.715558795204456 1 1
0.834389892946719 0.826382105235163 1 1
0.826334028699237 0.817685417156169 1 1
0.897709265513369 0.889602005028008 1 1
0.604027415614069 0.597704518459014 0 0
0.853842807325819 0.845207026146151 1 1
0.911890378918422 0.901959692922703 1 1
0.851308478659554 0.842759621628618 1 1
0.761513497713422 0.753471837222103 1 1
0.792518073605411 0.783719205654001 1 1
0.755898408539356 0.748495790974114 1 1
0.903561052458915 0.894477917055254 1 1
0.713905833633026 0.706680849065296 1 1
0.93593095428786 0.926299473641262 1 1
0.826776438653917 0.818485355737867 1 1
0.797570359855829 0.789439295313997 1 1
0.80161379852506 0.793335914863362 1 1
0.771051585730367 0.763518807186628 1 1
0.781189095412642 0.774129705310966 1 1
0.747425197595407 0.739685703465435 1 1
0.703709638231821 0.697175119686219 1 1
0.779255710151788 0.771006993605627 1 1
0.884262639417068 0.873651018237464 1 1
0.788990739564259 0.781584807916835 1 1
0.793826808904161 0.785920287271803 1 1
0.795376010857005 0.787194002059751 1 1
0.812443607647629 0.804035880342413 1 1
0.85588754112259 0.847187346605185 1 1
0.80045589041576 0.792938959971914 1 1
0.825490464061807 0.816828485379132 1 1
0.782119711400479 0.774739267112597 1 1
0.763157530576796 0.755724763070471 1 1
0.859506793779466 0.850220608656267 1 1
0.800792314566626 0.79289010164081 1 1
0.801433346739466 0.793861238094695 1 1
0.771033135709843 0.763461613116359 1 1
0.813228551305489 0.804823319120333 1 1
0.816932314131026 0.808244896136406 1 1
0.797337729864404 0.788699828152165 1 1
0.760811339872043 0.753327708699082 1 1
0.759741627643172 0.752667007037722 1 1
0.724320746469997 0.71685479118342 1 1
0.638567481949689 0.631973045503057 1 1
0.768767806528979 0.761829925893373 1 1
0.885734258415899 0.876739802142746 1 1
0.806639794564379 0.798900081124601 1 1
0.716940190179769 0.710509143607409 1 1
0.77534392197725 0.766831727265174 1 1
0.88844168387663 0.879870288974557 1 1
0.76618390266729 0.757841696569138 1 1
0.786536121044854 0.779087992876377 1 1
0.822809970562907 0.814311191393632 1 1
0.821695197407511 0.814466727010321 1 1
0.80171260460199 0.793898249554443 1 1
0.850451617008407 0.840849551146308 1 1
0.864188301031775 0.854466777437341 1 1
0.953868378645986 0.944735632096063 0 1
0.749705190757172 0.741937072971207 1 1
0.778660537792745 0.771043887753027 1 1
0.779809024120273 0.771671156114067 1 1
0.732771735913356 0.725516573129304 1 1
0.894589636329251 0.886210930785447 1 1
0.90423309006278 0.89503263184021 1 1
0.806697471511455 0.798633782048682 1 1
0.790117198005977 0.782079034577903 1 1
0.754721787534473 0.747857969212905 1 1
0.888975537105909 0.879679725680155 1 1
0.878129651271572 0.869415938798818 1 1
0.762782751221658 0.755862687361679 1 1
0.602765115348004 0.597558826239018 0 0
0.634410240832873 0.627979063153379 1 0
0.867237379056945 0.858199324445206 1 1
0.891335285006865 0.882148382256628 1 1
0.801260854338046 0.793709379788496 1 1
0.899916808946291 0.891464639240429 1 1
0.775156304788507 0.767610604395783 1 1
0.830874635434084 0.823195349072654 1 1
0.780494669187097 0.772082256925483 1 1
0.664986748036973 0.657882293697547 1 1
0.841439658688123 0.833316502860343 1 1
0.783638250382673 0.776218405750154 1 1
0.85260208665881 0.844328314407877 1 1
0.8619574584537 0.854268797754199 1 1
0.887563465977941 0.878595753532667 1 1
0.841516633450679 0.83359784729234 1 1
0.828568576780805 0.820098690483969 1 1
0.774275863014331 0.76662700289653 1 1
0.896055265235926 0.887780192821338 1 1
0.712140794143751 0.705809873093631 1 1
0.733079316118358 0.725140298784916 1 1
0.799661690160205 0.792039399296054 1 1
0.812949248052706 0.804201748382225 1 1
0.760804761802632 0.752474066038631 1 1
0.705461395549504 0.698623213822158 1 1
0.683593240378287 0.675676763699809 1 1
0.814974304482261 0.805234918753781 1 1
0.886794619404911 0.877407737063047 1 1
0.831684617495148 0.823606799156373 1 1
0.754303176228701 0.746567221335029 1 1
0.776356118377156 0.768672361238319 1 1
0.644902645290444 0.638077293997543 0 0
0.907793526193801 0.898770738025156 1 1
0.895081398544638 0.88630967693706 1 1
0.742310557492534 0.735377429951603 1 1
0.804789329445223 0.796937996518724 1 1
0.755311869531653 0.747682447425714 1 1
0.803434342817969 0.796186612687109 1 1
0.989041218659304 0.978760904638231 0 0
0.658355737650199 0.651864088093586 1 0
0.913833077712697 0.904180397859774 1 1
0.776724542991736 0.768994754594558 1 1
0.812856631334812 0.804495103201276 1 1
0.620933486362534 0.614810048937213 0 0
0.810357797148703 0.802413727956578 1 1
0.823560050896886 0.81461413817451 1 1
0.660188189421972 0.652713339184012 1 1
0.661572768469388 0.655339834668452 1 0
0.766584723574242 0.75936063519347 1 1
0.770148626777643 0.762922907772816 1 1
0.784732250666481 0.776843089443119 1 1
0.709392234314474 0.702840808265691 1 1
0.727094634785214 0.720101908556626 1 1
0.819632762590616 0.811203507499098 1 1
0.732134515110924 0.725676058837708 1 1
0.808827571760286 0.799548574035103 1 1
0.758695019762876 0.751391603786063 1 1
0.896716489257314 0.888000952766303 1 1
0.958798123779002 0.948982114648602 1 1
0.737844714447302 0.730523152412436 1 1
0.805541951559233 0.796286850022151 1 1
0.757115410631136 0.749426313080016 1 1
0.810176446477318 0.802182600020144 1 1
0.901043627741091 0.8920292483706 1 1
0.824001695682558 0.816252990017523 1 1
0.710197797830889 0.702797365169883 1 1
0.874524837865825 0.866158631605975 1 1
0.824760848267585 0.817050485837397 1 1
0.835959563069512 0.827872265021614 1 1
0.84531551209028 0.837001453595658 1 1
0.739011513104537 0.731511539735399 1 1
0.780553987162195 0.773603760851763 1 1
0.92076742508972 0.91177344843185 1 1
0.786634132324768 0.777685870242102 1 1
0.6828559921226 0.67630906343659 1 1
0.740625600961036 0.732962938766578 1 1
0.747885622328694 0.74080319566138 1 1
0.895374490283119 0.88624721935025 1 1
0.632713194675255 0.626249352501506 1 1
0.858696585958792 0.8497330368323 1 1
0.663433746892491 0.657284799773776 1 0
0.807960796107975 0.80044330202674 1 1
0.681968529303401 0.675183701600811 1 1
0.680367969858791 0.674156030648744 1 1
0.814241238779803 0.806677509743326 1 1
0.715387545151875 0.708873753532234 1 1
0.892001786178226 0.883972458593299 1 1
0.915684428954445 0.905848515969285 1 1
0.704729271599999 0.698462114499376 1 1
0.893522876137982 0.884225038122359 1 1
0.749931713494363 0.742580781757967 1 1
0.730789301423577 0.723505628999792 1 1
0.859352207425311 0.850899321224491 1 1
0.807213187508861 0.799151262976945 1 1
0.726645284445124 0.720088403196525 1 1
0.762602554892715 0.755841188310833 1 1
0.876398891562604 0.868517386083491 1 1
0.811245971839996 0.803871743122437 1 1
0.814400984728768 0.806204928387793 1 1
0.691924705062541 0.684097162476545 1 1
0.73987603320298 0.732756967345144 1 1
0.784571010264464 0.777340446291894 1 1
0.729885936552594 0.722660948703768 1 1
0.709659397899642 0.702153886863767 1 1
0.813821254714798 0.804908770417524 1 1
0.852336762561954 0.84337385761807 1 1
0.713492941049693 0.705920719584945 1 1
0.699357900224612 0.69178769225926 1 1
0.721547132843704 0.713714277350944 1 1
0.963922339120644 0.953868843998157 0 1
0.77252847704927 0.764943335580854 1 1
0.803295327914941 0.795676560158795 1 1
0.779067298116837 0.770796536134625 1 1
0.820498060061624 0.812215253416317 1 1
0.741894392680141 0.734581209358423 1 1
0.932518099655662 0.923648244807967 1 1
0.883761751642312 0.874938068494598 1 1
0.802288681280302 0.794525423585325 1 1
0.745045826904406 0.738412075300934 1 1
0.764591889388213 0.757911354956097 1 1
0.815152016401957 0.806685524756447 1 1
0.73156212419519 0.724268368773742 1 1
0.775343815479266 0.767108616951995 1 1
0.828898713260331 0.820759095162302 1 1
0.776079686373901 0.768349697032115 1 1
0.723795844268584 0.717486952773307 1 1
0.847986432295117 0.838505156097499 1 1
0.84900441433503 0.841118037166121 1 1
0.763205397078377 0.754722280447274 1 1
0.94947521919816 0.940384199884046 1 1
0.770188540350552 0.762450931615479 1 1
0.841279372862265 0.83341607532189 1 1
0.804857890687819 0.79729758535026 1 1
0.830063029024809 0.822105907671026 1 1
0.891093663042126 0.881668146677334 1 1
0.831846950164196 0.82390683583676 1 1
0.741274696450779 0.733386681347676 1 1
0.875292951342612 0.86663975787354 1 1
0.705188642191781 0.696664314407797 1 1
0.818131365404748 0.809525909406408 1 1
0.790795521044782 0.783157144847292 1 1
0.848269052101212 0.839074568065624 1 1
0.896128690765348 0.886319497051642 1 1
0.860273829278103 0.851943696807567 1 1
0.813105370797978 0.805602088366879 1 1
0.633994004228252 0.6279384725591 1 1
0.806271963302808 0.798455357031041 1 1
1.00885232040794 0.998136404695801 0 0
0.676049042942029 0.669442418502571 1 1
0.771937162090499 0.764107293123365 1 1
0.860137654582692 0.851607263031487 1 1
0.736245362508193 0.729433146792457 1 1
0.771473102734199 0.76288679807053 1 1
0.787229967407754 0.777579871600387 1 1
0.703790560410645 0.696182384123056 1 1
0.991928192338307 0.981313011410832 0 1
0.813971053321427 0.805629396652742 1 1
0.871298624166329 0.863231436777096 1 1
0.953367231476634 0.943414350577067 1 1
0.806753225104697 0.79856067150425 1 1
0.767588209178991 0.75892872054111 1 1
0.774363894204154 0.766846737327278 1 1
0.782787363117404 0.775143148263832 1 1
0.6742890961222 0.667283847055881 1 1
0.857635679844302 0.84884820353125 1 1
0.739126984149357 0.73162724648162 1 1
0.70264045724988 0.695205980781389 1 1
0.872746387143629 0.864602400682984 1 1
0.811607043102841 0.80313821491237 1 1
0.78934933656722 0.781416005859309 1 1
0.865674676967513 0.856582918583685 1 1
0.786852601524845 0.779671255841319 1 1
0.784238320881383 0.775727912846073 1 1
0.755607185650198 0.74872815585842 1 1
0.739817428898007 0.731750957039139 1 1
0.741723728193229 0.734513876302638 1 1
0.787967218145274 0.780193602948448 1 1
0.829940782278693 0.822059628965956 1 1
0.796645192068408 0.789063852462442 1 1
0.657086675383937 0.65115222773431 0 0
0.747742823216688 0.740902574390543 1 1
0.766985590415092 0.760257263450493 1 1
0.747110420519511 0.739820958203919 1 1
0.749827576708408 0.742844534566411 1 1
0.867761548233868 0.859525912268621 1 1
0.920724616008087 0.911514066850485 1 1
0.846417430038224 0.839035360354883 1 1
0.75980933440843 0.752813651925113 1 1
0.80486623918872 0.796280846151712 1 1
0.725838988900887 0.719254099575743 1 1
0.81423384558478 0.806864119943347 1 1
0.699426972884447 0.69112982834749 1 1
0.821445502274732 0.813733524376343 1 1
0.856880380770057 0.848393589255245 1 1
0.830111027137225 0.821704607168211 1 1
0.851491335651251 0.842973230105193 1 1
0.828202827730432 0.819904987901398 1 1
0.708027652146356 0.701088532448164 1 1
0.707563569800109 0.700423802451083 1 1
0.834857131559942 0.826308441629931 1 1
0.802361837407751 0.794663905384258 1 1
0.832784798803559 0.823307132278497 1 1
0.802547212685879 0.794836516697531 1 1
0.78336155975792 0.774832580622961 1 1
0.796240219168006 0.787767166865623 1 1
0.752463646376246 0.745200056441603 1 1
0.843509279555222 0.834696806656198 1 1
0.84699864304954 0.838512480390295 1 1
0.775713509714139 0.768039066739825 1 1
0.840557469037213 0.832604280662658 1 1
0.69917347244308 0.692033640195292 1 1
0.817014351886292 0.808564811310754 1 1
0.732997648550409 0.725382038219486 1 1
0.900274309519209 0.891799194251148 1 1
0.900921977701627 0.8914308531585 1 1
0.862107687379149 0.853468438020683 1 1
0.900738309094934 0.891652136653432 1 1
0.820704998141143 0.812829353898115 1 1
0.881814602707581 0.871831009213115 1 1
0.851270086296108 0.843469485782459 1 1
0.824794061363046 0.81643230019373 1 1
0.910287429627593 0.9010694564419 1 1
0.757566792270819 0.749758040700086 1 1
0.822160367447949 0.813481338844349 1 1
0.802096249058167 0.793137636989211 1 1
0.808868961085776 0.800776149138715 1 1
0.815468748668028 0.807020754133491 1 1
0.771524483576057 0.763993293862766 1 1
0.931884167496846 0.922723591328291 1 1
0.816130480892513 0.807756323307117 1 1
0.865772152115909 0.858015028735893 1 1
0.744735753492512 0.734614667196442 1 1
0.83996927283141 0.832552377542947 1 1
0.804756891632743 0.797353608143396 1 1
0.749333895346953 0.741147101223933 1 1
0.857710114220191 0.848620333274106 1 1
0.863017131954687 0.853931206941118 1 1
0.774809005994436 0.766968349108983 1 1
0.821389631506825 0.813326926433214 1 1
0.691137521931415 0.684685077231063 1 1
0.85887479066858 0.8502073813848 1 1
0.712974611005812 0.705154984846894 1 1
0.788569001850981 0.779612120615902 1 1
0.825349750536443 0.816440214028972 1 1
0.868695546361445 0.859889124805004 1 1
0.899530999335789 0.889673382354856 1 1
0.80383673376991 0.794717359569321 1 1
0.807526467098621 0.799856190465883 1 1
0.858443366203286 0.849276069182984 1 1
0.724016441707122 0.716436342372412 1 1
0.904944775792456 0.895515181332122 1 1
0.642411064021221 0.636156414382987 0 0
0.727269588786919 0.720786975679398 1 1
0.757975178942137 0.751167749054673 1 1
0.994261900176478 0.985257033978016 0 0
0.942576489716491 0.934137228306002 0 1
0.777073768063536 0.769443960728138 1 1
0.895081078427175 0.885692272511209 1 1
0.75497164950503 0.747891812638545 1 1
0.732804220146237 0.72603617624624 1 1
0.826315114082512 0.818161764727339 1 1
0.658403991263664 0.651632092264095 1 1
0.887156645846948 0.877874625517683 1 1
0.834907997178178 0.826708265456147 1 1
0.876075470134832 0.867117233601797 1 1
0.836106097062857 0.826852740139919 1 1
0.8694763565165 0.861148552414577 1 1
0.7748666173472 0.767424454611373 1 1
0.74015731920452 0.733134008571477 1 1
0.776857402823561 0.768475499042139 1 1
0.715631196370945 0.707818408254684 1 1
0.7082588400794 0.70172406423043 1 1
0.739129148341609 0.730842542423985 1 1
0.807923539905587 0.799523200718044 1 1
0.853863273382159 0.845331387342671 1 1
0.824204049153771 0.815931209658117 1 1
0.76203026016717 0.754032910604038 1 1
0.725321525807435 0.717531329465237 1 1
0.849795785973849 0.839793078519608 1 1
0.838179420338121 0.829264265031923 1 1
0.833919650222483 0.825040328709008 1 1
0.887863187163794 0.877731093988016 1 1
0.8709311066494 0.861959267960055 1 1
0.869254665637127 0.86062750078879 1 1
0.727839174101485 0.719560155055047 1 1
0.757381654971787 0.750375507892545 1 1
0.587680873769689 0.581855706550078 0 0
0.7548611890076 0.746252246061302 1 1
0.628332163660736 0.621591048996512 0 0
0.73840722758703 0.731603224417171 1 1
0.751337573746666 0.743845547148207 1 1
0.775390447618945 0.768259267888013 1 1
0.757901037725675 0.750947478858833 1 1
0.860365091632053 0.851808135115328 1 1
0.808884826903214 0.801283690659743 1 1
0.700757560884735 0.693786652971478 1 1
0.993932962577434 0.984162893023146 0 0
0.800822072387246 0.793112990813603 1 1
0.794938863273022 0.787061773056564 1 1
0.776698871417711 0.769608974837685 1 1
0.665975111530011 0.659038524065812 1 1
0.642688761494069 0.636444554296613 0 0
0.80869162381225 0.800853545875706 1 1
0.83245582070708 0.823979053156304 1 1
0.85561556192329 0.846945255400047 1 1
0.779395900029759 0.771212328390267 1 1
0.678569663958258 0.671748641116782 1 1
0.727779935667448 0.719242293065961 1 1
0.806348027020588 0.797401590105526 1 1
0.768115808332657 0.76072479257422 1 1
0.869252652420439 0.859863445393494 1 1
0.969615066574372 0.960556412889959 0 0
0.751533333895759 0.744515290293897 1 1
0.767348415677204 0.758985113926509 1 1
0.690306135486337 0.683059190495343 1 1
0.9373427922052 0.927742999144077 1 1
0.89105979924836 0.881973001887812 1 1
0.734147958790997 0.726609570329493 1 1
0.919974489075309 0.910708985357828 1 1
0.718905244835367 0.711706400754693 1 1
0.850853056215367 0.841466569736521 1 1
0.843194433671804 0.835493669215854 1 1
0.892930860763051 0.884692345044154 1 1
0.7904459837281 0.782802775891334 1 1
0.736041032069951 0.729073943492943 1 1
0.718578941617849 0.710847565712213 1 1
0.887529011969282 0.877977371705147 1 1
0.780779531680394 0.773017474308539 1 1
0.78905169746767 0.780864821800366 1 1
0.716145479919478 0.708250399340835 1 1
0.822869557636854 0.815342529432994 1 1
0.821522764392522 0.812181680967559 1 1
0.873555213411241 0.863863629639875 1 1
0.717848350636991 0.71026389098007 1 1
0.775026673122031 0.768589284532055 1 1
0.904397248846543 0.895144611135988 1 1
0.914222647201163 0.905318368411093 1 1
0.776914116106785 0.770148421222894 1 1
0.677494216930358 0.671006715235037 1 1
0.860213394749064 0.851705797245984 1 1
0.82498664423866 0.81690953716204 1 1
0.795365218938505 0.786188989615328 1 1
0.839449482390866 0.831377235030864 1 1
0.822800117402332 0.814214577942391 1 1
0.929390192991516 0.919985214240083 1 1
0.846057792540128 0.838246246040295 1 1
0.662871058789415 0.65616850822728 1 1
0.68047407183335 0.674066463742709 1 1
0.811890933032931 0.803901817194735 1 1
0.741258335638966 0.734667649307845 1 1
0.691888992914432 0.684470480532283 1 1
0.796420383336752 0.787889987333289 1 1
0.773291085021029 0.766348038128074 1 1
0.851017051190657 0.841886993039759 1 1
0.825538804734703 0.817324438821125 1 1
0.793738090577958 0.785530404355108 1 1
0.54265484886799 0.536665253463527 0 0
0.851693980432464 0.843698897438147 1 1
0.801678777504314 0.793127257641165 1 1
0.894637237897838 0.884371468889537 1 1
0.855834367417458 0.847948073833272 1 1
0.876201010375526 0.867430271595651 1 1
0.785466898766933 0.778248807067018 1 1
0.790460369724317 0.782403988998594 1 1
0.770413954218213 0.762364341811248 1 1
0.828058500040611 0.819018050678566 1 1
0.809774150007938 0.801080258367063 1 1
0.761652393621954 0.754335060750038 1 1
0.930849040736408 0.920978405187785 1 1
0.919521999202298 0.909961819663781 1 1
0.643200083389956 0.636532565416411 0 0
0.795602021303611 0.787826064718375 1 1
0.782964608655185 0.775754600113771 1 1
0.715351444785807 0.708105063932818 1 1
0.715045116050355 0.707977883863439 1 1
0.887488723224714 0.879145981910111 1 1
0.853476526083431 0.844781724701991 1 1
0.732294601221133 0.72552988328125 1 1
0.799857752804422 0.792116398042113 1 1
0.847950169802669 0.838856960047634 1 1
0.727096072934631 0.719497442977116 1 1
0.787685983761889 0.779662902769077 1 1
0.863004433208328 0.854050359653082 1 1
0.83275622425149 0.825247139330319 1 1
0.697226673810945 0.690562741900406 1 1
0.711173592949595 0.703925437796204 1 1
0.785005122924864 0.777475970881028 1 1
0.71293246639867 0.705185806656315 1 1
0.782128133815151 0.774362614582934 1 1
0.749862569642005 0.742090904604823 1 1
0.747719898997287 0.740139173217954 1 1
0.893898518542307 0.885242071581858 1 1
0.683342277188485 0.677016307140635 1 1
0.727982260243197 0.720803765345304 1 1
0.819341705991031 0.810666899273628 1 1
0.837230310804474 0.828594908708075 1 1
0.777592787673763 0.769948502894317 1 1
0.912174630533802 0.902140289781424 1 1
0.89131241306218 0.881940053014485 1 1
0.868369852653523 0.860126009431716 1 1
0.833603057744401 0.82620553498776 1 1
0.754921031723787 0.747340889077952 1 1
0.810041402817609 0.80202993252169 1 1
0.755969023517055 0.74805890940835 1 1
0.903094938412464 0.893678247187259 1 1
0.819497932452125 0.810994580760442 1 1
0.798565047803564 0.788973335578274 1 1
0.756048913919316 0.748545323210704 1 1
0.825618013599654 0.818463715382 1 1
0.801258626915815 0.793870968997631 1 1
0.797829932314324 0.789057423497216 1 1
0.849048650456041 0.840164219852778 1 1
0.851457191786713 0.842244844267826 1 1
0.743878312286318 0.735959408392766 1 1
0.799454498175566 0.790936644112151 1 1
0.774138959257882 0.76602541554487 1 1
0.719588630729959 0.71195126594014 1 1
0.861210082126239 0.85194799851095 1 1
0.809002381875863 0.801823054768585 1 1
0.777057485668934 0.769277859846384 1 1
0.9421824311663 0.93331198117345 1 1
0.663122064196683 0.655500170670362 1 1
0.799027008864531 0.790424587975919 1 1
0.837331495581618 0.828401762965902 1 1
0.807369404798008 0.799056623288578 1 1
0.722312641822891 0.715468959769009 1 1
0.839692256137741 0.830819261943568 1 1
0.772854280121702 0.765319517350917 1 1
0.984314542909282 0.974943228834549 0 0
0.863697469755925 0.854735132401368 1 1
0.946650306083882 0.937131896997144 1 1
0.711743412732588 0.704251433694245 1 1
0.723099981064059 0.716157270783163 1 1
0.822836445496665 0.814468576969381 1 1
0.804372688577154 0.796395605104505 1 1
0.661395024076262 0.655153423808191 1 1
0.807833153412286 0.79970807801347 1 1
0.90508182543449 0.896123701607423 1 1
0.7604529422579 0.752402662543703 1 1
0.982542665354311 0.973939565258329 0 0
0.732914051383445 0.725098786795649 1 1
0.759274630878603 0.751153988025749 1 1
0.855791496954155 0.846007155925028 1 1
0.760594198713087 0.752493612167932 1 1
0.865228769302855 0.856564769599245 1 1
0.825934300229473 0.81745829374142 1 1
0.859374089065542 0.850570049702381 1 1
0.740759389581376 0.733705397019864 1 1
0.844191658414962 0.835811138515225 1 1
0.78726282255484 0.77940054965852 1 1
0.806428818311729 0.797691883265623 1 1
0.889780344038146 0.878896889011714 1 1
0.779063041078981 0.771441298207732 1 1
0.893458326900055 0.883491601112018 1 1
0.753443950078981 0.746576688782054 1 1
0.768193487449091 0.760290729723514 1 1
0.69990934676225 0.692891618913559 1 1
0.67517441719236 0.66895993632074 1 1
0.704774668083463 0.698257533793696 1 1
0.76948980423588 0.762711665524165 1 1
0.809189795088415 0.800193522061359 1 1
0.621010657058481 0.614771599928147 1 1
0.882254029491362 0.873431307707625 1 1
0.80167801856088 0.793718418184744 1 1
0.902910800717779 0.893881415112809 1 1
0.773028208823733 0.765417138907056 1 1
0.884887899462073 0.876565695761311 1 1
0.662248857957515 0.65611735227339 1 0
0.735356433643738 0.728336730188702 1 1
0.711235956697881 0.703950879166224 1 1
0.926009367303075 0.917392355433999 1 1
0.857927578306999 0.849645845700337 1 1
0.73159295315202 0.724671788337913 1 1
0.750368245273033 0.742814807946965 1 1
0.81795035885734 0.808701181958163 1 1
0.805998421144796 0.798141403231756 1 1
0.843972499797738 0.835762333032639 1 1
0.797025900482565 0.788286370852762 1 1
0.830277832596333 0.822031550363365 1 1
0.634206861676356 0.62851204086324 1 1
0.928620573615873 0.919093488393964 1 1
0.76808891187682 0.759895880840216 1 1
0.834412496872958 0.825623245803839 1 1
0.801232388714036 0.793495022381092 1 1
0.945426573820461 0.935394357689406 1 1
0.822502867514081 0.813636067318134 1 1
0.780251555681969 0.77198973713776 1 1
0.773139725435085 0.76636236990129 1 1
0.806019199972523 0.799045820193906 1 1
0.738442442777269 0.730938637439419 1 1
0.905494429681787 0.896923823509108 1 1
0.734749754595832 0.72719111604511 1 1
0.801674056101733 0.792516143104252 1 1
0.835753472604034 0.827554273347772 1 1
0.864545883727495 0.854301554774718 1 1
0.695745453289186 0.688622922924242 1 1
0.937265311561408 0.926790964478282 1 1
0.674795086490003 0.668233385167556 1 1
0.829009654805027 0.819242524141953 1 1
0.858586077074002 0.850846961445252 1 1
0.791285260923665 0.783518336700209 1 1
0.961790289664258 0.952868060928812 0 0
0.839777103077359 0.83128491474564 1 1
0.930590322875588 0.920888772405015 1 1
0.92347058204279 0.91475554039748 1 1
0.8535604728085 0.845350122111147 1 1
0.80905016258199 0.800870183937338 1 1
0.795307490311228 0.786641989745011 1 1
0.714428991072767 0.707135950485044 1 1
0.796117393957171 0.788764839140704 1 1
0.899434851370729 0.890934298249085 1 1
0.794515058899878 0.787134662008724 1 1
0.81213440150239 0.804262512712587 1 1
0.825919122112428 0.818068817033264 1 1
0.885556784585809 0.876521262942485 1 1
0.890437451472668 0.882083780739874 1 1
0.801638884608559 0.792943330903453 1 1
0.780132634534312 0.772628970108835 1 1
0.769575248222383 0.761114203165484 1 1
0.695582056963745 0.687939994849412 1 1
0.805316704755012 0.79785698120346 1 1
0.803131216813733 0.794831774803542 1 1
0.786218722224426 0.778989373220506 1 1
0.82431876626693 0.815113085831293 1 1
0.741033309857795 0.733553887846223 1 1
0.934142933173686 0.924557391504158 1 1
0.832356097364658 0.823496033988086 1 1
0.881504166593261 0.872481709735208 1 1
0.920771038458857 0.910881825526502 1 1
0.782284423493765 0.774199627689768 1 1
0.809686011794268 0.801812238933254 1 1
0.676403746809545 0.669454827614612 1 1
0.791332970947827 0.783709448203981 1 1
0.846569799421208 0.837823236818992 1 1
0.91482581681952 0.905156462003271 1 1
0.870435173065686 0.861797419805731 1 1
0.691693802488646 0.684897395752124 1 1
0.759115277429328 0.750974294286006 1 1
0.795315723951122 0.787074301008722 1 1
0.77135287141507 0.764210983541587 1 1
0.882853839391036 0.87309371983815 1 1
0.747552719635525 0.740105018846035 1 1
0.758042633157865 0.750639285868695 1 1
0.769496192436804 0.761082087890024 1 1
0.753863427649374 0.746349816053245 1 1
0.861897101143923 0.853827677447305 1 1
0.794147995479687 0.786439299808879 1 1
0.819375941508436 0.810714574334595 1 1
0.912778494255636 0.903213752268597 1 1
0.744064328304906 0.737011851866542 1 1
0.725684666956133 0.717923596989318 1 1
0.738402491929524 0.731464813369203 1 1
0.854113799502437 0.84569868080836 1 1
0.819145036481633 0.810769466607012 1 1
0.867792727531352 0.859326749997865 1 1
0.83793924520143 0.829328668677712 1 1
0.8741040536404 0.865951604258376 1 1
0.668085071767968 0.661627188340271 1 1
0.946557304144667 0.936425033515601 1 1
0.78046063911145 0.772893023129843 1 1
0.749772172704775 0.742312149901086 1 1
0.689164647900218 0.682006164769393 1 1
0.657129296688988 0.651029503831242 0 0
0.796752404570939 0.789559259762238 1 1
0.838921530894298 0.831024008126931 1 1
0.752570464961535 0.744860158624831 1 1
0.72233027616155 0.715400468338302 1 1
0.758070251308818 0.750652993013138 1 1
0.76192177639926 0.755072825257988 1 1
0.88089274893543 0.87139894446761 1 1
0.820707422634348 0.811542889020165 1 1
0.906588974244194 0.898109532192198 1 1
0.845575619103918 0.836987521284368 1 1
0.821205987194678 0.813138465436886 1 1
0.825726444953269 0.81748723460525 1 1
0.759963273238875 0.752358058265297 1 1
0.809135763625339 0.801535727575286 1 1
0.735413931549236 0.728550763597525 1 1
0.703020279302938 0.695045979960711 1 1
0.822043041436403 0.812980469060044 1 1
0.858556504807837 0.850007463499196 1 1
0.788244803212577 0.78138935530421 1 1
0.897609063156345 0.889298379191272 1 1
0.870913863896701 0.862016935211975 1 1
0.718992181312377 0.712205105251863 1 1
0.845210426257117 0.837343664599691 1 1
0.659601511964754 0.653025240035733 1 1
0.794905691834968 0.786618872615727 1 1
0.810763515944887 0.802774026809347 1 1
0.821685399641895 0.813237220661156 1 1
0.874218901492425 0.865106357401074 1 1
0.779243184848583 0.772104237632734 1 1
0.743043598718731 0.736205378019835 1 1
0.793053816609026 0.785227602517236 1 1
0.723100443796807 0.716078076341161 1 1
0.808338060498749 0.801019449022755 1 1
0.760525557695204 0.753834402350845 1 1
0.855075018641014 0.846707825730226 1 1
0.819971004803204 0.811819258466858 1 1
0.738934780558038 0.731629979974175 1 1
0.673548934356296 0.666744694988548 1 1
0.921956433632279 0.91216133638557 1 1
0.653157096521126 0.646463790734622 1 0
0.923817308822643 0.914767736484986 1 1
0.813389075464226 0.804914798911761 1 1
0.897431035812827 0.888570821125934 1 1
0.786484908537154 0.7792008740437 1 1
0.744695951720653 0.736574167234245 1 1
0.88168952505996 0.873521672362762 1 1
0.828517562494307 0.820429810376561 1 1
0.865153603333307 0.856713204864719 1 1
0.762241350011033 0.754597751732164 1 1
0.772677576944631 0.763536150246773 1 1
0.777495570547985 0.76988494655571 1 1
0.957770972810085 0.948537595177357 1 1
0.729576842249546 0.72236180940705 1 1
0.791520366270325 0.783920069105665 1 1
0.71958717042112 0.712108225062843 1 1
0.744838604037594 0.736874168156585 1 1
0.821575678131186 0.813147475274747 1 1
0.866126073702443 0.856214183013266 1 1
0.798525404085011 0.791596661496401 1 1
0.895905481053478 0.887088582402397 1 1
0.742157793290245 0.734677706306577 1 1
0.809386413925175 0.801576968017383 1 1
0.647759369900545 0.641028808457244 0 0
0.846340157604869 0.838618784615286 1 1
0.761181354093631 0.754178672428703 1 1
0.798039086845056 0.790625990509902 1 1
0.603529475567855 0.597671593759486 0 0
0.929781068124404 0.920724810746532 1 1
0.67199154463378 0.665967966711645 1 1
0.890342010836896 0.881238105819626 1 1
0.78452485378284 0.776565557956095 1 1
0.767769492205193 0.759206236634115 1 1
0.763809227836244 0.75697316369811 1 1
0.860747027611388 0.851595350760108 1 1
0.65644757987855 0.649678288168624 1 0
0.797404545853061 0.788655582417638 1 1
0.718237022802392 0.710166327702365 1 1
0.71215551143579 0.704952919531558 1 1
0.76616201533051 0.757924985171087 1 1
0.764118631347542 0.757166765843043 1 1
0.888436916558458 0.880547836891622 1 1
0.918351188946649 0.909946791478263 1 1
0.827153717686893 0.818242588574543 1 1
0.85021978282998 0.842228730577557 1 1
0.676022171094454 0.67043806544456 1 1
0.74324979478918 0.736428345588973 1 1
0.848615040597721 0.839639121186788 1 1
0.726858949025945 0.72041125940986 1 1
0.830725198955805 0.822175254890091 1 1
0.819372544466319 0.810753436712138 1 1
0.812251745550734 0.80329320168966 1 1
0.747165121753943 0.739995467149871 1 1
0.803460806274744 0.795389127013405 1 1
0.816730458333984 0.808531426088597 1 1
0.810335818077277 0.801921053042651 1 1
0.822273711225486 0.814144594058879 1 1
0.679861577769612 0.672865639515699 1 1
0.972502355944375 0.962757260013934 0 0
0.778600217353213 0.770590106907047 1 1
0.734933156806067 0.727119035276918 1 1
0.718823562405613 0.711222669517313 1 1
0.907466604117557 0.898439098581279 1 1
0.763336490671705 0.756123968421873 1 1
0.779937655221447 0.772179832004888 1 1
0.809369726675213 0.802083132859061 1 1
0.681052339589829 0.674904812457626 1 1
0.897269840915645 0.88660203171809 1 1
0.860482224645868 0.851939783448956 1 1
0.788819264848336 0.78131925680147 1 1
0.772910655153996 0.765684770513826 1 1
0.722725731188135 0.715880984180501 1 1
0.67333688018813 0.667140823868869 1 1
0.77270368088364 0.764974443960738 1 1
0.871773856589853 0.863108645335684 1 1
0.748411274167807 0.740862421102324 1 1
0.938936668005842 0.929050588415817 1 1
0.65245634777749 0.645870605462583 1 0
0.819698054063634 0.81151723990338 1 1
0.800277897315992 0.792305606201317 1 1
0.83143765816976 0.823523848194056 1 1
0.84229128466312 0.833833212948688 1 1
0.823637880890221 0.815626472091743 1 1
0.895182224395001 0.887106198551209 1 1
0.75103327284744 0.742912191333371 1 1
0.683230101914607 0.676873564075688 1 1
0.754638755214559 0.746517614419898 1 1
0.904260576235335 0.894910453189157 1 1
0.770413938928749 0.762569051617984 1 1
0.815179367658107 0.805903138262593 1 1
0.728895552898931 0.721182445910854 1 1
0.724372723413129 0.716464329656226 1 1
0.74963037235201 0.741889563538689 1 1
0.7096748360156 0.702470216123729 1 1
0.759292997960106 0.752129151536354 1 1
0.744885921731114 0.737139957713343 1 1
0.884580502698119 0.875982693808077 1 1
0.787835525485153 0.779773322705849 1 1
0.838648139394642 0.829911206584343 1 1
0.816882331222084 0.808292570497677 1 1
0.792358960238916 0.784902825911292 1 1
0.7859153439353 0.778239365099116 1 1
0.817814208949673 0.809885074916619 1 1
0.819891148084998 0.810481777199307 1 1
0.97569973745413 0.96608763024969 1 1
0.830446754434209 0.821643937755219 1 1
0.770828263555329 0.763105557865675 1 1
0.898123868124816 0.889998305768264 1 1
0.724338171773198 0.717372795075987 1 1
0.752341768071451 0.744712285824356 1 1
0.880261777689132 0.872462789412438 1 1
0.659783729583929 0.652218542038478 1 1
0.828625793669038 0.819372954501153 1 1
0.849330670217989 0.840286488169832 1 1
0.868422537636252 0.859024726127474 1 1
0.780671266259677 0.774184155453761 1 1
0.751778305577693 0.744666152221676 1 1
0.78671875409188 0.778973717455259 1 1
0.970138953131396 0.960474508578085 0 0
0.946967634684874 0.93637793255644 1 1
0.772694770031137 0.765083347005406 1 1
0.832402269236408 0.825271121654986 1 1
0.635174966365301 0.628764039788819 0 0
0.893375343456504 0.884069805345345 1 1
0.85482311960617 0.846524918683926 1 1
0.803446627713674 0.794932210956267 1 1
0.83339950445418 0.825225168894721 1 1
0.771147278711628 0.762644128890535 1 1
0.667016501096127 0.659102484159092 1 1
0.829830221948166 0.821793645768647 1 1
0.84541267555256 0.836594929126053 1 1
0.866027933639574 0.857983847368843 1 1
0.739649663507379 0.732309889914273 1 1
0.721285110221124 0.713354336834325 1 1
0.864454418715846 0.854851660512251 1 1
0.795703564207819 0.787843086174534 1 1
0.841756946897698 0.83338418632598 1 1
0.786530201335557 0.778766852288719 1 1
0.870193149936615 0.861779298715832 1 1
0.741901003402427 0.733234768177879 1 1
0.900803192243936 0.892464604529912 1 1
0.859868331241991 0.850953668991884 1 1
0.851573490290732 0.843657865823454 1 1
0.784946285591175 0.778209533873335 1 1
0.828607764091943 0.819790645467539 1 1
0.993308523169224 0.984012756205691 0 0
0.785333426083399 0.777141636732113 1 1
0.633061112358211 0.627113483153934 0 0
0.718119884225874 0.71026814715649 1 1
0.876466170852095 0.867760961103965 1 1
0.693495930221566 0.68610416805429 1 1
0.689818343253964 0.682600446215392 1 1
0.827096719537365 0.819213907186933 1 1
0.770919558685819 0.763356312395329 1 1
0.83582299810627 0.828268135216336 1 1
0.889171151891038 0.879472167758621 1 1
0.886304498277305 0.87698721667394 1 1
0.864964280525098 0.855977113303012 1 1
0.72471119039954 0.716625852434008 1 1
0.924586961601773 0.914577028094083 1 1
0.805293740641402 0.796439693265205 1 1
0.759751954992527 0.752125069483683 1 1
0.880283519437528 0.871574014541616 1 1
0.954777312975226 0.94445880493378 1 1
0.764461670050013 0.756685260362619 1 1
0.841861129496705 0.833216123148759 1 1
0.839181666650237 0.831422644918563 1 1
0.931922864378343 0.921391950165625 1 1
0.903795504220126 0.894820778059509 1 1
0.750358684362159 0.74237574389361 1 1
0.832625795057064 0.825171744545381 1 1
0.816630101610907 0.807658615468933 1 1
0.912358009957747 0.902966357724639 1 1
0.687825476822368 0.682044783092448 1 1
0.834731533515224 0.826992339158963 1 1
0.804435926172415 0.79654167236868 1 1
0.809947031027377 0.801550240069856 1 1
0.886495519227881 0.877623486427574 1 1
0.789397979072237 0.781175722535061 1 1
0.700954363570976 0.694455141469587 1 1
0.655938914461693 0.648809493856392 1 1
0.768660544563099 0.760680396985777 1 1
0.865394378005382 0.856820672380809 1 1
0.815965720741005 0.807968363887056 1 1
0.86291480490886 0.85435413369258 1 1
0.924949288382575 0.915646073593356 1 1
0.845630155389162 0.837632572235304 1 1
0.83282578821747 0.825134035155011 1 1
0.889534753680431 0.880865110509238 1 1
0.927448754668429 0.918579283276779 1 1
0.945017569852155 0.93555006078206 1 1
0.871773150166483 0.863087756952209 1 1
0.779279291197212 0.771174068949137 1 1
0.611017133200744 0.605613854492388 0 0
0.807908854219039 0.798929323226112 1 1
0.94126676217861 0.930897730979027 1 1
0.761983031283732 0.755150834507038 1 1
0.831861528302686 0.82370923897594 1 1
0.628631360148589 0.621772478509308 0 0
0.781217742499552 0.77243822811443 1 1
0.801183335136243 0.792447892699405 1 1
0.635064104837872 0.629108621481429 1 1
0.695644874857554 0.689249037076336 1 1
0.803474773550908 0.795995623468709 1 1
0.867540520816406 0.858655739982033 1 1
0.664004771388064 0.65627329060307 1 1
0.824354926794856 0.815099196128973 1 1
0.808742784954797 0.799578745437125 1 1
0.9210387292977 0.911973648009679 1 1
0.809665887136077 0.800682873699575 1 1
0.863102931501998 0.853284392678234 1 1
0.768024772282348 0.760480597407927 1 1
0.817203586930801 0.80920107904017 1 1
0.579187274654484 0.572984439539423 0 0
0.746492389057587 0.738885810847589 1 1
0.807267699886583 0.798997285806012 1 1
0.873094593536416 0.864822317241956 1 1
0.829841230362027 0.821773624596544 1 1
0.724892946046592 0.71728040180507 1 1
0.788158729030631 0.78029785455955 1 1
0.771738326880823 0.763933947630645 1 1
0.69232479525996 0.685540582794744 1 1
0.93421065406368 0.923615662911781 1 1
0.641305545110279 0.635255487527555 0 0
0.74069478816405 0.733597593658325 1 1
0.805126769164718 0.797477160593786 1 1
0.752189045411183 0.745272834008071 1 1
0.815224785844193 0.806134553557103 1 1
0.831469279423681 0.821998083933971 1 1
0.883355303273485 0.874401267532151 1 1
0.606976978238649 0.601117154434938 0 0
0.752330817127491 0.744743728890299 1 1
0.744379227146022 0.736139089255109 1 1
0.769314467800838 0.761044398587479 1 1
0.694042039971111 0.687714406829039 1 1
0.81577739416698 0.807330671709215 1 1
0.708554380415168 0.700994668664778 1 1
0.766224088881173 0.75862592584022 1 1
0.79848667709047 0.790720241566056 1 1
0.809393767968659 0.80148974048454 1 1
0.863429363360488 0.854697553964501 1 1
0.810444632982102 0.80153052575899 1 1
0.990769521231406 0.980761305341383 0 0
0.829933659332631 0.821860304687565 1 1
0.651890120722478 0.645391935913539 1 0
0.806938497372687 0.798982582457902 1 1
0.823575271922319 0.814584697986946 1 1
0.739867858247932 0.732414679178662 1 1
0.72175445361909 0.715362288985526 1 1
0.714201887626046 0.707092822933564 1 1
0.713750129830773 0.707106670610809 1 1
0.864489481559058 0.855942089638059 1 1
0.837119413338969 0.828559475717336 1 1
0.851280637630888 0.842897108806995 1 1
0.762453383154149 0.755383746387738 1 1
0.895251162026082 0.886101534119199 1 1
0.805771922834675 0.797152502676399 1 1
0.825314189783825 0.817626576585945 1 1
0.759663085089282 0.753151900569334 1 1
0.76278346817314 0.755350509351315 1 1
0.834639839909992 0.826736580707748 1 1
0.77620263506729 0.768399312501065 1 1
0.751020940611136 0.743623245548603 1 1
0.705995818214448 0.698153086416151 1 1
0.712592686301014 0.70558494881943 1 1
0.871135172097271 0.862935334133444 1 1
0.754833856846497 0.746522412913755 1 1
0.778000752063414 0.771094038491355 1 1
0.97284973893783 0.96322228361641 0 0
0.822517660133351 0.814896571186544 1 1
0.803658690619442 0.796445117936323 1 1
0.838131311829824 0.830290493104423 1 1
0.829749331628316 0.821024106977026 1 1
0.762864958859351 0.755175887531663 1 1
0.79060391474115 0.78339982720033 1 1
0.637336787966996 0.631001169855979 1 0
0.915752157312525 0.906396743588129 1 1
0.898315255947846 0.889575209795106 1 1
0.802421018283871 0.794644916544405 1 1
0.667205357757731 0.660081901981277 1 1
0.700590688340643 0.691968901379193 1 1
0.898174895185781 0.889662186944443 1 1
0.800775120985351 0.792304628501328 1 1
0.868371244456405 0.860234265235243 1 1
0.733723165494998 0.725853301258538 1 1
0.908624369392382 0.900118355390865 1 1
0.942870219045886 0.934585366799502 0 1
0.713456443912428 0.705846912767989 1 1
0.877563462374829 0.869527052607279 1 1
0.722927176458801 0.715148041427851 1 1
0.76475239094753 0.75649305543515 1 1
0.774017967696321 0.764624067375529 1 1
0.722250368129685 0.71500360460314 1 1
0.721404346601057 0.714371996385748 1 1
0.734386109283904 0.727440824638834 1 1
0.751054461864962 0.743539618515221 1 1
0.69455872029365 0.688254788953959 1 1
0.846446221316284 0.838270076743031 1 1
0.834336918273142 0.826675269345228 1 1
0.743936357528504 0.736486349062112 1 1
0.926247059002189 0.915978592126058 1 1
0.764411940631642 0.756457729321346 1 1
0.746927949029205 0.739681316499983 1 1
0.700389824518946 0.693210661349781 1 1
0.986509933636784 0.97671348076513 0 0
0.730986074750038 0.724148989178587 1 1
0.737521368557319 0.73081480265349 1 1
0.891366004931668 0.882646382051811 1 1
0.626682686954539 0.619872552403589 1 1
1.00440702204309 0.994800510184651 0 0
0.69640591016124 0.68991097227871 1 1
0.85180883223025 0.842326736288561 1 1
0.865931199121422 0.856059507488271 1 1
0.676191386006361 0.66949988979834 1 1
0.88696346057066 0.878338840166489 1 1
0.875964328344995 0.866416041534598 1 1
0.913216086438552 0.903351225948339 1 1
0.879563575775608 0.870532953023417 1 1
0.766193585460064 0.758459650262581 1 1
0.722574480589922 0.716020521260869 1 1
0.703272828950504 0.696581703820134 1 1
0.839106361279635 0.831468657245487 1 1
0.906218616030658 0.8974057783766 1 1
0.800050589803081 0.792300490327386 1 1
0.630757160430585 0.624818934274192 1 1
0.701963339575555 0.69425430375275 1 1
0.88367884529747 0.874754444285039 1 1
0.832102926858424 0.823686576110601 1 1
0.974398019411108 0.964533918664776 0 0
0.821407105738868 0.813362587857211 1 1
0.824765967270744 0.816658417452073 1 1
0.820169751793126 0.811785452599433 1 1
0.71905453549456 0.711868859579793 1 1
0.739365183382566 0.732011196026315 1 1
0.795882936732431 0.786622450813637 1 1
0.687606198510385 0.681195178274311 1 1
0.704830629902419 0.697472943232739 1 1
0.862305442900426 0.853650694908773 1 1
0.909506506050127 0.900930342368412 1 1
0.806413778832523 0.799234329162205 1 1
0.889966495659024 0.881270073896642 1 1
0.832521209211083 0.824007817414117 1 1
0.851197603881314 0.843358237083313 1 1
0.814901902045391 0.807884007373646 1 1
0.740747187268479 0.734447645908251 1 1
0.814674465769477 0.806485805090899 1 1
0.769674655529211 0.761773756176153 1 1
0.796342024111232 0.787976631327575 1 1
0.949566225790535 0.939031454708253 1 1
0.735045553691269 0.728146160558284 1 1
0.788855459606588 0.780887494123851 1 1
0.862018982638716 0.853003452768439 1 1
0.63901645869618 0.632783861021624 0 0
0.688367664139444 0.68175157142647 1 1
0.891802856939513 0.882964192788978 1 1
0.793354106330742 0.78648901865567 1 1
0.744522350697551 0.737394866435621 1 1
0.831564648138939 0.823686459695171 1 1
0.716295601641084 0.708816490064411 1 1
0.817904907342868 0.808644395402665 1 1
0.669185142488844 0.662859489968604 1 1
0.785114982679414 0.776984931810796 1 1
0.841183342442991 0.83280814172542 1 1
0.830218035414464 0.822422764667151 1 1
0.879301030066519 0.87024170296056 1 1
0.709553491382194 0.702374533207963 1 1
0.818381204716386 0.81014875525075 1 1
0.8742168223804 0.865792906723573 1 1
0.844684243675896 0.834845314340226 1 1
0.942492302351521 0.932255497259739 1 1
0.816279150122085 0.80645255975818 1 1
0.875195273138034 0.866266662793711 1 1
0.877397145180649 0.868797892934029 1 1
0.750558133506303 0.742588120391929 1 1
0.847791536792415 0.839377335348056 1 1
0.781614576474831 0.772676259975186 1 1
0.811945399981272 0.803784918406833 1 1
0.771105911177913 0.762827860950375 1 1
0.724385214258001 0.717606501909524 1 1
0.665290074978042 0.657989406755442 1 1
0.736247697805419 0.728440582704625 1 1
0.768967652579784 0.761332825367521 1 1
0.787344949561032 0.778736204716812 1 1
0.691659111373363 0.685500014884034 1 1
0.77177394361419 0.764239190580449 1 1
0.816035091277979 0.807501135629513 1 1
0.792774408462212 0.784911504827021 1 1
0.74419610649317 0.73728338384998 1 1
0.7692790916649 0.761197272061969 1 1
0.88420477564117 0.875710405862803 1 1
1.00171893209777 0.99204846274918 0 0
0.862486141018106 0.855030894374766 1 1
0.838112256311963 0.829724803068987 1 1
0.939597338488074 0.930037635215696 1 1
0.776230520493287 0.767969893790777 1 1
0.696512073494697 0.689500315419791 1 1
0.771550167070409 0.763551408068272 1 1
0.688948355235093 0.681859854482469 1 1
0.894465489097338 0.886017935293491 1 1
0.726663644894053 0.717840134768639 1 1
0.770748532021657 0.763462184912395 1 1
0.74837930845832 0.741405479784768 1 1
0.760963445220876 0.753607607652227 1 1
0.801017545908324 0.793719023371578 1 1
0.908184025522106 0.899857751645212 1 1
0.823507542681806 0.815066151722582 1 1
1.01256446769697 1.00318751534132 0 0
0.82364467320883 0.815609783069024 1 1
0.991270716211444 0.980375371702842 0 0
0.761830838823802 0.753050953677009 1 1
0.775703740309509 0.76797007551543 1 1
0.910175058650184 0.902170206586878 1 1
1.04215842644706 1.03013436337694 0 0
0.737972198646938 0.730175826121136 1 1
0.854589097612768 0.846271887552837 1 1
0.744769296805858 0.7372417205928 1 1
0.853600002415251 0.845032640421219 1 1
0.811573180723939 0.803943740177375 1 1
0.804661392022396 0.796867591977731 1 1
0.885706244440431 0.877286822231108 1 1
0.808769243792971 0.799902776371583 1 1
0.883113214181743 0.87321066519548 1 1
0.802948737267922 0.7949237765512 1 1
0.921806320190514 0.911993391846958 1 1
0.815525113328569 0.807953256592189 1 1
0.822183960332783 0.813748668253693 1 1
0.747087910875619 0.739912978689616 1 1
0.773814061929161 0.765650827847264 1 1
0.934432652510108 0.925804292070444 1 1
0.833571595282922 0.824113510129024 1 1
0.70685238124545 0.699186594706195 1 1
0.66297984871378 0.656473893200774 1 1
0.850461099747273 0.842293626823464 1 1
0.854140080930023 0.845737409557781 1 1
0.882611061103369 0.874585154218973 1 1
0.821967530531351 0.81287378301926 1 1
0.576361676131756 0.569804948246087 0 0
0.72585464447723 0.718965903119981 1 1
0.864058853538435 0.855738720611609 1 1
0.803070411336859 0.793738714002023 1 1
0.8918807685842 0.880972536469656 1 1
0.840955094606161 0.83101115320497 1 1
0.777677236255096 0.770472337197937 1 1
0.932988497249066 0.924022510273993 1 1
0.68686729985459 0.679806072470312 1 1
0.824977905643471 0.81778406102806 1 1
0.89290933598398 0.883975367845176 1 1
0.84924615956876 0.840304603293527 1 1
0.74972362122308 0.742341692453867 1 1
0.76744784089697 0.760000077181771 1 1
0.771512397172095 0.764245681119991 1 1
0.941814720791094 0.932569771835231 1 1
0.675289081339347 0.668352646110634 1 1
0.811255696352829 0.803360045707071 1 1
0.78844694163994 0.780179795280047 1 1
0.876011511121914 0.867660843521451 1 1
0.771119949850646 0.763443642426855 1 1
0.870652689943792 0.862528273791843 1 1
0.909024317067748 0.900996323619637 1 1
0.823772548923689 0.81501627234446 1 1
0.840590367637782 0.83259363326773 1 1
0.811391856345359 0.802944154788298 1 1
0.750342753844513 0.742376206396434 1 1
0.755777319569092 0.748546321093951 1 1
0.796472746795497 0.789095493779765 1 1
0.731786874173296 0.724620269563207 1 1
0.797263876527789 0.788371717865877 1 1
0.770011275529637 0.761676290129561 1 1
0.744898711935859 0.738204995349104 1 1
0.773727589909275 0.765170600418542 1 1
0.786007216091675 0.779111188747293 1 1
0.801897254220433 0.794314029349905 1 1
0.900337897339108 0.891481114775714 1 1
0.859497054767026 0.851620048606253 1 1
0.765221269254262 0.757937998983019 1 1
0.766533276536463 0.758948884497641 1 1
0.775701339996341 0.76793577389988 1 1
0.732511670147792 0.724166526699328 1 1
0.827285786003566 0.819598030876021 1 1
0.87552742017117 0.867115297237409 1 1
0.825979122709561 0.816918067942469 1 1
0.786800633359109 0.779340297641812 1 1
0.793232666502811 0.785376597212297 1 1
1.01818039426216 1.00824105346957 0 0
0.826792030576338 0.818193695336019 1 1
0.839658342493025 0.831549546773777 1 1
0.740586318377991 0.732664126774837 1 1
0.722333510996708 0.715253303973079 1 1
0.587740152500177 0.581319627350147 0 0
0.805079766496192 0.79691296902286 1 1
0.777979021587533 0.769997973713294 1 1
0.5531830747241 0.547253171162901 0 0
0.870690974042851 0.862180258325624 1 1
0.784742170455027 0.777078208712369 1 1
0.889812749847852 0.881551614247446 1 1
0.869913165902408 0.861013573591403 1 1
0.865609832378648 0.856294206119975 1 1
0.892089160526282 0.883941477105931 1 1
0.764786398504276 0.757116141079294 1 1
0.777922401701817 0.771262603681718 1 1
0.870617236470611 0.861373185128693 1 1
0.892966278055062 0.883915810473116 1 1
0.681994012482732 0.675913130063583 1 1
0.80576819538464 0.796776676303101 1 1
0.834577898954958 0.825399841096669 1 1
0.86250508144994 0.853262000847945 1 1
0.743468646570496 0.735079996326983 1 1
0.797583496882118 0.789136097694728 1 1
0.745016298959935 0.737320914498174 1 1
0.845412623569866 0.837581988129279 1 1
0.878774651461821 0.870059731468404 1 1
0.774310720876078 0.766140888287711 1 1
0.680135838503609 0.673242671183489 1 1
0.793636972595357 0.786325642244775 1 1
0.880854453029468 0.872213538559504 1 1
0.746355411806681 0.738710877338491 1 1
0.919201595073982 0.910578685422758 1 1
0.859377641291166 0.851525214807594 1 1
0.903914477293605 0.895583877741493 1 1
0.757753314431932 0.75081744721832 1 1
0.918975758088008 0.909957539556916 1 1
0.786787040028871 0.778967687854287 1 1
0.745824456541137 0.738237388422399 1 1
0.727142339374919 0.719857064884395 1 1
0.99257559521998 0.982951890853028 0 0
0.894010957359568 0.885004666715232 1 1
0.896792908195618 0.887703557172474 1 1
0.817604837297184 0.810017521586487 1 1
0.90887982398835 0.899548323599595 1 1
0.871697949790953 0.863627383782158 1 1
0.849931427771544 0.841337554263712 1 1
0.889692427663344 0.879528329444684 1 1
0.70418830822231 0.696354454653918 1 1
0.779274818062629 0.771197303694202 1 1
0.854221645861239 0.845876074537649 1 1
0.818965067782229 0.80948302013925 1 1
0.877122097718569 0.867765036557029 1 1
0.897659325081993 0.889266126501993 1 1
0.832948311421914 0.824948205727715 1 1
0.866010013733524 0.857820219815942 1 1
0.825639805188106 0.817671958186454 1 1
0.71332938483753 0.706288409278448 1 1
0.833463850697432 0.825652650785936 1 1
0.853104372512355 0.845103169995068 1 1
0.804823122486448 0.796915030015127 1 1
0.77452930831933 0.766254022942495 1 1
0.695177899875868 0.688254940857577 1 1
0.806477033098465 0.798516077735276 1 1
0.595240339588569 0.589325002575892 0 0
0.672321319523835 0.665562229456482 1 1
0.844857631719788 0.836631585950147 1 1
0.918500615895026 0.908998113954572 1 1
0.789443239297113 0.781070386751143 1 1
0.841726947947872 0.833247363954036 1 1
0.776018627734174 0.76767460258087 1 1
0.870977100118593 0.863141700077146 1 1
0.851150744063678 0.842906996137305 1 1
0.87013826270063 0.860119112234057 1 1
0.800208616401619 0.791965063010164 1 1
0.894430787606044 0.885959291225577 1 1
0.867966070421339 0.859737064123177 1 1
0.704549496428286 0.698246707462544 1 1
0.883983810849349 0.875222531649599 1 1
0.883442643580207 0.87426077361899 1 1
0.824009809911661 0.815651004619528 1 1
0.823833276445251 0.815842284798992 1 1
0.766972430549459 0.75909622487426 1 1
0.907369530996854 0.898355025702156 1 1
0.636778723931417 0.630773782928372 0 0
0.647968224753187 0.641835734714066 0 0
0.798015453269815 0.790520855084276 1 1
0.844901132068859 0.836633966837631 1 1
0.64417573328436 0.637106186891761 0 0
0.850724135051293 0.841525651068723 1 1
0.998856681070138 0.988140080230474 0 1
0.781296125922606 0.773325056185651 1 1
0.841852709394025 0.833431704864457 1 1
0.759576473729499 0.752145148684267 1 1
0.768225300003974 0.761231024257916 1 1
0.770485115599374 0.76247706932065 1 1
0.689068475639368 0.681097617242978 1 1
0.798472902582048 0.790430145114275 1 1
0.769630404245776 0.762196249501213 1 1
0.767253979928643 0.759738744938532 1 1
0.75983176993413 0.75213204296967 1 1
0.837613017892853 0.828724515249289 1 1
0.935304031109405 0.925217999551101 1 1
0.775092044511011 0.767708664874133 1 1
0.768583754902019 0.761071170824525 1 1
1.01655242080396 1.00537083219825 0 0
0.704717284307721 0.698064934446216 1 1
0.75825208005715 0.751049154232758 1 1
0.793988090830237 0.786300127622429 1 1
0.701131890562413 0.694431331708551 1 1
0.848194256139784 0.839750787121146 1 1
0.805220901665601 0.796864263433011 1 1
0.783806556198488 0.775484931434112 1 1
0.885278088344084 0.875649493480154 1 1
0.78471440366342 0.777857952012945 1 1
0.730678618810624 0.722315113878658 1 1
0.660804039226277 0.65365509267241 1 1
0.83496773840392 0.827194745800663 1 1
0.956979443420738 0.947444312797833 0 1
0.76821681587029 0.760866823597411 1 1
0.864511510384193 0.855976936219916 1 1
0.822504573878781 0.814204795101704 1 1
0.857252892559884 0.848897943674647 1 1
0.763588518764594 0.756277699180974 1 1
0.762083219868135 0.755332173635214 1 1
0.771964037312674 0.764310107141378 1 1
0.771307080276484 0.763162264809936 1 1
0.871638090283884 0.86273861969989 1 1
0.800211874477125 0.792608992509588 1 1
0.796228979827801 0.787700454078848 1 1
0.99361170909091 0.984448114393173 0 0
0.862167755974903 0.853707002075288 1 1
0.663362629247815 0.656855351732287 1 1
0.783740744814959 0.776034638268571 1 1
0.751957498962604 0.74487164716201 1 1
0.954554075849105 0.944903207792961 1 1
0.812962833176149 0.804020017176169 1 1
0.834313114841963 0.826109348061509 1 1
0.758267406773334 0.751250986632761 1 1
0.830710767123555 0.823081058286584 1 1
0.800642629689521 0.793071299075277 1 1
0.817668678967624 0.810283194363114 1 1
0.857772280861275 0.847764667730602 1 1
0.740672357650537 0.732345919686001 1 1
0.897923372682302 0.889284182939743 1 1
0.842099160905804 0.834007294725532 1 1
0.709385716114428 0.70253069173864 1 1
0.817338182958752 0.809368720978622 1 1
0.875040777508363 0.864368383591696 1 1
0.84099429712922 0.832698304342989 1 1
0.737725130627249 0.730273283089256 1 1
0.735758285041431 0.728716302883362 1 1
0.92348369339869 0.913356655736705 1 1
0.840709122654353 0.832504970463715 1 1
0.865916882250118 0.856911139048282 1 1
0.734030978746681 0.72659967304872 1 1
0.793314397534079 0.784973975407734 1 1
0.799375806564429 0.790230480024829 1 1
0.766801068030834 0.75903082399121 1 1
0.810954053007441 0.802760337408486 1 1
0.72233078430097 0.714254949499342 1 1
0.78331270216461 0.775487914076399 1 1
0.895425641450645 0.886279004072969 1 1
0.770116446239988 0.763477520684958 1 1
0.779490983747457 0.772166243333509 1 1
0.837219236483953 0.829148652275242 1 1
0.75295631181632 0.745225877234601 1 1
0.865568573661345 0.857045437673187 1 1
0.789351277810221 0.781049371549135 1 1
0.810181728023667 0.802015394001618 1 1
0.910033381752849 0.901495094997181 1 1
0.744146064266 0.736755754638152 1 1
0.768365950562542 0.760315343787967 1 1
0.831670646096961 0.823712651067767 1 1
0.80251211544716 0.793121108172579 1 1
0.698381014069176 0.691453251760704 1 1
0.765787818376749 0.757695121091906 1 1
0.839089609456757 0.830812426554895 1 1
0.742069509364486 0.734580287245095 1 1
0.801672091181882 0.793433522211961 1 1
0.780626251866226 0.773323879061071 1 1
0.698065589890668 0.691358860662658 1 1
0.879017465990797 0.870081653838835 1 1
0.779819456126879 0.771821000021997 1 1
0.76504229307351 0.756789545748211 1 1
0.846807685988932 0.837492440509645 1 1
0.849370525531957 0.840881467094991 1 1
0.7494731276606 0.741480814766175 1 1
0.919957854514863 0.911259751957714 1 1
0.795875400505914 0.78868858976491 1 1
0.770307911025713 0.76243569035972 1 1
0.68943525245023 0.682875827172299 1 1
0.927334642118893 0.917980268525078 1 1
0.882269231080409 0.873174593902472 1 1
0.760531764327685 0.753848638217225 1 1
0.786058111887943 0.778061799420514 1 1
0.871812449884671 0.862581338285469 1 1
0.883542949908182 0.874377270893797 1 1
0.695625548364912 0.688926620603425 1 1
0.677333400274905 0.670534439540723 1 1
0.941667564655584 0.932699846373381 1 1
0.75644825710219 0.749644442576902 1 1
0.841197204257206 0.830325954347314 1 1
0.612519145003721 0.605469233834542 0 0
0.81281025798517 0.804470691958969 1 1
0.664241290842878 0.657690022227356 1 1
0.865361293621689 0.857533479058745 1 1
0.758705058089935 0.751378517060996 1 1
0.761649011316073 0.754191228082292 1 1
0.868803914378333 0.860932115288329 1 1
0.76339606417397 0.755105794404673 1 1
0.823976827458522 0.815854669672108 1 1
0.828737352843874 0.821316962088357 1 1
0.757955743847088 0.749867049319917 1 1
0.70805419134525 0.701198917299223 1 1
0.69024634441177 0.683820044196982 1 1
0.780270685352858 0.772141924717187 1 1
0.783323129381308 0.775878636441998 1 1
0.84991970853724 0.840919787172129 1 1
0.680886970285685 0.672862715927226 1 1
0.871819734800215 0.863458972512816 1 1
0.732394862367414 0.725004322241688 1 1
0.804233166172269 0.795925742007897 1 1
0.937776295427541 0.928316769482049 1 1
0.844244360575086 0.837090557221708 1 1
0.935980458673741 0.92736654314561 1 1
0.649200032298306 0.642367460380996 1 0
0.716870079262583 0.709519773944407 1 1
0.836303821687117 0.826812670880439 1 1
0.732392012474186 0.725587836404193 1 1
0.772338623426957 0.765166179832249 1 1
0.698011700084444 0.690768047281095 1 1
0.830837792234796 0.823484878899932 1 1
0.862873657913461 0.853781131250724 1 1
0.932589635578327 0.922949679981109 1 1
0.727719896449274 0.72120014763516 1 1
0.844269307972774 0.836424204235178 1 1
0.861869253414451 0.854037121803032 1 1
0.776031604124112 0.767835137829704 1 1
0.95244916939461 0.943334091783111 0 1
0.72750265904226 0.72019811561586 1 1
0.568653065405592 0.562954574281226 0 0
0.833325708073361 0.824922817282274 1 1
0.743482635970933 0.736265905550656 1 1
0.776939268710547 0.769177576329539 1 1
0.800475828603228 0.791846308239264 1 1
0.714589775969178 0.708133324667944 1 1
0.761081639296837 0.75426788252162 1 1
0.774697698012368 0.766299091788505 1 1
0.840979011381813 0.831917563930633 1 1
0.770155893124502 0.762476017455552 1 1
0.790116057585263 0.782372029501052 1 1
0.822559890804205 0.813017662620201 1 1
0.795093091194551 0.786788165332745 1 1
0.807584520794115 0.799495758023528 1 1
0.872088064756073 0.863838371397908 1 1
0.827766461334428 0.818993815663161 1 1
0.885522425717831 0.876273053881704 1 1
0.737737277097055 0.729617819888957 1 1
0.705216516160013 0.698296016812926 1 1
0.770172437847746 0.762587760592431 1 1
0.787569173380587 0.780127358839059 1 1
0.711921811171532 0.704521148177419 1 1
0.727866927585277 0.720356325497628 1 1
0.871507493569488 0.862677261001482 1 1
0.884059609821134 0.8754978642559 1 1
0.800231489173028 0.792175568062977 1 1
0.808817510650278 0.800890393293499 1 1
0.866851564268155 0.857373005920671 1 1
0.75986513145575 0.752851117480664 1 1
0.693589235494108 0.687042692253321 1 1
0.869317402395675 0.861016784783773 1 1
0.746620927729604 0.738819153417208 1 1
0.865102961843344 0.856950696328029 1 1
0.755385915118662 0.747850217378353 1 1
0.792908681657757 0.784471405410749 1 1
0.896097941600202 0.886981197498823 1 1
0.738191759376329 0.73019940728979 1 1
0.793887847681468 0.785312325823882 1 1
0.815189780512113 0.80725688367707 1 1
0.760999067961645 0.752811263024134 1 1
0.859501048362398 0.850377336032457 1 1
0.689877563239042 0.683263752350966 1 1
0.810560477641066 0.802769144188726 1 1
0.696821850146986 0.690740931344911 1 1
0.7042420058429 0.697188859536716 1 1
0.727600407298028 0.720365676510881 1 1
0.743735275765896 0.73594067140735 1 1
0.775306257620572 0.767919801228648 1 1
0.701552904706622 0.694750136243926 1 1
0.711157089956826 0.70403118276352 1 1
0.79661766765623 0.787923484371653 1 1
0.906465735577307 0.898548603828272 1 1
0.910801710234392 0.901858361777605 1 1
0.704503645898734 0.696505544264292 1 1
0.819660540902131 0.811755839153222 1 1
0.935994943766617 0.926121405381281 1 1
0.657606708147338 0.651332869967873 1 1
0.773156181148241 0.764258614615076 1 1
0.707942539976202 0.701617579300278 1 1
0.754450968987967 0.747160105150809 1 1
0.949010861322815 0.93963640424192 1 1
0.749055116664623 0.741991871577934 1 1
0.764644774985853 0.757167921614726 1 1
0.851107561822977 0.842178829782327 1 1
0.810960771517576 0.802258208418162 1 1
0.819833869843637 0.809813109352271 1 1
0.805526973885287 0.79748038197778 1 1
0.75969187550227 0.752630446681958 1 1
0.70143500732964 0.694878183377107 1 1
0.900926356180201 0.891841747849301 1 1
0.82240016231497 0.814362832954299 1 1
0.897411176312422 0.889305450605023 1 1
0.892881980442358 0.883538708700399 1 1
0.72202357495428 0.715095491494331 1 1
0.872814100020297 0.864605730574597 1 1
0.761744455826445 0.753908512314688 1 1
0.922597654135428 0.912183778948592 1 1
0.79020539506464 0.781648279059146 1 1
0.89694857308099 0.886562173787422 1 1
0.796303711972512 0.789194955407615 1 1
0.731339203240107 0.724326834000102 1 1
0.697649397366899 0.690803127853891 1 1
0.770301957806661 0.763341989032557 1 1
0.766999538876958 0.758527248414308 1 1
0.820507470588317 0.813116159779914 1 1
0.840569638341261 0.832852431760847 1 1
0.884047222302974 0.875101760444914 1 1
0.796286988056101 0.788953915029716 1 1
0.845948378930609 0.837923204523241 1 1
0.676774521422935 0.669423301291808 1 1
0.704681247450916 0.697440755522052 1 1
0.894684939591817 0.885872138950808 1 1
0.89488204764046 0.886718378025989 1 1
0.766885852351134 0.760016735706817 1 1
1.02129921854205 1.01037203116018 0 0
0.765217875031469 0.758242864208303 1 1
0.756889376670742 0.747864431754093 1 1
0.774428744111712 0.766207621341782 1 1
0.779971663450559 0.772133391312056 1 1
0.790814685120104 0.78287590628638 1 1
0.789617590834554 0.782086113925873 1 1
0.910081854889096 0.901542832356121 1 1
0.675765684653095 0.669682936489916 1 1
0.721601336657718 0.714428707537257 1 1
0.794941917174129 0.786708014164396 1 1
0.925975243044553 0.916488595423652 1 1
0.809651314928122 0.801527072028991 1 1
0.676365046260426 0.669200656128612 1 1
0.773671387177349 0.766917267697428 1 1
0.686260832191729 0.679510927759916 1 1
0.745600471593816 0.737575650873914 1 1
0.911444371035425 0.902567544384413 1 1
0.767702730374889 0.759813701924208 1 1
0.968706094809407 0.959847704474661 0 0
0.861929399752093 0.853572114460034 1 1
0.744207082282678 0.735417132726265 1 1
0.662044189219188 0.655201214929842 1 1
0.750225594835925 0.742872979893814 1 1
0.680067845141347 0.672781457070463 1 1
0.804872009534298 0.796066811813484 1 1
0.810401660861354 0.802231205681496 1 1
0.748810925177165 0.741289007998008 1 1
0.788988363198074 0.781115959708121 1 1
0.91844611137655 0.909454825980806 1 1
0.861591823170003 0.852383056270152 1 1
0.878307280546209 0.869375945169113 1 1
0.870211984612413 0.862136300498091 1 1
0.892961514591418 0.884994383618795 1 1
0.827026051244397 0.819719247419666 1 1
0.770225904893402 0.76310596446462 1 1
0.805124791749638 0.798202149051092 1 1
0.818446868579565 0.811143595366125 1 1
0.727465048363333 0.719324137084777 1 1
0.756392039765527 0.748794562476981 1 1
0.777699657942698 0.769062046668614 1 1
0.804078329985777 0.796443084859874 1 1
0.764482084767567 0.757555436079984 1 1
0.859301406985724 0.85058621195187 1 1
0.781299256566956 0.77401158607425 1 1
0.854560017984661 0.845510051778871 1 1
0.805827817397088 0.797482695117063 1 1
0.876738530587599 0.868026250065206 1 1
0.79493509959466 0.787070752242203 1 1
0.803481787240081 0.795654592277876 1 1
0.810166199964921 0.80216560589238 1 1
0.811265658619602 0.80305908436712 1 1
0.759572446395041 0.751356814198526 1 1
0.709455753750903 0.702072743358236 1 1
0.942524836149302 0.932616023734447 1 1
0.776781459628456 0.768916550365472 1 1
0.917829931605911 0.908774245690427 1 1
0.925837598944486 0.917135382084628 1 1
0.803014844321414 0.795371065998287 1 1
0.842246107629394 0.833077066800713 1 1
0.773810451831936 0.766302773758723 1 1
0.75718804328427 0.748748081357104 1 1
0.83114423710864 0.823207482555083 1 1
0.830570824772021 0.822221661674365 1 1
0.790204786703792 0.782292624464213 1 1
0.727976838744432 0.72114337061583 1 1
0.831803683591213 0.82478519304484 1 1
0.753860514713614 0.745964047585089 1 1
0.787747978705464 0.780597140078437 1 1
0.878374579849925 0.869276126995914 1 1
0.735284147699618 0.727820266402269 1 1
0.839074007327695 0.830943964960577 1 1
0.772708270804008 0.764894068275645 1 1
0.726011879742114 0.718770676716891 1 1
0.795630137480976 0.788020493568198 1 1
0.791224268650086 0.783910820640648 1 1
0.785915683551479 0.777365004607879 1 1
0.767394086349948 0.759120444380494 1 1
0.855145880504542 0.846149898663451 1 1
0.837277630896846 0.82913049850748 1 1
0.868114173393965 0.860277190274981 1 1
0.78568754584382 0.777959143695381 1 1
0.731754553490762 0.724150719356195 1 1
0.728747925246607 0.720920494446309 1 1
0.872766784624949 0.865026103245707 1 1
0.697296890540617 0.690602022256628 1 1
0.91986611765362 0.910585109526247 1 1
0.749760997910139 0.742352651663143 1 1
0.675104359572249 0.668293148675517 1 1
0.807373297548537 0.799867534449353 1 1
0.799876040758491 0.791727852274604 1 1
0.729690201600324 0.721720937154604 1 1
0.790801361150316 0.782518515735977 1 1
0.790169871294231 0.781533936009476 1 1
0.771518500763052 0.763575934055186 1 1
0.941182712782151 0.931916736655951 1 1
0.815907061099961 0.807958379488681 1 1
0.890701726049813 0.881747523992273 1 1
0.921063264601071 0.911457270720205 1 1
1.01640685821213 1.00511854860008 0 0
0.710119795375867 0.702964236263594 1 1
0.788004383197836 0.779594403819398 1 1
0.915819026983425 0.906397368796022 1 1
0.826263853602579 0.817730965555749 1 1
0.66909442899358 0.661969346173914 1 1
0.83842783024066 0.82906708711195 1 1
0.903607857112488 0.8939259495001 1 1
0.842223441658555 0.834167991057926 1 1
0.953512877524706 0.944104211812177 0 1
0.884073903971622 0.875401225825157 1 1
0.795890479517296 0.788021903784972 1 1
0.781718351897683 0.774092978712744 1 1
1.03776425836247 1.02658769103007 0 0
0.917862411807869 0.910156553667882 1 1
0.859075597263871 0.850684461697826 1 1
0.689163497231198 0.682367120665764 1 1
0.768786148180731 0.761626795369493 1 1
0.844948537212219 0.835431699425014 1 1
0.85792392396598 0.848823815623157 1 1
0.812504487618239 0.8048041195211 1 1
0.89443143987769 0.886244732054474 1 1
0.865274967769462 0.856361692042507 1 1
0.909858835626119 0.899386151508913 1 1
0.778511695229002 0.771075411698173 1 1
0.840518056262577 0.831799764289079 1 1
0.860718865960389 0.852790755306388 1 1
0.813409597833504 0.805936721973673 1 1
0.807723159913866 0.799189647243399 1 1
0.853778213010367 0.844736381282406 1 1
0.831074329999508 0.82267154248274 1 1
0.818701212308132 0.80987059934898 1 1
0.85217197031394 0.843399212050186 1 1
0.938542556646167 0.929736902221751 1 1
0.786660720564217 0.779212945400585 1 1
0.682793963804303 0.675621589897059 1 1
0.811212303595688 0.803030161238112 1 1
0.803024067360546 0.795944112751402 1 1
0.835856594659174 0.827835029726616 1 1
0.761393484269011 0.753904134321973 1 1
0.79574544700855 0.787475727819008 1 1
0.78477400176503 0.777857822629461 1 1
0.924992541441261 0.915109559471053 1 1
0.793807455391465 0.785048349939462 1 1
0.834859899891374 0.826654896995099 1 1
0.787439805110264 0.780483904751846 1 1
0.93098578109727 0.920920306139398 1 1
0.892352160260037 0.883116146405922 1 1
0.730670250800529 0.722891959156063 1 1
0.829056706527744 0.822000299864758 1 1
0.954807249973595 0.945621097367679 0 1
0.770717748215152 0.763172945159513 1 1
0.737117153361622 0.728829876488464 1 1
0.750480145823586 0.743967566007271 1 1
0.83044230767097 0.82273693179672 1 1
0.701352303145981 0.69303049032209 1 1
0.635274502852985 0.628803002045285 1 1
0.871013314263018 0.86233173313579 1 1
0.790919437482362 0.782911821327753 1 1
0.695613983020934 0.688386301385245 1 1
0.739241502130987 0.732058136577842 1 1
0.71186606537346 0.70466139904553 1 1
0.707980981563273 0.700483827133135 1 1
0.90974864393407 0.899627920883474 1 1
0.781441902732323 0.773752557572186 1 1
0.763376218595781 0.755603307720578 1 1
0.939449525625917 0.929371920513075 1 1
0.645523919997251 0.639033398627725 0 0
0.871038741618672 0.862535414580308 1 1
0.855231264030453 0.847141305655863 1 1
0.687096124373686 0.680033620442219 1 1
0.87687258191338 0.86839327581428 1 1
0.715046265692472 0.707336578088743 1 1
0.681433614163217 0.674216705942604 1 1
0.774710007223145 0.766570900201437 1 1
0.765256494531186 0.757102754172715 1 1
0.749640910003226 0.742861351697239 1 1
0.909194639097663 0.899507098796349 1 1
0.81434641270322 0.806059138686613 1 1
0.887752804810337 0.878644472410826 1 1
0.679870387748994 0.672554241346466 1 1
0.735823531361077 0.728661960917478 1 1
0.789569025902489 0.780273701932556 1 1
0.903656049681144 0.894120379693843 1 1
0.664745211607124 0.658549505275118 1 1
0.767063374427523 0.759277758394706 1 1
0.699121542987263 0.692258788979633 1 1
0.765514074801117 0.757653428617481 1 1
0.798782215059338 0.791712499088409 1 1
0.936338022662582 0.928018871272063 1 1
0.932464527945387 0.92362502848838 1 1
0.845214485551664 0.836369332962862 1 1
0.752465109917879 0.74551952210616 1 1
0.686971517280497 0.679857276560419 1 1
0.793555885572638 0.786750459287294 1 1
0.791927217417137 0.783809779195833 1 1
0.852883587436079 0.84452229632225 1 1
0.676090441154093 0.669163244489307 1 1
0.687490066795178 0.679363514329226 1 1
0.913037194810679 0.904394456945894 1 1
0.894166376993778 0.884322911212772 1 1
0.892613957553701 0.884003444068946 1 1
0.821002280320948 0.813389231763634 1 1
0.845394173568308 0.837409788060852 1 1
0.783714879485608 0.776515616449789 1 1
0.843802761645104 0.83431427755662 1 1
0.947342129331902 0.937314785249805 1 1
0.695654122818405 0.689017097726415 1 1
0.802346572560329 0.794127384208783 1 1
0.859669547530365 0.851139469030372 1 1
0.702997095388554 0.69609254059781 1 1
0.938360414047235 0.928878107233686 1 1
0.684152802595521 0.676759292232354 1 1
0.861936286574625 0.853046676834795 1 1
0.749713880936241 0.742044915434569 1 1
0.792162192863397 0.784250056067103 1 1
0.666474045532535 0.660272313328881 1 1
0.548217576243155 0.542630701989417 0 0
0.690308257095492 0.68211502277961 1 1
0.73638762528331 0.728702354315604 1 1
0.883967910751389 0.875659250887469 1 1
0.787938910973848 0.77915603379048 1 1
0.829692721058951 0.821427427297632 1 1
0.691316448956079 0.684443886365609 1 1
0.81867959158596 0.810441112390706 1 1
0.930325389486945 0.921798558284888 1 1
0.91432236920706 0.904553933633337 1 1
0.779479058556288 0.772235585417235 1 1
0.798709552202972 0.790345520228411 1 1
0.904237540188194 0.894560006602365 1 1
0.891685750518123 0.883215430320655 1 1
0.599964416175956 0.594122473908368 0 0
0.843776394990198 0.834184023584752 1 1
0.872920203340282 0.863533307045065 1 1
0.806344079170981 0.797179408468439 1 1
0.66839105072009 0.661905964757251 1 1
0.938139870390641 0.929148475080123 1 1
0.771953342629839 0.764613544814103 1 1
0.723723105891146 0.716186935888642 1 1
1.04775540359191 1.03697825033169 0 0
0.684587671109895 0.67771585284277 1 1
0.880666111534852 0.870965728344223 1 1
0.831037883195864 0.822199169823396 1 1
0.884888181659045 0.876005060499206 1 1
0.748736797934099 0.742056340091454 1 1
0.749807771292989 0.741930986835532 1 1
0.787628614007876 0.780022285870469 1 1
0.764118317782369 0.755951231921152 1 1
0.742630676762742 0.734940096964352 1 1
0.669260081735738 0.662024039642196 1 1
0.728123086055668 0.720447998943051 1 1
0.854973874652842 0.845916545424182 1 1
0.940745014958841 0.931198075134035 1 1
0.707715416722372 0.700747239536726 1 1
0.926820715285168 0.916871354284931 1 1
0.745802045025565 0.738495329455922 1 1
0.653561539357928 0.647331670123725 0 0
0.763349872490069 0.756040647519503 1 1
0.750007242218895 0.742805315895562 1 1
0.884291020813892 0.875258237162424 1 1
0.777605560759923 0.769521494939547 1 1
0.946603670561341 0.936715463648112 1 1
0.761890225392815 0.754393879308098 1 1
0.890035456184066 0.881353071707905 1 1
0.765696029597628 0.757648409296876 1 1
0.792385947198691 0.785017292809449 1 1
0.677601517759059 0.671459599834186 1 1
0.934456956557979 0.924325239120869 1 1
0.847780256805019 0.838928172912444 1 1
0.851669245937456 0.841245978734593 1 1
0.924827972362233 0.914971088854314 1 1
0.942632560098363 0.933060060567241 1 1
0.849242131463677 0.841052326831542 1 1
0.769786109404373 0.762673547183992 1 1
0.83329310336255 0.824824443680823 1 1
0.761409200524323 0.753879815370943 1 1
0.829743094733858 0.821342625434957 1 1
0.918679489976909 0.909736197292234 1 1
0.811675997168591 0.804088570961488 1 1
0.821759315817202 0.814205961713454 1 1
0.719544870175328 0.712676583955475 1 1
0.869153118691184 0.860285876692697 1 1
0.812592989467477 0.804333042917388 1 1
0.707126061345627 0.700697645830921 1 1
0.749642841097613 0.742578111445819 1 1
0.843163847531123 0.835409395793032 1 1
0.869390968723532 0.861072162596368 1 1
0.88142805424528 0.872910973697887 1 1
0.772240994464707 0.764119542454283 1 1
0.72626166930305 0.719936962621681 1 1
0.779561588146762 0.772088617910466 1 1
0.773552775154837 0.765544063844598 1 1
0.808228286226732 0.800209931642622 1 1
0.839171982091639 0.830577798443946 1 1
0.921412467314395 0.910840439471594 1 1
0.926196253791091 0.917274265977157 1 1
0.800727994941549 0.792792831881804 1 1
0.733627000152065 0.725562749940082 1 1
0.851258303149532 0.842621061477253 1 1
0.850513917007313 0.842588904495802 1 1
0.727189837617732 0.719866240562698 1 1
0.764454260088916 0.756221161568283 1 1
0.902410637866094 0.892369088927626 1 1
0.877530236693518 0.868049961645728 1 1
0.663090608918221 0.656042941706556 1 1
0.733239440320519 0.725917957574667 1 1
0.850172042145231 0.841523657016699 1 1
0.968000369939772 0.958415089986526 0 0
0.821217232806744 0.813561053679596 1 1
0.888052250911338 0.880094771680676 1 1
0.826568474755534 0.81894374856252 1 1
0.684719558095355 0.677947627673047 1 1
0.78273273529523 0.775232757966124 1 1
0.785169594030169 0.77800079543963 1 1
0.857340017897983 0.848288043364077 1 1
0.850298582924374 0.841722125570829 1 1
0.775682378260359 0.767759086118698 1 1
0.841516930483287 0.833765824157962 1 1
0.703899587165195 0.697753610735947 1 1
0.843829759883868 0.835921248974061 1 1
0.841039242931225 0.831584300946486 1 1
0.798100610412187 0.790741735381028 1 1
0.789366646805796 0.781509443918929 1 1
0.723089279307885 0.715847141270525 1 1
0.779765490111104 0.772637986839981 1 1
0.739529364784703 0.731548407945787 1 1
0.861099445550696 0.852750344057639 1 1
0.695842156582321 0.68881353611991 1 1
0.856666469583852 0.848568311213826 1 1
0.737675596905744 0.73060107827387 1 1
0.921258025804121 0.911442254474486 1 1
0.829262503394965 0.821411005429635 1 1
0.806261113970066 0.79863205972607 1 1
0.826813596591231 0.81909975113078 1 1
0.825032924003354 0.816534953176524 1 1
0.737415109455949 0.730820942430667 1 1
0.876607558625418 0.868544825475787 1 1
0.914445302644971 0.905751809713043 1 1
0.796599473220105 0.788858174466499 1 1
0.755211724678312 0.747843532860587 1 1
0.776555080967677 0.767429989444205 1 1
0.776306081765431 0.769070633264897 1 1
0.952799035300442 0.94206876990076 1 1
0.829781102258576 0.820592237771804 1 1
0.843152723973202 0.835042044899128 1 1
0.726376000488216 0.719542384453311 1 1
0.62348303433001 0.617002280745935 0 0
0.742933955856281 0.736102423757868 1 1
0.745677872772047 0.738694085229106 1 1
0.850695203368924 0.842429501967443 1 1
0.790894620252821 0.782718023480129 1 1
0.685810081230251 0.679335445778052 1 1
0.797270449938658 0.788989527323561 1 1
0.761085299915118 0.753357989068435 1 1
0.802141159114453 0.794714332479061 1 1
0.74521029642716 0.73758896594145 1 1
0.901869719081313 0.892597553950103 1 1
0.833270948404316 0.823529524316395 1 1
0.747508531319359 0.739879371326051 1 1
0.757791747385136 0.749617529013862 1 1
0.849198541397929 0.840106733906403 1 1
0.865309814434375 0.856304675697536 1 1
0.821190181426223 0.812523881640102 1 1
0.746411183697153 0.737423087644876 1 1
0.749755432231402 0.741454150514286 1 1
0.73414919145234 0.726988062410585 1 1
0.747072922259202 0.739560946056687 1 1
0.857649673660848 0.849486743396848 1 1
0.848318456203105 0.83994561676005 1 1
0.936873556879458 0.927585649222365 1 1
0.731352910779712 0.723518458550315 1 1
0.68444745468769 0.677737236137614 1 1
0.590536976962952 0.584130942414016 0 0
0.728968909673008 0.721777751697699 1 1
0.757899088471708 0.750277520845977 1 1
0.827429408636908 0.818882058246522 1 1
0.808420757330962 0.798969637525509 1 1
0.84703079422291 0.839166285367816 1 1
0.781527691832084 0.772895424549457 1 1
0.8322932805962 0.824413514402052 1 1
0.788354061867716 0.779842952299727 1 1
0.841117200415567 0.832017784519955 1 1
0.859784859782945 0.849579717137317 1 1
0.749888222815605 0.742336607110978 1 1
0.814390112917628 0.806700478174199 1 1
0.851500522108338 0.843569940698186 1 1
0.832190851629008 0.823800198615725 1 1
0.835315834832502 0.827506267285755 1 1
0.828071795179918 0.820419466518746 1 1
0.828173681455314 0.820513293329532 1 1
0.825674786863476 0.816984879342756 1 1
0.759445782246203 0.751876749800791 1 1
0.900074543753422 0.889534369009537 1 1
0.795855625255008 0.787929837165837 1 1
0.879952445857803 0.8713988614701 1 1
0.701581641394389 0.694609609927731 1 1
0.787134777096289 0.777533141076484 1 1
0.753958896566156 0.746101441344236 1 1
0.815785673026278 0.807597690890894 1 1
0.764911726895696 0.757382196896819 1 1
0.764601239960788 0.757117224157212 1 1
0.935201879266786 0.926714722245945 1 1
0.800784670349647 0.793140030741904 1 1
0.833692686786176 0.824393143725877 1 1
0.84086229803624 0.833199199224938 1 1
0.75771477295267 0.750032944816183 1 1
0.857216811132289 0.848885091205142 1 1
0.716765715371822 0.709435434874034 1 1
0.867312225153877 0.859620757015157 1 1
0.866819821786955 0.85864310155526 1 1
0.854968008777669 0.84661492111363 1 1
0.745697583082916 0.738228947859444 1 1
0.799275080079141 0.791372846366673 1 1
0.826270306571038 0.818246345744473 1 1
0.798677624679043 0.791015814822874 1 1
0.77929989118725 0.771482352601047 1 1
0.76410420322471 0.756019111622369 1 1
0.716550363769654 0.708611881147885 1 1
0.777967824659697 0.770494246274786 1 1
0.765322491545114 0.756441580548452 1 1
0.731746719966604 0.724416637117022 1 1
0.894243664025492 0.885192594740877 1 1
0.903253270005964 0.893178010671032 1 1
0.78604696268244 0.778497042031123 1 1
0.827540159522605 0.818674917609379 1 1
0.804159079446665 0.796005446660846 1 1
0.808921352938589 0.799768703942337 1 1
0.706384374097092 0.698467232401883 1 1
0.580197510960733 0.574728747499342 0 0
0.865754992567762 0.857056105822239 1 1
0.903788653781035 0.894361108992513 1 1
0.67883898307845 0.672212070935137 1 1
0.841588049282234 0.833119877703649 1 1
0.846266054899604 0.837975869266854 1 1
0.874871187249497 0.866421651522996 1 1
0.636710013521597 0.630727445405958 0 0
0.788195878472798 0.780194931205464 1 1
0.947668690407127 0.937992834669828 1 1
0.733621280818627 0.726683528761799 1 1
0.848818529095424 0.840077766050542 1 1
0.834683767857974 0.826272517304921 1 1
0.763343371164184 0.756229431492182 1 1
0.778397365478597 0.769960387312671 1 1
0.794246477938696 0.786517289121153 1 1
0.76198888354202 0.753800800616169 1 1
0.90025260766404 0.889950841382159 1 1
0.756182542271044 0.748708081977795 1 1
0.765806512650258 0.757120031797078 1 1
0.799848542864686 0.79203673301697 1 1
0.655457615961379 0.649291849328183 0 0
0.91758810123413 0.908932124281534 1 1
0.734457383936525 0.726690146175156 1 1
0.749258269282535 0.740772531332438 1 1
0.816219650259205 0.808586039147915 1 1
0.806355597608431 0.797881097859135 1 1
0.822930313667954 0.814783382079477 1 1
0.741670246462826 0.73450687630772 1 1
0.885397504276003 0.87689521849773 1 1
0.808094717664136 0.800787128211701 1 1
0.871912950177506 0.862850061643138 1 1
0.807366531386402 0.800454751925348 1 1
0.694043582490396 0.686679811034929 1 1
0.748395315441627 0.740992429731769 1 1
0.875995437812544 0.866693807943699 1 1
0.799406960784547 0.792036733069944 1 1
0.752777869894323 0.744280190943175 1 1
0.697839010264915 0.691091346501743 1 1
0.797366659931569 0.78893276878602 1 1
0.828995275673899 0.821391184822377 1 1
0.812997406023807 0.804902284018512 1 1
0.759435987032368 0.75167972440952 1 1
0.87127809743183 0.862943209338303 1 1
0.882456063005364 0.873162886334261 1 1
0.84515334662835 0.836817555992123 1 1
0.781037677276316 0.773320594917235 1 1
0.94733260904143 0.937617389249454 1 1
0.793405305979546 0.784962610193391 1 1
0.718183880683582 0.710935175732309 1 1
0.833923098109335 0.825076761498032 1 1
0.780079748374616 0.772508102485721 1 1
0.70812774201406 0.700963304034677 1 1
0.747028114869118 0.739322045147231 1 1
0.854842308388518 0.845819935687275 1 1
0.82129233250047 0.813493437266396 1 1
0.784201456249007 0.775888809491308 1 1
0.738365048272257 0.730747116079269 1 1
0.874210015754 0.865509182802505 1 1
0.725896646366429 0.718781832082996 1 1
0.781291355542475 0.774130291200765 1 1
0.858093228023163 0.848747395500728 1 1
0.868818223223514 0.859365239455309 1 1
0.703344956975396 0.696237732822248 1 1
0.871876102761663 0.862604027775521 1 1
0.827388446555595 0.818818083269783 1 1
0.724774985452866 0.718123943946264 1 1
0.656630524141104 0.650008105856147 1 1
0.88844754242853 0.87911679682351 1 1
0.975519797576608 0.966070716136536 0 0
0.760852419196364 0.753859091159745 1 1
0.83387788044834 0.824967922582641 1 1
0.679345916258862 0.672149675172038 1 1
0.757118903943788 0.749470806901417 1 1
0.709087946987213 0.702471270129931 1 1
0.637314016165801 0.630864323900033 0 0
0.846571585730284 0.839067943446372 1 1
0.797002855931418 0.788998840351663 1 1
0.819337792683877 0.810749815879346 1 1
0.82671798963527 0.818306135035811 1 1
0.688720915269254 0.682147858229749 1 1
0.819073390560311 0.811071247542235 1 1
0.697009141168749 0.690941796766938 1 1
0.735896816368982 0.727638763918069 1 1
0.820529704308743 0.810760977902658 1 1
0.809074976061719 0.801192716304141 1 1
0.669891773621547 0.663675520707703 1 1
0.78197735856032 0.772339122477892 1 1
0.887925857240493 0.87849001901052 1 1
0.816172582783501 0.806777266658237 1 1
0.762453533037074 0.755057293622461 1 1
0.987365439770588 0.978035110323118 0 0
0.731146403077544 0.72343842758308 1 1
0.810795196901492 0.802907684184733 1 1
0.731150872514974 0.722276697442318 1 1
0.891834614555406 0.882837310872064 1 1
0.707869746825486 0.699605516841725 1 1
0.783154199126742 0.775374024334232 1 1
0.986608137541967 0.976190091017129 0 0
0.747987930175704 0.741700685757213 1 1
0.754262873757499 0.747395726290557 1 1
0.706276369359972 0.699244844843022 1 1
0.838914809915117 0.830816058201842 1 1
0.815997911690631 0.807634957849486 1 1
0.688386633401059 0.680565582027616 1 1
0.726117574173336 0.7182507779078 1 1
0.960565072941117 0.950654543229782 0 1
0.842408116478471 0.833297681194639 1 1
0.750249835090937 0.742880692483212 1 1
0.863501584139215 0.855296793765063 1 1
0.671541046663902 0.664987615858302 1 1
0.811924987606195 0.803574096709441 1 1
0.849483936068927 0.841460583579409 1 1
0.92899654680373 0.919582226836035 1 1
0.721377100210286 0.714497763257544 1 1
0.786853965025717 0.77980587550515 1 1
0.879919299454226 0.87094779955444 1 1
0.81281781828538 0.80473545316613 1 1
0.884562972171742 0.875673748715175 1 1
0.793998914132548 0.785551484054754 1 1
0.677943502958504 0.671728107037463 1 1
0.778275954658709 0.770229232781251 1 1
0.888945289231328 0.879553064196877 1 1
0.702978978607217 0.696165309465824 1 1
0.743967417856433 0.736296332230194 1 1
0.745008176584121 0.737578961518331 1 1
0.766592535439237 0.759347961060345 1 1
0.783188138639726 0.774379563598537 1 1
0.751249238543734 0.743604552153846 1 1
0.776590634344121 0.769146050226426 1 1
0.834907961625467 0.82690356714726 1 1
0.832110200114762 0.823532021816196 1 1
0.77284478335669 0.765707613246788 1 1
0.791337532914924 0.783148050100793 1 1
0.691481776275028 0.684951846486491 1 1
0.769833548388394 0.762056318413648 1 1
0.787327271643098 0.779615892080597 1 1
0.731535053003466 0.724284244944743 1 1
0.837396175114576 0.828520870347947 1 1
0.806977560979162 0.798639205752802 1 1
0.812497048609946 0.804352817810733 1 1
0.822326174072611 0.814794274784206 1 1
0.792936153238726 0.785459694993314 1 1
0.713542385232621 0.70537760701437 1 1
0.661619107107401 0.655239141229157 1 1
0.75285027163858 0.745854178237342 1 1
0.793790973408089 0.784953893961873 1 1
0.745319238601216 0.737861904463181 1 1
0.895309989207546 0.886518807113293 1 1
0.925889995306233 0.91552271548241 1 1
0.919431712067497 0.910026674045886 1 1
0.83214582464418 0.823301029210258 1 1
0.838533816068694 0.830956983180257 1 1
0.893950893626869 0.88580454167595 1 1
0.859293896187156 0.850984564738988 1 1
0.845489169740427 0.83595440837086 1 1
0.68823375444406 0.681123137104048 1 1
0.777465209781823 0.769433960254487 1 1
0.886696903510411 0.877904655143423 1 1
0.907218601685893 0.898295663274764 1 1
0.903274149013949 0.894950485333126 1 1
0.758815604767292 0.75128757905185 1 1
0.75036434465263 0.740700593093019 1 1
0.822311537941092 0.814695209801551 1 1
0.866445993754837 0.857090836520186 1 1
0.779443979209122 0.771881673024752 1 1
0.69614338270047 0.689633150412378 1 1
0.70749271188611 0.700204946096723 1 1
0.910113104072622 0.901684744785901 1 1
0.936394220435527 0.926920674683995 1 1
0.840347030399232 0.830917838215672 1 1
0.822669589853306 0.814295758219421 1 1
0.833780730243913 0.82598227970852 1 1
0.837834027371431 0.829183521754786 1 1
0.75172484315718 0.743667863950495 1 1
0.827728138363892 0.820123750954339 1 1
0.805947783214878 0.797074506452114 1 1
0.748791458501762 0.740690060099232 1 1
0.882999088579969 0.874051476603019 1 1
0.972407439646261 0.96220732614569 0 0
0.873944385348941 0.865144092974385 1 1
0.856131231467249 0.847425585651348 1 1
0.867871039289052 0.859441126015609 1 1
0.792309954802027 0.783814065879294 1 1
0.769419135904069 0.761334745723868 1 1
0.7543613109707 0.746686743859497 1 1
0.753196212379671 0.745930329554856 1 1
0.823159742301786 0.814814809161613 1 1
0.825150322462681 0.816585283203429 1 1
0.978695241983982 0.969431182693092 0 0
0.714765173878149 0.708034769621816 1 1
0.758173579239309 0.750872250849748 1 1
0.959987731312114 0.949954902812368 0 1
0.68897115918045 0.681530672804658 1 1
0.756006679946921 0.748236302704237 1 1
0.780058720315298 0.772111914502433 1 1
0.837744662381289 0.829136346048093 1 1
0.763870579838143 0.757213312432815 1 1
0.853836443688087 0.845639770536387 1 1
0.759955747464619 0.751370192588118 1 1
0.812866717840657 0.804963605126466 1 1
0.85419019150136 0.845476882204712 1 1
0.751654696492425 0.744565947594894 1 1
0.725187111395642 0.717888736087258 1 1
0.931087734221978 0.922107359672799 1 1
0.831499315512625 0.823434931476216 1 1
0.902123068458055 0.891990559643044 1 1
0.766471308206847 0.759596278775846 1 1
0.900619208377096 0.89142482569267 1 1
0.840462833677028 0.831989381364649 1 1
0.699662550345597 0.692729644052468 1 1
0.763677665620044 0.756130523656844 1 1
0.861282005429763 0.852865791194668 1 1
0.869084638442417 0.860866762083386 1 1
0.720226481530933 0.712867982050693 1 1
0.79195920463888 0.78381616012517 1 1
0.818253289838992 0.810555617668192 1 1
0.877146988024746 0.869167196822357 1 1
0.760366280367188 0.752712600490266 1 1
0.739684508269467 0.731919761129433 1 1
0.805674327437269 0.797617076528508 1 1
0.81939222792659 0.812017891666779 1 1
0.82734578217712 0.819994004826263 1 1
0.749282822330768 0.741417762901253 1 1
0.821869144386461 0.813921013917873 1 1
0.798016801985601 0.78971910991009 1 1
0.812451476505669 0.805186720294082 1 1
0.753439671283319 0.746128897876945 1 1
0.843852787216518 0.834949547606446 1 1
0.803484661753386 0.795457356674691 1 1
0.866296560579688 0.857341220955203 1 1
0.825452572606216 0.817993226263629 1 1
0.7758294151254 0.768872998730284 1 1
0.927395870110068 0.918576388144907 1 1
0.755795171615009 0.748337502403733 1 1
0.896364395315848 0.88657744634221 1 1
0.817249230568783 0.80837211440742 1 1
0.822702015309249 0.814870297174212 1 1
0.851433302075083 0.842774291824054 1 1
0.760158328347484 0.752705583138811 1 1
0.809274074087602 0.801139845977375 1 1
0.921439135266069 0.911833377014 1 1
0.858559361408903 0.848923519715591 1 1
0.870980909834564 0.862399138195843 1 1
0.763994451273325 0.755629061703857 1 1
0.791761644913412 0.783660696103369 1 1
0.864575105981669 0.856399694700604 1 1
0.799071576352519 0.791332998377885 1 1
0.77162397630787 0.764027562706142 1 1
0.791211803162814 0.782593292933586 1 1
0.743956496998242 0.735752547030532 1 1
0.762261296782204 0.7549776567342 1 1
0.814184816931097 0.805999867309545 1 1
0.798394934378086 0.790387570622451 1 1
0.771862658986033 0.764480762406357 1 1
0.706009783717634 0.699057922817415 1 1
0.857895934307388 0.849707927130571 1 1
0.829653488796783 0.821875472486095 1 1
0.719164158869829 0.712556588679254 1 1
0.792719863739767 0.785631853140536 1 1
0.699461230071179 0.693022931661803 1 1
0.776901979109764 0.769504216363849 1 1
0.797133191685958 0.789166147035417 1 1
0.810017157512856 0.802085992249183 1 1
0.782071716194764 0.774925689990181 1 1
0.773846785169813 0.766160342344248 1 1
0.991234962422 0.981771669763634 0 0
0.657390999166428 0.651064620197215 1 0
0.99957892435152 0.989508489757496 0 1
0.720835511509037 0.714403591624641 1 1
0.808131095024472 0.799930390777224 1 1
0.900230418901702 0.88955673213576 1 1
0.881999157726808 0.871970651239207 1 1
0.726433331113775 0.719639198822936 1 1
0.737004936942742 0.730319630881727 1 1
0.795906072562228 0.788299028243885 1 1
0.724712064648222 0.717574991300127 1 1
0.785734813418701 0.776950894892278 1 1
0.800299389278905 0.792278991860018 1 1
0.951936930309044 0.941580384641533 1 1
0.792788816381014 0.78552360415645 1 1
0.793362759551684 0.78615334138932 1 1
0.838697895510992 0.829497597633633 1 1
0.591390097334374 0.585349610012876 0 0
0.891276328030701 0.882619078067712 1 1
0.802229718453936 0.79374523897481 1 1
0.78404510269002 0.776269026696288 1 1
0.834390486177313 0.825928456042143 1 1
0.683249231049729 0.676811817227012 1 1
0.83343796738619 0.824968527024871 1 1
0.778860214358259 0.770289673094235 1 1
0.83916310257613 0.830557012134171 1 1
0.812135913436407 0.804874972317523 1 1
0.700852598847064 0.694193077804578 1 1
0.70185426303315 0.694727913208243 1 1
0.839182066368217 0.83021491000493 1 1
0.823455537218786 0.81511412612088 1 1
0.82581591965946 0.817540323854913 1 1
0.878009125064508 0.869103264467286 1 1
0.748503134391379 0.740781008512286 1 1
0.804285252684578 0.795459360147456 1 1
0.718787463202195 0.711378303500572 1 1
0.680921835454727 0.673899185187558 1 1
0.991176792870741 0.980533324395126 1 1
0.753089075884164 0.746132796038521 1 1
0.76931526862086 0.762036941746656 1 1
0.912975546201599 0.903915573632381 1 1
0.771856468755837 0.764332209483059 1 1
0.789430132585505 0.782201464104309 1 1
0.916017511276641 0.907458001630812 1 1
0.879339185436131 0.870772493043514 1 1
0.769833797412786 0.762877833727838 1 1
0.925482584803698 0.915119594771637 1 1
0.727139575702169 0.719898036529447 1 1
0.847801387295351 0.8378471379269 1 1
0.805424836888609 0.797160033771746 1 1
0.863053042600615 0.854589046466627 1 1
0.703562770843666 0.696835254314481 1 1
0.806009729575419 0.797454316642289 1 1
0.789601926159515 0.781860189394619 1 1
0.713641453159289 0.707179302613705 1 1
0.778890404598516 0.771067832097517 1 1
0.62927232523595 0.623054201937621 0 0
0.758668583577603 0.751226578191146 1 1
0.873349594238247 0.863914876799669 1 1
0.750422053235959 0.742832995275704 1 1
0.7220135268911 0.715004036553277 1 1
0.842346692973699 0.833619009856533 1 1
0.894746785613035 0.885005424896879 1 1
0.827061290738569 0.81837004348648 1 1
0.823185666174435 0.813951055336084 1 1
0.789420729701683 0.781630901771932 1 1
0.870810185559133 0.862100624080738 1 1
0.838538515747172 0.82968553728965 1 1
0.767849739510867 0.760152356601881 1 1
0.853580488724142 0.844958562842567 1 1
0.785212625361402 0.776844991907735 1 1
0.851319365729962 0.842019560727142 1 1
0.77555102921113 0.768281022497054 1 1
0.775181730964036 0.767652461965702 1 1
0.817741481784384 0.810029438116802 1 1
0.730112038608545 0.722442539947441 1 1
0.853332249583067 0.845167265214372 1 1
0.789169428937936 0.78150708042651 1 1
0.693295847696307 0.686721924071734 1 1
0.725288622015712 0.718305009549985 1 1
0.789559564290775 0.781774374702118 1 1
0.895751593411699 0.88709304750008 1 1
0.805264242824915 0.796208808851361 1 1
0.862724459329006 0.852426103883461 1 1
0.74358788307884 0.736006402906069 1 1
0.678826737339394 0.671752223144091 1 1
0.814575982870059 0.806534631620141 1 1
0.80027880236828 0.791747461528127 1 1
0.751399975578188 0.743591792133253 1 1
0.765201866013562 0.757984267545626 1 1
0.928162581459266 0.919582399257694 1 1
0.820672627267338 0.812137466992094 1 1
0.827019535984009 0.817642399443869 1 1
0.720358975126422 0.713306452846949 1 1
0.802702157800172 0.794796183938473 1 1
0.749112770754802 0.741546611612076 1 1
0.837401126802422 0.829340751856403 1 1
0.814116266244903 0.805931102331235 1 1
0.817674002548934 0.809000331568787 1 1
0.847172486799006 0.83895940757483 1 1
0.822697971000611 0.812857385531064 1 1
0.865343006901786 0.85766614567603 1 1
0.658264482846167 0.651846205760784 1 0
0.721915177205827 0.715354093032282 1 1
0.70189433014962 0.693238857183811 1 1
0.92017932888516 0.911105363596313 1 1
0.671945826247327 0.66549257146501 1 1
0.716190437837283 0.707629899773333 1 1
0.745350238957942 0.738084946718083 1 1
0.908594660728792 0.899015273545408 1 1
0.74560192632413 0.737358984309151 1 1
0.768177870607169 0.76060798600258 1 1
0.876631651681123 0.867312504669661 1 1
0.558061052241591 0.552158924557354 0 0
0.82431108978035 0.815876178227136 1 1
0.739099648603905 0.731750469423161 1 1
0.789323694492457 0.781588619634388 1 1
0.745694555141267 0.738513318884568 1 1
0.802392633490711 0.794112757808619 1 1
0.825746496371812 0.816969100220243 1 1
0.751681099364264 0.744076725173001 1 1
0.811628554582036 0.803462945206604 1 1
0.815839069038898 0.806681618809261 1 1
0.753381136501233 0.746504027009047 1 1
0.703566702901397 0.696219225049787 1 1
0.731998640206304 0.724722420362029 1 1
0.761184201955724 0.754441528306772 1 1
0.736418835686142 0.729405158548026 1 1
0.739596942667438 0.732318478786959 1 1
0.827775435149938 0.820484808638025 1 1
0.888355234659986 0.878823312751857 1 1
0.718215005203251 0.71058848022606 1 1
0.748907134019325 0.741690391496394 1 1
0.857912635792075 0.848972649219375 1 1
0.79710786597298 0.789643101645487 1 1
0.848587673015643 0.840524762007606 1 1
0.800359369287495 0.792842286808247 1 1
0.775207876892995 0.766827169920477 1 1
0.669404172118335 0.663565618172224 1 1
0.87185052913752 0.863197344304548 1 1
0.756569475019745 0.748491553772889 1 1
0.833418112018001 0.825692076506758 1 1
0.793144214369125 0.785431733776952 1 1
0.774955940086249 0.766936355435006 1 1
0.711989411206186 0.705495288897009 1 1
0.668418097558624 0.66078000887674 1 1
0.850341811891503 0.841070688958171 1 1
0.756463114742057 0.748583696788609 1 1
0.817491211529151 0.809369493529552 1 1
0.730381694557029 0.721644930687451 1 1
0.774596817394942 0.766801417165671 1 1
0.814402769545671 0.806602517855758 1 1
0.860219899046405 0.851412193719138 1 1
0.95142538898937 0.941914580551648 1 1
0.88227130278976 0.873894752764193 1 1
0.71599001173582 0.708777949735698 1 1
0.765556314900758 0.75786626686884 1 1
0.920086212099329 0.910890440730021 1 1
0.841119556458639 0.832535594990299 1 1
0.886415613464377 0.877754863062397 1 1
0.831054767017794 0.822452212227989 1 1
0.74639267250152 0.738162697696882 1 1
0.736146303807735 0.728586834782073 1 1
0.753575494781242 0.745494955134026 1 1
0.717538782720314 0.711159148679701 1 1
0.857607628797915 0.848897073065476 1 1
0.852841963831 0.844441365859956 1 1
0.824593921843708 0.816017504896799 1 1
0.725871474357463 0.71825901862399 1 1
0.861026466280503 0.851383696840981 1 1
0.828285231966868 0.821151939600733 1 1
0.77148607076158 0.76398433921189 1 1
0.871315486962353 0.863733869424424 1 1
0.6582831164657 0.65220181735937 1 0
0.639000049740821 0.632775255529396 0 0
0.842643352686484 0.833744468003981 1 1
0.700728689226941 0.69331318954123 1 1
0.743095718047407 0.735796367117106 1 1
0.829508833824156 0.820521199353193 1 1
0.761668255255597 0.753019614250828 1 1
0.806130094864371 0.798939519089863 1 1
0.836329949314348 0.827981825540722 1 1
0.877566185786702 0.869773257353294 1 1
0.824660678568579 0.816620608777938 1 1
0.771185506213968 0.763327260311593 1 1
0.627064768273649 0.621283513805914 0 0
0.806443183187026 0.798992751908039 1 1
0.872608940033805 0.863748152864289 1 1
0.861193803788695 0.853122074374185 1 1
0.883869987621159 0.875354175408166 1 1
0.637094846471897 0.630664766409745 1 1
0.786254695241525 0.779035017929352 1 1
0.783298787736148 0.77635013313036 1 1
0.813098472152451 0.80466084996419 1 1
0.761955739718766 0.754039540754386 1 1
0.793502701411482 0.785658284330546 1 1
0.842475546169703 0.834767809654953 1 1
0.728510091791034 0.722574969435949 1 1
0.819387253301084 0.810288263875472 1 1
0.841330165262209 0.832878165850824 1 1
0.792046543081001 0.78433801700304 1 1
0.780610032143499 0.772363855805696 1 1
0.628521284011453 0.621912125932936 1 1
0.823114792215375 0.814587908566205 1 1
0.954602788663216 0.944515059879469 1 1
0.870410565603554 0.861280395949802 1 1
0.888199257242727 0.878475273947996 1 1
0.780130446128485 0.773352291489707 1 1
0.893276697144658 0.885438438779012 1 1
0.810739825995732 0.802233035080487 1 1
0.81540429960514 0.807717379041988 1 1
0.879573741036703 0.870311777669284 1 1
0.704408090226981 0.696484251317517 1 1
0.835425427254243 0.82705131170025 1 1
0.802836002000766 0.794721016216207 1 1
0.89096027502373 0.882215544485835 1 1
0.842294269434553 0.833878450366465 1 1
0.883832245670077 0.875168378735913 1 1
0.911953182571899 0.902430518575994 1 1
0.87861924483248 0.869412643169828 1 1
0.757389387971686 0.749282958602884 1 1
0.907656211067062 0.899432453681594 1 1
0.717095701554106 0.710409734708888 1 1
0.824918878629273 0.816412581451244 1 1
0.834219523530939 0.825762834152219 1 1
0.886601041109945 0.877143626398645 1 1
0.751641053016368 0.743351174616669 1 1
0.786944941895556 0.779672079503113 1 1
0.968635571451049 0.959253622904927 1 1
0.789616300722167 0.782187900952014 1 1
0.852884681168765 0.844271080216129 1 1
0.918686809979111 0.908706694422303 1 1
0.808642209877925 0.800475947307941 1 1
0.798261348334052 0.790207495821372 1 1
0.807304688039992 0.799266673925849 1 1
0.7334752961031 0.726258263174212 1 1
0.840499526515469 0.832498203771874 1 1
0.803756571823702 0.795808024476179 1 1
0.923760222670608 0.914150600851905 1 1
0.783453833147011 0.774843074879726 1 1
0.792110328464683 0.783558439155615 1 1
0.872655431581653 0.86426878203735 1 1
0.873777853535026 0.864176194656219 1 1
0.742031013187131 0.735018149003726 1 1
0.728738642564415 0.721499505135991 1 1
0.917812185924254 0.909178927198401 1 1
0.568426668821397 0.563052739623032 0 0
0.808156998490496 0.799698606913596 1 1
0.767045812082313 0.758751619399213 1 1
0.866287674987923 0.857315601142685 1 1
0.706593218348954 0.696694934302396 1 1
0.932812540793867 0.923377959415807 1 1
0.810659524507244 0.801448814434252 1 1
0.74066605671652 0.733786318528016 1 1
0.683188420855793 0.676613632709908 1 1
0.894697405178466 0.88568427014396 1 1
0.981421974883843 0.971757532989105 0 0
0.76806350502518 0.760309039646582 1 1
0.894313864780833 0.886186498409013 1 1
0.932191521857411 0.923670614103513 1 1
0.629083695934679 0.622119885972979 1 1
0.724938001672529 0.718328590168728 1 1
0.802456782232851 0.794495153670482 1 1
0.780945854906568 0.772397362070989 1 1
0.749991929062716 0.741908601332196 1 1
0.719118771933002 0.712319627365051 1 1
0.749764334380655 0.74197916414739 1 1
0.688003475126616 0.680841730870552 1 1
0.863065772963019 0.855051826678934 1 1
0.881547238646961 0.873027943999806 1 1
0.713763363111299 0.706942096212632 1 1
0.958184515182021 0.948282404528677 0 1
0.724505153150124 0.716657594408843 1 1
0.824076208430123 0.815568126937199 1 1
0.753540588643096 0.745931225426226 1 1
0.710505117420914 0.70303905549293 1 1
0.807888958644418 0.799308825133537 1 1
0.773872947608122 0.766915040840259 1 1
0.841497862337325 0.833843325555249 1 1
0.842602698214851 0.833944544066725 1 1
0.783401919883763 0.77579679340582 1 1
0.818725040398699 0.810276097424201 1 1
0.854449415624831 0.845771295048239 1 1
0.780691324808111 0.773606828024828 1 1
0.64547385452857 0.639068584028276 0 0
0.773357675219555 0.765133035111981 1 1
0.708682795509094 0.701263468396701 1 1
0.816367482098546 0.808643830794855 1 1
0.86258210322364 0.85398848834299 1 1
0.837117147586243 0.829268704075822 1 1
0.684952275674141 0.678354036461872 1 1
0.791212780776395 0.783700061058355 1 1
0.871814859612623 0.861504343120628 1 1
0.84207804196395 0.834590051160774 1 1
0.807383036482794 0.798278758801607 1 1
0.783620300214762 0.775304687203087 1 1
0.810329850176457 0.80157744476103 1 1
0.849401017066671 0.84193261934295 1 1
0.715184911973948 0.708168063538972 1 1
0.798380078920373 0.790193037114441 1 1
0.725799728335192 0.719207900999352 1 1
0.823041546570661 0.815191096837524 1 1
0.793480794987746 0.785311832759608 1 1
0.793191481861495 0.784773434293234 1 1
0.800267428315298 0.791979847151542 1 1
0.676540532637058 0.670443820662659 1 1
0.850946396972827 0.842200446130183 1 1
0.82075285062754 0.812443680592105 1 1
0.880331265939384 0.872684512775167 1 1
0.711521157344692 0.703961370446269 1 1
0.863930235643859 0.855615012031937 1 1
0.686644618884304 0.680093214921428 1 1
0.754546504806396 0.747936852038048 1 1
0.776224888967118 0.768155632553327 1 1
0.906539680522101 0.897948616798966 1 1
0.787343838819516 0.779536886291028 1 1
0.846899744755406 0.838911728195793 1 1
0.819962358982791 0.81088721054503 1 1
0.700422333339961 0.693591769871661 1 1
0.856821846339838 0.847231876564258 1 1
0.756104358992784 0.748993921533093 1 1
0.751915825324028 0.744196328215859 1 1
0.86747700029154 0.859397996339895 1 1
0.751663442493487 0.744585006395172 1 1
1.00511635140411 0.995093346638528 0 1
0.678886017813244 0.671838984022131 1 1
0.710109940711534 0.702971286590164 1 1
0.87770930992513 0.868829134955908 1 1
0.721962602711899 0.714455773725008 1 1
0.814392621188783 0.805580962436979 1 1
0.753066745099497 0.74527455094743 1 1
0.932725120445335 0.92174584113883 1 1
0.802709377974467 0.795342877008651 1 1
0.882258516042674 0.873531870605906 1 1
0.81628487087021 0.807926498543383 1 1
0.857173876448992 0.848191451089693 1 1
0.815725858070583 0.807791939051127 1 1
0.801860834124381 0.79330538644499 1 1
0.821289494708399 0.812909528794498 1 1
0.832109750000453 0.823337775146958 1 1
0.758797409246861 0.751392819990702 1 1
0.896950322890258 0.88891615116418 1 1
0.681731334611029 0.674456876484075 1 1
0.813328891535741 0.804689890578628 1 1
0.805218739655161 0.797131903779302 1 1
0.878300561354475 0.869194988629812 1 1
0.763085992257547 0.754891568315199 1 1
0.854124642981017 0.844827207766816 1 1
0.646640472611325 0.639821801860303 0 0
0.896151981831818 0.887374130854621 1 1
0.833357755512843 0.825897950274317 1 1
0.821249827143428 0.813039747108444 1 1
0.900983549246436 0.890900784445427 1 1
0.789783124337121 0.782431731893217 1 1
0.873439973420833 0.864406283040164 1 1
0.755502805623011 0.747352611056892 1 1
0.936495025273999 0.927061793190496 1 1
0.894399685278772 0.88497034106675 1 1
0.81033791090911 0.801810464715691 1 1
0.948873782364793 0.93786451573069 1 1
0.862223338563274 0.854420389340678 1 1
0.770053760186319 0.762822670649048 1 1
0.736658063964338 0.729659552434645 1 1
0.799830820462434 0.791784810923631 1 1
0.83406095001708 0.826413199716549 1 1
0.852237901330938 0.843875818981661 1 1
0.722931943318147 0.716651688484021 1 1
0.881082603776006 0.872285880762059 1 1
0.866624763760988 0.857273999091264 1 1
0.725869092099077 0.718942857833314 1 1
0.874918260427639 0.866277161521077 1 1
0.881913974346627 0.871867097506508 1 1
0.835268068618429 0.826866998072718 1 1
0.805302421667737 0.797921053238772 1 1
0.734241114533032 0.727081735313339 1 1
0.777253435655885 0.769805673541379 1 1
0.763412590631832 0.756380780023066 1 1
0.773064525293177 0.76598339997007 1 1
0.693015543327156 0.686404985568861 1 1
0.800337823783313 0.79202801851474 1 1
0.733567379513228 0.725897289845785 1 1
0.697083076636668 0.690745908161325 1 1
0.744388009551322 0.7373911001763 1 1
0.871944448308955 0.863322984157619 1 1
0.841786259433737 0.833952609118436 1 1
0.746087423572764 0.73862172965372 1 1
0.87728153355111 0.868477899699435 1 1
0.742479606931509 0.734821260134144 1 1
0.706692284107577 0.699514335600364 1 1
0.791675162054787 0.783687531778531 1 1
0.770256246490434 0.761797887139773 1 1
0.749246421125024 0.742446492216701 1 1
0.880190028383063 0.871469479000297 1 1
0.761829442910877 0.754781889928905 1 1
0.888646258686733 0.880090509863496 1 1
0.789659570395064 0.781720745750312 1 1
0.760222035517103 0.75192405816167 1 1
0.819181540477031 0.811785584931042 1 1
0.819827845045524 0.811771145715548 1 1
0.692613939865461 0.685329688594701 1 1
0.83937644002223 0.831135716915318 1 1
0.804357808295194 0.796255485851707 1 1
0.852056528194751 0.842554299332527 1 1
0.857391003050477 0.84810156147263 1 1
0.617197797090311 0.611198008656479 0 0
0.828730396828391 0.820701994988621 1 1
0.706619901457838 0.699699194552879 1 1
0.816014274793266 0.807910588208096 1 1
0.765288826395113 0.758223634322865 1 1
0.778984143322951 0.770088855679972 1 1
0.837038856238376 0.828841270725837 1 1
0.757388380525874 0.75008622397366 1 1
0.784542481429299 0.776697080201533 1 1
0.79612071376446 0.788157547096177 1 1
0.885850262832855 0.876237108085827 1 1
0.810813584663645 0.803071007015208 1 1
0.631216979848211 0.625196439456379 0 0
0.761765308621897 0.754105382119574 1 1
0.808313490054596 0.800147467406037 1 1
0.801340409724796 0.793532234752955 1 1
0.806730108319333 0.799049301363231 1 1
0.848278450309536 0.840055199075627 1 1
0.930156158516781 0.919195271006262 1 1
0.821079574744606 0.813328527914127 1 1
0.732625316005989 0.724003356594503 1 1
0.697334121008406 0.689208227479573 1 1
0.823497314222807 0.814832687556162 1 1
0.726412255790928 0.719700341120913 1 1
0.769646134876944 0.761887505651491 1 1
0.786485544637295 0.778935435071418 1 1
0.650854385155665 0.644350644859672 1 1
0.752950316480498 0.745812180786379 1 1
0.748967947600518 0.742490692557815 1 1
0.667715306731396 0.66106740076244 1 1
0.703259094677793 0.694385811034625 1 1
0.774665035118892 0.767304494029896 1 1
0.886756917240352 0.878177292221133 1 1
0.801431007765944 0.793361980437112 1 1
0.796515292230493 0.788992279579783 1 1
0.69076235302561 0.684048349943528 1 1
0.82851404668462 0.820620470998107 1 1
0.863826108651407 0.854909848551718 1 1
0.791318564823169 0.782308394826416 1 1
0.797996639597883 0.789132227993472 1 1
0.837743753591848 0.828689204546767 1 1
0.802425525384387 0.794026291535571 1 1
0.71294737762059 0.705788882491025 1 1
0.842740202779311 0.834410373696384 1 1
0.793543405095534 0.785730276430034 1 1
0.718712560198504 0.711236584275538 1 1
0.576908477196317 0.570457480730497 0 0
0.801398544270317 0.793649364100911 1 1
0.845987676806638 0.837598325082646 1 1
0.691725811585255 0.684677523972953 1 1
0.919242661564142 0.909963501908376 1 1
0.74292588534718 0.735906602822501 1 1
0.890532164179266 0.879428379148848 1 1
0.717068213181358 0.709731882490335 1 1
0.761000262574959 0.753755033663581 1 1
0.767418037680125 0.760258186561729 1 1
0.75485368286364 0.747668410086832 1 1
0.786487009050283 0.777160991783249 1 1
0.783990708652414 0.776268341925188 1 1
0.836042355220945 0.827853165353406 1 1
0.822990870090802 0.814942535871334 1 1
0.822805584784544 0.813929828766692 1 1
0.762470407264614 0.755573184661203 1 1
0.726132857689587 0.719570890500116 1 1
0.78837311458545 0.779921612295379 1 1
0.970064606846663 0.960192336262368 0 0
0.87787257112827 0.86949140455801 1 1
0.838280041432276 0.830930664334751 1 1
0.765923424748732 0.757733387938489 1 1
0.636245819623899 0.63009169355997 0 0
0.642619249549433 0.6353348880259 0 0
0.730592060853575 0.723908623181766 1 1
0.764173835254359 0.755918349203416 1 1
0.878864942477348 0.870917302558099 1 1
0.795053593503682 0.785788505751499 1 1
0.772142219246645 0.765051804759707 1 1
0.862290253705408 0.853013745045421 1 1
0.890438834153085 0.881735202110142 1 1
0.730662946206933 0.723423175520308 1 1
0.76588057828279 0.758800651937911 1 1
0.944548420411204 0.935066764349561 1 1
0.810373459797568 0.802125581260329 1 1
0.737250369059169 0.730259366464753 1 1
0.879682548617204 0.871586686580599 1 1
0.804795270717181 0.797421487403384 1 1
0.759957465780657 0.75181841077806 1 1
0.934876491277908 0.925604302827916 1 1
0.778172064143771 0.77068444052639 1 1
0.84472348467741 0.836368659752613 1 1
0.735403246212672 0.728235298241019 1 1
0.768931698492839 0.76068547524493 1 1
0.851130121056301 0.842933635615318 1 1
0.685132803451138 0.678743380782749 1 1
0.681274143702684 0.674501034774269 1 1
0.811602131524066 0.803572491111906 1 1
0.784910885796696 0.777718191300386 1 1
0.727052054431631 0.719783399572875 1 1
0.659922024114057 0.653221538453178 1 0
0.908595843500621 0.899576327298376 1 1
0.800331417782297 0.791166603259719 1 1
0.760065152346091 0.752700394687807 1 1
0.871121895200345 0.862239529966506 1 1
0.853735501344612 0.844821291382121 1 1
0.746415149050511 0.739337543371682 1 1
0.760088683340906 0.752994089172421 1 1
0.844101383881606 0.835298118467307 1 1
0.798289390413324 0.789919840367119 1 1
0.865376809239299 0.856738241452143 1 1
0.83496609130399 0.826038004788373 1 1
0.810440446692574 0.801975478162459 1 1
0.754537640253536 0.746573303579833 1 1
0.880559546150829 0.872300759568351 1 1
0.723606517155139 0.716737042607572 1 1
0.68551008394142 0.677650887605573 1 1
0.836964695373818 0.827408419517208 1 1
0.830559947556402 0.822620584640365 1 1
0.914879278565443 0.906239844603761 1 1
0.894408849398482 0.885699722438965 1 1
0.751035618219679 0.743143593258985 1 1
0.697607787540271 0.691376863525602 1 1
0.751850315963117 0.744251654130961 1 1
0.759113830696592 0.751383726188229 1 1
0.794799622389535 0.786986519239771 1 1
0.819152787055267 0.810404209102434 1 1
0.835142242916291 0.827346408217989 1 1
0.710265844985005 0.702446578750913 1 1
0.865255353405095 0.856291771922974 1 1
0.779807192019404 0.772595179386864 1 1
0.769107673748528 0.761401735129175 1 1
0.805198692109428 0.797102194129236 1 1
0.702960928738553 0.694866584814257 1 1
0.817645269646096 0.809381085820067 1 1
0.863130990566541 0.85440656088345 1 1
0.72397832406898 0.716246015703036 1 1
0.766734948890352 0.758674747661878 1 1
0.845998991768852 0.837593542763509 1 1
0.709863959853329 0.703397447886992 1 1
0.753207580994043 0.745767184944972 1 1
1.01804475085535 1.00801114814884 0 0
0.746720905135728 0.740128334157415 1 1
0.954012625929498 0.944051654602669 1 1
0.808184647652018 0.799663563991696 1 1
0.747162870949255 0.739664847875218 1 1
0.940927811981496 0.932142566055344 1 1
0.740098480324535 0.732500846779669 1 1
0.855016026954656 0.846086407846848 1 1
0.913468303241946 0.904738953319138 1 1
0.807338297985072 0.799685346002463 1 1
0.798227570838346 0.790445442420104 1 1
0.83577038612702 0.828510459642286 1 1
0.794518998538281 0.787352700706995 1 1
0.738735200640751 0.730483123684339 1 1
0.887243896478651 0.878059856058175 1 1
0.793549548620139 0.785721778375901 1 1
0.936269744136352 0.926275288331325 1 1
0.878088937686342 0.868914668746334 1 1
0.719215984873456 0.711872982066281 1 1
0.770517858129276 0.763044358728143 1 1
0.759504239458039 0.752291336443109 1 1
0.88036593689727 0.871461858439452 1 1
0.903222218629786 0.895134595960017 1 1
0.862107417720492 0.85376810243395 1 1
0.74145174971093 0.73455710573587 1 1
0.745860170436575 0.738826805903138 1 1
0.855414290466236 0.847596643029023 1 1
0.752866664751245 0.744755226783493 1 1
1.01183954715442 1.00155765492907 0 0
0.847789661010174 0.83956376302092 1 1
0.804149187453398 0.796881636336865 1 1
0.795890073446404 0.787883393545555 1 1
0.817729634035722 0.808886863027256 1 1
0.811854313233344 0.803200712720564 1 1
0.789882886697823 0.782291688983164 1 1
0.819329927764817 0.811257872328541 1 1
0.746385125374768 0.73905505071924 1 1
0.817701153039988 0.810498790856552 1 1
0.855864846128086 0.847140307973725 1 1
0.732645315033486 0.725828008294873 1 1
0.667985334096977 0.661438212752923 1 1
0.92291698024982 0.913532297945433 1 1
0.843486104687117 0.834897473124347 1 1
0.791269637201093 0.782135748179282 1 1
0.849369401986215 0.840992427943815 1 1
0.740680822329933 0.733297087319683 1 1
0.813897923925166 0.805879266083459 1 1
0.769525815861478 0.761309863787253 1 1
0.774681779409799 0.766146994300945 1 1
0.780044018759829 0.77200641621179 1 1
0.639195833537672 0.632329847603856 0 0
0.733269275397428 0.725488044126751 1 1
0.770295982798385 0.763137181892604 1 1
0.94991727887852 0.939547384195045 1 1
0.753361539681043 0.746892585594262 1 1
0.817800795877822 0.809750168371847 1 1
0.848444922092634 0.839988096408064 1 1
0.681004827248805 0.674382303461894 1 1
0.746200562063165 0.739044753388099 1 1
1.03692414283493 1.02657066503134 0 0
0.800696539103044 0.793148628057247 1 1
0.963138567551885 0.953510177944355 1 1
0.784864909135424 0.777258796168566 1 1
0.738578682725999 0.730764993222345 1 1
0.728492835229464 0.722026355018712 1 1
0.757344789285924 0.750381214628104 1 1
0.981752231560934 0.972783370562388 0 0
0.742028134779799 0.734449328368939 1 1
0.828459648280303 0.819514329250806 1 1
0.706448125326826 0.699974656548551 1 1
0.704830681089656 0.698748328643832 1 1
0.694742061295299 0.688089454403163 1 1
0.82838744944198 0.819312852359763 1 1
0.680048943075165 0.673561773827893 1 1
0.861946193281351 0.85430310357447 1 1
0.799176122596992 0.791174403007612 1 1
0.715108682370793 0.707220048620142 1 1
0.896024693894661 0.88607889176278 1 1
0.758206875542756 0.750951143454129 1 1
0.905039385564343 0.896199987510564 1 1
0.695078340873811 0.688672686002028 1 1
0.656392159345874 0.648677380573447 1 1
0.712649009142247 0.705179061407829 1 1
0.845182854273505 0.836597263966324 1 1
0.787348664670903 0.779317376182819 1 1
0.727589008451237 0.7201414657352 1 1
0.824766984998795 0.816252545607145 1 1
0.779835721007519 0.772161407524449 1 1
0.750064179643772 0.742519010875572 1 1
0.741877691047829 0.735123887171549 1 1
0.820002559930803 0.811336882352021 1 1
0.831611290946555 0.823100436296273 1 1
0.684999748330345 0.678139509574737 1 1
0.724119638076046 0.716408695451845 1 1
0.905820018314898 0.896683043220405 1 1
0.822031527997427 0.813213854268445 1 1
0.894803057792742 0.885927652269218 1 1
0.729192196209577 0.72149360236715 1 1
0.799330406571557 0.791703291646534 1 1
0.776568375636172 0.769237756676591 1 1
0.791626888419875 0.783723147139046 1 1
0.793765534981659 0.785490223998551 1 1
0.840579610056775 0.831120509523818 1 1
0.907486733032668 0.898866579158343 1 1
0.805055802020892 0.796639390388686 1 1
0.913530289551759 0.904884096468535 1 1
0.752783425151899 0.744952358243407 1 1
0.722902543977318 0.716026637076827 1 1
0.828009838200247 0.819176809535368 1 1
0.64756108841057 0.63994724287764 1 0
0.74287751676096 0.735639138602282 1 1
0.893196246437007 0.884764347514493 1 1
0.922805832894046 0.913616479311218 1 1
0.815190345315279 0.807026533371926 1 1
0.8794710482783 0.870268535209064 1 1
0.798337455777319 0.790801426218753 1 1
0.841718076566222 0.83284111378618 1 1
0.693354505315291 0.685785350254727 1 1
0.737241772208416 0.729710801719844 1 1
0.73702697076732 0.729758827857787 1 1
0.727386806595794 0.719816430029775 1 1
0.821140192155519 0.813335203211373 1 1
0.743703001075236 0.736907578413326 1 1
0.750047744779173 0.742071504629734 1 1
0.733192596965197 0.726428349030258 1 1
0.705262942964838 0.697847859226545 1 1
0.672185162417593 0.665656327930826 1 1
0.750661534643872 0.742587583526799 1 1
0.840942785319637 0.831610615023207 1 1
0.849811120459022 0.840500575970358 1 1
0.747290544479201 0.739409512933789 1 1
0.894926752972033 0.886038789869517 1 1
0.699546229367783 0.692846222558835 1 1
0.861158065411663 0.852356779072315 1 1
0.877123036130339 0.868019967652865 1 1
0.773440928729261 0.765941893690701 1 1
0.871281429314332 0.863032130764808 1 1
0.90586108183309 0.897062012162723 1 1
0.669403309200207 0.661272945040695 1 1
0.87720058636617 0.86818539035501 1 1
0.826521813989257 0.817500892081937 1 1
0.860560722743727 0.851551013385529 1 1
0.832110241168447 0.824040877300082 1 1
0.824992182905851 0.816542685839943 1 1
0.858701231897501 0.849640766026911 1 1
0.822136414784752 0.81275760317307 1 1
0.805627751911469 0.797037651835521 1 1
0.794106626205604 0.784227925126803 1 1
0.637456603816449 0.630692401014214 1 1
0.890347375943123 0.881585925208777 1 1
0.831504263366421 0.823423945107898 1 1
0.900511952967142 0.891600611485607 1 1
0.770424913763998 0.762657516190563 1 1
0.809649615269624 0.801614657198703 1 1
0.75527012242346 0.747064234248531 1 1
0.693188636492918 0.686803546331541 1 1
0.744830765480652 0.737403863328648 1 1
0.754880646466958 0.747384149436714 1 1
0.830109101540901 0.82019591297265 1 1
0.855801451799455 0.847242437567522 1 1
0.846186627262069 0.837435355873929 1 1
0.768630258063696 0.761371083153354 1 1
0.881906222941005 0.873475224162021 1 1
0.844736859023915 0.835456200512867 1 1
0.88484926886533 0.875086790266521 1 1
0.818165487103117 0.809979279671829 1 1
0.815811772248446 0.807731563078988 1 1
0.762101831358416 0.752843784720796 1 1
0.737589103512554 0.730913042605972 1 1
0.633897017358608 0.627794019809992 1 1
0.774216934542237 0.766183295878696 1 1
0.677746429415259 0.6709666683759 1 1
0.796276626353176 0.788303259416372 1 1
0.763092200559222 0.755577975991274 1 1
0.712502401104996 0.706498876612465 1 1
0.870569497340648 0.862008543331521 1 1
0.80692970333616 0.798664832396494 1 1
0.798793736622563 0.790825776334393 1 1
0.803563602290703 0.795839173786224 1 1
0.677132104542106 0.670375965371723 1 1
0.767641459601353 0.759753720938578 1 1
0.79111614417876 0.783021814747682 1 1
0.820392043836841 0.811692018598149 1 1
0.749087680164203 0.741816832365345 1 1
0.891579880063112 0.883003884896083 1 1
0.865469659849725 0.85599916763011 1 1
0.708744969962539 0.701326133120652 1 1
0.80704840944319 0.798699150233099 1 1
0.832567940997219 0.824381752551872 1 1
0.867218618464942 0.858167947812213 1 1
0.954280975003373 0.944472077460957 0 1
0.870324090069575 0.861086744678738 1 1
0.833681393858098 0.825283678006455 1 1
0.944408525155929 0.933431669236297 1 1
0.930803589009863 0.921665600743629 1 1
0.792694693686923 0.784609292875917 1 1
0.927882191843393 0.919037020629518 1 1
0.940222747487864 0.930636380297568 1 1
0.895639206032195 0.886409195236826 1 1
0.809815675140366 0.801366050548379 1 1
0.938768124218746 0.929783125742456 1 1
0.863573846390692 0.855169067060867 1 1
0.852145829784321 0.844135812316313 1 1
0.73712248726908 0.729615016391335 1 1
0.859055613606344 0.849982013316566 1 1
0.794361273472703 0.78618005156023 1 1
0.671036286552948 0.664658113028794 1 1
0.777679594881515 0.769872314770406 1 1
0.792969104881324 0.784523947162675 1 1
0.828582908264323 0.820762251966364 1 1
0.79559111644854 0.78818824011857 1 1
0.659746200975805 0.653457887897413 1 1
0.574643861847181 0.569388489009128 0 0
0.795960518202441 0.788291816495147 1 1
0.923094861209098 0.913176523467783 1 1
0.728383595808706 0.721434664945849 1 1
0.732344697383602 0.72494794511565 1 1
0.760272661279525 0.753505244519802 1 1
0.755847954033793 0.748725912781896 1 1
0.818201040637286 0.808992431504686 1 1
0.792210174935852 0.78466516873064 1 1
0.830234035310723 0.82194534624555 1 1
0.802444426998179 0.79449859767353 1 1
0.70425696368358 0.695994682408105 1 1
0.650043485063045 0.643872822686015 0 0
0.782670759454541 0.775446019622933 1 1
0.87242098474229 0.86391888381356 1 1
0.760386225729479 0.752875290017381 1 1
0.734851420766101 0.727308503214005 1 1
0.711736528214328 0.704646721203923 1 1
0.690029842554129 0.682828091161213 1 1
0.594704410659737 0.588425917958879 0 0
0.695062237146063 0.688974394778597 1 1
0.829988361195489 0.821192134627395 1 1
0.77137760860868 0.76432677337511 1 1
0.731355663295622 0.724832693208346 1 1
0.649706998416981 0.643591077271514 1 0
0.802610234007039 0.79483305474397 1 1
0.720268516822475 0.713519796456218 1 1
0.766773949138237 0.759430017690737 1 1
0.849386055394723 0.840774913107605 1 1
0.872554241145057 0.86452679368467 1 1
0.870845616080192 0.862267207552516 1 1
0.792109501053207 0.784072274175773 1 1
0.666261659878208 0.658870600912312 1 1
0.852371373089993 0.843484693807915 1 1
0.781213934537942 0.773331345678319 1 1
0.866065409610305 0.857119864792119 1 1
0.805192478451027 0.79631123560751 1 1
0.777184183323456 0.768824848374651 1 1
0.789563876345579 0.781557901914433 1 1
0.855404146665408 0.84744298468938 1 1
0.892989732129174 0.884098928294876 1 1
0.818756708378545 0.809861677936896 1 1
0.908816122307606 0.90054070370439 1 1
0.818159322244595 0.810558848787648 1 1
0.873595896332157 0.86510041018655 1 1
0.695812779721457 0.688726495803371 1 1
0.778720853317727 0.770213452833915 1 1
0.777413652239476 0.769664331006122 1 1
0.798355370762827 0.789787235749481 1 1
0.782685511892176 0.775296686143395 1 1
0.721597437075085 0.713378377522165 1 1
0.888413001914291 0.879162833800085 1 1
0.662986730657408 0.656461832262297 1 1
0.835094304183467 0.827428531010653 1 1
0.917975446189337 0.909770771500986 1 1
0.798486978441109 0.79029981178118 1 1
0.788450998233613 0.780870860837291 1 1
0.808918831095047 0.801124665234483 1 1
0.868056205437834 0.86021183146396 1 1
0.825760740933186 0.81775421446793 1 1
0.78148658853584 0.773132055741695 1 1
0.880076757522517 0.870469608017876 1 1
0.892587869559391 0.883294399516848 1 1
0.720651071651336 0.713971251560585 1 1
0.741692438235055 0.733674020343606 1 1
0.733580276742191 0.725479054825993 1 1
0.904107164612351 0.89505493487407 1 1
0.674100749968489 0.667437575562497 1 1
0.681168629522406 0.673394269502033 1 1
0.8643104437162 0.855888950301117 1 1
0.821124780375026 0.812227015750127 1 1
0.870165898046473 0.861562394921201 1 1
0.906279571740028 0.8978732915875 1 1
0.721147388064206 0.714645775352899 1 1
0.864367794118095 0.85594367295497 1 1
0.837067856726358 0.829582676251058 1 1
0.925093537440797 0.916065110339153 1 1
0.755310274167623 0.747735450899177 1 1
0.885352949738625 0.876240053426395 1 1
0.762953035459241 0.754297377503964 1 1
0.862794787634021 0.852878769628199 1 1
0.922206873860539 0.912873395504818 1 1
0.79023865613069 0.782294498551973 1 1
0.861395666260129 0.852051115959189 1 1
0.903217829502594 0.894523745554812 1 1
0.895985952146777 0.887412126110954 1 1
0.878875833159279 0.869321728205294 1 1
0.674093549815953 0.66807398254397 1 1
0.797119119360399 0.788664179297314 1 1
0.731933072683775 0.724731151883519 1 1
0.8878359585931 0.878680562765033 1 1
0.786044173563261 0.778578589231465 1 1
0.805535296776603 0.797062974161799 1 1
0.965609978373181 0.95667860309531 0 0
0.850837088606133 0.843264495710693 1 1
0.7151359372541 0.708180180794784 1 1
0.815327203035541 0.806128176772429 1 1
0.821382059676657 0.812138980474121 1 1
0.78301287861186 0.77482126041555 1 1
0.792457736220214 0.784825966185201 1 1
0.849851828597075 0.841721086120102 1 1
0.771274463012772 0.762910500828277 1 1
0.734759388269253 0.726629088937536 1 1
0.746848465780035 0.738108615226832 1 1
0.82790343998058 0.820319509557387 1 1
0.700130495773167 0.692320438935791 1 1
0.830557753491583 0.822033303743791 1 1
0.834939561754383 0.826858007901904 1 1
0.70503456807963 0.698239308299002 1 1
0.878424566142176 0.870214047008909 1 1
0.755194497191803 0.746349959839331 1 1
0.816108824696007 0.808425178643663 1 1
0.857695560928777 0.849043195270968 1 1
0.966776456084881 0.956427886065109 0 0
0.771940183712125 0.764525502611301 1 1
0.761277549445302 0.753177818028598 1 1
0.824661892732614 0.816776432382229 1 1
0.7646933351922 0.757222791462329 1 1
0.822734748804107 0.814017915406844 1 1
0.922456845915266 0.913510337442157 1 1
0.796432651037984 0.788859407140898 1 1
0.813755114966682 0.805254498930883 1 1
0.84208707934783 0.833614912876713 1 1
0.870574767752952 0.862331230466881 1 1
0.854943641134409 0.846323640457092 1 1
0.819046259547974 0.810197951098641 1 1
0.779306469926415 0.771312555444647 1 1
0.82363872074542 0.815947718999933 1 1
0.726976161049017 0.71947775164432 1 1
0.685842084347425 0.678530885443353 1 1
0.852829452871771 0.844015192107255 1 1
0.871155888445035 0.861633987468808 1 1
0.711822254261836 0.704620413180535 1 1
0.61489989009678 0.608494973294048 0 0
0.804779006033047 0.796593460723442 1 1
0.713464106867766 0.706647554416075 1 1
0.740994191059488 0.734546962635998 1 1
0.774562596787908 0.767608610688067 1 1
0.754656151677466 0.747017725364135 1 1
0.855930319251892 0.846890536434212 1 1
0.853570042766223 0.845036271736765 1 1
0.758427746456823 0.75105159102285 1 1
0.868686591959357 0.860525159508136 1 1
0.830006617271879 0.821957809004118 1 1
0.938360348064949 0.929039842041698 1 1
0.855005733184018 0.846867339701447 1 1
0.840653866523542 0.833130029622674 1 1
0.850875880648382 0.842143717904169 1 1
0.885464740185836 0.876147737763736 1 1
0.799886738121458 0.792187158225361 1 1
0.747797142438812 0.741221290676362 1 1
0.734987869535484 0.727120664536718 1 1
0.739129481720516 0.732222251075329 1 1
0.892800674802681 0.883452305251364 1 1
0.801370054981087 0.79349343170539 1 1
0.864576720453788 0.856112641721593 1 1
0.736867361586978 0.728690549366111 1 1
0.866310755627649 0.857899223820636 1 1
0.640477259244375 0.633903904231746 0 0
0.8764620119896 0.867634835087002 1 1
0.76099912806095 0.752700683268009 1 1
0.844741379636001 0.83571668204533 1 1
0.788182314737259 0.780466983912269 1 1
0.767169748435925 0.759755483476003 1 1
0.880694652710273 0.871576762051822 1 1
0.721827822738541 0.71494650170691 1 1
0.709521055529001 0.702538222745473 1 1
0.74955710339747 0.741394797929695 1 1
0.793372347029341 0.785648794839685 1 1
0.598562745606635 0.592604166529435 0 0
0.677129700294314 0.671241291960838 1 1
0.753753857175749 0.74576036710893 1 1
0.756311336190011 0.749399564880591 1 1
0.811093842080061 0.803290647709092 1 1
0.870233259008787 0.861442064700132 1 1
0.907110379077124 0.897382693754388 1 1
0.784682742500391 0.776747573244657 1 1
0.886940569788832 0.878412637631508 1 1
0.834924867861635 0.827188654483135 1 1
0.804236369059376 0.796828778612217 1 1
0.804610516740545 0.795904506244268 1 1
0.799941435202678 0.791597566682622 1 1
0.805262158824267 0.796165297925988 1 1
0.882279912453608 0.874024865027866 1 1
0.782193972768417 0.774661698095718 1 1
0.744066255351628 0.736961194914943 1 1
0.737182959432135 0.730571858096487 1 1
0.736817516046335 0.730024322479285 1 1
0.790922669189577 0.782766979843447 1 1
0.730955695063247 0.723980009210173 1 1
0.794799527523599 0.787800637498414 1 1
0.684163042765944 0.67774455007044 1 1
0.853456725637504 0.844089634810708 1 1
0.762660555080183 0.755155251246601 1 1
0.87449858402927 0.866392232143074 1 1
0.833685322874917 0.82441744199837 1 1
0.764499226976377 0.7569139241897 1 1
0.848342673912607 0.840460907795756 1 1
0.741658593586125 0.73324374089487 1 1
0.760621683464697 0.753638593267621 1 1
0.854112418215619 0.845636010599871 1 1
0.734161118998973 0.726627656888187 1 1
0.831769380052392 0.823568442507346 1 1
0.689652803999633 0.682626227255397 1 1
0.905020934460525 0.896003685200943 1 1
0.752305749640461 0.745319548154972 1 1
0.833836028497201 0.824772354566639 1 1
0.831362524630897 0.824027489508793 1 1
0.860479940935089 0.852365964390498 1 1
0.732169072704607 0.725038928174984 1 1
0.744863435452194 0.736873557252865 1 1
0.837811862493406 0.829230749381328 1 1
0.756035094509146 0.748409634625143 1 1
0.835494494345005 0.827453316393706 1 1
0.95145843002841 0.941712209493919 1 1
0.83280183166278 0.82477826678799 1 1
0.837767769818954 0.829336351971864 1 1
0.777799810139262 0.769063276774536 1 1
0.807721207100567 0.799567467162102 1 1
0.769025693956387 0.761767422836107 1 1
0.804551476276769 0.795698912694941 1 1
0.872857864970978 0.863724711747729 1 1
0.907580834634472 0.898378558128051 1 1
0.853508561196905 0.844655520185255 1 1
0.825857170118705 0.818074583453657 1 1
0.70670719326352 0.700255251467261 1 1
0.929441325797954 0.920051828424399 1 1
0.828370361170407 0.819481626686877 1 1
0.829396362704602 0.821306975948896 1 1
0.823560628367227 0.815407498194778 1 1
0.797450573653546 0.789886305858771 1 1
0.719015054848464 0.711720955126729 1 1
0.754165258018895 0.745847021385426 1 1
0.723437558668055 0.716938157464607 1 1
0.713571244839829 0.705057482261381 1 1
0.730399077974842 0.722656434362738 1 1
0.739374395722557 0.731819958085656 1 1
0.843852361513148 0.836431213044384 1 1
0.762853921356251 0.756010570941859 1 1
0.8052262284234 0.796914755544228 1 1
0.826797316841484 0.818811632968879 1 1
0.779212836740064 0.771769027635023 1 1
0.810264710263737 0.802259387875772 1 1
0.784485167062048 0.777619492153288 1 1
0.852620788962399 0.844240298896155 1 1
0.788403696607219 0.779922356587569 1 1
0.711170703884434 0.703344261254574 1 1
0.891446811003099 0.882984766938884 1 1
0.704501497536771 0.698230069217791 1 1
0.805519812893012 0.79730971460277 1 1
0.874801173221188 0.866154233305177 1 1
0.819827470806666 0.811082215421059 1 1
0.814129861519237 0.806513659167854 1 1
0.889395706530453 0.879686642573372 1 1
0.808914440466426 0.799432893026397 1 1
0.910659399519207 0.902064820654844 1 1
0.73853557662716 0.730938269514769 1 1
0.752979924810964 0.7450468345009 1 1
0.710711369677067 0.704651283878789 1 1
0.817858269189136 0.809885774872573 1 1
0.521627239824381 0.516083763425815 0 0
0.819837118869738 0.811671536379039 1 1
0.767186791900596 0.759380029557289 1 1
0.762695339535759 0.755903264598114 1 1
0.768764409893904 0.761736959822633 1 1
0.684308675447065 0.677316411469467 1 1
0.63083606814138 0.62462614385496 0 0
0.911034640506276 0.902424084527567 1 1
0.826254858070999 0.817935099761373 1 1
0.809867745351165 0.802052180304659 1 1
0.821993571604735 0.814118331211583 1 1
0.711026399885598 0.703668059071031 1 1
0.871912614730616 0.863671974880452 1 1
0.973935806302942 0.963370611670743 0 0
0.743870024818187 0.737355654896012 1 1
1.0233212578531 1.01359662528861 0 0
0.896265758655198 0.886469722928352 1 1
0.764424189765803 0.756889280472793 1 1
0.855842882486838 0.848522460118489 1 1
0.752583247575649 0.745090533794893 1 1
0.680220039400405 0.672647964803108 1 1
0.7845070103435 0.776311609804698 1 1
0.785201939635418 0.776598218473623 1 1
0.958371966482722 0.94915408219794 1 1
0.78461294611442 0.777317963866145 1 1
0.811064917586882 0.804116473658897 1 1
0.73262537442441 0.725312402297466 1 1
0.711153732640688 0.702851679464293 1 1
0.92632585866591 0.916927769859488 1 1
0.877777123833268 0.869642565010563 1 1
0.738649088383773 0.731308162887232 1 1
0.842114121553956 0.8340348148963 1 1
0.738172016554794 0.730108178271252 1 1
0.927752748731597 0.919370455201995 1 1
0.955414615121755 0.946461828648702 0 0
0.852298060768827 0.844528227238171 1 1
0.770690207038522 0.763306551754152 1 1
0.90442339462667 0.895844038666509 1 1
0.643346106811806 0.63711424991013 0 0
0.741031080316771 0.733225890277072 1 1
0.845468156351674 0.836767708926315 1 1
0.695608217735055 0.688527363706193 1 1
0.853757599036995 0.845951896094386 1 1
0.876418931014428 0.868514567659301 1 1
0.924833684886274 0.91568967338802 1 1
0.792277175353309 0.784942140412835 1 1
0.866818015496158 0.857674093547671 1 1
0.69193882230172 0.68495026637008 1 1
0.886196856901032 0.877871392494895 1 1
0.736023342804483 0.727630651572164 1 1
0.758536544172996 0.751368877921041 1 1
0.783181813411402 0.774603900644666 1 1
0.730741126237926 0.724185089021482 1 1
0.824972889285125 0.817524814041772 1 1
0.805034299635263 0.797241744852946 1 1
0.676505693361599 0.669732689165167 1 1
0.75720931002406 0.750176685642109 1 1
0.837285283761955 0.82933348247857 1 1
0.884876527025618 0.876193453049577 1 1
0.835652025243917 0.827394795923508 1 1
0.896113109210804 0.887000607231988 1 1
0.664282450641398 0.658275389422807 1 0
0.807694129472032 0.800335212346597 1 1
0.56420379641649 0.557977742064967 0 0
0.894361296175748 0.885683437376133 1 1
0.747273404773908 0.740070362938772 1 1
0.755819283821045 0.748471003662964 1 1
0.789203915055916 0.781479287060328 1 1
0.820175812295026 0.812344284128845 1 1
0.868526680502304 0.859216290765576 1 1
0.905730171360727 0.895403870533425 1 1
0.772972809032906 0.765246629276892 1 1
0.804051146775995 0.795935791551084 1 1
0.785094893227483 0.776711174549978 1 1
0.890190944374468 0.880515829580735 1 1
0.853683775264849 0.845673203850258 1 1
0.712113625206045 0.704549255708783 1 1
0.795381444901528 0.787987320447421 1 1
0.850926699220875 0.839949585306929 1 1
0.928483560796403 0.918565763787984 1 1
0.778405381378714 0.77071311410149 1 1
0.79166229575218 0.783896243700505 1 1
0.863714348143543 0.854067729059904 1 1
0.831091908280086 0.822497987465933 1 1
0.690397262585938 0.684310226273313 1 1
0.906179665233715 0.897038924840006 1 1
0.768514682822699 0.760490995242078 1 1
0.820634574035487 0.812508731178905 1 1
0.756162215658899 0.748584254258043 1 1
0.995048062122392 0.985031863881111 0 0
0.804713815412633 0.796457812862235 1 1
0.907180629007271 0.898282350111952 1 1
0.738934176752288 0.732157180201275 1 1
0.773277193424774 0.76559513881269 1 1
0.662804429646791 0.655695050467643 1 1
0.726268546339272 0.718584870210077 1 1
0.73194719804996 0.724486580281916 1 1
0.671746386177979 0.665519201323403 1 1
0.735857200077533 0.729005605362726 1 1
0.859903031957822 0.851466669182955 1 1
0.706197087580915 0.699384436103052 1 1
0.81905233204172 0.810889308928261 1 1
0.76024802107927 0.751137888705954 1 1
0.835656452438746 0.827708936025765 1 1
0.831873195352238 0.82349120716581 1 1
0.927717541575746 0.918000525527134 1 1
0.797510455404388 0.788272890365056 1 1
0.904966970787046 0.895927543681318 1 1
0.781482745814318 0.77348492704273 1 1
0.727399957579636 0.720406291696184 1 1
0.808595476009068 0.80018688633968 1 1
0.964942303829713 0.954933851322105 0 1
0.779849411998784 0.77235494931096 1 1
0.741148069314804 0.733841040446591 1 1
0.945999980893468 0.93629342252453 1 1
0.661716370594268 0.65522821319759 1 1
0.764128904937546 0.757036126431811 1 1
0.817262376573952 0.809946363157636 1 1
0.82246567453001 0.813747692853403 1 1
0.802034602930453 0.794265036041431 1 1
0.876592242591743 0.867750264884864 1 1
0.71187717330278 0.703751392223505 1 1
0.730043835425487 0.723498264893056 1 1
0.886152016513387 0.876894235080649 1 1
0.841744832980981 0.833755718771392 1 1
0.85602337855874 0.847958161023515 1 1
0.607931974681097 0.601167004200709 0 0
0.743288526772438 0.736047046476707 1 1
0.658066526617753 0.651841228411358 1 1
0.775985387269247 0.768443011541076 1 1
0.812544696785838 0.804556533569871 1 1
0.837701557501931 0.829549101583057 1 1
0.874333904895589 0.865797917028845 1 1
0.776389332957992 0.767899084118504 1 1
0.976600740707422 0.966514629055111 1 1
0.837888248846995 0.829388834440249 1 1
0.7652888455847 0.757743668940817 1 1
0.777101296034949 0.76943462297567 1 1
0.9246919881466 0.915814342321198 1 1
0.846955725354014 0.838483489247509 1 1
0.846752891867836 0.83770019925014 1 1
0.710679631571394 0.703383375006428 1 1
0.732462196434896 0.725553785160773 1 1
0.826757535851967 0.818245227774859 1 1
0.749080543094541 0.739959833027154 1 1
0.839309922973485 0.831771792535051 1 1
0.745037923076483 0.737715825751852 1 1
0.735548570669021 0.727407209459437 1 1
0.679708437297808 0.672190459642311 1 1
0.889031804326294 0.880105379821746 1 1
0.781367955533128 0.773441342811704 1 1
0.696703321356187 0.690645969839969 1 1
0.787682513196368 0.77959200889491 1 1
0.968029244280558 0.95879752049128 0 0
0.701828962849229 0.694988842507996 1 1
0.826762401529066 0.817732371080674 1 1
0.712338315421054 0.705362759393301 1 1
0.873605378148463 0.865404271098574 1 1
0.646027368936533 0.639775506986863 1 1
0.717735298709398 0.710037000857979 1 1
0.772030180682706 0.76465557992352 1 1
0.752565780520319 0.74509745372316 1 1
0.701468019557163 0.694995938259134 1 1
0.834586533133468 0.826811672623839 1 1
0.828071112906255 0.819425310037037 1 1
0.889772146684532 0.881012553132574 1 1
0.831445863992937 0.822925507253992 1 1
0.821548051803529 0.812727956597776 1 1
0.813496701410915 0.805134247206239 1 1
0.848656241440595 0.839332441733932 1 1
0.723376701246893 0.716232194567463 1 1
0.804207411147819 0.795875800824124 1 1
0.804898774741039 0.797155068544082 1 1
0.636636848592025 0.630609498203341 0 0
0.924383959947978 0.915023180891147 1 1
0.66614351311121 0.659510881125997 1 1
0.906947686674221 0.897613589803877 1 1
0.868328588802914 0.859105382132256 1 1
0.804309259827253 0.797443664219678 1 1
0.795976543287993 0.788508380017792 1 1
0.753550242735463 0.746931360732735 1 1
0.963017635533537 0.952071444071119 1 1
0.729301735140929 0.721427858032458 1 1
0.818625300486532 0.810259299341298 1 1
0.800568503909859 0.792942469516535 1 1
0.736853729511767 0.729738323939056 1 1
0.743465916183882 0.736138671753141 1 1
0.843934291268267 0.835930239548481 1 1
0.820151632905609 0.812135283180243 1 1
0.753258925201678 0.746010134417122 1 1
0.892732082500741 0.884299183176771 1 1
0.859209888078042 0.850866718660098 1 1
0.790282142305389 0.782675368547177 1 1
0.887372269958779 0.878128016735531 1 1
0.757742960465392 0.749916360858196 1 1
0.909699401388484 0.900891561220466 1 1
1.04648408616315 1.03507652057278 0 0
0.832227026090347 0.823903050937387 1 1
0.732923623600277 0.725379546457955 1 1
0.810483467906046 0.802247739364157 1 1
0.880743772007815 0.872983251712964 1 1
0.838510097092175 0.829980831401098 1 1
0.687191565837006 0.679798373003853 1 1
0.800743711048488 0.792865432479007 1 1
0.702284835609116 0.695263724919255 1 1
0.875052540804517 0.86710630948314 1 1
0.736933362987172 0.728970857942456 1 1
0.843442526980568 0.835254348690297 1 1
0.7774301172416 0.769229172512733 1 1
0.834078322909395 0.824655344897495 1 1
0.715773365298028 0.708415010586818 1 1
0.760239206065376 0.752714136301028 1 1
0.962532778250575 0.952854926404022 0 0
0.901828780204209 0.893243258814852 1 1
0.747632069750709 0.7408897324645 1 1
0.788292783424684 0.779954782833381 1 1
0.717744067466038 0.710914326041081 1 1
0.855099152848129 0.847712754417954 1 1
0.859181774637965 0.850181349440015 1 1
0.836905707388764 0.82841780369785 1 1
0.842716837401586 0.834410966849272 1 1
0.825270206630407 0.817379035633128 1 1
0.750268601876476 0.742916269349346 1 1
0.654164464886574 0.648000279448778 0 0
0.719437539578263 0.712327327650878 1 1
0.765089535932856 0.756551683995432 1 1
0.803939652257609 0.795915501088608 1 1
0.884059504236676 0.874349774875836 1 1
0.756686094380296 0.749334530279245 1 1
0.827696085692287 0.819659525357365 1 1
0.731561911114173 0.72338224977057 1 1
0.809626218327529 0.801427634202377 1 1
0.734653535387515 0.727305871347742 1 1
0.840743647442414 0.831860759060185 1 1
0.789377466280657 0.78137269988022 1 1
0.931033621855197 0.921203750753846 1 1
0.596151385399219 0.590231492459598 0 0
0.740017622711349 0.732941851938834 1 1
0.814934040156974 0.806808597871069 1 1
0.922840438625639 0.91285479795204 1 1
0.740990931777882 0.732708878887112 1 1
0.718514174947577 0.711576798805788 1 1
0.774569362061149 0.767106535773481 1 1
0.729420563636286 0.721044049388421 1 1
0.830866304131892 0.822219613010301 1 1
0.753551578129231 0.746367175919376 1 1
0.737626026802164 0.730902484219275 1 1
0.838826569975651 0.829239768378283 1 1
0.763547404813474 0.756056842839017 1 1
0.823305993197825 0.814861933765607 1 1
0.802231803234847 0.795280683784282 1 1
0.677646866069418 0.671079673800797 1 1
0.673316508537968 0.666647765227059 1 1
0.846768153439085 0.837795871197053 1 1
0.960172967944051 0.950852837655113 0 0
0.722745960545721 0.71475748075729 1 1
0.825437798756548 0.817412685969529 1 1
0.804748574204225 0.796466254174403 1 1
0.778510163934573 0.770297998087975 1 1
0.791843592607601 0.783732543677871 1 1
0.800428738257371 0.791795458162016 1 1
0.754377930828477 0.745789969888481 1 1
0.82097156365851 0.813313080495931 1 1
0.834340047181781 0.826121713216316 1 1
0.804946041255435 0.795596128384033 1 1
0.65867780927146 0.652036215271826 1 1
0.756419600219822 0.749067543017649 1 1
0.787643542630003 0.778763579511258 1 1
0.706401016099367 0.699496218682716 1 1
0.792196043458207 0.784532397437684 1 1
0.686595045799003 0.680202712220432 1 1
0.748049505594838 0.739594167913459 1 1
0.746151741954304 0.739588346802989 1 1
0.745495659468413 0.73824492371328 1 1
0.726092497632795 0.719536309540052 1 1
0.81070515269927 0.803536077731022 1 1
0.799972629923438 0.792352285337558 1 1
0.776208046622419 0.767908777464845 1 1
0.811642946708975 0.803529136513799 1 1
0.929515011828693 0.919068330384726 1 1
0.746523110820037 0.739468311848669 1 1
0.940470998763024 0.930013381351642 1 1
0.744813357084965 0.73731972703294 1 1
0.924484033922929 0.914599956011169 1 1
0.74811880417018 0.740630759486851 1 1
0.762372943914562 0.753930748727264 1 1
0.880181488905772 0.871050508348701 1 1
0.887466042950823 0.878546250825448 1 1
0.873056177556688 0.8641244543434 1 1
0.789518988769326 0.781958958267718 1 1
0.809108271302544 0.801368618308922 1 1
0.708311673083252 0.700987651885304 1 1
0.761341046779385 0.753855769184842 1 1
0.813071728465428 0.805582483272825 1 1
0.751827281086374 0.744474333544866 1 1
0.772154761665918 0.763746404320351 1 1
0.664590967836012 0.657830532574376 1 1
1.04119041304652 1.02932000829129 0 0
0.845326033836259 0.836349685950755 1 1
0.865662487917602 0.857058015273528 1 1
0.784333558960881 0.776132898260731 1 1
0.561220260998932 0.555919116681039 0 0
0.95178175537617 0.941734122377445 1 1
0.775503144338467 0.768144434119303 1 1
0.740806504743493 0.732954777174474 1 1
0.75992479392046 0.752145973923326 1 1
0.762744921625392 0.753301041591292 1 1
0.828923425848274 0.820306257652362 1 1
0.959715460346672 0.949450072018929 0 1
0.71867799411866 0.711193246101256 1 1
0.701725163914571 0.694496569150302 1 1
0.871013078860072 0.862146588907614 1 1
0.886176425036518 0.877246924806165 1 1
0.752441581033771 0.744766988286082 1 1
0.895204966071427 0.885559474742415 1 1
0.791461057125131 0.783777118197447 1 1
0.565455200933946 0.55962778000577 0 0
0.77489619382072 0.766882964405609 1 1
0.772678544135087 0.765342394298164 1 1
0.724972262019849 0.717727172468077 1 1
0.877736937409056 0.868373675905628 1 1
0.832407844199172 0.824428525436472 1 1
0.844128359629849 0.835486365964038 1 1
0.788566979891524 0.781104534528022 1 1
0.810410238699427 0.802924690836447 1 1
0.69261990781245 0.685696699648552 1 1
0.897379570028364 0.888233226360421 1 1
0.700695330934401 0.693799719530234 1 1
0.848197588593662 0.83966249908389 1 1
0.826353090581779 0.818152134255402 1 1
1.00992807848242 1.00076639414949 0 0
0.775173932477969 0.767657645466335 1 1
0.794544779571411 0.786760567563494 1 1
0.852975999725351 0.843596348570473 1 1
0.677826584133409 0.6708491675004 1 1
0.865312402033334 0.857411223863157 1 1
0.775571910807179 0.768115408690088 1 1
0.808124951879417 0.799830576183237 1 1
0.548090764743602 0.542338409984133 0 0
0.725173395014494 0.718071895866958 1 1
0.717073614380853 0.710308809236478 1 1
0.740470023277939 0.732289537041211 1 1
0.707971285690154 0.70084360988632 1 1
0.675273169895821 0.668806865692994 1 1
0.817990124640085 0.809402590114198 1 1
0.656113435256236 0.649711432938261 1 1
0.720214322521384 0.71265465609152 1 1
0.886952643291239 0.8757688351313 1 1
0.738642856325685 0.732060898062825 1 1
0.728687302710086 0.721581954879369 1 1
0.850272588124517 0.841665822650889 1 1
0.779819334893703 0.771018206715317 1 1
0.858609573743015 0.849844085708688 1 1
0.826823138000907 0.817834168158421 1 1
0.798950261964068 0.791557108717214 1 1
0.880588489382306 0.871509676062958 1 1
0.879085176438401 0.870403866077192 1 1
0.848911641721616 0.840436404178913 1 1
0.72984827874844 0.722613582679755 1 1
0.765157056946447 0.757811914803936 1 1
0.709057580180881 0.701340021041604 1 1
0.84869038609384 0.840047959653005 1 1
0.788756710075799 0.781103951677749 1 1
0.797543163422209 0.789818084050717 1 1
0.770963305865827 0.763448973053461 1 1
0.836670022795495 0.827684732938412 1 1
0.693472190897093 0.686053744572142 1 1
0.896847914861761 0.887946469300548 1 1
0.823447069231417 0.814901679162471 1 1
0.737172379895329 0.728365210587865 1 1
0.829128603241804 0.820986513919812 1 1
1.04912798432724 1.0388620934819 0 0
0.76331467224833 0.756278886993612 1 1
0.778980904195055 0.770597698943477 1 1
0.974499275358673 0.963814285105984 1 1
0.820931791074768 0.813018700370931 1 1
0.855514790348522 0.846565676458915 1 1
0.874814297476688 0.866325157189003 1 1
0.865794401582584 0.856631586255153 1 1
0.759527452040605 0.752745257323308 1 1
0.860819491231583 0.85189110084724 1 1
0.767221961792607 0.758986517313743 1 1
0.726735540359986 0.719954795412755 1 1
0.831671069192078 0.822938551396062 1 1
0.720299573479422 0.7124424511429 1 1
0.812352953620298 0.805051468765619 1 1
0.729625143677608 0.723036072817441 1 1
0.853902228360532 0.845385817441191 1 1
0.579808109174419 0.574291649006986 0 0
0.774200149672802 0.765567112059796 1 1
0.878336043298564 0.869804939077188 1 1
0.832591752534966 0.824523825373153 1 1
0.785681224477568 0.777598370402348 1 1
0.736433742035666 0.729427693922864 1 1
0.749791793770955 0.741927930196141 1 1
0.86201527536431 0.853506163302102 1 1
0.785064237717345 0.777925933234742 1 1
0.927194645709163 0.918385867387043 1 1
0.903375560577669 0.893952598188766 1 1
0.820486923869467 0.812447088192404 1 1
0.717100233481967 0.710177279875035 1 1
0.829908223866729 0.820466475730873 1 1
0.791507965413158 0.784176616367894 1 1
0.898460717709084 0.889161418615168 1 1
0.775672872252918 0.767958907726663 1 1
0.943513927642948 0.933980400799847 1 1
0.738566559582443 0.730516510613441 1 1
0.897700811023271 0.889098478830984 1 1
0.99625867151663 0.984737102181835 1 1
0.846817053138661 0.838244837675049 1 1
0.852920586597265 0.843835355622639 1 1
0.765947038023485 0.758378826303481 1 1
0.973301679926031 0.964355839746193 1 1
0.786969178530965 0.778218354676008 1 1
0.754077379206703 0.746657248653823 1 1
0.978360814792571 0.968770475851364 1 1
0.907926312493823 0.898541327540076 1 1
0.841796901032923 0.83328970447821 1 1
0.853358036145473 0.844917102478395 1 1
0.796151578857277 0.787692442485949 1 1
0.806382003971354 0.799179071328513 1 1
0.804745760848977 0.796569712876862 1 1
0.743342349615411 0.735931314506176 1 1
0.760447613179732 0.753128769989268 1 1
0.765493287883153 0.758051707172003 1 1
0.867662875338505 0.858713076035659 1 1
0.858643031339803 0.85019736507891 1 1
0.750415216644138 0.743247332406198 1 1
0.741119431013749 0.734207733643 1 1
0.868244747264706 0.859466125498723 1 1
0.795618712939497 0.786890235342298 1 1
0.92222092963626 0.914071765110943 1 1
0.859912059916884 0.850841368737048 1 1
0.825302888353075 0.818132333011207 1 1
0.689013680978646 0.68221352901664 1 1
0.823931445511755 0.814820061930129 1 1
0.748237059421759 0.741130956691637 1 1
0.824506078773389 0.816687354181009 1 1
0.743977117040185 0.73711898930293 1 1
0.658934997472654 0.651580610923673 1 1
0.844985300573123 0.834420841612747 1 1
0.651673504243887 0.644368847148554 1 1
0.817967580245878 0.809786443326075 1 1
0.859906953096421 0.851207458244401 1 1
0.855839002990799 0.846902165032435 1 1
0.863512294005242 0.854854277621874 1 1
0.660767206969871 0.653839271949299 1 1
0.858421281311345 0.849638796136301 1 1
0.61529080432991 0.60958647375124 0 0
0.714362227548128 0.70742134064976 1 1
0.807922709662392 0.799120253844126 1 1
0.686924397972266 0.678475361109172 1 1
0.763643860842535 0.756413226388075 1 1
0.737413569610641 0.731156656137503 1 1
0.756644685908515 0.749251656091295 1 1
0.926545063339577 0.917337155137699 1 1
0.842141171419788 0.833184722980249 1 1
0.811200660878282 0.803016195101658 1 1
0.654653445824413 0.648473248482183 0 0
0.73208375697994 0.725256288748779 1 1
0.719834777069005 0.713314966014576 1 1
0.822163827463735 0.814332775692458 1 1
0.807934772005199 0.800768455815317 1 1
0.722654207349209 0.715656358438027 1 1
0.773291361182508 0.766164036173823 1 1
0.774978820240142 0.767454667513887 1 1
0.789571011706689 0.780675320863305 1 1
0.836049684434585 0.828285410399072 1 1
0.759103729013879 0.751168075991445 1 1
0.739235937536013 0.732108112844589 1 1
0.792068473866077 0.785123363020724 1 1
0.761154239148777 0.753854650320037 1 1
0.846991329559846 0.837097468834346 1 1
0.668736113060473 0.662129485327482 1 1
0.702240602337766 0.695598181823937 1 1
0.739503992878257 0.732276207008567 1 1
0.73750015494197 0.730369544891252 1 1
0.768283545164574 0.760578014256118 1 1
0.769759131455289 0.762653012126039 1 1
0.793629206833086 0.785664905631169 1 1
0.727266848505172 0.720056021378937 1 1
0.859011542350579 0.850585897097509 1 1
0.769124615241717 0.761099433989133 1 1
0.848934101743534 0.838943956622835 1 1
0.864785101574672 0.856316774896183 1 1
0.854706968056882 0.845616621221708 1 1
0.836536007790119 0.828205420937065 1 1
0.820150559432833 0.813077168288594 1 1
0.727720079864401 0.720666704312227 1 1
0.890387454641327 0.881245654365444 1 1
0.794444133790337 0.786514821707017 1 1
0.754810723476078 0.746155677206753 1 1
0.78203689090126 0.774176099730466 1 1
0.678652811099317 0.671915283401708 1 1
0.864313863229379 0.855318073772553 1 1
0.782595634407807 0.775341781426953 1 1
0.859548305833083 0.851701472976873 1 1
0.774804763231182 0.767453121988321 1 1
0.797108952772168 0.788946031648194 1 1
0.679899054390644 0.672570320503445 1 1
0.855197068863016 0.845872706836699 1 1
0.788989362014261 0.781224956939644 1 1
0.756547598235718 0.749174831470854 1 1
0.728421937520543 0.72130595559701 1 1
0.72645177532209 0.718692522816619 1 1
0.737694779867001 0.729868213677334 1 1
0.909888685907193 0.901008168631429 1 1
0.771428791388584 0.763568784262148 1 1
0.744741055467211 0.736686481775875 1 1
0.670025759212175 0.661759743271374 1 1
0.810871303668094 0.802960031080773 1 1
0.690291409156844 0.68330631599077 1 1
0.802840121610072 0.794609487231058 1 1
0.953687819813576 0.943288445477698 1 1
0.772721150579339 0.76446071112087 1 1
0.860615420408383 0.851614629778671 1 1
0.775538892857226 0.767772611268376 1 1
0.902660482399657 0.893863712417449 1 1
0.917683937117798 0.908490340769228 1 1
0.751862847771107 0.744619249349105 1 1
0.712061883905453 0.704696774288889 1 1
0.921877443892137 0.912749462352129 1 1
0.729151300250432 0.722143154429544 1 1
0.814767556294906 0.806585530588961 1 1
0.73912721891451 0.731492363323847 1 1
0.863205840068496 0.852171632052886 1 1
0.81527722248257 0.807120696659239 1 1
0.703571903734473 0.696550700662982 1 1
0.728559887284036 0.721081230696016 1 1
0.767784518934545 0.760593663931992 1 1
0.830148285010361 0.822365777324162 1 1
0.679966445776181 0.673128918537528 1 1
0.764176527051936 0.756968001044866 1 1
0.789490696614726 0.781322808028961 1 1
0.708932833807279 0.70219921946102 1 1
0.7559941556918 0.747740837068827 1 1
0.97884194956519 0.967368094959308 0 0
0.712073779502085 0.704776154767502 1 1
0.866748443189777 0.858324187136476 1 1
0.828324270393879 0.820336637320229 1 1
0.90238154585062 0.892534944607715 1 1
0.903630164894955 0.894103507832392 1 1
0.741681816253989 0.735293929085911 1 1
0.89411710917606 0.882460888776649 1 1
0.742019811472465 0.734735002634059 1 1
0.685896905857058 0.680003735690959 1 1
0.861139927314595 0.852804775603282 1 1
0.637930537327399 0.631690688618781 0 0
0.786800081624559 0.779335046171918 1 1
0.620481580722225 0.615022082831203 0 0
0.869157753642306 0.860451324889032 1 1
0.870180674287218 0.861767385294367 1 1
0.790840917129178 0.782867164367216 1 1
0.732852373934682 0.725739012412439 1 1
0.719516181892295 0.712421509565361 1 1
0.782896932010333 0.775118973915501 1 1
0.771312380268773 0.763238211845622 1 1
0.971974402855372 0.962228576718035 0 0
0.747029316451427 0.739338565103924 1 1
0.979457552943696 0.967669503535289 1 1
0.823038879187683 0.814879938291809 1 1
0.790528743436533 0.782966187011606 1 1
0.848875951625862 0.840047385835589 1 1
0.698308063111363 0.691209119655668 1 1
0.67495073766783 0.667938424472037 1 1
0.625157392636022 0.619808031040369 0 0
0.73511416178975 0.72707582479074 1 1
0.898899436805935 0.889872811755922 1 1
0.813028860367867 0.803244973394846 1 1
0.885235676371971 0.875441183789965 1 1
0.776337082124745 0.768294702610563 1 1
0.82763244165233 0.819243288220477 1 1
0.739655062514096 0.730435819854669 1 1
0.725089418401031 0.717519034811431 1 1
0.922443488522394 0.913520474319476 1 1
0.848159316934996 0.839815793002811 1 1
0.803866207057356 0.796167159493343 1 1
0.656475147361051 0.650251834151355 0 0
0.952718467909233 0.942147158730592 1 1
0.850921126118186 0.841682625412981 1 1
0.807120063960962 0.798144579058669 1 1
0.69489645430006 0.688301743739301 1 1
0.790788792991141 0.782167975064087 1 1
0.697970045791077 0.691220163365135 1 1
0.888236249431081 0.880501913707223 1 1
0.761888493502414 0.753820608580492 1 1
0.792890805247304 0.784709772219647 1 1
0.900202823315449 0.891048474101864 1 1
0.767409385088513 0.759607013239343 1 1
0.77063556140373 0.762718849056969 1 1
0.774999929584332 0.766128281379323 1 1
0.763319961544867 0.756035994237461 1 1
0.832000448935929 0.824017850236803 1 1
0.78862341483088 0.780764668502821 1 1
0.784568785494067 0.777712868009737 1 1
0.760627758544581 0.753461859067499 1 1
0.868940521267326 0.860289039465384 1 1
0.782444665257672 0.773786827410916 1 1
0.669804924489092 0.662855664327968 1 1
0.669097358990087 0.661618037236629 1 1
0.884336584896765 0.875518628418646 1 1
0.75801528407708 0.75071555396204 1 1
0.812593145350538 0.805014319129974 1 1
0.797808698638626 0.789881030077472 1 1
0.751805319340876 0.744057771084507 1 1
0.84279246380696 0.834569095696085 1 1
0.945633013226082 0.937011028321344 1 1
0.735067235458933 0.727105873265099 1 1
0.789902916290338 0.781255870810346 1 1
0.815212131949229 0.807726176198726 1 1
0.681075719264827 0.6736035887492 1 1
0.823552887855787 0.815553850899145 1 1
0.836796459562268 0.828666391292645 1 1
0.853711252512518 0.844555690183216 1 1
0.66326759803687 0.656384118670686 1 1
0.802123291202862 0.794456590969277 1 1
0.81592358151914 0.808615959334601 1 1
0.783437326213288 0.776271407642746 1 1
0.662481628819567 0.655797402908524 1 1
0.757513909340104 0.750302503837946 1 1
0.859701880027504 0.851695804146105 1 1
0.851446870665751 0.84207021859533 1 1
0.781124485310609 0.772302422076465 1 1
0.812201899441671 0.803985532850954 1 1
0.773456746007269 0.765712434710627 1 1
0.717886160490266 0.710538136596073 1 1
0.808740378474811 0.801372634877876 1 1
0.821386391673989 0.812641118754753 1 1
0.786920981426352 0.778094495869574 1 1
0.711003908081102 0.703646973775293 1 1
0.778753474935681 0.77121886595497 1 1
0.712541153876731 0.705708922875632 1 1
0.934398681776298 0.924003992942987 1 1
0.886795931776696 0.877519845547668 1 1
0.795562258840465 0.788069655931029 1 1
0.750473068633813 0.742972889476847 1 1
0.78047020407048 0.77242050208646 1 1
0.901472145777569 0.893042793028617 1 1
0.960297216487037 0.951092918690407 1 1
0.919853151980464 0.910694462417147 1 1
0.80245838294071 0.795414351281054 1 1
0.711736738122312 0.704018030257942 1 1
0.787902134974408 0.779710623410318 1 1
0.812865170231833 0.80517011471721 1 1
0.756045417622789 0.748063918631453 1 1
0.872669356724482 0.863636600962109 1 1
0.805422260043803 0.796873493990286 1 1
0.727632210861973 0.721168163575043 1 1
0.756658237923738 0.747760502649399 1 1
0.676048435638839 0.669182659204326 1 1
0.661512489147335 0.655483240629895 1 1
0.7774478834124 0.770036737668845 1 1
0.960327270799771 0.950888852387841 1 1
0.791356235359771 0.783119732469431 1 1
0.869693046615823 0.861110572731245 1 1
0.879825120739646 0.869938801956322 1 1
0.883309098199743 0.87429052835631 1 1
0.818211238875338 0.809503399953304 1 1
0.836260930684506 0.82708704245887 1 1
0.728357316326673 0.721065934942381 1 1
0.808152456282126 0.800258923257984 1 1
0.958359306802685 0.949424018091923 0 0
0.658202071816454 0.651930633114688 1 1
0.820311851204858 0.812700747570073 1 1
0.941387020147607 0.931857772929099 1 1
0.783331191659537 0.774905968965548 1 1
0.798778432142638 0.791789049561528 1 1
0.734319589600405 0.727047027532742 1 1
0.770136278265813 0.762042937611139 1 1
0.783133076208575 0.775097270692267 1 1
0.701205906690691 0.694318224608681 1 1
0.76630108975285 0.758918129536638 1 1
0.744227824118834 0.736927282888124 1 1
0.876975969840961 0.868565849573106 1 1
0.816505854604721 0.809008688318369 1 1
0.843317251388834 0.835407210443792 1 1
0.863409977192944 0.855021751545427 1 1
0.849815629875704 0.840912052162467 1 1
0.702434379699669 0.695409632586771 1 1
0.899405821638637 0.890821002523462 1 1
0.694770477403583 0.687990485123143 1 1
0.73417846661171 0.726997899034752 1 1
0.776447233037929 0.768546053559543 1 1
0.744685524775274 0.737898262856562 1 1
0.847782361156641 0.839701386174025 1 1
0.832078868857935 0.824769203857587 1 1
0.707374490246595 0.700281262305356 1 1
0.89089718537056 0.88147830008401 1 1
0.68168058884363 0.675597284863516 1 1
0.866713869304207 0.85728701212252 1 1
0.792374994041271 0.784006786061887 1 1
0.828285740260593 0.819422186666422 1 1
0.850140431015317 0.841418939439038 1 1
0.839052729523189 0.830913152672705 1 1
0.832013433484706 0.823367588960995 1 1
0.662104086265402 0.655548434776547 1 1
0.885446000345161 0.877017725728752 1 1
0.693676228634547 0.68643356355153 1 1
0.759421833985711 0.751391545197633 1 1
0.869163364999022 0.859873050659974 1 1
0.749315289386917 0.741617510385669 1 1
0.750229238247976 0.7430956950645 1 1
0.863683541477201 0.855034515581117 1 1
0.933939621604463 0.925149573080678 1 1
0.798243146949695 0.790941395898858 1 1
0.918086108054765 0.909073424324588 1 1
0.793715968783192 0.785313171031427 1 1
0.766068108806612 0.757812472721317 1 1
0.900615632898729 0.88927115633298 1 1
0.742440336909638 0.735177317291301 1 1
0.722094271108201 0.715474649544124 1 1
0.801859218919865 0.79465826691907 1 1
0.796029624145718 0.786796946782535 1 1
0.733119363419437 0.72496528750276 1 1
0.743233710454099 0.735710208279588 1 1
0.767925310350224 0.760399511744127 1 1
0.84316708417922 0.834693559994926 1 1
0.658558227013009 0.651294534459001 1 1
0.724666064914771 0.717865794659378 1 1
0.844444919183464 0.836231997370407 1 1
0.713752250856872 0.706901795429582 1 1
0.775355430192576 0.767372248847613 1 1
0.785530144925837 0.778141993602321 1 1
0.863399792026407 0.854833196522506 1 1
0.82988126383355 0.821377958582659 1 1
0.84458520944454 0.83694824377283 1 1
0.776193382665935 0.767929951626136 1 1
0.814265564880849 0.805905087640458 1 1
0.834737458826166 0.825589397487962 1 1
0.767709398649433 0.76029461138689 1 1
0.722402486295831 0.71477966754622 1 1
0.851936806107861 0.844043046954868 1 1
0.763685844762664 0.754924741298701 1 1
0.721959659208782 0.715396275985332 1 1
0.903181997650173 0.893881853491053 1 1
0.671293608162438 0.6649752695693 1 1
0.790397545612969 0.782551205725915 1 1
0.818428861683868 0.809977026249454 1 1
0.83830267404839 0.829472346552373 1 1
0.768915985049271 0.760798232040994 1 1
0.74625051624212 0.738281820853164 1 1
0.845650302418137 0.836625089595288 1 1
0.77184746229074 0.763946061633485 1 1
0.900953319906168 0.891328141002116 1 1
0.773531088323267 0.766061674683478 1 1
0.93397798333637 0.923378974726977 1 1
0.770941845168965 0.762551501132927 1 1
0.714977103553288 0.70806585024644 1 1
0.913012169235846 0.903127264799926 1 1
0.714351341360415 0.707563046617014 1 1
0.807487205302979 0.79866930521288 1 1
0.781232151736391 0.773609285293581 1 1
0.792017165588632 0.784436275443118 1 1
0.862122261682212 0.853055571045624 1 1
0.755272699436095 0.748451734333678 1 1
0.851868058406803 0.843693511240566 1 1
0.832584884450269 0.823706265861578 1 1
0.732388796271436 0.724746443465183 1 1
0.71025769960511 0.703189838518727 1 1
0.900638030748901 0.892181960643773 1 1
0.85900871133167 0.851404069591223 1 1
0.840687461331404 0.832493206201545 1 1
0.621377862758817 0.615318429708079 1 1
0.816310229023891 0.809048672358092 1 1
0.793565314370687 0.785686572755103 1 1
0.729150458973797 0.722306038547345 1 1
0.783157669664583 0.775735755079673 1 1
0.76758522974777 0.759696627602201 1 1
0.798337601975548 0.789380182313756 1 1
0.835966250660688 0.827057052025172 1 1
0.790463221131561 0.782907815956647 1 1
0.735310438388881 0.72814630965297 1 1
0.81917876684139 0.810572051127788 1 1
0.789462708751042 0.780622529589873 1 1
0.783751406407193 0.776079626218307 1 1
0.827217487224306 0.817343495815955 1 1
0.713701352580807 0.706873354361934 1 1
0.744047082019119 0.736017587511426 1 1
0.880303007869227 0.871535269363647 1 1
0.813418399055691 0.805452449002295 1 1
0.610813435346108 0.604680208051756 1 1
0.697043082126401 0.690143457582141 1 1
0.823306710933384 0.814281269263313 1 1
0.823543877810831 0.814276890986033 1 1
0.762207723814273 0.755563366214161 1 1
0.745915100465122 0.738612660402221 1 1
0.932117308256442 0.923406361656875 1 1
0.843335561820363 0.833581755901448 1 1
0.84906193149066 0.840002435196329 1 1
0.798356682817006 0.790743627044469 1 1
0.916616348446338 0.907189179756015 1 1
0.700387607835618 0.693418790927625 1 1
0.754113916392912 0.746848383345355 1 1
0.790377889868913 0.782146251069478 1 1
0.906625211614699 0.896233153372949 1 1
0.678728291380085 0.671456777543344 1 1
0.862240144751102 0.853268995905548 1 1
0.82555544074606 0.816478820293151 1 1
0.736589922512106 0.729817972212675 1 1
0.907968373754003 0.898140132822231 1 1
0.719032203439794 0.711516325067084 1 1
0.855586121160258 0.846361173229539 1 1
0.893853701688312 0.885447455019196 1 1
0.812105445113124 0.804488730581935 1 1
0.66342243212458 0.656584394724288 1 1
0.833862284398241 0.826041177369485 1 1
0.841365793246009 0.832590180698265 1 1
0.781120824622155 0.773473850656019 1 1
0.716619292750078 0.709173383543755 1 1
0.893589197200531 0.883950977675695 1 1
0.765062842116368 0.756248204188519 1 1
0.818466823159107 0.810458116486241 1 1
0.76122729182249 0.752705881814304 1 1
0.766562029218688 0.758807873982932 1 1
0.71909031231709 0.711310565636219 1 1
0.812547333139189 0.803858185251641 1 1
0.798175339960202 0.790462747432712 1 1
0.892223052988812 0.883062616227727 1 1
0.666856842830713 0.659692725478095 1 1
0.936729549085397 0.927371112040486 1 1
0.838656976618073 0.829234347938956 1 1
0.752955945185005 0.745706714319377 1 1
0.88072733080025 0.870595402811952 1 1
0.921028252178671 0.911933108607571 1 1
0.757534374096856 0.749600139889836 1 1
0.984021912485695 0.974707813135269 0 0
1.03055319731287 1.02053249637977 0 0
0.758461650177075 0.751152384782033 1 1
0.709023657248388 0.701986336369662 1 1
0.831730880942367 0.823742250555606 1 1
0.86187247772709 0.853934718703644 1 1
0.646352781583894 0.639919739438304 0 0
0.850930396492237 0.842223397461272 1 1
0.830537925429894 0.820932288834706 1 1
0.745125332694573 0.737818965166128 1 1
0.885988427455935 0.876382534863835 1 1
0.755786132184931 0.748612059861299 1 1
0.935118901475505 0.924057212666269 1 1
0.799954141005487 0.791361811873368 1 1
0.873939114181153 0.86442996426915 1 1
0.932188295972736 0.922237133077462 1 1
0.564570781726435 0.55856214423085 0 0
0.769375799727607 0.759908499948811 1 1
0.851693700495247 0.843021434737316 1 1
0.831878528288592 0.823601493965335 1 1
0.693461315410872 0.686158213222856 1 1
0.760855583485412 0.754146623544224 1 1
0.675455166221743 0.668738401380385 1 1
0.753919183430151 0.747108266947745 1 1
0.908242405787582 0.89901902140084 1 1
0.863362256291666 0.85426122102503 1 1
0.803301183886203 0.794999793612141 1 1
0.714581170478733 0.707638483218071 1 1
0.854920351239229 0.846233356002604 1 1
0.829336789613912 0.821530110751071 1 1
0.916598600243371 0.90759527408403 1 1
0.810217985161695 0.802230655122834 1 1
0.926748428133776 0.917500112706035 1 1
0.88716891150875 0.878065262006433 1 1
0.63315157330761 0.625556463200278 1 1
0.892944612313519 0.884063475588436 1 1
0.811203745581704 0.802281465673145 1 1
0.812158232725636 0.803374954195264 1 1
0.77355519516584 0.76642651184917 1 1
0.740326857789922 0.731712230733485 1 1
0.713388193014039 0.70638090674835 1 1
0.761194650175655 0.753763721009522 1 1
0.820333837434364 0.812610626423938 1 1
0.694573997639567 0.687022847947651 1 1
0.847610900813197 0.838751340120922 1 1
0.811051182205504 0.802088156020962 1 1
0.863564679926475 0.854848990408259 1 1
0.64127234416386 0.634520371283347 0 0
0.824159263539616 0.816288887032908 1 1
0.886590584477975 0.877833886873533 1 1
0.89068059539409 0.880278480697449 1 1
0.857492426765986 0.848823027698685 1 1
0.629141148509085 0.622597115147514 0 0
0.693673800977074 0.68687990852684 1 1
0.769726990224092 0.762633858200589 1 1
0.817124228508042 0.808763328749576 1 1
0.786928509299 0.778461593695415 1 1
0.72760464925139 0.719541826222976 1 1
0.817424902451356 0.80845631929389 1 1
0.746410229672128 0.739488608303506 1 1
0.685556315735542 0.677965936429418 1 1
0.843683902051353 0.834899840463154 1 1
0.948234084353238 0.93938113712186 0 1
0.771119368597262 0.763085816932678 1 1
0.830371876118904 0.822088265944168 1 1
0.835856028920149 0.826237545704347 1 1
0.890152151977054 0.881579075562207 1 1
0.80876486740565 0.80057902729428 1 1
0.724830790542234 0.717385778078831 1 1
0.792073756093821 0.78450584076505 1 1
0.767826022573921 0.761324365619837 1 1
0.877413777773577 0.869692336015987 1 1
0.846791961563168 0.838415866949357 1 1
0.79359111400839 0.786216354962193 1 1
0.756201239417504 0.749385497673211 1 1
0.799375023183791 0.791030071576697 1 1
0.805433328584498 0.797650900174853 1 1
0.738067889721834 0.731705641470789 1 1
0.911389480872716 0.901521700052676 1 1
0.956237610051805 0.946195353031342 0 1
0.835449014532801 0.826100555904919 1 1
0.900027887850248 0.891254511900025 1 1
0.706375347001672 0.699491390559515 1 1
0.920762468458416 0.9105259766678 1 1
0.782534818735509 0.774360200895824 1 1
0.863540452820426 0.854148968205519 1 1
0.873079634522536 0.864329523619749 1 1
0.825648284892337 0.817144670501569 1 1
0.940237033489173 0.931263985909125 1 1
0.869608908422119 0.860817901113311 1 1
0.763944639474021 0.756418691309471 1 1
0.731914261366178 0.724343771808125 1 1
0.824107320264526 0.816057011573222 1 1
0.811363007085112 0.803130487161139 1 1
0.792921726298736 0.784799194234234 1 1
0.857636462466289 0.848914578099436 1 1
0.718871576430017 0.712404007437401 1 1
0.630812783799998 0.624980027944861 0 0
0.87681340286863 0.868253233822238 1 1
0.816434382323815 0.80744267529276 1 1
0.819389645093061 0.810849230766304 1 1
0.814012189421794 0.805065488814598 1 1
0.802832142185926 0.793936584304821 1 1
0.741081293159189 0.733627965969382 1 1
0.724712542034533 0.717015728237393 1 1
0.782081031275023 0.774731432104053 1 1
0.757108835638325 0.749802317258561 1 1
0.746629325669833 0.738228258049512 1 1
0.699118864338678 0.69177767064368 1 1
0.821425367490983 0.812308905403382 1 1
0.87281707234105 0.865163289746394 1 1
0.830946721869219 0.823688454619969 1 1
0.729542989014079 0.721960905356442 1 1
0.770340465181421 0.762961322817248 1 1
0.772963924192447 0.76542848772654 1 1
0.814119924762267 0.805993092152348 1 1
0.74187975857934 0.733408189857651 1 1
0.794520472095245 0.786530087091785 1 1
0.796523484245965 0.789338017567038 1 1
0.78981578631357 0.781984188638054 1 1
0.758293659648653 0.750210907932177 1 1
0.740279892191997 0.732984441092884 1 1
0.663136803761031 0.65564447943805 1 1
0.845420865440007 0.837100878394274 1 1
0.78606464094469 0.778515761351925 1 1
0.761386454624406 0.754308746429954 1 1
0.830081454427489 0.821840305167774 1 1
0.759306325221381 0.751626217005385 1 1
0.789388731964457 0.781248430685137 1 1
0.751717747791423 0.744257928860845 1 1
0.873211418967199 0.864289912610637 1 1
0.808128703056789 0.800580488634359 1 1
0.710760506663045 0.704244859474359 1 1
0.739300650451925 0.731029690304966 1 1
0.829888033147423 0.821078309997433 1 1
0.721967116999727 0.715158491712542 1 1
0.733644985548117 0.726740102011156 1 1
0.772484447550553 0.764368747404457 1 1
0.795558924550211 0.787837234267403 1 1
0.730456147283379 0.723254758325747 1 1
0.655940987374153 0.650055678584508 0 0
0.771258338081284 0.76310790713658 1 1
0.758762232214554 0.75151818816156 1 1
0.753455748568871 0.746907118498179 1 1
0.699224690736044 0.691345668968933 1 1
0.88722753499291 0.87886461068993 1 1
0.792055495130465 0.783849021168302 1 1
0.679995019381015 0.673342745606552 1 1
0.718600114882037 0.710726691371185 1 1
0.87384819924285 0.865189359512684 1 1
0.882384150902475 0.87370976573472 1 1
0.78837864165177 0.781134086652705 1 1
0.787221428182919 0.779509472144275 1 1
0.761928098485241 0.754066449737604 1 1
0.888612033395523 0.880062288330315 1 1
0.716497239921645 0.709189609820423 1 1
0.762725959851429 0.754828339849346 1 1
0.951135552121725 0.94229365725356 0 1
0.800787944662986 0.792618897555625 1 1
0.841349783366651 0.832758661957729 1 1
0.872745820106336 0.86365508065122 1 1
0.724176346811548 0.716322500703774 1 1
0.756091341919849 0.748135931386716 1 1
0.868731373502643 0.860223730249991 1 1
0.804277200928578 0.795569295984444 1 1
0.627915608243117 0.622161318302333 1 0
0.805935321660266 0.79696544213782 1 1
0.760120300407418 0.75202624836543 1 1
0.816171018821571 0.807832215272985 1 1
0.761101922690933 0.753950637925034 1 1
0.844309180354476 0.834699438394505 1 1
0.725797738116377 0.718160175605484 1 1
0.821383714771531 0.813565698466206 1 1
0.759840123276032 0.7514389882362 1 1
0.785218965045989 0.776860866478113 1 1
0.812991353417232 0.804269197670252 1 1
0.902175687988333 0.892508385691175 1 1
0.805866332871456 0.79771289741308 1 1
0.831146503560154 0.822898802790895 1 1
0.893437881990885 0.884529555671959 1 1
0.810555883754073 0.80312309607959 1 1
0.894904509563203 0.885584790437559 1 1
0.776551375378981 0.769620662000957 1 1
0.841244179826381 0.832572802493081 1 1
0.788649969623272 0.779786835463947 1 1
0.696863213454337 0.690255336303366 1 1
0.891569108791553 0.882749144281699 1 1
0.649049735462384 0.64326454749826 1 0
0.768777690859361 0.761238602130791 1 1
0.604204751209017 0.597876451699663 0 0
0.782948883349569 0.774861790951853 1 1
0.751357634222691 0.743874963503272 1 1
0.901133800559 0.892361705850171 1 1
0.863105098188121 0.854219171024034 1 1
0.844944644350072 0.836539712434923 1 1
0.747165456744185 0.739102246048959 1 1
0.679266121670531 0.672619924356907 1 1
0.633345052607833 0.626459778343475 1 1
0.833300753862851 0.824570456959151 1 1
0.836537360044521 0.827386362843462 1 1
0.75352259322756 0.746590957897402 1 1
0.751423443115839 0.743250310462674 1 1
0.87819298659924 0.869381435250798 1 1
0.910194208799647 0.901328944413451 1 1
0.744595732419316 0.737779549769931 1 1
0.999990125500368 0.98961491648774 0 0
0.822589815991446 0.815179616908751 1 1
0.825692273901444 0.816159611455885 1 1
0.828921758347788 0.820363106648022 1 1
0.836790677698868 0.828294154932896 1 1
0.804986904544206 0.796973178167301 1 1
0.748937308279547 0.741763617106318 1 1
0.87946056328199 0.86994948809573 1 1
0.878128657059325 0.869923286146485 1 1
0.7830040960856 0.775340169495344 1 1
0.806138639747582 0.798106961152065 1 1
0.663385926789466 0.657049945200472 1 1
0.820463536648141 0.812594987981643 1 1
0.84532357996376 0.836480259025611 1 1
0.811840788844385 0.804398066577441 1 1
0.778048093224276 0.770758007823449 1 1
0.766552881969741 0.75935692526739 1 1
0.815013953431063 0.806506093815969 1 1
0.799175048595611 0.790905426490096 1 1
0.773516040927336 0.765759488223759 1 1
0.696798207493515 0.689949552939496 1 1
0.738955265508155 0.730806566281955 1 1
0.688737275718963 0.6823581048077 1 1
0.665909355410592 0.658855383092972 1 1
0.770961898936855 0.763774038264277 1 1
0.75768286554427 0.750302313249832 1 1
0.81349736655601 0.805997150428911 1 1
0.742999597195136 0.735089799816819 1 1
0.796455080288888 0.788309145382432 1 1
0.768582950054034 0.760847054072327 1 1
0.6945470844599 0.687455939422028 1 1
0.675443187018438 0.669236607429674 1 1
0.806240899552481 0.797914653204466 1 1
0.733362212318286 0.725609012056603 1 1
0.882807319892456 0.872120292050845 1 1
0.884142421260399 0.874618222734588 1 1
0.78119907179796 0.772901929512843 1 1
0.804743476117 0.797349971001227 1 1
0.80137371259755 0.793891847129958 1 1
0.861822468915978 0.853216560810156 1 1
0.738232433259266 0.730626128175705 1 1
0.858660592168597 0.850488424879493 1 1
0.811081406862974 0.802978002939956 1 1
0.869218895201221 0.859791173601835 1 1
0.79293699512138 0.784807873392127 1 1
0.699858084866244 0.69317232156881 1 1
0.891116950907498 0.881559094320568 1 1
0.806091359291762 0.798096458732966 1 1
0.704832791894977 0.698304165152507 1 1
0.959064521239012 0.948266204982579 1 1
0.716464524123204 0.710038668218774 1 1
0.804429312409296 0.796426651128182 1 1
0.727079508509126 0.718992414094422 1 1
0.79666404743269 0.789238390685863 1 1
0.846020592339667 0.837960966344592 1 1
0.703944320328858 0.697141080854011 1 1
0.760650532865416 0.752645515588898 1 1
0.878015351848693 0.869427317074781 1 1
0.902499936883221 0.893813342396298 1 1
0.8904277087649 0.88191752573977 1 1
0.772649128245258 0.76472609811377 1 1
0.942584932053897 0.932877211676461 1 1
0.76061453225046 0.753770525965951 1 1
0.695833805939356 0.689563718443615 1 1
0.791451312996151 0.783271742215138 1 1
0.826774076497334 0.819538276887148 1 1
0.878725205725572 0.87009340168612 1 1
0.756183925436998 0.748821444340594 1 1
0.850409310394816 0.840561093052471 1 1
0.771129046673557 0.762866148379649 1 1
0.814829846550045 0.805535942748306 1 1
0.79281930270294 0.784333964332938 1 1
0.824806155558367 0.817483793229363 1 1
0.843796258042703 0.835390606146489 1 1
0.887897281663996 0.878414290254548 1 1
0.812672026351149 0.804523750874263 1 1
0.812824045091852 0.805187987185242 1 1
0.692457648437327 0.685034240816595 1 1
0.919262386685932 0.909870507048797 1 1
0.742422761038682 0.734505724714284 1 1
0.841489350068787 0.832894821465918 1 1
0.76256412116282 0.754685345042358 1 1
0.71650706825948 0.709021109607798 1 1
0.794222751762181 0.785583851951261 1 1
0.892983707856567 0.883126396859034 1 1
0.743019099823018 0.736397535017155 1 1
0.842340796959793 0.833873342441792 1 1
0.775076469152564 0.768099169044283 1 1
0.724756617246599 0.717068004013519 1 1
0.842563626584481 0.833840776061116 1 1
0.730338540674169 0.723583478368503 1 1
0.872581348739752 0.863769559558932 1 1
0.745522926602493 0.736722350513483 1 1
0.75868246632706 0.751766921617946 1 1
0.843904318990813 0.834705292694945 1 1
0.726893486296382 0.719291612862421 1 1
0.890452859903398 0.882503495063384 1 1
0.706150630825147 0.699549921957448 1 1
0.791282047227128 0.783584626385468 1 1
0.878013508172348 0.869966157761379 1 1
0.864497383907586 0.855114135255268 1 1
0.709116264871989 0.702257032431298 1 1
0.587359776463022 0.581716348022702 0 0
0.679117609650347 0.672256678172431 1 1
0.649962541669559 0.64355722878082 0 0
0.682976920505765 0.675961875396779 1 1
0.83313300867292 0.825766611356503 1 1
0.842245436239774 0.83383719656951 1 1
0.851915790324642 0.844263662742059 1 1
0.826301140224333 0.816964165577974 1 1
0.7764929072241 0.769062148129974 1 1
0.864460102561972 0.855145955161609 1 1
0.766504340199039 0.758800254964598 1 1
0.79545704929959 0.787727125495518 1 1
0.800242130745918 0.792972379213893 1 1
0.874834207043031 0.86668953467128 1 1
0.850639253479282 0.841731361385832 1 1
0.708216880346785 0.69991405892753 1 1
0.707994065838457 0.700912778039923 1 1
0.733376082505162 0.725751198367901 1 1
0.787605059223226 0.779333955084957 1 1
0.913011093979624 0.903648377994274 1 1
0.941349010029542 0.932737278984348 1 1
0.917525394952336 0.908045820289094 1 1
0.719610314446315 0.712762842375834 1 1
0.836936514552402 0.829312803136526 1 1
0.749098013924873 0.741252493229211 1 1
0.696257173539921 0.689843902752132 1 1
0.778645731134271 0.771780549435798 1 1
0.708813381978328 0.701610298654159 1 1
0.633922278983654 0.627063443718857 0 0
0.881397989246389 0.872550795262915 1 1
0.695022609539328 0.688800184560744 1 1
0.723952780363452 0.716277956074966 1 1
0.845742119290532 0.837143645589054 1 1
0.916513318193219 0.906779778647656 1 1
0.771894794547915 0.763067830337635 1 1
0.891704097743332 0.882527962745933 1 1
0.784420055796222 0.776503027516082 1 1
0.835796318396385 0.827223901312714 1 1
0.684651231790308 0.678161068051953 1 1
0.765245482838858 0.757106983549606 1 1
0.785105255472759 0.776313178618058 1 1
0.623748307969777 0.61878222963789 0 0
0.71570829178115 0.708612592038344 1 1
0.797858447087516 0.790513571102803 1 1
0.733238835564855 0.726309061909567 1 1
0.77258896617391 0.764874365767422 1 1
0.877676252761993 0.868719421905877 1 1
0.799219966460407 0.791354158629396 1 1
0.817802019685411 0.809113037447316 1 1
0.967326278168658 0.956848018495121 1 1
0.921853135861541 0.913064811858733 1 1
0.834766485931342 0.826156245975771 1 1
0.894136491630594 0.885845927571336 1 1
0.824611091516217 0.817339433810111 1 1
0.749659839188538 0.742390942236998 1 1
0.870383748909329 0.861355067942265 1 1
0.792757872002145 0.785840794667909 1 1
0.80518135623397 0.79620826862859 1 1
0.745477624355459 0.737882362643992 1 1
0.765398993536311 0.757844327621408 1 1
0.874998688236676 0.865783427682262 1 1
0.75689840391764 0.749529660026986 1 1
0.907208435795974 0.898658918103265 1 1
0.84755091493767 0.838551938926739 1 1
0.720239031281893 0.713330536173866 1 1
0.75893875562937 0.750678357505711 1 1
0.746963287109326 0.74021627230979 1 1
0.819643994181531 0.810882069459713 1 1
0.776383133768323 0.76861873602068 1 1
0.769430300597317 0.7617073741357 1 1
0.830335451416347 0.82169565641879 1 1
0.813919480835514 0.805213768102613 1 1
0.793360740435887 0.785490796092141 1 1
0.760461187556758 0.753373441610986 1 1
0.69461256334161 0.686747891543222 1 1
0.879959995952212 0.871872202122374 1 1
0.795493429700102 0.787946958093775 1 1
0.833606624986717 0.825460224723056 1 1
0.662383728186421 0.656092263801483 1 1
0.700608192808463 0.693893860152679 1 1
0.684635738075865 0.677575181474467 1 1
0.696145600973644 0.689429776518373 1 1
0.743814497564521 0.735896726276203 1 1
0.730198950757359 0.722746661693414 1 1
0.955115799200465 0.946496867397743 1 1
0.75107747303992 0.743713920193574 1 1
0.806034039793987 0.79684996917131 1 1
0.885547241693026 0.877189997752456 1 1
0.835263913017075 0.828419669836308 1 1
0.74914027360114 0.741627214606847 1 1
0.762470326483342 0.754618830472976 1 1
0.640869101794275 0.635206787030226 0 0
0.817809694269678 0.809363282452993 1 1
0.762343133792703 0.755380422559891 1 1
0.738342651774255 0.730044014070542 1 1
0.840568006846168 0.830489330868305 1 1
0.717457577707687 0.709914663760127 1 1
0.915873134747746 0.905809131729865 1 1
0.809043168111399 0.801029604960657 1 1
0.803621870527027 0.795560520082705 1 1
0.695382892395829 0.68795672020017 1 1
0.818580242549854 0.809541138476844 1 1
0.779076868421451 0.771524898167717 1 1
0.707469524665558 0.700299835690738 1 1
0.661940680077116 0.654981571730374 1 1
0.81330041560922 0.805405828899788 1 1
0.738696280310064 0.731399338793136 1 1
0.753003607023666 0.745776712295215 1 1
0.899148693610557 0.889073372103194 1 1
0.793148480339938 0.785431082477659 1 1
0.735105278081581 0.72827198086764 1 1
0.825867729362368 0.817928941226745 1 1
0.786785158092374 0.777643855875255 1 1
0.84237687059413 0.834945045603488 1 1
0.65028864180342 0.64391985858258 0 0
0.829666241252087 0.821793551204114 1 1
0.74895939671628 0.741966277491549 1 1
0.703881917475505 0.697121269597724 1 1
0.739996000105249 0.732952181347393 1 1
0.823867148464676 0.81534922649937 1 1
0.717421335438519 0.710315119598875 1 1
0.806550111283669 0.798152065263427 1 1
0.782740393076579 0.775457635834182 1 1
0.706099790276623 0.698197844100914 1 1
0.769019098181984 0.761778032299509 1 1
0.765243773871853 0.757466085872192 1 1
0.866539121809937 0.857371274724139 1 1
0.707828628473679 0.700345147020413 1 1
0.858805185268198 0.850243710033631 1 1
0.768150593839189 0.759951902069714 1 1
0.803329617976516 0.795722311489006 1 1
0.793782185771368 0.785107837593131 1 1
0.780461261166792 0.771762426000822 1 1
0.765218418291406 0.757479086366597 1 1
0.82502457551424 0.817646565053479 1 1
0.970646193961983 0.96170830642956 0 0
0.586491064404946 0.580575770187889 0 0
0.81189290779241 0.803947988126262 1 1
0.78125114218987 0.773674312802145 1 1
0.875547110905257 0.867058118949156 1 1
0.761468512406863 0.753176507653508 1 1
0.767095387826738 0.758995500342824 1 1
0.870729654375686 0.862350548483334 1 1
0.75019140405886 0.743214639630975 1 1
0.711003010436173 0.704316891002553 1 1
0.790491030910523 0.782780049751531 1 1
0.862847684482203 0.854633929621392 1 1
0.855703138536499 0.847508573353435 1 1
0.848208080637746 0.838825750122103 1 1
0.896874876129199 0.888157988659619 1 1
0.858150983557472 0.849230608604093 1 1
0.772767995000368 0.765226224470685 1 1
0.846033915219413 0.837513125761248 1 1
0.846013895348436 0.83735505899903 1 1
0.791712782044476 0.783772312134263 1 1
0.885627805207165 0.876965456223463 1 1
0.759083945283844 0.752460186335891 1 1
0.87482636524663 0.86649158987167 1 1
0.864327482002083 0.856362789741644 1 1
0.795989385952911 0.787130972074903 1 1
0.757807539323918 0.750105202829299 1 1
0.686652749111054 0.679365987579352 1 1
0.789912713216245 0.781834407153429 1 1
0.82664192441296 0.818148239300657 1 1
0.812111038481626 0.804177741837145 1 1
0.897977966608912 0.888393508916574 1 1
0.833106560482257 0.823988642871303 1 1
0.755626654250601 0.748047656235193 1 1
0.763293566814329 0.755607760798978 1 1
0.702042916176846 0.694865781179677 1 1
0.864403508916413 0.85717350003905 1 1
0.872327981931474 0.863197611738934 1 1
0.767216262677013 0.759950947206473 1 1
0.741491364478348 0.734074709808562 1 1
0.804912589453998 0.79586488329127 1 1
0.777278085907209 0.76974697897843 1 1
0.801654529478945 0.793412379188898 1 1
0.779357419884421 0.772584511881 1 1
0.698122855759999 0.69100362740124 1 1
0.839989374165272 0.831482728064009 1 1
0.747047022399867 0.739619889535322 1 1
0.764132840559287 0.756665913826783 1 1
0.768672803063075 0.761183664419613 1 1
0.796499594188728 0.786472224511794 1 1
0.785368858970435 0.776419945264525 1 1
0.696877672933648 0.690135329486389 1 1
0.803354880673549 0.795715789433063 1 1
0.864851455971034 0.856865163638112 1 1
0.81131946266639 0.803480463954558 1 1
0.873754533909877 0.864775226629894 1 1
0.677754036430163 0.670991982039862 1 1
0.74492009440454 0.73718533246349 1 1
0.69064011215395 0.68297895025951 1 1
0.902688517736738 0.893763214216172 1 1
0.796999282511566 0.788468909102187 1 1
0.769325053344771 0.761309607896425 1 1
0.804710893413098 0.796486382206912 1 1
0.970609426263726 0.961218198800482 0 0
0.800404862493827 0.791455494434173 1 1
0.74138780319634 0.734321980016118 1 1
0.81792483657968 0.809631809798863 1 1
0.786945726138163 0.778553334055209 1 1
0.86563705682571 0.856437277664657 1 1
0.745110019957544 0.736373618369216 1 1
0.751879359316051 0.742861596781638 1 1
0.787393570975689 0.779610486546023 1 1
0.777408425031548 0.770247235219549 1 1
0.801419065903039 0.791792444095212 1 1
0.677621487251389 0.671233462156729 1 1
0.744424642195549 0.737886945169801 1 1
0.828370251757342 0.820875260534059 1 1
0.786978986560976 0.779395877527617 1 1
0.769011805767534 0.76120146039692 1 1
0.749021940715715 0.741583011681494 1 1
0.805557458920254 0.797579263697396 1 1
0.880377216348373 0.872766765464966 1 1
0.754347440294408 0.747830140447446 1 1
0.729448936863405 0.721951435148209 1 1
0.735391288761276 0.728843386076007 1 1
0.712197748825654 0.704784934735589 1 1
0.759783789121979 0.752979262768235 1 1
0.894980493007449 0.885623370814895 1 1
0.917268990465818 0.908664164896922 1 1
0.803737846881632 0.796216422150789 1 1
0.817592093100739 0.809245148842745 1 1
0.804468408747833 0.796391865120159 1 1
0.749022979576573 0.741758214856351 1 1
0.732444889901641 0.725471235779036 1 1
0.793957122884137 0.786260628981506 1 1
0.83799313637715 0.830040328656177 1 1
0.927505562035475 0.91838898156737 1 1
0.743231351613091 0.736178325266592 1 1
0.808421905959178 0.799604109391488 1 1
0.871791521366456 0.862545175619399 1 1
0.819246016803664 0.811407060373614 1 1
0.768987749366557 0.760883114660307 1 1
0.815622973179516 0.807926719969573 1 1
0.920248077507989 0.911604176781073 1 1
0.816130886092831 0.807663274561157 1 1
0.657278000687006 0.651414080430018 1 1
0.88573719730308 0.876723983944414 1 1
0.811106632236274 0.803083269296936 1 1
0.844259644818577 0.836056336252131 1 1
0.842496784959843 0.833979353830343 1 1
0.699505726257666 0.693053148359038 1 1
0.875261467252718 0.866619850756273 1 1
0.815449994913082 0.807024143475361 1 1
0.795180342166129 0.787705851423873 1 1
0.73605629622792 0.72938277277585 1 1
0.914223417360817 0.90531882219791 1 1
0.878040556418265 0.868631695476494 1 1
0.888661385092622 0.880455146190708 1 1
0.841609203464157 0.833740594549828 1 1
0.894237728390684 0.885191328140027 1 1
0.815529472632402 0.806635703080273 1 1
0.720314129431404 0.7129863984865 1 1
0.789702764145289 0.781050097565365 1 1
0.797595960340252 0.78992458950329 1 1
0.778189528963028 0.769664263900071 1 1
0.68943073735614 0.682032764844894 1 1
0.840131827122923 0.832478506788974 1 1
0.778810341713966 0.771750483614376 1 1
0.707912358274757 0.701341659891777 1 1
0.716650147761425 0.710399807462191 1 1
0.832836130377744 0.824558929430648 1 1
0.694861115988747 0.687840903645934 1 1
0.751509199724284 0.743499260067716 1 1
0.92560266200571 0.914970882371789 1 1
0.715440634348955 0.708717969636906 1 1
0.814101356396534 0.806159084000607 1 1
0.922172925984859 0.912778099538948 1 1
0.777828386930823 0.770139395853566 1 1
0.791569878332034 0.782512583252439 1 1
0.901756734788133 0.89234589926526 1 1
0.780798140104435 0.771096663056513 1 1
0.834584839441516 0.827139819280523 1 1
0.851649267156952 0.84307522686897 1 1
0.617787054034912 0.611761768384625 0 0
0.726376021408536 0.718769326840762 1 1
0.69331979169086 0.686411538838485 1 1
0.906346343156909 0.89667778993558 1 1
0.822610557083806 0.814477224919981 1 1
0.88245458460752 0.873609524562221 1 1
0.802842745570218 0.793875190502744 1 1
0.881477590775549 0.872030124318655 1 1
0.588916952636907 0.58266788058884 0 0
0.861050041069365 0.85217089546881 1 1
0.708375756017414 0.702274966266851 1 1
0.838146647943595 0.829818863025596 1 1
0.878712931494589 0.869239935806677 1 1
0.786580572802108 0.779352080168607 1 1
0.880123853100042 0.871726051938971 1 1
0.79107771841582 0.783324794167186 1 1
0.759760346212667 0.751850923756557 1 1
0.718304245932927 0.711218820188454 1 1
0.870931319859992 0.860869189692298 1 1
0.861316347558854 0.85270887924388 1 1
0.734995515485996 0.727610373470961 1 1
0.834406685248932 0.826661798247223 1 1
0.933300618245829 0.923014924010505 1 1
0.794378004417442 0.787348399912528 1 1
0.780227344289489 0.772710949542122 1 1
0.682205669284681 0.675572813485478 1 1
0.758513980315554 0.751087024779074 1 1
0.887887977837427 0.87891212850878 1 1
0.927262853708065 0.918989921375115 1 1
0.901135172018213 0.89217362516265 1 1
0.794585764978792 0.786534091403533 1 1
0.782184975646457 0.774847092053984 1 1
0.778425373621199 0.770608345722108 1 1
0.747004041023844 0.739939753604478 1 1
0.812998311004621 0.804886895158863 1 1
0.653788473737757 0.646851830564547 1 0
0.807955557445374 0.799444903072856 1 1
0.831855671638117 0.823406090500359 1 1
0.902026092667113 0.892932394502622 1 1
0.864295864109131 0.8561961425312 1 1
0.70271514227975 0.694992195922522 1 1
0.884267869147326 0.876162647406129 1 1
0.855093770064045 0.846343169082622 1 1
0.899752339711928 0.891806306981242 1 1
0.758399682307652 0.751004625019686 1 1
0.784262534044318 0.776328543808062 1 1
0.762876235263746 0.754721961506874 1 1
0.798790886029739 0.79091768548306 1 1
0.781785346167592 0.773434439767634 1 1
0.806034162122482 0.798379653548846 1 1
0.686643772899427 0.679889627749959 1 1
0.709138122915823 0.702234053714366 1 1
0.800617440450348 0.79340824094296 1 1
0.743902350627603 0.735357202078886 1 1
0.853501163038111 0.844626798148041 1 1
0.928880084718007 0.920004690049015 1 1
0.767872483502128 0.760153780667247 1 1
0.747017704253839 0.740112425626872 1 1
0.807072033975365 0.799856473348144 1 1
0.727983818382593 0.72077443790347 1 1
0.856114568717475 0.847282083864122 1 1
0.872452802901671 0.863842590120165 1 1
0.710485788704989 0.702997336517436 1 1
0.836245570703847 0.827480200706996 1 1
0.59403665708145 0.587870522821089 0 0
0.717043324360557 0.709185616617921 1 1
0.843025843042977 0.834992100988615 1 1
0.799251983646336 0.791638621795462 1 1
0.672163276131865 0.665528693661167 1 1
0.795914448034708 0.787314129788436 1 1
0.975326069803691 0.964592838910666 1 1
0.77304198796039 0.764682936553764 1 1
0.969309533395801 0.960283931367322 0 0
0.892347072209712 0.884224048378928 1 1
0.756701068529292 0.749378556166032 1 1
0.732729845187314 0.726173109132628 1 1
0.756399255561792 0.748974451805005 1 1
0.73233530431059 0.725382661829271 1 1
0.901256796073357 0.892960608246276 1 1
0.899743209811606 0.89169592776442 1 1
0.829137697176239 0.821198333893859 1 1
0.809030071292523 0.800267017324445 1 1
0.847688805536028 0.83914795230528 1 1
0.854210523021763 0.846244590599471 1 1
0.924003985333899 0.914104484504585 1 1
0.844944162939222 0.836791427519948 1 1
0.868963689433334 0.860455714257595 1 1
0.766917369460588 0.75946130093714 1 1
0.911258787604416 0.901829614664352 1 1
0.846059080683974 0.838202767277425 1 1
0.8508496888153 0.841811552462053 1 1
0.797872721317587 0.789342648326766 1 1
0.861621902942426 0.854039613564736 1 1
0.916560329884571 0.907475100050066 1 1
0.698612400139629 0.691689402324178 1 1
0.744831920020903 0.737613055208578 1 1
0.70695520066742 0.698711271741405 1 1
0.798561893464496 0.791454378028226 1 1
0.858530700857558 0.849893884400679 1 1
0.798964973089851 0.792001864099967 1 1
0.893799531612769 0.885309467448654 1 1
0.772722637413997 0.764091283325675 1 1
0.756252351670722 0.749053422092016 1 1
0.788161069069584 0.779958301140736 1 1
0.819131925469649 0.810557611082192 1 1
0.794255413385846 0.785899539364298 1 1
0.753928045850281 0.746941524991734 1 1
0.835068237355636 0.826470225522123 1 1
0.822417753483954 0.813791006941594 1 1
0.775203921835447 0.767608848936129 1 1
0.878424061335204 0.868812527263115 1 1
0.708651784467969 0.701348052642212 1 1
0.864627440652702 0.855784310595097 1 1
1.00451869128576 0.993093968869643 1 1
0.780919202923146 0.772829429186901 1 1
0.883856460621957 0.875160760531374 1 1
0.877476433653205 0.868548643922566 1 1
0.946185099716335 0.936690534226034 1 1
0.858027750528054 0.849290359815989 1 1
0.734868078173617 0.726858521558614 1 1
0.776405599429276 0.768450836247819 1 1
0.801090107533897 0.7929704883313 1 1
0.869874711352138 0.861674849966012 1 1
0.816795665135695 0.807469318322416 1 1
0.901035855333818 0.891778542611794 1 1
0.77416370215942 0.766702960815843 1 1
0.813610480370332 0.806151243970946 1 1
0.816769157693523 0.80919893312432 1 1
0.807729673176776 0.799846693640382 1 1
0.680076286085109 0.673792249882227 1 1
0.76921816707509 0.761743333289119 1 1
0.932426273357188 0.922543877226501 1 1
0.80536899305938 0.797475849136963 1 1
0.808334645920819 0.800122792968096 1 1
0.884522090079898 0.87599834288552 1 1
0.875387778250521 0.865678017617816 1 1
0.857839703291537 0.849748244260611 1 1
0.757413921098807 0.749244800112517 1 1
0.807215998083291 0.799651804999581 1 1
0.80223785222038 0.794666408326616 1 1
0.933251969131171 0.923454540883597 1 1
0.928882036301283 0.919394640492698 1 1
0.852102713023943 0.842853186954825 1 1
0.862728460813658 0.855050391848802 1 1
0.885022354241811 0.876342594942911 1 1
0.970998216553924 0.961467105735332 0 0
0.810014030139653 0.802040726579484 1 1
0.833486628373461 0.825002278446327 1 1
0.900022194534267 0.890202341092643 1 1
0.766242822613267 0.758767175177591 1 1
0.850088301000413 0.84190238434793 1 1
0.848637886363924 0.839798488386944 1 1
0.74388298706373 0.736083990451632 1 1
0.788530812478734 0.780684708119349 1 1
0.871277488424212 0.862847139667752 1 1
0.798278775484395 0.790034570133634 1 1
0.78596767799289 0.778527498449407 1 1
0.967506400131305 0.958400568586214 1 1
0.860741238559096 0.852472387886129 1 1
0.949489183375709 0.940366870939292 1 1
0.791716796288287 0.783985469662306 1 1
0.77348287885241 0.764561437838148 1 1
0.788221988989315 0.780596374564713 1 1
0.888405822445904 0.878919223489873 1 1
0.716601512340221 0.708730206432266 1 1
0.75264237782061 0.745458511806118 1 1
0.845412703437357 0.836150094682935 1 1
0.718882602680898 0.711409234791407 1 1
0.830414770503195 0.82301102396554 1 1
0.688862675129823 0.682001913183334 1 1
0.861102684937912 0.851808570744867 1 1
0.727207956721199 0.719672616463389 1 1
0.826922286516492 0.818852764416116 1 1
0.687055981636083 0.679978766272652 1 1
0.816807849235648 0.808970498426399 1 1
0.735760597404044 0.729112227005964 1 1
0.823843843966887 0.816274079087925 1 1
0.792531050468954 0.785065794040781 1 1
0.760987186795926 0.753691532550499 1 1
0.730567318992526 0.724175524892437 1 1
0.809061434450713 0.800746795289412 1 1
0.865909252247063 0.856910358739878 1 1
0.818148270633501 0.810165632329498 1 1
0.684032087919122 0.676896359790706 1 1
0.756218389232453 0.747850954302213 1 1
0.741144151382678 0.732962814612294 1 1
0.766579933534615 0.758412907776587 1 1
0.774393803401734 0.767428074014836 1 1
0.834147049716269 0.826505983882268 1 1
0.65951045078211 0.653180069756172 1 1
0.810591317741979 0.802872233655065 1 1
0.881576919865944 0.872680200932922 1 1
0.918017090840118 0.908550783495683 1 1
0.79116910775678 0.783748503104261 1 1
0.774448773720805 0.767370418824425 1 1
0.81668472418365 0.808796746688287 1 1
0.707441930757539 0.700005453018863 1 1
0.818136393591266 0.80980238521697 1 1
0.715512669427522 0.708621524925999 1 1
0.961988984851963 0.952770188089038 1 1
0.672190398882629 0.666036472053354 1 1
0.952856710837307 0.94441982350634 0 0
0.810924183065503 0.802853577993376 1 1
0.829891591463687 0.822213298643917 1 1
0.704452070912538 0.697230909843073 1 1
0.698202460182514 0.691037093508843 1 1
0.880544630988459 0.871678409115125 1 1
0.843246811626788 0.834679262600686 1 1
0.752560250783533 0.744268803676671 1 1
0.816316276423022 0.807903414069993 1 1
0.825838187271465 0.817375811353748 1 1
0.77862571080428 0.770789420257067 1 1
0.73348484262443 0.725817517975727 1 1
0.932822351532192 0.9243006935708 1 1
0.710657344359911 0.703984255555972 1 1
0.841702817927477 0.833834559263481 1 1
0.909504276605654 0.900518238539144 1 1
0.733836919435553 0.727071523687865 1 1
0.777863555375909 0.770905021444558 1 1
0.88571846770947 0.876452590852938 1 1
0.756368890539834 0.74881391519608 1 1
0.775799158820585 0.768134017982089 1 1
0.75256289481169 0.745616828630895 1 1
0.761991170629445 0.754253336972428 1 1
0.66853605921284 0.661679392125325 1 1
0.719473118303974 0.713351221164654 1 1
0.772097682881247 0.763604293297589 1 1
0.832036738560545 0.824040301145072 1 1
0.850088011525195 0.841749236744594 1 1
0.655179989482546 0.648356281343047 1 0
0.808780149698367 0.799611556877307 1 1
0.838797451884744 0.828994290297407 1 1
0.746251207786552 0.739208998097565 1 1
0.874225562999098 0.865625788257259 1 1
0.777308767363124 0.769566176186699 1 1
0.761870214921673 0.754446983266775 1 1
0.978493732560193 0.967843120641284 1 1
0.788958915307221 0.781136771732314 1 1
0.692224959083447 0.685959378622221 1 1
0.761887733214657 0.753961137231066 1 1
0.774399936436363 0.766417271014666 1 1
0.87014433472309 0.860911670926676 1 1
0.915673708615056 0.906693976014465 1 1
0.788603859034815 0.781019037299532 1 1
0.740944753393191 0.73346766336397 1 1
0.869910896239245 0.861467992969908 1 1
0.862995846252728 0.855384474227167 1 1
0.777693164272663 0.768433316470004 1 1
0.722699135656195 0.71554263649409 1 1
0.731375595928295 0.724021816525056 1 1
0.800261303779805 0.790791474903857 1 1
0.779666523014096 0.772014632771739 1 1
0.776346637024335 0.768116971862052 1 1
0.820610159566709 0.812640915683861 1 1
0.831285135102619 0.823632376654293 1 1
0.781592217732693 0.773995110331406 1 1
0.886639397854006 0.878588491461514 1 1
0.928460341254632 0.919226672756761 1 1
0.851263061892517 0.842673808519352 1 1
0.742303228128529 0.734970278086359 1 1
0.629044591702309 0.622887754038774 0 0
0.798611796511606 0.790497404619918 1 1
0.791221937292079 0.78198537010796 1 1
0.706680557230964 0.699028466119562 1 1
0.898795327058717 0.889646707246627 1 1
0.818941702124717 0.810302157763275 1 1
0.717644167737824 0.710637755925688 1 1
0.903024993615144 0.893592031045496 1 1
0.853271962436764 0.845364114921873 1 1
0.781293798738146 0.77351159373242 1 1
0.882956788221947 0.872987076186859 1 1
0.858984447966063 0.850615958316185 1 1
0.757076049788394 0.74948532892144 1 1
0.746490893524573 0.739131990937197 1 1
0.860928148510361 0.852684504887392 1 1
0.835639480705843 0.826449216836739 1 1
0.926204937250038 0.917204976570531 1 1
0.765802156164163 0.758729129913386 1 1
0.864364885332446 0.855976623136746 1 1
0.884705116126838 0.875119457981324 1 1
0.744284459569413 0.737549895273302 1 1
0.812363819970498 0.803363917672396 1 1
0.869617474646682 0.861854186471107 1 1
0.814191596813641 0.805854887249282 1 1
0.766727335310908 0.758620494379687 1 1
0.788168567982606 0.780974941844676 1 1
0.842686428011879 0.834208975783623 1 1
0.776219464072317 0.768964853927694 1 1
0.719950755527127 0.71188231573104 1 1
0.764895133777972 0.757420615131194 1 1
0.716549296818838 0.709353015978666 1 1
0.91465289750726 0.905781029750338 1 1
0.762017519764043 0.753771921036506 1 1
0.752859087741176 0.744672954232826 1 1
0.936520136693971 0.926361052290116 1 1
0.8369001074631 0.829403803861341 1 1
0.850300430701673 0.841555509078607 1 1
0.804118720216509 0.795876210737334 1 1
0.963564704308423 0.953503346084144 1 1
0.988309609353946 0.978607692073207 0 0
0.815331640261173 0.807379975754967 1 1
1.01735669718 1.0071487620833 0 0
0.650425397081393 0.643364655059961 1 1
0.641474130182592 0.635750802392125 0 0
0.816276338651751 0.808041857019319 1 1
0.870967285194901 0.862860569456687 1 1
0.863726921064723 0.855716287603301 1 1
0.789920846182645 0.781821325755802 1 1
0.772626836478331 0.764830922583717 1 1
0.765524225208645 0.758758673200558 1 1
0.794508421167649 0.78629598871706 1 1
0.666604157481215 0.659625295463882 1 1
0.732275299543595 0.724575652731662 1 1
0.816888880446675 0.80801978017908 1 1
0.835974981026456 0.828069543368733 1 1
0.639637343824687 0.633215186332513 0 0
0.837644869515962 0.829060787801955 1 1
0.753867762021478 0.74682576584355 1 1
0.733661823190958 0.726102422811004 1 1
0.822808781841989 0.815044135831668 1 1
0.688619131865325 0.682287006686891 1 1
0.799345819004404 0.790823607351825 1 1
0.737520365675207 0.731102719679955 1 1
0.831989365452788 0.824791889810938 1 1
0.895440329008261 0.885635373457011 1 1
0.825039608878303 0.817438339026248 1 1
0.837414046799928 0.828981465936301 1 1
0.832713463926604 0.824005552137862 1 1
0.797209371177497 0.787328860066982 1 1
0.717208053312785 0.710718762690873 1 1
0.75532440452618 0.747946816253346 1 1
0.80151076811188 0.792991431197158 1 1
0.734404105180414 0.726805388591685 1 1
0.735914126787216 0.727498498317791 1 1
0.802116547776252 0.794507827510885 1 1
0.781553662357505 0.774225569838911 1 1
0.778026498725778 0.769774385378638 1 1
0.807449969101013 0.799865346775306 1 1
0.734923249793429 0.727933729205395 1 1
0.969070547571157 0.960139830543929 0 0
0.805592068955813 0.797549094502065 1 1
0.822831735565351 0.814572891316548 1 1
0.756099938619928 0.74950962267954 1 1
0.76710770687981 0.759309640533369 1 1
0.585295986378369 0.580343237014535 0 0
0.76792913454605 0.760969118900669 1 1
0.872572480998731 0.864054320829945 1 1
0.810721309523111 0.801497894489154 1 1
0.680588742166913 0.673907190993051 1 1
0.781361218264776 0.773493861932948 1 1
0.674048805533186 0.667897297553869 1 1
0.750617312085212 0.743923853860514 1 1
0.787032043828507 0.780139367405484 1 1
0.758893009070186 0.751062200296264 1 1
0.872332853077854 0.862401560170463 1 1
0.745118882926115 0.737791121609504 1 1
0.877881035314815 0.868831677310579 1 1
0.923623414854279 0.914192380731857 1 1
0.88160324265909 0.87286001628931 1 1
0.970142371413657 0.95967909301141 0 0
0.77672565447451 0.768860790166412 1 1
0.799441296536139 0.792257731194838 1 1
0.908650508304428 0.899117996906426 1 1
0.793925239668359 0.785125087344027 1 1
0.755575698226963 0.74832054074565 1 1
0.759612706000945 0.752454157036849 1 1
0.756145790381175 0.748972730861708 1 1
0.78386493921568 0.776687716217588 1 1
0.810370353086435 0.801871571721006 1 1
0.836511261677893 0.828380666313053 1 1
0.797959652410017 0.790417978363052 1 1
0.859951923347299 0.850777879404519 1 1
0.842666151208048 0.834660836437008 1 1
0.875442126957303 0.867226235491259 1 1
0.796232748383648 0.787436627212613 1 1
0.72595267522539 0.71879762775062 1 1
0.736644470395152 0.729171591555946 1 1
0.722009485687376 0.714910551547654 1 1
0.751789870954272 0.744794389361463 1 1
0.818292140591447 0.809027138408217 1 1
0.75604171132934 0.747225496343801 1 1
0.782614911196433 0.775381523860537 1 1
0.758682299796085 0.751684380835829 1 1
0.937443534667467 0.928199527357817 1 1
0.817132376212789 0.808901309374899 1 1
0.678272194294657 0.672014046766771 1 1
0.793324276202173 0.785748565253779 1 1
0.899383129351123 0.890134291729095 1 1
0.770308031437595 0.762824059443351 1 1
0.816564005090093 0.809273280812793 1 1
0.819411993009494 0.811217406434817 1 1
0.740653561890358 0.733619386059038 1 1
0.804089801344243 0.795996217068677 1 1
0.832058678986519 0.823036746417657 1 1
0.79120603891083 0.783726194019496 1 1
0.728747980397939 0.720079010032255 1 1
0.732941194665228 0.725246874317254 1 1
0.772397149143946 0.763715604162834 1 1
0.88109959206984 0.8725745440078 1 1
0.865629529830637 0.857366673674837 1 1
0.701116832451582 0.69402498709351 1 1
0.822142879439266 0.813812962531405 1 1
0.892354812378738 0.883113219260376 1 1
0.804803674372809 0.796303775059828 1 1
0.863141944700881 0.854871071125908 1 1
0.756017119824889 0.748879830710182 1 1
0.795265264408858 0.787514958847048 1 1
0.726991737819692 0.718573640579153 1 1
0.731243674401028 0.722846416825658 1 1
0.862971052143619 0.853731178397754 1 1
0.747681782721266 0.739426641014067 1 1
0.709955652092439 0.702541369809458 1 1
0.800634517272451 0.791930285781267 1 1
0.862198144749403 0.853971552694356 1 1
0.806155178150818 0.797397160801424 1 1
0.858632817530148 0.850028208015212 1 1
0.955139336762157 0.944633973405564 1 1
0.872313250227877 0.863926383890301 1 1
0.749384697714619 0.740633312418105 1 1
0.735211755473058 0.727773344435664 1 1
0.823961248703242 0.815978947611209 1 1
0.82715377884747 0.819452152604384 1 1
0.79681212984955 0.788255641385295 1 1
0.565132747221023 0.559353204402228 0 0
0.623738110722555 0.617107981035954 1 0
0.826295635150416 0.818571805482923 1 1
0.695747498223909 0.688398332092406 1 1
0.783563470783294 0.775627060193526 1 1
0.870375344787296 0.861540462412262 1 1
0.798350192797596 0.789040519898148 1 1
0.806299508467994 0.797871999911689 1 1
0.826910415205595 0.819527639545245 1 1
0.825158126626605 0.816219242065809 1 1
0.914750862784931 0.906071805529864 1 1
0.892034311310089 0.882852372288837 1 1
0.694565331844993 0.687238079062783 1 1
0.857820766294737 0.850233648700019 1 1
0.984542214871385 0.974253143243672 0 0
0.89011698832566 0.882202348729294 1 1
0.866844090994823 0.858617608652911 1 1
0.79949771800503 0.792646490247139 1 1
0.750284619542974 0.741662899454483 1 1
0.845452171564728 0.835789245990323 1 1
0.873273702244838 0.863570618044755 1 1
0.959780376552544 0.948898001659334 1 1
0.790920099603047 0.782435246877006 1 1
0.822758059198159 0.814049770883833 1 1
0.890023256701549 0.881105868439569 1 1
0.883756435894304 0.874992931947532 1 1
0.828801387058139 0.820252782941411 1 1
0.63859946258131 0.632504010873216 0 0
0.741586413105557 0.733617853776377 1 1
0.718979048210324 0.711481048047944 1 1
0.79959065611261 0.792058762721238 1 1
0.735089869282715 0.727786066758692 1 1
0.895144755745057 0.886030503067145 1 1
0.792998628813787 0.783550498894147 1 1
0.753159897041798 0.746537451706221 1 1
0.745978690047057 0.739217628493617 1 1
0.788552746790784 0.781216104518003 1 1
0.78837771927788 0.779384613908568 1 1
0.943613576869206 0.933343819084322 1 1
0.780225355367806 0.772909252987644 1 1
0.727101471812343 0.719276874334177 1 1
0.726399123763259 0.718449863193744 1 1
0.808295066716256 0.800885531306428 1 1
0.887486989250532 0.878597645397002 1 1
0.776225520332879 0.768642253231039 1 1
0.85425720484548 0.84581142901214 1 1
0.879128421790345 0.869430385719856 1 1
0.813751461921875 0.80590906550836 1 1
0.741024228005553 0.733566434792793 1 1
0.837713093596687 0.828267946185632 1 1
0.891355777777037 0.882281362528824 1 1
0.824928610991507 0.816787476704149 1 1
0.736604956554771 0.72862567256857 1 1
0.715382729567525 0.708328579874307 1 1
0.812771870765563 0.804897701156358 1 1
0.706452490009844 0.698954515428842 1 1
0.724648580752567 0.717297413569575 1 1
0.749731096602707 0.741999585020497 1 1
0.759010485533723 0.750853199665244 1 1
0.689437656584115 0.683035329771642 1 1
0.75092787187681 0.744332003186789 1 1
0.69239029007486 0.685753043572868 1 1
0.800115869138265 0.792751147869122 1 1
0.862257967755723 0.853436335941791 1 1
0.877591523977784 0.868585573936351 1 1
0.892583671864285 0.883756453983172 1 1
0.747591092994163 0.739867728092508 1 1
0.692793458736046 0.686459821109132 1 1
0.977355669923792 0.966769870581505 1 1
0.756499672356775 0.748612412633891 1 1
0.726245596585571 0.719105203059951 1 1
0.892648341024016 0.884512988340984 1 1
0.721916410768334 0.715543270473441 1 1
0.744907994558961 0.736349044039723 1 1
0.915467292448457 0.906361884963186 1 1
0.716584299721769 0.709950362935488 1 1
0.831344379045473 0.822776961683615 1 1
0.743034195980333 0.735280271746383 1 1
0.701333756721285 0.694159207901627 1 1
0.793254754992153 0.785106141372597 1 1
0.950885234223477 0.942007213687563 0 1
0.712329159445809 0.705611271351724 1 1
0.77806308234377 0.770506577394025 1 1
0.751102630285885 0.743583348389957 1 1
0.845073330790016 0.836961843900979 1 1
0.765614731689545 0.75774193780465 1 1
0.747676253460219 0.740504161749911 1 1
0.772750356410965 0.765184218322965 1 1
0.704941940611368 0.697954798417865 1 1
0.749859717948138 0.741683998223658 1 1
0.782550087931032 0.774422825903516 1 1
0.870445396045666 0.862266777607302 1 1
0.807961123138658 0.799999327643919 1 1
0.687956540850989 0.68104956789853 1 1
0.802094914429473 0.794683272293647 1 1
0.896427007236457 0.886996478777889 1 1
0.689689485340594 0.68223146612626 1 1
0.653977917877495 0.647856329734412 0 0
0.770940177609812 0.763421188378615 1 1
0.88202764134102 0.873069519875842 1 1
0.70754789502102 0.700938106135037 1 1
0.773752865640002 0.76623313597868 1 1
0.871623216761436 0.863190411282947 1 1
0.754464498403687 0.746431005963776 1 1
0.703109239457031 0.696094939097948 1 1
0.802398606836279 0.794069117687395 1 1
0.846200045629787 0.837245275202527 1 1
0.588413799035673 0.581500986146155 0 0
0.797899415043484 0.790240144511384 1 1
0.667466300746085 0.660758636762169 1 1
0.876270157549965 0.868046402507125 1 1
0.658856290009412 0.652319397754561 1 1
0.825630954313217 0.817644689691323 1 1
0.838941923701057 0.830992420905827 1 1
0.795767848200262 0.786760146389532 1 1
0.752135352144807 0.744725295582243 1 1
0.706856664294054 0.700291996851723 1 1
0.866469688740681 0.857073603420881 1 1
0.77235057974775 0.764786763058073 1 1
0.887955891279613 0.879186146637169 1 1
0.879829820307554 0.870742867163166 1 1
0.880086453477233 0.86895105102524 1 1
0.846981551118424 0.838899102917903 1 1
0.832581501824775 0.824607420579408 1 1
0.777819164123789 0.769514213293539 1 1
0.737831784762964 0.730049125114673 1 1
0.861550967113719 0.852463758667544 1 1
0.994419219879481 0.983245028548649 0 0
0.79840303960812 0.790402136109587 1 1
0.792979768113481 0.785242267889085 1 1
0.751166330891896 0.74429460355027 1 1
0.875013654976236 0.866406753461627 1 1
0.814712635159687 0.806755939861417 1 1
0.698162373049956 0.690724183167445 1 1
0.864165423533828 0.85567185507373 1 1
0.767116139347374 0.759842642078938 1 1
0.864930307430861 0.856405019537602 1 1
0.788211261731861 0.779520955424859 1 1
0.71676064482957 0.709779943691931 1 1
0.768705958680762 0.760486965135242 1 1
0.767956644422239 0.760369550641438 1 1
0.824530202086482 0.816073595448211 1 1
0.750021711141104 0.742895189866385 1 1
0.893537096873496 0.885341492213131 1 1
0.829398728430468 0.821870998199803 1 1
0.754778284025498 0.746492109389099 1 1
0.742646080294596 0.735518857147054 1 1
0.783854277822243 0.776863377592234 1 1
0.813564832444364 0.804790180279767 1 1
0.779965104160835 0.771692509882313 1 1
0.861064422461792 0.853371884407099 1 1
0.834103049470749 0.826171707664241 1 1
0.690856490447866 0.683635002110537 1 1
0.789834747865599 0.782198334628534 1 1
0.701737641121547 0.695287291317145 1 1
0.737114262874747 0.730350304066805 1 1
0.868064894318591 0.858604449939706 1 1
0.857618191905258 0.848491698945931 1 1
0.899001857248462 0.890255176204074 1 1
0.894552140014534 0.885563863395894 1 1
0.810591491308243 0.801869042238082 1 1
0.844588845718451 0.835005638147294 1 1
0.868728399885983 0.860019005350492 1 1
0.759578732776003 0.752562679013405 1 1
0.716380899765538 0.709077861614045 1 1
0.777032749893982 0.769186146201721 1 1
0.770775162622218 0.763919198144929 1 1
0.794892891220488 0.787071051562084 1 1
0.732172965732387 0.724188732953441 1 1
0.732398302180835 0.725357851571916 1 1
0.774109164232616 0.765596110565783 1 1
0.768701639789553 0.76122603028859 1 1
0.788186324856311 0.780225904233808 1 1
0.820997600674466 0.813019458353412 1 1
0.783672019683199 0.775114889388085 1 1
0.844933800636307 0.8374773501802 1 1
0.908023868453091 0.897902095411433 1 1
0.79700435070307 0.789338411845513 1 1
0.870095615796195 0.861497286811132 1 1
0.906532659764842 0.896643642146261 1 1
0.701307930431141 0.694097834448346 1 1
0.936874324968844 0.927571301894521 1 1
0.90018789973943 0.891836503828287 1 1
0.727636248482797 0.719656268928844 1 1
0.807649446756167 0.800335856856058 1 1
0.786097117150382 0.778588504126912 1 1
0.879355182027089 0.87040291641195 1 1
0.770228870779207 0.761977614204973 1 1
0.80509805618967 0.797075817289029 1 1
0.664943099989848 0.65829800317638 1 1
0.777339983137843 0.767666674623377 1 1
0.792780248857388 0.784528402419765 1 1
0.808925090956082 0.800174109789794 1 1
0.896705293822491 0.887740111397012 1 1
0.765577551064855 0.758354260723349 1 1
0.733003704058972 0.72559284309416 1 1
0.682482887906363 0.676185741989319 1 1
0.826715627758302 0.817780046513727 1 1
0.914106560368588 0.904220735935098 1 1
0.811766065506243 0.803858030777473 1 1
0.758923268607449 0.750491665313422 1 1
0.899507558728649 0.890712867070927 1 1
0.923476150143238 0.914483169457894 1 1
0.775049530567178 0.767827008287548 1 1
0.635253859794952 0.628686676602375 0 0
0.920961555880201 0.911307666969634 1 1
0.891361170858828 0.881673909964648 1 1
0.935584938418627 0.925452166104113 1 1
0.896358945550194 0.888129277482015 1 1
0.833685304543528 0.825457062302488 1 1
0.791384401674269 0.78364319559097 1 1
0.763515391709027 0.756113928550758 1 1
0.744025390738973 0.736367533307522 1 1
0.813312435953428 0.805084168236776 1 1
0.834560552072333 0.825937457564275 1 1
0.836591718451952 0.828318335530093 1 1
0.899582556515886 0.88991597507992 1 1
0.839907575528128 0.831009612211624 1 1
0.807341709970922 0.799272258514033 1 1
0.797378131346288 0.789657202407568 1 1
0.852360283935253 0.843808940958888 1 1
0.687013145835393 0.679936320563175 1 1
0.729163654563429 0.722163296332498 1 1
0.702336673887302 0.695363682921226 1 1
0.736786329599743 0.729187277495551 1 1
0.886914101687641 0.878000991979923 1 1
0.805885240576425 0.79782109141131 1 1
0.794541242090882 0.786550758042154 1 1
0.797758317401382 0.788768776448235 1 1
0.803521861722191 0.795485617867755 1 1
0.811585198209472 0.802860428952002 1 1
0.855498701952244 0.846154110241792 1 1
0.83260931093445 0.824230847675059 1 1
0.855980198934698 0.847585730760422 1 1
0.790906136909474 0.783969170724021 1 1
0.762987009181427 0.755237545350879 1 1
0.698187643218491 0.691255335888186 1 1
0.82018553883178 0.811286533862119 1 1
0.825504830960984 0.816989501054272 1 1
0.788719422611897 0.781173579346346 1 1
0.638172661245765 0.631761469233572 0 0
0.857367126955493 0.849080921707015 1 1
0.7738256813766 0.766122784852289 1 1
0.829772589282047 0.821704046167161 1 1
0.769074657602262 0.76209433109904 1 1
0.806446929511072 0.798282116464404 1 1
0.831526915311287 0.823168633720677 1 1
0.874437618906097 0.865329676174264 1 1
0.845276623131961 0.836688747144934 1 1
0.784776444242774 0.777313937848539 1 1
0.862745513485001 0.854181460247572 1 1
0.780659512336303 0.772854261620106 1 1
0.754053389969534 0.746329264212946 1 1
0.688414439105893 0.68091268813061 1 1
0.851150518103554 0.842631054310762 1 1
0.861044181157364 0.852273967687774 1 1
0.795096275221399 0.786904910557885 1 1
0.679929380802177 0.672321619820822 1 1
0.786751226884547 0.779081419522925 1 1
0.815953321238032 0.808266719345994 1 1
0.822494459445093 0.813919465730828 1 1
0.857612529710624 0.848494810985948 1 1
0.617288477288424 0.611719170876615 1 1
0.843064078355004 0.833850185768384 1 1
0.907185382830477 0.897999248390847 1 1
0.759110882426694 0.751141267244661 1 1
0.698278082379203 0.690870846545941 1 1
0.81671639195065 0.80871713082117 1 1
0.738797090492109 0.731790233371154 1 1
0.84150977866895 0.83262129014667 1 1
0.578885813759097 0.573715301167053 0 0
0.773598763827603 0.766056806017658 1 1
0.815318460966043 0.806716941386033 1 1
0.810754572302867 0.80203192068804 1 1
0.749957434491349 0.742817065579998 1 1
0.8823974973616 0.87308868580809 1 1
0.785436798684714 0.778021259541759 1 1
0.746609840702169 0.738967698239708 1 1
0.781018593688325 0.772064809611097 1 1
0.703576742688392 0.695839408134533 1 1
0.85089723017815 0.842627654519598 1 1
0.588651584279845 0.582679889204345 0 0
0.677544285266298 0.671106086176439 1 1
0.924274686527671 0.914367133937934 1 1
0.823965060556458 0.815328776718798 1 1
0.745308817574731 0.737929286393533 1 1
0.836953309557881 0.829058543199171 1 1
0.749131543337958 0.74191721358144 1 1
0.778085314536268 0.770946584282194 1 1
0.790891219254608 0.783155890505874 1 1
0.804637418045919 0.796817911430435 1 1
0.764390304855942 0.758124676397142 1 1
0.819467677486148 0.810955064686179 1 1
0.712429883276678 0.705853016074091 1 1
0.783749263781584 0.776096267089922 1 1
0.809771915819889 0.802076276133984 1 1
0.709008187478892 0.702117146731147 1 1
0.789718834450575 0.781818738828657 1 1
0.816735424584333 0.809141148125438 1 1
0.878611127824459 0.87020457087099 1 1
0.738104450145268 0.730125796873119 1 1
0.665752759714309 0.659669955521364 1 1
0.990037026028341 0.979468214600257 0 0
0.923343323742075 0.913422400280982 1 1
0.780489644737401 0.771872034597146 1 1
0.75955834011854 0.75269259816506 1 1
0.884547874868213 0.875729097021343 1 1
0.771566543412482 0.76285659066449 1 1
0.833364821668395 0.824746900893875 1 1
0.708250872743208 0.700948974921027 1 1
0.762840469185504 0.755953550538226 1 1
0.799594211103584 0.791728515982287 1 1
0.802595989638663 0.794490328905731 1 1
0.782438116444649 0.774642019198102 1 1
0.867703704043175 0.859559296999003 1 1
0.878084287082277 0.868599165887378 1 1
0.759840392734864 0.751319943639249 1 1
0.817850240087343 0.809396778702981 1 1
0.738531611615734 0.7316884766162 1 1
0.814181500021567 0.806173501813901 1 1
0.746630726040246 0.739287648148875 1 1
0.762545006834497 0.755971859582311 1 1
0.781966828399182 0.774714542632738 1 1
0.839166047118172 0.830299451711485 1 1
0.775659679212468 0.767762460255183 1 1
0.842279028516235 0.83314844704805 1 1
0.867314718529622 0.858940409577643 1 1
0.78786860267491 0.780327079167583 1 1
0.754808835973407 0.747017189990388 1 1
0.859671945626397 0.850791952382878 1 1
0.771772331755091 0.763925707533956 1 1
0.799101084238177 0.790628656633241 1 1
0.68548005816241 0.677803615947477 1 1
0.787328798066582 0.779779348102624 1 1
0.883965389485302 0.874336596579318 1 1
0.702687594643521 0.696121541156233 1 1
0.678799963469376 0.670813485716552 1 1
0.789798934600309 0.781808425503737 1 1
0.845024609036439 0.836079676755816 1 1
0.67567500523015 0.668913529164342 1 1
0.884143676868522 0.874999652323845 1 1
0.772686600143349 0.765970328106718 1 1
0.791647380243701 0.784277768534827 1 1
0.873390519141545 0.864524675780972 1 1
0.801399547565862 0.793433757903793 1 1
0.809215955139131 0.801135373675037 1 1
0.690854404033059 0.683885807836422 1 1
0.987308144203266 0.977801091132445 0 0
0.792259643764059 0.784653331103616 1 1
0.680392783463045 0.674022030173624 1 1
0.816654325292548 0.808893944974484 1 1
0.76433926997662 0.756650410387801 1 1
0.792095146947887 0.785013602994909 1 1
0.808178764899519 0.801613718853743 1 1
0.750671299843293 0.742999231950825 1 1
0.673285158150394 0.666898023175012 1 1
0.739942915530459 0.732430884082565 1 1
0.794751088471959 0.785612993190174 1 1
0.737817183828882 0.730838146575894 1 1
0.671399257180126 0.664545311887864 1 1
0.8138614140218 0.805508178432123 1 1
0.726397883298919 0.718157318321883 1 1
0.762321088992731 0.75497854408032 1 1
0.828983794473734 0.821297409796349 1 1
0.695995513572764 0.688591995560717 1 1
0.83555872382575 0.827480712643044 1 1
0.750306255867676 0.74287156310474 1 1
0.751895467874506 0.744182548027741 1 1
0.780757411327535 0.773078160826718 1 1
0.761795072754086 0.753994549366367 1 1
0.806675523952298 0.79788985697069 1 1
0.80037018871365 0.79302761109533 1 1
0.858314064164061 0.849211954393197 1 1
0.782655177994816 0.774395119253034 1 1
0.649834184694521 0.644178418945132 0 0
0.672128507403205 0.665973522411071 1 1
0.717871523917579 0.71034656858197 1 1
0.854854408579743 0.846378084051887 1 1
0.75698385788256 0.75000570418834 1 1
0.667145869079997 0.659964251759864 1 1
0.851948958253916 0.843715490682308 1 1
0.844739228256206 0.836117204527198 1 1
0.816882820041328 0.809248030268672 1 1
0.812569298383212 0.805100086939434 1 1
0.717870454535423 0.710759520331334 1 1
0.792458454281198 0.784736643325076 1 1
0.721440058189542 0.714501249512438 1 1
0.798765725954747 0.790337381926963 1 1
0.834112556407427 0.826099648016938 1 1
0.904575862727944 0.896735130252725 1 1
0.900341601905785 0.891289429927155 1 1
0.917905097036045 0.908577469267142 1 1
0.668541635091712 0.66138886599665 1 1
0.732644477759967 0.726027351336049 1 1
0.883998268330769 0.874918456051805 1 1
0.720043373133791 0.712987072816598 1 1
0.880272590665708 0.871277307072623 1 1
0.506458785262628 0.501740191886855 0 0
0.839238571684164 0.830714431621671 1 1
0.91724861797971 0.907562829073961 1 1
0.920047536768259 0.911077632344827 1 1
0.738524806222821 0.730828443634114 1 1
0.763993081622696 0.756001620805449 1 1
0.893464520582046 0.884030263500186 1 1
0.810812999825134 0.803410425539366 1 1
0.861802277357778 0.8515710868327 1 1
0.771342915982456 0.76305635116217 1 1
0.878956806686525 0.869620660114761 1 1
0.876885825945493 0.868219658807041 1 1
0.71260534614362 0.705960592731317 1 1
0.821049206243764 0.812983594977189 1 1
0.718340864653419 0.710797308212812 1 1
0.914843952240259 0.906133930029194 1 1
0.830950615601843 0.821730219134228 1 1
0.654086311092237 0.647473879740495 1 1
0.782624719304026 0.77458209012562 1 1
0.745412796397815 0.737986779173457 1 1
0.750365531412645 0.742756656068985 1 1
0.811808269581135 0.803701188027039 1 1
0.800687660127277 0.792615872747986 1 1
0.844006134001595 0.835972294892658 1 1
0.850760311496828 0.842136969828505 1 1
0.822214677536511 0.814813449048201 1 1
0.76773914575918 0.759562804685246 1 1
0.929649978278269 0.920929468409332 1 1
0.661629687868046 0.655441906699993 1 1
0.877935150465581 0.869324247837324 1 1
0.687347257590548 0.679913336290416 1 1
0.807743257427042 0.799549770423328 1 1
0.802221185362265 0.79362775981582 1 1
0.913118702539719 0.903505460487019 1 1
0.688184434437257 0.680637438035684 1 1
0.74001391569581 0.732189291652673 1 1
0.764168669060723 0.755781738396573 1 1
0.750466365742892 0.743093113756961 1 1
0.910036633748444 0.901120155614888 1 1
0.698086816347726 0.691662639484814 1 1
0.856218602808817 0.846693503224066 1 1
0.827096305453473 0.81855729365764 1 1
0.904646297541002 0.895913033692856 1 1
0.91359557957265 0.904216584393789 1 1
0.80625647566155 0.798444846085713 1 1
0.797987585730384 0.790786010448597 1 1
0.763504605068469 0.754799570790742 1 1
0.785068025292436 0.777088894382745 1 1
0.818600826666831 0.810382008141874 1 1
0.716805957370507 0.710102191890027 1 1
0.737862785622857 0.730187317439362 1 1
0.84887310317891 0.840854843531018 1 1
0.794048236827632 0.785794722961758 1 1
0.804990622975818 0.796903485872405 1 1
0.880929079747949 0.872770983547198 1 1
0.877893983453016 0.86903832705998 1 1
0.767343086461865 0.760363652869863 1 1
0.809674162517255 0.802141541507927 1 1
0.695554264779372 0.688842872771078 1 1
0.731027514186907 0.723851737702525 1 1
0.692676889964666 0.685445678019888 1 1
0.70513043957384 0.698166105509741 1 1
0.798115612441668 0.790876946037282 1 1
0.86984490488756 0.861377997256732 1 1
0.860663416345408 0.852315102389913 1 1
0.754343356598685 0.746485048417477 1 1
0.99471479900838 0.984337859601716 0 0
0.758102462796018 0.749564766622278 1 1
0.794608249286689 0.786343066467377 1 1
0.871510956737614 0.863193339139145 1 1
0.617492327461124 0.610814088647577 0 0
0.692803618203095 0.685714409829429 1 1
0.892077773345906 0.882794866770715 1 1
0.908982708629048 0.899650966041466 1 1
0.722446011771178 0.714033340258054 1 1
0.81061842221536 0.802074606128675 1 1
0.636557625880029 0.630410097566776 0 0
0.862584174067652 0.853485227815443 1 1
0.939421472655388 0.930910997062346 1 1
0.800245531628158 0.791999956205788 1 1
0.841274030805482 0.831914958791434 1 1
0.765663056269432 0.75740818056939 1 1
0.696436116108603 0.68953929145134 1 1
0.750041234870466 0.741636163643159 1 1
0.802083493915779 0.79334451391982 1 1
0.686117195743114 0.679179511132776 1 1
0.863074487127236 0.854718829197949 1 1
0.810883664802678 0.80292318826402 1 1
0.669775003327436 0.663234386654799 1 1
0.675598795669244 0.669012640615151 1 1
0.84922574453748 0.840352353733608 1 1
0.819799029193342 0.811808499295642 1 1
0.788037028887775 0.780036816084958 1 1
0.98020255033327 0.970332660251499 0 0
0.904101074586138 0.894363368232516 1 1
0.85751046770949 0.848263184966978 1 1
0.939788227560223 0.93077375955336 1 1
0.869567767608968 0.861130852359231 1 1
0.792355723187645 0.783096397871809 1 1
0.905559460984304 0.894687117401252 1 1
0.893202213959133 0.883014878712565 1 1
0.801204788865585 0.793172355264647 1 1
0.800280100718455 0.792416516049106 1 1
0.841910209389067 0.833101127830932 1 1
0.724196189014062 0.717717596190629 1 1
0.816203700393201 0.80766993076794 1 1
0.856452827276616 0.847915234403703 1 1
0.646524244657182 0.639639856785034 0 0
0.729282778413437 0.721841088474668 1 1
0.697130029762423 0.68968164912904 1 1
0.709077402634503 0.70252521248121 1 1
0.728004350277987 0.720407476780605 1 1
0.828542036578849 0.819824995693781 1 1
0.894988175717488 0.88605162731761 1 1
0.823349500035827 0.815017815568383 1 1
0.824752951922753 0.815377238624396 1 1
0.850037216843433 0.84232752021433 1 1
0.755246299757291 0.748349836258147 1 1
0.763446916032007 0.755878156904961 1 1
0.70915775091209 0.701698007195249 1 1
0.764757625624754 0.756258783775423 1 1
0.73376951930574 0.726130627311705 1 1
0.894129425494157 0.884936959470841 1 1
0.73915379394271 0.732062090919559 1 1
0.837910796518322 0.829343166542091 1 1
0.80064339751191 0.791767627251937 1 1
0.776245074114655 0.768369742205989 1 1
0.814240404064929 0.805720480959153 1 1
0.789032036525606 0.781006140667335 1 1
0.744286071793729 0.736926411385503 1 1
0.79793679465361 0.789778588786661 1 1
0.906545190204921 0.897910034742543 1 1
0.857299653679026 0.849150872404541 1 1
0.758953192785476 0.752118355849014 1 1
0.782325901396409 0.775009808296822 1 1
0.87725811604908 0.86735504914646 1 1
0.952495748832258 0.941473802020752 1 1
0.728020404881461 0.720209544852502 1 1
0.786617503152317 0.778964714801529 1 1
0.765421194741225 0.757972057416782 1 1
0.816306916851539 0.808313622105612 1 1
0.696202817108313 0.688918985433137 1 1
0.901847115690717 0.893115916926645 1 1
0.750060682563237 0.743331544136667 1 1
0.725796899988745 0.718518026743714 1 1
0.700383455191502 0.693318403905798 1 1
0.694479990041504 0.68590687181448 1 1
0.756838367984328 0.749449104690801 1 1
0.953947382459966 0.944590001533263 0 1
0.778569211920618 0.770673982459423 1 1
0.89426374671974 0.884981657473215 1 1
0.839527754019066 0.831536608573113 1 1
0.899972311440339 0.890605496651191 1 1
0.742714996283509 0.734874844235592 1 1
0.753691048483794 0.747031204498305 1 1
0.920938361688874 0.912683400452212 1 1
0.701620344717912 0.694233724270986 1 1
0.769959515022492 0.76263110910492 1 1
0.780852986739372 0.772747476502669 1 1
0.769600211238555 0.76203775988736 1 1
0.780114017112576 0.773133227954051 1 1
0.74438937037247 0.7367696799895 1 1
0.84786406264505 0.839649505859844 1 1
0.78061789201713 0.772408714305292 1 1
0.702647175157915 0.695427595438719 1 1
0.822999198242831 0.814192761442212 1 1
0.761249616393076 0.753200491620259 1 1
0.824076144222478 0.815666256891798 1 1
0.794676810332776 0.787293843761077 1 1
0.727464109243004 0.719463736840161 1 1
0.750327485291879 0.742085901040556 1 1
0.88896186994288 0.880131365284684 1 1
0.769021298434894 0.761476782761243 1 1
0.757885961441752 0.749953362063708 1 1
0.741386491872721 0.734363155063522 1 1
0.843332161092287 0.835280174802709 1 1
0.881781292679682 0.872735853650485 1 1
0.758617643742766 0.750880188138886 1 1
0.853748457515044 0.845888050562055 1 1
0.823537543840903 0.814740688538518 1 1
0.839497440229591 0.831807429771101 1 1
0.819159986821706 0.811322949870351 1 1
0.825805871729487 0.817795144521464 1 1
0.919665125873756 0.910393781245589 1 1
0.909738369947042 0.900791644273216 1 1
0.807925101005068 0.799473906925368 1 1
0.779782677573894 0.77207428360262 1 1
0.883133918810063 0.873729941509318 1 1
0.760945012324355 0.753644446719077 1 1
0.859966538756646 0.850927616170119 1 1
0.79816752854338 0.790632179204541 1 1
0.831891025857974 0.823795650740429 1 1
0.804769539020798 0.795988924609493 1 1
0.732480414121753 0.724971367900706 1 1
0.734086418724014 0.726378466413178 1 1
0.839316651315138 0.831019707275149 1 1
0.689173993842049 0.682838083829513 1 1
0.816457530666498 0.807527819425782 1 1
0.753967034262236 0.74619862987031 1 1
0.747307520216175 0.739297617960857 1 1
0.766687129954809 0.759020681635778 1 1
0.848675759266851 0.840501698411377 1 1
0.773979593136733 0.766714349152182 1 1
0.749572884915824 0.741375757885481 1 1
0.823036455689096 0.814914193716398 1 1
0.792809678891106 0.78522888471417 1 1
0.694008108809851 0.687011654635825 1 1
0.902776599872702 0.89356596056289 1 1
0.8201163068309 0.812378691004627 1 1
0.789667471839518 0.782246138487593 1 1
0.906386296624818 0.897548916759073 1 1
0.814819652296677 0.806010743415582 1 1
0.857190770829977 0.848707897188067 1 1
0.774741268006535 0.766220552935886 1 1
0.643941570940255 0.637432109022993 1 1
0.868094328672162 0.860334998703414 1 1
0.905299065938495 0.897030982782059 1 1
0.827085109728372 0.818762609788783 1 1
0.895648844207571 0.886722652964712 1 1
0.685414353430285 0.678535729011838 1 1
0.993510539286983 0.983396784795021 0 0
0.837226352035061 0.828178419704935 1 1
0.895935534210477 0.887521576652776 1 1
0.808683885909942 0.800169472950928 1 1
0.789270397754073 0.781566823072407 1 1
0.810962950382739 0.802363353493762 1 1
0.769767927411111 0.76249292236306 1 1
0.939679827199459 0.929609418906264 1 1
0.80695950183687 0.798570904864267 1 1
0.769198782290711 0.761874376918066 1 1
0.709074959633517 0.701394040134179 1 1
0.740284315025251 0.732825033655227 1 1
0.808497229712613 0.801351386763636 1 1
0.77094358007495 0.763527918403066 1 1
0.857424744219254 0.848865582679519 1 1
0.657940532540193 0.651253393195291 1 0
0.73584936313514 0.727556257162507 1 1
0.776474938936192 0.769450411615015 1 1
0.839961862873163 0.831688348848194 1 1
0.95038616412348 0.941450487963269 0 1
0.790106584575167 0.783124736067861 1 1
0.858876963665037 0.850481436973116 1 1
0.839253031754877 0.830024940221601 1 1
0.989470430280776 0.978611178722324 1 1
0.8638512326597 0.854588153640295 1 1
0.745070510064621 0.736998918215138 1 1
0.732854410660364 0.72565779344639 1 1
0.792642847019468 0.784760772190371 1 1
0.829919391384839 0.821120422494374 1 1
0.819640621123989 0.810839124150144 1 1
0.747072934511569 0.739373549205962 1 1
0.811065906014801 0.803081033083583 1 1
0.69205535950521 0.685115251027825 1 1
0.839556502429734 0.830815423987019 1 1
0.819536082175434 0.812256811831487 1 1
0.757948912390725 0.74980598272435 1 1
0.739924853904498 0.73185254481327 1 1
0.824153314477579 0.815779702929316 1 1
0.823825494164528 0.817021935026116 1 1
0.741600489292737 0.733827151178354 1 1
0.694625393851201 0.687531030355403 1 1
0.696139946181044 0.688728239387845 1 1
0.776338069231449 0.768842509153461 1 1
0.692838058315997 0.68534713841858 1 1
0.853113498030544 0.844971661501133 1 1
0.746109580471128 0.738675714229162 1 1
0.818853663437779 0.811218576998714 1 1
0.709513472820938 0.703243530977023 1 1
0.890241136801196 0.880144254569501 1 1
0.878557338644936 0.869800309541164 1 1
0.592637581072752 0.586159095400927 0 0
0.772508250291224 0.764198698064801 1 1
0.800806494255143 0.792371359948326 1 1
0.787334742845082 0.779267401235162 1 1
0.702660117126307 0.694874172277696 1 1
0.742771699790073 0.734846284369648 1 1
0.803194404833639 0.793995269675074 1 1
0.858405018407763 0.849956901579896 1 1
0.849065475201634 0.840373509058593 1 1
0.845868766523118 0.83756222001972 1 1
0.779955829114303 0.771639130723424 1 1
0.846795931809358 0.838757706499643 1 1
0.742173118527719 0.734744648240523 1 1
0.726798626507298 0.719248990467382 1 1
0.780506171707075 0.772734565206238 1 1
0.743226819493681 0.735854449036646 1 1
0.894194445711344 0.885373581232953 1 1
0.937355260001088 0.927186968437634 1 1
0.845491128692183 0.837873339333991 1 1
0.686999276483628 0.680286999622557 1 1
0.865426196405154 0.856464737780225 1 1
0.77207803466175 0.764991706612407 1 1
0.933063610528917 0.924347927227248 1 1
0.863021131027875 0.85275176185909 1 1
0.776358145510584 0.768950332089836 1 1
0.712552921082831 0.705181105404884 1 1
0.751797895979649 0.744829538244758 1 1
0.809230226383621 0.801301895974318 1 1
0.921018454803909 0.91060559782713 1 1
0.625707630444301 0.619970842896156 0 0
0.780883685455197 0.773673434157239 1 1
0.818821402022396 0.810445713213442 1 1
0.749530346616461 0.742491118789984 1 1
0.785433862696008 0.778209040458534 1 1
0.766042476716039 0.758126812857379 1 1
0.841478821239151 0.833399931411092 1 1
0.682330974739725 0.675448435872074 1 1
0.895123528931621 0.885853647750859 1 1
0.808992292828913 0.800506984318852 1 1
0.824482980456382 0.816988364418816 1 1
0.672560761179608 0.666087872896773 1 1
0.804683312491342 0.796381836444512 1 1
0.899451834800641 0.890951980620755 1 1
0.906814537104614 0.897197019870297 1 1
0.813422032076246 0.805223911199954 1 1
0.758599918190027 0.750545964542243 1 1
0.751546289757955 0.743402574908217 1 1
0.851764298546766 0.843271424879345 1 1
0.830014701407788 0.821675602883041 1 1
0.834182914175585 0.826914487040071 1 1
0.839121998081004 0.829784510454926 1 1
0.992147552958908 0.98244379328435 1 1
0.748599969668263 0.740910485919868 1 1
0.807116282556451 0.79904703275159 1 1
0.820806174362 0.813160938928203 1 1
0.780991943122009 0.773224377291608 1 1
0.912293792004164 0.903853416060028 1 1
0.83016034644219 0.821911143296737 1 1
0.835603176966107 0.826680373956951 1 1
0.816564423228402 0.808066654734683 1 1
0.867221985281199 0.858678665512611 1 1
0.817395379013478 0.808901558785014 1 1
0.614591356866478 0.608476132185917 0 0
0.771218339391261 0.763606881133972 1 1
0.792922358671716 0.785962151410747 1 1
0.731327115011842 0.724058653671855 1 1
0.666944484933683 0.660340739107126 1 1
0.819550713328792 0.811750157501807 1 1
0.859077903034813 0.850835159089472 1 1
0.720804363033325 0.713711141176353 1 1
0.89657093385707 0.886693780826381 1 1
0.767277556216155 0.759045774220521 1 1
0.815631576248843 0.806522103658618 1 1
0.863569169336374 0.854836828312806 1 1
0.718792709885044 0.711295751770618 1 1
0.797175666815575 0.788755131636931 1 1
0.815977937500821 0.807659819942242 1 1
0.841310179267867 0.833397850873376 1 1
0.822870308620704 0.814169706843383 1 1
0.73867995307211 0.731166593410129 1 1
0.806749425502656 0.798894855483282 1 1
0.81996100967672 0.812253487464958 1 1
0.826402762419012 0.818208432061006 1 1
0.863541900233676 0.854469162252849 1 1
0.784239669305396 0.776614646396929 1 1
0.733691445255491 0.726479946694447 1 1
0.783428792451103 0.77605785202675 1 1
0.837070731157951 0.829202452394308 1 1
0.795289993176677 0.787717857682032 1 1
0.895674074641185 0.886875274125962 1 1
0.764792802368069 0.75662321529742 1 1
0.853316472001592 0.845411845974744 1 1
0.90257492290632 0.893786122972587 1 1
0.935327442262225 0.925843458903457 1 1
0.838473982501351 0.829596336159038 1 1
0.740790184129489 0.734103643555478 1 1
0.857119920892797 0.847418058601842 1 1
0.693634300626212 0.687662938182813 1 1
0.801624380197468 0.794257628945159 1 1
0.781109619611783 0.773513918234871 1 1
0.77078193879298 0.762738194596102 1 1
0.736379899149072 0.728811453635006 1 1
0.7983215300017 0.789805076509851 1 1
0.623254201854129 0.617952535828398 0 0
0.754644950120307 0.746869044458271 1 1
0.814585104787922 0.806965922829934 1 1
0.808080730986894 0.799536973410349 1 1
0.901228023059167 0.892098078230099 1 1
0.843274414174283 0.83489148738681 1 1
0.794061194524943 0.786550840792276 1 1
0.720777300640185 0.714438157545029 1 1
0.829363285067697 0.820594202195159 1 1
0.822045145159905 0.81379200072804 1 1
0.769369343292381 0.760916929471051 1 1
0.89436740695952 0.884850522390172 1 1
0.912120384830438 0.903199425225684 1 1
0.783520457285916 0.776145841090126 1 1
0.75785235405114 0.750406110480335 1 1
0.760306291660645 0.753278155248098 1 1
0.849936228030822 0.841688583208677 1 1
0.790560211030177 0.782401155972064 1 1
0.76944459499562 0.761652894497285 1 1
0.833557653847499 0.825413596017663 1 1
0.775248592000424 0.76659851571656 1 1
0.790227242479764 0.782273342666984 1 1
0.828754518977047 0.819854454859616 1 1
0.838642209637017 0.829681161864097 1 1
0.850269046875593 0.841966629345912 1 1
0.612233500853314 0.606418203011322 0 0
0.84900858647035 0.840619735901157 1 1
0.899693674499313 0.89171009691867 1 1
0.735155581535052 0.727349019478714 1 1
0.905063240544553 0.895588146439615 1 1
0.794949198242003 0.787309528431647 1 1
0.751583356810367 0.743655359041528 1 1
0.806935051445995 0.798460121252942 1 1
0.806241141965802 0.798401827284599 1 1
0.662480975205811 0.656092506735815 1 1
0.656272773516235 0.649610592666941 1 0
0.628324049353686 0.622001081988797 0 0
0.990595059317687 0.978911563468332 1 1
0.881630202412142 0.871939779276343 1 1
0.797800223133011 0.790185207134232 1 1
0.793517909744807 0.784876229892188 1 1
0.860016796447741 0.85178986815766 1 1
0.759236744020081 0.751211298112307 1 1
0.735672321685439 0.728080600741743 1 1
0.821085770014513 0.813542700190825 1 1
0.860610033163186 0.851358695483914 1 1
0.825277712847361 0.817817615557815 1 1
0.965049048548223 0.955053413922808 1 1
0.807428349900397 0.799702612175763 1 1
0.794618198557576 0.786455941906674 1 1
0.927979581488253 0.917969808866597 1 1
0.887661356581066 0.879385440499232 1 1
0.593508977869875 0.587846479377787 0 0
0.744215705714261 0.736543283107486 1 1
0.798798071593061 0.79164891720625 1 1
0.900930702125239 0.891995505610954 1 1
0.832457602776297 0.824246185239661 1 1
0.911415348202216 0.902605201315423 1 1
0.830074214820881 0.821286614641596 1 1
0.695975875651989 0.688876738809437 1 1
0.817224385760609 0.809025202211153 1 1
0.895211753614963 0.886763976609678 1 1
0.774697455754935 0.766373453618943 1 1
0.751904036184195 0.744297312391608 1 1
0.857038528304652 0.848584265282784 1 1
1.02730028472244 1.01579137671883 0 0
0.826071629242273 0.817675250322509 1 1
0.775609860372091 0.767388602859028 1 1
0.846153190213324 0.837831453990497 1 1
0.668356837766619 0.661492558161515 1 1
0.77169006965055 0.762398320224343 1 1
0.812126071361536 0.80427557167574 1 1
0.895018285791209 0.885856415631334 1 1
0.778878823350399 0.770967256703107 1 1
0.813057904144349 0.804879092391308 1 1
0.911378991483975 0.902583628396076 1 1
0.900814427803672 0.891876047249046 1 1
0.863851722205979 0.854457897116423 1 1
0.705100439340624 0.698358983771702 1 1
0.642340985983435 0.635924808865092 0 0
0.633727324339186 0.62713335367844 0 0
0.62842104292442 0.621696908384437 0 0
0.7491802209551 0.74100974245657 1 1
0.790491391900777 0.783413939825952 1 1
0.858103270477114 0.849704859896996 1 1
0.87873147876258 0.870178637971746 1 1
0.796838456676154 0.78891886293604 1 1
0.845806142800066 0.835895555632227 1 1
0.811845092565343 0.804074773681406 1 1
0.660241044617682 0.65356311131515 1 1
0.779665617214101 0.771997884106444 1 1
0.86021434129076 0.852510571507886 1 1
0.864007145949342 0.856291529012786 1 1
0.701089549778005 0.692881886231262 1 1
0.767343247022323 0.759512058747047 1 1
0.958832258589712 0.949190933612191 0 1
0.829996433475771 0.821791169381247 1 1
0.814839176620957 0.806837115695377 1 1
0.82053151783785 0.812291835969282 1 1
0.669794925802095 0.66283902912269 1 1
0.890180493190964 0.88100370328474 1 1
0.762329939688512 0.75503292851904 1 1
0.827190888449876 0.819315252517075 1 1
0.731120398166384 0.723653268156578 1 1
0.978674981590625 0.968871183722344 0 0
0.776065363638688 0.768801398776222 1 1
0.904289823188223 0.895669240555147 1 1
0.803797870483638 0.796174614033353 1 1
0.696446926608712 0.690359574291054 1 1
0.790914454122446 0.783156905402003 1 1
0.877412013544331 0.868388969813317 1 1
0.772863370013135 0.764490801944154 1 1
0.722892827828676 0.716539170169396 1 1
0.783771833940068 0.775564054188072 1 1
0.670270553032407 0.663373495990126 1 1
0.839782580527434 0.830823087904455 1 1
0.752383672167067 0.744495066354723 1 1
0.867904432082048 0.859890866523841 1 1
0.816910539567092 0.809137774893562 1 1
0.882288453584882 0.872515785808438 1 1
0.799275684176237 0.791541947226735 1 1
0.731291679342677 0.723659715809039 1 1
0.769435833849089 0.761261414691003 1 1
0.875113343670516 0.866399272300431 1 1
0.762611978337596 0.754218679933101 1 1
0.804129625571106 0.796513521946972 1 1
0.842247120939747 0.833828385956666 1 1
0.883317133143713 0.873710565133741 1 1
0.867270196610727 0.858680417842125 1 1
0.766300989412143 0.757940350631266 1 1
0.809543182854387 0.801509198216249 1 1
0.753131136296678 0.745990751592603 1 1
0.820562921900044 0.811260097557307 1 1
0.919298191276455 0.909884645034834 1 1
0.866566481515365 0.858361045814964 1 1
0.828781249052516 0.820868417784458 1 1
0.813606183055141 0.806480592838405 1 1
0.758892910649019 0.752101545775661 1 1
0.861980343256057 0.85250636455999 1 1
0.83464827419028 0.826343231821052 1 1
0.743530102274398 0.73575295607153 1 1
0.86105719621888 0.852878987665856 1 1
0.90031501388386 0.891526829134356 1 1
0.783768733785103 0.776146061657161 1 1
0.874368816171005 0.86588977866316 1 1
0.904419878153032 0.895142114673746 1 1
0.881598847365155 0.871969712326916 1 1
0.71665158284051 0.70911437157704 1 1
0.676251032097712 0.670138703520879 1 1
0.91860359594784 0.910604824289891 1 1
0.778529457094656 0.769816068744298 1 1
0.810654118080148 0.803070948256267 1 1
0.815743646193741 0.807876060586814 1 1
0.831716394001165 0.82361149525933 1 1
0.811722674943255 0.803840132660002 1 1
0.8840324123572 0.875861536281768 1 1
0.752336446441674 0.745502052673675 1 1
0.84621317555925 0.838555498914094 1 1
0.845235974230334 0.837750743067318 1 1
0.770617605358768 0.763268616918147 1 1
0.738949171809701 0.73169966571219 1 1
0.849802675574153 0.842125672144072 1 1
0.749960024353305 0.742441998982542 1 1
0.77218218763773 0.763890667353482 1 1
0.69960647454575 0.693020387609372 1 1
0.829232671089209 0.820824025729127 1 1
0.758520568358827 0.750891930265289 1 1
0.79265737821139 0.784740726017199 1 1
1.09967223187617 1.0887301946657 0 0
0.825933996827245 0.817363403121632 1 1
0.868099337759003 0.86007820757342 1 1
0.757917144488605 0.750999731143559 1 1
0.848682511179764 0.839090677798641 1 1
0.703527889044805 0.697020937082192 1 1
0.874915931282243 0.86615805281662 1 1
0.791871839227887 0.783907301275124 1 1
0.89296960257809 0.88445101563574 1 1
0.671748930871712 0.66391670865275 1 1
0.764264752098868 0.756346701515494 1 1
0.819999495623989 0.812096869843327 1 1
0.862597775484164 0.854295903179067 1 1
0.85527711277211 0.846982207478146 1 1
0.730973951363377 0.723587036869067 1 1
0.668445822931974 0.661442116489294 1 1
0.666610188607048 0.660124996307009 1 1
0.845259484728766 0.836848009586324 1 1
0.760071673157671 0.751593723666202 1 1
0.705828413171382 0.698081312625371 1 1
0.856276421399214 0.846881734928286 1 1
0.80968956929792 0.801207568125815 1 1
0.798017059653863 0.790164827843667 1 1
0.729516263034102 0.722875242784994 1 1
0.776511590681096 0.769774250748031 1 1
0.95680342221722 0.946394321000019 1 1
0.802849044286794 0.794306115105316 1 1
0.89851627315318 0.888074362316893 1 1
0.749062127942902 0.740788909404126 1 1
0.742761426519867 0.734992995854124 1 1
0.720917431816329 0.713425741799253 1 1
0.845794587293738 0.836077049811566 1 1
0.877887588888616 0.868763149750933 1 1
0.830307634709389 0.821749267077534 1 1
0.829747436710705 0.821575657164156 1 1
0.714616686102655 0.707513266723554 1 1
0.754285081681764 0.746864226462579 1 1
0.760678820770884 0.752127785206827 1 1
0.786505181379698 0.777323333828622 1 1
0.791838985164079 0.783726810381683 1 1
0.856271096733862 0.846963968899108 1 1
0.899312406139931 0.890033722317552 1 1
0.746945480940818 0.739658553779242 1 1
0.562069000146561 0.556303278918301 0 0
0.74341751822001 0.736907784473011 1 1
0.807360432687429 0.799778342569497 1 1
0.923112951054922 0.912822788275285 1 1
0.777489195642529 0.768769497380939 1 1
0.7673746129745 0.760185365194518 1 1
0.894804916285844 0.88505173410511 1 1
0.842956311861102 0.834325395043064 1 1
0.805055322254372 0.796087796437931 1 1
0.857929257528267 0.84998761914688 1 1
0.837379185334404 0.829281528126491 1 1
0.898196700068758 0.889776496229132 1 1
0.814715545542286 0.807953060021652 1 1
0.737852239270768 0.730999497974292 1 1
0.692259071486562 0.686067625650078 1 1
0.768488107151646 0.761428177429198 1 1
0.877036944008822 0.867849838674362 1 1
0.691124694673083 0.684305236697941 1 1
0.672193782577705 0.665355606639173 1 1
0.711561015319298 0.704717536451091 1 1
0.827654716458133 0.820021092309309 1 1
0.771870170376888 0.763727933377774 1 1
0.818369942938997 0.810390804711013 1 1
0.819169552020529 0.811422542140945 1 1
0.725853591770126 0.718099103718883 1 1
0.923520835559077 0.915323953203879 1 1
0.772287301855629 0.765139040116165 1 1
0.64514949617723 0.63898125931242 0 0
0.801870821876039 0.793113310490774 1 1
0.74530845687664 0.73667445342032 1 1
0.702280226037189 0.695594853399152 1 1
