# Supplementary material for: Bias caused by sampling error in meta-analysis with small sample sizes
Source: PLoS One. 2018 Sep 13;13(9):e0204056. doi: 10.1371/journal.pone.0204056 (PMC6136825; doi:10.1371/journal.pone.0204056)
Supplement: S4 File — (ZIP) [file pone.0204056.s004.zip › results N = 10 theta = 0.8 tau = 0 sz = 500-1000.txt]

"cohen.dl.theta" "hedges.dl.theta" "cohen.dl.cp" "hedges.dl.cp"
0.759542475946041 0.758801011228251 1 1
0.808869903316262 0.807999040287628 1 1
0.74245293355963 0.741625065016052 0 0
0.783876697199732 0.783118211134076 1 1
0.780316163460729 0.779562369872055 1 1
0.821159006777662 0.820359781935081 1 1
0.808887834738776 0.808034595514062 1 1
0.757830407828386 0.75702354984052 1 1
0.822153341633672 0.821258529464099 1 1
0.783004725961661 0.782261841526554 1 1
0.818409919156545 0.81762567898197 1 1
0.783381915349982 0.782667140822113 1 1
0.808820240619773 0.80798071776253 1 1
0.810664075232597 0.809825791857361 1 1
0.800247413581489 0.799457855465183 1 1
0.779068172866312 0.778261767390453 1 1
0.819256349416288 0.818493724958444 1 1
0.787947139743605 0.787155233450952 1 1
0.806876396807299 0.806155360211506 1 1
0.791767274021807 0.791000605793883 1 1
0.773677118491575 0.772878800397741 1 1
0.751341322118383 0.750660981286993 0 0
0.783305041098608 0.782539623123288 1 1
0.790307699754455 0.789521325091025 1 1
0.800476292051838 0.799666457253177 1 1
0.806231627913563 0.805382784599483 1 1
0.823172459354229 0.822470472184367 1 1
0.791639454399486 0.790830749374019 1 1
0.826297402494548 0.825422789946848 1 1
0.829992652738944 0.829074979019576 1 1
0.777972870933329 0.777061808460255 1 1
0.804235252483908 0.803347351121811 1 1
0.783320768157333 0.78253580121401 1 1
0.811285216988165 0.810343501151813 1 1
0.823263640780048 0.822477412899166 1 1
0.77958130114209 0.778871398611106 1 1
0.785258048222901 0.784515602556458 1 1
0.788858522688899 0.788069395603259 1 1
0.783097717220487 0.782269239336112 1 1
0.805253345143591 0.804467056310929 1 1
0.788547811007863 0.787814081459418 1 1
0.80622433932511 0.805331670325391 1 1
0.816412382018264 0.815592001229631 1 1
0.810999950428187 0.81014291298821 1 1
0.807460106202296 0.806559753077438 1 1
0.848105043436193 0.847186972853216 1 1
0.798722786749427 0.797982520079338 1 1
0.820501753094467 0.81963381891856 1 1
0.82775002430077 0.826906538633862 1 1
0.777918722147316 0.777192925103108 1 1
0.803483605348319 0.802724697714192 1 1
0.822695144954366 0.821860545735441 1 1
0.804888768023197 0.804044799836243 1 1
0.846841811656684 0.846071361505715 0 0
0.778347500637121 0.777623153523368 1 1
0.840545124483336 0.839722341296881 1 1
0.79117650392907 0.790328487442034 1 1
0.813979022268011 0.81312462272881 1 1
0.747393805420839 0.746676129145413 0 0
0.797906148769325 0.797115375921287 1 1
0.78634021037938 0.785603729340536 1 1
0.801921203069988 0.801092397470355 1 1
0.810886996147501 0.810024087711488 1 1
0.822639813271375 0.821822305034668 1 1
0.790922415010593 0.790112820544389 1 1
0.797745159306544 0.797049019334186 1 1
0.803978903308637 0.803172132094481 1 1
0.786555302207276 0.785808642003623 1 1
0.781639848267762 0.780836744629408 1 1
0.807649188846928 0.806791732949428 1 1
0.808759489421508 0.807923791000853 1 1
0.782506938834191 0.781634723823339 1 1
0.81880399038804 0.817939870811196 1 1
0.80198799238851 0.801178555491552 1 1
0.773704602460467 0.772831903327103 1 1
0.810701551629223 0.809844737208847 1 1
0.826054913861216 0.82519828872176 1 1
0.828964588054973 0.828123980671099 1 1
0.807825203952687 0.807047632042604 1 1
0.814657328386864 0.813783684609821 1 1
0.818832568302501 0.818115158314047 1 1
0.754483123931708 0.753720305035614 1 1
0.811014005482421 0.810167055932334 1 1
0.786686577613518 0.785893409900549 1 1
0.763959891570616 0.763275862832868 1 1
0.786487085786549 0.78579423119899 1 1
0.800887256157626 0.800108626875674 1 1
0.80515182064554 0.804398003168577 1 1
0.7969606004206 0.796093558792944 1 1
0.828432711165313 0.827594702072369 1 1
0.819714207664242 0.818937683128113 1 1
0.772270336712698 0.771443909989323 1 1
0.768611460602329 0.767824731692086 1 1
0.777947936827682 0.777226214213141 1 1
0.778223202424432 0.777463538073405 1 1
0.809988830048563 0.809251389821726 1 1
0.759439971805173 0.758678007322189 1 1
0.764271715208554 0.763441721830686 1 1
0.795155005591179 0.794393275768558 1 1
0.775469704769173 0.77464822667269 1 1
0.824016361697844 0.823141630267182 1 1
0.831566454414801 0.830715000751191 1 1
0.815768448370487 0.814881673442672 1 1
0.811485166296084 0.810640214677287 1 1
0.767081543458118 0.766220114539924 1 1
0.806980880467394 0.806241810123156 1 1
0.790113809673039 0.78920373360073 1 1
0.798836646456984 0.798023980587052 1 1
0.790817208869152 0.789956878264007 1 1
0.809790363741471 0.808924509087585 1 1
0.75570400526501 0.754996633703436 1 1
0.806745122068332 0.806013006810453 1 1
0.806800092559709 0.805926819131176 1 1
0.81968432664357 0.818873019109896 1 1
0.817531350376234 0.816832700399694 1 1
0.809002433506186 0.808188734226364 1 1
0.809881777244953 0.809091848515193 1 1
0.81652852998613 0.815724299471589 1 1
0.834032219273411 0.83321009601836 1 1
0.824431454508161 0.823542034420274 1 1
0.779587052996625 0.778806715259951 1 1
0.78452101528237 0.78362160506746 1 1
0.841425641961061 0.840554972102086 1 1
0.786219865424406 0.785398131805487 1 1
0.828541385432264 0.827615735723772 1 1
0.753018341476342 0.752223320675726 1 1
0.788713981561174 0.788015142943321 1 1
0.807489118755359 0.806641525485356 1 1
0.766892761398832 0.766099076130976 1 1
0.807061567768301 0.806320190338245 1 1
0.785875570152571 0.78513654742666 1 1
0.757795821373238 0.757079127248648 1 1
0.81695766003913 0.816110770726199 1 1
0.812978116733851 0.812028558474773 1 1
0.832593062699822 0.831688464282584 1 1
0.809304007418074 0.808334452454331 1 1
0.784910652697649 0.784055201929824 1 1
0.776423164815178 0.775681769193226 1 1
0.802964710954191 0.802158707653315 1 1
0.817612920110674 0.8167800736318 1 1
0.784864978465034 0.784143229601523 1 1
0.850521943341713 0.84968573777926 0 0
0.810155031651075 0.809411862961786 1 1
0.828135477167614 0.827303206092374 1 1
0.808532616024088 0.8077641951401 1 1
0.801091775519532 0.800226507813905 1 1
0.814477363936449 0.813707595635363 1 1
0.812068140146952 0.8112311697984 1 1
0.798425289416422 0.79762634306989 1 1
0.829171321001072 0.828379229221759 1 1
0.780687101576761 0.779868024866413 1 1
0.806674595962486 0.8059266548443 1 1
0.788932382095198 0.78799472109399 1 1
0.800861181963292 0.799952227056546 1 1
0.793552928840402 0.792746410887079 1 1
0.789172540105086 0.788287756958012 1 1
0.767896658353421 0.767052791105455 1 1
0.78955180043227 0.788786373226575 1 1
0.835458568793876 0.834706204198284 1 1
0.786351998630791 0.78555408817605 1 1
0.807487290688549 0.806726328248997 1 1
0.779942387628616 0.779103636572255 1 1
0.814208083201102 0.813413395622954 1 1
0.837315768988057 0.836434159097655 1 1
0.839893756136892 0.839003070712699 1 1
0.824424540433756 0.823571055809166 1 1
0.788545219709229 0.787815174156804 1 1
0.777871728139328 0.777130973771953 1 1
0.836943604916406 0.836083652966562 1 1
0.781860636305409 0.780966918354703 1 1
0.769385426257492 0.76854627472053 1 1
0.815878096438907 0.814942689431547 1 1
0.792763837995629 0.792036452866054 1 1
0.781618982511012 0.780856861593542 1 1
0.844655962880848 0.843814753023938 1 1
0.80770253942417 0.806830855035043 1 1
0.809489937415575 0.808669937929219 1 1
0.803276885260236 0.802423359234776 1 1
0.791500320416894 0.790680940299208 1 1
0.759885529707744 0.759088782164776 1 1
0.838707818196114 0.837827804075053 1 1
0.790879364177707 0.790099955091525 1 1
0.804503180800597 0.803753784540218 1 1
0.797437348992118 0.796618654210633 1 1
0.782597706416104 0.781822638927075 1 1
0.76745230464547 0.766700677726552 1 1
0.826248694345835 0.825429875663132 1 1
0.774848637015233 0.774078843662315 1 1
0.792263967715785 0.791528559767665 1 1
0.775243149230494 0.774518234868398 1 1
0.817814993351684 0.816897114855329 1 1
0.807531184505731 0.806739111660035 1 1
0.793884358971301 0.793029980782726 1 1
0.822488287536804 0.821739355383072 1 1
0.816533250708231 0.815734320266164 1 1
0.800569523440937 0.799825739456612 1 1
0.787601133769963 0.786747998755649 1 1
0.801296552400365 0.800398123965428 1 1
0.791837306614387 0.791015417178492 1 1
0.807091851306443 0.806297219588293 1 1
0.792974935854901 0.792105025940584 1 1
0.823095958615756 0.822192951638977 1 1
0.786234267350323 0.785439596969223 1 1
0.78077051298434 0.779985543311061 1 1
0.774401244176773 0.773649458288586 1 1
0.775934827907078 0.775189987699704 1 1
0.795381137538334 0.794614845629586 1 1
0.819909433466677 0.819047331643187 1 1
0.749156487972343 0.74826615607773 1 1
0.766541119619571 0.765837204460808 1 1
0.767350054010335 0.76665196438118 1 1
0.823498506217421 0.822648001798826 1 1
0.830269853202287 0.829360278337339 1 1
0.805585445279951 0.804770271447905 1 1
0.766915044952583 0.766115501213709 1 1
0.81416620399495 0.813453995795865 1 1
0.819744781776457 0.818983843687278 1 1
0.800631527063191 0.799794161593257 1 1
0.779657884416 0.778887485176604 1 1
0.802810443888894 0.801988449138202 1 1
0.79648903311399 0.795693723406482 1 1
0.799687390542598 0.798868324419183 1 1
0.791615666363545 0.790840684671669 1 1
0.793945396480386 0.793060710828998 1 1
0.808887328674045 0.8080273409182 1 1
0.785417675327237 0.784640622785583 1 1
0.793683692467375 0.792966678924611 1 1
0.808590074315435 0.80781443245304 1 1
0.807259680202508 0.806454020295024 1 1
0.762605247034809 0.761865459751121 1 1
0.806589516397189 0.805810144161904 1 1
0.805224687756445 0.804492752531322 1 1
0.775612334548494 0.774735672781832 1 1
0.807013633079679 0.80622935912224 1 1
0.778132550985992 0.777337238776115 1 1
0.81011492309364 0.809283148094933 1 1
0.806990344197052 0.806289858852727 1 1
0.836012171267663 0.835173232673054 1 1
0.793902934834291 0.793148424215082 1 1
0.765736487722118 0.764921869206765 1 1
0.832122067097101 0.831308029487507 1 1
0.776145393453918 0.775408230732241 1 1
0.80114136105309 0.800360559030148 1 1
0.791630297870018 0.790767238445074 1 1
0.808764595324935 0.808012738131337 1 1
0.807854802575821 0.807012325543318 1 1
0.785882322803019 0.785164484891407 1 1
0.776818735598666 0.775917240145152 1 1
0.787753841130265 0.786902434746792 1 1
0.810514669618805 0.809561367801004 1 1
0.793669546244617 0.792795600192683 1 1
0.811006777144815 0.810166081542808 1 1
0.817819678032932 0.816966651349904 1 1
0.796371124675968 0.795654088873973 1 1
0.79013273668771 0.789355303481553 1 1
0.777388292966107 0.776624060124635 1 1
0.814586408127596 0.813786412800305 1 1
0.802792021912255 0.802030978520595 1 1
0.870434261266956 0.869603593652774 0 0
0.790644961798571 0.789883121015371 1 1
0.801389214397987 0.800628165356962 1 1
0.805443470604058 0.80470106500848 1 1
0.79012211445605 0.789322392870059 1 1
0.802731906834536 0.801968349969961 1 1
0.779726904715952 0.778978293831284 1 1
0.788763921049415 0.787969747201872 1 1
0.813754859928445 0.812925362706122 1 1
0.829359692918701 0.828555665450866 1 1
0.806196588838845 0.805327008145454 1 1
0.780682658438196 0.779939705418001 1 1
0.802691035075322 0.801875271036552 1 1
0.816876858172599 0.816105326479848 1 1
0.756379293198131 0.755611151579272 1 1
0.789549378330895 0.788743472442449 1 1
0.79723803116269 0.796412775962134 1 1
0.817369976069113 0.81659557453454 1 1
0.814738362647675 0.813922745110057 1 1
0.826489161020239 0.825719747026985 1 1
0.815035832806606 0.814275275972269 1 1
0.827455121284981 0.826704112550358 1 1
0.810410467539125 0.809493733530169 1 1
0.770004656229472 0.769327057180596 1 1
0.811089676677095 0.810303992717291 1 1
0.790737821311525 0.790059000761884 1 1
0.793661378793813 0.792837866844104 1 1
0.777903994721391 0.777136352828751 1 1
0.8184481039305 0.817615272861977 1 1
0.759934764464252 0.759196246022092 1 1
0.788787111838715 0.787880483538691 1 1
0.767125001638366 0.766355477502192 1 1
0.788586256561851 0.787889441928579 1 1
0.805565283237459 0.804804620685801 1 1
0.829159591098006 0.828267577845026 1 1
0.841530016903089 0.840670546361508 1 1
0.803208269511248 0.802306748574253 1 1
0.787652347546427 0.786743036328485 1 1
0.794594740979474 0.793817387637436 1 1
0.807347910227488 0.806588871131008 1 1
0.828364412713214 0.827585182553946 1 1
0.817072076737717 0.816283629199224 1 1
0.868755224518689 0.867903491630577 0 0
0.839912654903734 0.83896453683558 1 1
0.773297898519648 0.772608050395679 1 1
0.807523737492197 0.80675066354157 1 1
0.778186540011338 0.777325917732219 1 1
0.807056688599104 0.806292782023794 1 1
0.751314884441036 0.75055498232999 0 0
0.793188739893915 0.792373940004625 1 1
0.782196518789763 0.781460541470173 1 1
0.793703401884319 0.792926560716297 1 1
0.803145680867029 0.802411403896992 1 1
0.797138889586549 0.796277480217009 1 1
0.78001078897326 0.779236596319889 1 1
0.797750066707085 0.796994933211024 1 1
0.791064918750567 0.790237252225465 1 1
0.799622595436894 0.798868889360919 1 1
0.753646115277887 0.75283339621154 1 1
0.768019880467351 0.767228614846765 1 1
0.803651117516956 0.802753149367684 1 1
0.799333818343214 0.798521609620141 1 1
0.810866162893058 0.810003540252809 1 1
0.831268910171757 0.830439940873016 1 1
0.815342915517951 0.814524401107956 1 1
0.778825188417421 0.778085808969498 1 1
0.81595201245062 0.815048830760089 1 1
0.788102749028544 0.78734138718356 1 1
0.842997966458985 0.842093261542627 1 1
0.815748105042996 0.814960036516979 1 1
0.789369150787234 0.788565618563448 1 1
0.84025661268186 0.839419483065288 1 1
0.805267295013972 0.804482910162155 1 1
0.83143123317504 0.830520133750949 1 1
0.845037785047644 0.844195673865273 1 1
0.817072079414394 0.816300654183397 1 1
0.821376245144861 0.820582441246794 1 1
0.781017933528904 0.78026245219464 1 1
0.832615061576514 0.831852599987477 1 1
0.816706228951433 0.815905928512174 1 1
0.784126600055264 0.783388959352908 1 1
0.822978323654094 0.82211889173295 1 1
0.796249146577134 0.795397424559676 1 1
0.777432874533836 0.776618884466492 1 1
0.810720703605509 0.809873523173678 1 1
0.830727371912025 0.829951357415966 1 1
0.76593658839699 0.765144306257867 1 1
0.797382055683658 0.796512854861533 1 1
0.818351282699859 0.817534254336882 1 1
0.820176877449974 0.819262343937955 1 1
0.835026678084487 0.834221350898033 1 1
0.802738980429088 0.802011487269544 1 1
0.816830132496233 0.816125915272032 1 1
0.842501707409234 0.841604408203903 1 1
0.809716269946989 0.808863217640658 1 1
0.804910701518625 0.804090283177787 1 1
0.764943114771947 0.764100662273425 1 1
0.781297184824283 0.780421548201855 1 1
0.777245196145078 0.776481305729778 1 1
0.815540201521719 0.814660862554966 1 1
0.810682562907771 0.809845979932843 1 1
0.763012837253585 0.762189662381376 1 1
0.75966905805755 0.758922018218018 1 1
0.774092621573155 0.773375932913413 1 1
0.824984698308461 0.824174180030289 1 1
0.835712155356742 0.834788363500555 1 1
0.794519882208646 0.793712923833089 1 1
0.821431000061315 0.820576341666956 1 1
0.807812606408322 0.806970626634921 1 1
0.782312148226837 0.781545891091687 1 1
0.796507971945982 0.79574721412625 1 1
0.83148451978816 0.83063248949073 1 1
0.894745672226876 0.893724021962005 0 0
0.762195595929205 0.761490651983371 1 1
0.758015911394288 0.757222083976348 1 1
0.80130044495639 0.800583274207658 1 1
0.768779600383281 0.768019490402273 1 1
0.799665260558569 0.798930552571075 1 1
0.829689633368315 0.828869611300983 1 1
0.836950057664513 0.836088876453128 1 1
0.82091639053444 0.820049000197675 1 1
0.795048353331516 0.794168082423204 1 1
0.808029583880808 0.807308391816657 1 1
0.825725636119436 0.824933454519071 1 1
0.81047143132232 0.809724489738753 1 1
0.82254526790089 0.821724264305207 1 1
0.82571655272058 0.824897865370439 1 1
0.799647205861023 0.798849957357546 1 1
0.807442015223174 0.806674204140279 1 1
0.832440927557202 0.831506892508891 1 1
0.771761498123768 0.770955621653575 1 1
0.790827873286023 0.79013194695544 1 1
0.805325415166651 0.804528650125305 1 1
0.770893915571032 0.770174781530302 1 1
0.822626850400986 0.821849179294699 1 1
0.793199681977584 0.792312530058725 1 1
0.760391512703137 0.75963436647598 1 1
0.805597555302367 0.804795290054241 1 1
0.778489213935101 0.777651267328267 1 1
0.809585912513708 0.808808085607394 1 1
0.790356213517589 0.789527393521595 1 1
0.808866711213642 0.808100259974216 1 1
0.803635236335087 0.802824842528434 1 1
0.750781615796766 0.750061336596864 0 0
0.807624642696431 0.806801092528936 1 1
0.769043997725142 0.768187330002494 1 1
0.815485741344807 0.814640898950578 1 1
0.781697819643761 0.780917846157554 1 1
0.79512680860309 0.794353059254508 1 1
0.826678312319667 0.825919280824968 1 1
0.802097055009657 0.80128106239133 1 1
0.807675965184028 0.806945155716996 1 1
0.809924255089106 0.809139225232929 1 1
0.78605540489543 0.785246809254956 1 1
0.747028255722766 0.746308986430986 0 0
0.799216018420593 0.798292381822913 1 1
0.753383150322733 0.752672883430862 0 0
0.790879648879309 0.790089311963307 1 1
0.811739180087206 0.810901486492268 1 1
0.807007349296617 0.806234931592731 1 1
0.78110665311749 0.780312826924145 1 1
0.806607192324783 0.805880184402102 1 1
0.819618383388529 0.81878561388354 1 1
0.803228505316103 0.802439006234574 1 1
0.802265089139713 0.801518634633994 1 1
0.806497518225267 0.805721577632345 1 1
0.809991045683409 0.809217021561743 1 1
0.788773520346489 0.787915683700221 1 1
0.798501609985723 0.797623483520878 1 1
0.782942813013066 0.782122514112878 1 1
0.82756585400604 0.826718842692639 1 1
0.772786390413033 0.772051364128789 1 1
0.818737507867009 0.817956796022763 1 1
0.808300803956395 0.807461862931767 1 1
0.809249222767819 0.808426476645562 1 1
0.792430868856436 0.791656551695336 1 1
0.800578623609082 0.799786225557923 1 1
0.743328630656429 0.742663103579206 0 0
0.798475888865458 0.797624152119327 1 1
0.79372186738686 0.79294600020382 1 1
0.803225501859078 0.802505601239595 1 1
0.816796698934149 0.815975652748812 1 1
0.824293106375094 0.823458203779631 1 1
0.781959353041238 0.781210735747166 1 1
0.803965571151243 0.80317126698694 1 1
0.82081319468705 0.819990527155043 1 1
0.822197423934725 0.821384156512307 1 1
0.831096261080051 0.830239723198163 1 1
0.800996585968049 0.800310463950424 1 1
0.760533392307575 0.759790770518812 1 1
0.850022287327582 0.849208004088434 0 0
0.832035595492091 0.831171223321711 1 1
0.790676981119299 0.789856061527014 1 1
0.825991477101865 0.825176754128678 1 1
0.780625278718098 0.779927913037218 1 1
0.795650280953806 0.794882926403732 1 1
0.798123274041743 0.797361225457127 1 1
0.837416546309176 0.83653167939536 1 1
0.787024452339658 0.786321285479094 1 1
0.750318687191946 0.749636288071303 1 1
0.823497877769432 0.822707410018181 1 1
0.760800203914903 0.760066062438496 1 1
0.791236459307258 0.790421947753118 1 1
0.814515284997824 0.813796634013725 1 1
0.78717480416209 0.786327692962711 1 1
0.807607325536122 0.806879275583627 1 1
0.81509054998458 0.814257522791769 1 1
0.796756344341614 0.795972016156759 1 1
0.838383077522713 0.837627261456258 1 1
0.775112176395945 0.774281086736343 1 1
0.824007928587084 0.82311979160767 1 1
0.781091574163532 0.780257034162346 1 1
0.83813274971806 0.837251741388206 1 1
0.787971544641199 0.787215562469669 1 1
0.817046987269982 0.816256428933127 1 1
0.761922124328031 0.761228231422738 1 1
0.810028706562352 0.80913857613903 1 1
0.767256397197677 0.76647293375907 1 1
0.791003750946037 0.790153712744907 1 1
0.800427708023459 0.799647816268401 1 1
0.777103851126275 0.776352928349287 1 1
0.796970829830299 0.796076220667616 1 1
0.802979051270038 0.802159785397339 1 1
0.786056429518455 0.785289203080713 1 1
0.776391589472452 0.775558237738152 1 1
0.808858294052344 0.808066189958298 1 1
0.794239206896152 0.793399224058481 1 1
0.817051121854284 0.816215248716109 1 1
0.76936520272415 0.768619367731984 1 1
0.848177687958548 0.847346503824971 0 0
0.776153491714658 0.775395624187164 1 1
0.781715536604601 0.780998746568921 1 1
0.782406565131 0.781586664457187 1 1
0.750943625331911 0.750211429117906 0 0
0.781076865051236 0.780296948266469 1 1
0.802606806389422 0.80174527964602 1 1
0.827716069675631 0.826868064669116 1 1
0.79662396414501 0.795847344538352 1 1
0.809529109908083 0.808649738157526 1 1
0.797512324790159 0.79675077284041 1 1
0.808530000605122 0.807731930743005 1 1
0.781396129377057 0.780533837442629 1 1
0.790790152441998 0.789992908919874 1 1
0.782402767278727 0.781629017211489 1 1
0.767713920080969 0.766933962666056 1 1
0.777042633224191 0.77630379872784 1 1
0.785060379910958 0.784175589632622 1 1
0.808913409103782 0.80802126088616 1 1
0.79625495841484 0.795334611828092 1 1
0.811571067375939 0.810721978070204 1 1
0.805210263978814 0.804397585816372 1 1
0.786985902680384 0.786194769413553 1 1
0.804316927061571 0.803615051865646 1 1
0.807979164887614 0.80709812650132 1 1
0.797927012784756 0.797124454261305 1 1
0.811913387802733 0.811046428679518 1 1
0.807947542823389 0.807146214805734 1 1
0.817832533643073 0.817006759344454 1 1
0.807774800578141 0.806998129926671 1 1
0.76942011517189 0.768585335669697 1 1
0.817599161937889 0.81672558942207 1 1
0.826839411356187 0.826000638491439 1 1
0.78555022117968 0.784755835287083 1 1
0.780058035646044 0.779264428226498 1 1
0.809083395848615 0.808254683714692 1 1
0.770849722998957 0.770003220231124 1 1
0.80066934443342 0.799831822778077 1 1
0.79539390836685 0.794581637180384 1 1
0.805203898576355 0.804309893982943 1 1
0.797529639215492 0.796715035346576 1 1
0.752106762367857 0.751313744094128 1 0
0.802030875819697 0.801235004953911 1 1
0.82298391949301 0.822167904951629 1 1
0.773972510493651 0.773190049976706 1 1
0.851749483914005 0.850861324262232 1 1
0.782028113545028 0.781269962734794 1 1
0.790120299852347 0.789368403979554 1 1
0.829546541583571 0.828689363067014 1 1
0.787877597261744 0.787184710524244 1 1
0.797869959689568 0.797042178134817 1 1
0.820302949289785 0.819521343458981 1 1
0.805927980775994 0.805003794491838 1 1
0.810110146748509 0.809324190554007 1 1
0.778007987436639 0.77726777853452 1 1
0.79728920384783 0.796451501214625 1 1
0.786119545562467 0.785359019405193 1 1
0.80385820161464 0.802978508078825 1 1
0.799796318785315 0.798993787414364 1 1
0.812052660984333 0.811221373277435 1 1
0.754923091316073 0.754212958742776 1 0
0.822523787090191 0.821676993493839 1 1
0.795680796192618 0.794791200560082 1 1
0.810175547887042 0.809397342186744 1 1
0.803910923852659 0.80315828901544 1 1
0.767531656399464 0.766813693539677 1 1
0.775181984129306 0.774472009491123 1 1
0.811424638467709 0.81057237924898 1 1
0.805738550869552 0.804928134655976 1 1
0.801624197908851 0.800839367349925 1 1
0.781299739914696 0.780474313322603 1 1
0.831494026077257 0.830731174705739 1 1
0.818890509901144 0.818059291297987 1 1
0.793875687770428 0.79308817341051 1 1
0.848480431442061 0.847591686977041 1 1
0.791991060726435 0.791198480556405 1 1
0.835125188758629 0.83432801128819 1 1
0.822815831015271 0.821929375554175 1 1
0.834877162931328 0.834146336456899 1 1
0.800979021963422 0.800155396721265 1 1
0.828783679353889 0.827993329041247 1 1
0.828706565361179 0.827829321739477 1 1
0.86271117461241 0.86180400924635 1 1
0.819211960636943 0.818457076534475 1 1
0.787842487924209 0.78701259682289 1 1
0.769835640333629 0.769094076109032 1 1
0.824537960164523 0.823674353781346 1 1
0.82803089850657 0.827202869920643 1 1
0.816801334046841 0.815999181979122 1 1
0.806007346086585 0.805205533056629 1 1
0.809455904536241 0.808571013966892 1 1
0.791452364452688 0.790641276455041 1 1
0.820484663490266 0.819708037807285 1 1
0.787142787896657 0.786347329510107 1 1
0.802769877466398 0.801854353906031 1 1
0.798141334729717 0.797298997247739 1 1
0.752615571393163 0.751869430830307 0 0
0.781983589331252 0.781250661432851 1 1
0.803108618374012 0.802360055107767 1 1
0.798859920240372 0.797984411935642 1 1
0.835911569631384 0.834993101031207 1 1
0.823836387089088 0.82306115780207 1 1
0.828336719256187 0.827422941033151 1 1
0.761834189156355 0.760977664046806 1 1
0.75752461113543 0.756828101022867 1 1
0.800020593455905 0.799153069289954 1 1
0.785960109696339 0.785281453411462 1 1
0.848734358820084 0.847734806277866 1 1
0.796265208043725 0.795401151604345 1 1
0.812644342616249 0.811809755609963 1 1
0.778495374186651 0.777699270552813 1 1
0.791475145795115 0.79063857589362 1 1
0.795705595907092 0.794908668196172 1 1
0.757687845604016 0.756907089941508 1 1
0.801763580586232 0.800932846045805 1 1
0.807469178824139 0.806651852097237 1 1
0.831993493888229 0.831154207915881 1 1
0.774935554162958 0.774167748692036 1 1
0.805562270360034 0.804819442462257 1 1
0.769158031398894 0.768283584289807 1 1
0.860719620193543 0.859801297275135 0 0
0.799764520165552 0.799054022044909 1 1
0.763853099226348 0.763174395802912 1 1
0.779450305737233 0.778682815771838 1 1
0.785598267168705 0.784794370816341 1 1
0.774326899524702 0.77360479486927 1 1
0.876492238883671 0.875563598083797 0 0
0.857832038796324 0.856986809303636 0 0
0.781739112808566 0.781007282905788 1 1
0.824675092679101 0.823816752079124 1 1
0.791009185133107 0.790153379483765 1 1
0.775885349620483 0.775174150027611 1 1
0.846942819288646 0.846105185693909 1 1
0.808365688900076 0.807526822813411 1 1
0.793024076126266 0.792198858082783 1 1
0.781968755876194 0.781110541055016 1 1
0.822394015322535 0.821513622971847 1 1
0.835190506560436 0.834263472736318 1 1
0.789120665629927 0.788386734332765 1 1
0.803109190395717 0.802230199205448 1 1
0.809616728901379 0.808781068236059 1 1
0.81351622217127 0.812778449738573 1 1
0.799817070084292 0.798931917243846 1 1
0.816196967338701 0.815383065501426 1 1
0.814677893528048 0.813846172347359 1 1
0.832959607673217 0.832142345490888 1 1
0.782299891336726 0.781532508296367 1 1
0.813737444995304 0.812950771933687 1 1
0.796288379462368 0.795441738369669 1 1
0.799932763473072 0.799108696779991 1 1
0.816532950482957 0.815733855212753 1 1
0.802271235713836 0.801515079357862 1 1
0.777999368611762 0.777211955635557 1 1
0.817134308092355 0.816316221163988 1 1
0.807816311957688 0.806920775630177 1 1
0.786322700391038 0.785581628006595 1 1
0.779204300227572 0.778434607955934 1 1
0.854553609015442 0.853603235556421 1 1
0.814587650816935 0.813768331262267 1 1
0.826333463168724 0.825468277515666 1 1
0.770761901657682 0.769941655379003 1 1
0.834246198224703 0.833418008790141 1 1
0.792914618895883 0.79200433161509 1 1
0.78450969704623 0.783758828307951 1 1
0.792867944548431 0.792100154887499 1 1
0.773645385332673 0.772879644060825 1 1
0.807558713948164 0.806835662933153 1 1
0.778630253530196 0.777901863080354 1 1
0.823956559751809 0.823077945138605 1 1
0.782245910648278 0.78152527944238 1 1
0.825265458716346 0.824369887999288 1 1
0.770462559660063 0.76971032548545 1 1
0.777188088098923 0.776431467035355 1 1
0.769199284540009 0.768434064957383 1 1
0.744226977596555 0.74339421997421 1 1
0.834113439816814 0.833207805360074 1 1
0.780261509995102 0.779548217803142 1 1
0.81384036882977 0.813044067813865 1 1
0.813310125542209 0.812524745642531 1 1
0.784198600402844 0.783388791922602 1 1
0.800913991570276 0.800208821652599 1 1
0.844697103015695 0.843877957914189 1 1
0.796660843504215 0.79584411856544 1 1
0.814128093214797 0.813340915001033 1 1
0.799524494838234 0.79874156232469 1 1
0.796088746969048 0.79522636093206 1 1
0.806006185018176 0.805234337344427 1 1
0.814601144761553 0.81375306307442 1 1
0.775104903743747 0.774412304950526 1 1
0.794611554340715 0.793757368414383 1 1
0.792946657001161 0.792155415870129 1 1
0.781066601503957 0.780329300827147 1 1
0.785620870014906 0.784790666925699 1 1
0.818713231216839 0.817884071196054 1 1
0.794249179814386 0.793436158174355 1 1
0.832169542145264 0.831361770603045 1 1
0.787658429229982 0.786807847789842 1 1
0.783581298495175 0.782771694881807 1 1
0.828259828589831 0.827504796044434 1 1
0.827541836069102 0.82665676938702 1 1
0.81880142523918 0.817957782870991 1 1
0.79795936857383 0.797103612045612 1 1
0.777279360940684 0.77646682148702 1 1
0.798841405832353 0.797985996265854 1 1
0.82477816047867 0.823973839269209 1 1
0.812880609563357 0.812099305473 1 1
0.811608018378648 0.810800921124179 1 1
0.766534187753231 0.765817782405316 1 1
0.774218905900904 0.773450931609032 1 1
0.806356323031103 0.805471991861687 1 1
0.779669353089981 0.77885487576407 1 1
0.815525889139663 0.814763281940979 1 1
0.80625670399934 0.805357287125865 1 1
0.78328746986368 0.782505616125571 1 1
0.817678625680427 0.816926551173349 1 1
0.822203288042242 0.821368270977232 1 1
0.812229726683694 0.811430611224028 1 1
0.817126687771633 0.816373214944168 1 1
0.801059807527792 0.80033308075426 1 1
0.775939229485943 0.775165255765631 1 1
0.818348862031547 0.817415655995556 1 1
0.769655918578083 0.768907592850004 1 1
0.801834212897239 0.80103256016227 1 1
0.800785196050499 0.799954812985665 1 1
0.783528483614679 0.782731139273236 1 1
0.736341027038084 0.735579690133078 0 0
0.798780024948083 0.797984265057823 1 1
0.817637060334925 0.816846183169604 1 1
0.786703364924416 0.785809291765908 1 1
0.791693103667375 0.790889910724508 1 1
0.793377573168082 0.792608388926292 1 1
0.760727768254327 0.759930487160484 1 1
0.809352849673939 0.808605816565953 1 1
0.786445389074059 0.785656865896548 1 1
0.824435292095699 0.8235961392926 1 1
0.825175685875096 0.82432768829392 1 1
0.812095777632115 0.811241433790865 1 1
0.858570724863144 0.857617816576387 0 0
0.764677107737789 0.763956338614823 1 1
0.787531786483072 0.786714904112792 1 1
0.754548676907483 0.753757731185252 1 1
0.837839854472534 0.837001558507239 1 1
0.841683290899787 0.840824864896409 1 1
0.824749583916993 0.8239073077166 1 1
0.824253583312032 0.823352668187512 1 1
0.789380256355653 0.788568432329474 1 1
0.754724882899452 0.753883549022951 1 1
0.818867856304644 0.818118466293256 1 1
0.807063044073365 0.806253771053361 1 1
0.864014201163273 0.863207045953701 0 0
0.823836752213836 0.823020733880987 1 1
0.811568490183357 0.810710639065643 1 1
0.791631598456717 0.790797785375836 1 1
0.825283710738008 0.8244318049575 1 1
0.831722041111339 0.830870706343536 1 1
0.806799073292699 0.806011866250388 1 1
0.803931051024256 0.803114842460234 1 1
0.787222566385938 0.786490989570664 1 1
0.844793308302157 0.843910225095311 1 1
0.791759922847326 0.790977380554909 1 1
0.790018863942018 0.789217033611126 1 1
0.809203736227114 0.808338556852324 1 1
0.820720603996064 0.819905851155943 1 1
0.774747507609401 0.77399239723222 1 1
0.826686615803136 0.825830521780065 1 1
0.789407466400045 0.788591067463477 1 1
0.796236414980719 0.795489863095605 1 1
0.815315108836395 0.814506759985963 1 1
0.821507607129989 0.82068435448644 1 1
0.790458585165873 0.789721570466853 1 1
0.813760879364138 0.812858248046811 1 1
0.776248822989078 0.775410082381169 1 1
0.788665800278182 0.7878146688879 1 1
0.800096185062362 0.799286965097272 1 1
0.824261560798664 0.82346410694897 1 1
0.796189605221978 0.795325038021449 1 1
0.80465253582248 0.803844009892337 1 1
0.794093572129291 0.793346634604888 1 1
0.777848890684004 0.777070003434599 1 1
0.822127094304869 0.82130510720287 1 1
0.814759535948762 0.813865686497134 1 1
0.749082759643028 0.748286027666484 1 1
0.814565399404477 0.813664497900627 1 1
0.823025420864728 0.822192347452056 1 1
0.76017072433733 0.759341161463912 1 1
0.810128590547198 0.809339368297694 1 1
0.811501233974155 0.810737294776116 1 1
0.798728024501301 0.797851188589506 1 1
0.800292254424061 0.799343679908166 1 1
0.784185419949845 0.783456484700795 1 1
0.830604520219507 0.829810533354267 1 1
0.837666671471437 0.836871853220226 1 1
0.78269209890558 0.78187428672944 1 1
0.746447612979636 0.745705149052502 0 0
0.836290841961302 0.835451923743311 1 1
0.811781300191609 0.810965577394925 1 1
0.812919773586076 0.8121889820939 1 1
0.812293007221168 0.811396281343782 1 1
0.779313740133956 0.778494480240053 1 1
0.813135971905785 0.812303436321684 1 1
0.796928470315296 0.796130195716118 1 1
0.795956561977733 0.795148793959057 1 1
0.779816675365902 0.779053188775512 1 1
0.793858912981879 0.792955844483616 1 1
0.830943826312057 0.830097036845711 1 1
0.781404058816378 0.780594757168272 1 1
0.803003580685553 0.802215175245044 1 1
0.855051797339333 0.854119436557072 0 0
0.807781422737278 0.806978523408745 1 1
0.777951557396551 0.77723411662446 1 1
0.797644270503454 0.796863675738014 1 1
0.786467804424475 0.785729396435173 1 1
0.745002054916269 0.744282980523709 0 0
0.7808198024623 0.78006638323485 1 1
0.794541957198537 0.793830393747092 1 1
0.846175320024178 0.845320598467411 1 1
0.766392209823029 0.765611882118463 1 1
0.822717271318975 0.821904036148744 1 1
0.858069257743202 0.857121409728933 1 1
0.81948257250556 0.81856556034615 1 1
0.807493354979864 0.806714094048123 1 1
0.810708074403396 0.809920488339807 1 1
0.795902371537105 0.795114836362851 1 1
0.795410340463781 0.794645426741641 1 1
0.82359033781486 0.822816923845162 1 1
0.792751721193101 0.791974839329399 1 1
0.787288261572999 0.786529213115742 1 1
0.784403147578305 0.783651886708975 1 1
0.809779990341274 0.808967827598645 1 1
0.784690264963633 0.783950032567381 1 1
0.788290636626845 0.787555071413041 1 1
0.805465261118012 0.804593406408622 1 1
0.788529513464368 0.787770051694819 1 1
0.783956552807799 0.783179973118984 1 1
0.804785100950237 0.803973514431299 1 1
0.808447684797076 0.80767915734958 1 1
0.797377191899156 0.796489287702555 1 1
0.80177410250089 0.800978421750016 1 1
0.783480114171335 0.782676065059948 1 1
0.838826587784282 0.837960227099163 1 1
0.747864087433651 0.747109496227148 0 0
0.79523395008602 0.794413032793874 1 1
0.766805657954952 0.766125423768339 1 1
0.778451500186213 0.777728508932471 1 1
0.813740824928126 0.812945679529325 1 1
0.847807270659373 0.846937765830783 1 1
0.794676008191054 0.793814140147358 1 1
0.77501930311098 0.774215059403913 1 1
0.790938421223392 0.790182089411643 1 1
0.785693353414773 0.784954375135759 1 1
0.813598400307674 0.812857425205646 1 1
0.804178036713494 0.803341672038398 1 1
0.795934726870109 0.795085868263484 1 1
0.794049631847652 0.79326244382553 1 1
0.791289046858759 0.790455569057628 1 1
0.783412467075908 0.782627308424067 1 1
0.803627424067151 0.802881966484311 1 1
0.815402431080938 0.814554316098737 1 1
0.778264699257321 0.777435626700108 1 1
0.781853380639199 0.781093340115907 1 1
0.772866846713709 0.772113727604404 1 1
0.800939229404349 0.800105917580108 1 1
0.802734463448642 0.80190320273454 1 1
0.769820263990517 0.76904310074732 1 1
0.811438264579893 0.810657866039897 1 1
0.805708102582044 0.804895278153962 1 1
0.774775338527169 0.774003342489826 1 1
0.745581780852564 0.744909449143794 0 0
0.844269188891409 0.843384229425822 1 1
0.774191468743865 0.773462764835911 1 1
0.818148102100388 0.817236213871749 1 1
0.790037800238042 0.789274037674899 1 1
0.818207803585465 0.817481937273925 1 1
0.811420318429477 0.810552555716713 1 1
0.778405888223749 0.777659196425145 1 1
0.832699997243912 0.831883223249909 1 1
0.814232257059344 0.813420519061405 1 1
0.746869089717215 0.746021222881353 1 1
0.825147746286031 0.824310602363482 1 1
0.810056636321484 0.809136448545698 1 1
0.792002577669257 0.791097850310333 1 1
0.778555917630414 0.777762986621679 1 1
0.816102472624879 0.815227723410458 1 1
0.807553248085742 0.806773748238091 1 1
0.827266802252767 0.826443686487452 1 1
0.843470416442544 0.842637376634836 1 1
0.791043031383085 0.790279923914689 1 1
0.806210152755087 0.805406265475059 1 1
0.783932280161589 0.783124129753631 1 1
0.81808401962023 0.817295672183339 1 1
0.803192168919429 0.802333894718538 1 1
0.766889721924545 0.766086634655703 1 1
0.776464279166622 0.775678421350104 1 1
0.858282901682125 0.857431069428174 0 0
0.794439964659464 0.793570617205887 1 1
0.820314561524675 0.8195695509975 1 1
0.765772348041349 0.765037073159905 1 1
0.840642386604153 0.839719034269766 1 1
0.788577959130003 0.787780250415619 1 1
0.796942084275394 0.796034304650036 1 1
0.769594964130694 0.768816352739201 1 1
0.798201647106898 0.797391441030979 1 1
0.791631730435335 0.790806559998047 1 1
0.807629283073342 0.806869769127886 1 1
0.809158507192689 0.808368655784451 1 1
0.816550611512613 0.815760249511332 1 1
0.81916528087707 0.81828754289437 1 1
0.811483643896253 0.810643522712341 1 1
0.808884138882844 0.808079291124145 1 1
0.796409129454686 0.795647577917547 1 1
0.857214506072607 0.856308297884377 0 0
0.801893336178943 0.801073371445153 1 1
0.849708772002231 0.84894722873435 0 0
0.761247167759677 0.760363818613436 1 1
0.805316509825371 0.804517292564618 1 1
0.770059579660112 0.769198427029634 1 1
0.790867856832325 0.79004610522596 1 1
0.831674198181343 0.830869956203473 1 1
0.805049597221165 0.804218583950138 1 1
0.809919648250073 0.809095580832053 1 1
0.756782262443767 0.755978685615159 1 1
0.792607633169169 0.791755194659935 1 1
0.777281387817957 0.776479376230717 1 1
0.802155812959481 0.801300222775357 1 1
0.82325142239909 0.822433260130648 1 1
0.807561302574014 0.806773906506192 1 1
0.794335002408857 0.793405576528054 1 1
0.764265092143185 0.763462296333668 1 1
0.797434596125461 0.796626128139721 1 1
0.847081912269596 0.846268454223793 0 1
0.802361919334374 0.80155916589925 1 1
0.832302984442241 0.831565354560955 1 1
0.809623340006154 0.808867028898038 1 1
0.836985039792223 0.836118406698924 1 1
0.835363161519829 0.834451810560615 1 1
0.817225319427947 0.816337934441174 1 1
0.838677732326539 0.837826682811482 1 1
0.812165835422706 0.811354243071471 1 1
0.803751354202199 0.80297302142724 1 1
0.803275664318461 0.802493919547431 1 1
0.857181349924715 0.85630737850497 0 0
0.82143350022834 0.820666077811094 1 1
0.837585454408541 0.836762680396518 1 1
0.843461005528265 0.842550497563064 1 1
0.83150224872789 0.830630913207645 1 1
0.804431885604149 0.803609878547206 1 1
0.851825344522679 0.850901381502543 0 0
0.794504831341394 0.793634045242187 1 1
0.8671240441854 0.866212028719464 0 0
0.790484718954536 0.789711683348358 1 1
0.772285312807277 0.771588800057959 1 1
0.769009805585831 0.768255645813339 1 1
0.822543304190596 0.821691371566927 1 1
0.779451048727302 0.778758082957381 1 1
0.817772674527929 0.816953983123574 1 1
0.805361369641966 0.804611289882327 1 1
0.805239692706748 0.804452172573113 1 1
0.819165991558026 0.818330337109656 1 1
0.747722017002238 0.746995454374164 0 0
0.848151874415153 0.847211341312947 1 1
0.79211051105003 0.791241701190501 1 1
0.812880822413398 0.81206028447453 1 1
0.799109540628123 0.798329046328003 1 1
0.767784313777957 0.766923762245429 1 1
0.758799515719126 0.758058691166775 1 1
0.79096486315244 0.790214163940572 1 1
0.790915169057618 0.790144481385477 1 1
0.841170548477657 0.8403535260316 1 1
0.84969334348996 0.848915292688835 0 0
0.818632486059586 0.817849278904691 1 1
0.795834058073802 0.794928689058067 1 1
0.800727618436836 0.799953414505986 1 1
0.825361640422364 0.824529380857776 1 1
0.801463104343756 0.800671537116864 1 1
0.818475216190679 0.817643924463063 1 1
0.846563429025494 0.845661245077842 1 1
0.811497707118794 0.810653190429857 1 1
0.753045326223705 0.752265058632784 1 1
0.861611080685175 0.860645513830719 0 0
0.831548924568233 0.830725575700617 1 1
0.808231026923097 0.807479449623806 1 1
0.823378021128566 0.822534115544549 1 1
0.752701995194592 0.751993321115673 0 0
0.773401766507755 0.772645370618516 1 1
0.764152357199383 0.763388805733061 1 1
0.810660615860905 0.809723404217061 1 1
0.81233863773297 0.811536305458859 1 1
0.831037007306914 0.830185665120654 1 1
0.830746058211729 0.829854888069118 1 1
0.780527706070268 0.779773754159899 1 1
0.78039090984168 0.779614214010757 1 1
0.850543730393053 0.849600384286798 1 1
0.802807741650332 0.802009506243132 1 1
0.801670616927297 0.80091649414575 1 1
0.812350644356201 0.811577935801668 1 1
0.780947139660582 0.780181572716057 1 1
0.792270833633425 0.791465428753376 1 1
0.783111784022093 0.782383098249391 1 1
0.828289015613471 0.827403633937797 1 1
0.771316271227645 0.770601786482721 1 1
0.765981860541922 0.765131661451597 1 1
0.787655087647655 0.786935450105056 1 1
0.802938636657954 0.802154968999538 1 1
0.80614597456176 0.805233540619753 1 1
0.780405299567127 0.779551061196862 1 1
0.789309243566512 0.788456250916989 1 1
0.811481624618056 0.81071534933342 1 1
0.80225544462222 0.801437843766818 1 1
0.803212445110171 0.802388942955093 1 1
0.822227414221877 0.821426960762037 1 1
0.794272406979824 0.793517407569813 1 1
0.82246840568651 0.821672346547736 1 1
0.778552895990523 0.777760275092108 1 1
0.828342683807825 0.827522522147459 1 1
0.752737181685666 0.751966474149464 1 1
0.794884904017845 0.79404943844612 1 1
0.848194421347037 0.847328262196953 0 1
0.835089296126112 0.834297351792235 1 1
0.823405223372162 0.822574305377051 1 1
0.8082297566022 0.807376541357458 1 1
0.769297260942429 0.768571754879128 1 1
0.807741412956346 0.806875112956188 1 1
0.851244484912852 0.850364912922773 0 0
0.781074357929192 0.780282707604847 1 1
0.770090986213418 0.769377517271394 1 1
0.83021380448838 0.829344187057702 1 1
0.797460159925379 0.796586465230476 1 1
0.766679338553239 0.765897253402585 1 1
0.826354534218415 0.82558397313355 1 1
0.791294837296799 0.790461706130609 1 1
0.827474563671988 0.826637978934377 1 1
0.786303189863803 0.785543191384512 1 1
0.824834599748579 0.82406150049723 1 1
0.780431273137627 0.779648512760709 1 1
0.802521263117636 0.801755025682537 1 1
0.81234740002185 0.811515002210298 1 1
0.777368800098576 0.776580336415577 1 1
0.82748993897084 0.826651289670227 1 1
0.794030377767133 0.793282522994123 1 1
0.785181325298347 0.784388157417446 1 1
0.819672443404815 0.818847836961499 1 1
0.826637157334142 0.825839240681932 1 1
0.80906237143063 0.808211440147555 1 1
0.803985749155542 0.8031021881575 1 1
0.763174931566468 0.762462506767333 1 1
0.830910313411506 0.830019953180885 1 1
0.812019110402687 0.811216654863651 1 1
0.785941254871077 0.785146787411659 1 1
0.795689376479938 0.794898586806189 1 1
0.801475460045482 0.800565346676098 1 1
0.790919142046017 0.790097706872304 1 1
0.833170064785092 0.832288769342572 1 1
0.805232328121929 0.804509350728128 1 1
0.793669729499525 0.792910256723221 1 1
0.781037666526921 0.780257676991181 1 1
0.768216589263209 0.767522939555437 1 1
0.799356608968781 0.798597463019585 1 1
0.786561629007689 0.78571497183037 1 1
0.806695000509494 0.805841253665733 1 1
0.818763407308107 0.817823953160349 1 1
0.803695904337575 0.802823106488002 1 1
0.831910559430104 0.831021744325375 1 1
0.797123285890017 0.796438976926464 1 1
0.768504939679658 0.767678864208094 1 1
0.749791721068268 0.749093896096446 0 0
0.757648049651405 0.756861480505029 1 1
0.794422800867193 0.79358858927521 1 1
0.827238477346189 0.826436596700604 1 1
0.781852090014306 0.781128003520698 1 1
0.808816479267307 0.808016959749218 1 1
0.808141700101303 0.807279152097949 1 1
0.811018062474473 0.810180786289424 1 1
0.809512746698572 0.808708848442484 1 1
0.802429656117634 0.80164496256257 1 1
0.80711397058195 0.806205646184459 1 1
0.773456393245151 0.772670116631645 1 1
0.814339698602428 0.813407318857507 1 1
0.727362668371466 0.726636882492738 0 0
0.814776673114782 0.813980622505345 1 1
0.806324874025655 0.805559710729646 1 1
0.780664200624134 0.779949359035505 1 1
0.800855723023053 0.800020670823998 1 1
0.823648248821539 0.822829490759726 1 1
0.775536506369756 0.774742941285764 1 1
0.778107300239314 0.777307316896952 1 1
0.809832059727341 0.80910065983423 1 1
0.790105886123628 0.789276481978395 1 1
0.82798517145056 0.827190962563694 1 1
0.839445542275877 0.838580132404991 1 1
0.793457988023653 0.792680922543614 1 1
0.743728034676442 0.742946395173896 0 0
0.813793781760015 0.812941693001606 1 1
0.775640840467682 0.774881642052362 1 1
0.801455987889274 0.800708871166373 1 1
0.778777410941421 0.777981003363874 1 1
0.776535284151823 0.775833842158017 1 1
0.817754761719602 0.816986600081904 1 1
0.783613396186301 0.782904589603392 1 1
0.760980851106844 0.760207906018288 1 1
0.781557338727205 0.78076868866026 1 1
0.792895780287793 0.792058968277098 1 1
0.779796362863047 0.778995793380683 1 1
0.838313657408393 0.837364056469962 1 1
0.815065029870006 0.814281771484656 1 1
0.772801655879356 0.77204516082015 1 1
0.782117006154313 0.781297167697546 1 1
0.829602303645911 0.828796503628792 1 1
0.821003494941726 0.820160315416517 1 1
0.795292462878683 0.794537327487904 1 1
0.801717386417875 0.800914825845766 1 1
0.780149985116486 0.779323235026088 1 1
0.862555122034251 0.861656296409032 0 0
0.822893153697639 0.82208524075174 1 1
0.85385114775013 0.852972357265393 0 0
0.790232058610933 0.789432017986741 1 1
0.807370218062172 0.806665581716768 1 1
0.813669941389092 0.812805548148541 1 1
0.752865720797454 0.752116582445637 0 0
0.762350822587973 0.76168398778363 1 1
0.776020319105805 0.775249334637764 1 1
0.775805769810196 0.775050867542691 1 1
0.797073818588715 0.796324987862253 1 1
0.810925520728878 0.810155799378097 1 1
0.799342920522079 0.798503136637338 1 1
0.779451284343204 0.778689638822942 1 1
0.775392719683977 0.774581870965875 1 1
0.813901522926567 0.813093381679589 1 1
0.765168790036531 0.76440449321349 1 1
0.782520530504715 0.781739502076934 1 1
0.834622854461674 0.833733111897079 1 1
0.795797389017256 0.79502928039317 1 1
0.813348656307141 0.812498715028462 1 1
0.821244098575296 0.820418547258909 1 1
0.769104625618147 0.768431543541175 1 1
0.807704316139945 0.806865121934977 1 1
0.785304528649738 0.784535767199763 1 1
0.794070369857371 0.793280304050183 1 1
0.771306603093907 0.770516070246509 1 1
0.857621392272551 0.856790951187003 0 0
0.797367634845929 0.796548376538553 1 1
0.831505170046213 0.830682988347585 1 1
0.838554470108664 0.837728319196182 1 1
0.822597521088723 0.821817338076481 1 1
0.758665041609874 0.757937527780094 1 1
0.803794217135205 0.802973527183124 1 1
0.791434592322028 0.79066259401317 1 1
0.767968892354207 0.767177715251329 1 1
0.822498369601204 0.821649920994044 1 1
0.79652340933114 0.795735339638601 1 1
0.791958129510059 0.791128695855036 1 1
0.768301223441775 0.767434997410719 1 1
0.771589339791544 0.770859191696581 1 1
0.8204773657949 0.819597527350628 1 1
0.800532080686598 0.799772650745194 1 1
0.817902658640974 0.817098957056724 1 1
0.805548512987487 0.804671433729042 1 1
0.77096338436804 0.770185100143384 1 1
0.833161971941935 0.832305163594715 1 1
0.817847934389151 0.817040897013404 1 1
0.810181061865524 0.809393348047031 1 1
0.752875569404108 0.752190947938999 0 0
0.788186023412286 0.787440133481308 1 1
0.825221437123568 0.824416452532625 1 1
0.769195874670942 0.768459883312603 1 1
0.808837489839569 0.807905062847618 1 1
0.80312563444519 0.802397373069084 1 1
0.814640899191203 0.813805047450673 1 1
0.766577173613821 0.76578645467302 1 1
0.804152249964181 0.80334794070235 1 1
0.796606035025267 0.795853233072875 1 1
0.835493192742106 0.834690379174314 1 1
0.807928621798 0.80714616798445 1 1
0.746428404913411 0.745668909990236 0 0
0.847914616299927 0.847129570454558 0 0
0.769261775418796 0.768477639951946 1 1
0.807464470344128 0.806613685340903 1 1
0.753012744081013 0.752230625241594 1 0
0.798121438786913 0.797305034814962 1 1
0.797211744082987 0.796313540077052 1 1
0.75826163629974 0.757491262542374 1 1
0.773599528232387 0.772715137940006 1 1
0.758849544732833 0.75811667909641 1 1
0.820627713903371 0.819748061160393 1 1
0.798634988248693 0.79787621698701 1 1
0.748909885102108 0.748202678327133 0 0
0.790032255976423 0.789083452443465 1 1
0.841427529013118 0.8405466750143 1 1
0.740862360325059 0.740061669375257 0 0
0.815258257542765 0.814352615046131 1 1
0.783887684042839 0.78301837359865 1 1
0.783600263623766 0.782808372006488 1 1
0.808382505739416 0.807681419105762 1 1
0.807449879898557 0.806670755020377 1 1
0.808877654117786 0.808112567270117 1 1
0.800244090762478 0.799473247278215 1 1
0.829054564755766 0.828149559517247 1 1
0.808891771557695 0.808091894132842 1 1
0.802552123073826 0.801789663612234 1 1
0.799451220827336 0.798713327582867 1 1
0.852115133714391 0.85124690067822 1 1
0.776727182404621 0.775903116083747 1 1
0.801217303419813 0.800383421107733 1 1
0.766382849587169 0.765514927117188 1 1
0.800615686720688 0.799845257427692 1 1
0.797954402440701 0.797127676857119 1 1
0.789708266406572 0.788895485542996 1 1
0.823875615490189 0.823142831230269 1 1
0.802188960125821 0.801390044198358 1 1
0.801249946144761 0.800436924436464 1 1
0.852008345410352 0.851152779856487 0 0
0.771929645199007 0.771150413015905 1 1
0.810262119879947 0.809372122034327 1 1
0.810737098284278 0.809898230288617 1 1
0.798848133626074 0.798103354782527 1 1
0.845924159126137 0.845008156518827 1 1
0.784852725651107 0.784102380438952 1 1
0.814639619361148 0.813836628701011 1 1
0.844742246204844 0.843875903451529 1 1
0.852579816028166 0.851635861099919 0 0
0.798380454906904 0.79757888848387 1 1
0.803289842598277 0.802485777792239 1 1
0.801968181214129 0.801100301718917 1 1
0.835838069083323 0.834970640658626 1 1
0.799503322514403 0.79872333765174 1 1
0.805961085920496 0.805132147806663 1 1
0.804730673094137 0.804026471672463 1 1
0.834618210583222 0.833703717330811 1 1
0.826219382956175 0.825484096270754 1 1
0.801985418995695 0.801146949979689 1 1
0.798595108367306 0.79776270937395 1 1
0.839461560542992 0.838569775522303 1 1
0.808676132024946 0.807920641489914 1 1
0.824641350511694 0.8238335057396 1 1
0.795311469681716 0.79451744034738 1 1
0.773629736343313 0.772863826062946 1 1
0.76469470107022 0.7639357626094 1 1
0.801467179787618 0.800628500038951 1 1
0.779355864222595 0.7785167056803 1 1
0.772631130101276 0.771801578659887 1 1
0.76761201414789 0.766819211498992 1 1
0.834324012233661 0.833556842686293 1 1
0.796837566982552 0.796097491115608 1 1
0.83292641946609 0.832062830681739 1 1
0.754598111491141 0.753882553869698 1 1
0.816235184374261 0.815543028995561 1 1
0.784591014406855 0.783695165752803 1 1
0.784142225205931 0.783299449225122 1 1
0.786173782167098 0.785323410322381 1 1
0.782088128209039 0.781355368836517 1 1
0.804825733398257 0.803869396038293 1 1
0.771777217230183 0.770958015249586 1 1
0.790987560135309 0.790242387879869 1 1
0.81384783429549 0.81307194252347 1 1
0.765958403315398 0.76518005831767 1 1
0.773603844985148 0.772929874571659 1 1
0.827015193836646 0.826157452192806 1 1
0.805945958691252 0.805148610013053 1 1
0.78520128562495 0.784338726902312 1 1
0.820621824322177 0.81973416717404 1 1
0.82915800696493 0.828342012129523 1 1
0.765089643397364 0.764357973953986 1 1
0.800303581442126 0.799387868659183 1 1
0.762902180638006 0.762140510545584 1 1
0.819641103077478 0.818755646072917 1 1
0.753540289951184 0.752801874547204 1 0
0.840226795604416 0.839428635293885 1 1
0.807637587730645 0.806777861704012 1 1
0.792976453877347 0.792193820436372 1 1
0.795433338463202 0.794673168081925 1 1
0.748492362594692 0.747720568908184 0 0
0.817449034524592 0.816611043464289 1 1
0.789344757273459 0.788590909331136 1 1
0.765033760067626 0.76424319226394 1 1
0.767326322412098 0.766551818934956 1 1
0.79470019577427 0.793882621996543 1 1
0.790103486506745 0.789272853863322 1 1
0.809027014345393 0.808158840029085 1 1
0.807560450248123 0.806747637008376 1 1
0.775460207124028 0.774656832607901 1 1
0.827419060362718 0.826576085771469 1 1
0.791821456707362 0.791076927817227 1 1
0.786208584598823 0.785433185260438 1 1
0.798441685121275 0.797623808290012 1 1
0.832399191879113 0.831605733098659 1 1
0.800496860521258 0.799768877310148 1 1
0.816029662088424 0.815214927911607 1 1
0.832102474030099 0.831260532739319 1 1
0.835244685969299 0.834321654692317 1 1
0.784957466927552 0.784242547770078 1 1
0.799792938373641 0.79902354063088 1 1
0.839261624682884 0.83844472876667 1 1
0.837039117854586 0.836204452746278 1 1
0.824866861891659 0.823870549293951 1 1
0.770858151621138 0.770009571616741 1 1
0.791113115910796 0.790295077861435 1 1
0.821750604838807 0.820981153363729 1 1
0.849051578782148 0.8482245622497 1 1
0.780114720724208 0.779365661518205 1 1
0.791586308686869 0.790772983370463 1 1
0.807004295923669 0.806239607396771 1 1
0.812943081365183 0.812129180662085 1 1
0.786900944503267 0.786093066515558 1 1
0.752393651421793 0.75160370708061 1 1
0.802985585463183 0.802106133781733 1 1
0.801691628631847 0.800847619220058 1 1
0.788186628611213 0.78740206120757 1 1
0.827985239371644 0.827125424010672 1 1
0.750907175353739 0.750111344252118 0 0
0.800296865040186 0.79951778990723 1 1
0.804127754672263 0.803384293211178 1 1
0.829178391420439 0.828267753078565 1 1
0.827882030180183 0.826966375891216 1 1
0.823154789769363 0.822401606603822 1 1
0.764981720347153 0.764131739328279 1 1
0.800238622136109 0.799434295778135 1 1
0.830437150249962 0.829625766875937 1 1
0.798020474693752 0.797268210025215 1 1
0.811184400857203 0.810416279717241 1 1
0.817765570978503 0.816967328704786 1 1
0.841111851210269 0.840298215391987 1 1
0.797038376937798 0.796236757971061 1 1
0.79264380262333 0.791868101259463 1 1
0.793696130643613 0.792868505954081 1 1
0.834403915896944 0.833456015671132 1 1
0.782490502026128 0.781696425866712 1 1
0.835314402325139 0.834521177118052 1 1
0.851617495853761 0.850702616393618 1 1
0.788878950720451 0.788140609266387 1 1
0.78069270998572 0.779960240181789 1 1
0.789322144873614 0.788562048905905 1 1
0.822862448530531 0.821995588869276 1 1
0.761109638175169 0.760348921424487 1 1
0.776208014612592 0.775338129199735 1 1
0.802015887597505 0.80117603685369 1 1
0.809555420503627 0.808757838647343 1 1
0.803737775616115 0.802860239644653 1 1
0.789239740612872 0.78844586460869 1 1
0.852274302815077 0.851395522879794 1 1
0.786610609184559 0.78585618082872 1 1
0.82278201693487 0.821912091779603 1 1
0.806766859227058 0.806006183216478 1 1
0.798529158024768 0.797777794295023 1 1
0.778436819546739 0.777610781152272 1 1
0.786565888792244 0.785794213149885 1 1
0.799739195211847 0.798849353435386 1 1
0.775618552712773 0.774818343581059 1 1
0.786521276142451 0.785767268019756 1 1
0.805260937578748 0.804373837623003 1 1
0.803979612158635 0.803204251993644 1 1
0.812084267806631 0.811305937889585 1 1
0.845103539476274 0.844165384812412 1 1
0.795548593685423 0.794688255602134 1 1
0.841032778151055 0.840168911548224 1 1
0.763088912487884 0.762263854837345 1 1
0.825757756990259 0.824984829383522 1 1
0.785193284243863 0.784441252574531 1 1
0.850348324704129 0.849337904681999 1 1
0.811117385163207 0.810372981529599 1 1
0.852074668964218 0.851250969541436 1 1
0.80474059505464 0.804029498088047 1 1
0.839252599366777 0.838444267008619 1 1
0.770649150119406 0.769888518143322 1 1
0.860450731705644 0.859560063755947 0 0
0.825394633384472 0.824568492897674 1 1
0.779243373589395 0.778438868458857 1 1
0.820775315482392 0.819925884948071 1 1
0.768563149695276 0.767776308247727 1 1
0.814546595496754 0.813807495075192 1 1
0.798993948194487 0.798158309077585 1 1
0.770721637192945 0.769927669374033 1 1
0.767823063565007 0.767051916219338 1 1
0.811743896847383 0.810863773786582 1 1
0.788970911609043 0.788209851504249 1 1
0.783037516909372 0.782225305445589 1 1
0.76578886455825 0.765011912948215 1 1
0.810134313677722 0.809290146007711 1 1
0.811913685304282 0.811061087998787 1 1
0.79692188856474 0.796087396547682 1 1
0.808038702023899 0.807193845401666 1 1
0.808257249460502 0.807466061808713 1 1
0.828250309889036 0.827452861376753 1 1
0.80018508376754 0.799430700015138 1 1
0.79065391803011 0.789891597418389 1 1
0.791565929578985 0.790761083454288 1 1
0.824632295961448 0.82384249866424 1 1
0.828472102901788 0.827486510935326 1 1
0.817129916353725 0.816258309332991 1 1
0.824837866538237 0.824047897988723 1 1
0.752070808949779 0.751272529382704 1 0
0.817909901657467 0.817102137516304 1 1
0.791180602441309 0.790447871239874 1 1
0.790755532353271 0.789969936624574 1 1
0.815074985884871 0.814320993709934 1 1
0.752531439903395 0.751753256183014 1 1
0.823580906627355 0.822772129005868 1 1
0.814936186718555 0.814146541646938 1 1
0.796195343026494 0.795408461574681 1 1
0.806405064870714 0.805590126580623 1 1
0.807483310995767 0.806685483080002 1 1
0.856082861848336 0.855253089671447 1 1
0.807771317610776 0.806937631477631 1 1
0.773966354011989 0.773205917643739 1 1
0.834015924381855 0.83318748895037 1 1
0.800843320172366 0.800095861003767 1 1
0.790185613741302 0.78945835339831 1 1
0.790132725412096 0.789359850348886 1 1
0.78612805049998 0.785365244361564 1 1
0.814961884807065 0.81414614660523 1 1
0.786065046087906 0.785340026340464 1 1
0.809052114962771 0.808149437196797 1 1
0.791388701922949 0.790637713141274 1 1
0.773644822394375 0.77287488448609 1 1
0.830107074258921 0.82933192781174 1 1
0.775233672421742 0.774522819794572 1 1
0.800187132596803 0.799362854515542 1 1
0.828916355907659 0.828064784945015 1 1
0.776165071610138 0.775389526185628 1 1
0.86613047067691 0.865294922849927 0 0
0.868416157240364 0.867556242828336 0 0
0.78292470083618 0.782157419017224 1 1
0.782440780307591 0.781639516104157 1 1
0.802337474197759 0.801588239211995 1 1
0.808560118766271 0.807771566594088 1 1
0.790756890896175 0.789901108574631 1 1
0.814228201405279 0.81347873589731 1 1
0.820981831421131 0.820098886982747 1 1
0.806229661330682 0.805441669630459 1 1
0.744030915904997 0.743198398561781 0 0
0.807329740291818 0.806576260866791 1 1
0.795059263943915 0.79426068142099 1 1
0.762017777018789 0.761268907227704 1 1
0.765314162187493 0.764543052058286 1 1
0.792112556373244 0.791393448284781 1 1
0.798048739501715 0.797295994084027 1 1
0.794291655160852 0.793504654121902 1 1
0.825119859119589 0.824334786699978 1 1
0.818794128575943 0.817890992792618 1 1
0.802451220109947 0.801640487100868 1 1
0.787173114452275 0.786378949807397 1 1
0.816291108865657 0.815504371647695 1 1
0.850485520536121 0.849615503456256 0 0
0.797950200181214 0.797155108817627 1 1
0.812754213310476 0.811938179372893 1 1
0.826410067501473 0.825644653913296 1 1
0.775854989149795 0.775077484363898 1 1
0.780858926729619 0.780013800178684 1 1
0.806294342315506 0.805437171311973 1 1
0.78887628159553 0.788051440147535 1 1
0.842825002008579 0.841934137817548 1 1
0.811147939002119 0.810259878075631 1 1
0.784898468551281 0.784101192596098 1 1
0.794196268104035 0.793502363354967 1 1
0.823392878974854 0.822563032306733 1 1
0.790358161791638 0.789605337201253 1 1
0.843533876300792 0.842660701850524 1 1
0.785893898638373 0.785169616862454 1 1
0.740631108408108 0.739896357323235 0 0
0.774655132453238 0.773783975043858 1 1
0.787732638571044 0.786839394919763 1 1
0.863602352409479 0.862661970660192 1 1
0.776077672979066 0.775348322761491 1 1
0.79253430678253 0.791718985384169 1 1
0.765076689184494 0.764369627184038 1 1
0.802642565941392 0.801866666012401 1 1
0.837391178815324 0.836652164482604 1 1
0.754104715367541 0.753264576171044 1 1
0.778913770010518 0.778199084610367 1 1
0.795612004933213 0.794775537107452 1 1
0.813792950507457 0.812986092695232 1 1
0.794953048160119 0.794181785768968 1 1
0.858320310198905 0.857515847823947 0 0
0.797733416915957 0.796957284633716 1 1
0.845022782928872 0.844138403886719 1 1
0.804564719520673 0.80375377108198 1 1
0.784796124375812 0.783891405023861 1 1
0.77907746703736 0.778285952146471 1 1
0.799436935689949 0.79864100813631 1 1
0.810390619849008 0.80953590556439 1 1
0.833600528251217 0.832733396703749 1 1
0.780094478085908 0.779233849371458 1 1
0.762108813058668 0.761321414532764 1 1
0.784759298674078 0.784048467849402 1 1
0.782402552994775 0.781692466405449 1 1
0.788765604474352 0.787989803127347 1 1
0.847307091883951 0.846432941369527 1 1
0.811860014438577 0.811027921107857 1 1
0.794887218123049 0.79416857147886 1 1
0.822980626443753 0.822174279955553 1 1
0.818368475510369 0.817434634213424 1 1
0.758105391983965 0.757345117106694 1 1
0.761894163299033 0.761058489245054 1 1
0.822002469223842 0.821176616081282 1 1
0.786613317659078 0.785845984017921 1 1
0.79373823892091 0.792943860368319 1 1
0.781134025446614 0.780403804529899 1 1
0.772594740184446 0.77184804393726 1 1
0.787527864021157 0.786793317846249 1 1
0.810061923211942 0.809344522885192 1 1
0.800107201687874 0.799288235173868 1 1
0.825271926047455 0.824380626662574 1 1
0.784350373729078 0.783553224493341 1 1
0.804837755604487 0.804075918319274 1 1
0.806661122309593 0.805860600286174 1 1
0.789658997801946 0.788890182562131 1 1
0.757611413670001 0.756861917807199 1 1
0.81595108566694 0.815132146158473 1 1
0.766277431194345 0.765499150667309 1 1
0.866755198237759 0.865915706655418 0 0
0.769992552420814 0.769272344128199 1 1
0.814556309346963 0.813740889400965 1 1
0.758446619808447 0.757664721735024 1 1
0.794019285188895 0.793147955436079 1 1
0.829210194236236 0.828387103653603 1 1
0.785498923498265 0.78471236496546 1 1
0.850249139813751 0.849337486314046 0 0
0.864993275111542 0.864091722227793 0 0
0.815458627485485 0.814754058575812 1 1
0.812203165252362 0.811462116186175 1 1
0.828337634659536 0.827538350960833 1 1
0.835413684552493 0.834551209882957 1 1
0.782950588535371 0.782252350409123 1 1
0.82380666001876 0.823074975993309 1 1
0.783106068943248 0.782359441351797 1 1
0.80514618576254 0.804362965758766 1 1
0.795268743588113 0.794460925880822 1 1
0.83284236397826 0.831915317297454 1 1
0.801355095037938 0.800618643135502 1 1
0.762544388654225 0.76176093400646 1 1
0.786431936487973 0.785708030607108 1 1
0.794638993693271 0.793921995728148 1 1
0.810177639734922 0.809345259665751 1 1
0.790845260551072 0.789931223066622 1 1
0.794003381307021 0.793203877223253 1 1
0.770467301229862 0.769618400882501 1 1
0.777589936456189 0.776845653296729 1 1
0.818441316311608 0.817661136474186 1 1
0.788739102489194 0.787962687979544 1 1
0.831808240789309 0.830917793408333 1 1
0.84249903792169 0.841602145318477 1 1
0.827110835021253 0.826288067111782 1 1
0.781432105753977 0.780653561177062 1 1
0.812228230166944 0.811384886300303 1 1
0.818336285069022 0.817488139171419 1 1
0.803822261045404 0.802986109502628 1 1
0.825538810311766 0.824711428329261 1 1
0.795238810436646 0.794403114384216 1 1
0.817084608628348 0.81627141270163 1 1
0.786491345785987 0.785645114870612 1 1
0.783165654533053 0.782433719734984 1 1
0.769849717951085 0.769102693965254 1 1
0.800751492876507 0.799998036330975 1 1
0.743943064297105 0.743187380195308 0 0
0.796108673123612 0.795297177542833 1 1
0.823872182344404 0.823007484241556 1 1
0.79405701316047 0.793261187163982 1 1
0.757802573340067 0.757077203011944 1 1
0.822585180240267 0.821768537169597 1 1
0.796274850377181 0.795454303449677 1 1
0.769392352891945 0.768553852836146 1 1
0.785661782320454 0.784881049998977 1 1
0.810251810059239 0.809446016309018 1 1
0.817053266662504 0.816286951331946 1 1
0.772390108136548 0.771647808144412 1 1
0.807990660253278 0.807279951156539 1 1
0.796809222065095 0.795992827481974 1 1
0.782857161020992 0.782124460806335 1 1
0.791858709122427 0.791053769046807 1 1
0.77756528115936 0.776795482845592 1 1
0.838245263784428 0.83736791254897 1 1
0.81011943311419 0.809269844716742 1 1
0.856313086318801 0.855472141705071 0 0
0.800748801939697 0.799928543007566 1 1
0.763734138620446 0.763002189710306 1 1
0.795806376685834 0.795009703198244 1 1
0.812347568021792 0.811586809617959 1 1
0.784863561973402 0.784129169053969 1 1
0.790545600884608 0.789786373336796 1 1
0.829866645269892 0.829059311999505 1 1
0.801194084856689 0.80039081486482 1 1
0.768086425831607 0.767300906836539 1 1
0.822233072368277 0.821475556170559 1 1
0.791121602974433 0.790346000295273 1 1
0.810067884755971 0.809215481201091 1 1
0.763907317273295 0.763173355870336 1 1
0.789916044340584 0.789096196983285 1 1
0.832143770553072 0.831381221486318 1 1
0.804206501946345 0.80346496509508 1 1
0.814404210579238 0.813592713328332 1 1
0.80776792577916 0.806951546239146 1 1
0.782067427061658 0.78131627209536 1 1
0.77407631197572 0.773302807389062 1 1
0.798666117342012 0.797764296869892 1 1
0.789173683506044 0.788322757005889 1 1
0.795148931677093 0.794414125048545 1 1
0.773748695610824 0.773017642347093 1 1
0.799239911344699 0.798413330996694 1 1
0.795026531399928 0.794171483357953 1 1
0.821343603178721 0.82042087751343 1 1
0.754194344081031 0.753442858623197 1 1
0.79451272848533 0.793623991953065 1 1
0.807034878226526 0.806226434520672 1 1
0.820502491648692 0.819690946790886 1 1
0.799972294236446 0.79916032031968 1 1
0.821809241458377 0.821009606204432 1 1
0.789395496695657 0.78861396059543 1 1
0.811612986356062 0.810785502437384 1 1
0.799799009518187 0.798997575665036 1 1
0.823482300343087 0.822536938169069 1 1
0.796801131175811 0.795973479477646 1 1
0.835675791546486 0.834922255248931 1 1
0.81260896123899 0.811829518373855 1 1
0.807085441586468 0.806271177747186 1 1
0.839255075898988 0.838330170441237 1 1
0.806153336494952 0.805325945151917 1 1
0.822260595523266 0.821378241605657 1 1
0.814562293662154 0.813720201138409 1 1
0.787818989387341 0.787080648336946 1 1
0.769834503395708 0.769051558045104 1 1
0.812989943816597 0.812185919767601 1 1
0.810957369883464 0.810077863388442 1 1
0.821139308013572 0.820305228484264 1 1
0.792320106034182 0.791473842341619 1 1
0.824802177202081 0.823975080116425 1 1
0.811871263838715 0.811114651487107 1 1
0.841160550506591 0.84032317348502 1 1
0.799749915146917 0.798914541274717 1 1
0.804974621595921 0.804137840870393 1 1
0.783439232914616 0.782686640338847 1 1
0.748678262756002 0.747896717806119 0 0
0.812601589292617 0.811778762477205 1 1
0.826627193334258 0.825782735679283 1 1
0.823990343963894 0.82319900255975 1 1
0.788121891778749 0.787309246150956 1 1
0.799118215107652 0.798287652998974 1 1
0.804763601357159 0.803876556810491 1 1
0.808920213715318 0.808042344022898 1 1
0.771367300196635 0.770578635856436 1 1
0.791897591187442 0.791177194644193 1 1
0.831487191143598 0.830696872799967 1 1
0.786522392173717 0.785696030766781 1 1
0.799106864943284 0.798335524535469 1 1
0.816136285593457 0.815340723622499 1 1
0.837234608603962 0.836355948590261 1 1
0.790843264012482 0.790115949259238 1 1
0.817181980029557 0.816423398521278 1 1
0.798717266686671 0.797887075797974 1 1
0.824914486136076 0.82412687053232 1 1
0.753994133724737 0.753297035655588 0 0
0.803319293114735 0.802544361104819 1 1
0.814932464136688 0.814143363742171 1 1
0.83728997139607 0.83639753241199 1 1
0.8373070833312 0.83639814965877 1 1
0.806985512029791 0.806044560240799 1 1
0.796641452462018 0.795895559293398 1 1
0.756271261070104 0.755486044764108 1 1
0.807839100943607 0.807007392450342 1 1
0.774812584260852 0.774001204069247 1 1
0.791481821642721 0.790637964141983 1 1
0.78141208917461 0.780669573819166 1 1
0.815996060093197 0.815208192096873 1 1
0.811607234832642 0.810821175115655 1 1
0.800739819439635 0.800001777860983 1 1
0.84280256387067 0.841990855278496 1 1
0.807274400820659 0.806403929296093 1 1
0.813774344794994 0.812977629826064 1 1
0.801730094229656 0.800921015144106 1 1
0.756092797144167 0.755319457803863 1 1
0.746737416001399 0.745975596522545 1 1
0.773317238097693 0.772469057583078 1 1
0.783486292435934 0.782760598390201 1 1
0.776462096385612 0.775698699942174 1 1
0.808683417961302 0.807863667455697 1 1
0.814155031963452 0.813277179138141 1 1
0.830516239441062 0.829660210342422 1 1
0.801317514610282 0.800505980456474 1 1
0.767985837301683 0.767174363965206 1 1
0.794279677398157 0.79343437930701 1 1
0.790851263738877 0.790124797946234 1 1
0.796003463601717 0.795208948883272 1 1
0.821094196980598 0.820274424418419 1 1
0.791770467183009 0.790961745520024 1 1
0.824951797472826 0.824164592527483 1 1
0.834967894159233 0.83413474095455 1 1
0.804655713259685 0.803865313785687 1 1
0.757947496793385 0.75710815529525 1 1
0.81226526749214 0.811392884504225 1 1
0.798948463532431 0.798197829519424 1 1
0.786262084121027 0.785510489293055 1 1
0.803316223057602 0.802469777035023 1 1
0.813349530013875 0.812521529296057 1 1
0.804967927336852 0.804196787918678 1 1
0.794256259973278 0.793538571001349 1 1
0.818753894020963 0.817983335945869 1 1
0.810290101611196 0.809525007092199 1 1
0.794020965460519 0.793227118406356 1 1
0.813286267109979 0.812547420326302 1 1
0.812546711515179 0.811711247858854 1 1
0.767323922622599 0.76662404868375 1 1
0.801551656403749 0.800778577450191 1 1
0.799245979526135 0.798482036513424 1 1
0.802784649692014 0.801998204530901 1 1
0.800608785924445 0.799772550849964 1 1
0.796687184875011 0.795894686589894 1 1
0.784966415139972 0.784209362713588 1 1
0.774898124491054 0.774130207167691 1 1
0.785500493592484 0.7847335675274 1 1
0.818026744973617 0.817149684177423 1 1
0.791365309820116 0.790579589904902 1 1
0.754862443526638 0.754117202442151 1 1
0.791602158532772 0.79083986445127 1 1
0.803413062752316 0.802584253085275 1 1
0.847550157205728 0.846729315296609 1 1
0.8183127043306 0.817433807462488 1 1
0.801694355516655 0.800871007526381 1 1
0.769846170711497 0.769148749938709 1 1
0.791181074510829 0.790352529259101 1 1
0.828733624029789 0.827942633755273 1 1
0.756171205252369 0.755337390228426 1 1
0.826442531926013 0.825571209415797 1 1
0.804160846924473 0.803344933586301 1 1
0.825124977670759 0.824223833999101 1 1
0.774022003710584 0.773230534511161 1 1
0.793979337157605 0.793143643451275 1 1
0.821782172443298 0.82095528585198 1 1
0.832258400422796 0.831365296071408 1 1
0.790732747063157 0.789793300723425 1 1
0.782108048100004 0.781242712261743 1 1
0.790789662498744 0.78999060377785 1 1
0.839262952078409 0.83846405737427 1 1
0.80421638004972 0.803377517321558 1 1
0.787621234054129 0.786736072210784 1 1
0.789810639154842 0.789067199577897 1 1
0.815999913471655 0.815216928544436 1 1
0.767991509112873 0.767183730228555 1 1
0.772874190208215 0.772094628768162 1 1
0.804495735691899 0.803722858333101 1 1
0.765438813141565 0.764662632346628 1 1
0.761761704416184 0.760900701437346 1 1
0.794493578329742 0.793738506367398 1 1
0.801710118223367 0.800854727592803 1 1
0.782663870292865 0.781793786750793 1 1
0.822633622510253 0.821864496922355 1 1
0.827671335559156 0.826931944676744 1 1
0.791238450534306 0.790380250597877 1 1
0.810044219867866 0.80918610821743 1 1
0.821860331210067 0.820913631552382 1 1
0.788727765658046 0.787974429016009 1 1
0.775029756694475 0.774280518654176 1 1
0.793296087512648 0.792417144519644 1 1
0.780274334864315 0.779429125978936 1 1
0.750170443068743 0.749459537834846 0 0
0.816330488922046 0.815482398675325 1 1
0.788933074074239 0.788186546377076 1 1
0.856574564397415 0.85572712122876 0 0
0.826285719865208 0.825441200306766 1 1
0.825487143403158 0.824634698809889 1 1
0.789436795416687 0.788562555812562 1 1
0.814157026748275 0.813345316869306 1 1
0.752894911172424 0.752124972774432 1 1
0.751461281000335 0.750752340581387 1 1
0.822318781145378 0.82147175532184 1 1
0.79311325928159 0.792296990397697 1 1
0.802389119302946 0.801537032321375 1 1
0.77577176590519 0.775064081529515 1 1
0.772134308531923 0.771425511109245 1 1
0.819807256113648 0.818965548087409 1 1
0.785363555843887 0.784671016222364 1 1
0.804733783476957 0.803901165398695 1 1
0.801105387925833 0.800296654529374 1 1
0.82114067965853 0.820348731770793 1 1
0.769438343584942 0.768616372787567 1 1
0.751650091608453 0.750948439507616 0 0
0.755945876152389 0.755283671624587 1 1
0.87324291653394 0.87236015483536 0 0
0.865409058070925 0.864510063543453 0 0
0.76910325742986 0.768329786278371 1 1
0.822882049349971 0.821992599684993 1 1
0.820481958488902 0.819609298369309 1 1
0.777967896170443 0.777181805541381 1 1
0.854040006218359 0.85314678433875 0 0
0.801357243677518 0.800611844160822 1 1
0.78773234949743 0.786981873996005 1 1
0.796021766755375 0.795290717789292 1 1
0.776187614145961 0.775447296265913 1 1
0.802174518140677 0.801365455209566 1 1
0.784641322715493 0.783872219309166 1 1
0.813215289464586 0.812365596524332 1 1
0.80887544704999 0.808109658548804 1 1
0.787047620022394 0.786193430104503 1 1
0.784238261519694 0.783292947078004 1 1
0.767500834512334 0.766718533408738 1 1
0.798879952227401 0.797977326536043 1 1
0.814573469914494 0.813791925636699 1 1
0.81222866065742 0.811440548290584 1 1
0.797242437500316 0.796515604671498 1 1
0.824707284054061 0.823934845541543 1 1
0.764521776504548 0.763742981370102 1 1
0.778387614442674 0.777628999002582 1 1
0.805555263615041 0.804714669313853 1 1
0.817657705460566 0.816828979517213 1 1
0.812301205079027 0.81152624887997 1 1
0.810272086103318 0.809426243690149 1 1
0.778817203912516 0.77792723708316 1 1
0.778149121727735 0.777364894448707 1 1
0.801990285829978 0.801251075329094 1 1
0.780783395151848 0.780014838199731 1 1
0.798269385221169 0.797398521613733 1 1
0.822635159602293 0.82181820184198 1 1
0.766164566302711 0.765367529668108 1 1
0.819297038569067 0.818496589663653 1 1
0.788355775559791 0.787549847358604 1 1
0.782731317807664 0.781937723494336 1 1
0.789326046540114 0.788520954344262 1 1
0.84093059729654 0.840006783133992 1 1
0.795716787468769 0.794883048516137 1 1
0.799690866446109 0.798965003722673 1 1
0.792810566237285 0.792079078948089 1 1
0.821446311695815 0.820526297380995 1 1
0.792461492108285 0.791723259428495 1 1
0.824147367316782 0.82331361741163 1 1
0.778414881795691 0.777597178444083 1 1
0.788587750964806 0.787823840504255 1 1
0.815155909324887 0.814339402565133 1 1
0.813005767780892 0.812184288227502 1 1
0.767388979798206 0.76658650967861 1 1
0.761653444312317 0.760894083794852 1 1
0.85258072373956 0.851755946074715 0 0
0.81570892953268 0.814909861984218 1 1
0.796110178903632 0.795418278989708 1 1
0.78843985500354 0.787683806038782 1 1
0.806543533705451 0.805765004377675 1 1
0.813728616752937 0.812905727172955 1 1
0.81726467007659 0.816418106326761 1 1
0.785762209401742 0.785008854321446 1 1
0.791534427624105 0.790772168216536 1 1
0.806139466224606 0.805315566342143 1 1
0.795527285511193 0.794615519088727 1 1
0.784170669691877 0.783358558738738 1 1
0.794497215510206 0.793688395441789 1 1
0.827448854243367 0.826589303709102 1 1
0.764600841245978 0.763818494484607 1 1
0.811978307306538 0.81113095321567 1 1
0.838619197173166 0.837689172147014 1 1
0.812745360309898 0.811899098272912 1 1
0.749541488157874 0.74877685496506 0 0
0.765714506485397 0.7648367987749 1 1
0.766870400579883 0.766047495676447 1 1
0.793635290526431 0.792918080243514 1 1
0.802832597883644 0.80201916725029 1 1
0.780192228927218 0.77940921128304 1 1
0.80234211945286 0.801556018546645 1 1
0.824832366423074 0.823857879769077 1 1
0.826197663104064 0.825362434687584 1 1
0.814573861808451 0.813775460175898 1 1
0.794155561174225 0.793334243904327 1 1
0.852055876915193 0.85107066255111 0 0
0.787483091120713 0.786791909633212 1 1
0.802489719929043 0.801677842859649 1 1
0.831236191055313 0.830357200215416 1 1
0.786783485799651 0.786023054518099 1 1
0.769630795703364 0.768933411747616 1 1
0.820247318886238 0.81942115035846 1 1
0.77424440897255 0.773557921002318 1 1
0.815537386515744 0.814700977159688 1 1
0.783741185131491 0.782944425761305 1 1
0.785557877032529 0.784813944427848 1 1
0.827556519119151 0.82677184210023 1 1
0.804334029776786 0.803573178916461 1 1
0.813707730054689 0.812861419470081 1 1
0.830370591783547 0.829465766941914 1 1
0.810403843888114 0.809587994173737 1 1
0.781058414851886 0.780291828694461 1 1
0.759569436098329 0.758757874682553 1 1
0.788040113585498 0.787272319570343 1 1
0.817390575599484 0.816559737268127 1 1
0.738543483135235 0.737809828229833 0 0
0.81367942407926 0.812817495928986 1 1
0.794829032339793 0.794026789826875 1 1
0.768914505759109 0.768087316335745 1 1
0.777127443453416 0.776292511454014 1 1
0.797640908629343 0.796807361399492 1 1
0.828180400965545 0.827351496693032 1 1
0.815831090242726 0.815079624454551 1 1
0.829715893843506 0.828775510407275 1 1
0.782306527021168 0.781589973808305 1 1
0.790586580696067 0.789816947674367 1 1
0.831975571666454 0.831080469182168 1 1
0.790295668697491 0.789513053322738 1 1
0.799057554157016 0.798250423823728 1 1
0.798414266646025 0.797622892514697 1 1
0.839103302097024 0.838264534673564 1 1
0.804036639816741 0.803151441905714 1 1
0.834833260683778 0.83383104135106 1 1
0.837799954287771 0.836890155656525 1 1
0.778330904684818 0.777495444815629 1 1
0.7764948404472 0.775705685793822 1 1
0.794264085942356 0.793400763575834 1 1
0.798403663529624 0.797542694833792 1 1
0.793921068201521 0.793097164357348 1 1
0.792667225447451 0.791804120599274 1 1
0.754668952840674 0.75388882370972 1 1
0.811948981149434 0.811081871191788 1 1
0.785912013112777 0.785123365214666 1 1
0.830950635361241 0.830098403360312 1 1
0.80031992642047 0.799462666866437 1 1
0.785026798177471 0.784205506386911 1 1
0.801732181283746 0.80089619205441 1 1
0.798672012820741 0.79795704311972 1 1
0.802818870716117 0.802072758519495 1 1
0.80412147367341 0.803379521805221 1 1
0.801828838207915 0.800922218488726 1 1
0.800511084557664 0.79965748213119 1 1
0.722609818504291 0.721943682406057 0 0
0.804435251700153 0.803597376380636 1 1
0.818437221394822 0.817619566899085 1 1
0.80555308231991 0.804744619391915 1 1
0.825324075388566 0.824560232602995 1 1
0.761251747346908 0.760453536396477 1 1
0.847648131552034 0.846819809304536 0 0
0.787323856954791 0.786522239332961 1 1
0.773131426562208 0.772320189228752 1 1
0.765031390145307 0.764278332882113 1 1
0.816610592093515 0.815762542905465 1 1
0.7939641192337 0.793082906340435 1 1
0.805443443475707 0.804653016660652 1 1
0.786425138872755 0.785686414264775 1 1
0.772112295331797 0.771304363238137 1 1
0.756390015292858 0.755610051235951 1 1
0.758507707542655 0.75774528154474 1 1
0.859786558773931 0.8588783301617 0 0
0.789101764278138 0.788379843843093 1 1
0.779937868413028 0.77920653227945 1 1
0.794059671966596 0.793218829391565 1 1
0.785877328587956 0.785109948755173 1 1
0.807596859303246 0.806846874858842 1 1
0.81728011151582 0.816447358716374 1 1
0.785301690673569 0.784430579624837 1 1
0.787737523497536 0.787057472485833 1 1
0.797962965999508 0.797145532766562 1 1
0.77520681779097 0.774514601517485 1 1
0.78235443809001 0.781541873747704 1 1
0.804486189752935 0.803702431564347 1 1
0.787949845389569 0.787145839016612 1 1
0.720858707177622 0.720082965191569 0 0
0.783946852686833 0.783187121285096 1 1
0.818984956356509 0.818211654843143 1 1
0.822064968980809 0.821171780600262 1 1
0.780908704933886 0.780063910958807 1 1
0.83256060916202 0.831635126197926 1 1
0.804575627021913 0.80378972245186 1 1
0.829553292033855 0.828630572252916 1 1
0.730338636664514 0.72962952039274 0 0
0.781277409255382 0.780375545208958 1 1
0.803160697842151 0.802369520769731 1 1
0.814088324219589 0.813190004142622 1 1
0.809419289809663 0.808619695638465 1 1
0.784504392512997 0.783633982323264 1 1
0.766529977287495 0.765672291715587 1 1
0.766550862187523 0.765713893224186 1 1
0.798902918899046 0.798161024499539 1 1
0.788832519543208 0.787958537950921 1 1
0.792366184309168 0.791619068771418 1 1
0.792441878258483 0.791654370109088 1 1
0.866972727977126 0.866166905847043 0 0
0.814958003613086 0.814193352626051 1 1
0.767314369318946 0.766510743484495 1 1
0.840984367553509 0.840237050315951 1 1
0.827035451860265 0.826191676611098 1 1
0.812784783500265 0.81196951310024 1 1
0.782065858153539 0.781318273756899 1 1
0.738057215198663 0.737223419038103 0 0
0.802961877050342 0.8021871020655 1 1
0.772442593684353 0.771561376482449 1 1
0.76001158806148 0.7592040853278 1 1
0.771798729532922 0.771065383823315 1 1
0.807471474236028 0.806652084367713 1 1
0.773310298941793 0.772491222473145 1 1
0.788511802620347 0.787629413659999 1 1
0.801219098082371 0.800356796210913 1 1
0.788314294578395 0.787611349595102 1 1
0.823980365643201 0.823188492327427 1 1
0.786351331078353 0.785574246644205 1 1
0.837052646825853 0.836124577685842 1 1
0.807915250629468 0.807121223739902 1 1
0.799755907193437 0.799024312085918 1 1
0.781613848161735 0.780870176179249 1 1
0.836678026379341 0.835799745658699 1 1
0.773528827624205 0.772745472936488 1 1
0.836543142206874 0.835651400682087 1 1
0.827995998394849 0.827220741197605 1 1
0.805227006721328 0.804486475490098 1 1
0.767941629934472 0.767195566706055 1 1
0.819992129349099 0.8190713412218 1 1
0.817807283005504 0.816940896263126 1 1
0.814862238996656 0.81394418848436 1 1
0.767061558565196 0.766254368114612 1 1
0.786902853239691 0.786109223467239 1 1
0.801658942774469 0.800849698816681 1 1
0.775751668368843 0.77480441453715 1 1
0.77587234793268 0.775059820686713 1 1
0.83245732859689 0.831506139512316 1 1
0.828037067706863 0.827051158305216 1 1
0.78405722468933 0.783290055612156 1 1
0.8199143049905 0.81905379950872 1 1
0.853881118005036 0.852996396092411 0 0
0.79543133906046 0.794691709499938 1 1
0.813681045404491 0.812883303635661 1 1
0.82007308457412 0.819230138743794 1 1
0.777417150442403 0.776592133246079 1 1
0.841615584243531 0.840704720168437 1 1
0.817569750823794 0.816804449082955 1 1
0.794570372852893 0.793680246515014 1 1
0.801206488287299 0.800398671657719 1 1
0.789919515491999 0.789136287721448 1 1
0.768211403689316 0.767491106039379 1 1
0.756844422352357 0.756088654731338 1 1
0.836883265964232 0.835990283487238 1 1
0.781690453950453 0.780941054336299 1 1
0.77446174217579 0.773576023169121 1 1
0.771888529280989 0.771054906775112 1 1
0.782109969694872 0.781375841079241 1 1
0.826332019140762 0.825558408081186 1 1
0.770438715705681 0.769660794818866 1 1
0.801274082626245 0.800520317101623 1 1
0.830717149120452 0.82987025755308 1 1
0.845825448239337 0.844945686397386 1 1
0.820531347701329 0.819624686430252 1 1
0.792078503239609 0.791262717930107 1 1
0.810438175907641 0.809592548537464 1 1
0.73278386045372 0.732118074215302 0 0
0.83699506541931 0.836122200964959 1 1
0.842838769915906 0.842051374020873 1 1
0.785667697043632 0.78492099686738 1 1
0.772872018294524 0.772088714964553 1 1
0.820727975333428 0.819925769088487 1 1
0.823878797857269 0.823111567241285 1 1
0.815040847874983 0.814109844446133 1 1
0.803982047715089 0.803119140279612 1 1
0.810813097573388 0.809967861848699 1 1
0.784666570506032 0.78382809884921 1 1
0.748943786991024 0.748187682579378 0 0
0.81020095183681 0.809357823599755 1 1
0.792877911060892 0.792085705272252 1 1
0.767970042867686 0.767264544303751 1 1
0.835427452401841 0.834530295540694 1 1
0.773941909445021 0.773258216101666 1 1
0.774411786507233 0.773638160429915 1 1
0.760809774929592 0.759934772047339 1 1
0.750848696228242 0.750018529462427 1 0
0.792073412579789 0.791384114660331 1 1
0.821573242334724 0.820749469409169 1 1
0.851099701618968 0.85020400049051 1 1
0.846297426069823 0.845492296664391 0 1
0.81656406514934 0.815761103750945 1 1
0.844213869415412 0.843364067688707 1 1
0.808276234235698 0.807397781179256 1 1
0.767560692668434 0.76683828185388 1 1
0.808185123572937 0.807398910344222 1 1
0.804095629704642 0.803323163943827 1 1
0.779866530950343 0.779059905856072 1 1
0.788098707773576 0.78727472799442 1 1
0.811548045551351 0.810707255038142 1 1
0.792549732339084 0.791775258867849 1 1
0.765720822541841 0.764973607987302 1 1
0.84504762571418 0.844164638451828 1 1
0.809397377750763 0.808605657287151 1 1
0.771848919362895 0.771144258645657 1 1
0.804112253311082 0.803178695695135 1 1
0.779047755556275 0.778217850447278 1 1
0.835040954530899 0.834262205741924 1 1
0.825843583910959 0.824952643358488 1 1
0.795505987617709 0.794748912072967 1 1
0.80343913195845 0.802677008667505 1 1
0.796283538602881 0.795375591184387 1 1
0.792461313652012 0.791711173747186 1 1
0.81583526501185 0.814992030550377 1 1
0.830783919560259 0.829910861785566 1 1
0.757240980729106 0.756565565430239 1 1
0.848973419612157 0.848147626458602 0 0
0.774777299077622 0.773967763621296 1 1
0.816586581345325 0.815684621527529 1 1
0.807510623284198 0.806684497910695 1 1
0.763449032813055 0.762666949869342 1 1
0.749701681688555 0.748952849359726 0 0
0.763967814100378 0.76319946170387 1 1
0.775274493705624 0.774514663630633 1 1
0.799933314218416 0.799145926372744 1 1
0.820349110418549 0.819469522601989 1 1
0.816541785212884 0.815771606511189 1 1
0.827202226743076 0.826361400284175 1 1
0.794706539883387 0.794007414670808 1 1
0.794027505111819 0.793183008524459 1 1
0.799685099311118 0.798870250556601 1 1
0.805636052466455 0.804765041972689 1 1
0.787547304166558 0.786744288385818 1 1
0.796757471775041 0.79583891294288 1 1
0.794067322793279 0.793290803899999 1 1
0.787222431667849 0.786478047174336 1 1
0.780666477594151 0.77981817897635 1 1
0.802028230195417 0.801166909759418 1 1
0.820925906168665 0.820067224952761 1 1
0.757781709040264 0.757068713891649 1 1
0.793596182333716 0.792756035693669 1 1
0.767442579682832 0.766740244370812 1 1
0.844097158748918 0.843290757325757 1 1
0.812616288376465 0.81177682321354 1 1
0.797821757499894 0.797040335529731 1 1
0.820266260951348 0.819476305281249 1 1
0.823577483740607 0.822846854687622 1 1
0.801255456452996 0.800435688377463 1 1
0.781579329063519 0.780792364769572 1 1
0.824653969084302 0.823790781952103 1 1
0.818263469776029 0.81735366167249 1 1
0.808064742124736 0.807310346757583 1 1
0.759136710112181 0.758392526280108 1 1
0.741545943023059 0.740884157013524 0 0
0.823798079508072 0.822945398512985 1 1
0.853933412057324 0.853061339753147 0 0
0.762241969141987 0.761441759957123 1 1
0.79314847887851 0.792445231060904 1 1
0.770830364978791 0.769923583946043 1 1
0.802628975090569 0.801888856778268 1 1
0.834790081310141 0.83397480701879 1 1
0.805016418874093 0.804250519934566 1 1
0.775068457857138 0.774292584073428 1 1
0.739254689607209 0.73851426841446 0 0
0.822796322982981 0.821960594941778 1 1
0.812608225961295 0.811800089725145 1 1
0.87071336293399 0.869799286576408 0 0
0.771615905221283 0.770924154455704 1 1
0.769038711355423 0.7683253090867 1 1
0.783761838748995 0.783043662890256 1 1
0.834418981425538 0.833575603035958 1 1
0.846029318508742 0.845138279115253 1 1
0.814760862484145 0.813856395034471 1 1
0.767942199420533 0.767202092837247 1 1
0.814211798583601 0.813400079206755 1 1
0.825758373633456 0.824919792828292 1 1
0.806593779020179 0.805785155178182 1 1
0.830646690191839 0.829853470307363 1 1
0.837969894262619 0.837065297582017 1 1
0.768921234981023 0.768124121082179 1 1
0.814137808362129 0.813340384268131 1 1
0.794048233629215 0.793249766871331 1 1
0.790034259444795 0.789331524210726 1 1
0.789822839769497 0.789034976718687 1 1
0.830193843786116 0.829401752557393 1 1
0.816261156098339 0.815474254209066 1 1
0.81201097697553 0.81123240164783 1 1
0.793179798077567 0.792337383512052 1 1
0.798387941473675 0.797573293859852 1 1
0.789735023088999 0.788995091286911 1 1
0.803158388384287 0.80235458067961 1 1
0.839750983313071 0.838954315575705 1 1
0.834121494175542 0.833329208126168 1 1
0.761605923491221 0.760844495666582 1 1
0.832121688657153 0.831325710871179 1 1
0.815579100861318 0.81480273095667 1 1
0.818681420352501 0.817880256676106 1 1
0.794323867135522 0.793491056594185 1 1
0.804173113816508 0.803400643053578 1 1
0.855708883525016 0.854940884594492 0 0
0.793700658348777 0.792956867149953 1 1
0.81676431447377 0.815954556304206 1 1
0.768805990448186 0.768048069712082 1 1
0.778290529950878 0.777516768068115 1 1
0.832916052647061 0.832084838609817 1 1
0.795091950418212 0.794240572710306 1 1
0.791603186391887 0.790730304144302 1 1
0.826238723817752 0.825394061629511 1 1
0.831781541796942 0.830888171557157 1 1
0.842284793077919 0.841468322233562 1 1
0.790286592187242 0.789607284495562 1 1
0.806845562344918 0.805951024976601 1 1
0.817950493673595 0.817131992990844 1 1
0.770120388860398 0.769252008533506 1 1
0.779844988054795 0.779017928518734 1 1
0.793708825625927 0.792996803934375 1 1
0.807783278553243 0.806972343500672 1 1
0.818538979777 0.817712464360492 1 1
0.806462719519875 0.805647752634381 1 1
0.814400432870981 0.813609536199797 1 1
0.801252780246217 0.800528884614184 1 1
0.807231321114388 0.806492733248295 1 1
0.766562890000755 0.765750732423067 1 1
0.786716590417815 0.785959087262843 1 1
0.786864369549017 0.785978174901785 1 1
0.757162108274991 0.756391936579139 1 1
0.795737003196834 0.794938364832037 1 1
0.794374103538398 0.793518253533919 1 1
0.775025518497823 0.774245566791797 1 1
0.818117131046457 0.817292397931764 1 1
0.798434583568843 0.797583460073138 1 1
0.790140169381901 0.789330175175171 1 1
0.780658494813176 0.779900807504762 1 1
0.801980680720791 0.801263609418826 1 1
0.790278511913947 0.789393795485885 1 1
0.76553592207231 0.764760089652878 1 1
0.811852622984306 0.811012239322203 1 1
0.769656295974885 0.768810635692007 1 1
0.804380401314464 0.803529156420754 1 1
0.761382199735694 0.760625172185842 1 1
0.820141346383645 0.819322886803442 1 1
0.77974358743266 0.778897677290173 1 1
0.767491649857539 0.766699479463943 1 1
0.823826600789418 0.822946291221888 1 1
0.844111568452464 0.843189397163613 1 1
0.79770503730894 0.796925620653022 1 1
0.811943892322404 0.811144415112867 1 1
0.810007638271592 0.809151592715188 1 1
0.799986227852983 0.799221775870478 1 1
0.758679905510508 0.757887869600644 1 1
0.839992637811979 0.839133738986351 1 1
0.788014408350183 0.787161994028378 1 1
0.786450891085608 0.785599427103977 1 1
0.806439053893372 0.805613508330228 1 1
0.820408260066958 0.819611791907216 1 1
0.839714660073036 0.838854356594747 1 1
0.749600188686508 0.748806288764149 0 0
0.834967148230494 0.834044490199535 1 1
0.785692740795984 0.784897529616275 1 1
0.826661839580515 0.825877040094916 1 1
0.813846754996152 0.813079590380474 1 1
0.826737615199899 0.825868716682 1 1
0.799909066528015 0.799181220859711 1 1
0.800595421162637 0.799743914466199 1 1
0.765807983960645 0.765073272360336 1 1
0.778291589878771 0.777481161601618 1 1
0.809872976478792 0.809029760097926 1 1
0.799751011754121 0.798977903827288 1 1
0.781932888737391 0.781195980139965 1 1
0.815821126520398 0.815003265480142 1 1
0.787107586489128 0.786369583509236 1 1
0.824267978683095 0.823461013215455 1 1
0.781783868649015 0.781007128364662 1 1
0.82199578485464 0.821150958070815 1 1
0.818192752537313 0.817282687548635 1 1
0.778068951787701 0.777304912854757 1 1
0.839872328202657 0.839019004296614 1 1
0.768376440907767 0.767611330863131 1 1
0.795650624940328 0.794842317079325 1 1
0.776925925131376 0.775995383788468 1 1
0.816684596456643 0.81593028394161 1 1
0.829076373141295 0.828268488072072 1 1
0.784534782130221 0.78379045038982 1 1
0.8025018034527 0.801657321085814 1 1
0.788979089424115 0.788217351849929 1 1
0.780531936128462 0.779732786590839 1 1
0.797513962103787 0.79668902337032 1 1
0.780921145612847 0.78017908053704 1 1
0.786220614400797 0.785429385160113 1 1
0.846322653842199 0.845412445865323 1 1
0.786142410193786 0.785360507953723 1 1
0.761211859983187 0.760508109038399 1 1
0.783240384644265 0.782454798754762 1 1
0.817042116456987 0.816211315475675 1 1
0.82568299692251 0.824835120018916 1 1
0.806974402047966 0.80619889505752 1 1
0.78947348338237 0.788709715957993 1 1
0.807653407823017 0.80680241203887 1 1
0.784742430018281 0.784015600018048 1 1
0.776042557611572 0.775278315598587 1 1
0.803547588043057 0.802667257171113 1 1
0.804519324795774 0.803812899282532 1 1
0.769126543471127 0.768380055476119 1 1
0.822336411995705 0.821542983275099 1 1
0.818037278563113 0.817220940956632 1 1
0.790566619287947 0.789675603803411 1 1
0.784380135893897 0.783555427429108 1 1
0.800176130032248 0.799279924378709 1 1
0.795920031655158 0.795139213900592 1 1
0.794703594963906 0.794000468459978 1 1
0.81724015724452 0.816369795628655 1 1
0.812874360691661 0.812015171490766 1 1
0.78780973043655 0.787055365506496 1 1
0.81479314357657 0.813977184179307 1 1
0.801816986027572 0.801069887596406 1 1
0.771810089062192 0.771093429336625 1 1
0.803494305551656 0.802724125677959 1 1
0.786598778888537 0.785842646741462 1 1
0.808071590243953 0.807300526545435 1 1
0.760251967503971 0.759553740152108 1 1
0.824496829970969 0.823664399868841 1 1
0.795613525928576 0.794891234399736 1 1
0.771980848434714 0.771228238256924 1 1
0.79710487926422 0.796319792482848 1 1
0.773229180371447 0.772363744852089 1 1
0.791628920491456 0.790911184894793 1 1
0.793360945198897 0.792595588764748 1 1
0.794148707030931 0.793412743801708 1 1
0.827678769731737 0.826907143136611 1 1
0.800935413288668 0.800153274142205 1 1
0.787541645632711 0.786773187020842 1 1
0.822471932538372 0.821711742459842 1 1
0.820542899978016 0.819677878159949 1 1
0.751866038592867 0.751134894204558 1 1
0.797766401310417 0.797007772030745 1 1
0.792291368805659 0.791557935717951 1 1
0.800063251752986 0.799271924516621 1 1
0.800510650652103 0.799691325404025 1 1
0.775633955182653 0.774915746532037 1 1
0.811998134512792 0.81118632671514 1 1
0.760171037425481 0.759286671730219 1 1
0.816847116636112 0.816021793038988 1 1
0.79367658249608 0.792811940191477 1 1
0.804252821489661 0.80333882422596 1 1
0.820884682601029 0.820013155915282 1 1
0.817674476237841 0.816867167090121 1 1
0.775066291424216 0.77432198347483 1 1
0.804880891793459 0.804115563179374 1 1
0.785963497725162 0.785165355133793 1 1
0.786172134085726 0.785330193583187 1 1
0.806892801672692 0.806057783508693 1 1
0.800533925641017 0.799692631055398 1 1
0.774200568941657 0.773381236473245 1 1
0.775842960677283 0.775068970636853 1 1
0.804925851731963 0.804094849134841 1 1
0.81010502272111 0.809357571056751 1 1
0.817044145639794 0.81623989492329 1 1
0.787069852576284 0.78632235883902 1 1
0.812629116025527 0.811782492257799 1 1
0.80875849441519 0.807894741481735 1 1
0.818764233634488 0.818005144164318 1 1
0.828909378168425 0.828055909730568 1 1
0.790456554728369 0.789722068024169 1 1
0.808204676706443 0.807457069378295 1 1
0.833180936433967 0.832332304022025 1 1
0.784572850551198 0.783767386797284 1 1
0.764934180499717 0.764185748779879 1 1
0.80377557971979 0.802867030020852 1 1
0.792148242433611 0.791395879019465 1 1
0.777294263099171 0.776455976983462 1 1
0.790989424062676 0.790107179297687 1 1
0.812886829958207 0.812132131791494 1 1
0.784063372886325 0.783268727652235 1 1
0.805677227710032 0.804866192670766 1 1
0.752933086468944 0.752119856269639 1 1
0.825304181643645 0.824490058213077 1 1
0.783446239697384 0.782639525774974 1 1
0.744998465330846 0.744224328759618 0 0
0.819236529449783 0.818505465345839 1 1
0.816099677872077 0.815288710353648 1 1
0.770950322332882 0.77017719311883 1 1
0.847390314801675 0.846583619483756 0 1
0.834100126789879 0.833277168016401 1 1
0.83174983381809 0.830817002229808 1 1
0.790564398350595 0.789742801558661 1 1
0.781179292333614 0.780342853341664 1 1
0.858366839780018 0.857568779820912 0 0
0.822211523830243 0.821377848007021 1 1
0.781179616670603 0.780403509187891 1 1
0.796050346508834 0.79522623802448 1 1
0.831744376509581 0.830999192460103 1 1
0.803032812106732 0.802229288860364 1 1
0.819517125389121 0.818722408781288 1 1
0.803047521781222 0.802147686210809 1 1
0.770698570264294 0.769958737579187 1 1
0.841193274767002 0.840290846863606 1 1
0.769961369018777 0.769145892497731 1 1
0.830543190505683 0.829751706309002 1 1
0.763536943524042 0.762748074851509 1 1
0.842846603118747 0.841976743998506 1 1
0.794146137738399 0.793243085539672 1 1
0.796694522456086 0.795855639903873 1 1
0.797270681155877 0.796479015478099 1 1
0.790175006094345 0.789315935323021 1 1
0.804656484843849 0.803874104368381 1 1
0.778196031490003 0.777417377227396 1 1
0.827085100643227 0.82607807040369 1 1
0.821817370917796 0.821042838817138 1 1
0.815539706779141 0.814674577655948 1 1
0.772686936470743 0.771892286093452 1 1
0.782783249674402 0.781969018667227 1 1
0.795225641290682 0.794350443636209 1 1
0.790240353740342 0.789398754150091 1 1
0.794156298421758 0.793304898135382 1 1
0.788896128783969 0.788156687714171 1 1
0.829465891303093 0.828638804891305 1 1
0.756886926201488 0.756094857860243 1 1
0.787273315753599 0.786534837831192 1 1
0.862742729894702 0.861887218272207 0 0
0.80987989732869 0.809041327878171 1 1
0.840573159228795 0.839731925792756 1 1
0.797258506771281 0.796464783418516 1 1
0.828562900400487 0.827768834687095 1 1
0.804780571699987 0.804021235923482 1 1
0.816175511343441 0.81526894082434 1 1
0.860436472844047 0.859578238071724 0 0
0.765746721289904 0.765039483567099 1 1
0.809564503250172 0.808693524673763 1 1
0.752241366942357 0.751429373765529 1 1
0.837816309928889 0.836997305724721 1 1
0.81502350057643 0.81412984774184 1 1
0.787830676065968 0.787137295338887 1 1
0.820358760886451 0.819462909410178 1 1
0.799392405297269 0.798720846178888 1 1
0.773797948864035 0.772997443004332 1 1
0.793700023743023 0.792869920644593 1 1
0.82918815647725 0.828279474604824 1 1
0.753790744428169 0.753097366353201 0 0
0.783875473905883 0.783075324401817 1 1
0.796443511668995 0.795679009624296 1 1
0.814343489487989 0.813530692550494 1 1
0.778872253161169 0.778157536372162 1 1
0.795939344099886 0.795145157817526 1 1
0.849755358449555 0.848927572586646 0 0
0.790297461955323 0.789514301556719 1 1
0.761548539158991 0.760593837701992 1 1
0.789149015897012 0.788290379155457 1 1
0.82164614471991 0.820839739899593 1 1
0.835751702142596 0.834870832221755 1 1
0.752767295342677 0.752020528035978 0 0
0.784135621133134 0.783399721694627 1 1
0.78373645465078 0.782914771969618 1 1
0.769652760785818 0.768883829931018 1 1
0.797766127734327 0.796987807175689 1 1
0.805678274628326 0.804861826522458 1 1
0.830838993633387 0.829949092106121 1 1
0.784319785034059 0.783589576264554 1 1
0.82486438160497 0.824030815625639 1 1
0.802443422171508 0.801705960276804 1 1
0.782245214311718 0.78146636281444 1 1
0.80485403914754 0.804100715374047 1 1
0.807925908160689 0.807057451542097 1 1
0.827620603219292 0.826856035877976 1 1
0.773890107043926 0.773114530658266 1 1
0.772607410119476 0.771817932279376 1 1
0.827072912679224 0.82616794070018 1 1
0.792873147022965 0.79205776572572 1 1
0.809230584399809 0.808432621926106 1 1
0.795144358650871 0.794350520223839 1 1
0.80002181990795 0.799152278916171 1 1
0.810590327182889 0.809752724783688 1 1
0.798969651625454 0.79813782024721 1 1
0.789190555948674 0.788429174076434 1 1
0.773262005385055 0.77240847009051 1 1
0.796848304863504 0.796026352931538 1 1
0.790346053149363 0.789574212537017 1 1
0.860462614597885 0.859589664673103 0 0
0.832701349773098 0.83181509571714 1 1
0.825499483304206 0.82467251368879 1 1
0.809179797288129 0.808350836922202 1 1
0.775245717276542 0.774402213322723 1 1
0.807474688712316 0.806569315005884 1 1
0.814455342229036 0.813567564942699 1 1
0.815949214909338 0.815019606925631 1 1
0.812600538566028 0.811847610289942 1 1
0.833998611310976 0.833173797897758 1 1
0.815718002296094 0.814887971048012 1 1
0.802360914036551 0.801564766054885 1 1
0.798273712425714 0.797473163705501 1 1
0.83677176665658 0.835881161260639 1 1
0.812942765044666 0.812133021221884 1 1
0.783384485874013 0.782592375214022 1 1
0.808252481534414 0.807520140263984 1 1
0.777589074745624 0.776826410051158 1 1
0.810634509876097 0.809788174130861 1 1
0.822342572429704 0.821561148619637 1 1
0.8195224419027 0.818696368147345 1 1
0.799403099207567 0.798600959721468 1 1
0.761150200318509 0.760409519502968 1 1
0.779382339649818 0.778616711057341 1 1
0.802234301349311 0.801480527708772 1 1
0.776570534427799 0.775799562640631 1 1
0.807770191554956 0.806933650466003 1 1
0.82687873506724 0.826031421435992 1 1
0.783853984122264 0.783066160451604 1 1
0.818393686311532 0.81754642060432 1 1
0.801189410776144 0.800324608037854 1 1
0.787866471224202 0.787090545037309 1 1
0.782065887750855 0.781176529893951 1 1
0.841470649089606 0.840650549748732 1 1
0.781118026937664 0.780394142515418 1 1
0.789002687123319 0.78811176228135 1 1
0.747357976270312 0.746507950159685 0 0
0.754710409707911 0.754011794241498 1 1
0.798890974882187 0.798039893519196 1 1
0.813595976107185 0.812851361731143 1 1
0.780728956486292 0.780004159696105 1 1
0.783769515620903 0.783046245774194 1 1
0.790344293867485 0.789539113392305 1 1
0.828787108938961 0.828021317780791 1 1
0.793016924208053 0.792292398682337 1 1
0.785591393387661 0.784877128982302 1 1
0.822989101250906 0.822167511435305 1 1
0.827419391001491 0.826513841144438 1 1
0.777692618718015 0.776927048621911 1 1
0.809761723316147 0.808964308854954 1 1
0.803284997218371 0.802566575502202 1 1
0.81075328371357 0.809948745176099 1 1
0.815004564247392 0.81418220059379 1 1
0.792555660701843 0.791772830165869 1 1
0.759668023127384 0.75888957424708 1 1
0.833256980147015 0.832379224254163 1 1
0.787406383587444 0.786680241849134 1 1
0.82184865153724 0.821046381245673 1 1
0.779620104553731 0.778825803030127 1 1
0.826625880288308 0.825791582646631 1 1
0.795474129118695 0.794616064137722 1 1
0.79106785398569 0.790260462227695 1 1
0.771702767311904 0.771020985510274 1 1
0.800184282380178 0.799353772644993 1 1
0.731897688132076 0.731206202502066 0 0
0.826977567236283 0.826166719028065 1 1
0.764613392052939 0.763868091561775 1 1
0.779758946875254 0.778939947174813 1 1
0.771366000981057 0.770590457165957 1 1
0.823507354694395 0.822731752315467 1 1
0.806320921966755 0.80557147558578 1 1
0.77065941429051 0.769922196583975 1 1
0.771106438444576 0.770335835724777 1 1
0.758523668043965 0.75763117163579 1 1
0.80134420923414 0.80058071837367 1 1
0.855410855373721 0.854571537754087 0 0
0.777391385834813 0.776688649121724 1 1
0.820278165090376 0.819559676970653 1 1
0.813645040597279 0.812809279971609 1 1
0.806552933136946 0.805790987171391 1 1
0.787156493595698 0.786381014861357 1 1
0.795896566232364 0.795155498074378 1 1
0.789276609000656 0.788513151395092 1 1
0.784028288783722 0.783159248887706 1 1
0.816495246494176 0.815668250651373 1 1
0.801383289955311 0.800562605465528 1 1
0.806977201819797 0.806107073039051 1 1
0.756762515080579 0.755987048605269 1 1
0.781369817016648 0.780612669284916 1 1
0.81004655017978 0.80923064020487 1 1
0.806559231120039 0.805696834447208 1 1
0.833499760418851 0.832627635411529 1 1
0.808020629980707 0.807155655655144 1 1
0.783171945183246 0.782424150826804 1 1
0.816675096601297 0.815813101237656 1 1
0.806266889811539 0.805427462050949 1 1
0.794388496088569 0.793505062381927 1 1
0.776463216531429 0.775691108564718 1 1
0.786554574742598 0.78572359894333 1 1
0.785749517439309 0.784965779482535 1 1
0.801345696988057 0.800534407358449 1 1
0.782751163884865 0.781975773959928 1 1
0.773022811708747 0.772275161243937 1 1
0.764842121319628 0.764005943904384 1 1
0.782359401153094 0.781623375128402 1 1
0.754968809221101 0.754291229208958 1 1
0.796387488713637 0.795561187291386 1 1
0.783283486614575 0.782474500633153 1 1
0.796298868999798 0.795523540992593 1 1
0.826137374465389 0.825310279367985 1 1
0.847056907598289 0.846247500758544 1 1
0.845955468885833 0.845114513692924 1 1
0.814262476322404 0.813471820623663 1 1
0.773074964727439 0.772301320925603 1 1
0.800072049136009 0.799326762257278 1 1
0.813199117821084 0.812337994891399 1 1
0.822283960894054 0.821516057901502 1 1
0.825170999543338 0.824365101727545 1 1
0.784928318850087 0.784160413706585 1 1
0.818585369161339 0.817731346312538 1 1
0.749164726092242 0.74845160280774 0 0
0.808823343296442 0.808008623755013 1 1
0.794407168505486 0.793565285969962 1 1
0.764099411846655 0.763314794215705 1 1
0.818355256807816 0.817597877235944 1 1
0.834160280104287 0.83334589088574 1 1
0.830394436569556 0.829548363263032 1 1
0.815509860379418 0.814639070964194 1 1
0.779814635009218 0.779081266383538 1 1
0.820322784240289 0.819511772889105 1 1
0.781528579083012 0.780764133823871 1 1
0.804409458315005 0.803517499645335 1 1
0.796457504647031 0.795687657896313 1 1
0.778666517626523 0.777872280104824 1 1
0.774284415965241 0.773462438957542 1 1
0.839399572399528 0.838425840753914 1 1
0.804393175042021 0.803535143888869 1 1
0.788119265879711 0.787279156341525 1 1
0.823865011417497 0.822960975133079 1 1
0.778789979279694 0.777929607980057 1 1
0.810604729216265 0.809803611036928 1 1
0.766788854686948 0.765862017594685 1 1
0.788057751096415 0.787269597840025 1 1
0.796378415126041 0.795626406983494 1 1
0.76616712919077 0.765318832589234 1 1
0.785443034043411 0.784651724273864 1 1
0.822308504317947 0.821416971614897 1 1
0.799776520149225 0.798945706593507 1 1
0.795070456751836 0.794244967658202 1 1
0.78720861414502 0.786397312847203 1 1
0.757095053797228 0.756365680822633 1 1
0.789724680156546 0.789042625497343 1 1
0.801521552333339 0.800674969475762 1 1
0.781699817129615 0.780839603798307 1 1
0.809956642740268 0.809261611889719 1 1
0.784858891241626 0.784096534128179 1 1
0.802304592237102 0.801522305078143 1 1
0.786840079531639 0.786060395369397 1 1
0.788580577513335 0.787703570444622 1 1
0.806841041869661 0.806044045434072 1 1
0.811559893564593 0.810788523717237 1 1
0.760974278715007 0.760182938647759 1 1
0.77355526751911 0.772787810400966 1 1
0.808714005734802 0.807964535414702 1 1
0.728961957619835 0.728250042190533 0 0
0.841605312609704 0.840782897375407 1 1
0.810252677701358 0.809412694867978 1 1
0.843964287605212 0.843107172439901 1 1
0.772829799225942 0.772098503359439 1 1
0.813895903885618 0.813081371448816 1 1
0.806489509116898 0.805710900670581 1 1
0.784960954233576 0.784126689027871 1 1
0.860789114382109 0.859904673763565 0 0
0.775018100981602 0.774236274228077 1 1
0.855243335099143 0.854366798774353 0 0
0.817287293862845 0.816497380719891 1 1
0.822922725790231 0.822038515831192 1 1
0.77812315644973 0.777346184296514 1 1
0.781025251039239 0.780242335228543 1 1
0.777530092292648 0.776808277005244 1 1
0.800407074912691 0.799568990186714 1 1
0.742769810911302 0.742004565708122 0 0
0.771760937903343 0.771062985467351 1 1
0.798729986778098 0.797997114738855 1 1
0.799835004826041 0.798977145641132 1 1
0.778852280535401 0.778059174568022 1 1
0.791940455720453 0.791157205980544 1 1
0.778409720285084 0.777645964681371 1 1
0.807432118805951 0.806669664538681 1 1
0.786012261104866 0.785228516749679 1 1
0.758414887927025 0.757688755000282 1 1
0.803114500037292 0.802334324899961 1 1
0.783350574511006 0.782560227044791 1 1
0.764785955353911 0.76403422660853 1 1
0.832414244518765 0.831559699315873 1 1
0.8414558274118 0.840639344769005 1 1
0.795702490121253 0.794977945219618 1 1
0.756996438113836 0.756318076338506 1 1
0.811660577524614 0.810897921014571 1 1
0.770870915136035 0.770170048315761 1 1
0.8174961136793 0.816569883254087 1 1
0.776133744298676 0.775252764861028 1 1
0.753013210068802 0.752240360273901 1 0
0.784341848330816 0.78357450852065 1 1
0.785651493647569 0.784834963373789 1 1
0.811033449831655 0.810260638587957 1 1
0.765298604801632 0.764517236236515 1 1
0.800956203841183 0.800128112206413 1 1
0.844703651728334 0.843743745729075 1 1
0.799949079364895 0.79915718805613 1 1
0.777637092468927 0.776822636840299 1 1
0.773355150363082 0.772508275279384 1 1
0.800240642138119 0.799447899576432 1 1
0.819053988578529 0.818216068754004 1 1
0.812480221208337 0.811702601761882 1 1
0.798291369910814 0.797414175856259 1 1
0.779084619586494 0.778327824009217 1 1
0.809354609808745 0.808567973955716 1 1
0.766263810213761 0.765513801931989 1 1
0.810066035841876 0.809233954535737 1 1
0.784108753697441 0.783325770062453 1 1
0.792869265673252 0.792058336031777 1 1
0.863412994656541 0.862642936444342 0 0
0.775524892055962 0.774686683727183 1 1
0.80546849208304 0.804627968849301 1 1
0.769708399638554 0.768976080680498 1 1
0.802414205155812 0.80157454654659 1 1
0.801755188328996 0.8009024409235 1 1
0.800797589223054 0.800027240898324 1 1
0.803863481835073 0.803053804871918 1 1
0.820282399759636 0.819339644327847 1 1
0.777111241127985 0.776391428208869 1 1
0.793871865587869 0.793049826681411 1 1
0.808344303896526 0.807541202970545 1 1
0.831809489909106 0.831032487215702 1 1
0.822509609241749 0.821651340262382 1 1
0.761934084391053 0.76115456372308 1 1
0.819586674510358 0.818750641080646 1 1
0.754470096005985 0.753700033849997 1 1
0.797642094556885 0.796841210444692 1 1
0.781035726816065 0.780230377352129 1 1
0.791182968105663 0.790420847102644 1 1
0.790835538603511 0.789997130232866 1 1
0.842515802256599 0.841709930977633 1 1
0.785782804941897 0.784948857909951 1 1
0.828288438185397 0.82751092701743 1 1
0.83053824677499 0.829724438511009 1 1
0.822374679015303 0.821558531674512 1 1
0.806240844256701 0.805318941937195 1 1
0.792311394829378 0.791498402195834 1 1
0.802717821513112 0.801849510606242 1 1
0.784718708127145 0.784059164997726 1 1
0.793023303377262 0.792216543274093 1 1
0.813383769653154 0.812513658745455 1 1
0.800941900247527 0.800194463167305 1 1
0.804007512107889 0.803130784784403 1 1
0.795372538831763 0.794539046919776 1 1
0.772547326122716 0.771765898550178 1 1
0.803252429897112 0.80251024661834 1 1
0.811294669883472 0.810456812926555 1 1
0.77885975940397 0.778017092751501 1 1
0.779105137831043 0.778374837389638 1 1
0.805734107183966 0.804909424468872 1 1
0.810222897810838 0.809432495885336 1 1
0.802334993412297 0.801546487165111 1 1
0.784818660833435 0.784074327941811 1 1
0.780466976322148 0.779680029512415 1 1
0.826889122227581 0.825990587105281 1 1
0.793245214905252 0.792450890289138 1 1
0.795725424328446 0.794946411098514 1 1
0.808789501628451 0.807900418545666 1 1
0.830863647928084 0.829939608082106 1 1
0.776769803060611 0.775988992095198 1 1
0.827831500440809 0.826904923217242 1 1
0.822321292737743 0.82152077892695 1 1
0.784002139680493 0.783216532659615 1 1
0.827547233240496 0.82671372088575 1 1
0.803697262122799 0.80292556403769 1 1
0.79234875334191 0.791640683279506 1 1
0.779345786806247 0.778513554014756 1 1
0.783740041116891 0.782949188282516 1 1
0.776619632100722 0.775861303017242 1 1
0.810235357657846 0.809407396717728 1 1
0.793086535721615 0.792272952577178 1 1
0.804822155556573 0.803931055899967 1 1
0.770387078992346 0.769608736969401 1 1
0.79836426058434 0.79757434678805 1 1
0.764612449544131 0.763838305212175 1 1
0.8438036295371 0.84294753303529 1 1
0.786764074752711 0.785935329063356 1 1
0.799482830940451 0.798559521929309 1 1
0.829868930035971 0.829065429413661 1 1
0.839294728281593 0.838497557590881 1 1
0.775912694666506 0.775131904156971 1 1
0.763908862351985 0.763066093828758 1 1
0.824506399255277 0.823584533831961 1 1
0.77166858442135 0.77093212477161 1 1
0.807974546218501 0.80702821365304 1 1
0.849044106949443 0.848243798219763 1 1
0.800029607117831 0.799204755105445 1 1
0.820327227516853 0.819395136322657 1 1
0.781342194775412 0.780563777125084 1 1
0.791624148557088 0.790883237881261 1 1
0.804355335724942 0.803600447572241 1 1
0.828696858708721 0.827943152522993 1 1
0.81440953542134 0.813492598980999 1 1
0.788785547524457 0.787902772800313 1 1
0.793214629889958 0.792457824347294 1 1
0.796746541062817 0.795940327490962 1 1
0.780442255498398 0.779714417016032 1 1
0.808056173630004 0.80720355934458 1 1
0.756988677689088 0.756232027497991 1 1
0.777397700139805 0.776567277914918 1 1
0.791952859603931 0.791175983813339 1 1
0.829352614466995 0.828524774664543 1 1
0.79173546425086 0.790978000422954 1 1
0.817731713290936 0.816861526775078 1 1
0.766957209278272 0.766164721068147 1 1
0.768502083455275 0.767715043255125 1 1
0.793791991115349 0.793004910802257 1 1
0.787864113310835 0.786939518671688 1 1
0.761077053039028 0.760319306639143 1 1
0.794848659154336 0.794055990698855 1 1
0.809961651374338 0.809068419480255 1 1
0.774600795720476 0.773863249406524 1 1
0.77267798103625 0.771815777366608 1 1
0.781785295900546 0.781024891603295 1 1
0.774866510914968 0.774045548931246 1 1
0.785636530506952 0.784770716030351 1 1
0.790873605508152 0.790059428585298 1 1
0.844314793179347 0.843520219192506 1 1
0.866880554496278 0.866008781919197 0 0
0.792405802254051 0.791525253074447 1 1
0.822936384588607 0.821988629750388 1 1
0.833410367833912 0.83252540592778 1 1
0.808674688337407 0.807876887781146 1 1
0.831640633372873 0.830860235222258 1 1
0.858513074707677 0.857701856041565 0 0
0.816746575885759 0.815953982232699 1 1
0.796959359210095 0.796111244416533 1 1
0.794065440641273 0.793267335892728 1 1
0.790792617555776 0.789960512169916 1 1
0.807061542490281 0.806281370216513 1 1
0.827052198437649 0.82609751279981 1 1
0.779220218950624 0.778395247515428 1 1
0.813524753960443 0.812700928474766 1 1
0.757474277206062 0.756790557011948 1 1
0.800002599256036 0.799215237620795 1 1
0.822810872964517 0.821972313623867 1 1
0.757380183288503 0.756591687518527 1 1
0.791722412854322 0.790961795260786 1 1
0.793461345259959 0.792624381578388 1 1
0.769590693963546 0.768820556097429 1 1
0.806012913230191 0.805230923068036 1 1
0.80288411987388 0.802032170788179 1 1
0.767079647339904 0.766357677452075 1 1
0.795465281751763 0.794681963640337 1 1
0.804016212849338 0.803180754704492 1 1
0.827002421249182 0.826197722772411 1 1
0.778890509185902 0.778126100675643 1 1
0.838195549404816 0.837358202118861 1 1
0.77334418929961 0.772628255276015 1 1
0.84115013863515 0.84031728739729 1 1
0.790437205443183 0.789712269000843 1 1
0.835336315829796 0.834544585959451 1 1
0.82952793509926 0.828712476311475 1 1
0.781937366668431 0.781198931329961 1 1
0.791216029999876 0.790420009771618 1 1
0.782461231470845 0.781769469846038 1 1
0.769481034776288 0.76874581764967 1 1
0.826071706399664 0.825246890087191 1 1
0.815453625456202 0.814638849341292 1 1
0.789366548247759 0.788491844359643 1 1
0.824736616351715 0.823857917690033 1 1
0.81437011973113 0.813539471301322 1 1
0.800433904452213 0.799637955224654 1 1
0.796924383954608 0.796127664600943 1 1
0.801922064158145 0.801169342151867 1 1
0.775016846005548 0.774255388912397 1 1
0.795235882055272 0.794434651896147 1 1
0.788314971196227 0.787565653073361 1 1
0.798851056176266 0.79805247898395 1 1
0.787514259420811 0.786800142734782 1 1
0.825207720339382 0.824385009189503 1 1
0.799910872047243 0.798970055515132 1 1
0.817572110159365 0.816796344174482 1 1
0.776115787022593 0.775309839611393 1 1
0.856148018716676 0.855267770077492 0 0
0.822239741907852 0.821477068806936 1 1
0.826263995687148 0.825490835490997 1 1
0.792817699014743 0.792012737946445 1 1
0.826307438849243 0.825424193115499 1 1
0.82324959924064 0.822434915785805 1 1
0.836603497556825 0.835832605628295 1 1
0.808877573437418 0.80803156148879 1 1
0.81595401452872 0.815065550471613 1 1
0.827081018027286 0.826211919882729 1 1
0.815709575925303 0.814869005298843 1 1
0.792290371866945 0.791404206409759 1 1
0.802179324581589 0.801390036142881 1 1
0.783790889594499 0.7829741561324 1 1
0.792342700531506 0.791619839156749 1 1
0.800322706259379 0.799549539709573 1 1
0.791617795299812 0.790807562734104 1 1
0.778694848984925 0.777928731984292 1 1
0.836629229628051 0.835781558085329 1 1
0.828150944887532 0.82719716101011 1 1
0.784079205715463 0.783305688911207 1 1
0.796087011148155 0.795164068560393 1 1
0.814803298140278 0.814046624992094 1 1
0.830832066150335 0.830062060972239 1 1
0.82146520546019 0.820564435178031 1 1
0.782084377183708 0.781214613059972 1 1
0.78376793415186 0.783023610351977 1 1
0.847548859860924 0.846705912463072 1 1
0.803291191654401 0.802509877040219 1 1
0.807202657387546 0.806316247067726 1 1
0.785634044597629 0.784911126541551 1 1
0.779662376615226 0.778888059637423 1 1
0.821044663903106 0.820281813633026 1 1
0.795823448941197 0.795008148389736 1 1
0.772267717306831 0.771523003075813 1 1
0.795602969564774 0.79478006570915 1 1
0.821484216044276 0.820567708864137 1 1
0.78046670824666 0.779689696324107 1 1
0.826192424404638 0.825315410263259 1 1
0.820230513342915 0.819392073139674 1 1
0.841887313660238 0.841144428577824 1 1
0.809358922649846 0.808510420842223 1 1
0.774320645141633 0.773599447944006 1 1
0.79086752566623 0.790116816413172 1 1
0.804259603820773 0.803492237035538 1 1
0.805244957513841 0.804463008547393 1 1
0.80226963196206 0.801474258720015 1 1
0.779656862036955 0.778854311615573 1 1
0.777516918087493 0.776666215112045 1 1
0.840654861980885 0.839738202835705 1 1
0.82427813740355 0.82348702836883 1 1
0.783097199384939 0.7823075093347 1 1
0.796056806097367 0.795280128418262 1 1
0.828665770252623 0.827809583195126 1 1
0.802024836527273 0.801192014974697 1 1
0.771844122208769 0.771186030834396 1 1
0.79273866386684 0.792022096610715 1 1
0.773969919835894 0.773183130566732 1 1
0.812190987868067 0.811356992199345 1 1
0.764358490769357 0.763641257226917 1 1
0.830871677199625 0.829996378958084 1 1
0.814739501829097 0.813929059510526 1 1
0.789885230617765 0.789118141304963 1 1
0.789595270385156 0.788841923120236 1 1
0.844269692496934 0.843436030456844 1 1
0.806622420314413 0.805781005655758 1 1
0.767081513436142 0.766357298866543 1 1
0.785472333676849 0.784676028238979 1 1
0.784364946909909 0.783612508322448 1 1
0.794350398805916 0.793438807733743 1 1
0.816949963089156 0.816065709658012 1 1
0.808482715163818 0.807642247037628 1 1
0.805850770657034 0.804915120993648 1 1
0.782522945116695 0.781780764145981 1 1
0.786520209975559 0.785602946066617 1 1
0.817251394086516 0.816425320221494 1 1
0.766501660133898 0.765731388153864 1 1
0.790225739722061 0.789441483921133 1 1
0.828732451519326 0.827906146467841 1 1
0.773027665080214 0.772220844154225 1 1
0.756270885471171 0.755547951836739 1 1
0.826874636948318 0.82604092607452 1 1
0.83850266912561 0.837561789812321 1 1
0.798695094501632 0.797862492431711 1 1
0.795038684155224 0.794242332283887 1 1
0.826483901349151 0.825662548392318 1 1
0.756005692230169 0.755131343715369 1 1
0.758145393419117 0.757373385691808 1 1
0.786216006407782 0.785450035097445 1 1
0.828337441537857 0.827519790325295 1 1
0.808375291386296 0.807612976028216 1 1
0.784022552750862 0.783257228203512 1 1
0.817693673645156 0.816825685745182 1 1
0.808864601965308 0.80799356068603 1 1
0.799691893900618 0.798870367971775 1 1
0.732688104660834 0.73194041332782 0 0
0.829708149924184 0.828793204326624 1 1
0.804060101651293 0.803216791887665 1 1
0.818132039855866 0.817324015826844 1 1
0.790739006426989 0.790027887482139 1 1
0.783808028210017 0.783002499570203 1 1
0.793412788675296 0.792518791717527 1 1
0.826805814440363 0.825998482672497 1 1
0.799307000813254 0.798526468887942 1 1
0.74679830727754 0.746084412327555 0 0
0.775371896525627 0.774682774495883 1 1
0.780868392967713 0.780061198934522 1 1
0.80602073676598 0.805177263423777 1 1
0.781803533976104 0.781005564934649 1 1
0.813235008049283 0.812333617899653 1 1
0.778945111445105 0.778124708884024 1 1
0.787593145508791 0.786774211633299 1 1
0.734596029131326 0.733854908779197 0 0
0.824533115478739 0.823748710052857 1 1
0.784556183103856 0.783781256337585 1 1
0.765175327310797 0.76442280759337 1 1
0.79312301498942 0.79238550982195 1 1
0.774191779695876 0.773374557711344 1 1
0.768009641929006 0.767266595580045 1 1
0.783116908595254 0.782328518630831 1 1
0.786201662047476 0.785354035814018 1 1
0.722098809432069 0.721394069211458 0 0
0.788332055239812 0.787513141900517 1 1
0.782564181870645 0.781741853981771 1 1
0.852014530345497 0.851118940623298 0 0
0.773565037072138 0.772655746409173 1 1
0.798425770825856 0.797733367678657 1 1
0.811436694242119 0.810656810810961 1 1
0.809562446154279 0.808770834693357 1 1
0.8293184348104 0.828398296364039 1 1
0.772611496070229 0.771863266124054 1 1
0.756224936157934 0.755467987819497 1 1
0.8014051971669 0.800604080399288 1 1
0.791736932086762 0.790864411947636 1 1
0.820820231439299 0.820051791303249 1 1
0.805112069172128 0.804278337623576 1 1
0.80219279368155 0.801438165860243 1 1
0.854231392695946 0.853354404284492 0 0
0.838251527732974 0.837316562471898 1 1
0.81123967506523 0.810424410810917 1 1
0.836608744134103 0.835781087233487 1 1
0.816044182079176 0.815237534917641 1 1
0.797024872213348 0.796223055262202 1 1
0.804328777912626 0.803511833052021 1 1
0.798672640399905 0.797825735901284 1 1
0.795525542939106 0.794751859597119 1 1
0.836920885584944 0.836021425720585 1 1
0.786553382385021 0.785749398489604 1 1
0.781798073434398 0.781063406974213 1 1
0.762862352873048 0.76213445921704 1 1
0.792243521775068 0.791522340374852 1 1
0.773326991769411 0.772568704310991 1 1
0.79714341653207 0.796405318615589 1 1
0.819632454483736 0.818773170525383 1 1
0.809838420934255 0.809102586800055 1 1
0.792652364310839 0.791832881127228 1 1
0.779801124675939 0.7790108633587 1 1
0.787258009972385 0.786528846105066 1 1
0.838364525694084 0.83748728842006 1 1
0.815449936148471 0.814568771171331 1 1
0.779333672133583 0.778589986276786 1 1
0.806472597008181 0.805688413039802 1 1
0.799265966187818 0.798447849549328 1 1
0.816684621467655 0.815883718223372 1 1
0.782186490441572 0.781420993727987 1 1
0.777505483880902 0.776825405077863 1 1
0.784617080769178 0.783840039084695 1 1
0.808534736639717 0.80768955042478 1 1
0.769233177182861 0.768414502045883 1 1
0.824862983466442 0.824003725245218 1 1
0.807884310362818 0.807023936616231 1 1
0.83718241360443 0.836324450212403 1 1
0.773501859600146 0.772724677169232 1 1
0.771805297615395 0.771071171746133 1 1
0.809720679574491 0.808908432676814 1 1
0.764430080129935 0.763615437049063 1 1
0.796635133749227 0.795895564255401 1 1
0.79525302091562 0.794496854201733 1 1
0.823073203177318 0.82221394311061 1 1
0.835794957707122 0.834996532185963 1 1
0.758444918970412 0.757664975476812 1 1
0.769744737671995 0.768941698943659 1 1
0.801372796537571 0.800389270396741 1 1
0.785613281530614 0.784826071443445 1 1
0.830796816418637 0.829944190167638 1 1
0.795049195641469 0.79422538101869 1 1
0.792853896593873 0.792054151860545 1 1
0.784300453765837 0.783517964132027 1 1
0.825967883475748 0.825114496898429 1 1
0.80444789016748 0.803655148936733 1 1
0.824987239376005 0.824124790614779 1 1
0.758617883692839 0.757863080584309 1 1
0.785189917559835 0.784429093606551 1 1
0.803459145329294 0.802630475078394 1 1
0.780968903109911 0.780251184866495 1 1
0.793621840846273 0.792836319666573 1 1
0.804190124635783 0.803432626857112 1 1
0.814054090286814 0.813251251313586 1 1
0.826537690741256 0.825672963297612 1 1
0.835633762881324 0.834838879064793 1 1
0.826395706538382 0.825675932556396 1 1
0.802650657000262 0.801850426396666 1 1
0.78879928368402 0.787925258395392 1 1
0.780982149486142 0.7802008169075 1 1
0.760168643395899 0.759345587979875 1 1
0.839194947955125 0.838382185604171 1 1
0.782472789214018 0.781757970318419 1 1
0.806768916047875 0.805961742080437 1 1
0.813054776447104 0.812207634807462 1 1
0.759792295016794 0.759085213334842 1 1
0.810729142273178 0.809889481523445 1 1
0.807204863514845 0.80627125543905 1 1
0.82617267852503 0.825417990284926 1 1
0.766808677512066 0.766054283501337 1 1
0.785507420595018 0.784764768448829 1 1
0.849522115245663 0.848645537781261 1 1
0.785233153909371 0.784430398317809 1 1
0.78070918964419 0.779981620086292 1 1
0.803796771901534 0.803029154401658 1 1
0.808906881368888 0.808144117907689 1 1
0.837514841804656 0.836668296458061 1 1
0.760889770030029 0.760080368039761 1 1
0.821257665660909 0.820394762091609 1 1
0.850151874636287 0.849253642266781 1 1
0.76062657250963 0.759843926949432 1 1
0.808338719819933 0.807528249044607 1 1
0.827052007884961 0.826285295824172 1 1
0.831890962812386 0.830859980950991 1 1
0.804688679748138 0.803787758734152 1 1
0.816867873085195 0.815958256663684 1 1
0.821388853940813 0.820612473112384 1 1
0.783856265660275 0.783102739703182 1 1
0.82684366732309 0.825999061258534 1 1
0.802030772621291 0.801136221862033 1 1
0.786225257620718 0.785471817107987 1 1
0.780144313670222 0.779389108906896 1 1
0.778567327022372 0.777827028797807 1 1
0.774129440945956 0.773323980834806 1 1
0.817648399591804 0.816870662838992 1 1
0.809575647502999 0.808719174547658 1 1
0.806522208538285 0.805672993354329 1 1
0.760426358338451 0.759621595965612 1 1
0.782313701296744 0.781439067772456 1 1
0.800312444455706 0.799433715288575 1 1
0.805192613078397 0.804318621829391 1 1
0.789631305830229 0.788830572457844 1 1
0.794739363010568 0.79401087162432 1 1
0.817252172324487 0.816454922838828 1 1
0.819784531389143 0.818882821377107 1 1
0.758708670837458 0.75793200515184 1 1
0.796697521526069 0.79592861812173 1 1
0.815365505886312 0.814569148509549 1 1
0.780429746962335 0.779647622470634 1 1
0.780181478554548 0.779368032634116 1 1
0.816888081898475 0.816078662109852 1 1
0.807422547118089 0.806661196526492 1 1
0.852709737166074 0.851877241344912 0 0
0.826463717328832 0.825684115711795 1 1
0.806523348581367 0.805735075449415 1 1
0.800680256639422 0.799885896012437 1 1
0.821975351389274 0.821004397575991 1 1
0.817504877129205 0.816736608729551 1 1
0.788088415788196 0.787322913958015 1 1
0.845018559466119 0.844213539659007 1 1
0.83030036850201 0.829461882620872 1 1
0.773396155047589 0.772624176073174 1 1
0.766582228566285 0.765780715860294 1 1
0.797259666729879 0.796407888286881 1 1
0.815367365686038 0.814511282060921 1 1
0.805147297751432 0.80436150010586 1 1
0.787238709732849 0.786467694303858 1 1
0.765145441885947 0.764299491838556 1 1
0.793475069624205 0.792682138680448 1 1
0.85092075255279 0.849995908470517 1 1
0.774608333854379 0.773936848675391 1 1
0.780781392190023 0.780023828933655 1 1
0.820856807604877 0.820055911684153 1 1
0.801523461947983 0.800732281359449 1 1
0.810731777931145 0.809875300400501 1 1
0.797227160642727 0.796443060661399 1 1
0.803431843066533 0.802665477869477 1 1
0.833364363231855 0.83253247835187 1 1
0.773969006123868 0.773222021089284 1 1
0.823041978376841 0.822280961370416 1 1
0.79505209714618 0.794279248406734 1 1
0.782500763005181 0.781743318422023 1 1
0.756309708724028 0.755556079495815 1 1
0.77411669684393 0.773347187341398 1 1
0.7982654872093 0.79737720286761 1 1
0.773294084863466 0.772488279344594 1 1
0.792638322749811 0.791936763272057 1 1
0.780132282491792 0.779313615869299 1 1
0.823600846135826 0.822814621056582 1 1
0.799130464115674 0.798266815248876 1 1
0.816236724481332 0.815382783130838 1 1
0.78248132746796 0.781688684873744 1 1
0.83749412776691 0.836579595273353 1 1
0.796671869379219 0.795880181110366 1 1
0.80887493570577 0.808136461831413 1 1
0.79566381286808 0.794818553717581 1 1
0.820717860981604 0.819913102448012 1 1
0.798196815287437 0.797404526353202 1 1
0.757916181476142 0.757223389534203 1 1
0.771192353538752 0.77046016083544 1 1
0.812051133348419 0.811330196623282 1 1
0.811187771905924 0.810297566695912 1 1
0.829551094971308 0.828670017344834 1 1
0.804846457546144 0.804069035499609 1 1
0.776527937896177 0.775774655299541 1 1
0.809179408039879 0.808359547237115 1 1
0.761730934993509 0.7610291521118 1 1
0.818239218048676 0.81735184024781 1 1
0.831121989470862 0.830288342035096 1 1
0.790778625418392 0.789910643838205 1 1
0.800440952182332 0.799614516881308 1 1
0.808661991737477 0.80785898193124 1 1
0.822932231415716 0.822060689505318 1 1
0.780058484104995 0.77922867984812 1 1
0.805085717800015 0.804301215333597 1 1
0.823384078638773 0.822612351449038 1 1
0.800123804969437 0.799399953819277 1 1
0.833409204706062 0.832613763575256 1 1
0.80895180667471 0.808206889751067 1 1
0.786132205055262 0.785394851069946 1 1
0.777785329528053 0.776838021316208 1 1
0.834901507345042 0.83402862162648 1 1
0.78547501450796 0.784727687608279 1 1
0.805552610602806 0.804774326487412 1 1
0.835682588710716 0.834849507685247 1 1
0.798723744945991 0.797847562930774 1 1
0.823153575088361 0.822265224154338 1 1
0.761670843622547 0.760883786009305 1 1
0.811946294421865 0.811122296002795 1 1
0.830850771825193 0.829904284740766 1 1
0.803143276300917 0.802370610046554 1 1
0.782306935691104 0.781597808371341 1 1
0.842741731633494 0.841865474153153 1 1
0.8185594630183 0.817871044765823 1 1
0.819305581319084 0.818521340156128 1 1
0.814854923152431 0.81394740305529 1 1
0.777869070147325 0.777101797009904 1 1
0.842986080748999 0.842221260188021 1 1
0.828746062007556 0.827884456635218 1 1
0.832524160415421 0.831673452548375 1 1
0.819556048595553 0.818747826682095 1 1
0.798963675766045 0.798175283864395 1 1
0.78690099062335 0.786204050608198 1 1
0.785803375313918 0.785082913714826 1 1
0.863080204804859 0.862153145353196 0 0
0.786252763508001 0.785440088391186 1 1
0.793520618642957 0.792675946013638 1 1
0.801443434072429 0.800532721012992 1 1
0.78219163413763 0.781405454163295 1 1
0.823910190422774 0.823114285495734 1 1
0.841210306392717 0.84026878621864 1 1
0.85150668094074 0.850669906980494 0 0
0.789200151112722 0.78840699447128 1 1
0.785589958279546 0.784789039613266 1 1
0.799321945300763 0.798601256080935 1 1
0.832198657864567 0.831402217205815 1 1
0.809750427554782 0.808990636605577 1 1
0.770902812786153 0.770166872632453 1 1
0.812707522169344 0.811867123526072 1 1
0.783557118892167 0.782825323685786 1 1
0.846930327772525 0.846122392923854 0 1
0.799689490545221 0.798958411593521 1 1
0.801057442440304 0.800274820057208 1 1
0.794049000421826 0.793245999338326 1 1
0.807084268370267 0.806339247046743 1 1
0.834545389994557 0.833790388162056 1 1
0.804573378329433 0.803759497939365 1 1
0.766722185577282 0.765946540787442 1 1
0.761397722408514 0.760698431996545 1 1
0.779792598688547 0.778973089696048 1 1
0.768739668880097 0.76796363192024 1 1
0.753538429090734 0.752773103095624 1 1
0.76524171418519 0.764478604236668 1 1
0.81667038964462 0.815806043292602 1 1
0.781726746335485 0.78089702456757 1 1
0.81854457278452 0.817732730870023 1 1
0.788241684919906 0.787504452574386 1 1
0.780184581538733 0.779417734244104 1 1
0.833555808129327 0.832676935578844 1 1
0.800091920318987 0.799306527449554 1 1
0.836951658097463 0.836164423075542 1 1
0.841626883620508 0.840847381230225 1 1
0.793962673363264 0.793225444455965 1 1
0.815239227795996 0.814375936043809 1 1
0.848374512757803 0.847483056035808 1 1
0.82154143355118 0.820736266332656 1 1
0.811779914303307 0.811020965167374 1 1
0.835583429150606 0.834681781131878 1 1
0.789969498348404 0.789124602646301 1 1
0.740655420050255 0.739892645573034 0 0
0.787539669156005 0.786731122234514 1 1
0.819215563991805 0.818439417102264 1 1
0.795967590207843 0.795226374982851 1 1
0.792980772632346 0.792211148516449 1 1
0.801560412614291 0.800781909797932 1 1
0.809676577252895 0.808791960741384 1 1
0.769255420138442 0.768493873482836 1 1
0.781682577785284 0.780939284241345 1 1
0.779169715773114 0.778384837446191 1 1
0.780362717535901 0.779588690060916 1 1
0.810105047973087 0.809335660329675 1 1
0.800169414058754 0.79938954947448 1 1
0.835590865031826 0.834631961449661 1 1
0.804167596350558 0.803366345872624 1 1
0.814193466714393 0.81339629356745 1 1
0.772009031620908 0.771186719785145 1 1
0.795202326218556 0.794491075582279 1 1
0.749392350633312 0.748577734853152 1 1
0.813373707872789 0.812463348561356 1 1
0.801717243406256 0.800951066180425 1 1
0.774788451242948 0.774082344082222 1 1
0.789091302393841 0.788267565732174 1 1
0.790163506521146 0.789425467823736 1 1
0.772514860892018 0.771652663749793 1 1
0.799197253305166 0.79832538290865 1 1
0.845726182117784 0.844800780859585 1 1
0.783760486736971 0.782954209990667 1 1
0.823351301140268 0.822478205694973 1 1
0.760122087712195 0.759313835539765 1 1
0.804626074270461 0.803854927845458 1 1
0.778581295558728 0.77784218663277 1 1
0.775040408648041 0.77423177391808 1 1
0.756644534223294 0.755878142419778 1 1
0.74821379401543 0.747407026880377 0 0
0.770944473722949 0.770142688823415 1 1
0.809441848414764 0.808575417561951 1 1
0.808848575350305 0.807968947280181 1 1
0.770148276456311 0.769311622999835 1 1
0.839328903658862 0.838551183879411 1 1
0.799432028094381 0.798593139286716 1 1
0.773191594749527 0.772421788620316 1 1
0.770787369217427 0.770067889441424 1 1
0.800723387239632 0.799926069729623 1 1
0.811590666260715 0.810739006463964 1 1
0.813992177305616 0.813180656465114 1 1
0.861016915775382 0.860192783291329 0 0
0.780920757079958 0.780163349976761 1 1
0.811048901650027 0.810164640264539 1 1
0.798116559015429 0.797294213882193 1 1
0.79963991257071 0.798780721407695 1 1
0.800425442078411 0.799648602399492 1 1
0.795600787685122 0.79489148301014 1 1
0.836517748505162 0.835738006387762 1 1
0.808160638525572 0.807377034650748 1 1
0.800476274301226 0.799653729528473 1 1
0.768002634542765 0.767228609529413 1 1
0.811918546109193 0.811053554742901 1 1
0.787038394927755 0.786121148830782 1 1
0.802863506236447 0.802097547681052 1 1
0.813997290287195 0.813221279278885 1 1
0.785374233510184 0.784573708807262 1 1
0.817152479832258 0.816344897820659 1 1
0.811766783552987 0.810925375818284 1 1
0.789839760455211 0.789043332471482 1 1
0.780671337831502 0.77989501374032 1 1
0.803477327759223 0.802463918728151 1 1
0.776360738506702 0.775638335432458 1 1
0.831009207969238 0.83019658815436 1 1
0.785522995089972 0.784648775292252 1 1
0.786942720447686 0.786105588845052 1 1
0.77650546321058 0.775775086327537 1 1
0.809263299831441 0.808421536422233 1 1
0.764688731455865 0.763933042499435 1 1
0.788910407735952 0.788152081841733 1 1
0.775523290513117 0.774821104245505 1 1
0.777189456971049 0.776362520778915 1 1
0.818883703813927 0.818032536853405 1 1
0.795283285109573 0.794437711002454 1 1
0.808181218240786 0.807327865914005 1 1
0.821259229502655 0.820341171661737 1 1
0.80239617649608 0.801595980476171 1 1
0.820793998535971 0.820014667726425 1 1
0.803951035262368 0.803155988673278 1 1
0.824900615210712 0.824069504939736 1 1
0.811456098217193 0.810559141538757 1 1
0.773909782897675 0.77318899341114 1 1
0.768224399274264 0.767467628021098 1 1
0.811150606258083 0.810303767364157 1 1
0.774809229464737 0.774020653702393 1 1
0.825024798869724 0.824092148830825 1 1
0.815202876448128 0.814322630465409 1 1
0.801191796376319 0.800399492664666 1 1
0.801106128757658 0.800429171678345 1 1
0.825891587226286 0.825040910611089 1 1
0.832136468481553 0.831371885839798 1 1
0.803076049090613 0.802266658131934 1 1
0.771739846617753 0.771008243917529 1 1
0.782228187992534 0.781492246498988 1 1
0.841681660181207 0.840913846315225 1 1
0.813647411931265 0.812809585061238 1 1
0.828559888464119 0.827804116783938 1 1
0.804240498641288 0.803449815008399 1 1
0.749622771301471 0.748910446638971 0 0
0.768041627548949 0.767251240668191 1 1
0.777338861414365 0.7765023602402 1 1
0.827527129752866 0.826699496544455 1 1
0.813115757740416 0.812293934667883 1 1
0.797440499221798 0.796583599728858 1 1
0.809874448695301 0.809004915209466 1 1
0.787400930250044 0.786588536766652 1 1
0.810915084319075 0.810091732886361 1 1
0.824863638271295 0.824052539933679 1 1
0.798796225663247 0.797977268801803 1 1
0.79717881685769 0.796390549002261 1 1
0.771051554508413 0.770296822261448 1 1
0.801023466369504 0.800193890642326 1 1
0.729616789650302 0.728847475932098 0 0
0.844917422026862 0.844061602667539 1 1
0.807332161984636 0.80654112397977 1 1
0.794604783281681 0.793740242140021 1 1
0.841437381832251 0.84056229359478 1 1
0.824067740877235 0.823203542615307 1 1
0.781425435045768 0.780739516344564 1 1
0.808037907643948 0.80724904817042 1 1
0.803810066617085 0.803018904723856 1 1
0.769582720890639 0.768806694821125 1 1
0.817615872019743 0.816788681500378 1 1
0.773312366592004 0.772497364891313 1 1
0.790462655756172 0.789724241593908 1 1
0.793289023333953 0.792488368151185 1 1
0.81041985708609 0.809645597284334 1 1
0.789345694900806 0.788544607478916 1 1
0.780182424729996 0.779415035356027 1 1
0.837343435095965 0.836546768400695 1 1
0.821888355162198 0.821057761934464 1 1
0.807649878834691 0.806882857421173 1 1
0.800168356370692 0.799395233341705 1 1
0.813304304704082 0.812486149324282 1 1
0.794345085296664 0.793540850795783 1 1
0.814997549008577 0.814105358047506 1 1
0.746222255833298 0.745456794815009 0 0
0.833736483788558 0.832948436688299 1 1
0.791102112299705 0.790327034061509 1 1
0.793644657274495 0.792734585491817 1 1
0.794715095480067 0.793901111295281 1 1
0.816903224533353 0.816132456968703 1 1
0.791136425697225 0.790362991706451 1 1
0.804548215492321 0.803811561207435 1 1
0.867434660645433 0.866506702777906 0 0
0.779676163720474 0.778819919130903 1 1
0.837008377674213 0.836154279060161 1 1
0.817361070414998 0.816475319904648 1 1
0.790456225613345 0.789702399457832 1 1
0.796573153658402 0.795770593082062 1 1
0.794375819988799 0.793494823635668 1 1
0.790279854400019 0.789501514815988 1 1
0.827891278266839 0.826920171291147 1 1
0.805272768006619 0.804368640899141 1 1
0.799729456518014 0.798895004196435 1 1
0.797897956381459 0.796995880656521 1 1
0.793963012631861 0.793140718816182 1 1
0.845171503316724 0.844289240677814 1 1
0.784331149496721 0.783461024207188 1 1
0.782786229417505 0.781983232346018 1 1
0.813109066139519 0.812274117748041 1 1
0.813002870355024 0.812196430254885 1 1
0.804130010044661 0.80336595954939 1 1
0.789673965400395 0.788945513030499 1 1
0.780703510218461 0.779908169401912 1 1
0.798761704338636 0.797906203162173 1 1
0.836139218025791 0.835312374587754 1 1
0.763350173573103 0.762534365908704 1 1
0.824580119366407 0.823767464003016 1 1
0.840759239109925 0.83991782840434 1 1
0.784576039356087 0.783726752675735 1 1
0.763188352396462 0.762415457922844 1 1
0.798574438139707 0.797816088040016 1 1
0.815716724238823 0.814944264675929 1 1
0.820721198869176 0.819833240278379 1 1
0.786448558480138 0.785638541417102 1 1
0.798076477943916 0.797319462649094 1 1
0.804282973465137 0.803491294189711 1 1
0.814250570054623 0.813442967399723 1 1
0.807846915844117 0.807059302997656 1 1
0.784291806505826 0.783515188824206 1 1
0.765994577383276 0.765191307161037 1 1
0.868139562983422 0.867159005349557 0 0
0.827703245965419 0.826816297290885 1 1
0.744058883386466 0.743337661242386 0 0
0.822382412300405 0.821551716859223 1 1
0.814611880296946 0.813856384166022 1 1
0.869795587370327 0.868969961090457 0 0
0.756562235392508 0.755764228397346 1 1
0.760485779155631 0.759757114686112 1 1
0.8099172685601 0.809100838816508 1 1
0.804760835868144 0.803973860513882 1 1
0.819360869854573 0.81841327225861 1 1
0.788811116934501 0.787928081518899 1 1
0.848364724771386 0.847566735483906 0 0
0.818270570472515 0.817426883067346 1 1
0.844236024959311 0.843449493527536 1 1
0.827543962891413 0.82678631974623 1 1
0.811826193936415 0.810962232898494 1 1
0.819825544263466 0.8189606783912 1 1
0.828877263971484 0.828095722126165 1 1
0.778003498958893 0.777143998225074 1 1
0.775028498667343 0.774267602660318 1 1
0.809953643783983 0.809171479579276 1 1
0.768934480533621 0.768138680438668 1 1
0.812045839008608 0.811269148167569 1 1
0.756665851262599 0.755829543080436 1 1
0.802927329866159 0.802158711747932 1 1
0.799333146010307 0.798560554491716 1 1
0.82688025851077 0.826066541380197 1 1
0.804090473179518 0.80317665320812 1 1
0.806907834673071 0.806133593479651 1 1
0.819002314046805 0.818164631969095 1 1
0.82574321512522 0.82490556788129 1 1
0.795749073961263 0.794943894424705 1 1
0.784908662068678 0.78401932600762 1 1
0.794065833319726 0.793223730812464 1 1
0.785519215021345 0.784759648648025 1 1
0.794887822136342 0.794148027194013 1 1
0.803901252817404 0.803186039877636 1 1
0.801784022960075 0.800926069039098 1 1
0.811438689930415 0.810500564446648 1 1
0.797816051306751 0.797015834726539 1 1
0.782931786546437 0.782137470149802 1 1
0.805730235478759 0.804916668655094 1 1
0.793376082516784 0.792463298227449 1 1
0.784720545373146 0.783907481586179 1 1
0.784017029331828 0.783261846692538 1 1
0.773851142363622 0.77308705735147 1 1
0.787461877822087 0.786750863640754 1 1
0.856455860609507 0.855595072783896 0 0
0.814198008062965 0.813293747119776 1 1
0.78024633212762 0.779510445637495 1 1
0.780790549232433 0.780007927982439 1 1
0.834790762917364 0.833974191942754 1 1
0.814101378246428 0.813193407385361 1 1
0.799985645907327 0.799197804924667 1 1
0.758097790042714 0.75737698346375 1 1
0.798222668048618 0.797423254735546 1 1
0.818302161483082 0.817572205369068 1 1
0.802914446769794 0.802118691771181 1 1
0.851810363551439 0.850952666774418 1 1
0.818248458595698 0.817445902069326 1 1
0.78760282591353 0.786851473617711 1 1
0.756552785359344 0.755770641257534 1 1
0.789123053040157 0.78826292971031 1 1
0.76992620595522 0.769128775996973 1 1
0.823541964440684 0.82269041609431 1 1
0.815593256530958 0.814706637807866 1 1
0.833475049445861 0.832677974877612 1 1
0.79763659680029 0.796828424456752 1 1
0.848857370942708 0.848000843666127 0 0
0.820869804869624 0.8200389580093 1 1
0.786772964583694 0.786051450188663 1 1
0.831261892811508 0.830400691491007 1 1
0.807321324034364 0.806528335746233 1 1
0.811490951391413 0.810707126198579 1 1
0.81128762109918 0.810572800734717 1 1
0.768868836442664 0.768142331465077 1 1
0.858932395545 0.857984378665637 1 1
0.843385700539865 0.842584608918503 1 1
0.77590644129575 0.775139567508879 1 1
0.850376045214153 0.849400950045865 1 1
0.81649038592047 0.815652318786 1 1
0.819044277142527 0.818161541692397 1 1
0.79431751848432 0.793501575782373 1 1
0.781379489658209 0.780585576136203 1 1
0.83087493581958 0.830071696735333 1 1
0.794743909965019 0.793941171028233 1 1
0.756055563154689 0.755326149309764 1 1
0.785112139445384 0.784259220109118 1 1
0.789907401840092 0.789129195761456 1 1
0.819823161573726 0.818936728026449 1 1
0.827639817240553 0.826825846473015 1 1
0.795427573208166 0.794646135400563 1 1
0.844492375489645 0.843633157727632 1 1
0.833931053463094 0.833060027964247 1 1
0.791732252550503 0.790960591369154 1 1
0.790930920414318 0.790124665768906 1 1
0.797411074966212 0.79666422433994 1 1
0.776260723762936 0.775518219592545 1 1
0.76182564861968 0.761099004878177 1 1
0.786408206017171 0.785620583076694 1 1
0.743291474331575 0.742589671249613 0 0
0.819739849428179 0.818882617403091 1 1
0.790620028537881 0.78982019555454 1 1
0.793521335362267 0.792710015517308 1 1
0.852895792642514 0.852081529513812 0 0
0.812074836188451 0.811212291525309 1 1
0.84141008449073 0.840599871367941 1 1
0.822179162109836 0.8213166441182 1 1
0.7891388069845 0.788386795687987 1 1
0.791928246705973 0.791137437715819 1 1
0.811116999855986 0.810219191416061 1 1
0.781058257472994 0.780220032776727 1 1
0.815971069150041 0.81517371190088 1 1
0.817784574611336 0.816984405429958 1 1
0.755140486280013 0.754409883746229 1 1
0.771028462719249 0.770295003669712 1 1
0.790558735419545 0.789833358036746 1 1
0.78331583774351 0.782586689681755 1 1
0.800088266383767 0.799193746147578 1 1
0.797966180279666 0.797228993301165 1 1
0.810766224186701 0.809813761057913 1 1
0.818477875494493 0.817734170287944 1 1
0.79780054741539 0.797044913491959 1 1
0.847562458107734 0.846687681681615 1 1
0.783674725908582 0.782887806815175 1 1
0.806769351272837 0.805999385600347 1 1
0.820310241718829 0.81944900155347 1 1
0.791911148180676 0.791031784000451 1 1
0.79817731691346 0.797378677797196 1 1
0.801527073392651 0.800705056509718 1 1
0.78946226180593 0.7886648994427 1 1
0.797029226329534 0.796253302737316 1 1
0.790401916045518 0.789605026716252 1 1
0.789223743500167 0.788406581410108 1 1
0.826543722795599 0.825650320588049 1 1
0.796100700271347 0.795286749091092 1 1
0.78678664264852 0.78593790304145 1 1
0.803913941153696 0.803093448948324 1 1
0.810672841461046 0.809908288375668 1 1
0.775000310200162 0.774256970744619 1 1
0.834423362563949 0.83365843435993 1 1
0.789686203238045 0.788883900043366 1 1
0.780616138924898 0.779923992430393 1 1
0.763671556861514 0.762813905966873 1 1
0.75852770263384 0.757740132418986 1 1
0.839047269064726 0.838238731868252 1 1
0.798871588662588 0.798051872640836 1 1
0.789539033972741 0.788738566365376 1 1
0.75997453731504 0.759180430433231 1 1
0.77669724155833 0.775968753346571 1 1
0.824686460499697 0.823861100468541 1 1
0.829420751436444 0.828660931005287 1 1
0.807805411419853 0.806966536488886 1 1
0.770189015555655 0.769406549307428 1 1
0.778733132483209 0.777969532188851 1 1
0.801231306531725 0.800472938960845 1 1
0.785959319054596 0.785228261386698 1 1
0.814002650626307 0.813219619597263 1 1
0.826220887510174 0.82534256298626 1 1
0.800719954566985 0.799919721815815 1 1
0.795470517239818 0.794736368403521 1 1
0.813976797969192 0.813105205625945 1 1
0.844975747921145 0.84414665531263 1 1
0.799522623868903 0.798743267312654 1 1
0.808616644409273 0.807827658403057 1 1
0.789755385371776 0.788901812917248 1 1
0.789408735119828 0.788544682540315 1 1
0.826696017673909 0.825793082506831 1 1
0.811522730005493 0.810762519896973 1 1
0.769090137999142 0.768311678990452 1 1
0.801720612183289 0.800844727967288 1 1
0.812004716389257 0.811242303658601 1 1
0.7656617159718 0.76486491058332 1 1
0.828951824679233 0.828120145127319 1 1
0.823159376212519 0.822284246652306 1 1
0.793561331516534 0.792723530505451 1 1
0.818135722092563 0.817310834703734 1 1
0.826573549676614 0.825751549431562 1 1
0.787177780169045 0.78634224812223 1 1
0.869736288944431 0.868949100230378 0 0
0.800544096960272 0.799820745359031 1 1
0.855733893701553 0.854906750175376 0 0
0.8132045162498 0.812347853948283 1 1
0.750994550217585 0.750237880998872 0 0
0.788124742112389 0.787393200592547 1 1
0.831331330029197 0.8304913479455 1 1
0.815045877450111 0.814247692826646 1 1
0.7829901018499 0.782096745835963 1 1
0.790167645511092 0.78934115797153 1 1
0.790224706625705 0.789296468608596 1 1
0.763949897143203 0.763243804068662 1 1
0.799054136126243 0.798280840650526 1 1
0.76949204489938 0.768746090930025 1 1
0.785798279562982 0.784922035661456 1 1
0.779132670990708 0.778349890214097 1 1
0.786359653049424 0.785582883770827 1 1
0.8003835931561 0.79959876075886 1 1
0.780839254469293 0.780114662978375 1 1
0.74503098294058 0.744294522958226 0 0
0.799336039540104 0.798567227821717 1 1
0.80092766341111 0.800180526718912 1 1
0.804880787635677 0.80413847573248 1 1
0.795997718477927 0.795168130389701 1 1
0.794558678166055 0.793805616388056 1 1
0.787948926138398 0.787159738157878 1 1
0.760600691269883 0.759850585663122 1 1
0.768338413249502 0.767570940531691 1 1
0.760524782628827 0.759746655019721 1 1
0.806398425502919 0.805593502925356 1 1
0.75613238198556 0.755364488194503 1 1
0.820914562436014 0.820085441718706 1 1
0.795808477567514 0.795029030649272 1 1
0.7665581055849 0.765798511711798 1 1
0.799514560118024 0.798787861926223 1 1
0.797015352319713 0.796165643400123 1 1
0.811489835985374 0.810656556209059 1 1
0.837310810530227 0.836490382545084 1 1
0.82012527687212 0.819363963331851 1 1
0.80600403693408 0.805180730853077 1 1
0.776272551077051 0.775504395998739 1 1
0.804656113778092 0.803901951531695 1 1
0.770014223364924 0.769345811640235 1 1
0.783644280391917 0.782864091453298 1 1
0.831567131010022 0.830787165020989 1 1
0.767395513986444 0.766516875812878 1 1
0.759419945770404 0.758582650084565 1 1
0.764621084732336 0.763842630175437 1 1
0.786482647116417 0.785717521276445 1 1
0.831235821152831 0.830342461241862 1 1
0.790778953013767 0.7900736850322 1 1
0.776884079076362 0.776092988022781 1 1
0.790842445441457 0.789973684815057 1 1
0.799570844671536 0.798765520748186 1 1
0.78660556760015 0.785873224968055 1 1
0.815893580087413 0.815015534474758 1 1
0.81761198169456 0.81686364351032 1 1
0.75301473280288 0.752282244769003 0 0
0.805214854357566 0.804414976198843 1 1
0.802483763827381 0.801654354105298 1 1
0.787664075884778 0.786861512137882 1 1
0.801094846707178 0.800259881103438 1 1
0.804472538397371 0.803722941647036 1 1
0.796138013554892 0.795361405796266 1 1
0.80947421440921 0.808675064297777 1 1
0.807926737293294 0.807086996003547 1 1
0.786658781128297 0.785889670268772 1 1
0.826150436071303 0.825262479519232 1 1
0.80481973332141 0.804007911894564 1 1
0.820507240358911 0.819667625418094 1 1
0.817510802531623 0.816766655838976 1 1
0.78162812356732 0.780873521085475 1 1
0.802698044525489 0.801917156447331 1 1
0.802952237685861 0.802164459202581 1 1
0.777574991398669 0.776819255576125 1 1
0.785008541905628 0.784204488345174 1 1
0.791670164597023 0.790826311098906 1 1
0.800335110483751 0.799561003019259 1 1
0.788608578732393 0.78781039135177 1 1
0.796813431956982 0.796021711305075 1 1
0.789357069408327 0.788452462381555 1 1
0.830996003877659 0.830111819243549 1 1
0.853702976181795 0.852922792168014 0 0
0.82476566163675 0.82383120640548 1 1
0.790122049864613 0.789363982269757 1 1
0.766095657018102 0.765335739035343 1 1
0.795978947605525 0.795135086047901 1 1
0.792198816818839 0.791350322803376 1 1
0.805471426366332 0.804716192778913 1 1
0.78401493568134 0.783183164191429 1 1
0.846548894668603 0.845613715591805 1 1
0.761882025274735 0.761149014829993 1 1
0.769680027274393 0.768861825911788 1 1
0.747552951251612 0.74676360227553 0 0
0.750111768192053 0.749370350001448 1 0
0.781251451429038 0.780360209383115 1 1
0.805643332237339 0.804919589801614 1 1
0.818133541399507 0.817357429123647 1 1
0.773212470075586 0.772451668219337 1 1
0.84223738234678 0.841402702336286 1 1
0.786311097631261 0.78548085848288 1 1
0.795231767618549 0.794494380770736 1 1
0.774174822852761 0.773425029053985 1 1
0.793570709253537 0.792805471792638 1 1
0.789285159620311 0.788531212276661 1 1
0.782913596965378 0.78206911117455 1 1
0.788240851895176 0.787530348588652 1 1
0.802124070330271 0.801309172204788 1 1
0.805541567303146 0.804657317958163 1 1
0.817467577605327 0.816668277312931 1 1
0.84087809555302 0.839999681640024 1 1
0.789749296513584 0.788932263034469 1 1
0.770529250068107 0.769761641861865 1 1
0.798969910622039 0.798132014555186 1 1
0.803238257716941 0.802370674610758 1 1
0.79214927773899 0.791379846287927 1 1
0.805027845128243 0.804172845159684 1 1
0.801333078584209 0.800590922225 1 1
0.816255912590392 0.815389497442511 1 1
0.790074385143405 0.789112995515126 1 1
0.776342825319918 0.775591890270096 1 1
0.796854365467662 0.795982112808358 1 1
0.7850070095969 0.784219254129844 1 1
0.773580953740731 0.772828149404269 1 1
0.776801691465756 0.776015156228657 1 1
0.805055434154068 0.804294056898049 1 1
0.820597168454473 0.819751877748782 1 1
0.818227510182308 0.817383490244247 1 1
0.823206825717948 0.822493700847667 1 1
0.81040588343888 0.809606153972787 1 1
0.811179487802261 0.810377433229217 1 1
0.805038112718076 0.804161515476747 1 1
0.787841948124598 0.787035929645129 1 1
0.791689053688358 0.790913721877743 1 1
0.833503276443649 0.832694931736901 1 1
0.803134928560848 0.802435340668592 1 1
0.844230413271644 0.843329465455345 1 1
0.824177223706908 0.82328239506638 1 1
0.787412725131099 0.786598654016149 1 1
0.818674285746175 0.817813404390011 1 1
0.769611347821179 0.768801936542789 1 1
0.812337383510305 0.811541540176566 1 1
0.824688518874547 0.823776410442128 1 1
0.785147739242016 0.784375929493197 1 1
0.793971579563479 0.793264703935339 1 1
0.790506292638586 0.789721359202124 1 1
0.815489972854018 0.814665568287594 1 1
0.838219128773232 0.837392850640213 1 1
0.838811297027029 0.837974109502326 1 1
0.738840096590001 0.738023446972298 1 1
0.867844911164155 0.866947155576456 0 0
0.796103902147495 0.795295549421679 1 1
0.799736177335385 0.798936884070738 1 1
0.802918209860105 0.802040377585059 1 1
0.799396978512281 0.798493060985914 1 1
0.838991512870857 0.838220102675626 1 1
0.801580601914454 0.800745347887697 1 1
0.801140910900679 0.800319548741367 1 1
0.826362401937665 0.825546863535181 1 1
0.833263843372583 0.832420500855032 1 1
0.788274617399427 0.787586271701217 1 1
0.783123452785248 0.782334104012968 1 1
0.801033261778454 0.800214743675057 1 1
0.792043066026309 0.791277941223789 1 1
0.82209403104703 0.821201236876158 1 1
0.745442382835695 0.744704216068408 0 0
0.815444990477547 0.814602105129655 1 1
0.800607529608361 0.799904836821392 1 1
0.795823081063378 0.795013185064202 1 1
0.821236180929018 0.820417373722149 1 1
0.780922522893529 0.780204904617582 1 1
0.793502884158674 0.792722634489523 1 1
0.818794063150336 0.818039568153898 1 1
0.796216067011856 0.795475391186149 1 1
0.787213095207754 0.786516638231103 1 1
0.80990939379629 0.809002127815388 1 1
0.762332987449722 0.761598578191009 1 1
0.812035562362183 0.81120838623002 1 1
0.807583667732348 0.806826589287192 1 1
0.80575969889874 0.804895830337845 1 1
0.826055496867345 0.825240521150764 1 1
0.815160059409726 0.814312948415641 1 1
0.822131837883326 0.821307939456646 1 1
0.746558425925316 0.745825984220096 0 0
0.772953868065369 0.772240762443661 1 1
0.796900672105482 0.79611523313645 1 1
0.799733096690111 0.798876746655124 1 1
0.747308518842128 0.746527710758194 0 0
0.82247153061175 0.821543599577628 1 1
0.794626946708816 0.79376562372976 1 1
0.77125670105339 0.770534903673784 1 1
0.789782279010996 0.789057983251494 1 1
0.80944041363518 0.808694419166979 1 1
0.795329352504974 0.794555118600805 1 1
0.806310762674092 0.805385735025037 1 1
0.793916997941455 0.793107528024388 1 1
0.809648888708994 0.808769364007572 1 1
0.802690524764762 0.801891752540787 1 1
0.79149497314874 0.790740860070953 1 1
0.794322987932774 0.793597100897703 1 1
0.813520997363124 0.812732677877586 1 1
0.773359903877277 0.772552502916699 1 1
0.83452064404111 0.833549436333255 1 1
0.821273248147903 0.820448695350567 1 1
0.772895897893367 0.772082345719821 1 1
0.763461899798755 0.76274038182543 1 1
0.828990196458407 0.828269855480621 1 1
0.768510687779241 0.767734560916493 1 1
0.773752168972849 0.772958725476636 1 1
0.796005383161663 0.795140123854904 1 1
0.797161819350069 0.796371927432672 1 1
0.81329579317157 0.812417566642009 1 1
0.781619320246129 0.780756563936308 1 1
0.835833222124052 0.834923387227229 1 1
0.818471707635163 0.817586161434552 1 1
0.809735072194255 0.808900354258694 1 1
0.777240119045904 0.776528562248773 1 1
0.792733975630047 0.791854762717945 1 1
0.819274905667242 0.818465301847886 1 1
0.771134192641851 0.770386920254821 1 1
0.799116634983767 0.798265453457886 1 1
0.79220804019483 0.791350483770949 1 1
0.795487507165437 0.794654723593018 1 1
0.778457482964704 0.777630127347011 1 1
0.812294514353411 0.811428872342138 1 1
0.796732611899833 0.795900035361125 1 1
0.782331442852114 0.781528262373729 1 1
0.778790191756009 0.778026416038013 1 1
0.796026087696857 0.79525339200825 1 1
0.800882860504831 0.800086501620269 1 1
0.842777432205657 0.841921629161289 1 1
0.807670360223889 0.806814125771225 1 1
0.772275875971071 0.771539871719441 1 1
0.814593003215526 0.813771976215296 1 1
0.799820755709731 0.799008559491051 1 1
0.729912651726996 0.729183077167444 0 0
0.804205583930984 0.803433755819594 1 1
0.789029026517432 0.788283937367564 1 1
0.802979521421663 0.802078289064632 1 1
0.794149063701101 0.793393629572623 1 1
0.812309577234528 0.811453062457475 1 1
0.754287730512794 0.753520490007572 1 1
0.829481077150414 0.828661662629534 1 1
0.82514936941331 0.824334835310888 1 1
0.830530192075533 0.829672596547944 1 1
0.789655736082464 0.788799868356371 1 1
0.784942907494244 0.784119858843459 1 1
0.804484093256977 0.803727722384195 1 1
0.804780090725361 0.80399812915903 1 1
0.829499969307082 0.828643813469306 1 1
0.801297674563329 0.800425221944523 1 1
0.799536611048222 0.798654898891575 1 1
0.804163819156237 0.8033001131713 1 1
0.812661425611783 0.811715865615674 1 1
0.778109615850281 0.777368011935099 1 1
0.82382094509039 0.823012264772593 1 1
0.747960172713648 0.747150482003163 1 1
0.80671613893363 0.805922273083054 1 1
0.777718513304757 0.776912119129491 1 1
0.769274785535295 0.768522968012903 1 1
0.817094832212535 0.816174891935275 1 1
0.795862942376717 0.795093636863925 1 1
0.767511128316291 0.766696044252649 1 1
0.809336194214799 0.808594880694975 1 1
0.766553599194409 0.765728428554257 1 1
0.801315072564761 0.800542702133338 1 1
0.829166605848071 0.82835913490366 1 1
0.80895941253518 0.808216703430398 1 1
0.801770044598153 0.800986582963523 1 1
0.810208734200318 0.809474344395502 1 1
0.783190812168727 0.782411106253734 1 1
0.783737462406628 0.782951108365305 1 1
0.793946349121969 0.793139789742898 1 1
0.796285552084261 0.795523583259684 1 1
0.808303351139913 0.807461732214069 1 1
0.791673065139293 0.790820404623556 1 1
0.803457216000249 0.802652507973666 1 1
0.786875496321257 0.786104207426729 1 1
0.759531367831487 0.75872773338838 1 1
0.817902724508092 0.817106550658716 1 1
0.778224020411424 0.77742477176201 1 1
0.796319546346177 0.795519732312317 1 1
0.81097751957049 0.810133525634859 1 1
0.827719279158311 0.826841969810619 1 1
0.820704754091139 0.819886831286639 1 1
0.797600959721162 0.796831233089186 1 1
0.803477587530823 0.802655656990464 1 1
0.792115029530959 0.791288944988301 1 1
0.81237598424219 0.811638979716715 1 1
0.809168665616494 0.808447221795139 1 1
0.780817782917529 0.779990907655924 1 1
0.79757312268797 0.796762352559698 1 1
0.757412302499063 0.756691539747301 1 1
0.777357329085671 0.77661661065329 1 1
0.806091343671695 0.805178118164492 1 1
0.810584058539729 0.809744249000303 1 1
0.793008681027277 0.79226223376075 1 1
0.824418602179944 0.823683459966599 1 1
0.812871597179322 0.812129876037599 1 1
0.815971681415293 0.81519732495718 1 1
0.785199534089363 0.784465902580393 1 1
0.846984829478717 0.846115020964704 1 1
0.765600838919499 0.764815121585354 1 1
0.825579812477047 0.824816564264029 1 1
0.797017792422074 0.796274727536901 1 1
0.787512890794888 0.78668307765056 1 1
0.815609762874508 0.814855650841081 1 1
0.782181158848856 0.781430655355456 1 1
0.840665944759816 0.83975595203644 1 1
0.813325669177247 0.812552544541237 1 1
0.794178879847922 0.793427762357545 1 1
0.76888856405392 0.768135831252957 1 1
0.818649522586596 0.817872564192453 1 1
0.816611158703735 0.815853217787026 1 1
0.810984055576023 0.810166378158476 1 1
0.789205383385417 0.788391958750489 1 1
0.759289466508003 0.758444880875787 1 1
0.827606999960096 0.826765863481786 1 1
0.796935827329916 0.796204937379312 1 1
0.804951935436951 0.804185724303728 1 1
0.800721385263704 0.799874666979881 1 1
0.802100685380011 0.801277891378535 1 1
0.783233770110823 0.782477888903674 1 1
0.782753329570704 0.781980322858259 1 1
0.780927249441023 0.78012621968659 1 1
0.827782781300244 0.827016133368431 1 1
0.812991840917275 0.812246120869471 1 1
0.805205698932499 0.804412542923179 1 1
0.815077099960244 0.814226813024687 1 1
0.836596825874635 0.83577082668344 1 1
0.780190839118883 0.779334848169172 1 1
0.812048560726312 0.811258682823828 1 1
0.807957517102146 0.807190140057504 1 1
0.832754883372195 0.831877137417747 1 1
0.850381514400232 0.849607668551507 0 0
0.829639615261399 0.828815800793081 1 1
0.777714272498593 0.776879511347758 1 1
0.781439825991646 0.780661581011842 1 1
0.817475497889901 0.816713340736971 1 1
0.842447575179045 0.841553152683465 1 1
0.788933745596043 0.788184850543409 1 1
0.815572483953252 0.814716604782535 1 1
0.787437385253645 0.786660220492406 1 1
0.829872311204702 0.829020531032152 1 1
0.791916939110315 0.791089625538044 1 1
0.829994999198863 0.829146854059295 1 1
0.821033422748758 0.820159755147117 1 1
0.802597505148716 0.801794950382691 1 1
0.766342453354145 0.765491202761723 1 1
0.822453598993406 0.821627351162785 1 1
0.797733812194173 0.796912758136193 1 1
0.806589678401187 0.805760478411312 1 1
0.802173612785118 0.801435816897737 1 1
0.791059302638464 0.79025606128213 1 1
0.798873261026328 0.798102476410125 1 1
0.826759423203341 0.825934644960584 1 1
0.812084040359758 0.811306425114308 1 1
0.791262491736251 0.790443795818713 1 1
0.826565060005122 0.825721677375274 1 1
0.831380789024694 0.830443132694483 1 1
0.787819029932741 0.787028059981328 1 1
0.814555262130795 0.81374020089688 1 1
0.811263760104553 0.810369986546819 1 1
0.78606229848854 0.785249903596306 1 1
0.809441096356703 0.808575781301301 1 1
0.80954218590899 0.808761373263843 1 1
0.780468526026084 0.77970510056558 1 1
0.790206622967314 0.789353010673457 1 1
0.826619570250247 0.825864774436149 1 1
0.788216720489717 0.787393692586968 1 1
0.828041458745546 0.827208681263025 1 1
0.82956256803195 0.828781513836542 1 1
0.791114154122264 0.790326861082128 1 1
0.871465078990841 0.870645942520551 0 0
0.819349491972348 0.818457174691836 1 1
0.794653292574359 0.793806209257472 1 1
0.803822335603477 0.80307090385911 1 1
0.773977614749522 0.773167098901524 1 1
0.820482577363213 0.819633994158751 1 1
0.798404307408016 0.797672260637245 1 1
0.831588815996503 0.830732331703674 1 1
0.815367995005184 0.814603246266119 1 1
0.823853725938554 0.823072529558764 1 1
0.827474597237845 0.826663285333089 1 1
0.823944864129742 0.823129582704721 1 1
0.789432287695301 0.788654993961255 1 1
0.806427099713135 0.805622468193054 1 1
0.742218210929363 0.741388585955304 0 0
0.821001025943228 0.820213362644265 1 1
0.790931052371533 0.790129869479523 1 1
0.778047059720846 0.777329086918453 1 1
0.768880708945277 0.768014615817653 1 1
0.797216349697307 0.79641937625298 1 1
0.777258326856843 0.776456387069828 1 1
0.823312372286627 0.82244252750094 1 1
0.831533606572795 0.830653779795708 1 1
0.776449165179457 0.77556476414005 1 1
0.82267561324564 0.821881677371717 1 1
0.777522711966483 0.776739717379113 1 1
0.794810914464349 0.794016661629673 1 1
0.726679192692489 0.725923074991797 0 0
0.783378146033606 0.782568578766293 1 1
0.7965886312745 0.7957846700628 1 1
0.810153885793079 0.809275701512147 1 1
0.773063791299826 0.772289064977787 1 1
0.75155475860553 0.750834470063356 0 0
0.769388250534762 0.76859062864742 1 1
0.778259532999949 0.777533762161174 1 1
0.815450252039985 0.814575034628687 1 1
0.834056775608092 0.833056247546632 1 1
0.778060975988591 0.777311405047294 1 1
0.783741764204871 0.782972926832853 1 1
0.777921847064284 0.777115121113086 1 1
0.81807445634131 0.817257093722123 1 1
0.809412016537645 0.808570745640171 1 1
0.825430212324537 0.824691526530424 1 1
0.834110870658003 0.833233494503577 1 1
0.777600129076163 0.776858348583844 1 1
0.788738274770975 0.787963018944206 1 1
0.75831225056157 0.757519072963367 1 1
0.834912791530449 0.834077202352838 1 1
0.838156791648713 0.837305416834557 1 1
0.815921457183385 0.815107020647395 1 1
0.820530003179599 0.819694187584989 1 1
0.794653416994609 0.793747808008468 1 1
0.819290359334531 0.818392934534676 1 1
0.792571694924619 0.791785241177707 1 1
0.78650348435259 0.785769159963048 1 1
0.78546277831 0.784654168233163 1 1
0.777330398457327 0.776497424232454 1 1
0.857289159445287 0.856501165318821 0 0
0.789360420202685 0.788571281916151 1 1
0.815850027072585 0.815014588090886 1 1
0.817183622871444 0.816446455213616 1 1
0.815872437468458 0.814999987180988 1 1
0.814925460620813 0.814128398612723 1 1
0.79450637242593 0.793665609855368 1 1
0.744269971278849 0.743573259341173 0 0
0.837421584512881 0.836545974731934 1 1
0.773780282894785 0.773106632308304 1 1
0.804702641314691 0.803917303721991 1 1
0.820334948493938 0.819443985011728 1 1
0.826718112488811 0.825810802019712 1 1
0.79874588775941 0.797980849640545 1 1
0.802012745541761 0.801184390521656 1 1
0.804256416078651 0.80343412620902 1 1
0.774611027002724 0.773788684143729 1 1
0.779121735129803 0.77832226322435 1 1
0.819861588298761 0.819128620837528 1 1
0.801371266073631 0.800543017040602 1 1
0.80433411150139 0.803511168576203 1 1
0.771263917769868 0.770426958476102 1 1
0.764217699538434 0.763499647224477 1 1
0.810490514559972 0.809671765423769 1 1
0.800936997072354 0.800138814797465 1 1
0.821771302609043 0.821015488474764 1 1
0.768286289567572 0.767545907085435 1 1
0.755872668625947 0.755142038370949 1 1
0.803980004680923 0.803148026408945 1 1
0.828376828652511 0.827469663180698 1 1
0.812436094255919 0.811674109759689 1 1
0.80326776902214 0.802549687041042 1 1
0.830037227451223 0.829230350967958 1 1
0.758411579124938 0.757709227167491 1 1
0.751858964647229 0.751059547774192 1 0
0.805408173075244 0.804536591807399 1 1
0.824466467875886 0.823643138853325 1 1
0.815612461917574 0.814812092414766 1 1
0.796283727558168 0.7954980081526 1 1
0.765960763800762 0.765261393379019 1 1
0.795477802510314 0.794681393111886 1 1
0.789218839919596 0.788408427824915 1 1
0.818106471128656 0.817251525850019 1 1
0.79750176900296 0.796660090415196 1 1
0.773878672675864 0.77315965863422 1 1
0.795191990415262 0.794479710485076 1 1
0.801187854818973 0.800364646175892 1 1
0.847678118408921 0.846873266230544 1 1
0.803273973190946 0.802379822446398 1 1
0.792197951775347 0.791380114211401 1 1
0.7917617712865 0.790996989190408 1 1
0.780010139042402 0.779185875501255 1 1
0.790681656793441 0.789838626112416 1 1
0.794896420245074 0.79403472168072 1 1
0.81954862233765 0.818807178554568 1 1
0.750607640452439 0.749798478893855 0 0
0.814445572299101 0.813621867354584 1 1
0.785015383085691 0.784181106744204 1 1
0.812755623292431 0.811919681225524 1 1
0.77356268372516 0.772807889398285 1 1
0.778769230524995 0.778025790091807 1 1
0.773486993009185 0.772749879956926 1 1
0.81627042489319 0.815424912821989 1 1
0.781228466395592 0.780517832303157 1 1
0.775071229788442 0.774273037276388 1 1
0.76922401102326 0.768447143772558 1 1
0.798682670604022 0.797826407105119 1 1
0.808306350447546 0.807490796146703 1 1
0.793453397605608 0.792666419971651 1 1
0.808975947676518 0.808197007842826 1 1
0.758483814301695 0.757738559885576 1 1
0.803043655783903 0.802167979515269 1 1
0.798518590794755 0.797622645850568 1 1
0.793790789709937 0.793007006231253 1 1
0.801428732429918 0.800637959714296 1 1
0.817295452866879 0.816482186323213 1 1
0.792486706219384 0.791688590838194 1 1
0.80033525112173 0.799523699717628 1 1
0.782081754199179 0.781301488550599 1 1
0.788531192035181 0.787707146963154 1 1
0.763824570803043 0.763142416431466 1 1
0.805814823907246 0.804905456057482 1 1
0.757572067682086 0.756824656126945 1 1
0.846888693379444 0.84607839241798 1 1
0.815448812961358 0.81460273946228 1 1
0.768474249146009 0.767694438299211 1 1
0.779983170597569 0.779110434876821 1 1
0.783974352317542 0.783158549990179 1 1
0.791530597000228 0.790733858084001 1 1
0.789296161954845 0.788509643045736 1 1
0.843739908936934 0.842969915777339 1 1
0.802031536292495 0.801198435848046 1 1
0.828126114523595 0.827313184498408 1 1
0.781622241434519 0.780897885145445 1 1
0.821196777464212 0.820406324493143 1 1
0.807344141792689 0.806519983566075 1 1
0.800778896554273 0.799970213870829 1 1
0.789958630789094 0.789241511281394 1 1
0.838564788245168 0.837733060616128 1 1
0.800567527598899 0.799762652296859 1 1
0.770690203532266 0.769945634556533 1 1
0.772909902868086 0.772085411940862 1 1
0.788862786030739 0.788062773581628 1 1
0.80999214731736 0.809171706952386 1 1
0.848893141850588 0.848047678764629 0 0
0.794277651862366 0.793415722725271 1 1
0.786586587190342 0.785822528352379 1 1
0.808869020929139 0.808109167367318 1 1
0.828410284714376 0.82758384885807 1 1
0.777174119915838 0.776427246781651 1 1
0.780371391434689 0.779663387809129 1 1
0.765153929765078 0.764456137092658 1 1
0.815159725825149 0.814345367508787 1 1
0.780370034002283 0.779528089343099 1 1
0.78764835747872 0.786941579631363 1 1
0.833514142677416 0.832613762598613 1 1
0.786928453729099 0.786141640069268 1 1
0.796258460597961 0.795463434912968 1 1
0.855048272395983 0.854188569880887 0 0
0.841168999870339 0.840329545458355 1 1
0.797356325203709 0.796572355175302 1 1
0.822246190574934 0.821494567776174 1 1
0.766167151951756 0.765488414417462 1 1
0.806994561493566 0.806221409220924 1 1
0.764583338032378 0.763799306742064 1 1
0.782948946204747 0.782105126258422 1 1
0.78765236235041 0.786844824507216 1 1
0.835915530778331 0.835123823430616 1 1
0.790609304287401 0.789819377308216 1 1
0.783901926749893 0.783068514848738 1 1
0.776130265020705 0.775283348691499 1 1
0.837969030026956 0.837097534440606 1 1
0.782831664195069 0.781927484754785 1 1
0.783537101340292 0.782757989836902 1 1
0.810248222432127 0.809394776309716 1 1
0.836577388996667 0.835695341275074 1 1
0.797093456824858 0.796311585114535 1 1
0.805906204397604 0.805131370645969 1 1
0.811012215520799 0.810152871101238 1 1
0.779486047216402 0.778697256010069 1 1
0.768975114051822 0.768217391745468 1 1
0.787304078488736 0.786533954712417 1 1
0.790317500508259 0.789523977141081 1 1
0.77965389976038 0.778900189940758 1 1
0.76328333680189 0.762579790756049 1 1
0.761115332908948 0.760445269911474 1 1
0.767523447621047 0.766704842210959 1 1
0.804386926774639 0.803601949224485 1 1
0.773057063245469 0.772234375880383 1 1
0.807717867321138 0.806927078453676 1 1
0.813388650909489 0.812599095287531 1 1
0.782660044351504 0.781937165713145 1 1
0.780018814926685 0.779126318266044 1 1
0.804597927277799 0.803859278362522 1 1
0.778221296519619 0.777351801933804 1 1
0.801576446435968 0.80079944289578 1 1
0.812386806825219 0.811526385660792 1 1
0.765323426239901 0.764613150923521 1 1
0.816864084865013 0.816086748265146 1 1
0.804794984812522 0.80401461773248 1 1
0.830432347610562 0.829540593238043 1 1
0.80411482982773 0.803340941406815 1 1
0.812184512136925 0.81131143748481 1 1
0.823244918290156 0.822439226894478 1 1
0.797000163122434 0.79612758149968 1 1
0.818034847973029 0.817181708389191 1 1
0.783808476300213 0.783039543919984 1 1
0.795717400039279 0.794866451421399 1 1
0.796500848360752 0.795623539920801 1 1
0.81175330036267 0.810951454663854 1 1
0.792266796134249 0.791515649403715 1 1
0.809413765835921 0.808615438484289 1 1
0.79741621440745 0.796661393339531 1 1
0.811672723966157 0.81088542963676 1 1
0.82556125435144 0.824727174276745 1 1
0.757181920324436 0.756407690384283 1 1
0.789510350900299 0.788696876755388 1 1
0.806551027358498 0.805799028950199 1 1
0.819406679998179 0.818516827688509 1 1
0.79874701509142 0.797883020725368 1 1
0.832732919393685 0.831775056819695 1 1
0.794088965833393 0.793277094359433 1 1
0.823621795238784 0.822828728704904 1 1
0.823540620884702 0.822780232213387 1 1
0.817542740666561 0.816696457653561 1 1
0.81281501641148 0.811982301018232 1 1
0.780775959227652 0.780020861686786 1 1
0.793805028058277 0.793035042185047 1 1
0.830933127457115 0.830126639326777 1 1
0.811004167021818 0.810133712285986 1 1
0.810952245929984 0.810116937877975 1 1
0.798902773894867 0.798088353749394 1 1
0.77903658922109 0.778269662264589 1 1
0.756555053986091 0.755828428499124 1 1
0.767948958312963 0.767154874832607 1 1
0.803949990326041 0.803136672022562 1 1
0.794096649743876 0.793240759399726 1 1
0.794901358823 0.794172847760682 1 1
0.773586105017708 0.772804214571073 1 1
0.786541501698742 0.78581903254571 1 1
0.809634867902581 0.808776586668714 1 1
0.77597890148611 0.775188244917931 1 1
0.778962778851243 0.778204073441904 1 1
0.82579617947897 0.824999626357171 1 1
0.80465778673731 0.803887871307777 1 1
0.808751398402469 0.807997650818543 1 1
0.788008201002159 0.787276767360549 1 1
0.800868698183864 0.800157595332707 1 1
0.811607456843115 0.810847543095454 1 1
0.821222556769724 0.820452475609617 1 1
0.822554588025782 0.821744369951093 1 1
0.819840634469909 0.819034182987828 1 1
0.842344156590357 0.841596539731977 1 1
0.809200094221476 0.808454380238752 1 1
0.83868685720519 0.837808043487566 1 1
0.792025604979702 0.791296902613746 1 1
0.81792113724121 0.817162799178722 1 1
0.82983250911739 0.828960570092191 1 1
0.794142306287342 0.793388992680094 1 1
0.815330555276394 0.81446676803895 1 1
0.79886788714284 0.798044195613828 1 1
0.7925119688321 0.791705517921178 1 1
0.858931019466479 0.858050374018221 0 0
0.817832926510526 0.817009601806287 1 1
0.799736582984988 0.798927790755023 1 1
0.787950783954504 0.787141769047174 1 1
0.851968653735826 0.851156576267114 0 0
0.758103162286623 0.757257419443403 1 1
0.82136646808612 0.820575032201832 1 1
0.823425460211295 0.822542035614024 1 1
0.777993706905935 0.777219532645757 1 1
0.80764898965425 0.806861858445326 1 1
0.797882438823442 0.797037456822947 1 1
0.791229669622285 0.790421477576935 1 1
0.809574122386845 0.808771349272051 1 1
0.78260311666965 0.781834756407484 1 1
0.791613678977955 0.790823451066878 1 1
0.820937313952992 0.820083321516041 1 1
0.815107223694507 0.814261519545287 1 1
0.827252552127576 0.826459289002498 1 1
0.778659633528085 0.777852752197794 1 1
0.787082112221785 0.786297334976917 1 1
0.801650407553133 0.800837761712044 1 1
0.814349260125225 0.813594676831197 1 1
0.76183142309458 0.760962131364297 1 1
0.784614103652189 0.78385779504077 1 1
0.803984564065215 0.803155893285081 1 1
0.794235757431877 0.793425747443876 1 1
0.793978312514263 0.793162107136842 1 1
0.80843208722714 0.807596609660714 1 1
0.817275921557787 0.816382128866395 1 1
0.801223851116623 0.800400977896667 1 1
0.799695048777191 0.798877678631557 1 1
0.820803980123934 0.820003123942344 1 1
0.789626582565413 0.788845451473213 1 1
0.802267961398035 0.801434414851842 1 1
0.796523099530458 0.79577650697235 1 1
0.793807507690665 0.792844775896033 1 1
0.817022893220557 0.816308237427589 1 1
0.768779212676629 0.768089551011122 1 1
0.776906040254147 0.77605506279614 1 1
0.801163807779491 0.800347088735993 1 1
0.806392882150332 0.805576610892157 1 1
0.84393061825337 0.84312120951472 1 1
0.822752082684181 0.821884923819958 1 1
0.780234221885829 0.779500228894218 1 1
0.865171374920643 0.8643070927463 0 0
0.80343133419678 0.80255701536951 1 1
0.77237542738289 0.77147799901096 1 1
0.800877384789728 0.800078929088693 1 1
0.832257430690437 0.831427067263496 1 1
0.803663303366822 0.802812020647375 1 1
0.83273719287846 0.831855680368307 1 1
0.753156264086442 0.752455551720538 1 1
0.822609047141204 0.82172850550425 1 1
0.750433975034472 0.749636193376025 0 0
0.796451934382333 0.795641960915847 1 1
0.807652600601055 0.806837701337098 1 1
0.803129063246758 0.802387866827472 1 1
0.780889872701749 0.780179721162108 1 1
0.790163612066601 0.789425591144427 1 1
0.796444180310267 0.795731575853134 1 1
0.780402327685436 0.77962231886732 1 1
0.809727114254158 0.808919524086392 1 1
0.788550258846872 0.787811502852847 1 1
0.848548770789205 0.847684968508419 1 1
0.796895373510863 0.796093034752391 1 1
0.773688283549572 0.772895848321156 1 1
0.826753902010444 0.825908353460633 1 1
0.80259995409305 0.801780354026652 1 1
0.804948321261167 0.804109361566752 1 1
0.815992904280481 0.815128203539139 1 1
0.840772349386565 0.839925849652508 1 1
0.778535710799383 0.777774720260908 1 1
0.783289110292622 0.782562182686233 1 1
0.85483542522298 0.853888839810773 0 0
0.78655132277485 0.785687860989702 1 1
0.768843998953738 0.76815111052619 1 1
0.789910255136612 0.789023283207051 1 1
0.783300316964395 0.782516319596773 1 1
0.793417877300712 0.792627241830715 1 1
0.794603032030391 0.793807774284809 1 1
0.820309595105536 0.819437058598498 1 1
0.805203871256663 0.804345339101272 1 1
0.80469819397861 0.8038219434774 1 1
0.769810304186462 0.768987764656236 1 1
0.788153175649242 0.787297508398627 1 1
0.813066587009186 0.812129122977256 1 1
0.780168319244668 0.779378744863234 1 1
0.802122547511582 0.801319825230668 1 1
0.803964131070848 0.803047492714237 1 1
0.782101178957702 0.781367399176688 1 1
0.767987116178269 0.767201101996367 1 1
0.81830149138965 0.817380135382107 1 1
0.789382117746294 0.788522907747763 1 1
0.828677479343271 0.827906894184295 1 1
0.812073007664482 0.811252876869319 1 1
0.814296262308461 0.81355446308504 1 1
0.795313894213223 0.794549604529648 1 1
0.847360281867851 0.846504464697183 1 1
0.826846822256521 0.826038623040212 1 1
0.760299268835521 0.759578837322127 1 1
0.773850996336857 0.773083509801411 1 1
0.75893492637791 0.758224234453826 1 1
0.769485068160378 0.768665677909467 1 1
0.766190426366214 0.765470612359078 1 1
0.799463446405371 0.798641631206998 1 1
0.772567207248669 0.771830356703171 1 1
0.78701693125764 0.786257142560031 1 1
0.824111108575181 0.823243165244771 1 1
0.796022908680113 0.795185481449096 1 1
0.843047210007915 0.842168002934123 1 1
0.837829785464604 0.836891904469251 1 1
0.804499129589791 0.80357356472684 1 1
0.799238479462385 0.798419597255484 1 1
0.799002076629257 0.798194157495319 1 1
0.76026566391665 0.759439352103237 1 1
0.807567781432619 0.806821541416129 1 1
0.825284623368622 0.824481138465143 1 1
0.814076177422195 0.81320106901991 1 1
0.819026553096827 0.818179149584609 1 1
0.784345996860334 0.783580690816657 1 1
0.858811016985752 0.857941987528369 0 0
0.802843842760673 0.80205515892268 1 1
0.855210212542354 0.854319454039162 1 1
0.797050454248439 0.796211823857835 1 1
0.766843192547062 0.765966033622564 1 1
0.764990258667515 0.764268522031539 1 1
0.811500746398355 0.810740495827668 1 1
0.812735541912968 0.811908798027093 1 1
0.779809570633689 0.779096200642903 1 1
0.79156341483289 0.790784566582417 1 1
0.84728187193421 0.846365790568984 1 1
0.792442490816798 0.791628128390662 1 1
0.76350665144007 0.762721830081926 1 1
0.802367241627895 0.801466588488 1 1
0.798546504880384 0.79781557316998 1 1
0.774414191619097 0.77351633180084 1 1
0.773991803148082 0.773089405317949 1 1
0.778181396728677 0.777345923694709 1 1
0.785003384750379 0.784331771957143 1 1
0.806109517870908 0.805275192719365 1 1
0.818582978379271 0.81775576371177 1 1
0.791857807673574 0.791124877680309 1 1
0.815128360992661 0.814318872806322 1 1
0.772967401831885 0.772183279771168 1 1
0.789166343962864 0.788389706891762 1 1
0.778308680452897 0.777503623013843 1 1
0.786335224944389 0.785563316967165 1 1
0.78036464658793 0.779529907206523 1 1
0.770187867158218 0.769422182077876 1 1
0.802431501378132 0.801680874187314 1 1
0.79711752625755 0.796327581157811 1 1
0.821621332814141 0.820848330122354 1 1
0.800731267244341 0.799931015001809 1 1
0.780046405436422 0.779342568576132 1 1
0.801570418333655 0.800713768419665 1 1
0.832174777325546 0.831251200484182 1 1
0.83874214145743 0.837986215764825 1 1
0.776333124584482 0.775535162158338 1 1
0.80512896252945 0.804318596972076 1 1
0.79058408713558 0.789789441367999 1 1
0.810074460932853 0.809164927759396 1 1
0.766973879161648 0.766223793015346 1 1
0.818604068379057 0.817739861673578 1 1
0.785567043026575 0.784672744959919 1 1
0.80354829340827 0.802807413552434 1 1
0.808214472022999 0.807391809715466 1 1
0.810137895492167 0.80939973231776 1 1
0.798011242132382 0.797179995541189 1 1
0.816308419140126 0.815444163170321 1 1
0.76153757165031 0.760712403689745 1 1
0.806804519506688 0.805935948965866 1 1
0.800097847153221 0.799313154996677 1 1
0.813187730591287 0.812308825733379 1 1
0.858608294979533 0.857710968302228 0 0
0.807341404311215 0.806489202781081 1 1
0.801751898865137 0.800955618105924 1 1
0.811633055905648 0.81087069601183 1 1
0.798953880520293 0.798129310686647 1 1
0.774750026018242 0.773952671487655 1 1
0.816442384616318 0.815656948461646 1 1
0.791940450532326 0.791149315903327 1 1
0.803613375373674 0.802842533244125 1 1
0.768811627199057 0.768033957405501 1 1
0.804336369683267 0.803485656140327 1 1
0.825767734934351 0.824906806792597 1 1
0.768179483847809 0.767372856284469 1 1
0.848770675170505 0.847886993384512 0 1
0.783344492771315 0.782621033486668 1 1
0.78609672831399 0.785340299724367 1 1
0.819850293362433 0.818998630417346 1 1
0.769804773398815 0.769062344965472 1 1
0.792165005117217 0.791292602262491 1 1
0.797515990923908 0.796738474068952 1 1
0.814077282570843 0.813224872979533 1 1
0.827384238320858 0.826529799549434 1 1
0.79542347609678 0.79465522011927 1 1
0.824886493537218 0.824122784892874 1 1
0.768644260554533 0.767805828645999 1 1
0.809378872390023 0.808534607688295 1 1
0.803400733554315 0.802565928931515 1 1
0.760853024064537 0.760085149287954 1 1
0.769507308838662 0.768651567874962 1 1
0.788423432706829 0.787557947866132 1 1
0.761119220939925 0.760395776168144 1 1
0.8321635625985 0.831392558951194 1 1
0.787705324380914 0.786967632497618 1 1
0.845446117530807 0.844601096455581 1 1
0.779350494954432 0.778510674767508 1 1
0.787177826068046 0.786319044009022 1 1
0.790006503089196 0.789190074793155 1 1
0.828274351525667 0.827269130898399 1 1
0.750936175196483 0.750186041003236 0 0
0.83383386756686 0.833072373604164 1 1
0.79736811193603 0.796623007640163 1 1
0.826534461756753 0.825609839307477 1 1
0.76682896112183 0.766038638789025 1 1
0.780495674644062 0.779701879900684 1 1
0.773735969665696 0.7728765631505 1 1
0.751371057463672 0.75057958000741 0 0
0.793493105596713 0.792684119453813 1 1
0.765382426656269 0.764535225894371 1 1
0.788288141811846 0.787436844812033 1 1
0.800674675451709 0.79993135571015 1 1
0.810137298629623 0.80930992321518 1 1
0.854337467044546 0.853515281927389 0 0
0.720138736710177 0.71930829499984 0 0
0.79032127751336 0.789479720065134 1 1
0.780357043868557 0.779564386694548 1 1
0.789489060419849 0.788673777821121 1 1
0.74026599741571 0.739565197488565 0 0
0.751487329372374 0.750698519520506 0 0
0.811857533614676 0.811050113390483 1 1
0.827930742549763 0.827144008195312 1 1
0.823571036966152 0.82262843021915 1 1
0.790464626007001 0.78968140381677 1 1
0.786490851777218 0.785647319870829 1 1
0.808858639850535 0.808031396583389 1 1
0.779343187072718 0.778526585731376 1 1
0.775067798565737 0.774285288682945 1 1
0.811173206430208 0.810326426501422 1 1
0.78012496994448 0.779318343727308 1 1
0.768671181233588 0.767912355231783 1 1
0.795052728694047 0.794142207234558 1 1
0.829293459600719 0.828553862448757 1 1
0.805282930086683 0.804495913822757 1 1
0.792692300358583 0.791862120250481 1 1
0.800698939705386 0.799766310018263 1 1
0.803915895090692 0.803141859522919 1 1
0.822931056789181 0.822084242858179 1 1
0.798594061033466 0.797734334013052 1 1
0.809192114504451 0.808355982204175 1 1
0.831056718015897 0.83024030675519 1 1
0.817841282533586 0.817030142207569 1 1
0.810372048634959 0.809555290791935 1 1
0.83253752186901 0.831596529740662 1 1
0.835174793835795 0.834165345542045 1 1
0.78412492171849 0.783358996760874 1 1
0.773143967928106 0.772292218121683 1 1
0.787200808990735 0.786467382618352 1 1
0.818152155581585 0.8172928992978 1 1
0.847133969754755 0.846262188868769 1 1
0.78243024608878 0.781693201999484 1 1
0.758686859584342 0.757987165591023 1 1
0.80208540972784 0.801353909512962 1 1
0.805085030833813 0.804237014724633 1 1
0.822485054985987 0.821663898825451 1 1
0.813269857630307 0.812439981451973 1 1
0.821408430128546 0.820556527040369 1 1
0.792164704159535 0.7913961242168 1 1
0.814709088623596 0.8138562445389 1 1
0.816795443644097 0.816030517342292 1 1
0.790015216951511 0.789264804852796 1 1
0.838464735269452 0.837632201427786 1 1
0.827272522000353 0.826493316139166 1 1
0.800668846568305 0.799902382777599 1 1
0.771691788669586 0.770959843109651 1 1
0.788082786406145 0.787341574573755 1 1
0.763601871593829 0.762834161004423 1 1
0.820756798322651 0.819845308131724 1 1
0.815727695712972 0.814927353222416 1 1
0.812256050695735 0.811443569216934 1 1
0.835004945981404 0.834101188032111 1 1
0.827979425417393 0.827148981352018 1 1
0.783803137005585 0.783007694696507 1 1
0.788928002421513 0.788135964627317 1 1
0.799430514627098 0.798555179708265 1 1
0.801845046519544 0.800991915584657 1 1
0.788547773831667 0.787781725725317 1 1
0.801206569051655 0.800350318389929 1 1
0.786028958535402 0.785153438866878 1 1
0.799031197164451 0.798220483279364 1 1
0.794083753126181 0.793365957689286 1 1
0.78730876631756 0.786606642744662 1 1
0.799042876923451 0.798255760830435 1 1
0.831756566942674 0.83097783321091 1 1
0.80475922346422 0.803930242758712 1 1
0.810614531144695 0.809677496686017 1 1
0.808826657521996 0.808055491206681 1 1
0.824053551618097 0.82308224477063 1 1
0.770711342324552 0.769919289574137 1 1
0.83678709103405 0.835870471398023 1 1
0.812498058028906 0.81168162988061 1 1
0.801515200076793 0.800605711574399 1 1
0.825026759529218 0.824265418620474 1 1
0.808597640610731 0.807821237109803 1 1
0.810234260279052 0.809467434805171 1 1
0.771983697421774 0.771183860472339 1 1
0.814472439205076 0.813507782158851 1 1
0.805804539073551 0.805032864051453 1 1
0.794973845579364 0.794203410112019 1 1
0.813328417969457 0.812521752766052 1 1
0.800029963784218 0.799168398583415 1 1
0.804452087478909 0.803635946118881 1 1
0.796693957090194 0.795959171917886 1 1
0.812990991818376 0.812216492634465 1 1
0.768424563180972 0.767699217792601 1 1
0.820730952600756 0.81996108546423 1 1
0.79600063840424 0.795232358848144 1 1
0.821075293148324 0.820234860143569 1 1
0.830636359236728 0.82986277079231 1 1
0.806107423015763 0.805222454930407 1 1
0.773079119087004 0.772292756123111 1 1
0.800169127801935 0.799318413073192 1 1
0.794163504250994 0.793329026535972 1 1
0.786655146008985 0.785907955372715 1 1
0.757514122899681 0.75668247189186 1 1
0.766180393620701 0.765456397058398 1 1
0.824204076167262 0.823293418080949 1 1
0.816904659310316 0.816068543730175 1 1
0.802183033191033 0.801359512282484 1 1
0.792427935888016 0.791607022426875 1 1
0.796463955689637 0.795586350142348 1 1
0.79469442770972 0.793842023446313 1 1
0.786944871901735 0.786125549673799 1 1
0.804656156711298 0.80391355840337 1 1
0.78147013750284 0.780682248001585 1 1
0.815414318578678 0.814613452448803 1 1
0.793734429200666 0.792950624554959 1 1
0.817907421689184 0.817031743559278 1 1
0.797418511671613 0.796628082290948 1 1
0.799131177695706 0.798333376569438 1 1
0.820056562683046 0.819153059698781 1 1
0.829825228572983 0.82897573552548 1 1
0.822642631166398 0.821838115313403 1 1
0.792873033281571 0.792040637229726 1 1
0.799266653598664 0.798465927097501 1 1
0.779659910695019 0.778868695115996 1 1
0.78581151558306 0.784967100873447 1 1
0.794241987367277 0.793456586306283 1 1
0.780016134956083 0.779293198622204 1 1
0.800015813801143 0.799252389330706 1 1
0.737126302045988 0.73630170870972 0 0
0.79326845672859 0.792447233062503 1 1
0.798327934624163 0.797583672874245 1 1
0.823834887347569 0.822951719950734 1 1
0.804375584913008 0.803616939816122 1 1
0.800411305839636 0.799596855910028 1 1
0.80907617308838 0.808261323747044 1 1
0.805842536688677 0.805046468389266 1 1
0.81378088256584 0.812930054374787 1 1
0.793152785754079 0.79242404037168 1 1
0.739318579148038 0.738602631372318 0 0
0.772964253141485 0.772181249831612 1 1
0.839373975295352 0.838569721631785 1 1
0.777080138973086 0.776283225913531 1 1
0.774558458422077 0.773751548971153 1 1
0.779793547088232 0.779057363636707 1 1
0.795099161044007 0.794350862659481 1 1
0.815731411916704 0.814936438713313 1 1
0.788819994503927 0.788011938391416 1 1
0.779093808827539 0.778344653999726 1 1
0.806169395789358 0.805359298860684 1 1
0.806466187020733 0.805710660661235 1 1
0.782017534381401 0.78116751169746 1 1
0.8572538549342 0.856338744089063 0 0
0.830019163898974 0.829225243701566 1 1
0.830642844652921 0.829847776662757 1 1
0.802654875921228 0.80185509265608 1 1
0.791415545718351 0.790616090951808 1 1
0.819374035050123 0.818544255648199 1 1
0.809814269097427 0.809043113871215 1 1
0.781283243115077 0.780538578203437 1 1
0.778051739881558 0.77723305815313 1 1
0.762495314014935 0.761625976141738 1 1
0.788195627220184 0.787416016377482 1 1
0.776883296361119 0.7761867173857 1 1
0.809317185298703 0.808553565711187 1 1
0.774640018076197 0.7738272795035 1 1
0.820775546949121 0.82003537703111 1 1
0.810193676705627 0.809436479668601 1 1
0.780027626152401 0.779232661364297 1 1
0.804996628283209 0.804169595683299 1 1
0.790907087113434 0.790086635144826 1 1
0.82170291566871 0.820837888241841 1 1
0.784456891964027 0.783657929619668 1 1
0.813597496855396 0.812844685670875 1 1
0.804398829310624 0.803600997057938 1 1
0.799330601640661 0.79856662366471 1 1
0.7871387104408 0.786357813038408 1 1
0.821045629644002 0.820288004196915 1 1
0.8166416537305 0.815897357934622 1 1
0.785809913490084 0.785015836884429 1 1
0.790048859890367 0.789226626324092 1 1
0.823245805062471 0.822455529725015 1 1
0.785498741888816 0.784738622690848 1 1
0.800044494782375 0.799185746292557 1 1
0.782187575371595 0.781331046107391 1 1
0.780537012341226 0.779746913970804 1 1
0.800936421992613 0.800133926153151 1 1
0.790263432129285 0.789474160436536 1 1
0.78709624544294 0.786350227436818 1 1
0.80986746524478 0.808996299958512 1 1
0.789056584444862 0.788320217165321 1 1
0.821441961994039 0.820621934898163 1 1
0.821890336921518 0.821051375132083 1 1
0.855250054157769 0.854376783811193 0 0
0.839995922052304 0.839057280789361 1 1
0.815033135493538 0.81423215763066 1 1
0.814505689336438 0.813709684689253 1 1
0.812422083651718 0.811596445837596 1 1
0.839614874079344 0.838796056778787 1 1
0.764258983097126 0.763464042539992 1 1
0.757852605734926 0.757005402082235 1 1
0.812538056159331 0.811764456440598 1 1
0.816515797839476 0.815598442997922 1 1
0.803229140955469 0.802473641940136 1 1
0.806491059535592 0.805715089099431 1 1
0.802912116772465 0.802087591491834 1 1
0.790296168328553 0.789446458489612 1 1
0.77628363526982 0.775488188360682 1 1
0.763900864209107 0.763200886330908 1 1
0.838898803702852 0.838079528824048 1 1
0.798229572476882 0.797471828573175 1 1
0.781742951659119 0.780975400628864 1 1
0.775610015642847 0.774837286622114 1 1
0.792462385361571 0.791687415965241 1 1
0.821415198325504 0.820587819076037 1 1
0.831731895752789 0.830874178919386 1 1
0.79457166774099 0.793708910969933 1 1
0.785247710252988 0.784534447324556 1 1
0.781173288341148 0.780339842343778 1 1
0.813184430779835 0.812333450596053 1 1
0.824670145578567 0.823754257744771 1 1
0.826463641438785 0.825526010753127 1 1
0.774014374865548 0.773209385723709 1 1
0.772307766776744 0.771511011224286 1 1
0.793839446644553 0.793076896328774 1 1
0.809579352090598 0.808853065623476 1 1
0.784426818352895 0.783708996082051 1 1
0.764828264302085 0.764031210681623 1 1
0.758858622192736 0.758139513368428 1 1
0.766018190158767 0.765377262754114 1 1
0.794758991160181 0.793994087752281 1 1
0.831179467590149 0.830304031300912 1 1
0.815935589151345 0.815216041696864 1 1
0.770908391078895 0.770117491644062 1 1
0.801114073458723 0.80026581871473 1 1
0.795852972895357 0.794964355601563 1 1
0.808753576896925 0.80797453079535 1 1
0.780987166907175 0.780190209575983 1 1
0.762951878853764 0.762166650903323 1 1
0.774205438880062 0.773387003789447 1 1
0.77742104897882 0.776624892870107 1 1
0.799794933658625 0.79898629105345 1 1
0.797539913226462 0.796732805782469 1 1
0.787750719417612 0.786991681575152 1 1
0.780972264383797 0.780102789532973 1 1
0.78298353047059 0.782143431821318 1 1
0.799760962349398 0.798971202204104 1 1
0.810153958057016 0.809335942122198 1 1
0.779543337791559 0.778732915792812 1 1
0.776958604258183 0.776236486651006 1 1
0.783258319476229 0.782531972892116 1 1
0.766552179484087 0.765656656400713 1 1
0.767288517878413 0.766584189405176 1 1
0.822879932569201 0.822125682198703 1 1
0.835559255412714 0.834775670512288 1 1
0.84828562384016 0.847460026433603 0 0
0.788958770543381 0.788184877959192 1 1
0.84391279131559 0.843059556002421 1 1
0.816581470190511 0.815741614033561 1 1
0.783620154301546 0.782836412016328 1 1
0.805349558506753 0.804488571601004 1 1
0.76790043482331 0.767095690861071 1 1
0.841057258804307 0.840212036037082 1 1
0.772687253105261 0.771896151163248 1 1
0.817279776107295 0.816465893562641 1 1
0.821592854722328 0.820789942940736 1 1
0.808568787977956 0.807799826341696 1 1
0.792204544994487 0.791494252644285 1 1
0.807784711640013 0.806847414998642 1 1
0.762398550295434 0.761655559495106 1 1
0.754741287816305 0.753912164738091 1 1
0.807171074250194 0.806339729978847 1 1
0.793590939403327 0.792768455929979 1 1
0.794432740901593 0.793534993604832 1 1
0.758599845859028 0.75779578644385 1 1
0.80406349112408 0.803201380517224 1 1
0.810057130351796 0.809261158849482 1 1
0.820183550397096 0.81938564265871 1 1
0.791432876995847 0.790698850953342 1 1
0.799642489936236 0.798820137185923 1 1
0.843266636853418 0.842420517243355 1 1
0.808294082655537 0.807424968371515 1 1
0.789656023722184 0.788839416843693 1 1
0.811843183924357 0.810976401652299 1 1
0.858272326455199 0.857476712285361 0 0
0.804177131728949 0.803374475476249 1 1
0.801685242409961 0.800902215434137 1 1
0.779433547993765 0.778555496251334 1 1
0.806435784431106 0.805661609853926 1 1
0.835303818600631 0.834432206543032 1 1
0.84590563907647 0.845055844439733 1 1
0.831821121984914 0.831030052484595 1 1
0.825008670677871 0.824197508439317 1 1
0.835293548001296 0.834451772272501 1 1
0.819617118556904 0.818876546686223 1 1
0.760698533441242 0.759845491952028 1 1
0.827782443987316 0.826894091541334 1 1
0.784033611197133 0.783192220779889 1 1
0.737261852893795 0.736474562868171 0 0
0.813667452609274 0.812970309475418 1 1
0.807574616234943 0.806804772864037 1 1
0.831416460534351 0.830606296174912 1 1
0.839439489788846 0.838598693314053 1 1
0.788863287158197 0.787978220374967 1 1
0.763030865687828 0.762261565102309 1 1
0.788881850927648 0.788193348162626 1 1
0.768655028689278 0.76787033881578 1 1
0.807019785790984 0.806164480172408 1 1
0.786596617626206 0.785843674803592 1 1
0.755326549372166 0.754587327153379 1 1
0.803801464553599 0.80301027237498 1 1
0.804999164172155 0.804129654482036 1 1
0.816807370601127 0.815926133502012 1 1
0.776680408937118 0.775926666307649 1 1
0.80465949204457 0.803827847262456 1 1
0.818711818210377 0.817943271310235 1 1
0.806884377918139 0.80609557693705 1 1
0.811479145222405 0.810596613632284 1 1
0.800541911839614 0.799694344695488 1 1
0.841528153086332 0.84068276259153 1 1
0.794445623651298 0.793601742771136 1 1
0.794425778857692 0.793635009447513 1 1
0.816118393933805 0.815304480773478 1 1
0.823763256999997 0.822754126379726 1 1
0.792241173095657 0.791507369474363 1 1
0.786144263054568 0.785277132531601 1 1
0.75892735553773 0.758225053071971 1 1
0.793778384065616 0.793090284391141 1 1
0.80783914086302 0.807020293870666 1 1
0.817984472144378 0.817179718069374 1 1
0.833502595284034 0.832605045623853 1 1
0.753341857702035 0.752601263026377 1 1
0.845558723102353 0.844630365079095 1 1
0.805735513502561 0.804948165971177 1 1
0.825661326313477 0.824765902678583 1 1
0.800675140819725 0.799843422734709 1 1
0.807122911287003 0.806382880930283 1 1
0.771640789810427 0.770847968548077 1 1
0.794704418900448 0.793987798773647 1 1
0.8313851460188 0.830547727935579 1 1
0.773726913706455 0.772938300710119 1 1
0.797295692036951 0.796424135744948 1 1
0.83045176020562 0.829510229684315 1 1
0.802964847525619 0.802098289871885 1 1
0.812852193132556 0.811962228729259 1 1
0.802785978918047 0.801918510294657 1 1
0.819724289384467 0.81888466228753 1 1
0.836867216874983 0.835975993330901 1 1
0.78827904260701 0.787459486914975 1 1
0.78644180805452 0.785607535056615 1 1
0.806469887178821 0.805707273665172 1 1
0.779495959639529 0.778697404203361 1 1
0.82734812591604 0.826505294184895 1 1
0.767016823524522 0.766157461907692 1 1
0.782886186339147 0.782181150214928 1 1
0.850682471417626 0.849748437313035 0 0
0.787674502402042 0.78686564766996 1 1
0.797869888767282 0.797199917970602 1 1
0.811955502480442 0.811197320502415 1 1
0.793999143850832 0.793213955272362 1 1
0.8354200132865 0.834589378741153 1 1
0.830463231008834 0.829621573356286 1 1
0.788149189096877 0.787394034599669 1 1
0.807188514555469 0.806431004758587 1 1
0.791144573544329 0.790285384947547 1 1
0.780471536409774 0.779662382032028 1 1
0.784984946704405 0.784183839580122 1 1
0.800738350907759 0.799943645441736 1 1
0.805592502651914 0.804802086427979 1 1
0.813292698209642 0.81246164572683 1 1
0.758006559833192 0.757271394282377 1 1
0.790871309476706 0.790125987849721 1 1
0.822801517283746 0.821966329507208 1 1
0.768811405074042 0.768069228144822 1 1
0.810613222905506 0.809777857865662 1 1
0.86356584421813 0.862697709531114 0 0
0.78905244173255 0.788172782624918 1 1
0.774635213665966 0.773934761421433 1 1
0.788253169273834 0.787385532101172 1 1
0.765355448581964 0.76446196050728 1 1
0.798810907401394 0.798090174901124 1 1
0.777206372901803 0.776400794922409 1 1
0.836421351898002 0.835539798830521 1 1
0.801065431060255 0.800196067408195 1 1
0.78286980445238 0.782006544590633 1 1
0.792704139888676 0.791896793000426 1 1
0.782520585999931 0.781773105536081 1 1
0.781102726137 0.780361321246466 1 1
0.798527500268494 0.797697248830505 1 1
0.796427526981773 0.795513198625101 1 1
0.802703100926095 0.801792919418254 1 1
0.758562939399237 0.757696826044559 1 1
0.814150050494408 0.813311268717843 1 1
0.765947145608837 0.765097518405805 1 1
0.777354656642347 0.776461729257431 1 1
0.821176433773162 0.820352035066263 1 1
0.764997815902051 0.764202540419802 1 1
0.785472812044775 0.78468287544447 1 1
0.757545557266094 0.756767651006755 1 1
0.805290289642997 0.804490907806229 1 1
0.794058645034937 0.793299560741541 1 1
0.770694002363078 0.769961211268155 1 1
0.838018129404955 0.837133609023547 1 1
0.776693162014999 0.775914542589038 1 1
0.793592787411807 0.792802323410766 1 1
0.756516123497917 0.755791660461906 1 1
0.800707832242718 0.799815990783495 1 1
0.822831387181576 0.822032629056491 1 1
0.801327630714094 0.800545429838611 1 1
0.82113367454317 0.820356118624332 1 1
0.819475914354627 0.818716266619195 1 1
0.79915812433863 0.798348852947538 1 1
0.817152824619571 0.816304709322331 1 1
0.818280771674149 0.817416159546733 1 1
0.770666478907252 0.769872880774266 1 1
0.859930288880801 0.859039110077937 0 0
0.730068224653918 0.729254574661663 0 0
0.807924030812566 0.807041126417597 1 1
0.804717618690245 0.803955861230411 1 1
0.818446967306511 0.817581679429509 1 1
0.830474595626238 0.829610561804522 1 1
0.770371741660618 0.769609296400334 1 1
0.816713005957335 0.815920323962307 1 1
0.788281901522138 0.787508308159431 1 1
0.800129935087232 0.799331139456343 1 1
0.800633072883695 0.7998229688973 1 1
0.799773230846959 0.798973253808565 1 1
0.7944947598802 0.793748735957027 1 1
0.772950730812955 0.772135903357165 1 1
0.76282921083344 0.76207451886316 1 1
0.823066931561837 0.822175168823428 1 1
0.825215986691026 0.824352488243395 1 1
0.810260197461129 0.809497559567474 1 1
0.781540587934938 0.780773875179053 1 1
0.792557861397019 0.791805636133779 1 1
0.817036809592431 0.816261357242975 1 1
0.791810800299474 0.790984796059288 1 1
0.798730478945035 0.797938504528661 1 1
0.770670395811165 0.769960899792332 1 1
0.80980313059183 0.808975026998313 1 1
0.837088387457476 0.83615553971265 1 1
0.793158993417195 0.792415375136669 1 1
0.810119654035338 0.809428191193353 1 1
0.813285133736371 0.812524120990868 1 1
0.814269844541681 0.813506947897788 1 1
0.822921381334306 0.822036890193546 1 1
0.783684945201294 0.782886242462946 1 1
0.785763763533733 0.784798196451559 1 1
0.76148968678886 0.76071541869628 1 1
0.807663775239058 0.806906688023919 1 1
0.788480504815355 0.787661006444267 1 1
0.815726317881286 0.81498075745588 1 1
0.794462082697467 0.793657699571681 1 1
0.790331499740711 0.789575570660522 1 1
0.788789643811168 0.788086058270884 1 1
0.792893978997291 0.792142807720027 1 1
0.795857772799382 0.79495486073212 1 1
0.829725592920179 0.828884083148475 1 1
0.85219963973829 0.851383784444979 1 1
0.76817660591891 0.767489766562286 1 1
0.806103484497771 0.805288399657908 1 1
0.778010633937751 0.777207670525549 1 1
0.795812570659679 0.795048778499574 1 1
0.843022807019688 0.842177102578755 1 1
0.818406534789446 0.817473528024865 1 1
0.793428931618069 0.792644386160031 1 1
0.796110664329288 0.795250670908612 1 1
0.817433358299823 0.816650990049367 1 1
0.806525075549008 0.805619494365512 1 1
0.816522034976426 0.815772774980682 1 1
0.780535919700958 0.779839082895321 1 1
0.80219003004882 0.80130635084612 1 1
0.793874546830492 0.793120095146319 1 1
0.860636698419942 0.859691956982185 0 0
0.79625529577464 0.795365360933176 1 1
0.803114874014596 0.802271143022773 1 1
0.806384480033891 0.805554468891511 1 1
0.772651807611524 0.771893944752764 1 1
0.82240716216036 0.821597211533855 1 1
0.82807311744869 0.827236505921079 1 1
0.836240036068745 0.835436478781082 1 1
0.792882755533803 0.792092837056672 1 1
0.795881132190248 0.795127855845876 1 1
0.788884376244225 0.788060748555398 1 1
0.787138411477848 0.78632455509939 1 1
0.812612413305076 0.811776783859395 1 1
0.77624357110366 0.775513291494599 1 1
0.799719383976164 0.798901861868991 1 1
0.823258386793646 0.822448309798711 1 1
0.808181757719949 0.807417273381361 1 1
0.846919559166782 0.846118951598241 0 0
0.805704990383932 0.804902524179076 1 1
0.803193300514274 0.802276958248329 1 1
0.818273722432307 0.817481843158151 1 1
0.806139644134385 0.805326052512567 1 1
0.799003573532053 0.798140604690571 1 1
0.791883259198028 0.791081370079532 1 1
0.80264383069155 0.801840487683701 1 1
0.760762910372013 0.76000027478918 1 1
0.86231607713223 0.861369076215781 0 0
0.795577614733115 0.794701449373433 1 1
0.757832948730272 0.757038773167185 1 1
0.791425774879289 0.790626302317719 1 1
0.752679890348453 0.751976388093906 0 0
0.817710776206758 0.816908681510576 1 1
0.798383535596389 0.797663068992722 1 1
0.804642176521701 0.803854017570449 1 1
0.807566021705564 0.806774312246803 1 1
0.820584138751121 0.819756457515457 1 1
0.8609703322884 0.860014683857554 0 0
0.797831315495694 0.797052034944151 1 1
0.796481185146164 0.795651608340595 1 1
0.797068182454765 0.796228998658646 1 1
0.800753220596844 0.799979190055238 1 1
0.816276508539657 0.81543403782485 1 1
0.778702987694536 0.77787470192518 1 1
0.813571848941606 0.812746890467663 1 1
0.798733313591873 0.797945319653665 1 1
0.788394919864607 0.787572340947302 1 1
0.791730500385017 0.790974662098056 1 1
0.77971039842619 0.778929488344247 1 1
0.780966493068825 0.780178353421983 1 1
0.766090711552774 0.765355743702238 1 1
0.827488549550939 0.826734278351405 1 1
0.796948909141382 0.796181324446719 1 1
0.774540749662591 0.773754060149435 1 1
0.830129465016288 0.82936579397632 1 1
0.781861707439738 0.781176177278498 1 1
0.822936635166458 0.822183004880201 1 1
0.821080244143212 0.820221643910544 1 1
0.799874434845376 0.799019716179707 1 1
0.813359450881141 0.812503523095986 1 1
0.772988574354536 0.772116738693307 1 1
0.814154848028365 0.813378589385887 1 1
0.785636247834931 0.784850314541447 1 1
0.79105270806906 0.790225242801805 1 1
0.786414067586711 0.785640506606949 1 1
0.776766686644314 0.77595091622457 1 1
0.76526313277438 0.764473506828125 1 1
0.801242216496847 0.800533540286393 1 1
0.776916916283052 0.776138757140856 1 1
0.812228632210333 0.811448693627699 1 1
0.790636885514696 0.789845664894474 1 1
0.803200235131267 0.802302557170942 1 1
0.819387673365739 0.818616410389026 1 1
0.796350906813318 0.795503241246438 1 1
0.805948551041529 0.805146905350828 1 1
0.807712960717964 0.80696034602467 1 1
0.816904285213385 0.816103367308266 1 1
0.818163365954722 0.817314571079283 1 1
0.792000466191397 0.791192164339243 1 1
0.822782515227657 0.82198988447137 1 1
0.760940740069367 0.760063699323704 1 1
0.811741058700506 0.810869262308089 1 1
0.809449354492859 0.808460956641465 1 1
0.824174420761126 0.82333683981544 1 1
0.827449104155737 0.826614702211915 1 1
0.791561188905551 0.790729491277472 1 1
0.773623915442137 0.772898765057271 1 1
0.804011250565731 0.803116846611451 1 1
0.785460198219681 0.784681810109381 1 1
0.836007785222975 0.835159974285375 1 1
0.769924976445271 0.769193233222455 1 1
0.774815123783865 0.773950620626779 1 1
0.784444558881404 0.783616158047301 1 1
0.802661823326711 0.801846439092502 1 1
0.802020138113037 0.801154557020307 1 1
0.81005681232184 0.809304244188076 1 1
0.811285931076761 0.810476803920855 1 1
0.777910480352895 0.777102419065979 1 1
0.781625261501187 0.780840641441034 1 1
0.794477530935376 0.793724187873146 1 1
0.811254963896659 0.810363500989566 1 1
0.824438629897809 0.823647868818731 1 1
0.823076459309233 0.822273187838252 1 1
0.812197705018028 0.81148329485217 1 1
0.818104985347012 0.817177999599069 1 1
0.803029282616849 0.802215609325371 1 1
0.806378590594046 0.805587125085382 1 1
0.826418341420022 0.82559010606254 1 1
0.839217549575018 0.83829969420743 1 1
0.765190870301744 0.764441947891308 1 1
0.8366720777095 0.835839117526292 1 1
0.775954931627682 0.77509468631687 1 1
0.794158052100416 0.793404813410906 1 1
0.803532989477545 0.802779861265022 1 1
0.796637827042898 0.795875984071515 1 1
0.8352122076122 0.834419333538217 1 1
0.803572045311262 0.802809040827892 1 1
0.811717091370794 0.810879384500761 1 1
0.799445472430304 0.798660869501249 1 1
0.808388297476777 0.807589985547357 1 1
0.791355642494042 0.790473605981253 1 1
0.814941524193153 0.813994707542449 1 1
0.801741566050396 0.800942717020409 1 1
0.792230734797735 0.791515522642659 1 1
0.84168365786656 0.840745471000837 1 1
0.853623420612913 0.852700148028083 0 0
0.826823990766482 0.826032344839436 1 1
0.767264658440794 0.766490075840225 1 1
0.820302157342174 0.819477430831076 1 1
0.804189403056422 0.803435117280808 1 1
0.812008140463564 0.811233459460656 1 1
0.803783803585727 0.80300396843073 1 1
0.801754882558665 0.800850906309211 1 1
0.805995104703657 0.805184942942079 1 1
0.7841284559576 0.783359465724664 1 1
0.786740094433097 0.785911674829993 1 1
0.829832813347579 0.829041399821592 1 1
0.801422491722022 0.800577661367142 1 1
0.8468814437077 0.846049358759162 1 1
0.793691025398236 0.792839310618864 1 1
0.754676082864117 0.753974415982983 0 0
0.770612280118175 0.769704300382159 1 1
0.817085231513658 0.816150568688331 1 1
0.73735070435398 0.736598965260444 0 0
0.795698463506867 0.794936343216185 1 1
0.814685571923121 0.813902916543662 1 1
0.816591269454248 0.815847952294073 1 1
0.824029123935366 0.823151803418026 1 1
0.813261169442656 0.81235238744994 1 1
0.808780075798065 0.80800725809557 1 1
0.813250434672241 0.812468549973605 1 1
0.813837926087437 0.812911928021018 1 1
0.739585298559704 0.738720892949689 0 0
0.782069773605135 0.781156150735132 1 1
0.815878255427033 0.815099205970924 1 1
0.734829889491222 0.734107377936588 0 0
0.815439858106638 0.814572416781315 1 1
0.796373253845968 0.795650661249233 1 1
0.77944530176278 0.778683576874614 1 1
0.773070549330069 0.772254857760587 1 1
0.807857925153467 0.807025652776471 1 1
0.825105216593626 0.824262655354938 1 1
0.813503522636815 0.812732501892703 1 1
0.826861779291008 0.826027159211469 1 1
0.835345972152196 0.83449662835901 1 1
0.803959042057533 0.803180822273738 1 1
0.829198846084358 0.828306617639957 1 1
0.801712267854324 0.800930679640345 1 1
0.807328040121251 0.806527851780238 1 1
0.795040698495002 0.794276022224608 1 1
0.81042707231672 0.809667591062439 1 1
0.779470097697747 0.778686975946989 1 1
0.789419260811707 0.78865684980606 1 1
0.782049735606918 0.78122030745126 1 1
0.826936124108015 0.826075480090742 1 1
0.853133568454231 0.85223932766252 0 1
0.812696091324318 0.811918391938435 1 1
0.801758497236203 0.800979262122002 1 1
0.780071106915798 0.779246370141796 1 1
0.849358489754399 0.84853251701825 0 0
0.787227245535301 0.786503770521198 1 1
0.748908822719816 0.748034860575835 1 1
0.785373338217345 0.784642039004032 1 1
0.737983350623019 0.737279626590125 0 0
0.766407687171182 0.765656901507078 1 1
0.783329496946522 0.782621680531332 1 1
0.84859260060567 0.847780959576858 0 0
0.792220287956421 0.791433294897383 1 1
0.803327284672908 0.802502653941626 1 1
0.823124936761475 0.822223593183204 1 1
0.755494374430926 0.754788577367568 1 0
0.790611525981017 0.789811093885888 1 1
0.822007397245362 0.821067579404756 1 1
0.783652338929027 0.782883773230459 1 1
0.829277470788006 0.828446948204056 1 1
0.811210623511333 0.810423174403364 1 1
0.778445691064504 0.777617329253317 1 1
0.809029412300331 0.808236790500887 1 1
0.751248823173525 0.750434515502822 0 0
0.833295138700479 0.832461454652075 1 1
0.799068708387041 0.798257349523106 1 1
0.808846098462861 0.808010194600693 1 1
0.823266049437804 0.822417234366569 1 1
0.853575312025314 0.852660293822724 0 0
0.799415847051506 0.798629402284725 1 1
0.810010494703581 0.809225950590009 1 1
0.799680453726947 0.798924711673294 1 1
0.78979222843273 0.788990188400387 1 1
0.816254314674581 0.815370541028808 1 1
0.7487163613155 0.747982934030218 0 0
0.75924853947984 0.758461458242024 1 1
0.804178605607946 0.803477635711888 1 1
0.813244867412132 0.812388345058429 1 1
0.816568272259405 0.815728582918776 1 1
0.768066985719486 0.767357687326168 1 1
0.815199746539326 0.814264805076513 1 1
0.794106570220658 0.793260071275298 1 1
0.810629457574822 0.809762771313706 1 1
0.84076137293217 0.839825094130369 1 1
0.836212611010634 0.835287023941904 1 1
0.804550785662077 0.803764110377518 1 1
0.770458432966228 0.769726739888521 1 1
0.784972227245881 0.78414395016893 1 1
0.753349502452678 0.752493618472466 1 1
0.810968639026662 0.810143243136032 1 1
0.815615449536305 0.814858249334932 1 1
0.781141442607028 0.780371794330915 1 1
0.761636610573812 0.760823332755237 1 1
0.820909877969893 0.820125547813215 1 1
0.826838361837569 0.826059138637624 1 1
0.786623665223696 0.785898502318115 1 1
0.824457017333354 0.823692364661587 1 1
0.789941678201446 0.789181816315917 1 1
0.806842637540754 0.806031777712101 1 1
0.822748571877027 0.821899085857901 1 1
0.817383740664326 0.816495429688811 1 1
0.786213248633027 0.785450274432933 1 1
0.806227912444058 0.805383305923883 1 1
0.846033019741954 0.845183940100305 1 1
0.812909712239754 0.812155832336104 1 1
0.823408929010427 0.822580918409018 1 1
0.80589604944708 0.8051473682767 1 1
0.802012707300745 0.801222734908656 1 1
0.772569223387301 0.771661428416999 1 1
0.82284079043922 0.821903691974932 1 1
0.819719547642824 0.818846127947917 1 1
0.75635351023808 0.755603771149566 1 1
0.79341758808003 0.792564695367161 1 1
0.791883991966453 0.791055200833767 1 1
0.860729410773749 0.859913646615415 1 1
0.744467827686886 0.743740383839072 0 0
0.843099870152518 0.84228725623781 1 1
0.787231170642038 0.786464375532823 1 1
0.83389520987211 0.833062416762196 1 1
0.755019548485915 0.754310993338255 1 1
0.79019850419656 0.789446248385197 1 1
0.802794467210266 0.80195585268378 1 1
0.796121145995108 0.795291587317776 1 1
0.818041592875443 0.817217916579962 1 1
0.789784677619906 0.788997728767177 1 1
0.788998388978582 0.788217085517454 1 1
0.809632681522904 0.808847528898542 1 1
0.766313854701123 0.765509979208847 1 1
0.789759738151823 0.788932780651393 1 1
0.789143204899741 0.788304441369956 1 1
0.81483312706863 0.814007546825324 1 1
0.822942125565602 0.82206518717003 1 1
0.790492937099257 0.789771268168656 1 1
0.803565380669795 0.80271986245612 1 1
0.808520518276935 0.807628537182681 1 1
0.866871739704979 0.865955169484825 0 0
0.796410551706738 0.795693407394747 1 1
0.762107834126943 0.761367249778278 1 1
0.794631384154389 0.793887838889872 1 1
0.81083724802823 0.810062154741645 1 1
0.799827580946217 0.798997383537222 1 1
0.742916721374089 0.742132212284901 1 1
0.801694717564393 0.800917881328038 1 1
0.804908011643766 0.804129916611807 1 1
0.827352807532724 0.826514365120549 1 1
0.784452154885796 0.783672953571333 1 1
0.812085234019515 0.811307279354395 1 1
0.809691762165501 0.808926553424115 1 1
0.845310099444718 0.844492751513304 1 1
0.833261444810966 0.832352179587615 1 1
0.818998054105565 0.818146412475123 1 1
0.79751309218432 0.796659462319634 1 1
0.83476404354327 0.833938298473635 1 1
0.794813232929873 0.79402379158063 1 1
0.821310231222817 0.820507494826165 1 1
0.813914811188956 0.813153382729865 1 1
0.810171790629714 0.80933860288667 1 1
0.753099362948954 0.752322747452992 1 1
0.795639895974503 0.794783617220027 1 1
0.791445986160589 0.790679992953573 1 1
0.798285495908205 0.797501915944345 1 1
0.809294702147227 0.808436064182013 1 1
0.812125350529456 0.811265538077262 1 1
0.799294998519866 0.798432897050139 1 1
0.807192718147961 0.806417073228675 1 1
0.778075089194038 0.777297689539061 1 1
0.831971887577526 0.831084413296601 1 1
0.800692506146124 0.799894234346816 1 1
0.818174908101981 0.817395608873994 1 1
0.781699391241715 0.780946356531648 1 1
0.808680477057325 0.807902843031328 1 1
0.777567938678299 0.776773228854966 1 1
0.825202242887839 0.824296058043533 1 1
0.794771096892266 0.793957455232908 1 1
0.83390445671711 0.832963817250017 1 1
0.823128736693447 0.822410789843178 1 1
0.826575637617888 0.825626812412934 1 1
0.855071780485156 0.854134238970223 0 0
0.806243581965644 0.805487333681125 1 1
0.829212668685142 0.828325257138191 1 1
0.846449450774243 0.845613903725716 1 1
0.786440372017363 0.785665661216151 1 1
0.791755603828579 0.790943645892859 1 1
0.801978253573414 0.801183603412026 1 1
0.792294007394108 0.791525771409898 1 1
0.788686878700262 0.78799779537282 1 1
0.791441857928877 0.790664191231618 1 1
0.778264478321739 0.777438857040116 1 1
0.798948508950534 0.798067555515654 1 1
0.788689747084077 0.787929926951355 1 1
0.850361491157461 0.849458832457804 0 0
0.782872067480494 0.782119062473799 1 1
0.78912250965354 0.788365117357255 1 1
0.822663364413515 0.821852439101835 1 1
0.785009766661972 0.784245924920217 1 1
0.803948347883164 0.803151234648196 1 1
0.805368247811453 0.804546800193696 1 1
0.805680126937433 0.804816372608869 1 1
0.791069409665784 0.790318038398739 1 1
0.856396076378777 0.855572789585432 0 0
0.782214058679397 0.781489480174476 1 1
0.740967909051423 0.740264427698977 0 0
0.778419357435807 0.777729462067506 1 1
0.823344111981447 0.822359689708453 1 1
0.805281526178721 0.80441916405979 1 1
0.753995576548964 0.753262337107012 1 0
0.792791428943288 0.792057233217978 1 1
0.78365655593691 0.782869851468069 1 1
0.824553394545273 0.823704973202799 1 1
0.830970491904055 0.829969051542943 1 1
0.776299175139184 0.775532866937835 1 1
0.789697227111894 0.788902657589227 1 1
0.858597464637431 0.857699318112771 0 0
0.771459162150268 0.770635893465535 1 1
0.792179560409057 0.791393159532296 1 1
0.804719822473562 0.8038458327569 1 1
0.820201824394967 0.819357872980128 1 1
0.767556673458019 0.766734567903665 1 1
0.821658113732727 0.820773025121018 1 1
0.825191751011354 0.824366050320668 1 1
0.863684059321876 0.862818547266548 0 0
0.815329175070173 0.814509702975574 1 1
0.837148388735464 0.836304697502706 1 1
0.787800150517211 0.786991293266738 1 1
0.765238629318855 0.764540394825426 1 1
0.817654995464649 0.816816231833596 1 1
0.794532694589502 0.79376414173849 1 1
0.784213835859519 0.783411231902961 1 1
0.816508707802366 0.815731214723688 1 1
0.854987533314318 0.854114346567775 0 0
0.776481928138638 0.775687330693732 1 1
0.801330998878181 0.80060081858488 1 1
0.819496585487225 0.818649265731142 1 1
0.824328868508685 0.823409439425008 1 1
0.800373241650126 0.799609645309675 1 1
0.795632414203502 0.794700232640743 1 1
0.747969313889215 0.747247699676683 0 0
0.821318608900274 0.820501811288415 1 1
0.775166396610297 0.774378115017524 1 1
0.842526555167529 0.841703156327293 1 1
0.796277328236791 0.795437010202868 1 1
0.801778456842358 0.80098476552792 1 1
0.748955648856772 0.748215023943422 1 1
0.817399332698808 0.816613894199636 1 1
0.785672951979841 0.784869887957697 1 1
0.812120533295812 0.811258879971483 1 1
0.81076283125432 0.809896583724754 1 1
0.802458748274924 0.801670125637793 1 1
0.856749563085961 0.855814331966941 0 0
0.804518295622901 0.803754500058212 1 1
0.816523767665721 0.815786535564014 1 1
0.823538255706206 0.822678631754095 1 1
0.805378455804289 0.804585787731517 1 1
0.788601515828845 0.78782396986923 1 1
0.801083679533866 0.800268868147153 1 1
0.817693058146299 0.81696762042336 1 1
0.841524349368922 0.84071132620288 1 1
0.807810948671929 0.806981637298716 1 1
0.83013659096316 0.82927095517634 1 1
0.758656117523331 0.757941193329931 1 1
0.810855268901956 0.810031860965829 1 1
0.799676632584962 0.79890687433603 1 1
0.750833752280255 0.750160101184931 1 1
0.794025426016425 0.793131302978348 1 1
0.81689722758158 0.815994009195706 1 1
0.796692482916232 0.795888885771198 1 1
0.802015148830714 0.801187489864535 1 1
0.819393922425674 0.818643852676495 1 1
0.794143353476813 0.793342147303479 1 1
0.766437895588005 0.765701416079968 1 1
0.779239354942006 0.778532941402392 1 1
0.776112118279033 0.775263591175275 1 1
0.759241261717563 0.758475919120623 1 1
0.83373928129939 0.832973568615421 1 1
0.808171063384896 0.807305662858852 1 1
0.81508869870779 0.814282421271289 1 1
0.78016452082951 0.779433506601663 1 1
0.794166075386808 0.793335952933458 1 1
0.782512995547118 0.78175151145548 1 1
0.809551906533951 0.808712702670332 1 1
0.783153705017927 0.782270465100164 1 1
0.813102060849674 0.812311895691467 1 1
0.797965969056745 0.797173346359933 1 1
0.841250656560657 0.840384122518096 1 1
0.775136609715882 0.774354413293639 1 1
0.821643576602456 0.820935317058109 1 1
0.806700244405015 0.80592870454966 1 1
0.760647112485665 0.759799754691138 1 1
0.834708629090663 0.833871374860005 1 1
0.79311030719446 0.792263059766136 1 1
0.800520856789123 0.799712625681953 1 1
0.806319896193823 0.805537913324993 1 1
0.809514602243301 0.808740010590733 1 1
0.810561917746895 0.809837310109166 1 1
0.803597719581065 0.802755250940345 1 1
0.803351231694448 0.802524063615747 1 1
0.817577105286567 0.816844652693493 1 1
0.812196350016572 0.811430262969849 1 1
0.827297527283632 0.826515825170046 1 1
0.8135415369586 0.812677506053233 1 1
0.763434885398034 0.762698529904923 1 1
0.80032484633933 0.799528640175454 1 1
0.794719227142111 0.793922396592211 1 1
0.82768130391204 0.826852547128424 1 1
0.798702711003128 0.797935966922395 1 1
0.81734529413392 0.816524202220967 1 1
0.80393689250769 0.803154468471992 1 1
0.80538612458999 0.804658083258959 1 1
0.780069536885954 0.779346539720132 1 1
0.817973524146074 0.81708193062673 1 1
0.837442559058778 0.836556118258432 1 1
0.832022985345113 0.831163965837342 1 1
0.803549557848248 0.802755433545978 1 1
0.824073221560982 0.823127492436129 1 1
0.819171684312533 0.818287162596726 1 1
0.79138059665032 0.79058214761851 1 1
0.804218139951596 0.803443717413038 1 1
0.789430472547001 0.788538979536277 1 1
0.792194544250052 0.791368776428642 1 1
0.80802325139704 0.807170474237204 1 1
0.794910621093096 0.794129269263518 1 1
0.786626942830219 0.785818641399145 1 1
0.828236057049372 0.827453715099525 1 1
0.842904572929762 0.842101473569443 1 1
0.765485295753999 0.764687685365272 1 1
0.802843291148119 0.802031989718742 1 1
0.797380816956742 0.796637832434617 1 1
0.81859585173409 0.817756267123308 1 1
0.825833267443738 0.825007991540329 1 1
0.80008993891805 0.799235405130993 1 1
0.762137248194879 0.761422313215699 1 1
0.795677603528855 0.79488175099717 1 1
0.811826014150879 0.811036189857763 1 1
0.847146237155547 0.846301597387152 1 1
0.794625693839475 0.793899555189291 1 1
0.791576220388002 0.790795152873852 1 1
0.750748309582885 0.749962280219218 1 1
0.802639554320699 0.801830347021949 1 1
0.828874983851022 0.827949447808953 1 1
0.830584897416559 0.829662136483967 1 1
0.771240975564894 0.77048982393896 1 1
0.812427420839681 0.811561924190755 1 1
0.806344885138207 0.805471978872466 1 1
0.845681970940027 0.84484710573198 1 1
0.803907704438012 0.803096930135182 1 1
0.772751761758808 0.772059541564196 1 1
0.816546618582984 0.815637510119892 1 1
0.813485082970643 0.812634997551942 1 1
0.793679697486643 0.792879796303477 1 1
0.817706024510847 0.816919782244056 1 1
0.806774806756323 0.80596619935912 1 1
0.82124278347371 0.820332375657309 1 1
0.785381386440199 0.784541607182689 1 1
0.789471807271245 0.788766222430352 1 1
0.786419523929579 0.785661301254884 1 1
0.740765973812227 0.739942555921266 1 1
0.839687974097125 0.838898360962511 1 1
0.758021150316807 0.757229586354856 1 1
0.824713326758116 0.823887060065029 1 1
0.811599586930798 0.810675862018755 1 1
0.802477346243151 0.801737810887524 1 1
0.795691722796152 0.794899209400845 1 1
0.765674208249676 0.764900891929918 1 1
0.813578211189779 0.812824675552214 1 1
0.773724803177372 0.772951977052234 1 1
0.816948374709461 0.816061756199236 1 1
0.815917912348633 0.815054233740692 1 1
0.812869897165229 0.811913296154257 1 1
0.800617815829503 0.799842062350039 1 1
0.827192868800847 0.826391103734234 1 1
0.799301553996868 0.798514738589693 1 1
0.826897567717649 0.82607154439735 1 1
0.813955623388216 0.813161494593799 1 1
0.774958741391209 0.774243638667189 1 1
0.820928532712679 0.82010284015258 1 1
0.79099437612075 0.790233881531994 1 1
0.780639357336786 0.779889722131742 1 1
0.771239161114021 0.770406379112306 1 1
0.829611639131697 0.82868710954527 1 1
0.77048412361185 0.769617726749616 1 1
0.809515880204783 0.808681630283465 1 1
0.843224005883574 0.842445610126969 1 1
0.791947223381547 0.791178670070539 1 1
0.800640511960556 0.799828586194304 1 1
0.79181963354206 0.791105902223313 1 1
0.840347212459575 0.839436523480392 1 1
0.790644167374951 0.789910166627955 1 1
0.795171041040398 0.794427296355682 1 1
0.803613475978897 0.802843043206884 1 1
0.852243584770805 0.851464617407543 0 0
0.795381627677312 0.794622393560394 1 1
0.788363057450562 0.787533145426985 1 1
0.807542401984946 0.806720957517061 1 1
0.814786820259109 0.81395698158996 1 1
0.76488146915387 0.7641909511555 1 1
0.817469543784992 0.816733554669949 1 1
0.777627387693437 0.776771416709694 1 1
0.765819893069036 0.765092983935975 1 1
0.806555586435934 0.805597564522074 1 1
0.814561275848278 0.813687093697134 1 1
0.818418118127904 0.817592538250984 1 1
0.769242263565525 0.768449540445291 1 1
0.852447788784458 0.851625410061146 0 0
0.816335863292383 0.815562022350858 1 1
0.784989225838767 0.784279208968547 1 1
0.774456199892964 0.773669618559672 1 1
0.816414568357593 0.815567187752558 1 1
0.813682120915002 0.812844437377759 1 1
0.79706887509668 0.796251848416137 1 1
0.790037514091613 0.789134225513528 1 1
0.778307772039321 0.777570087858812 1 1
0.817566495389356 0.816731890815128 1 1
0.808728226734148 0.807844875663185 1 1
0.808996043295325 0.808203955069182 1 1
0.822939495137052 0.822075222144133 1 1
0.780571725916233 0.779831225768614 1 1
0.816938375643409 0.816156254050302 1 1
0.822710753258571 0.8218193981803 1 1
0.804689683365642 0.803782260408182 1 1
0.812940128663213 0.812183478502108 1 1
0.816826917321426 0.815947595720846 1 1
0.79728536487292 0.796400018967609 1 1
0.809391466729817 0.808561655234444 1 1
0.791718499285127 0.790931933653043 1 1
0.797282211073904 0.796470211590513 1 1
0.8051336277191 0.804335344274654 1 1
0.773265312801563 0.772439207031342 1 1
0.802040718822764 0.801213643719432 1 1
0.808559346847604 0.807795587324599 1 1
0.793894592216766 0.793156008479242 1 1
0.794858271927591 0.794125368125882 1 1
0.826334667628432 0.8255560254876 1 1
0.791744879689315 0.791037953239184 1 1
0.777678600077798 0.776968134528842 1 1
0.763972483733188 0.763098672437928 1 1
0.805505485993609 0.804640683648294 1 1
0.820991248965987 0.820109891417876 1 1
0.805354647369365 0.804561436485876 1 1
0.80777688908046 0.807019358000712 1 1
0.810412812458102 0.80960418829987 1 1
0.793743340345185 0.792997973046267 1 1
0.785079613710169 0.784247302725128 1 1
0.853752676095478 0.852870397603806 0 0
0.837600842344536 0.836818985295382 1 1
0.793787054036395 0.793001619014128 1 1
0.807470743851791 0.80663946757855 1 1
0.773614240055236 0.772831384081248 1 1
0.757837292331694 0.757069302143414 1 1
0.834027658458014 0.833096149886841 1 1
0.803756962675638 0.802880639185765 1 1
0.797462873067858 0.79666844825292 1 1
0.804748659774506 0.803968035436904 1 1
0.823115381641 0.822291607228151 1 1
0.781524489771988 0.780770661213255 1 1
0.829534476362254 0.828748238559552 1 1
0.803825074321364 0.802957409485818 1 1
0.812112781287238 0.811340989801449 1 1
0.844837175061657 0.843895960176049 1 1
0.815692861831087 0.814918393934123 1 1
0.829955189429484 0.829136068172598 1 1
0.792029149463457 0.791234120457822 1 1
0.810460716369536 0.809648592173586 1 1
0.793692842828583 0.793015111934693 1 1
0.820911454367226 0.820063985149208 1 1
0.831435395580984 0.830676319737595 1 1
0.808676450957974 0.80781806932743 1 1
0.820735499616877 0.819896155177864 1 1
0.79808139680184 0.797298403999148 1 1
0.799974963313311 0.799177085924027 1 1
0.793514620700558 0.792710000232412 1 1
0.755752210271659 0.755001256742405 1 1
0.830638708774655 0.829878879640907 1 1
0.823481704092119 0.822560431124439 1 1
0.810623499285058 0.809679909242371 1 1
0.834064224253918 0.833179056625491 1 1
0.775530448265153 0.774750605034834 1 1
0.778348076549893 0.777635057939855 1 1
0.831662058931005 0.830838463070441 1 1
0.786316321703883 0.785507968388553 1 1
0.81697994505825 0.816111652812244 1 1
0.798437737407626 0.797720899965752 1 1
0.787957693202026 0.787169924221177 1 1
0.84123031976152 0.840345621578507 1 1
0.807727036112732 0.806930178233606 1 1
0.814291193904778 0.813475239068473 1 1
0.790907849962818 0.790181321734279 1 1
0.778555977883611 0.777777098441114 1 1
0.763059365308771 0.762228365694573 1 1
0.798620738895542 0.797806686327153 1 1
0.784043126065779 0.783212174406803 1 1
0.818784791786062 0.817950925731865 1 1
0.765647134005313 0.764875895966787 1 1
0.807533059584211 0.806739232865081 1 1
0.821151678313539 0.820308176248109 1 1
0.766453312596221 0.765659104349006 1 1
0.808489245859511 0.807615871988277 1 1
0.814410680155305 0.813586963376141 1 1
0.817591431216647 0.816765226968928 1 1
0.797486054777031 0.796701273303462 1 1
0.757779907488611 0.757026821863542 1 1
0.759738774610764 0.758915118007509 1 1
0.787959589041819 0.787086162503982 1 1
0.783717196348073 0.782857716405024 1 1
0.832116082174698 0.831316763625044 1 1
0.78288474388814 0.782108695971378 1 1
0.771274857091919 0.770535948343661 1 1
0.821282910177656 0.820499218350309 1 1
0.832025153973962 0.831214150106387 1 1
0.800289130188246 0.799404975197035 1 1
0.820761611415332 0.82007363040968 1 1
0.754574611376647 0.753835971106119 1 1
0.854008981318718 0.853138711228316 1 1
0.789548261354566 0.788761689183393 1 1
0.759667934973252 0.758820208081863 1 1
0.76210108325468 0.761337404666602 1 1
0.818184332140938 0.817406672591507 1 1
0.841105123893972 0.840299900115538 1 1
0.783134600979726 0.782310914571802 1 1
0.82336858212841 0.82243453429543 1 1
0.797594846857355 0.796812090464825 1 1
0.823269094983022 0.822375069672842 1 1
0.83264585950011 0.831867553312683 1 1
0.766200632966634 0.765489527951114 1 1
0.807492108012429 0.806619413221945 1 1
0.78379877950201 0.782956117457474 1 1
0.780109877986566 0.779337949500757 1 1
0.817298370584255 0.816411328245104 1 1
0.778518403511792 0.777718198147162 1 1
0.764558574697889 0.763810318288966 1 1
0.791725172463255 0.790958432754974 1 1
0.821656723145485 0.820804604165938 1 1
0.826137810621565 0.825295688454934 1 1
0.801349270559547 0.800630633364857 1 1
0.779632342408902 0.778900386853875 1 1
0.823972103971831 0.82319030033503 1 1
0.832734666223487 0.831882495322894 1 1
0.787660685645033 0.786961821828001 1 1
0.80320510493891 0.802345992172879 1 1
0.782631097665978 0.781745927975437 1 1
0.827357337931722 0.826530103113746 1 1
0.790928289040161 0.790220037451446 1 1
0.807931215486595 0.80704529793158 1 1
0.822538055647921 0.821691966142953 1 1
0.77173691773098 0.77097566558125 1 1
0.830911527881268 0.83018645203074 1 1
0.772377878080176 0.771586641190417 1 1
0.776452356344587 0.775648794818511 1 1
0.79110460099568 0.7902218484053 1 1
0.787597789091072 0.786888688862974 1 1
0.785217196706358 0.784514025756855 1 1
0.829005841875291 0.828081196153023 1 1
0.792962573208208 0.792205148482378 1 1
0.782422423851817 0.781641255510673 1 1
0.802491166884774 0.801672401564236 1 1
0.80313198345525 0.802342156005561 1 1
0.825856864191472 0.825069020758083 1 1
0.748538286917602 0.747767078486057 0 0
0.789605230313789 0.788743284803663 1 1
0.792628905081316 0.791741475040808 1 1
0.842768764820214 0.841935254896832 1 1
0.817821220647125 0.816942454023413 1 1
0.829701947288102 0.828808480148929 1 1
0.814324502770498 0.813508216246914 1 1
0.815703412040379 0.814891297924053 1 1
0.808206907868505 0.807429592304507 1 1
0.804982093177252 0.804153199607493 1 1
0.799116709997359 0.798342829307537 1 1
0.780516608272137 0.779661372095362 1 1
0.823783915451644 0.822904991949319 1 1
0.770469630838986 0.769680216032367 1 1
0.840918092761721 0.840014994142426 1 1
0.790144689373062 0.789358344008525 1 1
0.852577306566995 0.851697191271515 0 0
0.806217499478395 0.805406032751941 1 1
0.776038018603034 0.775233393254741 1 1
0.821733003182028 0.820880334179978 1 1
0.83893553273814 0.838046174874068 1 1
0.801520668795759 0.800606441121028 1 1
0.811516930206234 0.810655861217941 1 1
0.820815675686072 0.820040464888793 1 1
0.803567082815073 0.802756478151922 1 1
0.845293089925785 0.844459643940682 1 1
0.846391530496924 0.845467183365946 1 1
0.781985119114997 0.78128403873091 1 1
0.814810217095361 0.814063899995417 1 1
0.76177240125644 0.761029989122078 1 1
0.804191209635271 0.803369982908937 1 1
0.772747952797482 0.772033326417109 1 1
0.783154477867758 0.782322577771857 1 1
0.754794472618867 0.754120406380456 1 1
0.826689144036872 0.825838864986615 1 1
0.834156880287414 0.833323151493905 1 1
0.800617355990492 0.799833849491948 1 1
0.757689185952668 0.756801319229416 1 1
0.827196467257244 0.826405514859362 1 1
0.813138537222658 0.812260746665759 1 1
0.838392806827523 0.837584701833961 1 1
0.797084613701564 0.796320962353554 1 1
0.783336500402398 0.782587146801357 1 1
0.813261682113356 0.812513206153671 1 1
0.746945594854606 0.746062023268556 1 1
0.811691222029061 0.810865808673486 1 1
0.796188926543661 0.795434809558243 1 1
0.809874461763162 0.809021741107445 1 1
0.763401250181357 0.762625987369916 1 1
0.830638026525286 0.829777266304441 1 1
0.798423929944101 0.797604591685958 1 1
0.783329328115117 0.782504136401848 1 1
0.812116849800441 0.811256171585786 1 1
0.806789697751786 0.805978045176819 1 1
0.792237029234794 0.791453210989445 1 1
0.791871990135357 0.791066792706356 1 1
0.834640254758444 0.833772426406791 1 1
0.771226034322095 0.770323752682831 1 1
0.791638800763992 0.790816493674298 1 1
0.836248779018531 0.835428368350392 1 1
0.792767677070139 0.791959260106711 1 1
0.805759006409908 0.804955994976878 1 1
0.785970787331319 0.785178170466628 1 1
0.824683924474569 0.823876182176871 1 1
0.827761351222019 0.826986201655042 1 1
0.781750923882897 0.780899878927727 1 1
0.809684837342901 0.808884191901378 1 1
0.815624239150808 0.814744524982326 1 1
0.799106378780748 0.798282794309326 1 1
0.829254477316408 0.828435710490383 1 1
0.809415853939071 0.808610350952649 1 1
0.763365106596371 0.762573413843473 1 1
0.76259917933624 0.76179356458195 1 1
0.81367559702138 0.812816412326865 1 1
0.782971796191128 0.782126457872867 1 1
0.81139098684671 0.810619039881104 1 1
0.799487023661805 0.798668225058049 1 1
0.792200461195322 0.791375292820758 1 1
0.84507758448243 0.844237030700291 1 1
0.811099881550974 0.81030441185022 1 1
0.815444353238919 0.814482456476557 1 1
0.813691176129358 0.81286699831689 1 1
0.842351030540203 0.841519236758236 1 1
0.750193821623575 0.749518055764338 0 0
0.789359320155159 0.788565200955848 1 1
0.816493540216819 0.815702931286932 1 1
0.785791265862778 0.784936683050747 1 1
0.804219867842682 0.803358195412791 1 1
0.751895797854561 0.751146342593635 1 1
0.794268667259116 0.793388025649899 1 1
0.820965445564859 0.820120351007615 1 1
0.799581452578812 0.79878635175897 1 1
0.827397189900628 0.826592557621255 1 1
0.786983937572088 0.786165677996908 1 1
0.82453703915786 0.823731547181102 1 1
0.797014293070736 0.796255708551616 1 1
0.805416842869701 0.804601058718272 1 1
0.841658193481379 0.840829992906519 1 1
0.799949356995029 0.799111508362711 1 1
0.77333441562224 0.772541770757021 1 1
0.768423998128834 0.767603472243805 1 1
0.830244670057823 0.829486668127597 1 1
0.782104367706592 0.781338904012111 1 1
0.788722606287932 0.787871808491308 1 1
0.799447034798131 0.798704499308628 1 1
0.770334178972725 0.76957248066258 1 1
0.814670231399618 0.813806695815437 1 1
0.833104682377429 0.832239382053885 1 1
0.826362062547871 0.825351306024133 1 1
0.781810294798922 0.780966222492353 1 1
0.820379720882467 0.819560128426565 1 1
0.777904845164403 0.777152562105035 1 1
0.787093764205306 0.786379349350132 1 1
0.806201542341357 0.80540369478864 1 1
0.797695183158142 0.796856394266808 1 1
0.814090989359469 0.813256003344134 1 1
0.827567870042783 0.826780898379711 1 1
0.806907643557244 0.80615304837147 1 1
0.8075143166739 0.806754048237727 1 1
0.810226859726482 0.809446585539788 1 1
0.785107428229458 0.78429629010139 1 1
0.781699983314541 0.780875270634423 1 1
0.771629387927119 0.770879429755605 1 1
0.796796384094662 0.79603243785228 1 1
0.807557377032456 0.806812549018693 1 1
0.799425390167721 0.798611069591919 1 1
0.835252821048548 0.834426480303469 1 1
0.801449727200986 0.8006025908719 1 1
0.83664539994921 0.835909870225199 1 1
0.832081449889935 0.83125929274001 1 1
0.798978739826545 0.798162386345215 1 1
0.748585658212428 0.747812577288463 0 0
0.777367749688945 0.776562250022943 1 1
0.822643955799152 0.821743845679618 1 1
0.787854378573508 0.787093004495583 1 1
0.822386340546634 0.8215714531398 1 1
0.782867077285987 0.78200109647344 1 1
0.794603857652706 0.793760045654623 1 1
0.780240116317227 0.779507237684897 1 1
0.790999651576567 0.790190106731103 1 1
0.811952298909771 0.811102738807192 1 1
0.819922940766981 0.819010665969301 1 1
0.826112520744578 0.825180357019024 1 1
0.795481065320656 0.794620199011976 1 1
0.804698682519643 0.803886780775574 1 1
0.821487714764768 0.82066102902891 1 1
0.817602382888984 0.816793514042871 1 1
0.825246744925221 0.82445440939812 1 1
0.809627626874992 0.808862734341561 1 1
0.810936925243916 0.810176972596797 1 1
0.793212851445407 0.792434310736809 1 1
0.804252084404188 0.803475246407273 1 1
0.788725098812488 0.78799236537642 1 1
0.782449613085916 0.781613760472839 1 1
0.798303929998586 0.79745481252463 1 1
0.827233780002012 0.826368741079167 1 1
0.814150790596492 0.813383662853091 1 1
0.790168084537966 0.789438141798558 1 1
0.805833917547441 0.805064343430245 1 1
0.775945424499764 0.775085416022557 1 1
0.808521539731176 0.807758676864744 1 1
0.789377565982011 0.788601259711098 1 1
0.793401334211309 0.792574742568981 1 1
0.767241815677436 0.76651475985426 1 1
0.83718619367258 0.836353291475029 1 1
0.799886541260769 0.79909373375483 1 1
0.789742878508402 0.788950755140346 1 1
0.820577439688785 0.819777965678696 1 1
0.808262253606806 0.807448236364966 1 1
0.787408800895263 0.786579070772748 1 1
0.786241255563004 0.785434683170367 1 1
0.816917041970886 0.816147109028146 1 1
0.81811899691825 0.817350047240468 1 1
0.851731291759334 0.850858571081743 0 0
0.80085103623362 0.800092284232661 1 1
0.809136593565146 0.808384508186425 1 1
0.806623007485957 0.805874793578349 1 1
0.772477095173606 0.771692246107408 1 1
0.831113456637994 0.830287302616757 1 1
0.800529645293389 0.799706882935732 1 1
0.779103063761259 0.778398746342103 1 1
0.790727049361371 0.7899005520224 1 1
0.756767908532781 0.755941933915058 1 1
0.824685894254523 0.823893708156138 1 1
0.801151056783192 0.800387757505388 1 1
0.825164464075533 0.824290596875812 1 1
0.789730106307312 0.78899694600859 1 1
0.809324430054471 0.808556228930504 1 1
0.786375019077766 0.785586199526507 1 1
0.812317184226831 0.811486806498702 1 1
0.788132011735862 0.787368641881343 1 1
0.790011843300556 0.789182167650314 1 1
0.806896680988848 0.806072896803126 1 1
0.792795030729308 0.792062724431871 1 1
0.766767087135105 0.765947473300678 1 1
0.798919423616709 0.798125058165097 1 1
0.749782117634071 0.748974658419162 0 0
0.819463351607238 0.818602016319683 1 1
0.84352650425106 0.842653196407623 1 1
0.827518069583631 0.826570728227219 1 1
0.791520814285623 0.790610516274346 1 1
0.809128684728533 0.808336215355629 1 1
0.831239359958578 0.830320087519385 1 1
0.789880525514625 0.789001025374589 1 1
0.797283996700406 0.796484738547983 1 1
0.806255641080833 0.805437425995595 1 1
0.781655359737514 0.78092856212742 1 1
0.830712756057097 0.829869284863455 1 1
0.793236587639981 0.792439718351469 1 1
0.799336156091461 0.798464531604522 1 1
0.792583647519478 0.791800073291697 1 1
0.861005730615393 0.860001153546704 1 1
0.823013241510286 0.822192581180062 1 1
0.777033202914239 0.776263467033506 1 1
0.799402515636974 0.79857767623428 1 1
0.783899656058867 0.783028640574989 1 1
0.811956909855962 0.811168403744557 1 1
0.824180060952934 0.823234254170142 1 1
0.816520561034194 0.81574459679779 1 1
0.774321931434821 0.773543461259786 1 1
0.787295844594286 0.78645124284379 1 1
0.760276208939971 0.759436899412985 1 1
0.773321804645718 0.772524827555752 1 1
0.854141048711235 0.853337081102181 0 0
0.823417472946334 0.822651436505949 1 1
0.806411931555813 0.805559447547778 1 1
0.819531461870571 0.818748313174019 1 1
0.803637427941055 0.802881750140722 1 1
0.809120175584884 0.808287473501884 1 1
0.760318638705729 0.759541944501126 1 1
0.827949263755806 0.827075819891526 1 1
0.783176005173124 0.782269613780263 1 1
0.816065781749892 0.815220095811603 1 1
0.782829526742725 0.782063978596851 1 1
0.827839212908246 0.826983268788546 1 1
0.836987397651366 0.836014894542288 1 1
0.748787181195079 0.747997024264469 1 1
0.76616838808162 0.765376113794474 1 1
0.754995560241123 0.754235446724545 1 1
0.796322512612161 0.795544164977899 1 1
0.787892675779791 0.787175630198986 1 1
0.790015895030699 0.789260697987508 1 1
0.7708283556791 0.769962628825032 1 1
0.750924016920312 0.750230075055212 1 1
0.819942406993637 0.819110007369789 1 1
0.784669634547437 0.783921582328057 1 1
0.817096245223378 0.816252713721271 1 1
0.777389916228217 0.776690460484583 1 1
0.804121836795693 0.80334730312369 1 1
0.811357702326829 0.810578258439002 1 1
0.846357797065645 0.845513356679107 1 1
0.803952953581129 0.803137142567901 1 1
0.849867526481431 0.849040363422118 1 1
0.791027409747516 0.790231629500028 1 1
0.810680449851407 0.809883394935057 1 1
0.775412259077779 0.774579216707536 1 1
0.776087646139332 0.775207195741007 1 1
0.798597642058716 0.797829663371486 1 1
0.805926468716621 0.805057428422303 1 1
0.772058678665825 0.771291715685823 1 1
0.852684591881705 0.851829380268224 0 0
0.838439707575392 0.837490477159602 1 1
0.791549583383799 0.790785680998795 1 1
0.814503754005665 0.813612451050401 1 1
0.762107897168344 0.761339789027058 1 1
0.76153225802327 0.760658913902364 1 1
0.815386492869113 0.814527475027078 1 1
0.816342950013124 0.815564722016027 1 1
0.792124562965854 0.791324666484253 1 1
0.814672823788337 0.813811633819829 1 1
0.809138047802128 0.808343596628852 1 1
0.791988018273386 0.791177814399898 1 1
0.775863272242361 0.775098750698146 1 1
0.850691780464835 0.849827434501836 1 1
0.789738628759618 0.788989479583131 1 1
0.803063940569534 0.802301807594477 1 1
0.820232419163261 0.819394404325915 1 1
0.74190688573561 0.741165686399087 0 0
0.778771358452257 0.77796678501592 1 1
0.768768883265157 0.767929917160874 1 1
0.776424579398381 0.775651672243099 1 1
0.820919962813031 0.820071133114627 1 1
0.779336388036363 0.778571011162104 1 1
0.845346225690461 0.844412799116331 1 1
0.782059299702557 0.781163196229918 1 1
0.798120506284114 0.797337193815622 1 1
0.775185384859839 0.774401234500919 1 1
0.817336778505554 0.816539938995497 1 1
0.784674229031712 0.783937207377778 1 1
0.760244774284888 0.759498008300929 1 1
0.786552308754323 0.785738439616646 1 1
0.805847656150731 0.804974188986198 1 1
0.779245659013633 0.778493065692684 1 1
0.782788872242502 0.781954968625244 1 1
0.755150594999031 0.754424549721196 1 1
0.777855119838633 0.777103857840083 1 1
0.840333064419094 0.839518462073559 1 1
0.814099596061719 0.813364729587251 1 1
0.796425419234481 0.795598815359293 1 1
0.754958319703658 0.754311845315418 0 0
0.808825246364626 0.807951018924323 1 1
0.797251344753401 0.796453351184134 1 1
0.774249831150618 0.773475232137895 1 1
0.841663959584116 0.840850188872302 1 1
0.775204367560694 0.774300450713853 1 1
0.815044668080987 0.814235502502985 1 1
0.780171996424702 0.77936577652461 1 1
0.787506824431532 0.786760206628182 1 1
0.827760388658471 0.826895576149147 1 1
0.796000987115886 0.795177149533275 1 1
0.759639264432774 0.758899562407536 1 1
0.760976740445983 0.760182953931022 1 1
0.804819170796066 0.804014356117309 1 1
0.808623626224051 0.807845489680036 1 1
0.816378301577996 0.815574537695949 1 1
0.822878378431956 0.82199258352365 1 1
0.788403780677008 0.787582964889191 1 1
0.854064679128479 0.85315988800423 0 0
0.7564109612054 0.755647642657129 1 1
0.840328736300098 0.83946989621126 1 1
0.776043672795344 0.775264686120944 1 1
0.747263896972203 0.746477940519506 0 0
0.814178932923268 0.813410421661035 1 1
0.764064196971744 0.763253800901795 1 1
0.766683933237449 0.765884942589697 1 1
0.791006861994386 0.79022419013416 1 1
0.815463059113358 0.814599489951923 1 1
0.823093013460346 0.822315347655566 1 1
0.79453755476336 0.793640472513542 1 1
0.789652569584029 0.788759711992787 1 1
0.768537286683864 0.767740979828776 1 1
0.796725363704125 0.795838206213018 1 1
0.818439567339105 0.81757888844522 1 1
0.803128544243659 0.802373489999802 1 1
0.818780013724188 0.817966393967887 1 1
0.797016421462413 0.796168948492554 1 1
0.793846587185129 0.793070511640986 1 1
0.788184533455717 0.787459394450144 1 1
0.784598322713117 0.783780865874746 1 1
0.82549630099586 0.824602557136659 1 1
0.800212575610435 0.799425881879664 1 1
0.812024892632072 0.811253433301389 1 1
0.778276782562029 0.77747316186675 1 1
0.782370416228873 0.781675902911156 1 1
0.812457899280602 0.811650397221882 1 1
0.802670355392239 0.801814659248949 1 1
0.815172081074674 0.814348879309752 1 1
0.806677968106886 0.805886099475895 1 1
0.799663585710354 0.798900286487467 1 1
0.801057760527597 0.800275898645188 1 1
0.807184552312156 0.80623451647485 1 1
0.830554108476729 0.829585364470737 1 1
0.837488576236648 0.836687613920012 1 1
0.729039210761104 0.728362907122322 0 0
0.822160765765227 0.821271945262101 1 1
0.796641698927821 0.795866837492771 1 1
0.802846701079987 0.801903328148312 1 1
0.789837958776277 0.789043226979743 1 1
0.782011777171632 0.781261300469809 1 1
0.818299632143546 0.817439313585789 1 1
0.808755702718287 0.807951519620669 1 1
0.824161062716806 0.823244118359571 1 1
0.820529873144617 0.819707932020588 1 1
0.797027762541636 0.796082043465234 1 1
0.797346775689883 0.796556733736312 1 1
0.795460614628759 0.794625402580077 1 1
0.824255600688078 0.823481683032137 1 1
0.783966060616746 0.78323683219224 1 1
0.777707505105269 0.776907920042684 1 1
0.806722761018151 0.805937688171898 1 1
0.80638164551662 0.805604655081716 1 1
0.788764328123959 0.787971251298595 1 1
0.79634855852844 0.795440223863409 1 1
0.786713482254535 0.785911824052009 1 1
0.801754455753695 0.80090158580033 1 1
0.830473867157795 0.829659174383837 1 1
0.821816230648464 0.820979471460589 1 1
0.781399566894071 0.780632651940086 1 1
0.770121346582474 0.769322957532329 1 1
0.810448588865033 0.809684140561796 1 1
0.810890731512697 0.810067902372279 1 1
0.793883399472275 0.79312459710407 1 1
0.769840585111182 0.769144197121602 1 1
0.786740825134535 0.785954661347947 1 1
0.828183235009103 0.827326257448667 1 1
0.799043257834992 0.798234728530966 1 1
0.80348671116895 0.80262735874854 1 1
0.779583002170536 0.778779038470804 1 1
0.796728479414388 0.795930293019416 1 1
0.796537965871709 0.795711362617605 1 1
0.8042395727507 0.803440204275643 1 1
0.830098260212007 0.829227677228238 1 1
0.84993586109891 0.849059206037039 0 0
0.788774221495853 0.788004610208899 1 1
0.821306459941311 0.820409327411181 1 1
0.751604563721534 0.750829580702517 0 0
0.792936739833895 0.792169245166404 1 1
0.806450244370739 0.805659600032943 1 1
0.806323235916808 0.805513886832618 1 1
0.788273402123013 0.787518991411052 1 1
0.768179181777624 0.767418554192053 1 1
0.74461427324305 0.743908203873816 0 0
0.774645226056672 0.773864756204751 1 1
0.783874294301759 0.783097962595271 1 1
0.750507886251949 0.749709397371521 1 0
0.78007548560076 0.779269337761885 1 1
0.801594601696103 0.800812885882686 1 1
0.801574330703187 0.800755509029702 1 1
0.821699821909645 0.820932248357698 1 1
0.782664338066809 0.781914043054579 1 1
0.78720078271333 0.786335071816121 1 1
0.772756687652347 0.771997446531248 1 1
0.785397179215108 0.784650092509363 1 1
0.814688349493538 0.813859131433769 1 1
0.813174878402962 0.812352702156091 1 1
0.799025395805715 0.798232948329063 1 1
0.768676169594936 0.767825458059119 1 1
0.7943297843396 0.79349565748539 1 1
0.803991933174439 0.803187747603781 1 1
0.81067250442767 0.809910403605873 1 1
0.809567479753924 0.808824035900019 1 1
0.788509066934622 0.787721442642515 1 1
0.778197565602238 0.777329884168381 1 1
0.783512206825748 0.782650576730773 1 1
0.802270897209415 0.801436074137759 1 1
0.814856094076744 0.814046671352296 1 1
0.760502439497961 0.759744533002455 1 1
0.802277110659769 0.801514356240943 1 1
0.779729336602983 0.778919665263365 1 1
0.793964112566245 0.793077169023718 1 1
0.781019666748701 0.780285943329298 1 1
0.780185145570776 0.779355627401103 1 1
0.829017913659568 0.828209959020676 1 1
0.745525145398562 0.744834469422093 0 0
0.811867251123638 0.811020758732589 1 1
0.82940186727525 0.828622661431762 1 1
0.809384993013888 0.80857805495803 1 1
0.774358304137978 0.773553975159383 1 1
0.7980864701023 0.797282578216523 1 1
0.804700901485111 0.803939211510608 1 1
0.835317672950011 0.834469843693068 1 1
0.788336995786728 0.78753550091205 1 1
0.750124348963436 0.74941192380569 0 0
0.789152362365147 0.788207213650861 1 1
0.774887819804335 0.774050783548398 1 1
0.774862487632229 0.774133868255704 1 1
0.802138304834857 0.801297305103081 1 1
0.789564123643421 0.788774605881252 1 1
0.81361969176559 0.8128022474737 1 1
0.782609396201975 0.781849046112808 1 1
0.734979022256736 0.734206164791767 0 0
0.775087361194503 0.774274518892113 1 1
0.747253684156625 0.74649597457473 1 1
0.80763571672294 0.806850735961312 1 1
0.796410987928023 0.795628288252547 1 1
0.811841463179997 0.81097965780437 1 1
0.786461175338709 0.785681775920976 1 1
0.777948222378674 0.777229365083555 1 1
0.804578662884629 0.80378001537197 1 1
0.760230723109026 0.759401038786242 1 1
0.82643873336212 0.825531925440205 1 1
0.831505701385576 0.830644037545534 1 1
0.808413511940295 0.807622665421515 1 1
0.809914763508599 0.80908464047498 1 1
0.753104325129426 0.752419037432097 1 1
0.807832011314256 0.807013786537792 1 1
0.818601084738009 0.817695973923741 1 1
0.815078715236572 0.814271809510986 1 1
0.812403878736409 0.811610585418897 1 1
0.796348696979227 0.795591551122386 1 1
0.836109844299035 0.835259677603475 1 1
0.848310647427123 0.847484772570903 1 1
0.80222064355407 0.801386378769032 1 1
0.804868172389923 0.803955886185268 1 1
0.81270409445293 0.811965216679716 1 1
0.807157148377095 0.806323542921743 1 1
0.800818875432697 0.800012807969092 1 1
0.808984379685417 0.808105619016161 1 1
0.784842030124545 0.784049122229343 1 1
0.818186148357707 0.817379992277265 1 1
0.776369081995052 0.775639026701262 1 1
0.797683706811121 0.796865342411732 1 1
0.804077017621854 0.803259204936827 1 1
0.735295781013011 0.734600178617654 0 0
0.833842089808148 0.833078979034528 1 1
0.809192912113428 0.808387455261062 1 1
0.819655892200063 0.818795518324129 1 1
0.829708085392431 0.82884663799356 1 1
0.76253595606384 0.761817756944025 1 1
0.775230697553075 0.774544706721134 1 1
0.777711975124075 0.776903553754189 1 1
0.801623535948452 0.800835620615492 1 1
0.801746034481116 0.800899537442997 1 1
0.784250351890065 0.783526039840732 1 1
0.761489968354554 0.760731248584172 1 1
0.816058186305446 0.815148675648047 1 1
0.753575125441513 0.752779563335615 1 1
0.818045517358646 0.817195637612256 1 1
0.796951551713694 0.796212094940387 1 1
0.749479973884403 0.748817199386943 0 0
0.808923795889028 0.808148587488588 1 1
0.808745156460695 0.807946795290265 1 1
0.780600715121664 0.77977582899073 1 1
0.795570461645801 0.79469254302945 1 1
0.781929009053979 0.781196931331418 1 1
0.83778922628513 0.836965653345085 1 1
0.789176628935659 0.788334405319644 1 1
0.81779098531866 0.81694211019304 1 1
0.785941156842071 0.785171351173071 1 1
0.792980499785473 0.792103927745772 1 1
0.781254767155009 0.780473715701266 1 1
0.797016652416241 0.796125190266564 1 1
0.811047130210422 0.810188580033838 1 1
0.815199994155226 0.814427301569351 1 1
0.857875753770079 0.857031493641855 0 0
0.831276445143594 0.830449678683352 1 1
0.782843832791678 0.7819986117534 1 1
0.796953091647219 0.796122982948846 1 1
0.790731879575973 0.789954221432236 1 1
0.776181171434342 0.775398015672998 1 1
0.793549563814923 0.792727567364758 1 1
0.805465966721922 0.804696330844319 1 1
0.806877871079312 0.806039156518963 1 1
0.794827316619763 0.794057915372766 1 1
0.789062738403111 0.788328660866766 1 1
0.770366054354773 0.769601121248852 1 1
0.782118370366382 0.781431424411751 1 1
0.776155667125665 0.775438187666235 1 1
0.773832198991876 0.773074080391772 1 1
0.79822914967363 0.797429864065567 1 1
0.791529296864346 0.790738161002891 1 1
0.810399082787243 0.80965539152223 1 1
0.810358212358714 0.809549296365892 1 1
0.792061932763008 0.791294768103588 1 1
0.804332740077203 0.803557711317577 1 1
0.749822935562176 0.749077126441018 0 0
0.789687860783223 0.78897342721059 1 1
0.7923432251715 0.79152913058659 1 1
0.792898181835599 0.792047493998045 1 1
0.809548467807538 0.808672210825375 1 1
0.80851925976625 0.807745618362414 1 1
0.791316653794696 0.790588266883111 1 1
0.800693456020815 0.799914127763347 1 1
0.774411485203587 0.773641160474775 1 1
0.754254585091333 0.753420171369233 1 1
0.815982915129604 0.815159598130507 1 1
0.831344933241251 0.830432465647088 1 1
0.785944379569544 0.785222167853551 1 1
0.769787549648513 0.769074903388224 1 1
0.784767334114852 0.783910793902444 1 1
0.79420380110008 0.793393726975993 1 1
0.775173517007847 0.774383176419105 1 1
0.771631679248964 0.770833805835479 1 1
0.792684558602717 0.791913803063653 1 1
0.8452622623555 0.844369023939124 1 1
0.78053886554078 0.779796340081855 1 1
0.778405924035078 0.777636714582136 1 1
0.798232188909614 0.797352661709062 1 1
0.802275360879235 0.801456835738867 1 1
0.753053131833413 0.752340579494677 0 0
0.807097359927184 0.806339840911251 1 1
0.804417694626656 0.803604110808962 1 1
0.79270832717636 0.791840567881654 1 1
0.778507215444296 0.777707368327288 1 1
0.728218095491551 0.727480641523213 0 0
0.767707764569176 0.766966978484476 1 1
0.78909435993208 0.788269673129137 1 1
0.755747399244568 0.754982585132698 1 1
0.76987265029968 0.769076363428188 1 1
0.801792595376098 0.80097783252729 1 1
0.800558199090179 0.799746190647577 1 1
0.784698465470704 0.783936456980615 1 1
0.805572267742713 0.804803523246096 1 1
0.809436480067882 0.808630249327776 1 1
0.769622482107943 0.768841341737934 1 1
0.792116706948908 0.791384213967884 1 1
0.784055207414961 0.783313523017018 1 1
0.757231065717471 0.756430803570775 1 1
0.82163065989371 0.82084891099204 1 1
0.806656874044224 0.805801185360522 1 1
0.852189119569045 0.851339673160156 0 0
0.792781515210123 0.791904099774046 1 1
0.822005610444707 0.821157964275275 1 1
0.777741221187639 0.776946373238076 1 1
0.855994717912141 0.855170878638056 0 0
0.782746129229917 0.781912591521544 1 1
0.785366532834402 0.784603845873746 1 1
0.80530945395386 0.804566495585646 1 1
0.821657200452164 0.820806109665669 1 1
0.78438545426322 0.783608226937094 1 1
0.744209455601109 0.743436698741852 0 0
0.809220055631661 0.808283409227204 1 1
0.828099788777413 0.827250965638777 1 1
0.761342305931399 0.760596396024424 1 1
0.818574360729027 0.817713547394408 1 1
0.781166560183504 0.78035970472893 1 1
0.805346245941407 0.804500313598463 1 1
0.823896749766309 0.823013923204252 1 1
0.81419635669961 0.813390322191758 1 1
0.813395119722963 0.812627568551315 1 1
0.799894533214393 0.79905487231559 1 1
0.806228358772341 0.805414801892758 1 1
0.751747783756325 0.750977161278172 0 0
0.799739697233411 0.798879908752138 1 1
0.778467296470339 0.777683041292593 1 1
0.808495924151987 0.807746958426831 1 1
0.776105539582628 0.775363859312568 1 1
0.810919317516705 0.81014506727392 1 1
0.812760970621367 0.811890353438962 1 1
0.803192195746886 0.802405779369607 1 1
0.780235623060401 0.779480655833571 1 1
0.774473387783948 0.773692024961772 1 1
0.767871381046229 0.767146884009565 1 1
0.827304561200847 0.826477911084558 1 1
0.758763318735295 0.758014944135687 1 1
0.790950181887532 0.79004453744589 1 1
0.803111860784881 0.802174351194366 1 1
0.838246403959711 0.837361521091296 1 1
0.794991277572658 0.794181077979008 1 1
0.789836815287766 0.789067298580613 1 1
0.813760329790796 0.812920558728605 1 1
0.807096522284102 0.806284577782542 1 1
0.830272605931454 0.829469677504213 1 1
0.77161687447528 0.770909094332278 1 1
0.810150490896325 0.809301169964727 1 1
0.77506737305674 0.774225552092514 1 1
0.798477083404264 0.797697584902442 1 1
0.78694464415632 0.786200189122965 1 1
0.744846110003275 0.744089798794834 1 1
0.811725091997518 0.810950003751581 1 1
0.761538582406813 0.760770894762135 1 1
0.758613962206645 0.757785435876384 1 1
0.777609018950986 0.776846313553502 1 1
0.827274121422761 0.826281884820577 1 1
0.844905609528186 0.84415969766205 1 1
0.773205958921507 0.772454742398915 1 1
0.835567398955195 0.834807398466203 1 1
0.835095762548145 0.834175523052681 1 1
0.77549759795658 0.774746432084223 1 1
0.791330970256891 0.790560700401316 1 1
0.78704163781489 0.786173420938322 1 1
0.796727621739836 0.795951783760636 1 1
0.810046025887683 0.809182091740023 1 1
0.800626661618448 0.799762722251457 1 1
0.804761806707515 0.803967278730112 1 1
0.785049996869002 0.784198006726513 1 1
0.828747676731348 0.82784864873494 1 1
0.793324993094039 0.792486977845852 1 1
0.791247415751964 0.790417824141671 1 1
0.858457375698817 0.857598025026661 0 0
0.799556799603171 0.798778468880695 1 1
0.841496745892192 0.840630543628966 1 1
0.82701337903588 0.826166965492502 1 1
0.821273469095854 0.820468051306384 1 1
0.824403098729281 0.823575876947401 1 1
0.82522792474373 0.824282809529084 1 1
0.775986081818927 0.7752795910336 1 1
0.816131018118669 0.81528845636407 1 1
0.830572141115089 0.829738906371876 1 1
0.78843858772132 0.787724093867155 1 1
0.790040851796022 0.789271019991718 1 1
0.790084087849976 0.789315738584324 1 1
0.792658774419369 0.791933967572063 1 1
0.761683371915493 0.760871458551354 1 1
0.845607721323228 0.844715596405921 1 1
0.774063110261665 0.773299222762086 1 1
0.793870519010221 0.793042771806731 1 1
0.796926645438326 0.796182230115405 1 1
0.766169672759137 0.765432761101224 1 1
0.795906504548295 0.79515421015636 1 1
0.824606550290684 0.823673083666835 1 1
0.790253868023005 0.789506736873749 1 1
0.796379426270163 0.795617364381783 1 1
0.84346246906389 0.842613158613214 1 1
0.814941526646945 0.814197436087208 1 1
0.807498516180605 0.806709088143127 1 1
0.790757628463464 0.789944768443336 1 1
0.810599154772811 0.809836040120568 1 1
0.814183374297016 0.813261955296194 1 1
0.788456102638082 0.787551511161292 1 1
0.82446571151062 0.82363999042737 1 1
0.791121124351036 0.790321417940445 1 1
0.803414182745768 0.802592401005326 1 1
0.789235778314508 0.788441967790449 1 1
0.798277699354311 0.797516477696088 1 1
0.788122804016949 0.787317022616962 1 1
0.744602353581606 0.743873874299669 0 0
0.796298609642798 0.795536006066389 1 1
0.824865641708599 0.824009597672152 1 1
0.817593840227645 0.816771604269984 1 1
0.784690174514024 0.783908572016571 1 1
0.76617095579571 0.765343064902066 1 1
0.816168281964823 0.815355957093731 1 1
0.795237368239376 0.794444544061305 1 1
0.831728323724553 0.830819138363558 1 1
0.79632361553643 0.795494753432733 1 1
0.799721996935672 0.798864741744868 1 1
0.786673416634879 0.785961582750974 1 1
0.859895703044125 0.859031390194684 0 0
0.787417688025661 0.786646731960961 1 1
0.800730440740093 0.79990165249609 1 1
0.810375679883107 0.809516537674358 1 1
0.837833711142873 0.836904447890213 1 1
0.803693534398209 0.80295846383093 1 1
0.771719667132516 0.770972770421013 1 1
0.791904517449007 0.79120046025944 1 1
0.788126967420118 0.787378748666168 1 1
0.840468362499576 0.839624805198239 1 1
0.777117648144642 0.776286308849262 1 1
0.808166412937446 0.807400020533381 1 1
0.783370926681642 0.782598676754204 1 1
0.792862095253023 0.791975201937056 1 1
0.814361238997035 0.813429564224639 1 1
0.769395799993529 0.768700844561065 1 1
0.806917752022058 0.806093027791242 1 1
0.790627356263575 0.789914617657829 1 1
0.809255036150101 0.808453697929151 1 1
0.791522466061045 0.790725410248402 1 1
0.777657119486975 0.776874900728477 1 1
0.806508477652563 0.805756708273648 1 1
0.782111885509168 0.781300888447747 1 1
0.776429400903679 0.775689810997835 1 1
0.798155185423801 0.797361990665618 1 1
0.805605455647932 0.804823017627027 1 1
0.791575919080625 0.790820030689784 1 1
0.779147482485056 0.778475714478274 1 1
0.777740777183312 0.776875824135174 1 1
0.816908761239898 0.816028844482211 1 1
0.774742455822161 0.773969627268427 1 1
0.82214389187589 0.821384688334341 1 1
0.7872885165133 0.786624790329029 1 1
0.764953062521913 0.76408070859136 1 1
0.805947374405523 0.805128591509633 1 1
0.823392212872849 0.822579025652964 1 1
0.797667937977487 0.796797906423006 1 1
0.804526508871336 0.803667725006217 1 1
0.813239980869316 0.812442281172722 1 1
0.760043925281814 0.759288221336829 1 1
0.754299702333516 0.753469610796242 1 1
0.855789199536668 0.854887869992478 1 1
0.805215878343221 0.804497790418489 1 1
0.836579163875966 0.835831455356072 1 1
0.81857172276584 0.817730986879041 1 1
0.784591691055507 0.783828462887349 1 1
0.780387728342106 0.779555019076526 1 1
0.776200012525176 0.775338989506802 1 1
0.799751793515238 0.798916900977142 1 1
0.802593673619024 0.801779330750239 1 1
0.791153562624086 0.79036953728591 1 1
0.84859256531265 0.847726225760007 0 1
0.781922722604354 0.781154577129052 1 1
0.810266625219485 0.809380874434267 1 1
0.767486808025192 0.766677583660669 1 1
0.829165789239854 0.828234488533431 1 1
0.783449823281414 0.782715257409751 1 1
0.786983858698594 0.786232637338631 1 1
0.842368154074823 0.841489896759158 1 1
0.804025668006106 0.803191944287619 1 1
0.784027378011156 0.783165338202447 1 1
0.778905103575475 0.778038031243886 1 1
0.801283368208302 0.80051993274035 1 1
0.775400730942859 0.774679707932534 1 1
0.840446961812903 0.839621704702242 1 1
0.834377811907996 0.833529356247717 1 1
0.800554456740456 0.7997399155834 1 1
0.821360243238138 0.820502376874358 1 1
0.785535129472119 0.784720040862402 1 1
0.813751516961715 0.812929785095056 1 1
0.798997958212526 0.798228825061236 1 1
0.804262787593802 0.803517947436905 1 1
0.835387382004908 0.834517873109481 1 1
0.817543280060497 0.81669510093342 1 1
0.805167775547311 0.804320904317059 1 1
0.755945048373562 0.755192395899372 1 1
0.800167002228736 0.799401201311807 1 1
0.77486920706707 0.774021591533761 1 1
0.819038052787894 0.818236343390325 1 1
0.760529045732661 0.759768170777761 1 1
0.792491963759746 0.791745055509394 1 1
0.753597660860929 0.75282024262296 1 1
0.763909437239586 0.763100712457946 1 1
0.802478164960438 0.801624446428247 1 1
0.820302771164752 0.819425389855966 1 1
0.746259095258211 0.745295839933966 0 0
0.766160166434537 0.765393286976436 1 1
0.841982746076564 0.8410845505851 1 1
0.763878144343189 0.763159457844688 1 1
0.803278453507423 0.802491486418116 1 1
0.830298527364987 0.829461624876885 1 1
0.800622572510746 0.799807362594329 1 1
0.821067457202519 0.820273769925966 1 1
0.795406716811628 0.794684559001688 1 1
0.772572507129578 0.771839571554334 1 1
0.770959809852112 0.770096398332104 1 1
0.781038890386663 0.780289828413274 1 1
0.808477619456019 0.807684026984839 1 1
0.841662046804648 0.84073937065513 1 1
0.829777160511753 0.828894299634493 1 1
0.808913213932628 0.808140541039796 1 1
0.783986803938324 0.783151609494679 1 1
0.832869676191336 0.831992371452438 1 1
0.770094428638592 0.769382048337126 1 1
0.773077253378075 0.772349762705244 1 1
0.795167750411901 0.79437267975369 1 1
0.756279281980383 0.75548791032037 1 1
0.795147903916657 0.794262302144074 1 1
0.796704832811013 0.795875949366619 1 1
0.855354445142522 0.854493930272496 0 0
0.817924520093106 0.817062782213867 1 1
0.79503563226069 0.79421080483438 1 1
0.787233353728901 0.786530647076746 1 1
0.764776658051464 0.764069359363683 1 1
0.843315653338088 0.842454095013053 1 1
0.799804048191138 0.79902571733123 1 1
0.79106640991782 0.79023220927917 1 1
0.795106556402725 0.794265156665278 1 1
0.798507727039524 0.797734350117093 1 1
0.77353821151694 0.772772326164242 1 1
0.819709967374307 0.818859529841432 1 1
0.776543677650811 0.775724198521342 1 1
0.788788914677363 0.787969022862308 1 1
0.799630328856934 0.798832055278461 1 1
0.774617640911615 0.773865284703221 1 1
0.788565359026319 0.787794354038484 1 1
0.826541486809162 0.825724146529245 1 1
0.815266149820714 0.814321445205058 1 1
0.746479250433657 0.745791770610532 0 0
0.782688868888791 0.781874826925248 1 1
0.841239116036414 0.840371761504061 1 1
0.819964411733764 0.819085149131509 1 1
0.836442669670515 0.83569962959178 1 1
0.792565780272994 0.791793647449819 1 1
0.816837086452465 0.815915775408636 1 1
0.826172561201179 0.825354875147316 1 1
0.775412844608809 0.77464103468445 1 1
0.804132952960057 0.803282497133643 1 1
0.809843496673584 0.808964730767634 1 1
0.832557337929368 0.831686265287029 1 1
0.851303169809127 0.850510848282525 0 0
0.858806495684843 0.857907750138963 1 1
0.765239668764026 0.764420357659328 1 1
0.846402638370603 0.845647608132815 1 1
0.815648761155224 0.814788788922342 1 1
0.794027927426799 0.793253808934818 1 1
0.822998259829126 0.822193076198243 1 1
0.838692919495359 0.83795416259038 1 1
0.763299651006285 0.76250183470638 1 1
0.868349703140473 0.867514440896143 0 0
0.803101871806506 0.80228193660966 1 1
0.796266080011492 0.795483701119412 1 1
0.787540726023139 0.786640199069829 1 1
0.761215967531104 0.760445844634935 1 1
0.76627046768461 0.765404583622549 1 1
0.785805243774948 0.785095975164632 1 1
0.765536964689495 0.764713799424551 1 1
0.809249299054389 0.808498444786149 1 1
0.806897062903065 0.806130377832696 1 1
0.852615991491131 0.851756210313818 0 0
0.774519281532743 0.773703277130938 1 1
0.818191934001557 0.817399221747129 1 1
0.793339051502552 0.792531312243143 1 1
0.801521807865949 0.800680195792194 1 1
0.783793130562014 0.782956149612191 1 1
0.843860302765241 0.843003310892495 1 1
0.780308808788548 0.779453649046311 1 1
0.789400505634592 0.788667190078757 1 1
0.786519520438356 0.785737449469883 1 1
0.779827251468567 0.779053619298538 1 1
0.781868346318072 0.781033609618503 1 1
0.802924833816257 0.80212991612781 1 1
0.832907334796442 0.831964909441853 1 1
0.830562083644405 0.829665595499461 1 1
0.834898105564597 0.834079459571943 1 1
0.815672007718991 0.814883989587689 1 1
0.80296052401133 0.802185033842697 1 1
0.708805035857471 0.708038438581904 0 0
0.79166414688008 0.790822298406971 1 1
0.804533094374704 0.803714075439132 1 1
0.831453986012164 0.83055935588536 1 1
0.821493768036451 0.820617178596347 1 1
0.816525744649417 0.815716341823889 1 1
0.812455906514289 0.811591624108724 1 1
0.830635731679364 0.829812030451567 1 1
0.817561553726877 0.816830277926482 1 1
0.808839546255915 0.808000086667124 1 1
0.757211111048035 0.756445823388172 1 1
0.764569057531155 0.763754155260548 1 1
0.817534441730864 0.816678833580698 1 1
0.796636628536881 0.795779791438215 1 1
0.831794975334371 0.830924406311862 1 1
0.795651654952603 0.79479974696277 1 1
0.820990712758941 0.82012128920403 1 1
0.77950654376312 0.77867037598023 1 1
0.79806059006524 0.797327450725515 1 1
0.746749667433396 0.746038251415372 0 0
0.748660733325487 0.747916159848635 1 1
0.79305956715317 0.792217343069455 1 1
0.778866080961528 0.778143367652649 1 1
0.814112299482316 0.813281478345509 1 1
0.820237147518631 0.819514298041275 1 1
0.790459961306793 0.789684002458963 1 1
0.83349113840219 0.832578143714262 1 1
0.809857154445171 0.809069305830576 1 1
0.788140608161712 0.787397425237806 1 1
0.799992403790051 0.799117213334089 1 1
0.780125206791925 0.77930095555709 1 1
0.788831727883073 0.788061265605137 1 1
0.809948901975507 0.809139584899891 1 1
0.812050418564314 0.811246807545023 1 1
0.826175467803843 0.825409471413033 1 1
0.78743479106204 0.786686990096058 1 1
0.799023080643373 0.798242572764345 1 1
0.823061044799656 0.822229554697555 1 1
0.784628996847311 0.783787545165399 1 1
0.813641357840914 0.812874522265054 1 1
0.798493386070771 0.797694078703003 1 1
0.750004103875788 0.74924430722475 0 0
0.812236492477126 0.811478406890125 1 1
0.836332673692114 0.835493586717223 1 1
0.821356608156967 0.820545043061733 1 1
0.797647276992532 0.796745287643761 1 1
0.820241112175059 0.819390448026126 1 1
0.818003651438193 0.81714610993652 1 1
0.799205072461598 0.798297021688319 1 1
0.801192069196893 0.800446021563876 1 1
0.817893406116358 0.817090823998195 1 1
0.790966403876704 0.790234851250338 1 1
0.790075313480878 0.789281756823724 1 1
0.846773686180474 0.845925995190964 1 1
0.776043335389321 0.775202494954804 1 1
0.795574087859381 0.794852801329526 1 1
0.763307485312921 0.76254248411266 1 1
0.798555360048193 0.797696064072382 1 1
0.850833059252491 0.849983656535997 1 1
0.770699323006117 0.769934235210388 1 1
0.791930499020784 0.791037319254714 1 1
0.777053566371517 0.776213345094727 1 1
0.770608748282632 0.769816375668488 1 1
0.82968849803034 0.828868296605635 1 1
0.836391003809666 0.835518588669342 1 1
0.804603671733908 0.803808606007607 1 1
0.81166058873374 0.810911355993891 1 1
0.767930091743079 0.767060467079244 1 1
0.809770520513532 0.809015385145223 1 1
0.82809408648734 0.827301724670543 1 1
0.785075127480105 0.784291883164161 1 1
0.77544933643289 0.774664181663301 1 1
0.821143120728501 0.820283833120185 1 1
0.811168486192748 0.810413948886188 1 1
0.844598535638973 0.84377936371721 1 1
0.800977650861471 0.800188314602296 1 1
0.814363758581289 0.813504611545038 1 1
0.814293060553053 0.813493181818809 1 1
0.824162275882977 0.823337124212107 1 1
0.79819327017286 0.79741682586913 1 1
0.77094102561033 0.770093598546444 1 1
0.778099962428375 0.777349614376036 1 1
0.826214034049223 0.825232259240971 1 1
0.756071120326456 0.755214343297122 1 1
0.820756224918812 0.819858616044992 1 1
0.803252420684681 0.802504259550448 1 1
0.755910784101576 0.75515085640012 1 1
0.831301357271547 0.830492050701459 1 1
0.771392731539408 0.770611670754256 1 1
0.830087636950123 0.8292796597693 1 1
0.756820606033856 0.756135150977497 1 1
0.795550178165048 0.794766441541419 1 1
0.801183798308961 0.800248559819236 1 1
0.808146641493846 0.807376230682081 1 1
0.791531465833488 0.790778111081224 1 1
0.779733694919369 0.778953489842146 1 1
0.852669996912443 0.851845490329056 0 0
0.81706157949643 0.816233679566376 1 1
0.802827342707911 0.802057449855109 1 1
0.746484928597632 0.74572503149823 0 0
0.84723907611713 0.846341213598565 1 1
0.780239618300108 0.779324596853545 1 1
0.804981192605217 0.804116762330292 1 1
0.782622391925763 0.781795055707229 1 1
0.82427482942218 0.82343225069933 1 1
0.76536606490283 0.764600583227174 1 1
0.756977383968746 0.756207187480108 1 1
0.806213137175854 0.805373707586188 1 1
0.780401629543895 0.7795049087976 1 1
0.752681130526489 0.751934225716932 0 0
0.818473462868653 0.817639170557229 1 1
0.795531494769838 0.79475263972856 1 1
0.84045737230906 0.839602380305292 1 1
0.794010624283208 0.793248735273198 1 1
0.833225639092065 0.832278419434322 1 1
0.795328766854681 0.79450253377359 1 1
0.766164853297741 0.765407641525759 1 1
0.823894985297553 0.823094727122492 1 1
0.828217102570749 0.827423520454655 1 1
0.780326388361518 0.779472610079319 1 1
0.763334798693416 0.762562494360735 1 1
0.795748369974584 0.794953591550667 1 1
0.784227472197233 0.783455020102508 1 1
0.825929626351178 0.825028850940442 1 1
0.799413919049057 0.798679692139228 1 1
0.825563361033513 0.824817615055974 1 1
0.824220302363541 0.823351326338468 1 1
0.793515917458396 0.792713929335737 1 1
0.828474232667781 0.827660171691801 1 1
0.769449463845766 0.768758746846625 1 1
0.842314705499231 0.841490506640071 1 1
0.789703593048866 0.788934534764888 1 1
0.787133637981505 0.786245546586304 1 1
0.790297004453592 0.789554898803408 1 1
0.805345331388896 0.804492331247952 1 1
0.812457867830624 0.811719861592506 1 1
0.804332191728324 0.803396526851723 1 1
0.828545028670105 0.827748656538918 1 1
0.791721067166349 0.790890687018447 1 1
0.776741073829778 0.775986969496962 1 1
0.738265781697589 0.737519745741181 0 0
0.834476354519904 0.833662406551431 1 1
0.781771473213909 0.7809906684214 1 1
0.81224954593862 0.811402445992612 1 1
0.818242948928586 0.817390853479669 1 1
0.797567694319488 0.796822441706684 1 1
0.795263428670527 0.794554503308459 1 1
0.828243982468712 0.827363005311688 1 1
0.771972780695087 0.771217700037238 1 1
0.817635577870573 0.816856963821265 1 1
0.777214225340496 0.776455911884961 1 1
0.81400875010864 0.813223904076433 1 1
0.786859061634139 0.785959969105044 1 1
0.830554906890906 0.829760448533981 1 1
0.775770527311944 0.775021456040464 1 1
0.812770573821859 0.811971559163375 1 1
0.773124511063591 0.772352821956455 1 1
0.828874002350909 0.828073639114296 1 1
0.792037574574523 0.791214614632932 1 1
0.789807753046334 0.789029544594363 1 1
0.816838463558469 0.816028347361596 1 1
0.802622051020715 0.801760871920751 1 1
0.829216416399211 0.828374645434514 1 1
0.815214648973771 0.814398513810829 1 1
0.836114765993907 0.835285240134328 1 1
0.800812906971667 0.800066351627992 1 1
0.811129118567612 0.810338876411165 1 1
0.785671108997878 0.784863386463209 1 1
0.809701342977817 0.808868467340828 1 1
0.797068310619864 0.79627444355661 1 1
0.793508075064656 0.792609015201606 1 1
0.782015319339384 0.78119810809117 1 1
0.845809877577387 0.844890820718009 1 1
0.824408891617819 0.823626286309275 1 1
0.780141477669428 0.779390209334081 1 1
0.818143941277812 0.817229552681958 1 1
0.760261899794761 0.759403521033716 1 1
0.837675789608929 0.836815177568692 1 1
0.811012077295213 0.810253859727241 1 1
0.800124869953981 0.799343034826588 1 1
0.756475999395184 0.755665600984077 1 1
0.803026851371654 0.802297673015882 1 1
0.837345294763429 0.836506880609709 1 1
0.803838091306518 0.803048672479496 1 1
0.810423066474639 0.809625899389511 1 1
0.83709071610517 0.836177491427689 1 1
0.831557721959429 0.830750425270038 1 1
0.785693247986877 0.784889795987408 1 1
0.826614733437798 0.825749861932376 1 1
0.759420865393293 0.758674271913995 1 1
0.78866082730282 0.787874786171359 1 1
0.806350494071638 0.805525420085501 1 1
0.759017118151266 0.758204364479505 1 1
0.762692182436226 0.761902017455249 1 1
0.866007770597332 0.865130715587803 0 0
0.789929177640294 0.789113006130537 1 1
0.792513236820998 0.791609633786082 1 1
0.784398877046092 0.783611993183927 1 1
0.810750852500119 0.810000027299871 1 1
0.79092193442849 0.790082659071899 1 1
0.839778839802735 0.838937938257188 1 1
0.82219032215181 0.821444311886118 1 1
0.795484630832286 0.794660550822637 1 1
0.846492200732792 0.84557821254851 1 1
0.836278127750595 0.835399659244764 1 1
0.816404639398815 0.815643431823943 1 1
0.828137262780936 0.827331501431804 1 1
0.793300972417848 0.792479796611322 1 1
0.794094489785299 0.793339802772555 1 1
0.807259133050479 0.806417582020681 1 1
0.813257110561047 0.81243373457319 1 1
0.80940585022304 0.808684283593664 1 1
0.812204143540414 0.8114080597968 1 1
0.854559911060532 0.853623126670045 0 0
0.761770612055564 0.760975782928543 1 1
0.819571355533779 0.818707218511334 1 1
0.81457188234409 0.813730419889026 1 1
0.791020079083931 0.790191773317155 1 1
0.773051980268177 0.772264678349932 1 1
0.77813461529872 0.777349599638876 1 1
0.778202129801311 0.77738245242687 1 1
0.766056901139177 0.765289143573782 1 1
0.779272621442763 0.778559785493281 1 1
0.788893189401292 0.788079020303702 1 1
0.779875759708669 0.779162302022796 1 1
0.804816742154835 0.80404447878782 1 1
0.799021002992717 0.798266673522649 1 1
0.837641302004144 0.836725649173137 1 1
0.764832364051233 0.764035595531984 1 1
0.824602839750749 0.823755067742458 1 1
0.798892243504696 0.798150491602723 1 1
0.82397049654431 0.823142301530557 1 1
0.819017396420735 0.818102459237106 1 1
0.803264367170487 0.802360155512139 1 1
0.812480279431969 0.811670363990363 1 1
0.842165248833837 0.841336973787166 1 1
0.781587133386343 0.780801487783542 1 1
0.777740913095099 0.777042788032068 1 1
0.780346834694315 0.779553476972601 1 1
0.824694237863876 0.823918713216465 1 1
0.791162185117224 0.790348387163565 1 1
0.806911435043333 0.806086808778193 1 1
0.816100483594308 0.815236704983137 1 1
0.83535206219589 0.83437931602407 1 1
0.798678876371025 0.797887259663825 1 1
0.828202003498151 0.827332711758711 1 1
0.844212617424613 0.843383321338477 1 1
0.798352523038496 0.797492985359274 1 1
0.748261584228481 0.747407489683595 0 0
0.803243046429769 0.802421782430403 1 1
0.798832551476372 0.798006693241787 1 1
0.816103547530764 0.815234575127613 1 1
0.77719784426428 0.776468676005734 1 1
0.780646589132023 0.779794374837395 1 1
0.749815895479989 0.749153580470431 1 0
0.781385124861063 0.780607380728335 1 1
0.77138863027978 0.770618313766321 1 1
0.818454475368629 0.817650228875379 1 1
0.831132030516408 0.830333666199253 1 1
0.803934389285098 0.803127072155837 1 1
0.800378196435431 0.799600337674131 1 1
0.805259148722226 0.804469550458189 1 1
0.81564004206667 0.814883133588943 1 1
0.806624528019799 0.805793865270446 1 1
0.790575533780807 0.789832299465734 1 1
0.79761951493098 0.79687376571621 1 1
0.773961463775071 0.773215253085619 1 1
0.78645079066504 0.785649692012736 1 1
0.767491618573698 0.766706850773599 1 1
0.783323252117598 0.782561093703672 1 1
0.812313089152737 0.811605442596378 1 1
0.799075148052349 0.798311231207649 1 1
0.804160828213078 0.803281440809208 1 1
0.81820922463519 0.817445857605281 1 1
0.767975181511773 0.767282721558883 1 1
0.824445987269179 0.823611564321947 1 1
0.802723064322244 0.801800251435471 1 1
0.765846433220605 0.764978989526932 1 1
0.750440978144435 0.749695183083639 0 0
0.82477924913553 0.824000195230265 1 1
0.808600427118361 0.807822542289999 1 1
0.847805951227139 0.846877126295358 1 1
0.802114201942475 0.801254659720087 1 1
0.790636806112672 0.789831231467869 1 1
0.787952498022897 0.78713736888704 1 1
0.818945673039732 0.818106199009414 1 1
0.802100521530905 0.801262489717579 1 1
0.791051527791047 0.790271824361326 1 1
0.780937561663311 0.780116503280206 1 1
0.79013962287795 0.789415360212507 1 1
0.811708726988521 0.810775971642536 1 1
0.792236935474876 0.791417568983515 1 1
0.823602724063907 0.822760930634596 1 1
0.781527872799283 0.780701333473676 1 1
0.786676085365543 0.785877042527021 1 1
0.807022527228231 0.806175164295172 1 1
0.806421132813643 0.805628134440139 1 1
0.819137002829145 0.818254131589321 1 1
0.792531170161017 0.791751538969515 1 1
0.782184175602689 0.781412934602939 1 1
0.796173886005469 0.795372284536496 1 1
0.785036660425004 0.784222209333218 1 1
0.792172559491455 0.791278085748622 1 1
0.770103758230406 0.769379980343576 1 1
0.860085774645359 0.859184781218156 0 0
0.842506657458544 0.841710642817399 1 1
0.7767020499605 0.775860329368353 1 1
0.785913684836973 0.785135624737995 1 1
0.814229140102078 0.813322005152957 1 1
0.762299186543845 0.761411701464756 1 1
0.810296049263061 0.809507735169304 1 1
0.825366997816227 0.824574744558001 1 1
0.796737235551215 0.795913863725731 1 1
0.802638913016423 0.801854303225888 1 1
0.776967324916211 0.776156353222994 1 1
0.83907687236202 0.838315257315239 1 1
0.835256971743466 0.834378045481555 1 1
0.834797130337058 0.833877726936285 1 1
0.825651129175346 0.824808228050699 1 1
0.796703588589814 0.795892851508273 1 1
0.777171102854415 0.776332689141446 1 1
0.837931023780693 0.83712266530009 1 1
0.821966865457897 0.821203564941202 1 1
0.833873598313721 0.832990273785264 1 1
0.8295183346094 0.828791788484 1 1
0.847796905132667 0.84689593608206 1 1
0.828446794021426 0.827623169763273 1 1
0.78350204158429 0.782661664824714 1 1
0.836713207954406 0.835762773954161 1 1
0.815112716784572 0.814217013060736 1 1
0.792920408118254 0.792092340056409 1 1
0.803943982028159 0.803155771690519 1 1
0.835694690818534 0.834863714629134 1 1
0.734991876395081 0.734208981387548 0 0
0.801581848449682 0.800758290029534 1 1
0.805294741998891 0.804495807443848 1 1
0.824233413838892 0.823389468262955 1 1
0.812584639313327 0.811798053304982 1 1
0.763115548611627 0.762209063448769 1 1
0.758631752235162 0.757847317310713 1 1
0.767803572476346 0.766979244651974 1 1
0.814971764703903 0.814145700599508 1 1
0.782754954189263 0.78199510955901 1 1
0.795629791668851 0.79480696743407 1 1
0.824545220016579 0.823704605074748 1 1
0.791539089068438 0.79068944194252 1 1
0.810662336747514 0.80981178130836 1 1
0.824418902908171 0.823481545793707 1 1
0.844936056819182 0.844101931410355 1 1
0.824231060060281 0.823411690955806 1 1
0.787570732258677 0.786813114776939 1 1
0.818495833975364 0.817691411013408 1 1
0.813329968844158 0.81251136498509 1 1
0.789312543204868 0.788541316566337 1 1
0.805274338029811 0.804403339324503 1 1
0.835467801622179 0.8346825726038 1 1
0.79484089745581 0.794058975172755 1 1
0.759003340714644 0.758231890915694 1 1
0.80368806514114 0.802834701609325 1 1
0.839955399506226 0.839092758548721 1 1
0.780870226747499 0.780089624819473 1 1
0.81582815432541 0.815032161970525 1 1
0.801843828663711 0.801069184605412 1 1
0.832139892480038 0.831277172659967 1 1
0.719895401208436 0.719112324983481 0 0
0.801950334990828 0.801143439273345 1 1
0.813771456097494 0.8129159836779 1 1
0.818048064220301 0.817122555532086 1 1
0.771466399020606 0.770763601297004 1 1
0.843265617788049 0.842473313689961 1 1
0.772392211773756 0.771629284983984 1 1
0.747855340996134 0.747079448666561 0 0
0.819764912964168 0.819021554534931 1 1
0.810399619439333 0.809574524838915 1 1
0.81503481573304 0.814294695137322 1 1
0.806608330103589 0.805811422580035 1 1
0.802548776419656 0.801722059537508 1 1
0.770670711561436 0.769897693427188 1 1
0.786517715892551 0.785739472164345 1 1
0.843347747379774 0.84246735859866 1 1
0.807087388663667 0.806271766839185 1 1
0.833852976765402 0.832968811076637 1 1
0.733776849180298 0.733006236712656 0 0
0.811568003760617 0.810754699731121 1 1
0.788020785518227 0.787275613164631 1 1
0.846865101303182 0.845943575813051 1 1
0.812852204518097 0.811968489900523 1 1
0.777219461426976 0.776452455437083 1 1
0.765319724058398 0.764553444059409 1 1
0.806603270699982 0.805766437801589 1 1
0.829742615234899 0.828874893026616 1 1
0.769957552119161 0.769150543550892 1 1
0.796629797710336 0.795813963028769 1 1
0.78119535034062 0.780371224832229 1 1
0.79652785217719 0.795749432150423 1 1
0.791210630957573 0.790417146662249 1 1
0.805818730150933 0.805041317104097 1 1
0.792829606231831 0.792016208296805 1 1
0.83955111148297 0.838644787863795 1 1
0.811462780955783 0.810604214064289 1 1
0.797637726948008 0.796916957269801 1 1
0.802283468987672 0.801505309849451 1 1
0.775292308619914 0.774555391680029 1 1
0.802233391988313 0.801427642642731 1 1
0.806770477231193 0.805906196944468 1 1
0.80060732570034 0.799803360875167 1 1
0.802796333833804 0.802031636967205 1 1
0.778802552619317 0.778038166279839 1 1
0.835506753006802 0.834629157774982 1 1
0.789302488802294 0.788560045299721 1 1
0.838337195920354 0.83754739094819 1 1
0.821670025110624 0.820876393742808 1 1
0.814354510301327 0.813596891928016 1 1
0.838527535202719 0.837716501565747 1 1
0.795110251541341 0.79425661055372 1 1
0.749368866646351 0.748638177164506 1 1
0.829700154167227 0.828861772318864 1 1
0.756778417873868 0.756103719711669 1 1
0.79069335581032 0.789941851605207 1 1
0.788970371197841 0.788175529972454 1 1
0.787417030251166 0.786638363687159 1 1
0.807897967190268 0.807045668782605 1 1
0.768379070404463 0.767607611755918 1 1
0.833729834234983 0.832713363169924 1 1
0.805950563880176 0.805158397718828 1 1
0.793982247096215 0.79318016123018 1 1
0.755766392281453 0.755027478653415 1 1
0.774539855408659 0.773764314523486 1 1
0.802857448629319 0.801958874202958 1 1
0.80256932688454 0.801723778785117 1 1
0.784948488662569 0.784106214493926 1 1
0.75867143447766 0.757873712145693 1 1
0.794348689175318 0.793602602514534 1 1
0.794936036531833 0.794081082659053 1 1
0.806290667484423 0.805531950793635 1 1
0.787980435028975 0.787260789457657 1 1
0.803167681451084 0.802399267503925 1 1
0.786854843232114 0.78608162065759 1 1
0.785676478463656 0.78492552201527 1 1
0.816927903243749 0.816127514954158 1 1
0.814295553085956 0.813493204121673 1 1
0.784500105355959 0.783765729890117 1 1
0.793799506073301 0.793002973811204 1 1
0.816619711337006 0.815780805495247 1 1
0.79174452113612 0.790883158533259 1 1
0.778001620618117 0.777171071665904 1 1
0.846388806240526 0.845528132980007 1 1
0.774594702923795 0.77380106092006 1 1
0.879148287148993 0.878164839851438 0 0
0.783586030000462 0.782736428670322 1 1
0.785916962365549 0.78517542838314 1 1
0.767701326705919 0.766972159737441 1 1
0.812560733020685 0.811730133650286 1 1
0.772419277626825 0.771560639264907 1 1
0.783898476512617 0.783173987872236 1 1
0.819574128069306 0.818798350633285 1 1
0.7760369752415 0.775278830382497 1 1
0.801048833356751 0.800176676268307 1 1
0.816493410229038 0.81561809092001 1 1
0.785280406931277 0.784491170395464 1 1
0.774327966987891 0.773523328432218 1 1
0.852703091448583 0.851909490691414 0 0
0.780765249949158 0.779944051319863 1 1
0.822423594142786 0.82156133586079 1 1
0.79962543577403 0.798844376946354 1 1
0.812123244595315 0.81134948536274 1 1
0.761753417969931 0.761052642454881 1 1
0.784464702588194 0.783672231871076 1 1
0.795840588179159 0.795078761561572 1 1
0.786149962183533 0.78538439230686 1 1
0.793759221599148 0.793031979121763 1 1
0.825473284201386 0.824639613331059 1 1
0.801857405886685 0.800989103884684 1 1
0.839455682206498 0.838594749078222 1 1
0.819443014134397 0.818588647636256 1 1
0.785417768038839 0.784610345724476 1 1
0.769551877897463 0.768726868730396 1 1
0.778341499673426 0.777479841224824 1 1
0.810774512898361 0.809985145532144 1 1
0.831929048702477 0.831079073378236 1 1
0.776274122678378 0.775418531136513 1 1
0.829972345872574 0.829140555235948 1 1
0.814846894387882 0.814003853341139 1 1
0.783021555535579 0.782236189241197 1 1
0.819657245616184 0.818876900264054 1 1
0.792371546534261 0.791650442730001 1 1
0.755911875141432 0.755160910907916 1 1
0.824132702746647 0.82339580713132 1 1
0.799685530385048 0.798901024973014 1 1
0.775023304798604 0.774237720026285 1 1
0.7950409310116 0.794241188895785 1 1
0.79483119378813 0.793903054802721 1 1
0.800771911622818 0.799913721203373 1 1
0.839274692086466 0.838425391647794 1 1
0.792203652736588 0.791436086709092 1 1
0.754768313188603 0.753924162670772 1 1
0.837672742296666 0.836848889083606 1 1
0.812275900337778 0.811455264896636 1 1
0.778755473466713 0.777922537639711 1 1
0.788637920632943 0.787923034758576 1 1
0.824133465034733 0.823270354768816 1 1
0.801487367162961 0.800648323200365 1 1
0.778388609110786 0.777574064778022 1 1
0.811632124123999 0.810856537852962 1 1
0.754936552841587 0.7541132717508 1 1
0.768091357487071 0.767378866840816 1 1
0.805652492256009 0.804937378513237 1 1
0.826063976150635 0.825256789024584 1 1
0.796160164887231 0.795266566800026 1 1
0.821048000523109 0.820126071746657 1 1
0.797229724577866 0.796443056597179 1 1
0.789470502962446 0.788709235027869 1 1
0.863439687632181 0.862612912226644 0 0
0.802281173381493 0.801424277848308 1 1
0.774308844225749 0.773427096248542 1 1
0.818184448373778 0.817345699391212 1 1
0.806551424766575 0.805758085555362 1 1
0.785276421275558 0.784390872633914 1 1
0.811786108690564 0.810915974451246 1 1
0.815892139723139 0.815060381170844 1 1
0.781364358303275 0.780594865340601 1 1
0.782153640571657 0.78141737632078 1 1
0.779646594019391 0.778726307048694 1 1
0.838687455681672 0.837891148856058 1 1
0.808870807262317 0.808037196436123 1 1
0.813519018810444 0.812656098488965 1 1
0.826903104674682 0.826054475566015 1 1
0.771731176575779 0.770968821572492 1 1
0.785220441734957 0.784450905709744 1 1
0.762618969999101 0.761861383334741 1 1
0.806202031948788 0.805308932668269 1 1
0.774605124564797 0.773816543080356 1 1
0.78056540036151 0.779807787779275 1 1
0.803293854727707 0.802497422035454 1 1
0.782332593572252 0.781520357611723 1 1
0.770384978074597 0.769657896009059 1 1
0.810812147701297 0.809983529879762 1 1
0.746211083995522 0.74541978126769 1 1
0.813424698072164 0.812580355209756 1 1
0.818424163701708 0.817665379669452 1 1
0.792945979886374 0.792136756158228 1 1
0.797496940532126 0.796662763253636 1 1
0.789442339725036 0.788636662150294 1 1
0.801723767690479 0.800903545603715 1 1
0.816126940498982 0.815294499762641 1 1
0.792567016813889 0.79172861683618 1 1
0.811128966925422 0.810302992758106 1 1
0.817106733470471 0.816297540387821 1 1
0.783481330099268 0.782776852664489 1 1
0.774069675984985 0.773361138931942 1 1
0.81145394934914 0.810616513380627 1 1
0.830868970683 0.830014334984332 1 1
0.778583268623959 0.77783712416808 1 1
0.823166656210239 0.822366028386313 1 1
0.780699448078615 0.779940555014049 1 1
0.780251409244971 0.779490326284696 1 1
0.810455312941333 0.809617975034222 1 1
0.860849142181933 0.860035758236486 0 0
0.792853528473664 0.79210258578591 1 1
0.782388833532768 0.781548975756026 1 1
0.785498619876553 0.784670448012313 1 1
0.778580840185142 0.77778996993428 1 1
0.795003822323701 0.79428539032317 1 1
0.749107078721929 0.748320814812254 0 0
0.770991311783296 0.770268877910191 1 1
0.824444107598052 0.823591452490494 1 1
0.800238615356481 0.799423951572954 1 1
0.767744925747646 0.767001130747659 1 1
0.789426576082359 0.788525909986358 1 1
0.81624848902061 0.815443622215468 1 1
0.799972268642702 0.799156163239457 1 1
0.77145943070032 0.770664540440869 1 1
0.831792139719849 0.830940671131291 1 1
0.759471114532791 0.758653129120772 1 1
0.812246883816269 0.811427932229232 1 1
0.784414142562097 0.783645444270899 1 1
0.826050104090522 0.825217731501276 1 1
0.81475660463451 0.813952991044294 1 1
0.81496167590651 0.814167301040539 1 1
0.798575264340032 0.797710517344257 1 1
0.796179643008725 0.795396888811382 1 1
0.835324085517318 0.83445489381816 1 1
0.768359200950638 0.767681613322426 1 1
0.80479789962659 0.803932816523802 1 1
0.780642671530478 0.779917662294523 1 1
0.836832422836606 0.835979789616344 1 1
0.796206801512326 0.795374762135889 1 1
0.778753003736768 0.777917205636585 1 1
0.794803531450489 0.794000587138611 1 1
0.792483217983127 0.791727383636422 1 1
0.802639802005866 0.801859037644936 1 1
0.801886669029109 0.801137285399945 1 1
0.781976019014458 0.781153615037238 1 1
0.78684401236514 0.78603468741455 1 1
0.783240094783092 0.782309705771012 1 1
0.822950137540523 0.822178054734542 1 1
0.787248730337337 0.786499296723382 1 1
0.77228390220014 0.771527181860666 1 1
0.787449793509286 0.786714691338587 1 1
0.812126417542272 0.811354076289017 1 1
0.797709187186355 0.796875919100733 1 1
0.828986911611797 0.82819978283042 1 1
0.796548849778006 0.795812832491652 1 1
0.795089690714186 0.794328900611571 1 1
0.827667356141118 0.826753692055778 1 1
0.777366998326084 0.776592754992969 1 1
0.808978489582925 0.808234438552106 1 1
0.800604020267461 0.799715139817991 1 1
0.783665676545326 0.782846024399268 1 1
0.828983351036049 0.828185831205523 1 1
0.79739251625742 0.796472698486218 1 1
0.794977099148389 0.794184678738364 1 1
0.796218190808999 0.795431358735816 1 1
0.772373511047796 0.771597315887193 1 1
0.776940282943472 0.77616533472542 1 1
0.770185775095913 0.769397418008873 1 1
0.837614497691302 0.836674846958662 1 1
0.789429127137671 0.788697449162751 1 1
0.817888869861346 0.816983394818091 1 1
0.793149015479243 0.792405216582312 1 1
0.820948056901788 0.820149613817263 1 1
0.793282171107919 0.792464140037569 1 1
0.822607636265459 0.821667489782861 1 1
0.766648633172914 0.765852459137636 1 1
0.794234835797193 0.79343373577742 1 1
0.787314269437826 0.786535096143404 1 1
0.78170301767378 0.780909707526924 1 1
0.790646012505276 0.78987526029563 1 1
0.81298281033671 0.812152669995205 1 1
0.790247591190681 0.789397174090137 1 1
0.816076371188607 0.815263982629811 1 1
0.835286096654537 0.834484805166754 1 1
0.798989110979197 0.798131663106856 1 1
0.787240526022153 0.786424134960095 1 1
0.788981920017469 0.788190499729659 1 1
0.745024119689292 0.744221961289899 1 0
0.774805096567978 0.774072501903274 1 1
0.860425461361256 0.859635549200511 1 1
0.773355766798093 0.772581576916689 1 1
0.798936775460257 0.798087519231468 1 1
0.811412823552215 0.810635193834684 1 1
0.804469188010452 0.803686136690753 1 1
0.788596691205061 0.787815795026148 1 1
0.794723774024344 0.793980273757854 1 1
0.800747601357736 0.799899389653733 1 1
0.78776055973341 0.787026782889715 1 1
0.806033021318771 0.805139457624894 1 1
0.808046103647297 0.807167092581956 1 1
0.807792093610247 0.806951453020451 1 1
0.773744095325846 0.773034588877874 1 1
0.817612203086592 0.816806633951942 1 1
0.806087659107287 0.805236267939815 1 1
0.823588397710488 0.822796036196223 1 1
0.805125654191552 0.804349830818041 1 1
0.821862314518925 0.82105918433554 1 1
0.78215824879995 0.781449984679844 1 1
0.788092438504843 0.787316824775461 1 1
0.814687071984363 0.813796101048829 1 1
0.770633980717216 0.769813060465379 1 1
0.822887737469651 0.822068782596192 1 1
0.856823207021756 0.856038313131103 0 0
0.787801866454837 0.786997659062368 1 1
0.817602167774052 0.816778305600783 1 1
0.811812292301706 0.81098776708569 1 1
0.817171676208104 0.816405094415263 1 1
0.765968884851521 0.765161262403815 1 1
0.775048638871154 0.774156013298525 1 1
0.782455804430306 0.781704731049528 1 1
0.785198334681454 0.784407736626896 1 1
0.806982444072649 0.806185900227547 1 1
0.809229050435614 0.808533112070213 1 1
0.764848548354383 0.764101295138954 1 1
0.778729101227936 0.777924545409453 1 1
0.806459864628862 0.805652887537004 1 1
0.775657770775154 0.774891229865057 1 1
0.764047043162811 0.763354609103155 1 1
0.810634552959539 0.809847383827748 1 1
0.833689794815002 0.832823487865201 1 1
0.858637958098943 0.857768814765665 0 0
0.814094986864705 0.813326553440128 1 1
0.809265922684055 0.808496226059939 1 1
0.790705862823448 0.789951869964032 1 1
0.800582274036816 0.799820162760614 1 1
0.768689457136408 0.767892177962548 1 1
0.777816564813402 0.777111266935434 1 1
0.786955994296188 0.786114919586028 1 1
0.761582240831954 0.760911661238112 1 1
0.8209813137579 0.82019143965727 1 1
0.78932024962874 0.788533149374306 1 1
0.81527393429773 0.814451661397141 1 1
0.828161460108891 0.827421024145406 1 1
0.769780970021108 0.769024621082177 1 1
0.773628278608191 0.772784968115768 1 1
0.813190091052414 0.812339775273707 1 1
0.772247197982267 0.77141418660261 1 1
0.839401798884218 0.838578825035191 1 1
0.802449081381937 0.801698971947498 1 1
0.843165858946937 0.842426694698432 1 1
0.792610592236326 0.791815508207019 1 1
0.805459321379775 0.804521944981077 1 1
0.777745890145902 0.776956273751518 1 1
0.799304862369745 0.798522840276821 1 1
0.785144749148944 0.784359399474765 1 1
0.792157307197742 0.791384104287075 1 1
0.765314637588147 0.76448673535579 1 1
0.830045532564207 0.829280652681171 1 1
0.810800980805568 0.810043152211189 1 1
0.810210719246497 0.809471881297209 1 1
0.818406102745854 0.817555517239485 1 1
0.795580482370313 0.794821102829749 1 1
0.791623774088022 0.790837885581081 1 1
0.770011637562807 0.769212499632569 1 1
0.761177632735505 0.760407477603996 1 1
0.847060940725432 0.846209473280414 1 1
0.823419462586118 0.822635327937843 1 1
0.7896183629876 0.788909963269606 1 1
0.79270205094485 0.791921031136289 1 1
0.773314451748351 0.772568902161272 1 1
0.827460661906892 0.826573961800968 1 1
0.80397255379722 0.803148233053265 1 1
0.808144673079575 0.807341919694395 1 1
0.794709975014519 0.793815051223598 1 1
0.79764217314136 0.796887225551052 1 1
0.799752370365693 0.798862509495814 1 1
0.79024014559499 0.789519534830448 1 1
0.841114662811139 0.840342373008032 1 1
0.81349829810727 0.812714611097339 1 1
0.84266650896021 0.841823684463867 1 1
0.800898466558844 0.800114817972562 1 1
0.824283238413925 0.82345785900563 1 1
0.797339375047204 0.796556340347258 1 1
0.794327984555109 0.793560409882207 1 1
0.830601164035693 0.829773739377361 1 1
0.764364756613283 0.763662951046244 1 1
0.790662721892241 0.789924031985223 1 1
0.841552386043256 0.840610019537441 1 1
0.806195860195322 0.805358338614288 1 1
0.789417846582614 0.788626274105287 1 1
0.794053848026996 0.793277082390766 1 1
0.788946260773709 0.788173067660069 1 1
0.779158918392728 0.77840256962167 1 1
0.795113234901229 0.794282837560524 1 1
0.814854586439295 0.813912076852843 1 1
0.822066691937443 0.821233427259054 1 1
0.839419795545926 0.838493548862379 1 1
0.818692522574455 0.817822734180488 1 1
0.822867995115424 0.821968040467944 1 1
0.832854342428749 0.832058926164967 1 1
0.821825153436854 0.820957678977179 1 1
0.809467991684921 0.808695963709559 1 1
0.848214645716103 0.847242832789131 1 1
0.767949826034217 0.767117904832092 1 1
0.834149636827236 0.833304977939103 1 1
0.781072327268035 0.780297491644266 1 1
0.762419832749166 0.761587836046899 1 1
0.822125295362699 0.821271623321404 1 1
0.810806286085648 0.810088582767452 1 1
0.798049785245884 0.797225219428615 1 1
0.804925366487819 0.804087908680289 1 1
0.825803729212652 0.824959166979123 1 1
0.797097448918728 0.796284184064269 1 1
0.820907425207541 0.820072234654835 1 1
0.800544038440848 0.79973095649157 1 1
0.796669427490792 0.79586177757593 1 1
0.806168794141463 0.805417333635468 1 1
0.800748733438348 0.799961251860176 1 1
0.846782674557652 0.845872247931599 1 1
0.809139799723242 0.808331755862092 1 1
0.83410347866675 0.833183386120902 1 1
0.785565788176396 0.784829946363744 1 1
0.781609683317313 0.780869119876542 1 1
0.8315972027973 0.830771855979843 1 1
0.83830102185324 0.837496601605686 1 1
0.800010370100205 0.799191706769311 1 1
0.745364960917077 0.744510410332437 0 0
0.81151537907696 0.810721256916468 1 1
0.811013742479405 0.810192048415475 1 1
0.812858780077023 0.811998353700285 1 1
0.796779639320498 0.795947550371931 1 1
0.772211317360233 0.771402595069502 1 1
0.817820370847905 0.817047663004556 1 1
0.767540637995971 0.766771551864229 1 1
0.809256587788331 0.808396962090284 1 1
0.825404246203186 0.824538731966441 1 1
0.793472115995724 0.792688401545332 1 1
0.820614062655767 0.819805197258497 1 1
0.80858455749218 0.807751277659666 1 1
0.820205956655324 0.819378052481834 1 1
0.731023650626199 0.730280415493533 0 0
0.865445885891506 0.86465934501652 0 0
0.797118942196 0.796289826724299 1 1
0.811118673902162 0.810308687302709 1 1
0.790050413218202 0.789273502362842 1 1
0.812326986974361 0.811420934777339 1 1
0.832653871862607 0.831883921518385 1 1
0.830587637970063 0.829718603687234 1 1
0.829648983719887 0.828861187111988 1 1
0.819621696727816 0.818831248433712 1 1
0.811571988325489 0.810732703529181 1 1
0.775638284616986 0.774868284609684 1 1
0.811725780655975 0.810916900733056 1 1
0.733015709341055 0.732274944026918 0 0
0.752386135360074 0.751633991521757 1 1
0.812638973550257 0.811892097384013 1 1
0.81684337858246 0.816028636137657 1 1
0.816351372195134 0.815500321360792 1 1
0.815326335760484 0.814470997946314 1 1
0.817048504651676 0.816244019342416 1 1
0.788113651468293 0.787325275070549 1 1
0.83110513454934 0.830268889763263 1 1
0.793008047783633 0.79226862326851 1 1
0.767366863798531 0.766577217786622 1 1
0.837402215503584 0.836498447323267 1 1
0.812980431166121 0.81214203052254 1 1
0.822980898942295 0.822134959043806 1 1
0.813541271696681 0.812681993915731 1 1
0.817631376162711 0.816790869614263 1 1
0.783593498495034 0.78286018071165 1 1
0.794850729658102 0.794095395111974 1 1
0.783686230994113 0.782831009960228 1 1
0.795653883790513 0.794766816192636 1 1
0.834336424339104 0.833498723869832 1 1
0.811001443106448 0.810174166148836 1 1
0.783887351657052 0.783152425379617 1 1
0.824769945011599 0.823922499220668 1 1
0.801130151174084 0.800365934478598 1 1
0.804828515938049 0.804040131242803 1 1
0.805299027863782 0.804404396520458 1 1
0.830044206534894 0.829229778522967 1 1
0.821794260615526 0.821001821715785 1 1
0.831437959570035 0.830655767600647 1 1
0.792474687606821 0.791643944943201 1 1
0.762009340690574 0.761295919165393 1 1
0.796529340963007 0.795732731238103 1 1
0.81253245691436 0.811785527796158 1 1
0.776553960925529 0.775828742061787 1 1
0.771473121645849 0.770669836593216 1 1
0.808662956161851 0.807853674516841 1 1
0.762152833205727 0.761357360807079 1 1
0.838827180740321 0.837941794481939 1 1
0.832698555338983 0.831828898840699 1 1
0.785245104849726 0.784394535475725 1 1
0.835039508093635 0.834211000625215 1 1
0.782443028567073 0.781643151203631 1 1
0.755654175149285 0.754911765861464 1 1
0.771611670518102 0.770879179650866 1 1
0.787353455124156 0.786542306486485 1 1
0.80837235029393 0.807558807692106 1 1
0.762749164270489 0.761957487025368 1 1
0.811256137751755 0.810371483429569 1 1
0.771777551363293 0.771109179872839 1 1
0.839222100988224 0.838429338804322 1 1
0.785390647954317 0.784688079988921 1 1
0.753859626811278 0.75302982464902 1 1
0.838605328496555 0.837709324505421 1 1
0.773192218597241 0.772398718149758 1 1
0.790788762833547 0.790022742191548 1 1
0.822131804391141 0.821297415982928 1 1
0.833838229440508 0.833004695370853 1 1
0.807583060217969 0.8068092792627 1 1
0.809923195254623 0.809109079171212 1 1
0.800923521892127 0.800106005862392 1 1
0.806507203567147 0.805709589629825 1 1
0.77641027510429 0.775665530214983 1 1
0.819755342714024 0.818977952524647 1 1
0.76442390739789 0.763612290951221 1 1
0.766886498368515 0.76607876271659 1 1
0.81803418784429 0.817239528339441 1 1
0.790725106261137 0.789876214722211 1 1
0.794445242664978 0.793634847282506 1 1
0.780827598824512 0.780016588467924 1 1
0.801671997720728 0.800864211925298 1 1
0.804798833522063 0.804069725965243 1 1
0.82390970572427 0.823073942008904 1 1
0.781842511196678 0.780985854973882 1 1
0.868908527259755 0.868053546999596 0 0
0.794100225755424 0.793291359246496 1 1
0.815567950884597 0.814803569137885 1 1
0.746154276832054 0.74535474950502 0 0
0.771256280287042 0.770468684120502 1 1
0.804596642639216 0.803765078151184 1 1
0.8176975640503 0.816797993627441 1 1
0.830966483943283 0.830090437541381 1 1
0.827092833014664 0.82626343142177 1 1
0.808473869330137 0.807662519040659 1 1
0.818677732079975 0.81788606188443 1 1
0.812816303110635 0.812047934190595 1 1
0.751229383705815 0.750488001682125 0 0
0.771512226686784 0.770784114160429 1 1
0.806801319978222 0.806096683046243 1 1
0.843114009150142 0.84223556977435 1 1
0.748518823906386 0.74776889249152 0 0
0.815318652432795 0.814525531955614 1 1
0.784153826332061 0.783420299313051 1 1
0.820454456332776 0.819653188906277 1 1
0.75192304165787 0.75122102402935 0 0
0.812517870200822 0.811696605831863 1 1
0.815667407560898 0.814847373802518 1 1
0.784714332214043 0.783861887047104 1 1
0.743182339148197 0.742375682922165 0 0
0.788054547517422 0.787307445976666 1 1
0.808495959306086 0.8077021300568 1 1
0.80487573534392 0.803967040876264 1 1
0.77975092437461 0.778948659424704 1 1
0.760277670881483 0.759497026485639 1 1
0.764321627648511 0.76354568810902 1 1
0.834301431883813 0.833447502590678 1 1
0.82043117294698 0.819568582318851 1 1
0.791913929380643 0.791132009611366 1 1
0.767553464086901 0.766814599473262 1 1
0.797313868837035 0.796573380370076 1 1
0.780782158897535 0.77992833939572 1 1
0.840880211332245 0.839959110671588 1 1
0.756924842592928 0.756162996295288 1 1
0.734627825436083 0.733900378661994 0 0
0.766190477446713 0.765350149092198 1 1
0.829751751574275 0.828832326686245 1 1
0.778413897382253 0.777659157375368 1 1
0.809250295148292 0.808495820759989 1 1
0.752203319681646 0.751345998810713 1 1
0.826057731541162 0.825202004892021 1 1
0.79232044418589 0.791545083899567 1 1
0.807557520012726 0.806859202033388 1 1
0.819937542355842 0.819087411052411 1 1
0.760598581150629 0.759825245129973 1 1
0.803035875577499 0.802172034803811 1 1
0.812725850811624 0.811941055717909 1 1
0.783070971324086 0.782186382681679 1 1
0.768203604148417 0.767455391648742 1 1
0.805282379018253 0.80444418821525 1 1
0.784827081847647 0.783995038406897 1 1
0.767116668689785 0.76634090282447 1 1
0.828399006595461 0.827480128520768 1 1
0.798179824815673 0.797287868939883 1 1
0.811080097400458 0.810316042806642 1 1
0.776404118442127 0.775633652444565 1 1
0.783925805484591 0.783113899344867 1 1
0.782301847004971 0.781485113527342 1 1
0.766429914738128 0.765658985956327 1 1
0.826038384870164 0.825168165567973 1 1
0.79208458830063 0.791292128771626 1 1
0.782529411779448 0.781763791699093 1 1
0.790096620875605 0.789359548238446 1 1
0.755279309785498 0.754522403304468 1 1
0.831570086281941 0.830792933160505 1 1
0.833958131152657 0.833144570875936 1 1
0.820095598136999 0.819322185733328 1 1
0.79379312246545 0.793078974589647 1 1
0.794019651862041 0.793276822156702 1 1
0.781638329282437 0.780824588000877 1 1
0.791140011685236 0.790374520033779 1 1
0.785369381464582 0.784473222655067 1 1
0.788475330617737 0.78771403323979 1 1
0.822736980082577 0.821808507924338 1 1
0.835722314623377 0.834860486168828 1 1
0.819904602687649 0.819074861158096 1 1
0.797461138668275 0.796676385612501 1 1
0.765695787189071 0.764848791992033 1 1
0.817308877746311 0.8164580028333 1 1
0.788587935539497 0.787861572039647 1 1
0.833826878313103 0.832980558074382 1 1
0.819498353270716 0.818703158677583 1 1
0.807865857921871 0.807095141865492 1 1
0.791290275937502 0.790455736993447 1 1
0.842587832402597 0.841713397413595 1 1
0.807492214180989 0.806742599893433 1 1
0.80460054763596 0.803817961110223 1 1
0.819665036201659 0.818786698238562 1 1
0.784886071807413 0.784045268776558 1 1
0.815755449424445 0.814848035960497 1 1
0.786066254503595 0.785213055988613 1 1
0.810496440501105 0.809621336767709 1 1
0.773543845542385 0.772733276236019 1 1
0.775847581094118 0.775097079542257 1 1
0.82160895826727 0.820755654813004 1 1
0.793770324347282 0.792978887995403 1 1
0.809126814102832 0.808229433764926 1 1
0.830622627806305 0.829799480417568 1 1
0.792002559994033 0.791049740751173 1 1
0.759534572595715 0.758755202418991 1 1
0.815283798751989 0.814404113347049 1 1
0.752553850083895 0.751778400020623 1 0
0.75854334525369 0.757789499464307 1 1
0.833722670759943 0.832905556410757 1 1
0.792886430884104 0.792074450191824 1 1
0.800475911471224 0.799617586195616 1 1
0.803234750194293 0.802372934589537 1 1
0.779982843455162 0.779214424941887 1 1
0.826121226247481 0.825281356669831 1 1
0.794012113376982 0.793185824151174 1 1
0.775471958199068 0.774742718891962 1 1
0.821714363365064 0.820929575747075 1 1
0.811191427493006 0.810344483716258 1 1
0.820264742764262 0.819472080544894 1 1
0.825052984052985 0.824222090245744 1 1
0.801790871004134 0.800985265751681 1 1
0.801883306788118 0.80113161557327 1 1
0.793274786134432 0.792435836174354 1 1
0.838861211563721 0.838004854537005 1 1
0.793966717889737 0.793226717270394 1 1
0.800407920394124 0.799540755752725 1 1
0.806916473422717 0.80607179563598 1 1
0.819553643691426 0.81880115748078 1 1
0.803548714266237 0.802763226859733 1 1
0.812615443191722 0.811810672457911 1 1
0.800900511001957 0.800013724710772 1 1
0.81507327873798 0.814266370374012 1 1
0.812091556224853 0.811359883283219 1 1
0.803370668383458 0.802609912998989 1 1
0.792777137871595 0.791934216798517 1 1
0.784737427809156 0.783931179649392 1 1
0.783617212176657 0.782866773216729 1 1
0.803851183944981 0.803090669045577 1 1
0.820401405115584 0.819452310732817 1 1
0.80640022741316 0.805556613835487 1 1
0.755804635453443 0.755081102463293 1 1
0.782265922495385 0.781464271870605 1 1
0.764373209081181 0.763653341985462 1 1
0.790244107887516 0.789413910834384 1 1
0.782018096221756 0.781118643884051 1 1
0.800929589619589 0.800237941369262 1 1
0.788308060263569 0.787533535318998 1 1
0.767296842265173 0.766497153588211 1 1
0.784939848126408 0.784099849688701 1 1
0.837937604355202 0.837064811694798 1 1
0.762184842947159 0.761343550926716 1 1
0.823745151537875 0.82294871775513 1 1
0.792055333436509 0.791246548605137 1 1
0.784650423055638 0.783866738245145 1 1
0.822890539612444 0.822050200830051 1 1
0.749814173965373 0.749075318970277 0 0
0.789574262010692 0.788790480520651 1 1
0.79551965538496 0.79461699956206 1 1
0.793682086954556 0.792855893866998 1 1
0.807891598065034 0.807088446340042 1 1
0.750052009715623 0.749294722334948 0 0
0.81765110499784 0.81684291937824 1 1
0.819699268843717 0.818816566299506 1 1
0.796450198432606 0.795586759992991 1 1
0.815870403154503 0.815055804530095 1 1
0.804705591994821 0.803818570947428 1 1
0.788525008091936 0.787660236052651 1 1
0.787615487626475 0.78682530007314 1 1
0.78898373075448 0.788201373814273 1 1
0.783182207008824 0.782462303408146 1 1
0.815911747377764 0.815036613045816 1 1
0.786162684831724 0.785340838034223 1 1
0.818937205804742 0.818118447237923 1 1
0.760524250151875 0.759737688026144 1 1
0.770491944582916 0.769732235746586 1 1
0.779928483612598 0.779156165848271 1 1
0.822036835614713 0.821285755348981 1 1
0.746963750363823 0.746195099409031 0 0
0.777720037154832 0.776870053940389 1 1
0.802793951743573 0.802021190470243 1 1
0.809948652883357 0.80908484136586 1 1
0.794313472350887 0.793383869439879 1 1
0.758168631505202 0.757481153679937 1 1
0.82235503580211 0.82161142271806 1 1
0.795102291731816 0.794301617014516 1 1
0.808774500397269 0.808010471745253 1 1
0.779685918858193 0.778836562787688 1 1
0.822156594685918 0.821393478992958 1 1
0.81920221449234 0.818415689580657 1 1
0.854204610716812 0.853295079511963 0 0
0.791493299208366 0.790743644107532 1 1
0.83909351823717 0.838184996108365 1 1
0.803257953065572 0.802452205303017 1 1
0.79020483425065 0.789487482491865 1 1
0.805350562006159 0.804579684209739 1 1
0.828319670963419 0.827446180026455 1 1
0.77651711753932 0.775745787432625 1 1
0.805996631925252 0.805218104115475 1 1
0.749331188205462 0.748496380437077 0 0
0.773331462733894 0.772571333297634 1 1
0.871405834094586 0.870499334046408 0 0
0.768597274169663 0.767837055339466 1 1
0.818441734809527 0.817645141004049 1 1
0.844470479458101 0.843525314466848 1 1
0.804544156549282 0.803769586399415 1 1
0.787019060709681 0.786162832579037 1 1
0.828861010715977 0.828021359887993 1 1
0.835200718980814 0.83433087942511 1 1
0.781200855570644 0.780430155761562 1 1
0.818212486282672 0.817453331044422 1 1
0.782946086718892 0.782054830409402 1 1
0.81265243656596 0.811886077972577 1 1
0.839802879871241 0.838985022828336 1 1
0.822808681700974 0.821920023728218 1 1
0.815453414748305 0.814619164809689 1 1
0.767348484249975 0.766587041704491 1 1
0.848765668657614 0.847914041760717 0 0
0.792201645273529 0.791443520196164 1 1
0.819534355208476 0.818680305766889 1 1
0.803407623721801 0.80259928693617 1 1
0.824359403826643 0.823548997221962 1 1
0.783989505449924 0.783220395598918 1 1
0.800514829502369 0.799640926494378 1 1
0.799907733401628 0.799107200666077 1 1
0.81302848290772 0.81226100759095 1 1
0.763805442908153 0.763044568317217 1 1
0.777979735977639 0.777190744671731 1 1
0.818881583221929 0.817970724337045 1 1
0.763135359129094 0.762444471015444 1 1
0.787753071802526 0.78689256982009 1 1
0.841373258365436 0.840625994656133 1 1
0.808426674786177 0.807615864030961 1 1
0.7788143418194 0.7779428754478 1 1
0.834553785123755 0.833745125830326 1 1
0.808184058254552 0.807392611444333 1 1
0.779400686938583 0.778618061334421 1 1
0.82863954884126 0.827714678792841 1 1
0.745199274784185 0.744301856390191 0 0
0.768336548774861 0.767553257533691 1 1
0.812313004000714 0.8114780512104 1 1
0.818706886310359 0.817900950992693 1 1
0.788805933881561 0.787983538095284 1 1
0.785368671060841 0.784598503320885 1 1
0.776691420768 0.7758776640675 1 1
0.789097130164663 0.788282780461274 1 1
0.798778939639789 0.798043999093728 1 1
0.830765819772298 0.829952586455821 1 1
0.759619337376441 0.758793232275324 1 1
0.778760427406177 0.777946268291544 1 1
0.807680791373058 0.806854879413089 1 1
0.772989211803884 0.772284611695666 1 1
0.79650210944295 0.795713010681379 1 1
0.812733332804353 0.811939675391894 1 1
0.799471722807131 0.798612025106762 1 1
0.793947687808021 0.793139254730628 1 1
0.765083945416676 0.764371362351177 1 1
0.808833409884956 0.808065759181902 1 1
0.774435926342081 0.773675615236737 1 1
0.831481577149889 0.830691068859285 1 1
0.820608304589062 0.819880211128767 1 1
0.744321254715709 0.743603687376017 0 0
0.818995607736147 0.818229296512139 1 1
0.779042805038524 0.778285618956099 1 1
0.805542449166001 0.804653731876421 1 1
0.776923392363833 0.776212189562397 1 1
0.773630415733802 0.772821847152299 1 1
0.79042618251032 0.789642931383134 1 1
0.82955970849813 0.828828909895659 1 1
0.824223908351116 0.823441828197417 1 1
0.782378213372149 0.781521283350215 1 1
0.806614321241182 0.805778525968645 1 1
0.822448545515878 0.821641959565512 1 1
0.818147807525326 0.817354726916814 1 1
0.801463928091467 0.800638420491988 1 1
0.802782237702824 0.801962577007994 1 1
0.812406048882833 0.811624034970496 1 1
0.803396984302022 0.802505959709949 1 1
0.803608992470666 0.802797749078507 1 1
0.77447315524365 0.773706582891474 1 1
0.771082561089687 0.77033447419563 1 1
0.802073314251104 0.801132260407221 1 1
0.815764786931223 0.814949126501765 1 1
0.792210813384263 0.791376612378846 1 1
0.794229947851165 0.793436834777673 1 1
0.830865428560927 0.830132887100923 1 1
0.794223516287874 0.793434880303915 1 1
0.808049648781308 0.807230336538645 1 1
0.780478278281504 0.779702676616346 1 1
0.800367156393821 0.799425140810847 1 1
0.816397419466583 0.815539873631655 1 1
0.834766895215917 0.833914523891434 1 1
0.782424284994936 0.781600583772554 1 1
0.837869477254101 0.837079563658151 1 1
0.788698573676016 0.787972101229128 1 1
0.809049418880283 0.808286737037226 1 1
0.856825744966042 0.85591868517093 0 0
0.779606184749371 0.778795616608312 1 1
0.838441494845127 0.837513708028828 1 1
0.831431702154749 0.830576484512138 1 1
0.793370815882264 0.792548539508355 1 1
0.814539606531372 0.813700584405528 1 1
0.794773984857114 0.793979299747987 1 1
0.802534136867691 0.80168462115191 1 1
0.787416834529013 0.786627151417177 1 1
0.808780707396502 0.80794817210661 1 1
0.77831380349004 0.777502431075305 1 1
0.811400196554128 0.810444559999415 1 1
0.811933459548594 0.811143468992467 1 1
0.756203793190031 0.755426423921542 1 1
0.746931592265295 0.746172002065665 0 0
0.808964829789474 0.808095437777978 1 1
0.78140062299063 0.78057266627312 1 1
0.82497058033988 0.824140534483699 1 1
0.795621665199601 0.794843320542058 1 1
0.816797717609731 0.815979716202523 1 1
0.817206652492673 0.816421351272845 1 1
0.797821854667084 0.797043764644653 1 1
0.770631761520775 0.769827056967311 1 1
0.813867593454043 0.813049697840468 1 1
0.810880027822614 0.810128680354822 1 1
0.802197309559191 0.801396131270595 1 1
0.811350607146938 0.81049866396499 1 1
0.796242216190255 0.795267512380492 1 1
0.78028263505057 0.77947810525432 1 1
0.819120422744211 0.818303542243406 1 1
0.79505793753105 0.79423874502512 1 1
0.795751200378444 0.795003274153156 1 1
0.785336257412959 0.784581938937923 1 1
0.806058069180915 0.805247570350523 1 1
0.777297711175575 0.776562828514144 1 1
0.762282332102584 0.761490046917979 1 1
0.770030360213244 0.769293645583466 1 1
0.802268720950657 0.801405651020084 1 1
0.783329685343974 0.782422075969082 1 1
0.819902067023353 0.819044517758407 1 1
0.790405373340255 0.789646493506526 1 1
0.789034779135339 0.78827049908152 1 1
0.818816627891101 0.817932479913146 1 1
0.788082544132509 0.787242516479471 1 1
0.823681588553816 0.822954045867096 1 1
0.780709781381133 0.779856037073141 1 1
0.770529397358097 0.769771849066603 1 1
0.808924185295613 0.808207874255992 1 1
0.744865712264569 0.744139445389842 0 0
0.789694091071897 0.788911791254182 1 1
0.836641185865019 0.835803068542621 1 1
0.789798357026538 0.789098090155486 1 1
0.763153897193324 0.762382005774593 1 1
0.797924013200912 0.797161851960073 1 1
0.757888431646291 0.757127745671335 1 1
0.834090597147753 0.833271630506948 1 1
0.8098512003069 0.809033271155204 1 1
0.783222091492842 0.782397208069044 1 1
0.801116058137631 0.800305929243036 1 1
0.821562675347107 0.820736367458673 1 1
0.813999370671694 0.813158980182075 1 1
0.801936706136946 0.80106305530806 1 1
0.810166369161982 0.80937486200138 1 1
0.797781770813112 0.797028857421018 1 1
0.789130658076963 0.788266892121517 1 1
0.798037067768548 0.797255644886198 1 1
0.810692316235525 0.809849502599604 1 1
0.816850295530284 0.816164257105796 1 1
0.804190363914797 0.803313283596722 1 1
0.817539457790605 0.816712286979191 1 1
0.746782435411657 0.745985685778641 1 1
0.828054225004175 0.827106160197901 1 1
0.761300189815835 0.760515995257171 1 1
0.795136488228759 0.794297797409791 1 1
0.772667263736328 0.771829981560042 1 1
0.798014091669563 0.797159246743941 1 1
0.78781546304499 0.787049233439981 1 1
0.817985983853718 0.817178792641906 1 1
0.839335143091832 0.838507479712306 1 1
0.782475646323672 0.781736480772417 1 1
0.795526960988624 0.794683019230178 1 1
0.788500321100937 0.787601725632454 1 1
0.792574466150012 0.791775036619275 1 1
0.827036865698868 0.826228699863226 1 1
0.815050732007282 0.814179651775752 1 1
0.810189845964917 0.809418030735228 1 1
0.807520758168601 0.806800519844551 1 1
0.800462961888887 0.799618244380307 1 1
0.837036058707132 0.836124035696272 1 1
0.793576255882972 0.792763933027729 1 1
0.820066423737857 0.819196369266087 1 1
0.789212194534296 0.788386232225503 1 1
0.826810604895824 0.825878599354196 1 1
0.765185432772753 0.764439888030673 1 1
0.812038998198591 0.811256387970675 1 1
0.794288920715655 0.793481079037613 1 1
0.8393645865037 0.838632264507256 1 1
0.842905078689633 0.842070956827291 1 1
0.823952978472323 0.823130746561546 1 1
0.83858727411686 0.837631774520958 1 1
0.832709468149307 0.831830438299741 1 1
0.794892111800885 0.794025950728831 1 1
0.79071316634039 0.78993132370883 1 1
0.75544921855097 0.754704803867401 1 1
0.802588342391095 0.801828288259918 1 1
0.785692361616915 0.784928714009359 1 1
0.808188147613014 0.807397810981061 1 1
0.818916669889393 0.818098662731305 1 1
0.79988615947209 0.799152580565467 1 1
0.808245499940887 0.807345758501305 1 1
0.796883452257318 0.795991686014455 1 1
0.788903722039749 0.788174579741698 1 1
0.759440322803066 0.758606335929638 1 1
0.759217753113561 0.758446591371823 1 1
0.809687111673563 0.808883748311366 1 1
0.790164731260572 0.789313319023711 1 1
0.820217449907831 0.819376160558115 1 1
0.792024933130294 0.791298417787961 1 1
0.81203681770057 0.811291363537055 1 1
0.797912245035984 0.797171040909418 1 1
0.809406578712476 0.80854651633791 1 1
0.796111866539088 0.795342907611501 1 1
0.876602956241086 0.875778490709245 0 0
0.807924376680649 0.807042851250801 1 1
0.741415238486418 0.740639814160508 0 0
0.796071465365864 0.795235570999595 1 1
0.806067747532799 0.805255701265405 1 1
0.787617085778592 0.786811187795643 1 1
0.7810955883818 0.780368543069288 1 1
0.78934361487059 0.78853595540466 1 1
0.789891134121557 0.788968811378645 1 1
0.79680583799688 0.795959657466605 1 1
0.843528321544318 0.842695631762206 1 1
0.727262614787606 0.726559493122158 0 0
0.877430729730676 0.87646314883219 0 0
0.763113399764177 0.762340154291541 1 1
0.813524183285101 0.812697282258622 1 1
0.814290687338197 0.813444451401981 1 1
0.779707936454269 0.778913992235015 1 1
0.810959457472865 0.81021776978952 1 1
0.814311624329621 0.813539170330118 1 1
0.832303825271698 0.831444586453762 1 1
0.817222452437655 0.816481512023282 1 1
0.793651176321035 0.792779915158412 1 1
0.816495312070395 0.815620979776165 1 1
0.752731809126199 0.752001772516596 0 0
0.825075570385773 0.824157606906841 1 1
0.829793159301211 0.82895906655973 1 1
0.790483352814961 0.789661761338162 1 1
0.828137484539145 0.827370573470266 1 1
0.7947575126534 0.793908639490755 1 1
0.776364909023483 0.775577405383928 1 1
0.803170222362162 0.802451966711615 1 1
0.775683633416065 0.774927862180777 1 1
0.875815647777062 0.874920455559339 0 0
0.780911454004365 0.780088851056323 1 1
0.753514480378662 0.752768125266489 1 0
0.836027984351734 0.835097147748085 1 1
0.800338274346266 0.799523447259289 1 1
0.808271242829159 0.807415250172014 1 1
0.778380896079349 0.777521434506134 1 1
0.747326912424918 0.746559171905 0 0
0.760643932977804 0.759905277761748 1 1
0.830949434669071 0.83016687273103 1 1
0.808725285598194 0.807964633793679 1 1
0.767182114882605 0.766459761862538 1 1
0.800243105480036 0.799435759498017 1 1
0.778841993853803 0.778029782238847 1 1
0.778859126730227 0.778174617118319 1 1
0.803664949849249 0.802850584653927 1 1
0.782009019488154 0.781191713829759 1 1
0.819394555948996 0.818562855766356 1 1
0.801915051443652 0.801084216539005 1 1
0.807105114578665 0.806327373330207 1 1
0.86041821484361 0.859565213347361 0 0
0.780077198348884 0.779314818020897 1 1
0.761242015520706 0.76052973608339 1 1
0.822326274479996 0.821513652345224 1 1
0.842010386846499 0.841178824698641 1 1
0.75176107736709 0.75094759348774 1 1
0.796343954535221 0.795522290306042 1 1
0.848483017427227 0.847681307891438 0 0
0.817909356727257 0.817109334267611 1 1
0.821841236478495 0.821015283148976 1 1
0.781308782403108 0.780500506283044 1 1
0.799826758301196 0.799109184233267 1 1
0.854411000635654 0.853580355177273 0 0
0.779131955459733 0.778399121725339 1 1
0.816640546317259 0.815819393779114 1 1
0.845185082297448 0.844272555140114 1 1
0.815692936115307 0.814949749207202 1 1
0.81598157829193 0.815077616953326 1 1
0.796973660854392 0.796112811999502 1 1
0.795603264772625 0.794763029009113 1 1
0.815834869283767 0.814973406487747 1 1
0.810071302174851 0.809289973445035 1 1
0.778162510610427 0.777320376685579 1 1
0.802728438183054 0.801898574780134 1 1
0.79295218758316 0.792172263737121 1 1
0.791375655308238 0.790560217656618 1 1
0.799470871990327 0.798641891253001 1 1
0.741742977880295 0.740948254520295 0 0
0.813772894484638 0.812871822955257 1 1
0.804339679731331 0.803526545238044 1 1
0.826150326441592 0.825359992655601 1 1
0.809471533732317 0.808729645969405 1 1
0.792126561470585 0.791393352936189 1 1
0.823483493244558 0.822673722899782 1 1
0.765746759403767 0.764944318167942 1 1
0.779574843182918 0.77871240716062 1 1
0.790353603238122 0.789417636990748 1 1
0.771223228628237 0.770430813104668 1 1
0.815804861064556 0.815061568049584 1 1
0.777814967560417 0.777103289173429 1 1
0.830155883487665 0.829279237433315 1 1
0.807167170190377 0.80626459030433 1 1
0.743763305046319 0.743022407449835 0 0
0.819278232451158 0.818471590631423 1 1
0.798273727396139 0.797473817703132 1 1
0.810138945734647 0.809224397370483 1 1
0.791457418932254 0.790715903048231 1 1
0.779294855724134 0.778541454455904 1 1
0.830058488822263 0.829246167131534 1 1
0.79615722065231 0.795318577597251 1 1
0.764315622287771 0.763572810078065 1 1
0.818364458820348 0.817551303051937 1 1
0.802321919079898 0.801506549763613 1 1
0.843745873553595 0.842948379942827 1 1
0.776954900533571 0.776128482301994 1 1
0.789426687121305 0.788615445852425 1 1
0.769477918042746 0.768638981661341 1 1
0.869818901359426 0.86892199497955 0 0
0.78274202657117 0.781908195972058 1 1
0.803780414187397 0.803019036855582 1 1
0.778337624891095 0.777523114568336 1 1
0.813642045500768 0.812873583526311 1 1
0.795224443787331 0.794423403546137 1 1
0.824211608461606 0.823382938926049 1 1
0.776010516084517 0.775199526464602 1 1
0.801704569994834 0.800921969316121 1 1
0.84177952904704 0.840880068475811 1 1
0.825244329064584 0.824360975565198 1 1
0.788690176558985 0.787860963880481 1 1
0.810551063791021 0.809710681401831 1 1
0.819278505780064 0.818413976715723 1 1
0.771027532710701 0.770207675057737 1 1
0.786274428717966 0.78549640916641 1 1
0.770439568007673 0.76959737237756 1 1
0.816550420427992 0.81565225128039 1 1
0.809158047173864 0.808380597097482 1 1
0.760477950835669 0.759639261486925 1 1
0.800872286760984 0.800088088819218 1 1
0.854355094774269 0.853423819605546 0 0
0.769875748151691 0.769122074087909 1 1
0.761521827628472 0.760784247832786 1 1
0.7978368683477 0.797013016452439 1 1
0.783351153329635 0.782622589715403 1 1
0.802571698413738 0.801788193190711 1 1
0.803474723144847 0.802612773242652 1 1
0.825503212827625 0.824626899090444 1 1
0.787599649324398 0.786823179299318 1 1
0.763181159116443 0.762448038811025 1 1
0.82481022672503 0.824063018858822 1 1
0.806023469349081 0.805245271752043 1 1
0.799482081499508 0.79869521987198 1 1
0.832802312118311 0.832052274017106 1 1
0.756108125444773 0.755376316781589 1 1
0.824441095587757 0.823652161082639 1 1
0.780787404906902 0.780030042367831 1 1
0.797255066185297 0.796487631055717 1 1
0.787021186744247 0.786118779373369 1 1
0.832757493747985 0.831887332051332 1 1
0.776611363021317 0.775869207376087 1 1
0.826614605529679 0.825801681324772 1 1
0.787624006054648 0.786781911003592 1 1
0.803382252393913 0.802519642429515 1 1
0.790051312719312 0.789270873678398 1 1
0.821198005397649 0.820195744243856 1 1
0.786501752887794 0.785751089236561 1 1
0.803301533739174 0.802426257613429 1 1
0.783089429559302 0.782299849770344 1 1
0.830082473570817 0.829267584369623 1 1
0.745601689562355 0.744814215531391 0 0
0.795166655778744 0.794364913964226 1 1
0.812660431638914 0.811735290506888 1 1
0.830789184638852 0.829835787164043 1 1
0.813124167718023 0.812380239541633 1 1
0.788286695564649 0.787503044830897 1 1
0.805440041241422 0.804689859326535 1 1
0.830721539315345 0.829762650233473 1 1
0.855936599358208 0.855057758290214 0 0
0.801687699954223 0.800897575562426 1 1
0.798373458248305 0.797540961622708 1 1
0.800900099268032 0.800059767947812 1 1
0.792657275160566 0.791904603246383 1 1
0.834678677545962 0.833814628424376 1 1
0.783037317026587 0.782148348561573 1 1
0.772567672558768 0.771736403982098 1 1
0.782191538488705 0.781406832012383 1 1
0.769919265394963 0.769093512806112 1 1
0.809419957138272 0.808676104645615 1 1
0.79040362666777 0.789527586885805 1 1
0.82184910356472 0.821057743326179 1 1
0.813822692992283 0.812938989198492 1 1
0.784085793836642 0.783352014295345 1 1
0.79603017218641 0.795275840185003 1 1
0.798591855844756 0.79776199904541 1 1
0.815503546068905 0.81474202503091 1 1
0.77708691394936 0.776283014624883 1 1
0.845202388272859 0.844376310563239 1 1
0.796898096936522 0.796060274416327 1 1
0.784814820892051 0.783954835784348 1 1
0.740845250646864 0.740019352276344 0 0
0.824233222441788 0.823434873755245 1 1
0.794252307623632 0.793410138683046 1 1
0.816342006700893 0.81551611946036 1 1
0.795091192689084 0.794305939606654 1 1
0.775231918467137 0.774390634358292 1 1
0.770879452381489 0.770091193505732 1 1
0.774309100804534 0.773499256286563 1 1
0.803540779689058 0.802760754504698 1 1
0.844661341489232 0.843823244057821 1 1
0.810669835667751 0.809805160839209 1 1
0.807455786974289 0.806643825861224 1 1
0.730165418858346 0.729396742028111 0 0
0.824057113918478 0.823245818467619 1 1
0.78121113282828 0.78037759263197 1 1
0.834643776823006 0.833837821548377 1 1
0.784496890216769 0.783722945123103 1 1
0.807729646565572 0.806944776476236 1 1
0.782189221419815 0.781366846331676 1 1
0.777349337255598 0.776588465117653 1 1
0.841459803096878 0.84064332633809 1 1
0.823079861102222 0.822254232744472 1 1
0.84726212472761 0.84635723769116 1 1
0.770924041399118 0.770049116330283 1 1
0.803246231163945 0.802463945946147 1 1
0.794613618919388 0.793793659371979 1 1
0.810475969365963 0.809694921375184 1 1
0.86219230896466 0.861200882873892 0 0
0.83733886499493 0.836459180427081 1 1
0.801322229654475 0.800499557296376 1 1
0.827919306462297 0.82705013842337 1 1
0.822377690802988 0.821486347110389 1 1
0.768289709570083 0.767455153300536 1 1
0.800436778848522 0.79958163886871 1 1
0.789170933955891 0.78839270980866 1 1
0.787423426065751 0.78660053285336 1 1
0.823615451786844 0.822869340556162 1 1
0.808365358096868 0.807563369387836 1 1
0.75936888155455 0.758692573235116 1 1
0.769399994474521 0.768622579206209 1 1
0.787215347058548 0.786390317717092 1 1
0.767163017483474 0.766330354056507 1 1
0.83285197411073 0.832043877907538 1 1
0.794228423192077 0.793404576561347 1 1
0.788609696009055 0.787845529067917 1 1
0.760737162619084 0.759962492673725 1 1
0.798155224745831 0.797349225015791 1 1
0.828837386963004 0.827995439645337 1 1
0.786476117988209 0.785669021830735 1 1
0.754002946653015 0.753200089268936 1 1
0.811737596586177 0.810941981121775 1 1
0.837420500632715 0.836494260916462 1 1
0.803606907036141 0.802720651530066 1 1
0.823361040522953 0.822599573667795 1 1
0.805137347195812 0.804263772941195 1 1
0.783756781491427 0.782975029618679 1 1
0.764995607865439 0.76423858390252 1 1
0.802972616703126 0.802209712503242 1 1
0.805404953277496 0.804560561153788 1 1
0.803118112272805 0.802246225331108 1 1
0.747628713251009 0.746802677338755 1 1
0.792128354030901 0.791322116116073 1 1
0.772931286372539 0.772123284292708 1 1
0.827829654904609 0.827030215213554 1 1
0.855418045011588 0.854580544410409 0 0
0.768708865680262 0.767893410243802 1 1
0.816879987685942 0.816105211714644 1 1
0.788015760073971 0.787187500235584 1 1
0.795532913225549 0.794701177298666 1 1
0.817803063351949 0.81705033924821 1 1
0.788291101059067 0.787481280743052 1 1
0.774097328941287 0.773253029947418 1 1
0.799203022142556 0.798313861386974 1 1
0.835433418774725 0.834491596871451 1 1
0.848349586012012 0.847532634548702 1 1
0.788668394498192 0.787815323316492 1 1
0.813272376531245 0.812407884559246 1 1
0.810317328348163 0.809549159958703 1 1
0.799777065026462 0.798947019043373 1 1
0.8018752911885 0.801078206674487 1 1
0.766254017831249 0.765391572524242 1 1
0.76754150848199 0.766802721268712 1 1
0.787702925750456 0.786906701473844 1 1
0.797082857609012 0.796239305636257 1 1
0.819203659515034 0.818404180508361 1 1
0.827776458799998 0.827022865565231 1 1
0.746842330441907 0.746195104694279 0 0
0.790671449160603 0.789903362942795 1 1
0.82532668183272 0.824526236256309 1 1
0.834728094191307 0.833963736456369 1 1
0.796496054235794 0.795685083250029 1 1
0.838058281523485 0.837230575865624 1 1
0.846635120725196 0.845893294623601 0 0
0.816711611990389 0.815831847081521 1 1
0.823870883570667 0.822983311581371 1 1
0.827670523979128 0.826724555186409 1 1
0.810057932406367 0.809259364852866 1 1
0.794247452819297 0.793475267830568 1 1
0.76871721944227 0.767900185468869 1 1
0.795522318314393 0.794700339925044 1 1
0.777373752733099 0.776479977675617 1 1
0.833454053307489 0.832582036490496 1 1
0.825480131977735 0.824613133076258 1 1
0.793839908658156 0.793069829217591 1 1
0.778169935472794 0.77740214405195 1 1
0.826047508456863 0.825231880098358 1 1
0.799515942864891 0.798753683608501 1 1
0.786135912847972 0.785397317828801 1 1
0.827978614791245 0.827150018286119 1 1
0.79349894292338 0.792768751349206 1 1
0.815655712545549 0.814835399344359 1 1
0.836244083223596 0.835475282366638 1 1
0.767938960453866 0.767187965308826 1 1
0.783103416397509 0.782289397804024 1 1
0.833762873109778 0.83282376439142 1 1
0.794386394667844 0.793536709239007 1 1
0.814243798145086 0.813350942160696 1 1
0.788934198533324 0.788048318681575 1 1
0.803890749371522 0.803094369619945 1 1
0.831544597455575 0.830655221524982 1 1
0.80702087484014 0.806242575715499 1 1
0.779250267994492 0.778493317862917 1 1
0.831245178679793 0.830327153902579 1 1
0.810875730218321 0.810049803774524 1 1
0.785465846905667 0.784581298093425 1 1
0.811256410025571 0.810537748812978 1 1
0.785772531314333 0.785081609248498 1 1
0.764928231097077 0.764146303391903 1 1
0.765475049291399 0.764736204615103 1 1
0.800186196779353 0.799435450308412 1 1
0.789924303158737 0.789135695238823 1 1
0.804981473831924 0.804052854060656 1 1
0.78910692851594 0.788300563211588 1 1
0.796840632384961 0.796113679939025 1 1
0.802447158401946 0.801647006176604 1 1
0.858069438029899 0.857134438715144 0 0
0.788049880258898 0.787250399045165 1 1
0.801819670315069 0.80093050673802 1 1
0.806575073860417 0.805772246457122 1 1
0.808137085569112 0.807313868561669 1 1
0.805986270596085 0.805229141055842 1 1
0.812822941244474 0.812001224027239 1 1
0.777361352078221 0.77653054758935 1 1
0.818256701082199 0.81739821997164 1 1
0.803894321063946 0.803121785109578 1 1
0.767591223194556 0.766799724564777 1 1
0.819956098753256 0.819195648258727 1 1
0.778554148181762 0.777841173870144 1 1
0.81111839321216 0.810262908375891 1 1
0.784562061873548 0.783756163728576 1 1
0.819005324727324 0.818180404562356 1 1
0.731437616470197 0.73073373075671 0 0
0.810013838970505 0.809088206901299 1 1
0.770167238338816 0.769417067874871 1 1
0.825785389771789 0.824907660295011 1 1
0.804501081141061 0.803732661882372 1 1
0.813198318472451 0.812310253999649 1 1
0.803325259706161 0.802549681270466 1 1
0.791507636979054 0.79079592126541 1 1
0.780233612841721 0.779358467877758 1 1
0.805532650602844 0.804757020962749 1 1
0.752712009719727 0.751934818969492 1 0
0.812387403261202 0.811560334106333 1 1
0.765931890684257 0.765067369071471 1 1
0.78139066624439 0.780612668572372 1 1
0.837423180201382 0.836536477802286 1 1
0.797128834308464 0.796391472183746 1 1
0.784417222871722 0.783653799928406 1 1
0.817125038841455 0.816261922361557 1 1
0.794937469322199 0.794151349129578 1 1
0.811433374637643 0.810606601137901 1 1
0.801607865687977 0.800750112571848 1 1
0.781680438396548 0.780949151914699 1 1
0.767525917184935 0.766743852570301 1 1
0.854387995630692 0.853533026299301 1 1
0.806979038846682 0.806121308420712 1 1
0.787843725601806 0.786983994306988 1 1
0.824383794399232 0.823495863829844 1 1
0.797871631877017 0.797078699919377 1 1
0.775452891249484 0.77463311233543 1 1
0.815373994716482 0.814641573982622 1 1
0.800642950004837 0.799788426511674 1 1
0.856113870054482 0.8551820640467 0 0
0.775630230629495 0.774828952485437 1 1
0.849291148219793 0.848498399382158 0 0
0.844914751655105 0.843944864883961 1 1
0.852004604999662 0.851156826723384 0 0
0.794955875160127 0.794192632496975 1 1
0.791481778706641 0.790606997116144 1 1
0.793183929486795 0.792321591002268 1 1
0.788264979693599 0.787407649992167 1 1
0.749269977852932 0.748458752742263 0 0
0.812615863345827 0.811788217204717 1 1
0.746541970536805 0.745828764482152 0 0
0.815912959834682 0.815098822642759 1 1
0.775198530543577 0.774492932073547 1 1
0.781951984008673 0.781103398223193 1 1
0.805622576984304 0.804888997695775 1 1
0.815767938065468 0.814931948257663 1 1
0.781603254834941 0.780768115413953 1 1
0.782129368630909 0.78136563594958 1 1
0.787031465399708 0.786220932525327 1 1
0.805270290924937 0.804512956506389 1 1
0.782226042506257 0.78144180859318 1 1
0.816028322687619 0.815175269902651 1 1
0.836756445876231 0.835893243842612 1 1
0.831764478579045 0.830946721062803 1 1
0.777596148846789 0.776812915797003 1 1
0.806016134619613 0.805188747732475 1 1
0.835082267069593 0.834210956017398 1 1
0.780491916608248 0.779629479409679 1 1
0.805021356283556 0.804230597897049 1 1
0.796890882553436 0.796028649174057 1 1
0.837117688333577 0.836250998561801 1 1
0.824402106015382 0.823498685780316 1 1
0.805106858092238 0.804382270318091 1 1
0.808035933728746 0.807187104644138 1 1
0.79413402466464 0.793341910828027 1 1
0.813564858598128 0.812767440550101 1 1
0.80089692000192 0.800154973802345 1 1
0.814804373985748 0.81398389109059 1 1
0.80458228734321 0.803841110512963 1 1
0.773282399112362 0.772435141109447 1 1
0.825339733856381 0.824484791685521 1 1
0.782893060530492 0.782078247126889 1 1
0.828618140794416 0.827761003914148 1 1
0.803107325532172 0.802330429288032 1 1
0.816393880856515 0.815533647721823 1 1
0.815239861286899 0.814468523927041 1 1
0.791767507992069 0.79097209636113 1 1
0.834655916182668 0.833798236743242 1 1
0.818896288475221 0.818043546224504 1 1
0.822461827854545 0.821649751599639 1 1
0.78276783719233 0.782015588811565 1 1
0.788390058422674 0.787656497946738 1 1
0.804841618241898 0.8040501988069 1 1
0.809799419054496 0.80903901369392 1 1
0.801523856836747 0.800681641573205 1 1
0.772893117801928 0.772039732944647 1 1
0.791525488549066 0.790707220716439 1 1
0.770504759079291 0.769740875867703 1 1
0.785163638657469 0.784321789125997 1 1
0.781601132294867 0.780876241415564 1 1
0.815210924681822 0.814357950060236 1 1
0.805601311854023 0.804832387602708 1 1
0.759244823662774 0.758508385451701 1 1
0.818059052737616 0.817300128650293 1 1
0.768673332678816 0.767848237977611 1 1
0.790025310999559 0.789212325321505 1 1
0.826351338313191 0.82553181400705 1 1
0.797986223664822 0.797163895665408 1 1
0.79923799607738 0.798502339794846 1 1
0.831958784006106 0.831077813832663 1 1
0.749082010858919 0.748252923122184 1 1
0.826399763290391 0.825463892238098 1 1
0.792724386053453 0.791867881981709 1 1
0.778166338006184 0.777382088173759 1 1
0.779976207149656 0.779255578127489 1 1
0.801553950702599 0.800784440986844 1 1
0.787188160604734 0.786361531844137 1 1
0.738308836640016 0.737572754095075 0 0
0.793672735670086 0.792947416550445 1 1
0.769899690926923 0.769130322236521 1 1
0.793387645771419 0.792530509055584 1 1
0.796720364390046 0.795917635276475 1 1
0.782823390691617 0.782065732825844 1 1
0.828711432342988 0.827783151822359 1 1
0.794261082638123 0.793494932032366 1 1
0.817700982192732 0.81693769135458 1 1
0.776072703628611 0.775244985356135 1 1
0.801399649204415 0.800675194507395 1 1
0.77481745399203 0.774045660748285 1 1
0.779127587490806 0.778259154733918 1 1
0.798284969036081 0.797535747855948 1 1
0.783033104010063 0.782264987021319 1 1
0.823648177545913 0.82286457409858 1 1
0.807013575156655 0.806180830529286 1 1
0.794159914479926 0.793367063912757 1 1
0.770150750058078 0.769389849473872 1 1
0.803802830428171 0.803012303124261 1 1
0.754953850150968 0.754149313786014 1 1
0.786035940929548 0.785216512786574 1 1
0.774648055473384 0.773879504418816 1 1
0.766557155941842 0.765821071397645 1 1
0.77339453723716 0.772596614169838 1 1
0.807829645457142 0.807096803582305 1 1
0.805109465376907 0.804308083112321 1 1
0.803814286553784 0.803023849010734 1 1
0.828587305442459 0.827593519058163 1 1
0.799651292536131 0.798784209428698 1 1
0.754923056446844 0.754138296919783 1 1
0.739993922436302 0.739231059360871 0 0
0.832089291534317 0.831332389381952 1 1
0.78829460892213 0.787499210823925 1 1
0.763729757793455 0.762931072300796 1 1
0.817794307500396 0.816977056782047 1 1
0.82376747245637 0.822953701622301 1 1
0.789886230013459 0.788986182614834 1 1
0.778249306294765 0.777456083570048 1 1
0.772141007679175 0.77131600176001 1 1
0.788888871478983 0.788081693347249 1 1
0.79191701125535 0.791092390926901 1 1
0.809096681657526 0.808256308566016 1 1
0.788227173130127 0.787425039524477 1 1
0.825821773063097 0.824944483014621 1 1
0.748624638551049 0.747947044150926 1 1
0.805507448011664 0.804703445473295 1 1
0.795480976814357 0.794776160554362 1 1
0.81293499320464 0.812084405221902 1 1
0.813348621584568 0.812484506010525 1 1
0.811102730077292 0.810352333809651 1 1
0.800182441441298 0.799378174360436 1 1
0.812604250570519 0.811617343042737 1 1
0.804956455603419 0.804181700504814 1 1
0.814917170906265 0.81405345994017 1 1
0.816945428965541 0.816092608375608 1 1
0.775757854097825 0.775053278386557 1 1
0.784434262265496 0.783657542079494 1 1
0.793091252679935 0.792340189449283 1 1
0.791081126859532 0.790348774757936 1 1
0.806611915535653 0.805745552119734 1 1
0.775746282650487 0.774982055514973 1 1
0.804678115922705 0.80385267002697 1 1
0.732342494221538 0.731609953368247 0 0
0.816996366993171 0.816169214362715 1 1
0.787747795613771 0.787020811473142 1 1
0.775360372565344 0.774681380090674 1 1
0.829042384671499 0.828248191894559 1 1
0.786207414951566 0.785484321518637 1 1
0.801401922840314 0.800467186902895 1 1
0.77246787197965 0.771708564219865 1 1
0.781181133672215 0.780357168260995 1 1
0.82428149569712 0.823449416205278 1 1
0.841147075453275 0.840311912888937 1 1
0.819004313191696 0.818261822791495 1 1
0.828299104483057 0.827515652334364 1 1
0.794287701252343 0.793452024204183 1 1
0.847408139098735 0.846500533673971 1 1
0.79262304586836 0.791855353253423 1 1
0.795382307902312 0.794583768182916 1 1
0.819856448563381 0.819001232073102 1 1
0.838662309781927 0.837856392970611 1 1
0.78859994163134 0.787875921271815 1 1
0.832914599606815 0.832022724524762 1 1
0.810617467980937 0.809842257020731 1 1
0.782796085651461 0.78208116792942 1 1
0.817881751752917 0.817028739591707 1 1
0.782377023679634 0.78165160908894 1 1
0.767896956679729 0.767214573723951 1 1
0.777063780178419 0.77627846054667 1 1
0.817096464280853 0.81622799575933 1 1
0.800997140242408 0.800193463604192 1 1
0.778780162816045 0.778072496396816 1 1
0.772742124283989 0.771949039416089 1 1
0.777810658942121 0.777010953746184 1 1
0.786768896693094 0.785989207987829 1 1
0.800228710904448 0.799315957105776 1 1
0.763543886042286 0.762752983360204 1 1
0.822953360929034 0.822119799273764 1 1
0.787027336768855 0.786216122874756 1 1
0.754095232608791 0.753372995763211 1 1
0.820395373848243 0.819540544134476 1 1
0.824744333241827 0.823806190487583 1 1
0.801353823185458 0.800647396389471 1 1
0.773537606048572 0.772784603497907 1 1
0.794994720545897 0.794238988084861 1 1
0.778224148735982 0.777466448492822 1 1
0.779959103068168 0.77917161266411 1 1
0.842903825748837 0.841965129674185 1 1
0.799413378850139 0.798631798330584 1 1
0.79772125471238 0.796894331015175 1 1
0.831040834168409 0.830151053413079 1 1
0.797664390346375 0.796894925872129 1 1
0.832044711805092 0.831141399201091 1 1
0.790614737582147 0.789884196867764 1 1
0.802122250009748 0.801399122811385 1 1
0.839041096951717 0.838202081158418 1 1
0.787651758243234 0.786855338144399 1 1
0.815803997018907 0.815071262535958 1 1
0.769059466002697 0.768222328713882 1 1
0.823385544912334 0.822529137193662 1 1
0.806247584275674 0.805493619663636 1 1
0.774514738780874 0.773691758409947 1 1
0.845327591910678 0.844477974275653 1 1
0.826880258279276 0.82611716289768 1 1
0.750239146809792 0.74942999138442 0 0
0.804089859454338 0.803328257169994 1 1
0.797765873469993 0.796877935497384 1 1
0.791073095983048 0.790379445215046 1 1
0.78169547660355 0.780834625428077 1 1
0.817166265035763 0.816349404208851 1 1
0.799862093257173 0.799067984402481 1 1
0.801202519079065 0.800323751732992 1 1
0.786336387488726 0.785513888809515 1 1
0.786939232660635 0.786158756808929 1 1
0.812095900609261 0.811291443829575 1 1
0.793826176585703 0.792970803354474 1 1
0.830059235239406 0.829297624112938 1 1
0.795533384360931 0.794758237714747 1 1
0.793717041191152 0.792955578608125 1 1
0.830933917361598 0.830127532753167 1 1
0.807214162643253 0.806451958245036 1 1
0.805420380614945 0.804560642910047 1 1
0.791759679879586 0.79099507576461 1 1
0.797361925367066 0.796465794465439 1 1
0.80306772835561 0.802235645982712 1 1
0.820088022732388 0.819327385135312 1 1
0.781539098263753 0.780774200273231 1 1
0.813738182946582 0.812816893383831 1 1
0.820315593769707 0.819527992342371 1 1
0.807994379143641 0.807298832006196 1 1
0.781752419908151 0.780968416591873 1 1
0.817564771563874 0.816677378394206 1 1
0.773024102111007 0.772300847422045 1 1
0.808499924847831 0.807643441298258 1 1
0.795088197686993 0.794297344404702 1 1
0.800301049022219 0.799372150668838 1 1
0.813763120280158 0.812740810311597 1 1
0.821466685132586 0.820587563635415 1 1
0.846904860753177 0.84598817083049 1 1
0.808495337286982 0.807670168636752 1 1
0.793514572010204 0.792721492265348 1 1
0.797800053266555 0.79696550516846 1 1
0.842245776193665 0.8413382998278 1 1
0.794542755016379 0.793766157212977 1 1
0.812831493865471 0.811987236012223 1 1
0.806027736445054 0.805161719302055 1 1
0.754298073539204 0.753573156524843 1 0
0.792118108299923 0.791343089583369 1 1
0.78646490455967 0.785682284372789 1 1
0.832800616194866 0.831900848598845 1 1
0.805492523800664 0.804727549570914 1 1
0.808080245140403 0.807279427649748 1 1
0.83349668075253 0.832708329801581 1 1
0.785092245906189 0.784172730044956 1 1
0.819811090597683 0.819053806323169 1 1
0.847129849795856 0.846299613645112 0 1
0.799203598772119 0.798431950667882 1 1
0.774332128779522 0.773586001106948 1 1
0.802075271365943 0.801294166109342 1 1
0.827035644258008 0.826254022190873 1 1
0.769959071044217 0.769152285346111 1 1
0.794600873079811 0.793808478869636 1 1
0.829266082370177 0.828421834796554 1 1
0.801250705916709 0.800506160125905 1 1
0.845198867690937 0.844236226117104 1 1
0.814586256464997 0.813805121094097 1 1
0.757987340988766 0.757223265525292 1 1
0.776807358489675 0.775979061331326 1 1
0.806163579601781 0.805321632925806 1 1
0.8018241033023 0.80101395378138 1 1
0.812486226326539 0.811677338000336 1 1
0.753188401670848 0.752473681073302 0 0
0.782211586466269 0.78143144718818 1 1
0.797343968293969 0.796480305615743 1 1
0.811066303247516 0.810211226745592 1 1
0.844234783861231 0.843464194242429 1 1
0.80591049023856 0.805179526665515 1 1
0.829606111882635 0.828727591654285 1 1
0.791483650311786 0.790726450160169 1 1
0.812456335706623 0.811662052228751 1 1
0.817534652950373 0.816725971094409 1 1
0.800457626689197 0.799627306076969 1 1
0.785624991316386 0.784802383803079 1 1
0.814290750281613 0.813480791618001 1 1
0.796623819917169 0.79582024570669 1 1
0.775385001338892 0.77464730281725 1 1
0.789808324840872 0.789018763547596 1 1
0.815073593305147 0.814267387461401 1 1
0.829659996022462 0.8288832506742 1 1
0.757408846690203 0.756624221594632 1 1
0.819691767592993 0.818893571098822 1 1
0.767948226760836 0.767126377319635 1 1
0.780484366429692 0.7796950265047 1 1
0.831457746685218 0.830674179716364 1 1
0.762902710034372 0.762127508893216 1 1
0.795515590637187 0.794698480843176 1 1
0.767895102857816 0.767145953816442 1 1
0.784776425962367 0.784020946981907 1 1
0.822122762567691 0.821335114898545 1 1
0.785161597800169 0.78441426367505 1 1
0.796236928065596 0.795350827985177 1 1
0.739391428980509 0.738642722454439 0 0
0.824909305200579 0.824013784167129 1 1
0.82520930069839 0.824364452054908 1 1
0.817439001793325 0.816598543921282 1 1
0.784835860140189 0.784065309297631 1 1
0.767405956847906 0.766582806626485 1 1
0.765583768560086 0.764747792512302 1 1
0.796451844125437 0.795696933328765 1 1
0.770087351938951 0.769300497180544 1 1
0.793939140073705 0.793120429275663 1 1
0.794107525426156 0.79343137221644 1 1
0.811522601473913 0.81066337763731 1 1
0.7661259218946 0.765390885644252 1 1
0.78053893508543 0.779754569560078 1 1
0.808232074768661 0.807344098642344 1 1
0.797437486607947 0.796652485641785 1 1
0.834573876783736 0.833753331955101 1 1
0.808879501644088 0.808127042221445 1 1
0.789927918659977 0.789163651881094 1 1
0.817284072637163 0.816452625350661 1 1
0.818443081161338 0.817608079360294 1 1
0.811891422994552 0.811107820307802 1 1
0.804448136736794 0.80365760556338 1 1
0.810680961072876 0.809760826089447 1 1
0.812170105202353 0.811256311679786 1 1
0.788678950510491 0.787949077669912 1 1
0.795098286240542 0.794347242491574 1 1
0.813987269334967 0.813207114193787 1 1
0.769126612993181 0.768362477795323 1 1
0.788860359588377 0.788089953839965 1 1
0.795230222445907 0.794442726135305 1 1
0.811632038555144 0.810770431185598 1 1
0.764919611596932 0.764097645437987 1 1
0.779933856802682 0.77914524109604 1 1
0.769510376091314 0.768692009409447 1 1
0.801322544642088 0.800456894124053 1 1
0.786256641698175 0.785443681254519 1 1
0.835995459868914 0.835186957819345 1 1
0.777283118530374 0.776446361175029 1 1
0.770101950819336 0.769335153519981 1 1
0.779973136295654 0.779165774531557 1 1
0.778240680625249 0.777397415089754 1 1
0.780044569322857 0.779208904105926 1 1
0.775317353510549 0.774504448487544 1 1
0.762404069329718 0.761510867806433 1 1
0.811861091376116 0.811064379341794 1 1
0.75880109185554 0.758079058418086 1 1
0.7993572110175 0.798417211995531 1 1
0.811979534631317 0.81119985986821 1 1
0.795720853901601 0.795023734868242 1 1
0.834038265284378 0.83323193905971 1 1
0.796150000228249 0.795386774597535 1 1
0.783214489485721 0.782421967900696 1 1
0.807883333004213 0.807050082939297 1 1
0.805466763806872 0.804658496100323 1 1
0.805392847652479 0.804688780828126 1 1
0.819561314300778 0.818837897706958 1 1
0.806169061698895 0.805340584791874 1 1
0.843363027648947 0.84257125791993 1 1
0.798061412414006 0.797226302826125 1 1
0.774589476205237 0.773882673925695 1 1
0.859192162553262 0.858259702913483 1 1
0.817176899673752 0.816437954111338 1 1
0.807135930139625 0.80635421364908 1 1
0.797964904046864 0.797151121131098 1 1
0.779664458410088 0.7788778353808 1 1
0.838880879990525 0.838103553455975 1 1
0.822127387169688 0.821286097730879 1 1
0.767102554364415 0.766322724822819 1 1
0.792147978807532 0.791390068168163 1 1
0.827048150151623 0.826251631943669 1 1
0.802845807014575 0.802061598933076 1 1
0.764146390673353 0.763257016623722 1 1
0.80546218740473 0.804660763845835 1 1
0.840789116720887 0.839982255976044 1 1
0.814291749465193 0.813458396315257 1 1
0.839239157332186 0.83844546440981 1 1
0.793675881394802 0.792922803186991 1 1
0.808225576319601 0.807391094864829 1 1
0.816350315682379 0.81553441123567 1 1
0.804059624551414 0.803246719038784 1 1
0.831766771737003 0.830893803833202 1 1
0.779443082566199 0.778680285445812 1 1
0.740277911666072 0.739501808173512 0 0
0.775742141517247 0.774937573541638 1 1
0.805291442873947 0.804487466894552 1 1
0.786857081274549 0.786014102179559 1 1
0.81788587761638 0.817102203802678 1 1
0.779250092194073 0.778537166753435 1 1
0.814650295753371 0.813842692941831 1 1
0.798357816640497 0.797507353777491 1 1
0.805229786246983 0.804463841849917 1 1
0.796602095801839 0.795830594422346 1 1
0.785895281131761 0.785111368413995 1 1
0.782324968791306 0.781497105470945 1 1
0.798297597483904 0.797472982085191 1 1
0.793842158392322 0.793013817977438 1 1
0.782473951662171 0.781717356169435 1 1
0.792134927693516 0.791263127383559 1 1
0.777678435868482 0.776877065098473 1 1
0.782482803855116 0.781776512458011 1 1
0.75953734788782 0.758796596783092 1 1
0.81668948385912 0.815939827889574 1 1
0.807819547295009 0.807066547559536 1 1
0.790635961892664 0.789842368892862 1 1
0.81749727375196 0.816682766251276 1 1
0.773276802322651 0.772468893037245 1 1
0.833913065904036 0.832949902217754 1 1
0.816365109696285 0.815589944768044 1 1
0.791370001275962 0.790595280490471 1 1
0.762909984747803 0.762160167123394 1 1
0.777361819783412 0.776564652488025 1 1
0.790994570783685 0.790068136723406 1 1
0.845145472779577 0.844326103328155 1 1
0.793037784252253 0.792169916447317 1 1
0.79137153169555 0.790658592264791 1 1
0.786010475509397 0.785234156538486 1 1
0.814206298532016 0.813388201560084 1 1
0.795778714221102 0.79497854159302 1 1
0.834821199449384 0.833979784900661 1 1
0.807722818681961 0.806850264250509 1 1
0.794874987472125 0.794033093286409 1 1
0.80992738341401 0.80911452830457 1 1
0.785561628297478 0.784705501491829 1 1
0.813505257433932 0.812635825126384 1 1
0.752848723628007 0.752066050931728 1 1
0.769128706837648 0.768316353071248 1 1
0.789981768837448 0.789303058501022 1 1
0.789706464712456 0.788888857990054 1 1
0.788137181039476 0.787283417441195 1 1
0.809343432044658 0.808573722491915 1 1
0.823472088373091 0.822693916335716 1 1
0.802262508091743 0.801473090200889 1 1
0.782270717062943 0.781460042164638 1 1
0.828124344074007 0.827326241403548 1 1
0.806456052837157 0.805582840465518 1 1
0.792645570365591 0.791838412565816 1 1
0.795661935875588 0.794847751877381 1 1
0.822542470738691 0.821773462137587 1 1
0.808557314000385 0.807645340790832 1 1
0.82164287269683 0.820904251800326 1 1
0.789744494337423 0.789020816761315 1 1
0.839037859941672 0.838225544730868 1 1
0.777465216165057 0.776706014275196 1 1
0.78995434382932 0.789162607705553 1 1
0.84550160491702 0.844726193952095 0 1
0.796258893044702 0.795443663845389 1 1
0.773840892730242 0.773029431307265 1 1
0.839417935018603 0.83862262704902 1 1
0.777697752266543 0.776958952741927 1 1
0.759310758405632 0.758581447657597 1 1
0.84523334511603 0.84437184839797 1 1
0.79612066674217 0.795261791027368 1 1
0.84266729932772 0.841791053900074 1 1
0.808186201016311 0.807335561780967 1 1
0.79811872880283 0.797321995002536 1 1
0.777675696289902 0.776935174394047 1 1
0.828519274808354 0.827580695663958 1 1
0.808884419577325 0.808110883831329 1 1
0.801482841845936 0.800617874348437 1 1
0.781803006679383 0.781083506872455 1 1
0.777718804475934 0.776968941402973 1 1
0.782438410930486 0.781635366660505 1 1
0.755349154680823 0.754533889322423 1 1
0.811131965263699 0.810342389220022 1 1
0.814351906042843 0.813520634708549 1 1
0.786313231599846 0.785541401628652 1 1
0.803342359741865 0.802540432538593 1 1
0.85489886266629 0.854064213554052 0 0
0.772995252710763 0.772298689533479 1 1
0.803794846632952 0.802889055597205 1 1
0.830146851047495 0.829288285635366 1 1
0.802089148575186 0.801307824774557 1 1
0.828196362115501 0.82735907968283 1 1
0.815512214629102 0.814723167144215 1 1
0.812946442627443 0.812221786688436 1 1
0.79152689530484 0.790751405643877 1 1
0.803846772020858 0.803011273749424 1 1
0.813878531018209 0.813058786014792 1 1
0.732902157733561 0.732081589958141 0 0
0.782814443128242 0.782002471263852 1 1
0.806675859226754 0.805842481669512 1 1
0.7688991503992 0.768074106739273 1 1
0.831349743886937 0.83052429814144 1 1
0.79520084275801 0.794455665639289 1 1
0.770368784237638 0.769556488071701 1 1
0.830041470167832 0.82911782984612 1 1
0.812513214448322 0.811685746561989 1 1
0.809472007278092 0.808589515410295 1 1
0.774804459170318 0.774075040185647 1 1
0.795313880531674 0.794571782219629 1 1
0.812177569074379 0.811411224553656 1 1
0.846105684753259 0.845325863050134 0 0
0.805945662285217 0.805167997468772 1 1
0.806060814594851 0.8052901125928 1 1
0.761059497976979 0.760362252838121 1 1
0.776398607599804 0.775715577870231 1 1
0.840373994253993 0.839553290272494 1 1
0.835826016980226 0.83494750481107 1 1
0.796840947463223 0.796018130892375 1 1
0.799518176479804 0.798762018142031 1 1
0.824912978456546 0.824013588654818 1 1
0.774224164516864 0.773452609070662 1 1
0.79571561149191 0.794874830464019 1 1
0.831499444716996 0.830669303040255 1 1
0.796395580889551 0.795544326488032 1 1
0.793898220129432 0.79315474572765 1 1
0.774993861578371 0.774243066617795 1 1
0.807245442965635 0.806354586772891 1 1
0.849865850837861 0.849120363423202 0 0
0.825157597244923 0.824348091750846 1 1
0.768284664973747 0.767510317578246 1 1
0.828252879492243 0.827431667758442 1 1
0.810879871863955 0.809947785918552 1 1
0.821830937334921 0.821095292429066 1 1
0.804123879618453 0.803290530863229 1 1
0.795566339259259 0.79485625750052 1 1
0.80996145244437 0.809178749604402 1 1
0.811588026380412 0.810750155435859 1 1
0.781046443887801 0.780292498253108 1 1
0.835323654795003 0.834464132274768 1 1
0.834674425563932 0.833832807580478 1 1
0.775206361738054 0.774361153237261 1 1
0.797969917546198 0.79722850522018 1 1
0.761877054813405 0.761064618055217 1 1
0.818258148827276 0.817377013124113 1 1
0.840591023071685 0.839772500128585 1 1
0.758583737936053 0.757775780224552 1 1
0.85136800836846 0.85043524934974 1 1
0.792800472944054 0.791971657177829 1 1
0.785486366629692 0.784600916979251 1 1
0.789594959978457 0.788774220541096 1 1
0.830135404892838 0.829301803816692 1 1
0.795234610321843 0.794415126934965 1 1
0.78377520568523 0.782982360438484 1 1
0.814644981115556 0.813763417278536 1 1
0.818162430914424 0.817332373275366 1 1
0.771450614516021 0.770670015980744 1 1
0.819289427638535 0.818487126432241 1 1
0.838053666851503 0.837250096661936 1 1
0.797797969913977 0.796971755918052 1 1
0.843333516676834 0.842466637488313 1 1
0.77600012162116 0.775246996868708 1 1
0.777239986903649 0.776499783919187 1 1
0.818675673150453 0.817897903028759 1 1
0.810168653187983 0.809358802035888 1 1
0.780756495425186 0.780012093503546 1 1
0.759729312307008 0.758945890924185 1 1
0.806883399415627 0.806052616592113 1 1
0.78304266364292 0.78222834532608 1 1
0.794177616307068 0.793349399214543 1 1
0.860066952902383 0.859185949955219 0 0
0.784931516301723 0.78406182997563 1 1
0.793407327383875 0.792658569013525 1 1
0.80259761858091 0.801713346922324 1 1
0.815433015258327 0.814634309035391 1 1
0.805405758896689 0.804627145249932 1 1
0.849217230397206 0.848343622686749 0 0
0.782991736267743 0.782179588824351 1 1
0.780937095967235 0.780113781327288 1 1
0.783328548354988 0.782604385040496 1 1
0.798768159247692 0.797985146674564 1 1
0.756004281167098 0.755270227835355 1 1
0.75567762909644 0.75492667163728 1 1
0.824602042502376 0.82381055371706 1 1
0.832084853066671 0.831209898112899 1 1
0.753290816065037 0.752537901101551 1 0
0.845548335698581 0.844729121481658 1 1
0.783160818555658 0.782386723454762 1 1
0.780248454446922 0.779420039763148 1 1
0.787409077686433 0.786645012651509 1 1
0.748803072129016 0.748061282270569 0 0
0.792225781154353 0.791393455838528 1 1
0.810989967240694 0.810213171895772 1 1
0.788591745432675 0.787853403173871 1 1
0.809303128331515 0.808528876843192 1 1
0.80057987037417 0.799829958090392 1 1
0.77969298338359 0.778950423434887 1 1
0.798938596178321 0.798002193270073 1 1
0.757242968815433 0.756473540057581 1 1
0.818665920892482 0.81780762390267 1 1
0.812904857887351 0.812081148684464 1 1
0.822436034967388 0.821649433342492 1 1
0.814617382152657 0.813731572107233 1 1
0.820879019903417 0.819965849801131 1 1
0.754735258943131 0.754043853309374 0 0
0.770290528689369 0.769493644368712 1 1
0.785861206742792 0.78500754092275 1 1
0.820397285801275 0.819549481120466 1 1
0.766805562733938 0.76605122047585 1 1
0.782776660092778 0.7820125340824 1 1
0.801941370883174 0.801175415738167 1 1
0.771110994091537 0.770409184435069 1 1
0.810228719141347 0.809433365578722 1 1
0.807476300555279 0.806718645796746 1 1
0.76404094630274 0.763302393868464 1 1
0.792471320715949 0.791744304527005 1 1
0.802952826640725 0.802107332190917 1 1
0.772438246402173 0.77164350667127 1 1
0.823608775121597 0.822759247340763 1 1
0.816185550526966 0.815367897341588 1 1
0.814885684176187 0.813983652568268 1 1
0.81413922405166 0.813318980427651 1 1
0.831381548700795 0.830500382955257 1 1
0.770324143759004 0.769621360293317 1 1
0.766680217789224 0.765979482036413 1 1
0.791208989973669 0.790442163411903 1 1
0.791674910741641 0.790952105245761 1 1
0.810067985994408 0.809249557697031 1 1
0.785449236526014 0.784626070182169 1 1
0.802671585794717 0.801872820258596 1 1
0.829257823064772 0.828468212647452 1 1
0.816743885804923 0.815958311172516 1 1
0.775641394466584 0.774804450055614 1 1
0.822402178556517 0.821563005767628 1 1
0.757834327257354 0.757110612583919 1 1
0.845418093078184 0.844614045819779 1 1
0.763795692843127 0.763077733752338 1 1
0.808822114928641 0.808096180575545 1 1
0.783377399610867 0.782611026208402 1 1
0.804667111702725 0.803930929541325 1 1
0.82000407824314 0.819216095395843 1 1
0.834335945125384 0.833410471632496 1 1
0.795194227418904 0.794389572203636 1 1
0.783848161953647 0.783042079824274 1 1
0.747541552456911 0.746682148439058 1 1
0.782731780072308 0.781914856387954 1 1
0.767778484517073 0.766965073224271 1 1
0.773710404379566 0.772924081456726 1 1
0.809155002649537 0.808277820991425 1 1
0.781226325222219 0.78050488569386 1 1
0.815382659434196 0.814606280768981 1 1
0.788492188802036 0.787763310323529 1 1
0.808230233210984 0.807387744391173 1 1
0.777754799667591 0.777012994394439 1 1
0.807135817149082 0.806394173940045 1 1
0.831271413066562 0.830396626258782 1 1
0.822707478980924 0.821899613435704 1 1
0.815319680774491 0.814524505838066 1 1
0.80230150101959 0.801561234843248 1 1
0.800867100391913 0.800030237686289 1 1
0.791379867791858 0.790604791379647 1 1
0.828208436791626 0.827477586207222 1 1
0.78560246211465 0.784731814699036 1 1
0.80352050505036 0.802742925193965 1 1
0.801057195943433 0.800289000044278 1 1
0.80061454518978 0.799780434057966 1 1
0.813224053776232 0.812250849758975 1 1
0.769545366038113 0.768649780849435 1 1
0.833008879529664 0.832227537692474 1 1
0.794881266091159 0.794120431905205 1 1
0.785734891455288 0.784948681343681 1 1
0.79349398498979 0.792699912477052 1 1
0.786706469616272 0.785868971344322 1 1
0.822445240585404 0.821647908820509 1 1
0.776306563932673 0.775596462537819 1 1
0.82113900744074 0.82026845922055 1 1
0.833098545698552 0.832252819979938 1 1
0.837321346619809 0.836447595838953 1 1
0.794797501536745 0.794009716237843 1 1
0.897001063203865 0.896130213120886 0 0
0.83925374630251 0.838471873110198 1 1
0.826675316087701 0.8258505601932 1 1
0.863189968267346 0.862412886788052 0 0
0.759105754510733 0.758296986273105 1 1
0.816754095607699 0.815957552186559 1 1
0.809543208417121 0.808712129746029 1 1
0.774969127225888 0.774084805787008 1 1
0.815859727467254 0.815055307258196 1 1
0.7813131586875 0.780451505002744 1 1
0.787334966772088 0.78658024884715 1 1
0.759374987397398 0.758670409465731 1 1
0.796760798992323 0.79598573628124 1 1
0.81608170594149 0.815313360706676 1 1
0.834511177333945 0.833662268801194 1 1
0.805775594938983 0.804958456778593 1 1
0.827064662441603 0.82622873855015 1 1
0.790249809354059 0.789435604271089 1 1
0.786830166813988 0.786098300877666 1 1
0.818355501737018 0.817418566752743 1 1
0.777346854481024 0.776493510736372 1 1
0.811239363122439 0.810393118480796 1 1
0.833222300471107 0.832314457696259 1 1
0.796253626327063 0.795489945926346 1 1
0.784185796383896 0.783331150591225 1 1
0.830363134066081 0.829625583672726 1 1
0.821378487263311 0.820559005295801 1 1
0.821250910313832 0.820407364596827 1 1
0.788655837638142 0.787879176025048 1 1
0.789476185586314 0.788647973248543 1 1
0.821775914449155 0.820946529823171 1 1
0.82115920847946 0.820376467884313 1 1
0.777475720031906 0.776615117512168 1 1
0.806851977448037 0.806058782303706 1 1
0.793386741737216 0.792643482868178 1 1
0.799866941352408 0.799035451502735 1 1
0.795983795608644 0.795104975948952 1 1
0.807945879679214 0.80720727790555 1 1
0.790477038759506 0.789645888881962 1 1
0.747079672647227 0.746402770794458 0 0
0.804790705758747 0.803956706760705 1 1
0.787283724601223 0.7864355634594 1 1
0.827680382000531 0.826850352832244 1 1
0.823864988109248 0.823039748885713 1 1
0.817301482197518 0.816526760825185 1 1
0.81458083204611 0.813700387355827 1 1
0.832714844205685 0.831875007321407 1 1
0.800304977389997 0.799496097107963 1 1
0.806821796867647 0.806054366994791 1 1
0.846458186322819 0.845524565485902 1 1
0.790424725497846 0.789608135390355 1 1
0.794298354755867 0.79347284303002 1 1
0.828143589296952 0.82739313129542 1 1
0.844374858752975 0.843497348861768 1 1
0.811279595590077 0.810440209201983 1 1
0.799576057763561 0.798744979029712 1 1
0.827653375523224 0.826832975440861 1 1
0.793038602770976 0.79225646748919 1 1
0.831620676826063 0.830784951575025 1 1
0.812199208162792 0.811367859532943 1 1
0.822142781537881 0.821395818211022 1 1
0.801777793093482 0.800987727888858 1 1
0.791010778040537 0.790272490798064 1 1
0.774811095390986 0.774077727516432 1 1
0.786714742980183 0.785912284568104 1 1
0.825225120416608 0.82441294913145 1 1
0.797549474183194 0.79678463970082 1 1
0.785319728442797 0.784503926374854 1 1
0.817973561880566 0.817101091745957 1 1
0.828776573741075 0.827912025157064 1 1
0.819956800296076 0.819078773637551 1 1
0.787620469590312 0.786881669737008 1 1
0.8068075016717 0.806004718860123 1 1
0.793094806871659 0.792259869667608 1 1
0.782624295018388 0.781894300915887 1 1
0.796524314764799 0.795717303298186 1 1
0.732986573635621 0.73228787217664 0 0
0.816854354906424 0.81609153129253 1 1
0.806379507823257 0.805585686307227 1 1
0.760547919370786 0.759857354370153 1 1
0.826301794122398 0.825597293027801 1 1
0.771850426212637 0.771077312214187 1 1
0.814660026329813 0.813904033654477 1 1
0.780301523293839 0.779509706591817 1 1
0.774975105680265 0.774214804703373 1 1
0.744291632347423 0.743480581298951 0 0
0.807154161808375 0.806409156022034 1 1
0.791214036820822 0.79042842324036 1 1
0.793201528216889 0.79234401954303 1 1
0.804172166583453 0.803344257076499 1 1
0.783010740284768 0.782023981011624 1 1
0.820833255156923 0.820044634271015 1 1
0.815671911792483 0.814888362528071 1 1
0.767998697722466 0.767209695973865 1 1
0.793935111707719 0.793187870415889 1 1
0.779352166273464 0.778585878592233 1 1
0.778554887432809 0.777832654395576 1 1
0.786694220531687 0.785887815129184 1 1
0.819071627783213 0.818266978637845 1 1
0.781600330629608 0.780916483828039 1 1
0.792552992718407 0.79178837652572 1 1
0.798428642327026 0.797708828938435 1 1
0.814921272083401 0.814125267167651 1 1
0.817633238831045 0.816826303341846 1 1
0.805999643350941 0.805185067414621 1 1
0.775936014462333 0.775146649930929 1 1
0.824108768380316 0.823271133108487 1 1
0.802736050968544 0.801992044026968 1 1
0.825182239786652 0.824425180831093 1 1
0.818130893074555 0.817353151183041 1 1
0.753870449176829 0.75308143001999 1 1
0.849477350028442 0.848514670704047 1 1
0.792207927547865 0.791402096721797 1 1
0.814801635065734 0.813927778989135 1 1
0.807678050659688 0.806882029870722 1 1
0.78076333351622 0.780052537218115 1 1
0.769935797162505 0.769104768906867 1 1
0.794774787614076 0.793977768985645 1 1
0.810973992465972 0.810214805326068 1 1
0.793475640212798 0.792720863514895 1 1
0.783640876126069 0.782764773990205 1 1
0.829481110604067 0.82870037544634 1 1
0.798388725061475 0.797651104738768 1 1
0.837341807261368 0.836520739416567 1 1
0.773718012528553 0.772969362832489 1 1
0.825178428197343 0.824287560294831 1 1
0.807394067562391 0.806612320255278 1 1
0.775045021215421 0.774315574725031 1 1
0.756614231288995 0.755815470873678 1 1
0.778682089242285 0.777932258211968 1 1
0.787681649876171 0.786967075615701 1 1
0.833905683569745 0.833002537458429 1 1
0.827067260781676 0.826263600725068 1 1
0.828043786313135 0.827178713515376 1 1
0.796210444529072 0.79541674730098 1 1
0.789307044070789 0.788568865638504 1 1
0.750982279615438 0.750131136760677 1 1
0.763830527903436 0.762939218318522 1 1
0.831225637240019 0.830441288042638 1 1
0.820957504847507 0.820181463555632 1 1
0.792442954514647 0.791651007869363 1 1
0.811818866146211 0.810976563374791 1 1
0.779643840712596 0.778893155332024 1 1
0.818141943649069 0.817353309554852 1 1
0.799563532865203 0.798737877613612 1 1
0.779919572369108 0.779152556741407 1 1
0.780345613077055 0.779599428615341 1 1
0.784259707272383 0.783458770182152 1 1
0.736689986295346 0.735993764483433 0 0
0.782210301062267 0.781399050232631 1 1
0.805546054977494 0.804675314389257 1 1
0.758399001515604 0.757670172010519 1 1
0.773079083850215 0.772221875040326 1 1
0.77347474895685 0.772687773059127 1 1
0.787442534081253 0.786605688941155 1 1
0.799946927052022 0.799169236548555 1 1
0.772925381907291 0.77216488620671 1 1
0.779063656689974 0.778256253551026 1 1
0.813079053831082 0.812229235787351 1 1
0.785386860122116 0.784598961129321 1 1
0.772985818461036 0.772163764343225 1 1
0.788208080438606 0.787438011129551 1 1
0.814058925416962 0.813281118639288 1 1
0.810637241286963 0.809808326367731 1 1
0.781395076730859 0.780504227867304 1 1
0.730768871730253 0.730022493295373 0 0
0.801884984384872 0.801044605715437 1 1
0.784365967506276 0.78349116924411 1 1
0.778851315842299 0.778026114291211 1 1
0.78308422768019 0.782224080887594 1 1
0.813506392267398 0.812727202137856 1 1
0.754977965325072 0.75413851874116 1 1
0.756124675755505 0.755362385880682 1 1
0.780695688401138 0.779826314647073 1 1
0.769051112368029 0.768293288151537 1 1
0.814553795790069 0.813624622053337 1 1
0.80028141299381 0.799464897149936 1 1
0.805392244360721 0.80460548943479 1 1
0.80943603504687 0.808671235695079 1 1
0.716161675090165 0.715376579877054 0 0
0.813425001172451 0.812612715930747 1 1
0.776325856904496 0.77551099802592 1 1
0.869980537695008 0.86916531094367 0 0
0.793835700730635 0.792976465138546 1 1
0.837724397671391 0.836906022954184 1 1
0.781398626966116 0.780602265516832 1 1
0.843543267666681 0.842641089471372 1 1
0.786556644523399 0.785721295825685 1 1
0.79424644343946 0.7935187820493 1 1
0.844040271341814 0.843133331904929 1 1
0.792541969594164 0.791789454330688 1 1
0.817153083750812 0.816301119887485 1 1
0.807188789544504 0.80640294363388 1 1
0.82390861875851 0.823087486086403 1 1
0.779210407966374 0.778410324536205 1 1
0.789209832926254 0.788496904325998 1 1
0.788932642952585 0.788165908227025 1 1
0.82330788395219 0.822612031421096 1 1
0.839269470460865 0.838344976916879 1 1
0.798683894623635 0.797773221652212 1 1
0.778657250500329 0.777827710546471 1 1
0.801922139681929 0.801133115875852 1 1
0.776245846296373 0.77541759567654 1 1
0.8024421208339 0.801596142571905 1 1
0.812163910588198 0.811372940591841 1 1
0.857879812682185 0.856993401636646 1 1
0.814737117780451 0.813880422869668 1 1
0.776420838282922 0.775678509245329 1 1
0.766386568459707 0.765569140378467 1 1
0.8550191226934 0.854138291507689 0 0
0.84251210079394 0.841730763731533 1 1
0.785640234416469 0.78484164044499 1 1
0.807814222208034 0.806977568482061 1 1
0.811261404605474 0.810377679440726 1 1
0.798177991004751 0.797464463639464 1 1
0.834171107873467 0.833382660871979 1 1
0.793604967724495 0.792849255246285 1 1
0.786014559867858 0.785125020655375 1 1
0.809253716816737 0.808396564394864 1 1
0.795259475608042 0.794464025355715 1 1
0.8495236349337 0.848625168305755 0 0
0.824675527714508 0.823751441719328 1 1
0.775854865237562 0.775126524184647 1 1
0.80336256224835 0.802569699165216 1 1
0.786013324613325 0.785254009494471 1 1
0.845493285032026 0.844624849225163 1 1
0.815416856272604 0.814510231115946 1 1
0.779641796248578 0.778872002152354 1 1
0.782337932324309 0.781528660635636 1 1
0.764645738905077 0.763785184800757 1 1
0.78277414753444 0.781954703451613 1 1
0.812372863255933 0.811475337543505 1 1
0.774055201791983 0.773200894600139 1 1
0.755257191310498 0.754516612193876 1 1
0.776370322892971 0.77560056091464 1 1
0.770341126292659 0.769524747551384 1 1
0.820042200972761 0.819179413421959 1 1
0.743005254612598 0.742229972351299 0 0
0.786815549249846 0.786030280954626 1 1
0.84019041899197 0.839362322290486 1 1
0.837714497019718 0.836937500165904 1 1
0.806726627458045 0.805950806830026 1 1
0.808228356315557 0.807482813938404 1 1
0.805827669447571 0.80494621078364 1 1
0.831043651497848 0.830183681853641 1 1
0.784575880327675 0.783792785846319 1 1
0.785832047606152 0.785016825747529 1 1
0.795341542907604 0.79458081263328 1 1
0.786546634523985 0.78571173873524 1 1
0.765200566215248 0.764383936891354 1 1
0.820466361243619 0.819655277400876 1 1
0.830616460663376 0.829829187041867 1 1
0.808526780651005 0.807776114415053 1 1
0.832387695319526 0.831424198833838 1 1
0.816610212108842 0.815823561829135 1 1
0.776426445600666 0.775715943000785 1 1
0.815249865076968 0.814415285319787 1 1
0.794636287196793 0.793807843851461 1 1
0.782496870869499 0.781694222548021 1 1
0.819209364329942 0.818368363572067 1 1
0.850813920053451 0.850013781831837 1 1
0.797340701131109 0.796495670776842 1 1
0.784302021990263 0.78355578066585 1 1
0.809666254598496 0.808868423964309 1 1
0.861560918288395 0.86072794585361 0 0
0.804613814625265 0.803761708884703 1 1
0.81016414588729 0.809409585511336 1 1
0.824790746684671 0.823987949355848 1 1
0.804149767348809 0.803349904439274 1 1
0.770067387994575 0.769300389177377 1 1
0.81930642962638 0.818477553197047 1 1
0.842513306619679 0.841727367677724 1 1
0.802703791018301 0.80189155518415 1 1
0.775662565075851 0.774890677406861 1 1
0.848088123851295 0.84729942705774 0 0
0.774038945620912 0.77321429748728 1 1
0.795921363935704 0.795042023999424 1 1
0.824228616371901 0.823450926377222 1 1
0.770864477183931 0.770063696727989 1 1
0.840297707531876 0.839431764795527 1 1
0.80002911865539 0.799269085825482 1 1
0.795981107086045 0.795194966864346 1 1
0.789326943798439 0.788555351797014 1 1
0.799120120229253 0.798275102800099 1 1
0.817408264907654 0.816600622753396 1 1
0.805609262199647 0.804736285690789 1 1
0.809851680303179 0.809001190491714 1 1
0.76787790113148 0.767083188436104 1 1
0.804453470907506 0.803655410185863 1 1
0.751776605226155 0.751020956552733 0 0
0.781184666114902 0.7804391656218 1 1
0.852635981208456 0.851739367410762 1 1
0.807078121921844 0.806283041993959 1 1
0.85199517327861 0.851174112651133 0 0
0.806376116484926 0.805439970676288 1 1
0.821111343240791 0.820288388350282 1 1
0.792936353416835 0.792187015925449 1 1
0.771010539637441 0.770168534074041 1 1
0.793485063852549 0.792698579791447 1 1
0.76975329776198 0.768966469836358 1 1
0.806727298978332 0.805877867850482 1 1
0.803633365904456 0.802645437286837 1 1
0.787124017128506 0.786386797073454 1 1
0.79716788799549 0.796378378851346 1 1
0.775036825660995 0.774186170626604 1 1
0.786374180938164 0.785524117416039 1 1
0.804689569920346 0.803834797286058 1 1
0.793955377825973 0.793064626714923 1 1
0.780020777178758 0.779205014761029 1 1
0.816288089612214 0.815447695741502 1 1
0.778521703751386 0.777816250548833 1 1
0.808958074874712 0.808161001888574 1 1
0.769658694434766 0.768886952288533 1 1
0.779721078218816 0.778923895425929 1 1
0.771850917673813 0.771070073579991 1 1
0.816969573122839 0.816198028178549 1 1
0.815802420459508 0.814981470293336 1 1
0.79580535620138 0.794931463018125 1 1
0.804912104460724 0.8041338386167 1 1
0.801877003703729 0.801019690253798 1 1
0.808735227566572 0.807931547440047 1 1
0.760804085474903 0.760035170363387 1 1
0.800577780050107 0.79979472203552 1 1
0.79338318148639 0.792613991325997 1 1
0.799759485527717 0.799037234780697 1 1
0.788978754179642 0.788121247394854 1 1
0.798524761155466 0.797745486665141 1 1
0.789901677518412 0.789201453667148 1 1
0.81332152348325 0.812482487105674 1 1
0.83159397407978 0.830723937035059 1 1
0.775043672961287 0.774359793262169 1 1
0.810981176699531 0.810200865129411 1 1
0.793738060620764 0.792890712786528 1 1
0.784085074632189 0.783322664350126 1 1
0.815934648707499 0.815140859731848 1 1
0.831015514515819 0.830204930478882 1 1
0.749257994869262 0.748420943611266 1 1
0.814288897085645 0.813440453068966 1 1
0.821575463572738 0.820783414145692 1 1
0.745686147319734 0.744930007939227 1 1
0.784100986169297 0.783241062059029 1 1
0.783913486169019 0.783076061512578 1 1
0.852344591393835 0.851496587432897 0 0
0.805746035381463 0.80498354675079 1 1
0.776197323962971 0.775383061052166 1 1
0.791118146494984 0.790373734856074 1 1
0.784520826563046 0.783804652073842 1 1
0.774910186809173 0.774136418336797 1 1
0.801637391412877 0.800782416822338 1 1
0.75446274097509 0.753695780743932 1 1
0.821411216885459 0.820505006872331 1 1
0.819620673246674 0.818768289961127 1 1
0.795304236384068 0.794477611401595 1 1
0.830397081773136 0.829575280562066 1 1
0.793972520962021 0.793130930067917 1 1
0.819132657863847 0.818396777251271 1 1
0.81463597380439 0.813699614793095 1 1
0.783301806037766 0.782538376859131 1 1
0.796420956952734 0.795678062464288 1 1
0.798365824172434 0.797504288960971 1 1
0.819540014431687 0.818691961983453 1 1
0.777600777984496 0.776823335631687 1 1
0.770401773450599 0.769667707486118 1 1
0.795075243039662 0.794205875654266 1 1
0.808622528304344 0.807882989222517 1 1
0.805208072904813 0.804420142289509 1 1
0.786191929544666 0.785384560749475 1 1
0.796350719836498 0.795496963866757 1 1
0.806462707103673 0.805654293606633 1 1
0.779928737803257 0.77914052286316 1 1
0.827159030561815 0.826310323646932 1 1
0.768851578523212 0.768079974012618 1 1
0.828888687171685 0.828000288261693 1 1
0.806504923995283 0.805662449978432 1 1
0.835525622549797 0.834705753504834 1 1
0.793872467984339 0.793073298748567 1 1
0.792766398947314 0.7920411368309 1 1
0.813105501105621 0.812169852511336 1 1
0.795920984789532 0.795043891505815 1 1
0.762792318271451 0.762041732447222 1 1
0.804130086207614 0.803311094166092 1 1
0.79057458878277 0.789807287693729 1 1
0.804868460886333 0.804097504504056 1 1
0.82411618841169 0.823341780340561 1 1
0.827054623877749 0.82622102328574 1 1
0.822444966787225 0.82157451595535 1 1
0.800786226560917 0.799863366946856 1 1
0.83501102978532 0.83411049167305 1 1
0.818857453222109 0.8181126035424 1 1
0.793918367834948 0.793137260745961 1 1
0.731868352428921 0.731163804355086 0 0
0.81767821197684 0.816883240568838 1 1
0.806286208234204 0.805471441452958 1 1
0.828520341534959 0.827665084171759 1 1
0.831337061744879 0.830486749281116 1 1
0.824922682095613 0.824114330544812 1 1
0.791127804036778 0.790305558061024 1 1
0.802152111523172 0.801300931371312 1 1
0.820703661325825 0.81986047668098 1 1
0.798159124008773 0.797388961751586 1 1
0.76899591546068 0.768218455482361 1 1
0.77523868739325 0.774456362757143 1 1
0.816599869309747 0.815808685918036 1 1
0.824852054711004 0.824033538128551 1 1
0.785856451555865 0.785043987396251 1 1
0.779780941284646 0.779024001393513 1 1
0.819646993705807 0.818826906136661 1 1
0.844306975902623 0.843432222057439 1 1
0.84477164632426 0.843836405244337 1 1
0.789566863876192 0.788782638715603 1 1
0.815948080302505 0.815059068689947 1 1
0.826273854695331 0.825378471050085 1 1
0.789632035182651 0.788850136015769 1 1
0.805390653323657 0.804631093711804 1 1
0.827155764499096 0.826414349476122 1 1
0.800974062588259 0.800163914208849 1 1
0.822426728000558 0.821598111157475 1 1
0.8161393053849 0.81533951819757 1 1
0.792043380933892 0.791204484536324 1 1
0.74779793749278 0.747024397902749 0 0
0.78671659984767 0.785907958750789 1 1
0.85288896383668 0.852046095642033 0 1
0.820919725854453 0.820090260202111 1 1
0.767806791334733 0.767085017593105 1 1
0.815795018554472 0.815041476208463 1 1
0.792954850451576 0.792122560929092 1 1
0.788442213130753 0.78762090564118 1 1
0.80475133262495 0.803901411535124 1 1
0.789948648769571 0.789131628441285 1 1
0.805987596369314 0.805212215615349 1 1
0.817149001742876 0.816309896273323 1 1
0.839721362308504 0.838910523721107 1 1
0.812213558146255 0.811409663388402 1 1
0.812114330131255 0.811269035653875 1 1
0.797307309272453 0.796515780150746 1 1
0.81479114143137 0.813954107122846 1 1
0.76598664679924 0.765204417227495 1 1
0.752979007679599 0.752191471880445 1 1
0.806021750294585 0.805224027445115 1 1
0.84972175566129 0.848907936225152 0 0
0.812184053322583 0.811321832793958 1 1
0.800246265312895 0.799407531248688 1 1
0.78754547800991 0.786849488264133 1 1
0.790669234426301 0.789795876579422 1 1
0.795739892684826 0.794915321431804 1 1
0.787613539792074 0.786807659425622 1 1
0.801893216993855 0.801025555750565 1 1
0.809176475687038 0.808391599176511 1 1
0.775455438930591 0.774715937523939 1 1
0.811996956534884 0.811157841959034 1 1
0.798902447715481 0.798183387866535 1 1
0.789286650353035 0.788529943696957 1 1
0.829167212227741 0.828306846405543 1 1
0.798954278847646 0.798115733933673 1 1
0.811926098580661 0.811157750454003 1 1
0.762305610696934 0.761538762325943 1 1
0.836409714958963 0.835628479077434 1 1
0.789482316361568 0.788664233159828 1 1
0.809473849295295 0.80863529903068 1 1
0.792885490789544 0.792104930578192 1 1
0.793230298102938 0.792471589543235 1 1
0.786891044467745 0.786079667457012 1 1
0.814994607604975 0.814228895341806 1 1
0.800083793621946 0.799210612838064 1 1
0.850107248354734 0.849262352333377 0 0
0.835982947674274 0.835146264108205 1 1
0.787110870815533 0.78635745912459 1 1
0.781603394801153 0.780801319021381 1 1
0.808655706625922 0.807900400195822 1 1
0.820648171405278 0.819844914627387 1 1
0.820019297842188 0.81923044590334 1 1
0.794186865509528 0.793525794213186 1 1
0.771941903286861 0.771133172983123 1 1
0.777225146997809 0.776490406564505 1 1
0.79792545077942 0.797159383765021 1 1
0.812126880887212 0.811327369922975 1 1
0.827493948463684 0.826681361319999 1 1
0.787568138630203 0.786779365558563 1 1
0.833492495298372 0.832705685566011 1 1
0.776133008778797 0.775401543772117 1 1
0.836874058132314 0.836005316704688 1 1
0.792887264842085 0.792149720327372 1 1
0.830931689630794 0.830032127577767 1 1
0.777829827754695 0.776976455405503 1 1
0.791815703176473 0.790917308664338 1 1
0.791791413728342 0.791044702905247 1 1
0.828412006897857 0.827590564905071 1 1
0.774808080806217 0.773985086801487 1 1
0.764724638699533 0.76391765902452 1 1
0.783937605812142 0.783131473575131 1 1
0.746476837914744 0.745771823399844 0 0
0.822755926266104 0.821923282776492 1 1
0.80899913992281 0.808188868722332 1 1
0.770471016661155 0.769695791039255 1 1
0.777759233381227 0.777004565805535 1 1
0.869517519245934 0.868616015633455 0 0
0.826285009818236 0.825355710433122 1 1
0.769968548509396 0.769185068370943 1 1
0.758965300052301 0.758269277694734 1 1
0.860776635424281 0.859929433223484 0 0
0.798745531222999 0.797982378194098 1 1
0.797267952314873 0.796526238677209 1 1
0.777316576118437 0.776563802032055 1 1
0.825039893756865 0.824111097882632 1 1
0.826364498423158 0.825541273940443 1 1
0.782056578758588 0.781198062660609 1 1
0.810644051977032 0.809878437625865 1 1
0.785602364681453 0.784824568099182 1 1
0.762682801706646 0.761886767173299 1 1
0.797905365679944 0.797096094570841 1 1
0.770504839650751 0.769724432978661 1 1
0.873112937682738 0.872227630179987 0 0
0.752747669147699 0.75187542293698 1 1
0.814317814561764 0.813537726612052 1 1
0.804808951633573 0.803952529276284 1 1
0.775923666610138 0.775213337007152 1 1
0.796560775897064 0.795681782610393 1 1
0.784779450014979 0.783991922740986 1 1
0.777289322112163 0.776478353794636 1 1
0.791696336495696 0.790925545140987 1 1
0.78970796252967 0.788892387566145 1 1
0.833396260173095 0.83264973180148 1 1
0.802928199315197 0.802167780051174 1 1
0.822358298396915 0.821528434292347 1 1
0.788474930230706 0.787685085041971 1 1
0.813670396623478 0.812869377503713 1 1
0.836728847393387 0.835859068596435 1 1
0.806054499683253 0.805261223994805 1 1
0.756149143862295 0.755427680899915 1 1
0.76205650604075 0.761315378643045 1 1
0.789286784040333 0.788519126452914 1 1
0.737989226705674 0.737247866728734 0 0
0.810296992244313 0.8095548331206 1 1
0.804738165921898 0.804056123087848 1 1
0.843688440851384 0.842765746157624 1 1
0.817797615327295 0.816969217006804 1 1
0.767187103218269 0.766349885614413 1 1
0.785257810072388 0.784454195795485 1 1
0.819282887771558 0.818490920837654 1 1
0.798291422996464 0.79744928062788 1 1
0.809376580443289 0.808536815799645 1 1
0.84394179511378 0.842988638678333 1 1
0.787849896140135 0.787078289885646 1 1
0.80848185948659 0.807729626401998 1 1
0.794463194248859 0.793596644414831 1 1
0.82391171506324 0.823022821929995 1 1
0.820694950038272 0.81989368685047 1 1
0.800005819554433 0.799198906289909 1 1
0.782443143803024 0.78162730289587 1 1
0.76857691834436 0.767766167705844 1 1
0.808207215257867 0.807344665806766 1 1
0.829549123449464 0.828779776446751 1 1
0.79445598844377 0.79362514358385 1 1
0.807576266922069 0.806730527624416 1 1
0.784049492162777 0.783366690188196 1 1
0.770058339454044 0.769354977700557 1 1
0.81288345189397 0.812026025653227 1 1
0.808138162451216 0.807333742446302 1 1
0.84468412697012 0.84385700377181 1 1
0.790726217123304 0.789845471360998 1 1
0.773439899852059 0.772678980784323 1 1
0.822855943341401 0.822013793537237 1 1
0.766173066152055 0.76543848493184 1 1
0.812684935593417 0.811898596943872 1 1
0.82526469395389 0.824419670082869 1 1
0.808610280086827 0.807813531351029 1 1
0.770018900424682 0.769277131377845 1 1
0.772477761012599 0.771683502514051 1 1
0.813004412471212 0.812215371065495 1 1
0.785525374572386 0.784812337411423 1 1
0.815870043547976 0.815047602331893 1 1
0.785627060564486 0.784831303894811 1 1
0.797735583463563 0.796861825384512 1 1
0.773667623960722 0.772974237126079 1 1
0.754916388396358 0.754120128432646 1 1
0.80506683151829 0.804281710423651 1 1
0.79842181082584 0.79761556806843 1 1
0.836940912364782 0.836128767434258 1 1
0.827384911991167 0.826542534701001 1 1
0.802749530511927 0.801906606344128 1 1
0.834281635772523 0.83346107988199 1 1
0.739331969889504 0.738614064306822 0 0
0.796108359912573 0.795282744945796 1 1
0.76280618869973 0.762036279807968 1 1
0.81136231794698 0.810601852686009 1 1
0.803523221212593 0.802487077619525 1 1
0.836718240852765 0.835874762076743 1 1
0.789947929167434 0.789141897520649 1 1
0.798319395817818 0.797558694206717 1 1
0.768435217240266 0.767686424197284 1 1
0.830222710143619 0.829408114218916 1 1
0.850599575456751 0.849675026889253 1 1
0.802624198423043 0.801849095585478 1 1
0.833464640310847 0.832529954546641 1 1
0.783444233382631 0.782665567795007 1 1
0.782930582227402 0.782131100331326 1 1
0.809061383687237 0.808278192393697 1 1
0.784632989547142 0.783831999867279 1 1
0.796585489161542 0.795778770508125 1 1
0.810342848824013 0.80952710306394 1 1
0.786844100137857 0.786079189425252 1 1
0.777782184296693 0.776993782047958 1 1
0.84488190167296 0.844100737446848 1 1
0.849498503497675 0.848571878353809 1 1
0.795040166561004 0.794288335346797 1 1
0.79009294322607 0.78936071441159 1 1
0.81094544996424 0.810144950890095 1 1
0.79200959155768 0.791183537435676 1 1
0.816572029204405 0.815744284719092 1 1
0.808917787397744 0.808047383041895 1 1
0.806352311309179 0.805487466943241 1 1
0.790000911661425 0.789144522736685 1 1
0.842391899925896 0.841484378647728 1 1
0.831981242309663 0.831169715524692 1 1
0.820183380859669 0.819363585376773 1 1
0.804302993816027 0.803509174427087 1 1
0.781612775474553 0.780909568682291 1 1
0.774514066598442 0.773640823766525 1 1
0.785345894359079 0.784506891539143 1 1
0.810467161270521 0.809643368369699 1 1
0.794222346595542 0.793396982918084 1 1
0.75436523901186 0.753649536716005 0 0
0.820175078062356 0.819417530807984 1 1
0.778231995073602 0.777325687042898 1 1
0.771185543172778 0.770406586487214 1 1
0.805632794555124 0.8048016133002 1 1
0.799359880138137 0.79859413088194 1 1
0.815292904695559 0.814456996946305 1 1
0.766676314633227 0.765945714280577 1 1
0.80750083650419 0.806656859197873 1 1
0.78294070282124 0.782104281242059 1 1
0.793642430255577 0.792907385283545 1 1
0.748858166669026 0.74809267513834 0 0
0.838336998551705 0.837529831428867 1 1
0.79376095950233 0.793007939400991 1 1
0.814130696973334 0.813343269304416 1 1
0.779221199426189 0.778457959317631 1 1
0.813028854293121 0.812174013261504 1 1
0.783416350823792 0.782611592360658 1 1
0.781521612693049 0.780789206189745 1 1
0.782170995730417 0.781454614034339 1 1
0.812239044589175 0.811459797147687 1 1
0.737209999159873 0.73641643725528 0 0
0.809710045560634 0.808872845790212 1 1
0.81439371161396 0.813455734914597 1 1
0.79879160500933 0.797944171764183 1 1
0.795941914607617 0.795198826138377 1 1
0.849157333283528 0.848223814785177 1 1
0.77089659863941 0.77009208450369 1 1
0.834580088161945 0.833677030539939 1 1
0.830251067044132 0.829399366016584 1 1
0.801333465504109 0.800439555387579 1 1
0.838484490363246 0.837592061398229 1 1
0.792971158755915 0.792206060588879 1 1
0.773881805591268 0.773027364533726 1 1
0.833730544482072 0.832954741129207 1 1
0.770879707118079 0.77009753622508 1 1
0.83261415068665 0.831690635597928 1 1
0.805852540972191 0.804987007423994 1 1
0.780649842883685 0.779837780469052 1 1
0.761012365367249 0.760166226039258 1 1
0.824609179228757 0.823652289104702 1 1
0.779036991194415 0.778299945372279 1 1
0.814590432839241 0.813792949738733 1 1
0.80614151620296 0.805348127554634 1 1
0.777321448257208 0.776561310090824 1 1
0.789494750557374 0.788693614238132 1 1
0.807159776357874 0.806281202710219 1 1
0.826051610546952 0.825189393065622 1 1
0.789665764871425 0.788863589798502 1 1
0.848901123320588 0.848039546687163 0 0
0.783567296071507 0.782720151304062 1 1
0.762157166415392 0.761325793449449 1 1
0.799524024363157 0.79874438458404 1 1
0.774587959151741 0.773811011624309 1 1
0.76263275799445 0.761762019089809 1 1
0.792553435374827 0.791628258857599 1 1
0.836777984271884 0.835805238469001 1 1
0.8198499134702 0.819058394671749 1 1
0.822162996774805 0.821358635491523 1 1
0.805337850244764 0.804490881037894 1 1
0.830357456888563 0.829561753005995 1 1
0.807355134817422 0.806505211869552 1 1
0.782611958696266 0.781851981228146 1 1
0.801610284432994 0.800757598874164 1 1
0.822595632142166 0.821749885612495 1 1
0.793166392046176 0.79235817275557 1 1
0.768987682263877 0.76826719036838 1 1
0.794126041835471 0.793282133705231 1 1
0.802664448384687 0.801809090189358 1 1
0.803667790809358 0.802864049687613 1 1
0.775298292985932 0.774522885889658 1 1
0.769966107603108 0.76908010949693 1 1
0.780675901843924 0.779963562440664 1 1
0.799581208758052 0.798871812794314 1 1
0.799351548791986 0.798533449846568 1 1
0.819646898409635 0.818803640293263 1 1
0.793215184632453 0.792362349999375 1 1
0.812546445790541 0.811733181327129 1 1
0.750268367934304 0.749490059496074 0 0
0.813843287996455 0.813060278573024 1 1
0.781968766990923 0.781153653905787 1 1
0.821450122092481 0.820628805174738 1 1
0.816606456650872 0.815775255294769 1 1
0.831420136795579 0.830546801218425 1 1
0.80259697739446 0.801758833631659 1 1
0.810409777308793 0.809615078051661 1 1
0.762248120056432 0.761427621342908 1 1
0.793211956650635 0.792479701656467 1 1
0.776162418511485 0.775431397451668 1 1
0.815662796692536 0.814901336896356 1 1
0.790723906419822 0.789953599585737 1 1
0.840053697318434 0.839104475851787 1 1
0.781234686932118 0.7804086639145 1 1
0.81907431346895 0.818252026106251 1 1
0.823973626096436 0.823157338763617 1 1
0.79492700756394 0.794134236915367 1 1
0.803492099885115 0.802714691206441 1 1
0.76767182271556 0.766889521025699 1 1
0.811291037000947 0.81048241420174 1 1
0.785239283916134 0.784534847750787 1 1
0.763576665380378 0.762802387794363 1 1
0.817722120376316 0.816898589745963 1 1
0.761247022753254 0.760324887990042 1 1
0.801618867874283 0.800866971375188 1 1
0.817718516871467 0.816908474685888 1 1
0.800121151587876 0.799270290775965 1 1
0.84353415834552 0.842683404590096 1 1
0.796703427875328 0.795925435299047 1 1
0.785588244113467 0.784749211899034 1 1
0.809143921086777 0.808359383605057 1 1
0.763684413644179 0.763008489041447 1 1
0.79054997849112 0.789820539231676 1 1
0.767495183090932 0.766673282995468 1 1
0.817999648262781 0.81721682703352 1 1
0.83725342037647 0.836372024034186 1 1
0.7951459239609 0.794330873920847 1 1
0.79140189637507 0.790678969132134 1 1
0.782543618385485 0.781731278595158 1 1
0.839741193410198 0.838908727240273 1 1
0.788135115186328 0.787362055514605 1 1
0.765445023534521 0.76463793153615 1 1
0.812305813028858 0.811446363365515 1 1
0.777449804819509 0.776609964492081 1 1
0.757409849846824 0.756641581047096 1 1
0.794028845949098 0.793266153677314 1 1
0.841799764238959 0.840855131316243 1 1
0.783537265889846 0.782688480083831 1 1
0.853785523600382 0.852922589093898 1 1
0.844080794808555 0.843245591265788 1 1
0.82344646469985 0.822646042214512 1 1
0.786700784041764 0.785935052795737 1 1
0.778630680217223 0.777861969441535 1 1
0.861517258819141 0.860630821605423 0 0
0.841647757500147 0.840778401433275 1 1
0.776290690031717 0.775578697765892 1 1
0.794428760001855 0.7935887987494 1 1
0.76046835714767 0.759759319604632 1 1
0.836033215651035 0.835225000452268 1 1
0.837577666258386 0.836753420949588 1 1
0.796357867715667 0.795551794952533 1 1
0.810197833621261 0.809383313351567 1 1
0.789442468936469 0.788654584416516 1 1
0.811308391908338 0.810489565320329 1 1
0.762239752730334 0.761403498730299 1 1
0.810003745798482 0.809135493889939 1 1
0.794242541597601 0.793394969990976 1 1
0.768630395869026 0.767881059732215 1 1
0.825319458801539 0.82450287379548 1 1
0.770776874932855 0.769940703030396 1 1
0.777866425664473 0.777070810349625 1 1
0.773182136271675 0.77232895964152 1 1
0.794501430016379 0.79371914086549 1 1
0.78222692754773 0.781493922754595 1 1
0.828109001246492 0.827204600523075 1 1
0.796793193440072 0.795968384202131 1 1
0.797663343000993 0.796873260573149 1 1
0.822130416281052 0.821304335915032 1 1
0.81577251182861 0.814981327039103 1 1
0.808062779884889 0.807289134035999 1 1
0.805069942414661 0.804160443482583 1 1
0.789339588603014 0.788573438180042 1 1
0.798355267319731 0.797583501969405 1 1
0.814462108299358 0.81364792425375 1 1
0.754628726525428 0.753853069466378 1 1
0.827632137045246 0.826847677554278 1 1
0.79285932383751 0.792073652514829 1 1
0.805636692094569 0.804810233045718 1 1
0.827479946342547 0.826582497596098 1 1
0.809831047834723 0.809005124305281 1 1
0.796492131847627 0.795611640118328 1 1
0.816145195462155 0.815321778736603 1 1
0.800649928089554 0.799915682892589 1 1
0.772459924609296 0.771759260538518 1 1
0.781451736657321 0.780577282201419 1 1
0.798169691769741 0.797364929741834 1 1
0.793057710656406 0.792230277097485 1 1
0.854823052364689 0.853938107304623 0 0
0.78268504492471 0.781848230903976 1 1
0.82787890213743 0.827098941996066 1 1
0.81537076888395 0.814532758439023 1 1
0.791158164263844 0.790363299023296 1 1
0.808519164221423 0.807567748765105 1 1
0.797553370288286 0.796788324268882 1 1
0.759706855516029 0.758881004984128 1 1
0.763854178077267 0.763028221337703 1 1
0.804282198894246 0.803514197415809 1 1
0.815842408545861 0.81492294913923 1 1
0.790063676180211 0.789269079699213 1 1
0.833886966062082 0.833124440940473 1 1
0.802889302087448 0.802091681115876 1 1
0.821146052754637 0.820309637073988 1 1
0.795056291270919 0.794248269146508 1 1
0.801342661381163 0.800494542249615 1 1
0.767877411313715 0.76715207350987 1 1
0.843611177958193 0.842777662856171 1 1
0.811302630876958 0.810538248364619 1 1
0.79352591626136 0.792779349464998 1 1
0.784176228395037 0.783418579133971 1 1
0.790291445835634 0.789432078308921 1 1
0.771704538122602 0.770908719414604 1 1
0.811552943889186 0.810700090526143 1 1
0.737379111580665 0.736597054399973 0 0
0.797038542246978 0.796248982677416 1 1
0.823609342894198 0.822791540607444 1 1
0.832627627352033 0.831787919299369 1 1
0.80662822368527 0.805745006832108 1 1
0.811706289940463 0.81088379779458 1 1
0.79777001034993 0.796973102512818 1 1
0.793219542433932 0.792417045826726 1 1
0.777731797904582 0.776910400552875 1 1
0.817715621216436 0.817002725988431 1 1
0.791951274268494 0.791160560171925 1 1
0.792999515962552 0.79222005988347 1 1
0.861580598132884 0.860742154848361 0 0
0.844358957116378 0.843648912172724 1 1
0.786695783829623 0.785885446746621 1 1
0.821648066088818 0.820817315420882 1 1
0.83302696190717 0.832131004486648 1 1
0.782800501159393 0.782021747159301 1 1
0.827280532189917 0.826388656913845 1 1
0.822334533898764 0.821530444283203 1 1
0.814296522968014 0.813458757638384 1 1
0.797034391734664 0.796297533577221 1 1
0.773710396237986 0.773010994322564 1 1
0.822979258739125 0.822087738841439 1 1
0.815421286799297 0.814592624780382 1 1
0.780301398743117 0.779481232295678 1 1
0.778676427684714 0.777833474530053 1 1
0.828624138917701 0.827764883903756 1 1
0.759574261642648 0.758809068242349 1 1
0.790137596103518 0.789268081181589 1 1
0.802580742845908 0.801730876390007 1 1
0.78966935210239 0.78878676604083 1 1
0.791240905201775 0.790458698745403 1 1
0.824973038831485 0.824146021318163 1 1
0.81570131331974 0.814874718835454 1 1
0.787723312098157 0.786916716625223 1 1
0.841243645364388 0.840444849670867 1 1
0.777749646146954 0.776971230280028 1 1
0.758196914237105 0.757452824117444 1 1
0.803858472972846 0.803035752504985 1 1
0.814764264919699 0.813903547746378 1 1
0.799985959662088 0.799187624865004 1 1
0.803512151728122 0.802680179560812 1 1
0.754678857714895 0.753997059321631 0 0
0.786077243875104 0.785318127396446 1 1
0.756746905298247 0.755976255409204 1 1
0.806837606744797 0.806071019444936 1 1
0.800574686197245 0.799822796745844 1 1
0.796106046949243 0.795206767557018 1 1
0.780641569585092 0.779893336190335 1 1
0.81232824620176 0.811478526929812 1 1
0.797560725442787 0.796761029221503 1 1
0.821514502571379 0.820679220644153 1 1
0.817989033156403 0.817059895029666 1 1
0.807686463270585 0.806948946186975 1 1
0.788893757111989 0.78816719015256 1 1
0.751154028321786 0.750389470132368 0 0
0.757887360194751 0.757171371752256 1 1
0.800308692676872 0.799519028839084 1 1
0.837206946259398 0.83632448260946 1 1
0.784003492114362 0.783215938551095 1 1
0.821131720071029 0.820294775031527 1 1
0.781891485989884 0.781099648982656 1 1
0.765541473832384 0.764740481112216 1 1
0.796143457576966 0.795426126392117 1 1
0.788045425486859 0.787291928887045 1 1
0.817627167207012 0.816765612580119 1 1
0.806892598218064 0.806118823291228 1 1
0.776375418859861 0.775580507683027 1 1
0.824118608752446 0.82327164631751 1 1
0.843153905030453 0.842265641826477 1 1
0.805813913652952 0.804932380279144 1 1
0.808122666961081 0.807319383212554 1 1
0.812071947550773 0.811260855131484 1 1
0.806774665005784 0.806043003928157 1 1
0.841458352734526 0.840558658226942 1 1
0.812837706938186 0.812046437962924 1 1
0.811157694018538 0.810320513054139 1 1
0.810880357871786 0.81005704148193 1 1
0.790249821886649 0.789499718192772 1 1
0.808575851694553 0.807783879380323 1 1
0.774544693487132 0.773821699247271 1 1
0.793954549787873 0.793184772500304 1 1
0.77135425693697 0.770565828785554 1 1
0.830599999036724 0.829743918334321 1 1
0.790512481999766 0.789762467534758 1 1
0.755055384152819 0.754265903728051 1 1
0.79057416814312 0.789769612683462 1 1
0.80036946011337 0.799595629909304 1 1
0.794644640407483 0.793938046484277 1 1
0.83558399656761 0.834737104180833 1 1
0.783544982635368 0.782766430459819 1 1
0.814635700170134 0.813845731880915 1 1
0.75817021923946 0.757427528492072 1 1
0.798314964552417 0.797514638855281 1 1
0.849691016382469 0.84871931809219 1 1
0.779991718821687 0.779163104110915 1 1
0.813445465982861 0.812533390429965 1 1
0.805410445624029 0.804597308311101 1 1
0.811578728555977 0.810742100569544 1 1
0.795322571606054 0.794444516976191 1 1
0.784153978612557 0.783292215521153 1 1
0.820197503740332 0.819418207312042 1 1
0.812807147232721 0.811942539789222 1 1
0.786527425322991 0.785743523252649 1 1
0.767819865446519 0.767048459575127 1 1
0.772767761256924 0.772053298142879 1 1
0.844191334278857 0.843351307546752 1 1
0.828276083168618 0.82738443626703 1 1
0.760678376173126 0.7599275342991 1 1
0.807183758837442 0.806387345854561 1 1
0.810523484221337 0.809742345853932 1 1
0.806657923627364 0.8058681227524 1 1
0.773154550981486 0.772384350557162 1 1
0.771311689640688 0.770542718551219 1 1
0.801581884122137 0.800737360931224 1 1
0.811478440709742 0.81073049154817 1 1
0.772309909629848 0.771569475481772 1 1
0.804770615805842 0.803956857884598 1 1
0.792115065888886 0.791274793909163 1 1
0.773313795828807 0.77261903520447 1 1
0.786578478892967 0.785682746640085 1 1
0.796343694628808 0.795624399317268 1 1
0.782380206202327 0.781648580442398 1 1
0.821706733806611 0.820895984900165 1 1
0.821919331934296 0.821061987840063 1 1
0.791401479136824 0.790596351447195 1 1
0.789715894248332 0.788885815133137 1 1
0.816788203550365 0.816068276744462 1 1
0.807697330186191 0.806867082875029 1 1
0.799270232663444 0.798520791629172 1 1
0.827380388275105 0.826515240657331 1 1
0.759448813267037 0.758679451434757 1 1
0.775366299895869 0.774590445438252 1 1
0.74234098614797 0.741637676916987 1 1
0.803553991629672 0.802844748209627 1 1
0.803023410514502 0.802181848854463 1 1
0.810690424513117 0.809878798125913 1 1
0.749613428781604 0.748735129716133 1 1
0.843589212667249 0.842668827716574 1 1
0.782276548387081 0.781455265948941 1 1
0.815038697904905 0.814260877803465 1 1
0.834195020127234 0.8332868396019 1 1
0.763391929588972 0.762682013974996 1 1
0.785274260455092 0.784481714224957 1 1
0.801627075091334 0.800798018294075 1 1
0.769475143827302 0.768697174918087 1 1
0.811729181094453 0.810925427559919 1 1
0.836723641967012 0.835820726535877 1 1
0.789730001322013 0.788958006711286 1 1
0.808401378082917 0.807542572432878 1 1
0.820886702983729 0.819982212454033 1 1
0.797755732043903 0.796960313986828 1 1
0.769296120176226 0.768560980443476 1 1
0.805983050116444 0.805188966737881 1 1
0.786860385444252 0.786142211418682 1 1
0.791690600823735 0.790841028573197 1 1
0.798762096043533 0.797886501844463 1 1
0.829883645894395 0.829066686097573 1 1
0.852570477323566 0.851679598935074 0 0
0.813845968146447 0.812989640863322 1 1
0.796751183397931 0.795915122685567 1 1
0.772269129604607 0.771503328179706 1 1
0.795755880017076 0.794940508297 1 1
0.772441338526761 0.771643843622581 1 1
0.799235056760933 0.798341433278288 1 1
0.821399716977553 0.820475520361781 1 1
0.735231695390646 0.734533210158565 0 0
0.752272079835677 0.751494800180488 1 1
0.767367242690863 0.766635543048822 1 1
0.806394618265891 0.805537260792632 1 1
0.780013538778104 0.779214909328375 1 1
0.790822132488231 0.790092228126047 1 1
0.808466498131721 0.807597088205195 1 1
0.796410191500783 0.795692064765809 1 1
0.800370456332819 0.799545191101118 1 1
0.83194736917793 0.831107729651545 1 1
0.750063756343832 0.749288628318107 0 0
0.797404152114369 0.796523373154734 1 1
0.839191320525451 0.838388307276347 1 1
0.761252778385839 0.760529294388481 1 1
0.827410343353797 0.826524429229524 1 1
0.779113588376389 0.778411180295814 1 1
0.791097263762655 0.790299918045893 1 1
0.834772783559326 0.833913888647611 1 1
0.799684720351348 0.798895969512291 1 1
0.776168331508354 0.775366562652998 1 1
0.834672576075714 0.833840806298422 1 1
0.771510930698663 0.770731708588061 1 1
0.825527340680469 0.824727912006352 1 1
0.755730065950183 0.75498395989286 1 1
0.774575522859166 0.773807577124673 1 1
0.805259954862668 0.804471554838817 1 1
0.830462204468574 0.829616294700274 1 1
0.793703545852267 0.792897798610877 1 1
0.776060553585476 0.775219312816243 1 1
0.797385751143742 0.796564433787726 1 1
0.784673313479935 0.783892064956706 1 1
0.842391258356486 0.8413937753673 1 1
0.796272659705746 0.795474299231151 1 1
0.806215256530536 0.805412839651165 1 1
0.787929377801159 0.787096287698466 1 1
0.788279278319631 0.78749682841655 1 1
0.80470731059628 0.803906337115773 1 1
0.871351220916972 0.870514651656927 0 0
0.771353063014541 0.770528819024869 1 1
0.787143683541861 0.78639870395763 1 1
0.780275992870893 0.779483940967406 1 1
0.784551060486901 0.78374302978972 1 1
0.806218658561881 0.805370766314026 1 1
0.773959522763848 0.773120155540473 1 1
0.827492370665113 0.826737725178716 1 1
0.773531327103886 0.772734140961757 1 1
0.787142095387252 0.78636620215758 1 1
0.812938482554137 0.812117760388543 1 1
0.806430110063307 0.805564675734575 1 1
0.785446232779797 0.784661652414778 1 1
0.785157727152152 0.784354540696068 1 1
0.816696416845223 0.815892963389339 1 1
0.82268609097298 0.82191810737259 1 1
0.804626731816286 0.803896615727032 1 1
0.796231680487648 0.795300041531357 1 1
0.803729670892746 0.802888314382619 1 1
0.821701347633251 0.820866816345642 1 1
0.808722297414368 0.807928292628663 1 1
0.773748162884321 0.772964823915246 1 1
0.797374987998131 0.796547344455892 1 1
0.754848645682651 0.754060918226722 1 1
0.768717212520381 0.767909369512785 1 1
0.797199718528644 0.796430077316838 1 1
0.800218886807543 0.79945809944386 1 1
0.784205108813838 0.783387131410057 1 1
0.819464758338021 0.81866700834075 1 1
0.78463330855327 0.783869565108804 1 1
0.808104959060461 0.807373365897078 1 1
0.799350196321902 0.798609136135044 1 1
0.784404551286048 0.783699252971138 1 1
0.823189031190021 0.822395915982107 1 1
0.794945415402393 0.794131418782446 1 1
0.782394561693891 0.781545431505049 1 1
0.769466628906825 0.768784898596903 1 1
0.784285682054033 0.783531075345097 1 1
0.765886272785705 0.765096189059679 1 1
0.83728568639026 0.836434696384157 1 1
0.789047258823574 0.788258973956275 1 1
0.807348631078235 0.806594919932385 1 1
0.787143642662442 0.786395697076656 1 1
0.854966302236254 0.854016968681252 1 1
0.773245190471995 0.772469350792087 1 1
0.811895315791889 0.811047166556843 1 1
0.795070871832387 0.794238684447676 1 1
0.837723888602756 0.836873373375855 1 1
0.813801840955412 0.812932573147545 1 1
0.776112655783524 0.775372095219439 1 1
0.79005866912214 0.789277645880296 1 1
0.783670464037863 0.782795104391913 1 1
0.77846526086604 0.777721197177676 1 1
0.755219848147212 0.754378913382848 1 1
0.795044052311993 0.794231074134224 1 1
0.806753580110946 0.805987975649568 1 1
0.882038985531773 0.881137686546735 0 0
0.812607918772612 0.811766258143558 1 1
0.749289686071211 0.748568379708347 0 0
0.774576495612496 0.773864108489336 1 1
0.793759882478284 0.793055789535626 1 1
0.808861762070978 0.808109904736778 1 1
0.803744108437186 0.802858572494034 1 1
0.791629718669315 0.79080892870795 1 1
0.781768397105264 0.780953122940396 1 1
0.818629278087786 0.817846693423788 1 1
0.841359416002302 0.840474185221786 1 1
0.807137817378334 0.806318323877839 1 1
0.822123500538598 0.82130698260991 1 1
0.840280730165146 0.839412336184912 1 1
0.770108884626171 0.769280010859198 1 1
0.815741579515081 0.814928206368735 1 1
0.792943996744173 0.792231287594167 1 1
0.855854106252603 0.855067230295661 0 0
0.819384510152059 0.818509754244984 1 1
0.817916077407019 0.817153776536698 1 1
0.797751635204881 0.796986969213929 1 1
0.833536220289079 0.832691183372065 1 1
0.815202776543649 0.814433167448969 1 1
0.787033240816008 0.786288203570648 1 1
0.771268745238605 0.770541807315969 1 1
0.817072711749465 0.816316039352768 1 1
0.805024260073451 0.804286314581867 1 1
0.81132055924261 0.810527129822438 1 1
0.772476296335 0.771713679842148 1 1
0.828744575249326 0.827998730262756 1 1
0.800023466517745 0.799223870265011 1 1
0.792688904078448 0.791828842282004 1 1
0.798935303287126 0.798155920886411 1 1
0.822788311895459 0.821944001417719 1 1
0.810015041033792 0.809202581943568 1 1
0.834205168343289 0.833361272333795 1 1
0.790237884905059 0.789459895188371 1 1
0.822511517659324 0.821633233948383 1 1
0.773739597689249 0.773006040464143 1 1
0.80990794998683 0.809150055381264 1 1
0.849909430394841 0.848917998521208 1 1
0.797808503463545 0.797068522315549 1 1
0.769804382087332 0.769046068443245 1 1
0.80918754594664 0.808390732340889 1 1
0.83754544275978 0.836751057461153 1 1
0.83160346969958 0.830727095572472 1 1
0.806938082841549 0.806153551711716 1 1
0.771313844234453 0.770565775451523 1 1
0.787728844840678 0.786952820913036 1 1
0.807275474798754 0.806494740414001 1 1
0.836831661812157 0.835970615921869 1 1
0.81623390877043 0.815366950695845 1 1
0.782998408624794 0.78220437091814 1 1
0.795745601338614 0.794959511724494 1 1
0.787361145626282 0.786544940590792 1 1
0.813709583156268 0.812786738157649 1 1
0.808289244702716 0.80738745465888 1 1
0.805956656503584 0.805073827737733 1 1
0.831593782110586 0.830743282746144 1 1
0.814281778731762 0.813545512131848 1 1
0.798647843053844 0.797957206348947 1 1
0.816706203579443 0.815883261419451 1 1
0.773724435801663 0.772937737531365 1 1
0.786858155887136 0.785976914299237 1 1
0.800764415949169 0.799872058900339 1 1
0.812913465897456 0.8120410060086 1 1
0.76937076730491 0.768552134745892 1 1
0.771330103996399 0.770496125905292 1 1
0.779528921754492 0.7786875667154 1 1
0.795657795422724 0.794846314996744 1 1
0.786565085602575 0.785767222343212 1 1
0.810471041264369 0.809683294643586 1 1
0.834130195404908 0.833321106824784 1 1
0.80618800196709 0.805333726669683 1 1
0.745686662283573 0.744846800605759 0 0
0.808664712204608 0.807850438916861 1 1
0.797845778920465 0.796976005227955 1 1
0.814138952768293 0.813302448658978 1 1
0.859050332778941 0.858200787349392 0 1
0.796465171220832 0.795641801329609 1 1
0.793614004957626 0.792910156036933 1 1
0.802280273573265 0.801499602726852 1 1
0.832017741775243 0.831083569543289 1 1
0.769593241780175 0.768707759940644 1 1
0.77026561614062 0.769524982497439 1 1
0.807344950604718 0.806475956896769 1 1
0.81751887570397 0.816668318171103 1 1
0.794812603461136 0.793996971649469 1 1
0.779056496068257 0.778336678278972 1 1
0.768222727015193 0.767482810299752 1 1
0.749779889610652 0.749051382014173 0 0
0.807303465097429 0.80662837592991 1 1
0.781645654452614 0.780908762991688 1 1
0.772184770304531 0.771478948903103 1 1
0.746969911476936 0.746280619797207 1 1
0.768150233650895 0.767356805150424 1 1
0.802246245372126 0.801442249915736 1 1
0.798185017101013 0.797372759017546 1 1
0.824828125613579 0.824038954699185 1 1
0.806345319355486 0.805598602606094 1 1
0.803440258262871 0.802579969362778 1 1
0.83717863649998 0.836406045508555 1 1
0.791629615829577 0.790842400425808 1 1
0.811050821690355 0.810178278169407 1 1
0.798833251785721 0.798129803630842 1 1
0.766389860703731 0.765718398548442 1 1
0.776807808988634 0.77604718628519 1 1
0.802036003807733 0.801208066806594 1 1
0.854630124438846 0.853690020293393 0 0
0.808931129110286 0.808118454565747 1 1
