# Supplementary material for: Bias caused by sampling error in meta-analysis with small sample sizes
Source: PLoS One. 2018 Sep 13;13(9):e0204056. doi: 10.1371/journal.pone.0204056 (PMC6136825; doi:10.1371/journal.pone.0204056)
Supplement: S4 File — (ZIP) [file pone.0204056.s004.zip › results N = 10 theta = 0.8 tau = 0.2 sz = 10-20.txt]

"cohen.dl.theta" "hedges.dl.theta" "cohen.dl.cp" "hedges.dl.cp"
0.654905900139689 0.626517116406541 1 1
0.929163149608736 0.883167685920789 1 1
0.717956167649424 0.68583081996386 1 1
0.883244919120702 0.830921262899247 1 1
0.514186733313198 0.488385429336738 1 1
0.971634174125366 0.925254828298272 1 1
0.678708425254516 0.646524137396636 1 1
0.658566177390486 0.617176072956756 1 1
0.584625565167254 0.555837441112026 1 1
0.858297157636901 0.813619150806986 1 1
0.912930153009518 0.860418264088681 1 1
0.475249963417984 0.460600446121501 1 1
0.6893332481746 0.657112138275708 1 1
0.731529011641618 0.69093304113686 1 1
0.797517630797177 0.759936467062059 1 1
1.10594381619214 1.04813069426516 1 1
1.13976861459653 1.08474325776188 1 1
0.608513939978137 0.569317369656034 1 1
0.79941839460647 0.761139890424033 1 1
1.00671745600062 0.950702202924466 1 1
0.718851004307187 0.685984557027396 1 1
0.864225533977749 0.820892493485363 1 1
0.756106869429768 0.717468237110092 1 1
0.660630825668699 0.624308042491999 1 1
0.61504615288688 0.575831294351825 1 1
1.15107426007207 1.09061095238898 1 1
0.60994970754533 0.583649275113455 1 1
0.712297373096141 0.672927258439916 1 1
0.894344250311288 0.844337016111891 1 1
0.972677028749196 0.931452057131405 1 1
0.878598309396379 0.838953777714008 1 1
0.554555614645388 0.529772800426417 1 1
0.542684629865784 0.51268709036152 1 1
1.12466923898483 1.08055609057705 1 1
0.888562088269528 0.849527658289779 1 1
0.804847593223175 0.762080068462951 1 1
0.498223271053148 0.471079649947602 1 1
0.908379320563468 0.873875171041284 1 1
0.974710815725353 0.918854723180959 1 1
0.498578586699652 0.479080631403959 1 0
0.91454374153267 0.867571557694014 1 1
0.589170457510897 0.56499860068617 1 1
1.00300935237132 0.95431531938485 1 1
0.675181935069183 0.647930622574979 1 1
0.722634262760194 0.686540841374952 1 1
1.15587235254641 1.10554608531442 1 1
1.00694738029989 0.95692948095973 1 1
0.679637052485083 0.644939025332865 1 1
0.589021182915332 0.566840600429516 1 1
0.863306510485693 0.822042654441352 1 1
1.14375759223012 1.09114908927375 1 1
0.901595812387733 0.844618549416405 1 1
0.891454420457093 0.850782640791669 1 1
0.73198378209177 0.706425537875132 1 1
0.916227413158638 0.872831724738187 1 1
0.781616917244838 0.74413203266453 1 1
0.748008248269244 0.70699955102769 1 1
1.04090993019643 0.983177502823717 1 1
0.628625529658887 0.595109957459833 1 1
0.440987688413232 0.421008213778318 1 1
0.749342885226042 0.710942456307843 1 1
0.831353249503833 0.79160913959863 1 1
0.698850128402756 0.666597245407648 1 1
0.481703579728148 0.455225002292466 1 0
0.853043567888219 0.820412061911661 1 1
1.21487155103823 1.14632216140132 1 1
1.15075070540285 1.08278967934052 1 1
0.593914291052929 0.56505224126005 1 1
0.533491202161801 0.506244857770549 1 1
0.753357915174207 0.714436438768695 1 1
0.942265403067136 0.87931673332773 1 1
0.857595482935688 0.820738138387778 1 1
0.841857290878136 0.799131107496407 1 1
0.82329152805176 0.781298068958817 1 1
0.843933547710602 0.804704726582224 1 1
1.08365734374653 1.03428144095625 1 1
0.883408871067527 0.839900233800268 1 1
1.08999484926001 1.04528904054528 1 1
0.759661749240837 0.720961432850574 1 1
0.725766548955982 0.695419273877575 1 1
0.777005812254923 0.738159568094498 1 1
0.572909887921252 0.538553998354672 1 1
0.644674613648905 0.61131293504319 1 1
1.22724186420373 1.15590754389066 0 0
0.802639027957816 0.751776063164376 1 1
0.696323895127192 0.677197327029193 1 1
0.961024637882747 0.91920142862301 1 1
0.74630247661456 0.713108930651885 1 1
0.918581467093213 0.861210354219901 1 1
1.07966825414393 1.02592786383416 1 1
1.14933797734691 1.09339483350948 1 1
0.773722552361589 0.737550835718972 1 1
0.474750060669817 0.453060448146415 1 1
1.33820666708455 1.2745689330943 0 0
1.16995975696537 1.11746402699763 0 1
0.772231677826705 0.738215235100958 1 1
0.745724280302617 0.70638285168712 1 1
0.875170407703785 0.833788070736772 1 1
0.715464366701375 0.681233839241469 1 1
0.935128165405706 0.880644390822605 1 1
1.15575284833258 1.09823366724414 1 1
0.61631713128195 0.581029140580518 1 1
0.900102413159081 0.860444114360756 1 1
0.769819342183409 0.733964978804953 1 1
0.467447670274009 0.445118974591602 0 0
0.936233019311023 0.913346507038329 1 1
0.735063366339442 0.694159712078804 1 1
0.578991387241002 0.552052719759441 1 1
0.440785795723777 0.417404089424338 1 0
0.845786890203837 0.805952969591383 1 1
0.940483604512651 0.88948986900785 1 1
0.852976533029235 0.80617117302632 1 1
0.819482046196349 0.78181472219397 1 1
0.756581679879273 0.722616460840749 1 1
0.717702515369966 0.683555619103896 1 1
0.681149930866489 0.652681420833494 1 1
0.823025531083379 0.783037906317079 1 1
0.8089899859731 0.77231951589862 1 1
0.993568812750568 0.948142473753687 1 1
1.08504578294785 1.03596866732874 1 1
0.767166553678536 0.728964531791947 1 1
0.729931609763451 0.696556657935978 1 1
1.1965936658247 1.14212188311048 1 1
0.855441092976014 0.811022871991594 1 1
0.680963955947284 0.653881874209398 1 1
0.790895620773825 0.753161280208561 1 1
0.458696653283574 0.430783156548829 1 0
0.462516850967649 0.436811154751266 1 1
0.799011713103446 0.764660650981375 1 1
0.949442310545282 0.908335916890745 1 1
0.665270101348238 0.634461600121075 1 1
0.908300962865573 0.86861335644254 1 1
1.00724371402241 0.958668997182724 1 1
1.02977798544863 0.972111255455567 1 1
0.598148161962276 0.563215625435463 1 1
0.718250325545749 0.682262860193354 1 1
1.1218288597837 1.06751630062277 1 1
0.859056205031448 0.817686669374131 1 1
0.676306802268881 0.642918782728373 1 1
0.820127532559097 0.775806250841198 1 1
0.699951922929193 0.667754803547783 1 1
0.998284637216118 0.955868587825968 1 1
0.941913984661819 0.903055402062832 1 1
1.15386629024808 1.10151860772314 0 1
0.890405353834356 0.851638207383203 1 1
0.6851647224306 0.657411255361119 1 1
0.587806169057374 0.562955024995636 1 1
0.635093253582605 0.610912885438671 1 1
1.25185580813893 1.18316766269823 0 0
0.945997399506189 0.8881472698715 1 1
0.760026263232136 0.728911519340085 1 1
1.07708305377066 1.02007307755158 1 1
0.95618599417515 0.907134334240359 1 1
1.10237439898295 1.04310627481425 1 1
0.589208214012206 0.561270969709832 1 1
1.18393463647843 1.13291132831922 1 1
0.617196030347155 0.590146966526471 1 1
0.508995297591734 0.486111990590071 1 1
0.666562830921732 0.631601279051085 1 1
1.10614666215398 1.05046215618735 1 1
0.872797178550675 0.834829411899713 1 1
1.0305801283311 0.97499999156069 1 1
0.997027782772716 0.950865959618988 1 1
0.492201968147271 0.474068842198748 1 1
0.677532875808941 0.643886821365198 1 1
0.731006950814499 0.687263062879329 1 1
1.08507930102646 1.03906025541276 1 1
0.689377617143138 0.659483203749552 1 1
0.85712520987827 0.810838771474364 1 1
0.979932054502525 0.927080482311027 1 1
0.846691888477991 0.807700184001496 1 1
0.596197112308158 0.56149865517632 1 1
0.883391934057935 0.830850778490511 1 1
0.847924343704085 0.809443037154761 1 1
0.517852334333662 0.496474005935793 1 1
0.680497992279734 0.651458737001821 1 1
0.639872085776229 0.60634168622692 1 1
0.582344084765318 0.552950948164776 1 1
0.861149698038434 0.826306238520975 1 1
0.648151151439727 0.616807346562066 1 1
0.795965989854857 0.752110810633126 1 1
0.579994546971002 0.556691944480469 1 1
0.882304539869223 0.835160311479051 1 1
0.780161101005553 0.750891886626388 1 1
0.72184427693966 0.690989466224443 1 1
0.914367616717613 0.862635232537357 1 1
0.811401705078808 0.768925538677824 1 1
0.766295901338649 0.740437650479779 1 1
0.886746202598235 0.851192730383492 1 1
0.742501338209818 0.704808366605909 1 1
0.764826517726812 0.7295998299739 1 1
0.722268459051824 0.682800060889758 1 1
0.877878799449666 0.834914958578713 1 1
1.08201099782567 1.03724313432103 1 1
0.765306569780609 0.726315526045395 1 1
0.716732547872112 0.680206261228831 1 1
0.596971308539916 0.563419159950013 1 1
0.738039258250089 0.697365536631525 1 1
1.04436524836407 0.996798780825862 1 1
0.935432164267743 0.899631216841103 1 1
0.672032241518524 0.637185662528943 1 1
0.755893264730444 0.708070453322806 1 1
0.932358858347535 0.885455968483443 1 1
0.782314525674771 0.735323344871297 1 1
1.24624200423157 1.17904723313362 0 0
0.733081653778105 0.700923355634217 1 1
0.47981743781003 0.460291437017431 1 0
0.811791612900262 0.778400802509229 1 1
0.675118634576776 0.638550081757689 1 1
0.864118647755211 0.825027058199041 1 1
0.778854380526622 0.746092582125783 1 1
1.00458936207186 0.961959898383237 1 1
0.841125045296741 0.806570201410207 1 1
0.643562068306622 0.601413266660694 1 1
0.951797824286045 0.906283956750795 1 1
0.966274024406119 0.914417195023001 1 1
0.569803163275158 0.540606877513017 1 1
0.941566646996309 0.898510046741809 1 1
0.723122628968022 0.688183624982632 1 1
1.15565785396674 1.10343857726508 0 1
0.651021679693995 0.621164392017302 1 1
0.837882014205908 0.802169520374181 1 1
0.785967363882102 0.742825695185512 1 1
0.87466950606458 0.829716213878849 1 1
1.02793103330399 0.981705417972108 1 1
0.505178300109762 0.478000510142188 1 0
0.582876600774584 0.558542259528112 1 1
0.905229317846666 0.852481032710247 1 1
0.75848027248069 0.728753328895529 1 1
0.725733494572607 0.68265769335512 1 1
0.968184381563179 0.926925765769937 1 1
0.746193442471754 0.705991998328183 1 1
0.665154568399522 0.646245991730149 1 1
0.85389460521941 0.807963975768752 1 1
0.519721830410024 0.492761157629863 1 1
0.804808226456283 0.769309199204919 1 1
0.796589649647368 0.76000040692132 1 1
0.751710464316448 0.715666182189944 1 1
1.13940146646382 1.09287212003964 1 1
0.900601487621916 0.850770980481032 1 1
1.11896839187486 1.06054183557452 1 1
0.925658464512312 0.87792436482441 1 1
0.910380977258615 0.872523110325007 1 1
0.794162691178905 0.762855963518394 1 1
0.575164249585219 0.551487024208759 1 1
0.730713725218063 0.697541339451274 1 1
0.91969621753748 0.881517799500649 1 1
0.630042004052861 0.599019856011017 1 1
0.856345585109556 0.799804424947097 1 1
0.663170411263076 0.638745293603249 1 1
0.784462450256314 0.73609815145997 1 1
0.770789993987601 0.724490043584287 1 1
1.01873319381638 0.96069514198809 1 1
1.10083167994946 1.04514737773794 1 1
1.07364532039695 1.02063955048627 1 1
1.21200129216437 1.15003091103516 1 1
1.06727339520642 1.01169189075798 1 1
0.992558070425636 0.921668053323674 1 1
0.985864929802801 0.941998029147178 1 1
0.965059595212025 0.916778999329394 1 1
0.856923678725495 0.810502051706829 1 1
1.14667597007917 1.09436034737077 1 1
0.580262492665499 0.546382862738635 1 1
1.18422040261035 1.13145261913415 1 1
0.855107234273483 0.811585821361935 1 1
0.797461838998437 0.764086771144935 1 1
0.868458373627958 0.830613834652746 1 1
0.646892908858768 0.610039651636294 1 1
0.784440781214618 0.735166012891908 1 1
0.842128546134761 0.814760310871341 1 1
0.661045020786351 0.624452919228105 1 1
0.723103051609234 0.684199788222458 1 1
0.750637694203228 0.713894101496941 1 1
0.471131708467381 0.455713291532032 1 1
0.937050939205878 0.884553225457779 1 1
0.647661317811235 0.62004139132029 1 1
1.16652901602947 1.11033938698558 1 1
0.426041958685477 0.401162534704203 0 0
1.05772514801642 1.01248378050859 1 1
0.612924193652384 0.58531614354328 1 1
1.09519795910976 1.03340992023095 1 1
0.697079209547421 0.66256596450548 1 1
0.798651029993487 0.763238606797196 1 1
0.956580620350261 0.906397560742791 1 1
1.03505008422259 0.979567551342914 1 1
0.75809355695262 0.72416486711082 1 1
0.71330909635951 0.679626243184689 1 1
0.648485332268069 0.617313413962791 1 1
0.677209523512356 0.646546276530745 1 1
0.864352102861117 0.829888463447919 1 1
0.898006468393846 0.849685688006691 1 1
0.594664936025166 0.56988652016091 1 1
0.668803573864261 0.643931271575493 1 1
1.31803549394873 1.24755780503927 0 1
0.47053748215099 0.446915395197828 1 1
0.576564417681192 0.544005378117734 1 1
0.885646351929197 0.84114631131644 1 1
0.683490067448632 0.646916718357145 1 1
0.678470473548764 0.637736649309054 1 1
0.937786328039304 0.890905964023587 1 1
0.889580442834124 0.847792552883521 1 1
0.687387935937644 0.650928552409046 1 1
0.862659033009424 0.81958287694704 1 1
0.913017374714778 0.870201315939117 1 1
0.843248172298154 0.791677948259963 1 1
0.875864018312251 0.837474971795885 1 1
0.837556841854459 0.791504354454033 1 1
0.944094781949543 0.897665420446957 1 1
0.967135011914442 0.921662639567598 1 1
0.769378959459573 0.727948670543041 1 1
0.987838278422121 0.94054736137499 1 1
0.576228809306259 0.553563419339959 1 1
0.791616353971111 0.757383909312104 1 1
0.71293445270769 0.676184738152164 1 1
0.986932702566487 0.937368474283426 1 1
0.696689421109785 0.665565621018046 1 1
0.700378401539772 0.660846802310207 1 1
0.764133935036099 0.715695872241021 1 1
0.708972290447053 0.679251284849712 1 1
0.44113259118095 0.422012346941045 1 0
0.863217526238522 0.823127623490578 1 1
0.818852695811114 0.783003946956647 1 1
0.961753323672081 0.908902966391469 1 1
1.15394361759761 1.0874035008839 1 1
0.927620980737369 0.884884468076349 1 1
0.963798686688636 0.916344084695262 1 1
0.647146114654245 0.621442966000323 1 1
1.17878756289783 1.11923163170634 1 1
0.92397737800159 0.881285828044503 1 1
0.322646799016115 0.312408325838364 0 0
0.491934895983174 0.467011395895188 1 1
0.902798136509786 0.859573712091706 1 1
0.791482385176319 0.748332088668726 1 1
0.860678462668597 0.822519439836424 1 1
0.702860977841202 0.668769020405605 1 1
0.882338973615323 0.842676490179061 1 1
0.831223350121337 0.788320980868566 1 1
0.758170083948125 0.723882290921079 1 1
1.23024660667605 1.17355428322765 0 0
0.832467925862755 0.784031082096023 1 1
0.871860762941482 0.824118241819119 1 1
0.462166336600572 0.432890486833119 1 0
0.4880210074122 0.45879306934033 1 1
0.996931539368674 0.957232885546606 1 1
0.901146366198519 0.861045774680565 1 1
0.8462235263695 0.80408422585878 1 1
0.973604783829739 0.932295722724927 1 1
0.837125761800876 0.783804748589195 1 1
0.696029172535496 0.661567560924274 1 1
1.09405308234379 1.03845145233179 1 1
0.948283941311384 0.907750512841859 1 1
0.746778626689636 0.718404085501573 1 1
0.791874955654684 0.746690634079082 1 1
0.963706691361079 0.911895058950243 1 1
0.964512221475305 0.916633179529088 1 1
0.826525649071593 0.784030180932618 1 1
0.653997503745017 0.621220499495393 1 1
0.711552580161504 0.676553837241719 1 1
0.80192543962194 0.760164565370414 1 1
0.493918974653598 0.467677038828103 1 0
0.73884471265374 0.702694767663525 1 1
1.20368492318176 1.14453518825087 1 1
0.689790813013929 0.655936418821731 1 1
0.607589806032807 0.573237696497243 1 1
0.979479468410937 0.929465955866486 1 1
0.792112674553341 0.756365224780799 1 1
0.731904303464325 0.700773224867464 1 1
0.680736585571596 0.649720543412135 1 1
1.00281672722794 0.959691371175716 1 1
0.566107702747996 0.540642361341829 1 1
0.457593290196727 0.440870975220228 1 1
0.744039753003113 0.708510036299096 1 1
0.892179382993166 0.854635331416043 1 1
0.954136866075293 0.904557349265694 1 1
0.706840317579377 0.67576132095215 1 1
0.949881994156813 0.90395214039368 1 1
0.935188708212137 0.892497626204933 1 1
0.760553878383198 0.72687202497427 1 1
0.872275437377275 0.83062135749545 1 1
0.852140027052425 0.804236558384914 1 1
0.513785939705272 0.490040504512114 1 1
0.791725742036164 0.746461391379855 1 1
0.608962295701188 0.579379036641295 1 1
0.479077324179364 0.456276622892264 0 0
0.461253129049474 0.437460537620688 1 1
1.19116836615455 1.11932052430221 1 1
0.821675071406151 0.771918459568685 1 1
0.942636671184243 0.896077814116306 1 1
0.447076690685626 0.421360982732202 0 0
0.964981973174891 0.919187420477786 1 1
0.805236157515408 0.766424284920692 1 1
0.575627193823268 0.547113483791615 1 1
0.891231540465978 0.850967953924044 1 1
0.727987541251672 0.690540091878641 1 1
0.824933607769044 0.781015789953558 1 1
1.07360035433648 1.01661276718592 1 1
0.814259569172187 0.784596869927699 1 1
0.71696531105943 0.687602111991161 1 1
0.880985679602037 0.838337374208893 1 1
0.64099126431462 0.615343493400878 1 1
0.744871677469435 0.707246492959865 1 1
0.820083346132694 0.775383174979074 1 1
1.12147970001507 1.06683699562666 1 1
1.0681797583069 1.01603538874216 1 1
1.1327085920191 1.05818934940491 1 1
0.934759495477831 0.886827993463162 1 1
0.768807728520073 0.72734169354229 1 1
0.784339286197098 0.752857129762764 1 1
0.794190806524258 0.750756817516124 1 1
0.728986195247369 0.697097184472263 1 1
0.850890226420461 0.814672041149462 1 1
1.15572194229175 1.10714631495922 1 1
0.832056156632307 0.793545514748745 1 1
0.740761129393355 0.698846537069721 1 1
0.887840007015999 0.848366686973545 1 1
1.07167141112555 1.0221271938851 1 1
0.894204252443327 0.857155316328568 1 1
0.624420095535926 0.591128905357542 1 1
0.816735473407339 0.778521165047759 1 1
0.761620984186485 0.722220466543641 1 1
0.583586671856497 0.560093939007066 1 1
0.980119142179944 0.931327562682131 1 1
0.620696195863106 0.593741056293164 1 1
0.566658847619995 0.539329318959204 1 1
0.983005880047986 0.929253005760036 1 1
0.774330977081147 0.734048758670836 1 1
0.624511840264418 0.598964314364989 1 1
1.03854703181373 0.985440564948331 1 1
0.76451553554056 0.732906711391214 1 1
0.850103329251736 0.810980432424595 1 1
0.447340488934973 0.427325524976134 1 1
0.749725970902456 0.710792288702683 1 1
0.803702586568102 0.78719911710479 1 1
0.642538085937938 0.616851116886607 1 1
1.07435071328461 1.020819789211 1 1
1.03325404257925 0.973476840735768 1 1
0.873805975682618 0.831262911847399 1 1
0.727524387534383 0.684139150574393 1 1
0.931468675842184 0.874286460319286 1 1
0.580686334967789 0.55310341198595 1 1
0.646113188661981 0.613188716605097 1 1
0.635016905832166 0.605943135345611 1 1
0.902039526774 0.858250644861712 1 1
0.910025494708657 0.870673192140961 1 1
1.16411527094921 1.10334750096135 1 1
0.727470650607613 0.695931880304796 1 1
0.997049390627526 0.945004475658429 1 1
0.565365705447488 0.535854616724014 1 1
0.75283819977364 0.718715706285333 1 1
0.891281794429322 0.849967665501502 1 1
0.925210639177462 0.88642771060393 1 1
0.829292038247978 0.782983927969581 1 1
1.14105200046268 1.08692608353018 1 1
0.591580007933392 0.561444012527054 1 1
0.722434593821689 0.682063280250223 1 1
0.885541793373788 0.844956840306604 1 1
0.63631852029147 0.606317079949362 1 1
1.05295340302978 0.999117734955474 1 1
1.22894704154113 1.16293963131525 0 0
0.888517436024426 0.845809040553603 1 1
1.10907336398686 1.05491709914527 1 1
0.758516793586529 0.723555654997912 1 1
0.476289920785735 0.454007927801663 1 0
0.786905762121267 0.750240482317414 1 1
0.564843809421664 0.528245456588563 1 1
0.981076623608763 0.931349836458142 1 1
0.627007487765796 0.594766225563714 1 1
1.00179136098136 0.948178216263047 1 1
0.736558814322421 0.701186107808512 1 1
0.780815163050353 0.739058593112965 1 1
0.958166209781599 0.9021437302173 1 1
0.947107422841724 0.895830163278701 1 1
0.92727227118098 0.887655456240158 1 1
0.823099005447152 0.785497564010951 1 1
0.951860061392185 0.903905299077647 1 1
1.175682379035 1.12004790734986 1 1
0.909209829232134 0.862329029201759 1 1
0.936301397008526 0.886750686654891 1 1
1.15074421370187 1.07845711166492 1 1
0.778277598551656 0.738953151952209 1 1
0.827402822262776 0.78441142120354 1 1
0.773751270971273 0.736198069237415 1 1
0.601722256793423 0.573602633030267 1 1
0.404238706151552 0.388245254130882 1 1
0.904647295148231 0.860392655425268 1 1
0.53521292272554 0.514647061009968 1 1
0.699968956282885 0.668165281184633 1 1
0.911772671514745 0.870287699898498 1 1
0.831959954324273 0.78744991335679 1 1
0.690313402099959 0.651348914286918 1 1
0.831810138493404 0.799780735770789 1 1
1.07073049641732 1.01101691402928 1 1
0.616995052665388 0.58324863716722 1 1
0.416295693723559 0.401535754975478 1 1
0.832909435647387 0.791854772257772 1 1
0.80358656980828 0.766773949791201 1 1
0.716413275682354 0.677945479410938 1 1
0.949837997219018 0.89995207087158 1 1
0.915043953488665 0.867251253772053 1 1
0.720230660941886 0.686301858031585 1 1
1.02301429712222 0.973359581452801 1 1
0.777411004253786 0.732330892344719 1 1
0.806407417933755 0.758850990192831 1 1
0.561553510729611 0.529564728783182 1 1
0.756443324591371 0.717049746065774 1 1
0.619900333532682 0.590289461183002 1 1
0.771115797307776 0.737303674728035 1 1
0.489241333539682 0.461181366520822 1 1
0.845464859563485 0.807603208861582 1 1
0.64709177958637 0.618471870212404 1 1
0.930745582781554 0.890492612061729 1 1
0.859581947935122 0.815041553483848 1 1
0.59398290669354 0.572438366478744 1 1
0.631671598549017 0.602440379555895 1 1
0.858771431482606 0.819042384883623 1 1
0.696139180578812 0.666206771082427 1 1
1.06789177124107 1.01686450407873 1 1
0.7282288969795 0.699156470628882 1 1
0.729962069742362 0.689082456792865 1 1
0.871414979313796 0.828826288853086 1 1
0.952139410095873 0.907956643029719 1 1
0.965174750703701 0.921981909668282 1 1
0.832469293691418 0.790242181061128 1 1
0.799284788873839 0.760802527590944 1 1
0.645995417509739 0.604536778574885 1 1
1.07768352412335 1.02825332933034 1 1
0.617401778500822 0.582763962976493 1 1
0.743658050665605 0.708010970781833 1 1
0.687907936708373 0.657904872540965 1 1
0.905280679467101 0.865056856353837 1 1
0.602827387844215 0.567440514044736 1 1
0.567745442523272 0.54581194954566 1 1
0.996803404454091 0.948793909936321 1 1
0.788845024693173 0.752067132528023 1 1
0.893897654424068 0.84893828307427 1 1
0.469579431409896 0.453996381612143 1 1
0.993024243568203 0.944193596287307 1 1
0.747487792063947 0.707085193772774 1 1
0.872278961787456 0.820515993411486 1 1
0.59770984568517 0.569423624595483 1 1
0.678344001038018 0.652011570780664 1 1
0.578063443236217 0.549359112878917 1 1
0.738325154933658 0.701687836819411 1 1
0.655482016422958 0.627204963137075 1 1
0.795160443284874 0.758962759161935 1 1
0.932367653103158 0.884018959674568 1 1
0.885049596764212 0.84746253950135 1 1
0.928262432208157 0.88135573746584 1 1
0.899700675572913 0.855359500328002 1 1
1.01674216438132 0.969414383726345 1 1
0.627417932540947 0.596171691660906 1 1
0.835462082713538 0.800944351680155 1 1
0.85258041345348 0.810363504217428 1 1
1.21411440594075 1.16088330582887 1 1
0.92467240680415 0.885044101297595 1 1
0.653984818293305 0.61912696135712 1 1
0.894090529528028 0.854165709331921 1 1
0.692144892378653 0.662187994877186 1 1
0.850252682648707 0.805374117292282 1 1
0.717330733653546 0.683506324172819 1 1
1.15165416392626 1.08305012255096 1 1
1.02667212629454 0.976501534797475 1 1
1.05961840833223 1.00361046978672 1 1
1.08045323997788 1.01395073583942 1 1
0.731473976777323 0.700284848269876 1 1
0.907717850619248 0.857206925366262 1 1
0.72641470034263 0.693324343073061 1 1
0.854732142504937 0.812495768237444 1 1
0.529279507211347 0.510938968223013 1 1
0.803029578362895 0.765710798850053 1 1
0.818325102837054 0.769820918450694 1 1
0.835333313039103 0.791862599384453 1 1
0.845593434516156 0.806184137087594 1 1
0.582133027445763 0.544059534647816 1 1
0.87001118352134 0.831925777937131 1 1
0.756664894166323 0.722226957673684 1 1
1.01656255480157 0.975242101683491 1 1
1.00796710531151 0.955812138621762 1 1
0.635368752832257 0.605882942018936 1 1
0.87846222551286 0.83812909855108 1 1
0.785346352933479 0.746883870612345 1 1
0.628869247938362 0.595455583607969 1 1
0.742516533966407 0.696605172445667 1 1
1.03450346935816 0.988726772007583 1 1
0.869768991902824 0.834766578778736 1 1
0.899036779030796 0.861708762382838 1 1
0.607628890809608 0.578550651991546 1 1
0.708099351216134 0.670589433155855 1 1
0.874657481880127 0.830782610960423 1 1
0.80895794344424 0.771714521852237 1 1
0.831220740047382 0.791529711213758 1 1
0.525943166611449 0.500440120159192 1 1
0.499438139181054 0.471888602471807 1 1
1.0926800779096 1.03875888271236 1 1
0.739429996488937 0.708697362392368 1 1
0.696685731203948 0.6644135212048 1 1
0.956705985044634 0.908440111487536 1 1
0.639213922685819 0.616730583114148 1 1
0.820054965397985 0.787143670315348 1 1
0.623689115609784 0.596699033563495 1 1
0.880825512573664 0.840487524367129 1 1
0.820397985123049 0.774258811682742 1 1
0.98340813053079 0.938715208546434 1 1
0.6657954291499 0.629410727382298 1 1
0.448845918192413 0.422877527366837 0 0
1.10726874818891 1.05335490715357 1 1
0.913241080360815 0.869908636832517 1 1
0.802703809989546 0.760687409967275 1 1
0.892713946229374 0.849245363351339 1 1
0.878855546161947 0.835421731149475 1 1
0.888516710666482 0.84458425486382 1 1
0.824674737820867 0.7837093073413 1 1
0.659572108516165 0.627675390012933 1 1
1.08031749603033 1.02136422767905 1 1
0.846795830939817 0.805727484059163 1 1
0.77565056171634 0.739626380396695 1 1
0.985075566738756 0.935175999588393 1 1
0.568024254855418 0.541116180704256 1 1
0.842866889931932 0.807338417646184 1 1
1.0874739967683 1.04847486057764 1 1
0.668653970131776 0.63951900883224 1 1
0.749049551520209 0.718773575414009 1 1
0.895039441784752 0.853051456530154 1 1
0.606576031546571 0.578644603170674 1 1
0.786356443187343 0.751209705847711 1 1
0.886200984252832 0.845117926642572 1 1
0.67445786185085 0.639534646127965 1 1
0.679290265965154 0.643851369590189 1 1
1.05071967611136 0.998925235085339 1 1
0.503099939562329 0.481098683197581 1 1
0.796531740245095 0.754445403687979 1 1
0.951382602607214 0.90826008882751 1 1
0.866134673261811 0.820749980172368 1 1
0.813759401288513 0.775700068531651 1 1
0.778382302121968 0.743269927560254 1 1
0.949030369882052 0.889724375228163 1 1
0.676948255241588 0.65046394028057 1 1
0.644373634091515 0.617571020625501 1 1
1.21241874040474 1.15713979911268 1 1
0.544286551728633 0.512258714122686 1 1
0.489764458767382 0.460879977193895 1 1
1.09328034461401 1.03233303698528 1 1
1.11785958615969 1.07007704613589 1 1
0.833702459265114 0.790994024557103 1 1
0.741239025768287 0.699347554788543 1 1
0.582839844477953 0.554169975257813 1 1
0.65854974399369 0.627700687498244 1 1
0.504718173250994 0.477913497738815 1 1
0.751739162669993 0.715183860061146 1 1
0.384399362838389 0.363769389257706 0 0
0.79717870670288 0.766519606075285 1 1
0.789958899657287 0.758871142275615 1 1
1.19267887599333 1.12401229228189 0 1
0.653982073463784 0.613421752196605 1 1
1.02270545964535 0.986350091950584 1 1
0.627961114688843 0.599104927824913 1 1
0.687624056151026 0.651343174922725 1 1
0.887754021240382 0.835130519389563 1 1
0.937724662858875 0.8950290959413 1 1
0.726978922394028 0.694676288841371 1 1
0.820715921960905 0.781750633089849 1 1
0.897478801481645 0.856041029976298 1 1
0.593340063771188 0.568716638398516 1 1
0.781887009232114 0.746619007933375 1 1
0.743211770667901 0.700138031668799 1 1
0.586437269148146 0.55563343376842 1 1
0.878948467628791 0.83992815105803 1 1
0.961782464794916 0.91107499023705 1 1
0.951139140048536 0.910517136666369 1 1
0.901631829479227 0.852345294082681 1 1
0.406160693601771 0.391228949959603 1 1
0.546805263838021 0.522338693345972 1 1
0.588958444745198 0.557173933047317 1 1
1.15022463642277 1.12067323741216 1 1
0.517498392027831 0.491718020069479 1 1
0.784177096022453 0.746615350554806 1 1
0.594673795043566 0.568934866628368 1 1
1.13146704176352 1.07523964530768 1 1
0.867097529406169 0.820714130216832 1 1
0.977987436841291 0.936541147248937 1 1
0.730294942210097 0.694112606962783 1 1
1.15560161666657 1.10053979314623 1 1
0.705822758697611 0.674883632526487 1 1
0.717405589773192 0.68448191910525 1 1
0.858177980828942 0.822765079484876 1 1
1.33528069815028 1.2629728462989 0 0
0.769696925593276 0.72798974917849 1 1
0.888449902108114 0.84249695783101 1 1
0.753614377327728 0.712948785552798 1 1
0.806861267959552 0.771416926519801 1 1
0.756179784923363 0.72626561183877 1 1
0.776118639939241 0.734340375428026 1 1
0.883434770317912 0.845972960355479 1 1
0.614604800001082 0.582721196846261 1 1
0.938969475551195 0.892380918912608 1 1
0.555602885983039 0.52127646501323 1 1
0.777150290315061 0.741342831471522 1 1
0.462897575730809 0.439545781115599 0 0
0.930909679081866 0.891195538044826 1 1
0.454764133655365 0.428134147551466 1 1
1.03130416440574 0.979206028093722 1 1
0.844366373053213 0.801228608665315 1 1
1.12065736386485 1.06803774261794 1 1
0.766656924762845 0.732288351902343 1 1
0.760557995829707 0.723755326156365 1 1
0.832220070658498 0.790137980406664 1 1
0.921801036176632 0.882527665204847 1 1
1.04387217762384 0.991216622831187 1 1
0.835089866271363 0.793886363722244 1 1
0.704670898289518 0.673585607423143 1 1
0.820974390239407 0.784657881512279 1 1
0.915308101900108 0.864532705049673 1 1
0.81014363262177 0.771877193000995 1 1
0.836410799465734 0.803147954599442 1 1
0.505940008455308 0.481079393510802 1 1
0.91389336912407 0.870463176319862 1 1
0.443267994583929 0.422347721933527 0 0
0.829944570462193 0.784607956265257 1 1
0.351853956841712 0.326464782529919 1 0
0.947478344074565 0.903636619263391 1 1
0.9318221488592 0.884731803204226 1 1
0.626470077589458 0.591030602834237 1 1
0.750448495457839 0.710564991441489 1 1
1.06965778665057 1.01498017613197 1 1
0.815426152390954 0.780055121051339 1 1
1.03774799570781 0.988678697956559 1 1
0.799346477519294 0.755021559042494 1 1
0.897715291985591 0.855087053308342 1 1
1.09703634224171 1.03846840118554 1 1
0.611713868544943 0.580902934202079 1 1
1.15069999604311 1.09122830035832 1 1
0.784337165162053 0.749293092391378 1 1
0.822677817546304 0.782074463087486 1 1
0.898848413258488 0.851817203979691 1 1
0.931544484517369 0.880100414173008 1 1
0.96674699614381 0.911525611198805 1 1
0.780046556086608 0.74738241098866 1 1
0.895610906970414 0.852437026159043 1 1
0.97498599547033 0.926893241015335 1 1
0.859752572757152 0.821199624674514 1 1
0.645683875971766 0.615887858070217 1 1
0.749797021816821 0.719391352653137 1 1
0.991396817705538 0.940540522561139 1 1
0.514718475785398 0.488901893782506 1 1
0.577176567572531 0.551017921072511 1 1
0.727261792762196 0.695827767235784 1 1
1.1028835330445 1.05150052632973 1 1
1.07101435372186 1.01271536462727 1 1
0.671964014728499 0.642058786716011 1 1
0.688858599802554 0.65855527412601 1 1
1.06948628659381 1.01650388927257 1 1
0.781049632276033 0.748572799285157 1 1
0.575791248087767 0.553098658978654 1 1
0.635864617483931 0.606697987964456 1 1
1.00430271691154 0.958513993449337 1 1
0.820587829018693 0.782115576430444 1 1
0.930804259120185 0.885674005273204 1 1
0.433083905323865 0.412067592189503 0 0
0.6077432689386 0.581212804000791 1 1
0.615221868606393 0.585200862252065 1 1
0.984428263433333 0.938293250969122 1 1
0.860519925399028 0.817138666060948 1 1
0.597703794482493 0.575488314746704 1 1
0.862550158698447 0.825214848547257 1 1
0.813180284980043 0.774306949525516 1 1
0.804456151233905 0.757058085078288 1 1
0.540828703808892 0.51421015992949 1 1
0.775082032650523 0.735482001345489 1 1
0.812800086181491 0.768495097462474 1 1
0.433004000789526 0.416870463759836 0 0
0.663254455292456 0.630056359520854 1 1
0.530684991876038 0.494124571708677 1 1
0.654974675446523 0.621238967920097 1 1
0.852732692868251 0.819272299702018 1 1
0.710509600586175 0.664574113828724 1 1
0.56570149932238 0.537687508492879 1 1
0.886674773212824 0.832918508167734 1 1
0.667832510438326 0.630762506532224 1 1
0.605613329746739 0.579507014410072 1 1
0.762561418994391 0.726238058646746 1 1
0.858778024171935 0.81997079430983 1 1
0.997037939537178 0.948226972847732 1 1
1.02658774340513 0.979980039521594 1 1
0.621529231373939 0.582767557985556 1 1
0.848825461260087 0.813945121723223 1 1
1.09134087004353 1.03527599764255 1 1
0.669847184334343 0.637611960359554 1 1
0.704426375054676 0.675875620854537 1 1
0.712043817496047 0.674978849781418 1 1
0.462037567119968 0.445132377975396 1 0
0.787849722238636 0.744680784959402 1 1
1.16137444863095 1.10090924353949 1 1
0.636593159708265 0.604404913279277 1 1
1.01987970120482 0.970171361311189 1 1
1.0700085852309 1.02527291577754 1 1
0.986135793341331 0.938005634026513 1 1
0.565238279759697 0.54360046497488 1 1
0.723348596822573 0.677617789089515 1 1
0.707535304479017 0.6659031110299 1 1
0.909229058727477 0.856205706567154 1 1
0.593470750473947 0.558928306848754 1 1
0.969626980615664 0.922701605031448 1 1
0.692090663446386 0.660570420242758 1 1
0.85749684631708 0.818067286715822 1 1
0.94296543150743 0.902321092581931 1 1
1.0090713053638 0.964939765973416 1 1
0.758343653488506 0.722312553534586 1 1
0.817895344784366 0.779496373223511 1 1
0.984657622979843 0.935617305080812 1 1
0.809730245807511 0.772122592303234 1 1
0.705711234803486 0.672332917429923 1 1
0.752849740930821 0.720396933794121 1 1
0.771989122640395 0.742637505041738 1 1
0.704077956497554 0.664362941401288 1 1
0.743703294510537 0.705422924849898 1 1
0.607905051698238 0.579268031999992 1 1
0.441873077614176 0.418934762341672 0 0
0.68474930662843 0.64948651191137 1 1
0.642886419041561 0.606857661663891 1 1
0.608041512425946 0.576456125362142 1 1
0.843673677686961 0.796609595379192 1 1
0.739447667421456 0.703337689888818 1 1
0.936373592047626 0.888914203008395 1 1
1.05853775724463 1.0081236743923 1 1
0.771503269534977 0.735648680107479 1 1
0.645614504860892 0.615861892391451 1 1
0.860095038681771 0.818809995882747 1 1
1.06809773846137 1.01911846910707 1 1
0.903051655068296 0.858315216680456 1 1
0.64207195953535 0.616771251169129 1 1
0.901976078352422 0.851378242759873 1 1
0.797889597493996 0.763960443170594 1 1
0.337363390992954 0.317105940319374 0 0
0.635740871214652 0.608514684788391 1 1
0.948597707796203 0.904432195186342 1 1
1.0818637371035 1.03311128597887 1 1
1.07659879498356 1.01758490219651 1 1
0.811292951000632 0.77051968764579 1 1
0.711414149182729 0.671034637999223 1 1
0.531993314441279 0.512031199863043 1 1
0.795382014638553 0.757760839193419 1 1
0.766207611159823 0.726719014765899 1 1
0.972338903921747 0.921838095464432 1 1
0.608548114931807 0.580648306417587 1 1
0.999608248772764 0.945498337959728 1 1
0.517850718759606 0.494043873271674 1 1
0.795728377417698 0.746882868329795 1 1
1.16166297699123 1.10095519440895 1 1
0.758881588500659 0.722636671443042 1 1
0.764927869704333 0.729387581232334 1 1
0.7204358406046 0.691466404078886 1 1
0.883827424221061 0.83677451417956 1 1
0.785010606870597 0.748174467014333 1 1
0.662573021352235 0.630947390655866 1 1
0.731619411057462 0.695028827938206 1 1
0.559081804638228 0.532298717083645 1 1
0.546887393416537 0.521592260115706 1 1
0.766917387217295 0.734698676036917 1 1
1.01515255137509 0.965276423731338 1 1
0.898368518413056 0.858611984088032 1 1
0.652643418219194 0.627268708458336 1 1
0.836020764309884 0.792230636489693 1 1
0.466686234011954 0.44865566233383 1 1
0.656953595122418 0.631196527105845 1 1
0.785536048348901 0.746477119028586 1 1
0.707903846084191 0.675881245822869 1 1
0.68916623495949 0.65905547259147 1 1
0.452669260200231 0.432941970272642 0 0
0.984883508031907 0.938749037454239 1 1
0.768823345783837 0.727242571867323 1 1
0.747677744041291 0.711150821073347 1 1
0.750744029386408 0.713293418273182 1 1
0.729064805867294 0.692596264558277 1 1
0.885061178027373 0.841631646673441 1 1
0.730306541505047 0.692946442890974 1 1
0.750101203581562 0.70960830903238 1 1
0.378511015887007 0.357211329764309 0 0
0.734248138101727 0.701113063648448 1 1
1.14406458517733 1.09314274516822 1 1
1.01428516509526 0.968277668046528 1 1
0.968900413830804 0.929652372195505 1 1
0.991842996946292 0.93481406523238 1 1
0.671952163289769 0.633267342239828 1 1
0.802125695505085 0.755383865326971 1 1
0.556672313776726 0.528468171737459 1 1
0.439784976873629 0.419885451172755 1 1
0.443639190664517 0.418357895941066 1 1
0.684119449432312 0.65454987178797 1 1
0.741750645223317 0.695677265231713 1 1
0.81153337497992 0.771476500883205 1 1
0.81758711439812 0.767527878736136 1 1
0.861804047784375 0.824859914239233 1 1
0.750467054937303 0.713724954159283 1 1
0.623668574061584 0.591161360218161 1 1
0.653314475918389 0.615071895543551 1 1
0.92125128604424 0.873657530638998 1 1
0.246703070311795 0.23992748789461 0 0
0.771373504041663 0.732792421806601 1 1
0.485052973236488 0.465911719307519 1 1
0.846222282526302 0.80903811966534 1 1
0.824021005251306 0.787478253329943 1 1
0.985780970804928 0.933965015128078 1 1
0.837368448209856 0.796194817578589 1 1
0.848456614088952 0.802112482916786 1 1
0.855051882032673 0.8181325568877 1 1
0.649872351592701 0.625770697116032 1 1
0.817530648125799 0.770475596029951 1 1
0.897340564305351 0.854460706458434 1 1
0.855137024395784 0.818127027846381 1 1
0.844776194494416 0.797625420028254 1 1
0.549672360346981 0.520508329789975 1 1
0.980411729847873 0.932502442073037 1 1
0.968391967078137 0.925459476943989 1 1
0.778356074272197 0.740872856182824 1 1
0.645401514507548 0.613298261682688 1 1
0.928714791713743 0.887867104771881 1 1
0.829522494738894 0.781781066978804 1 1
0.473247376692531 0.450794944620375 1 0
0.928681858589969 0.885294805640591 1 1
0.524801883378342 0.499335073965808 1 1
0.524534853332158 0.496913868352038 1 1
0.60838875628082 0.586824508384707 1 1
0.954957997371692 0.913698775551471 1 1
0.586580369570684 0.561792298231737 1 1
0.640904711947097 0.613005208225272 1 1
0.703384298195718 0.665984991138168 1 1
0.886145528463357 0.835397543259152 1 1
0.498726569934833 0.469292493190137 1 1
0.975464059624377 0.926394314067658 1 1
0.715045581807329 0.670858114142349 1 1
0.844411432157849 0.792631436776155 1 1
0.715323946516971 0.679218706423647 1 1
0.832211064546601 0.780770522415808 1 1
0.660885109424204 0.625741263873621 1 1
1.07024632491831 1.01542016888846 1 1
0.627627066820609 0.60041304904402 1 1
0.783354916825941 0.742576044695216 1 1
1.18419684184634 1.12139579132799 0 1
0.747311202413155 0.707781984736252 1 1
1.13225490234581 1.09058752447159 1 1
0.859847713738556 0.822179526554802 1 1
0.953666792217024 0.905787444068721 1 1
0.487451524209543 0.465958679555655 1 1
0.674414146654375 0.642476459319179 1 1
0.760142185461501 0.726172645397723 1 1
0.926706157232564 0.87931578472133 1 1
1.0562358415718 1.01547853597799 1 1
0.567280619560307 0.544758878679264 1 1
0.665940002712412 0.631132207714048 1 1
0.90753021291636 0.858062405146289 1 1
1.01648202548041 0.967287339403274 1 1
0.79659347317799 0.760134014841665 1 1
0.701291790159629 0.663188386888612 1 1
0.862134300654058 0.822378688114646 1 1
0.589830111964154 0.556568451546715 1 1
1.19392397159012 1.13601434572587 1 1
0.803098813845207 0.764528400568293 1 1
0.641051638033716 0.603831846154626 1 1
0.899251745242118 0.847000462817532 1 1
0.789851951208217 0.758777042037471 1 1
0.762425877328273 0.722353164763618 1 1
0.981285747423954 0.921203455578859 1 1
0.618491684730704 0.58812433016583 1 1
0.727820103651306 0.694403219899666 1 1
0.761610418142852 0.723857345563232 1 1
0.757367313787565 0.73028178898227 1 1
0.835676334318718 0.796520327571822 1 1
0.78263985211519 0.754187183383899 1 1
0.990777617930447 0.936199523200901 1 1
0.930884858508682 0.883297259573913 1 1
0.641207123165352 0.619778634589165 1 1
0.951205911860725 0.899790079074673 1 1
0.692855546215372 0.659562561531911 1 1
0.683370586249039 0.659908840700803 1 1
0.872358947032518 0.831180805212338 1 1
0.51022400208987 0.487693976171388 1 1
0.87563120407669 0.835285508029986 1 1
0.645189804903257 0.612254763704659 1 1
1.46885918713944 1.39029033533859 0 0
0.825644369037109 0.791291007706021 1 1
0.653686802385905 0.629340361530672 1 1
0.91700717602816 0.874357291013708 1 1
0.966702136797179 0.921655337598443 1 1
0.917081033819874 0.866049323165857 1 1
0.713284630112445 0.678936622859786 1 1
0.709276116155513 0.67399028869475 1 1
0.678090161428692 0.655191355567599 1 1
0.908786162411848 0.85984463438351 1 1
0.803632443464615 0.76448032766935 1 1
0.748386509385236 0.714921047747228 1 1
0.999049199063339 0.957281814714328 1 1
0.904370971306569 0.854032309518623 1 1
0.682634081509674 0.655143059802849 1 1
0.67494472454181 0.64443994870317 1 1
0.643526139267798 0.61429533777127 1 1
0.783799503438251 0.746287470445769 1 1
0.550812477115733 0.526137969137864 1 1
0.552528255425286 0.523711442320684 1 1
0.814389695745699 0.773731714214918 1 1
1.19449307885288 1.12421100112682 1 1
0.950014025326608 0.8999607566861 1 1
0.932185313548799 0.891693280757621 1 1
0.660980215422989 0.621149949842977 1 1
0.666070578664144 0.636132975433086 1 1
0.87677819607712 0.832571642774757 1 1
0.906327082403054 0.857767249121002 1 1
0.69372775116026 0.663332380055831 1 1
1.17950082729307 1.1136014595075 0 1
0.848218344438843 0.815178044684471 1 1
0.542723341292648 0.516301880408051 1 1
0.833089472783908 0.793510947231708 1 1
1.04038844917567 0.990472418879444 1 1
0.88260374905256 0.839737247580578 1 1
0.764338877902667 0.717214719367936 1 1
0.820828210467578 0.779905059208938 1 1
0.877037424183567 0.832499629735578 1 1
0.572625036954415 0.546257072437515 1 1
1.06692759834191 1.00937429897825 1 1
0.698893662039636 0.66899995750137 1 1
0.696295633465092 0.668532112471576 1 1
0.983116851413578 0.94348934271254 1 1
0.819169172412294 0.768632453076581 1 1
0.7523360540615 0.709912567282555 1 1
0.723167799616156 0.682696129615231 1 1
0.56127847464079 0.533527789961074 1 1
0.63104548868448 0.60451885396142 1 1
0.671472394582341 0.644308111767388 1 1
0.945950812945251 0.902392980311807 1 1
0.503250232648745 0.480974790009572 1 1
0.875914445576867 0.832360968787125 1 1
0.608305528669155 0.580020602654357 1 1
0.835064345285495 0.794013493098237 1 1
0.843852856353224 0.809330235813578 1 1
0.810625323337973 0.771887597117455 1 1
0.690406107156736 0.664085605201453 1 1
0.872694568067351 0.835652951182256 1 1
0.675989663516051 0.646757720339094 1 1
0.770638500556953 0.731214997726683 1 1
0.706073532602193 0.670343260650439 1 1
0.729541631630374 0.694105496550375 1 1
0.987934692542293 0.938869940554456 1 1
0.942373454731844 0.900275169267943 1 1
0.790625392004916 0.755055654005615 1 1
0.668851279021879 0.634043938379542 1 1
0.998843322111506 0.948582618413215 1 1
0.571660193170974 0.549979170762581 1 1
0.899475949880263 0.846989145468666 1 1
0.880749290027682 0.835983698134892 1 1
0.671609376129083 0.636992403333824 1 1
1.58942285540563 1.50003939001867 0 0
0.623569135099565 0.60121055899237 1 1
1.01562039317996 0.977704623609295 1 1
0.482636432251031 0.454940340118032 1 0
0.749735602839353 0.709474995827002 1 1
0.915799435839335 0.861716985390302 1 1
0.590793498708085 0.557245697839714 1 1
0.698783721876046 0.661765801484492 1 1
0.780722902171149 0.732887221010238 1 1
0.547145096508061 0.521763096556463 1 1
0.879229993693256 0.828966377286605 1 1
0.751537713092104 0.716224115452081 1 1
0.567755455297735 0.544187126738885 1 1
0.966958140887677 0.929445639578439 1 1
0.886390185947944 0.842287415743811 1 1
0.725166672730157 0.683400877948424 1 1
1.01007454090098 0.959107220358573 1 1
0.855983648141294 0.817821538210422 1 1
0.816234471545152 0.777634080984005 1 1
0.586801023854073 0.562778138287145 1 1
0.720491783032624 0.67870490705805 1 1
0.930451577464755 0.890131022976747 1 1
0.838194696940297 0.792599262999035 1 1
0.927239923835837 0.880697432730341 1 1
0.69151549432726 0.661958274741258 1 1
0.678651934630331 0.650224257295164 1 1
0.400149808369747 0.383829030285556 0 0
0.697617715404596 0.66328822158336 1 1
0.889657660018683 0.846717826723809 1 1
0.889425609045034 0.850412643760472 1 1
0.851598663554582 0.814988762448342 1 1
0.607622107818054 0.580272445109577 1 1
0.765092860248704 0.726764792471028 1 1
0.915639085321168 0.867497622879103 1 1
0.762121113103848 0.723134938610909 1 1
0.735310519152243 0.697407474976129 1 1
0.741663400676624 0.70897579369506 1 1
0.588644252290952 0.569825897608921 1 1
0.63043552452824 0.595746728081726 1 1
0.628480284908082 0.600383672273219 1 1
0.827820464190218 0.790840295133149 1 1
1.41757181159527 1.3424055020838 0 0
0.866467320280159 0.830542823511761 1 1
1.13537924734561 1.08164401043383 1 1
0.837543731363613 0.787741077696211 1 1
0.406907782381512 0.397361355136354 0 0
1.02858988389709 0.984592992107011 1 1
1.04492136130327 1.0013744156844 1 1
0.651597024455777 0.617555940205037 1 1
0.574665142824619 0.543486078275278 1 1
0.812632441108025 0.764598843094095 1 1
0.951897626323554 0.907516323724885 1 1
0.833890630407847 0.788395341888633 1 1
1.13890990941666 1.08655002977689 1 1
1.0110558580127 0.97123138384247 1 1
0.926412478779678 0.878723401682374 1 1
1.13336348235658 1.07580374613764 1 1
0.775540548850114 0.741072337464361 1 1
0.584879868100453 0.549478965269071 1 1
0.717930925979288 0.680879132197046 1 1
0.724784531594083 0.692573066747996 1 1
0.91812983145125 0.862835687760138 1 1
0.739338073277256 0.702339854337103 1 1
0.740572655746328 0.697992905332989 1 1
0.633849221201543 0.600457003151192 1 1
0.500484526244095 0.473911971276117 1 0
1.15064832367007 1.10070100296871 0 1
0.48113324811366 0.457398056399077 1 0
0.891165266310402 0.848254978056508 1 1
0.6868501591478 0.652508070248795 1 1
0.6964458521187 0.662144243637148 1 1
0.861948865317539 0.820305103732633 1 1
0.983788442273798 0.933676122336121 1 1
0.878573305831741 0.842543531467022 1 1
0.920115441087861 0.874516343378985 1 1
0.91047231984095 0.870629733154021 1 1
0.991939062749695 0.93398241442576 1 1
0.632426334768431 0.601586730086926 1 1
1.05698252346046 1.00143987546964 1 1
0.59468420132047 0.570427559241604 1 1
0.82754232739349 0.794820124891519 1 1
0.528154531615015 0.504042189923412 1 1
0.8463328489987 0.813526346312216 1 1
0.854635153406031 0.807258263303147 1 1
0.637237094285865 0.592998637856666 1 1
0.621668063518867 0.592324796173425 1 1
0.75071998568833 0.716319667314245 1 1
0.496894515614695 0.470745489292395 1 0
0.743622915373779 0.71432547168219 1 1
0.842754064004477 0.800781744813761 1 1
0.781221124770215 0.740673733168467 1 1
0.750691268967493 0.716039890467264 1 1
1.01194782949306 0.963421413673586 1 1
0.797615604872302 0.758222623379761 1 1
0.828002940765523 0.78951697275154 1 1
0.74303823374374 0.709895355617933 1 1
0.783570356782662 0.74612933062399 1 1
0.826802634944033 0.78700982240422 1 1
1.02976337898643 0.979179598759366 1 1
0.68820241101506 0.65272264455833 1 1
0.761550832549261 0.720088815786116 1 1
0.999460016130421 0.953146143919551 1 1
0.692572252696491 0.665516030995912 1 1
0.962389149677341 0.929942160461647 1 1
0.692498157929172 0.664511054821457 1 1
0.704576066423609 0.670835259024399 1 1
0.774852378673135 0.740252998717698 1 1
0.597552881573152 0.565809579038932 1 1
0.675293248427168 0.63649915932191 1 1
0.715634630843413 0.676820335779881 1 1
0.679584725070232 0.644424483154141 1 1
1.07538299166972 1.01724521131416 1 1
0.762511530002478 0.72995595868473 1 1
0.880076167829603 0.837365827399522 1 1
0.688818987736603 0.657321529426479 1 1
0.707907501813253 0.673420679639581 1 1
0.923610512843268 0.883677122075846 1 1
0.772807083142269 0.740333645180978 1 1
0.958385716998468 0.919318000367914 1 1
0.734090349771344 0.697619506952852 1 1
0.673876176112995 0.643566815498109 1 1
0.753504779010923 0.701696274952084 1 1
0.64067357522858 0.610093988324828 1 1
0.989616310671403 0.937968696201739 1 1
0.392700611996058 0.372949445070666 0 0
0.796856320228747 0.755531292478202 1 1
0.708618220542973 0.668409188441658 1 1
0.658576158132764 0.622060338826909 1 1
0.636822450120211 0.608601808194826 1 1
0.561163093351723 0.532804668171707 1 1
0.9277301671938 0.881813208519375 1 1
0.517914226996192 0.495906912354799 1 1
1.04311314698271 0.996868434219921 1 1
0.718061077193983 0.689144401886726 1 1
0.66308867984949 0.625767832046616 1 1
1.09767953853996 1.04175272763258 1 1
0.687642625062008 0.651555975213948 1 1
0.599521356083356 0.573444966345386 1 1
0.808303270507053 0.77056649491661 1 1
0.939148478196553 0.891961337054903 1 1
0.808758785929747 0.771494525398991 1 1
0.836756906395833 0.791980073711144 1 1
0.621456604566839 0.5857006486331 1 1
0.674605888621414 0.648541970149302 1 1
0.95666170939314 0.90869528028823 1 1
0.680408529996328 0.652547007847115 1 1
0.594932978002936 0.564685954442006 1 1
0.758168810030334 0.719236713819627 1 1
1.24950791116826 1.1814519546756 0 0
0.917871015288597 0.872358486896629 1 1
0.776833501030772 0.742653473142093 1 1
0.503590036501263 0.478723954592815 1 0
0.674426669570055 0.645026423011736 1 1
0.942701106932757 0.894353655092201 1 1
0.810236419775826 0.769687430370188 1 1
0.714596784950081 0.68109269076214 1 1
0.575544009468944 0.549481535270823 1 1
1.18730230128642 1.13514515143942 0 1
0.778266518223195 0.741436642360498 1 1
0.67458213552464 0.641432384540681 1 1
1.05554297167206 1.00601365462629 1 1
0.629598615271658 0.603529993199846 1 1
0.817343980216438 0.775108599586865 1 1
0.697084696465614 0.667672304722196 1 1
0.63403799037893 0.606862687853897 1 1
0.516986429807199 0.490772924536167 1 1
0.789624107039673 0.754268899435238 1 1
1.02497596881897 0.964554139830887 1 1
0.569285780713669 0.546189255011855 1 1
0.852699371773013 0.804070526571577 1 1
0.891055377761534 0.837009954377918 1 1
0.854935189911465 0.8093347237434 1 1
0.833324518802067 0.794128577771692 1 1
1.00380603642441 0.950496982463904 1 1
0.494306278578389 0.473030315287323 1 1
0.768625871854913 0.738865675246988 1 1
0.967764308721652 0.922543914374526 1 1
0.901872304181681 0.86181104888123 1 1
0.795923106110632 0.750567465563585 1 1
0.91472404560957 0.870167738571024 1 1
0.996404422830378 0.947240163990888 1 1
0.944977554055941 0.900805529934681 1 1
1.08627837993406 1.03561168208038 1 1
0.660118437430724 0.637255411393085 1 1
0.894893920984044 0.852972819680119 1 1
0.950260166690337 0.904705248397252 1 1
0.585564065407338 0.558060203574094 1 1
0.678895167122867 0.64934016627791 1 1
1.05080568225436 1.00788148343667 1 1
0.992961843526958 0.941951588644088 1 1
0.685432405107356 0.649903843608416 1 1
0.861015880511177 0.816201479073231 1 1
0.981593726151559 0.939579089801995 1 1
0.91680767212686 0.877537166817302 1 1
0.590386567567996 0.567575676915074 1 1
1.02576987249035 0.976217172646459 1 1
0.942921812244688 0.891980641317242 1 1
0.673656234488174 0.639298844225497 1 1
0.862979154181415 0.824299725925222 1 1
0.610987167140528 0.573993775922536 1 1
0.797368337864344 0.757137604426096 1 1
0.86942419616003 0.821107892151813 1 1
0.574775214688169 0.546960202820725 1 1
0.905813166607741 0.875745949448875 1 1
0.931064971563771 0.887902561608645 1 1
0.476997753503875 0.449833388468471 1 1
0.775327943844773 0.729138786906325 1 1
0.850662114232295 0.813952766931663 1 1
1.18745910600048 1.12982319687478 0 1
0.616107522511067 0.58288612999971 1 1
0.548776787346359 0.524453482370368 1 1
0.688353020836742 0.656275424758231 1 1
0.938186004248763 0.896625666407514 1 1
0.62888450924039 0.598686319593727 1 1
0.465070490261904 0.443146496240358 0 0
1.075383180766 1.02944546583686 1 1
0.846618557360811 0.809526334093935 1 1
0.672656363293542 0.626628669443862 1 1
0.984143088934686 0.93829755461384 1 1
0.708878897412436 0.680950168036506 1 1
0.722638041316786 0.688538115543537 1 1
0.79672993300833 0.758960099017612 1 1
0.91648992944987 0.877488220240445 1 1
0.758667692076778 0.72261595716708 1 1
0.845859913063627 0.800634888983777 1 1
0.625775656734245 0.596251296839367 1 1
1.06227160598579 1.01149980354192 1 1
0.947886712334962 0.898558935907325 1 1
1.12570439366821 1.0700702326884 1 1
1.19931470920312 1.13005575380566 0 1
0.641886666666222 0.616041835517002 1 1
0.833518440498096 0.786095853977664 1 1
0.570733645782756 0.5397984040625 1 1
0.697804728028248 0.663559737328334 1 1
0.702665477630594 0.673016922107959 1 1
0.959657114275591 0.912335324815768 1 1
1.02145529452055 0.982786772771126 1 1
0.791786371001808 0.753575074025215 1 1
0.949777565953348 0.882472478270309 1 1
0.981728417141704 0.937679845165796 1 1
0.757146547592379 0.718287710280519 1 1
0.849025029427511 0.809978451871788 1 1
0.620768732797879 0.59530463025654 1 1
0.811088643027378 0.771111204949974 1 1
0.76650162430071 0.72945409766535 1 1
0.527471149863552 0.501641568718045 1 1
0.935496028776585 0.889174244911285 1 1
1.00789043919807 0.956391280802916 1 1
0.670630595193864 0.634744724499438 1 1
1.0232095746535 0.97625975167508 1 1
1.05887368703168 1.00116687195286 1 1
0.61039552683714 0.582609621414031 1 1
1.17618089907399 1.11576593296454 1 1
0.630257350806407 0.600978188343278 1 1
0.611798272083362 0.583930276418365 1 1
0.781917245149993 0.743853455887885 1 1
1.0888564607337 1.03932455623086 1 1
0.90766215926193 0.867646282308035 1 1
1.02617486960866 0.975877098939254 1 1
1.01138563604733 0.957508811388975 1 1
0.915289227769972 0.875195610903386 1 1
0.563220367973068 0.520377527092342 1 1
0.838271801596427 0.805855136798318 1 1
0.656849772956529 0.624829140473203 1 1
0.518763076741207 0.499289066816754 1 1
0.907865202337587 0.857027292062068 1 1
0.647128002857975 0.617934046178004 1 1
0.945015249517482 0.894467990758918 1 1
0.418398077188591 0.401587699920964 0 0
0.95843495716457 0.906770026646847 1 1
0.517774108173299 0.495101092129145 1 1
0.80474310450663 0.767717159080538 1 1
0.968241846071191 0.916915411756996 1 1
0.414994294943825 0.398718653222813 1 1
0.859367488340185 0.816296267272855 1 1
0.704372244379946 0.677491693073881 1 1
0.887481163552176 0.846259510174073 1 1
0.619009752120581 0.587365163428562 1 1
0.990785471325933 0.945552370757507 1 1
0.702608346031681 0.671353491251646 1 1
0.681997904749281 0.643403467347294 1 1
0.419407277276989 0.397276082406234 0 0
0.935663590243068 0.897760524566143 1 1
0.752327748952834 0.717934689286147 1 1
0.957789537631549 0.909993015103867 1 1
0.476908554051052 0.45224106910871 1 0
0.76727262435534 0.732944885402959 1 1
0.784814880734596 0.746092257144019 1 1
0.755264821220336 0.725715483989721 1 1
0.863364196411208 0.827410443709922 1 1
0.584338979925984 0.562983534497805 1 1
0.776330866717115 0.74077534935648 1 1
0.888103931148567 0.842439716958546 1 1
1.04245737888656 0.997115631437671 1 1
0.570290292614797 0.546263808016888 1 1
0.799701873781388 0.75925496896738 1 1
1.15288069529779 1.08120808890563 1 1
1.17356668030192 1.11034443544796 1 1
1.15970713976555 1.09126332767611 1 1
0.878912491515007 0.826405499482613 1 1
0.697009717327771 0.665017804471299 1 1
0.945090943284931 0.900637077375207 1 1
1.0146721853869 0.964764651771984 1 1
1.07131712574586 1.01777219635518 1 1
0.505959484774545 0.482743505298292 1 1
1.136829918035 1.08453974783179 1 1
1.04877655562016 0.992124992560781 1 1
0.808427675129289 0.761052993311431 1 1
0.420575481848284 0.40324300037952 1 1
0.604050611753903 0.568074462216157 1 1
0.580080173775461 0.548752992210814 1 1
0.693091657113157 0.650584505765507 1 1
0.951039743275295 0.901400913554836 1 1
0.872502488393558 0.831458220627329 1 1
0.879920252266948 0.8409897558002 1 1
0.783367060461836 0.737894364566818 1 1
0.937671037350605 0.877908648110058 1 1
0.964393232097138 0.921164667054245 1 1
0.886042084627691 0.835342705489101 1 1
1.11318642802592 1.05273250169449 1 1
0.741333694128838 0.706763414082483 1 1
0.732413135699396 0.713235053435303 1 1
1.22983473485712 1.16321995133825 0 1
0.571080619915825 0.548526731113094 1 1
0.647357834724651 0.621088731871116 1 1
0.807445478240658 0.772374119781188 1 1
1.00568588261012 0.957119826411857 1 1
1.19407683695154 1.13609735259477 1 1
0.759285764446779 0.72959407442396 1 1
0.595435423491749 0.562181605986455 1 1
0.778879111091431 0.737965906469082 1 1
0.59565021512508 0.570968312336291 1 1
0.717632075878705 0.680928276611006 1 1
1.18965355498098 1.14249882686812 0 0
1.01812217817759 0.963995479761776 1 1
0.393211147136896 0.374279130475309 1 0
0.761377926606289 0.720657807210915 1 1
1.10804800459787 1.0595806328245 1 1
0.847211152412597 0.808510335775303 1 1
0.650308502234664 0.619677187113953 1 1
0.686055226172897 0.654717845399781 1 1
0.913373297355147 0.86894261093449 1 1
0.997519397464636 0.948447539720865 1 1
1.04663379264073 0.994087906883461 1 1
0.85455721856563 0.820012287485963 1 1
0.388273109460208 0.364843136748338 0 0
0.524479577363511 0.497763456284429 1 1
1.06518125896817 1.02115211566562 1 1
0.773483530999795 0.734215707107279 1 1
0.840034197544758 0.792805934861903 1 1
0.746610104449241 0.71166645979363 1 1
0.603284129927921 0.573154709113525 1 1
1.00010022867165 0.942919948783226 1 1
1.01514372939895 0.965580089561081 1 1
1.05002490243844 1.00371369002451 1 1
0.583390428607945 0.557505833216189 1 1
0.784736823147984 0.744224412849187 1 1
0.618421094584213 0.58254039234939 1 1
0.855983119043118 0.81591892461911 1 1
1.13784391911779 1.08657442417085 1 1
0.468607555670573 0.447238674359634 1 1
0.73415335185348 0.693790258091893 1 1
0.890884085016713 0.845661641949655 1 1
0.699874313526908 0.667669068238875 1 1
0.976171981200002 0.930912790013078 1 1
0.698172382076721 0.668665080233673 1 1
1.27494621327454 1.19995792639727 1 1
0.992367731195307 0.941533993299339 1 1
1.01510818005914 0.954534197780925 1 1
0.856764137546858 0.81715888033173 1 1
0.579772584857603 0.564081001007341 1 1
0.814395047712806 0.777371696258524 1 1
0.573791490324284 0.545978146803056 1 1
0.967318650878042 0.920953722188561 1 1
0.65105282505402 0.623115534415471 1 1
0.663635233026369 0.631249120598928 1 1
1.07884091092024 1.02602675618256 1 1
0.765995686559181 0.731800448779822 1 1
0.853322946380966 0.810384463042324 1 1
0.847505787680687 0.794101610443333 1 1
0.887717286828684 0.850360643675356 1 1
0.939864147483232 0.899179722280405 1 1
0.552693791780862 0.521782933062138 1 1
0.49532075436754 0.469258041056409 1 1
1.07143250486115 1.01415999284896 1 1
0.974091811935134 0.930954765561522 1 1
0.697456158807771 0.659606506616707 1 1
0.526166085824924 0.50506874865507 1 1
0.982996717152276 0.934634800388139 1 1
0.706766341086044 0.673047225790666 1 1
0.890139125849256 0.849908538799497 1 1
0.731828881922169 0.694120907778537 1 1
1.02959150477481 0.986230106256603 1 1
1.0503654905621 0.99519203172314 1 1
0.662554803416309 0.629590165444797 1 1
1.19316930295028 1.13310390606208 1 1
0.73333521340205 0.693908114818656 1 1
0.850661738611505 0.809301156672378 1 1
0.860570255693779 0.819364482428021 1 1
0.643583156602247 0.613005926216105 1 1
0.795983953414199 0.761212116343453 1 1
0.688343281271168 0.649489583008897 1 1
0.601388071160057 0.572988167865098 1 1
0.817278506982146 0.779043133622099 1 1
1.28219768543752 1.22344016471241 0 0
0.645209645329646 0.613884058350879 1 1
0.65147029835807 0.625478755788257 1 1
0.863983217204032 0.825865631747249 1 1
0.74166707715654 0.70702826660334 1 1
0.745419019715827 0.714163458923006 1 1
0.74403424670962 0.709642003069858 1 1
0.78646000578786 0.750885101415825 1 1
1.1424103953522 1.07310689702029 1 1
0.901807647972941 0.858071609097914 1 1
0.851127182434556 0.80453758279566 1 1
0.382707883823245 0.356083202180543 0 0
0.59105525126509 0.558721218280623 1 1
0.862696154791708 0.819853199442333 1 1
0.917759292529881 0.877617791432383 1 1
0.804948216270382 0.762418079973763 1 1
0.588450888945644 0.570566582388345 1 1
0.512012933929334 0.490498096796533 1 1
0.82648236619169 0.790314406017642 1 1
0.879812998401217 0.839631201829945 1 1
1.02204690758285 0.965036688445891 1 1
0.747687171015811 0.710815689114482 1 1
0.667470418846524 0.63210499465667 1 1
0.596367424335533 0.571726434003413 1 1
0.729954054136148 0.703600622727363 1 1
0.571823801615718 0.547529766104283 1 1
0.985564393949496 0.934909226366739 1 1
0.571162562558033 0.541025097052362 1 1
0.698643204770776 0.665046778537025 1 1
0.97467358619322 0.940561962023243 1 1
0.688747058864537 0.645315170379764 1 1
0.726518238509805 0.686033091054503 1 1
0.865642995871382 0.817607232656284 1 1
0.768719839527008 0.735580394495252 1 1
0.946046174918267 0.898820618719223 1 1
0.642044381526149 0.611745594683498 1 1
0.857193784899268 0.818752120104491 1 1
0.889883574561173 0.847763302891005 1 1
0.744370044967651 0.71054554265199 1 1
0.815346306253777 0.777644283268198 1 1
0.615305829024727 0.582888898565085 1 1
0.862912951245588 0.82241359438783 1 1
0.574885717496427 0.549425412779948 1 1
0.850565658262787 0.812843023946144 1 1
0.959851818633116 0.913023276285142 1 1
0.753141618161943 0.714128703969949 1 1
0.730575378351452 0.693860148536406 1 1
1.11789511702047 1.06746051921716 1 1
0.708116557616857 0.677167973455622 1 1
0.625437511925585 0.586856612973491 1 1
0.594656733158847 0.566323156297249 1 1
1.03609089240177 0.991271594341343 1 1
0.808939020796708 0.775962784408847 1 1
0.555636933798055 0.526285190786143 1 1
0.692873966861113 0.663603726325623 1 1
0.862084523222425 0.823469667685269 1 1
0.846536158640843 0.803011188998496 1 1
0.742021433173726 0.711524156333105 1 1
0.760655347081314 0.720823839694455 1 1
0.646092883555661 0.614587712897122 1 1
1.04945871054414 1.00472328687637 1 1
0.889586658923543 0.844862050633252 1 1
0.909363593603008 0.866924082243317 1 1
0.632765266581578 0.600508262627989 1 1
0.690919392586106 0.661000060502203 1 1
0.640469018050433 0.609999151624512 1 1
0.696471709540977 0.66137268612296 1 1
0.549267645298596 0.522055815954773 1 1
0.888013312519722 0.84485272084823 1 1
0.892550590425131 0.845173609022809 1 1
1.38419930606386 1.31626841452296 0 0
1.03761228723785 0.988762676409095 1 1
1.08268448650295 1.02889486413922 1 1
1.02711093740729 0.975706299402735 1 1
0.586948172796809 0.564090223350403 1 1
0.526384381731529 0.511700441477703 1 1
0.607114648191654 0.585346754122689 1 1
1.17155990009685 1.11813080172182 0 1
0.939097608165044 0.892755541641013 1 1
0.930350506622026 0.878488683851352 1 1
0.798945994747064 0.748423451434114 1 1
1.19114737797885 1.13436142056818 1 1
0.803550908177109 0.761532457907606 1 1
0.802208461908081 0.769470757941232 1 1
0.739001235725991 0.702778907353013 1 1
0.966288320007281 0.914165481899119 1 1
0.528131165954489 0.49637585075322 1 1
1.03393688817873 0.976757382266356 1 1
0.649076390353524 0.618751635980845 1 1
0.740365580546737 0.701475579323548 1 1
0.77997353623215 0.750198564694471 1 1
0.714242479541331 0.684269480666386 1 1
0.940050046542524 0.889915519511989 1 1
0.559334874432782 0.51799392865414 1 1
0.798739074670814 0.757919019932094 1 1
0.485068811612111 0.465480686621122 1 0
0.883458729847632 0.842178901572679 1 1
1.23494066382814 1.17528779074455 0 1
0.691941400606656 0.662083171237333 1 1
0.710379529935541 0.675001852696083 1 1
0.906818547099879 0.853537417943869 1 1
0.776861967266172 0.742970073613407 1 1
0.708863190018509 0.680925929287081 1 1
0.963004903766677 0.913029573496243 1 1
0.992681915758432 0.944883019756082 1 1
0.771595225997223 0.744159879665169 1 1
0.61673091293163 0.587634580775755 1 1
1.18201630368793 1.13118518090474 0 1
0.741182645371765 0.702849049051866 1 1
0.88830504929975 0.84694516292967 1 1
0.79087636023711 0.751465059239169 1 1
0.684936253050213 0.652585560518626 1 1
1.1825224348986 1.13169782801121 0 0
0.534533360878748 0.512736347260295 1 1
0.533445273610804 0.505551398790403 1 1
0.506812018280576 0.477988500244153 1 1
0.740926368292906 0.706505123864453 1 1
0.908127268583032 0.862892858468218 1 1
0.944057508182215 0.887265931121061 1 1
1.00892123952647 0.948426960546655 1 1
0.660654828396175 0.632435175783126 1 1
0.924960512830161 0.88786690597667 1 1
0.953185056850822 0.906696055550257 1 1
0.813583830290934 0.773446171904243 1 1
0.652170313607001 0.621137537921768 1 1
1.11394351938106 1.05226389014825 1 1
0.842077525844242 0.801035575086401 1 1
0.914860932401669 0.874387409337989 1 1
0.652349150141081 0.624851115335785 1 1
0.81569818048032 0.776268866357635 1 1
0.549010109167372 0.52410527029712 1 1
0.936394110741934 0.890475466462676 1 1
0.691949164005895 0.654217876843488 1 1
0.808886591364223 0.768571794277639 1 1
0.608130846964461 0.58293089256995 1 1
1.01191296446442 0.959297719244171 1 1
0.854668275830869 0.815032584630069 1 1
0.811624489608404 0.766661291816216 1 1
0.765589935912315 0.723984386951211 1 1
0.86480733451765 0.82232298258776 1 1
0.621095003032448 0.590960811798055 1 1
0.556671404415112 0.531657642521308 1 1
0.76353375741776 0.728467428852505 1 1
0.75124145498427 0.718896596710209 1 1
0.828322830417976 0.787293613269646 1 1
0.958344581227318 0.894155982450023 1 1
0.564113143493211 0.535945682325093 1 1
1.11504370120391 1.06642038906054 1 1
0.683684851232498 0.644958647406814 1 1
0.889236940485437 0.851469593362486 1 1
1.09845936359937 1.04302409599213 1 1
0.689109073563847 0.648518044660692 1 1
0.805345086020221 0.766398209935861 1 1
0.820284898472394 0.779889591153383 1 1
0.691504378866552 0.660192826172992 1 1
0.924885151567147 0.883905693504954 1 1
0.403956751388294 0.378728458163967 0 0
0.954203964051785 0.908943157946029 1 1
0.745734618137756 0.708427559630413 1 1
1.05114639272457 1.00300743855625 1 1
0.689818709868619 0.659223657300808 1 1
1.00047673080376 0.943677819666855 1 1
0.862683782269014 0.830436734847018 1 1
0.827022835856075 0.786297870794396 1 1
0.879914867062726 0.839261495829981 1 1
0.706555163755258 0.667345640102864 1 1
0.712666295390192 0.677131180461367 1 1
0.9001168367879 0.859804848023805 1 1
0.878068040472102 0.835636577238544 1 1
0.974417651807867 0.921688358689344 1 1
0.900827695541004 0.848074515332163 1 1
0.740652241918912 0.710653684131128 1 1
1.02275085115519 0.966836336715699 1 1
0.946352639847627 0.895763256510477 1 1
0.989731519013343 0.934299656121174 1 1
1.06186141040039 1.01551505506548 1 1
0.650049266009442 0.627087284194764 1 1
0.900409748546723 0.85956064727472 1 1
0.830740402476679 0.789440111462759 1 1
0.852463749076028 0.797967547366974 1 1
1.07482521930579 1.01682194735239 1 1
0.680196116222236 0.641922637226947 1 1
0.711409693575238 0.684098344203194 1 1
0.99376730511549 0.9449071373355 1 1
1.03075426331756 0.982170047142079 1 1
0.484929671316397 0.454195817613144 1 0
0.828934670475785 0.790006519661395 1 1
0.644990480338133 0.614944410118885 1 1
1.02819953206438 0.980094609806007 1 1
1.04034134434448 0.995874135072506 1 1
1.42179975936994 1.35410541364522 0 0
0.9514799341243 0.908768524682747 1 1
0.964900986539288 0.912699510365734 1 1
0.866250683643492 0.820743380440467 1 1
0.882052642236055 0.838859636703011 1 1
0.688026344944821 0.653047410924744 1 1
0.842460796153569 0.806894148690869 1 1
0.904049445338623 0.865148992162312 1 1
0.783482117231218 0.75243011656784 1 1
0.691930660850297 0.654823459603652 1 1
0.836676890113317 0.793267578997757 1 1
0.618679723957278 0.592960428936678 1 1
1.0905686422436 1.04164738958178 1 1
0.848921330251933 0.801688187825379 1 1
0.972098847681325 0.926254313904847 1 1
0.798248944014297 0.7598095660447 1 1
0.71310828096506 0.683206998295306 1 1
0.49981157446633 0.478392345414805 1 1
0.607161885922259 0.576318846882857 1 1
0.791447733908024 0.753397244404938 1 1
0.772659851453045 0.736286204329428 1 1
0.938171021218158 0.894300925565065 1 1
0.65681998314072 0.626989911377789 1 1
0.667334620949544 0.631900969716277 1 1
0.806360018779516 0.773130863904417 1 1
0.617906206471407 0.593361940440767 1 1
0.922498921804097 0.866168825880198 1 1
0.684204111641899 0.647080616544249 1 1
0.917662889196207 0.878990144474852 1 1
0.676460607410637 0.63831645616997 1 1
0.940756505022727 0.892732704249564 1 1
0.799344680079844 0.763915645605753 1 1
1.0821619847164 1.03013975210482 1 1
0.598102545078253 0.568721035321876 1 1
0.784615743687769 0.748332680012736 1 1
1.0705498359921 1.02226157496492 1 1
0.515883493536213 0.491066458814503 1 1
0.762974995055757 0.720889136119632 1 1
0.584004670271483 0.557392389618705 1 1
0.886879143411629 0.847608923923214 1 1
0.904480285080369 0.86310113277499 1 1
0.734622790450526 0.698487634921171 1 1
0.956365925269429 0.910963498127841 1 1
0.649688851479996 0.610935643295531 1 1
0.509101536135111 0.485782406632121 1 1
0.810273561343118 0.775992909042776 1 1
0.85871256168944 0.815245201680481 1 1
0.854860268519598 0.816184612955226 1 1
1.02884979840974 0.97805515280353 1 1
0.406715195823818 0.383416243286916 0 0
0.779004796263122 0.744976324987651 1 1
0.821132354428592 0.782458788429191 1 1
1.04890443681245 0.996751623238982 1 1
0.977854144300179 0.928923098437653 1 1
0.624439429271762 0.591697799368354 1 1
0.622436407076516 0.593811042820431 1 1
0.768834018676821 0.729544890566582 1 1
1.16105391922292 1.10611248835645 1 1
0.761347730432824 0.724533195055726 1 1
0.769173102034764 0.73571657591711 1 1
1.13626390771119 1.08604097639784 1 1
0.821980107876167 0.785704864366832 1 1
0.452200012044897 0.43433704345282 1 1
1.04177950809419 0.992868332960788 1 1
0.591274775706164 0.566164115271794 1 1
0.550957955099533 0.522802752213508 1 1
0.809284505499416 0.766518392790257 1 1
0.785903151148049 0.744655203158376 1 1
0.681323914656693 0.642477215323601 1 1
0.716808459152392 0.684277428561285 1 1
0.398036097233507 0.381896103291448 0 0
0.774745341534729 0.727570725554406 1 1
0.876042942037847 0.836113457574624 1 1
0.557704863862464 0.532214859581748 1 1
0.535335493108393 0.515744343585557 1 1
1.09646222622167 1.02558916258273 1 1
0.635569891935381 0.610265535851012 1 1
0.701601069839848 0.658977907604308 1 1
0.854193772682514 0.79563357643601 1 1
0.699224960788112 0.666231566526529 1 1
0.945426243532443 0.894352421755465 1 1
0.576639906133738 0.544224868762356 1 1
0.726917586041052 0.686337329835077 1 1
0.734763977631454 0.70103312383683 1 1
0.952437859676873 0.909777224279522 1 1
1.01418570195769 0.965009332537296 1 1
0.894821160140813 0.850652562153953 1 1
0.627636856000954 0.600626308522298 1 1
0.509305881359256 0.473251354287016 1 1
0.88789516356154 0.834607566798326 1 1
0.934869918662191 0.896615259034792 1 1
0.71903508535051 0.680896914302312 1 1
0.793068091843301 0.757878127945863 1 1
0.814070981288872 0.774332815290828 1 1
0.866840637435818 0.824460129216777 1 1
0.907326682193641 0.864465802915852 1 1
0.554524781115832 0.530252449960838 1 1
0.998292333526905 0.954784753438135 1 1
0.50420689024357 0.476047158708084 1 1
0.781835514199235 0.744083847091582 1 1
0.973320069435147 0.92571667653236 1 1
0.578414726437988 0.537290235254755 1 1
0.917958759037548 0.870806290767281 1 1
0.931750652514679 0.885871270735624 1 1
0.636665653864232 0.609727485719243 1 1
0.819757150680627 0.783562848666921 1 1
0.818313504337851 0.779838287908609 1 1
0.683955611153159 0.643167805580707 1 1
0.605484368510174 0.577328304020635 1 1
0.983136893362663 0.93322104240012 1 1
0.917687070156167 0.876657155337491 1 1
0.85798638690172 0.811132719743755 1 1
0.887802172019782 0.836827895398831 1 1
0.897675445965837 0.843403590305302 1 1
0.630461383113037 0.599901102188566 1 1
1.07738916136885 1.02311901287091 1 1
1.09731348199809 1.03726252627582 1 1
0.837315942200614 0.789868420273867 1 1
0.703522394108071 0.674157218559251 1 1
0.900010990591716 0.858293175040499 1 1
0.596467439012908 0.570640938275001 1 1
0.952079783809281 0.907486195984261 1 1
0.787054516742013 0.746132165632698 1 1
0.410894926317007 0.391201466029162 0 0
0.729346948432542 0.681467698082199 1 1
0.927995703072253 0.877094348582804 1 1
0.683764438153165 0.65413619438325 1 1
0.504381751680283 0.480309294578342 1 1
0.969446959278307 0.921736071256094 1 1
0.941198648890781 0.894674654375905 1 1
0.473295702930289 0.450440290743733 1 1
0.770328141657127 0.731495027338906 1 1
0.794579610656296 0.762803652235626 1 1
0.686599724150852 0.654765139205061 1 1
0.8585467786535 0.820303656702898 1 1
0.789500355734797 0.752904475635843 1 1
0.809194204914623 0.766485283035722 1 1
0.843489462165319 0.802247392703757 1 1
0.934631150997428 0.883646846441957 1 1
0.987694275231346 0.945062834148681 1 1
0.487778720088094 0.468696328148635 1 1
0.604746981714728 0.577016102219577 1 1
0.647763372360392 0.618835686152431 1 1
0.840423414420592 0.796113952994853 1 1
0.9825576335578 0.940918663561219 1 1
0.881812832828844 0.837451396885972 1 1
0.468577576313429 0.450615955697221 1 1
0.778927537889749 0.739273713015367 1 1
0.71636172159313 0.680419306759578 1 1
0.733540882501042 0.703797275054365 1 1
0.657743631241466 0.624588155119624 1 1
0.985112651485733 0.938174999969218 1 1
0.639301676847674 0.612507984814986 1 1
0.542081995040375 0.517195152861907 1 1
0.868332298168174 0.826433671323936 1 1
1.05285846311121 1.00393138025572 1 1
1.23900022419699 1.17922355191658 1 1
0.917079935015745 0.877028506508529 1 1
0.995753367639933 0.940429692960444 1 1
0.942092401233888 0.893724349887213 1 1
0.991897503689092 0.939102147852857 1 1
0.596471636614845 0.570245982881902 1 1
0.692377816859384 0.663341561248175 1 1
0.722780528755442 0.688434776337883 1 1
0.785375008291539 0.735817685129033 1 1
0.804830699085914 0.766756128555498 1 1
0.849180294482264 0.803014229267359 1 1
0.780882913545872 0.730261323351642 1 1
0.907770299399742 0.873937784931928 1 1
0.592322896778742 0.571696923418141 1 1
0.811855024959406 0.774504047712885 1 1
0.848247755932165 0.809509770824814 1 1
0.154634805831795 0.144432172170348 0 0
0.625707888220049 0.597182600171851 1 1
0.906169745992067 0.856695844737023 1 1
0.926678794733039 0.88223097634263 1 1
0.816820479118122 0.783785284074036 1 1
0.661965813811553 0.631666659449939 1 1
0.616540159822303 0.580386152808835 1 1
0.770687055810947 0.738114376914466 1 1
0.808571644282032 0.767433654800011 1 1
0.978589528898434 0.91794983342419 1 1
0.897499629210374 0.860688812785818 1 1
0.456641126627019 0.432557181827345 1 1
0.964071123660063 0.910390477179029 1 1
0.879106736778618 0.836144605315345 1 1
0.997013903467785 0.944972016279739 1 1
1.1701376740865 1.1084654187345 1 1
0.882285653515869 0.82541420349717 1 1
0.81652899099608 0.772990193017957 1 1
0.720138274466874 0.683573812063092 1 1
0.870967212835407 0.832783480037325 1 1
0.712455156459228 0.681764126717397 1 1
0.709347211630558 0.678671456724144 1 1
0.95498837812628 0.898800161238951 1 1
0.884391479831286 0.836607495620426 1 1
0.717531262378194 0.68216328831686 1 1
0.483164931256575 0.458538697023692 1 0
0.684211948070569 0.632144060530929 1 1
0.547554925172863 0.520303452913628 1 1
0.984855633206866 0.933836812481014 1 1
0.750412861742296 0.716185695728249 1 1
0.72320085774989 0.68604203355466 1 1
0.803770823724933 0.76148524139482 1 1
0.833851444200879 0.785029427477872 1 1
0.593872197521118 0.564981357111807 1 1
0.649102466207745 0.621583196784434 1 1
0.90811409057761 0.870242382303838 1 1
1.07100116189581 1.02613677803745 1 1
0.91734500088126 0.8733942987875 1 1
0.967817653086458 0.905514453741524 1 1
0.81236928648162 0.774627365972614 1 1
0.820985043915905 0.785874034731927 1 1
0.482477891935322 0.449841226509737 1 1
0.821331799521964 0.784791348146037 1 1
0.981986575610504 0.937751828845414 1 1
0.656214979406475 0.623342726636599 1 1
0.731601142091482 0.692818381290063 1 1
0.900435356298843 0.850346349395079 1 1
0.350848608641112 0.32972755677245 0 0
0.877122716101425 0.832557131228852 1 1
0.702708916376686 0.661992219071106 1 1
0.910300454032268 0.859699023352636 1 1
1.00665740872598 0.947638642745138 1 1
0.667965376348697 0.646995976275903 1 1
0.773721518324384 0.735012910013056 1 1
1.0734352015633 1.02473050898455 1 1
0.663389193403537 0.627754480315732 1 1
1.23004329449439 1.16800976461746 0 1
0.604576852944684 0.584459375392777 1 1
0.867267876007181 0.828349070155315 1 1
0.922870044264465 0.884258972496239 1 1
0.630749850462906 0.606870689729211 1 1
0.88422405986358 0.843815897136441 1 1
0.853399945956145 0.812235777760198 1 1
0.823258558254894 0.778341732812125 1 1
0.807191650202751 0.772817233438881 1 1
0.600283686093659 0.573366491796594 1 1
1.03837240569704 0.989587070939744 1 1
0.801895169720622 0.763869461996159 1 1
0.855474444668483 0.814857245242524 1 1
0.892538261036374 0.839173337803081 1 1
0.750235738277145 0.713383222014139 1 1
0.615002945379451 0.587079322487365 1 1
1.30516207960038 1.24390051102871 0 0
0.801685086673481 0.766407369892551 1 1
1.08523983129249 1.0298830484063 1 1
0.723501377737134 0.692452665019384 1 1
0.635277403871438 0.603696383224597 1 1
1.01661130136412 0.96778823320227 1 1
0.735920740243585 0.699175060642493 1 1
0.810178968045735 0.763768080286479 1 1
0.746393237931072 0.712344961904718 1 1
0.634646252705696 0.604687591496311 1 1
0.617613592685403 0.59360845570177 1 1
1.03378609837557 0.980358588693266 1 1
0.734496962575575 0.709772173965783 1 1
0.976571131195984 0.926200166376045 1 1
0.875511563387345 0.833077630582662 1 1
0.666536360408243 0.627249370363089 1 1
0.992898090427753 0.944955895076977 1 1
0.693879681212905 0.660056872854589 1 1
0.963834781498804 0.904195818118899 1 1
0.533983263087443 0.502232293753379 1 1
0.917794779132103 0.876365053875708 1 1
0.986752580014642 0.938866502474828 1 1
0.62586840045029 0.586321013223706 1 1
0.669182938976753 0.641678217994882 1 1
0.976608027863288 0.930051453748493 1 1
0.726471456895677 0.694686417211106 1 1
0.534136382250175 0.510423911714096 1 1
0.932205072570976 0.886217347087095 1 1
0.842119962669202 0.805288074332338 1 1
0.52714852293666 0.496482274638155 1 1
0.693291033177842 0.663618212796661 1 1
0.661205925992592 0.638030959920691 1 1
0.504547299005732 0.479136553412975 1 1
0.813719443570594 0.774687840032286 1 1
0.924650464778002 0.882655066232135 1 1
0.543899012290664 0.518243174411748 1 1
0.740309045277985 0.707697245834839 1 1
0.826639935426445 0.788394707373276 1 1
0.533404426173994 0.50742424570943 1 1
0.674257289449611 0.643737993802719 1 1
0.910387885813012 0.8635641811907 1 1
0.448445254337317 0.431224362753893 1 0
0.708077074347675 0.676460865260737 1 1
0.964273319138595 0.920674235687517 1 1
0.682346908404144 0.645146438366963 1 1
0.984231016892913 0.938199480612158 1 1
0.675588818097606 0.639280668594488 1 1
1.11674497263297 1.06412186085175 1 1
0.523654196867998 0.49723453932503 1 1
0.761413670209782 0.727266913881091 1 1
0.548088716216522 0.522874735267599 1 1
0.674942086435046 0.644902311583861 1 1
0.795383579703502 0.763548920343602 1 1
0.862239249039577 0.823572868040993 1 1
0.695630328111184 0.668702190879178 1 1
0.789617215217712 0.754214270285418 1 1
0.589671826070396 0.565186227292774 1 1
1.01278478589491 0.97173588030993 1 1
0.724535520301364 0.688719727227624 1 1
0.791155877849337 0.74305884785952 1 1
0.805906653479357 0.771274658123479 1 1
0.806343030715669 0.771676207952081 1 1
0.750706544377428 0.714378919024171 1 1
1.01775772736586 0.958932852572682 1 1
0.852028151138855 0.81288483205016 1 1
1.13614862417411 1.07718575679126 1 1
1.28065946297893 1.19674332844449 0 0
0.553007198728791 0.530701410871216 1 1
0.921214409524311 0.872538937116637 1 1
1.08699521058612 1.03236171809327 1 1
1.19727883370069 1.13428686145594 0 1
0.424262149860742 0.39917448287185 0 0
0.661578834547073 0.630456276505611 1 1
0.696199835921752 0.663859947756989 1 1
1.08403372202725 1.04815523274301 1 1
0.838399056097401 0.791056522107841 1 1
0.585422367190331 0.556751644989607 1 1
0.494561269632283 0.470719212366909 1 1
0.891362649606258 0.839103009056938 1 1
1.01159610716239 0.949125519882224 1 1
0.815830845960328 0.774412833329509 1 1
0.721306772771493 0.681516279021348 1 1
0.667868986197541 0.637443040325251 1 1
0.882949553737534 0.841503017801487 1 1
1.02626806653582 0.979283367169853 1 1
0.575974814386583 0.54827374781778 1 1
0.844022645325723 0.801505010098413 1 1
0.747935339481406 0.719824681514324 1 1
0.557775513240284 0.532662755728553 1 1
0.751066026865234 0.721883204623438 1 1
0.789565706173868 0.749195098454075 1 1
0.818739784629904 0.777644344816469 1 1
0.703138096698303 0.673519238096849 1 1
0.904403026789549 0.854382492765345 1 1
0.691312614971552 0.658967036789038 1 1
0.837039822456996 0.796297997986759 1 1
0.507726997790517 0.480710139077094 1 1
0.907186608575955 0.863891848859934 1 1
1.04843536429682 0.993862628337702 1 1
0.818134882016649 0.779506820496168 1 1
0.870875930147983 0.825460260217779 1 1
0.927653282657939 0.885290713852031 1 1
1.01594945020714 0.984406786147504 1 1
0.814653402460876 0.77629411626091 1 1
0.58022341504321 0.555114443758708 1 1
0.750982219793198 0.707260656605309 1 1
1.09647817637033 1.02815343554989 1 1
1.35312743780305 1.29230430237007 1 1
0.714818389827266 0.684071647776605 1 1
1.05226735848788 0.991738022810204 1 1
0.943423572903366 0.899371707468839 1 1
0.649791715011238 0.623687702276629 1 1
0.720215429206881 0.679021397735562 1 1
0.870548489823545 0.832225503893476 1 1
0.582703296198247 0.554391557252616 1 1
0.685781122725623 0.662435777787944 1 1
0.893909261491385 0.856674042079305 1 1
1.00165985177713 0.952939784800015 1 1
0.665159815463991 0.630594022780573 1 1
0.505023745212961 0.483661053229525 1 1
1.03287670497834 0.992514152846473 1 1
0.689554983833168 0.659135082897923 1 1
0.929057083529748 0.88359991733867 1 1
0.53737206469373 0.50564866747925 1 1
0.601780768637171 0.581388531170766 1 1
0.623478134703562 0.595862310162408 1 1
0.659057318193589 0.623301342141521 1 1
0.926226254048312 0.882005982930106 1 1
0.774856574387507 0.738159251077765 1 1
1.08542169140972 1.03838203348778 1 1
1.01462144438524 0.96910547707768 1 1
0.623963188114871 0.59673954165168 1 1
0.835628523869624 0.789900995823102 1 1
0.626206924565943 0.595722649206334 1 1
0.882226931080402 0.842512354949359 1 1
0.946431009213113 0.907575416505392 1 1
0.508855889972501 0.478456784046406 1 1
1.11305060628606 1.05700366213704 1 1
1.20092079000767 1.15500258690218 1 1
0.760348446709167 0.725810900999174 1 1
0.674027907917338 0.640533911697802 1 1
1.0553153766238 1.00017998367736 1 1
0.796721473873712 0.752649998386765 1 1
0.834578311081152 0.794316073546585 1 1
0.933937914775141 0.889007197603201 1 1
1.15821264759679 1.1005818619047 0 1
1.13385772014196 1.0805535914772 1 1
0.766231424339739 0.729833808148189 1 1
1.08234924945427 1.02993487801761 1 1
0.861404978627057 0.817618464127234 1 1
1.07776420887706 1.022828259213 1 1
0.600818305459522 0.568524548896956 1 1
0.754891991068859 0.721951027072915 1 1
0.852540437180411 0.811731976639313 1 1
0.793417295672239 0.753765304523042 1 1
0.792237133410868 0.75321136477811 1 1
0.873062319473255 0.830763115997852 1 1
0.617626353490351 0.590409681579254 1 1
1.0100554364262 0.954384889248527 1 1
1.1885565843615 1.13541803759673 0 1
0.793674451632806 0.75431339635965 1 1
0.916018414732356 0.871512208102976 1 1
0.606598762603102 0.568944959689268 1 1
0.809959175504819 0.76728240051118 1 1
0.364320853905829 0.347478068434422 0 0
0.56782853082714 0.537114069441045 1 1
0.55822621015897 0.529917905185634 1 1
0.74645003717807 0.708144586854166 1 1
0.851057864378446 0.809015043682492 1 1
0.724607342327853 0.695913114337016 1 1
0.477469978911303 0.443703432346422 1 1
1.09814621624697 1.04645085741549 1 1
0.949012337650137 0.905275638111676 1 1
0.557678095208059 0.534096150638651 1 1
1.04371897526966 0.993423560789668 1 1
0.557516032628118 0.515250413601729 1 1
0.749121980382955 0.718800270645042 1 1
1.25304139415305 1.18638244616383 0 0
0.596161303078064 0.565148604670544 1 1
1.07489711267983 1.02815799842423 1 1
0.607142536965655 0.582980032395861 1 1
0.931316210426064 0.879931401024041 1 1
0.752353090061049 0.721261812479357 1 1
0.779928109945184 0.742650191525521 1 1
1.04939350710621 0.987086413487834 1 1
1.14183816268485 1.076314013942 1 1
0.741330268646626 0.708100290294059 1 1
0.717660189775385 0.680934882043847 1 1
0.841653993512491 0.801396215361792 1 1
0.644543807952977 0.617081231958838 1 1
0.642794260516023 0.613798003020939 1 1
0.893488484576712 0.85019442862509 1 1
1.00060543597475 0.947087041461526 1 1
0.888669636886137 0.844687135944296 1 1
0.858593175894417 0.818010821328991 1 1
0.543059962029359 0.518026213837681 1 1
0.65401335818756 0.629301160910287 1 1
0.820495396619812 0.782255094174931 1 1
0.94935203853277 0.90095808020372 1 1
0.587177241545649 0.555030405203675 1 1
0.765559509749004 0.728558321417605 1 1
1.13643363212642 1.0831785512229 1 1
0.78547419265534 0.75267549850987 1 1
1.07632586991336 1.02456974717757 1 1
0.709320453746798 0.680274738626709 1 1
0.540738918991831 0.515579716866432 1 1
0.833898807839874 0.796299439238696 1 1
0.755042075135272 0.733235313634352 1 1
1.29550930440446 1.23451063073409 1 1
0.633306705617455 0.60311247936249 1 1
0.816730667245296 0.780135310908453 1 1
0.535319746086776 0.509012558687208 1 1
0.677279465999761 0.648045676839172 1 1
0.787284655485503 0.746381941640477 1 1
0.864036694996732 0.814638075398996 1 1
0.767767099270162 0.727654853246895 1 1
0.791685427561427 0.762024267869603 1 1
0.960584106263218 0.911945907224966 1 1
0.576128870173807 0.546725245208853 1 1
0.863336802910253 0.820324766910596 1 1
0.997443969076661 0.946321977778243 1 1
0.81577520835879 0.77118748187194 1 1
0.876527616637302 0.834854325673266 1 1
0.766218498517498 0.722015239019945 1 1
0.851849617144743 0.808548695549863 1 1
0.833817951635208 0.795610191198498 1 1
0.714868433039609 0.672134777462379 1 1
0.655068496245643 0.622267433057972 1 1
0.615546430361018 0.585435931881726 1 1
0.609449373650286 0.579270354647477 1 1
0.753502736449377 0.714237525828123 1 1
0.62061759836359 0.594917445675644 1 1
0.736897947365093 0.69976285907468 1 1
0.69879070457528 0.663827160474194 1 1
0.482643290934736 0.460511674086983 1 0
0.960747051265606 0.911377133762236 1 1
1.13198855499237 1.07268524236953 1 1
0.430011574608944 0.408234368937701 0 0
0.614028155329894 0.58592046139591 1 1
0.847966881700734 0.809643072778762 1 1
0.574837977218871 0.547900359235766 1 1
1.22446330710855 1.15845825497269 1 1
0.479218028180958 0.466378872349448 1 1
0.557064293208929 0.516792608027572 1 1
1.17304690953954 1.12049821524501 1 1
0.540174074738868 0.511587814821473 1 1
0.65952709377544 0.628112165096631 1 1
0.832407180889526 0.778308915859499 1 1
0.744162427744506 0.711553015071556 1 1
0.628754923286667 0.597402793965935 1 1
1.13154875671581 1.08141934868644 1 1
0.890440651244916 0.84138179157227 1 1
0.57823032551497 0.554171878982527 1 1
0.505635690505941 0.484448814664564 1 1
0.726043091713778 0.693484063330074 1 1
1.06068098291489 1.01252168778265 1 1
0.94752453225366 0.909716451477376 1 1
0.663604585527557 0.63076731296589 1 1
0.837065708184664 0.794058339634897 1 1
0.788612941749978 0.748184388872124 1 1
0.721525574435444 0.693123285208519 1 1
0.867915086857872 0.82937812686873 1 1
0.775881509774445 0.744186777177043 1 1
0.672604888867222 0.63731394038537 1 1
0.828382229458906 0.792875751314887 1 1
0.914821136866627 0.873677756432837 1 1
0.809193521191561 0.762901490885937 1 1
0.808507030583657 0.764740431974604 1 1
0.67907717108444 0.644116084335143 1 1
0.946168537637801 0.904654557048617 1 1
0.882105007847743 0.841727940022779 1 1
1.02899566719913 0.976187887973699 1 1
1.07635633772641 1.03098913030392 1 1
0.756467035806179 0.719393969597235 1 1
1.42216020365452 1.35531635412224 0 0
0.905141377441948 0.855382055497798 1 1
1.09674002985799 1.03645716044978 1 1
0.657478649899135 0.62648919416111 1 1
0.66574535156424 0.628056727984078 1 1
1.09616277324919 1.05254164658274 1 1
0.70958659687183 0.676954673281677 1 1
1.14556951268978 1.08371021897113 1 1
1.29195616572405 1.22846878114939 0 0
0.825781586599361 0.785769143949364 1 1
0.587849612862943 0.556718638673182 1 1
0.821893949862321 0.784591126020695 1 1
0.503669993005824 0.476129776296912 1 1
0.484210115098912 0.457020219497076 1 1
0.845210479041419 0.800832420960378 1 1
1.05950155645305 0.997757055784031 1 1
0.626618490203049 0.597138817697318 1 1
0.455400066727178 0.430676033263366 0 0
0.987032245824199 0.939229848131571 1 1
1.12605100003004 1.065024735713 1 1
0.694157098119671 0.662127925210823 1 1
0.961548613663379 0.900270033120351 1 1
1.01775221340305 0.965974897377958 1 1
0.574221653768126 0.547057305867945 1 1
0.543044095450513 0.520614817723947 1 1
0.795395975161094 0.756388835178219 1 1
0.382641587800971 0.362365952678123 0 0
0.859054856731812 0.8227332353074 1 1
0.42251125668387 0.404324849751487 0 0
0.453039476129594 0.425220240253471 1 0
0.532232920512544 0.505368561350521 1 1
0.638281358480234 0.604741186688966 1 1
0.870759607080662 0.827263406738636 1 1
0.800267440119485 0.762435521716232 1 1
1.03383413487133 0.980833695004742 1 1
0.677904526356876 0.644489285693383 1 1
0.627909792549321 0.59792396384313 1 1
0.401733755693368 0.383410203373564 0 0
0.919079283444304 0.87097170027231 1 1
0.733357924065294 0.702350943861849 1 1
0.783962390217109 0.748393252975918 1 1
0.873731981606501 0.827897711311828 1 1
1.12861443560526 1.07526317814243 1 1
1.15350546624899 1.10250180046467 1 1
0.68250375766534 0.64434232878281 1 1
0.85946771496379 0.820697076271792 1 1
0.471090799630342 0.447741577847652 1 0
0.874964585247321 0.83336157272029 1 1
0.879407197055012 0.845251476842805 1 1
0.935538676549082 0.888760341889273 1 1
0.622610018501934 0.593772184880637 1 1
0.934525102028287 0.889248950136455 1 1
0.849202457862034 0.80795890744792 1 1
0.880791207394587 0.838857030491163 1 1
0.610606946683536 0.58525985613219 1 1
0.90742719206021 0.863625182154781 1 1
0.749086158969813 0.719213139975508 1 1
0.528121970426716 0.499892852147208 1 1
0.412165991837992 0.39189843264914 0 0
1.09443458275566 1.04007041993769 1 1
1.12325386957322 1.0673097024082 1 1
1.09150346142827 1.03888446293964 1 1
0.569814043141993 0.541652356089665 1 1
0.640841169104001 0.616460091925351 1 1
0.648993702983608 0.619007441901423 1 1
1.00561700600379 0.948818241149586 1 1
1.00702731127425 0.95926299290031 1 1
0.578694179831885 0.560681143791214 1 1
0.941138533479688 0.891979003521934 1 1
0.81328274779389 0.779232503355788 1 1
0.887884568700325 0.843547569568171 1 1
0.444821800456724 0.421510473591952 0 0
0.696782948856665 0.664302116044134 1 1
0.328109493144715 0.312046213813727 0 0
0.79458186726288 0.753978062754589 1 1
0.777972449866428 0.7396558417102 1 1
0.83355636596948 0.790382050776309 1 1
1.0318971985246 0.979130996480495 1 1
0.569842032257855 0.544623729374768 1 1
0.529859404137898 0.507368819015734 1 1
0.568657981415065 0.539382333365338 1 1
0.537869414845984 0.515823961581878 1 1
1.34994093058648 1.27862945168146 0 0
0.844165028846203 0.798123774666435 1 1
0.987881947317553 0.937516231024145 1 1
1.10778268969809 1.05650865174909 1 1
0.818460567076339 0.776926175349748 1 1
0.691024404240841 0.658553820945778 1 1
0.793385360305063 0.752253524053104 1 1
0.946104577816196 0.900405785215826 1 1
0.664722368642087 0.630301643799783 1 1
0.777991783804347 0.734912656162403 1 1
0.835639010556631 0.798529304534356 1 1
0.71384522776428 0.685400262080508 1 1
1.14083174391122 1.08549319280293 1 1
0.697448538528227 0.667363706055809 1 1
0.851773668439389 0.818201437393471 1 1
0.71408571454872 0.671338634549384 1 1
0.798240137647538 0.759478248415155 1 1
0.470272500572749 0.450020397183215 0 0
0.77006782295838 0.73232453241224 1 1
0.648921946434652 0.620376812647646 1 1
1.01621558341022 0.96226623186197 1 1
0.685644855738971 0.652420490141475 1 1
0.887500971165244 0.841492930060214 1 1
1.01953669882133 0.967618425469513 1 1
0.669166881072876 0.635244978514901 1 1
1.18805304982392 1.11284849917993 0 1
0.838734291186831 0.804977547553045 1 1
1.09281237583007 1.04533766503587 1 1
0.584964839245247 0.558073719429658 1 1
0.786792069469323 0.746162315859331 1 1
0.732914466822483 0.701584909731952 1 1
0.514762087594516 0.485486569786646 1 1
0.595485929175978 0.574376338025568 1 1
0.948095397817785 0.90329993333039 1 1
0.855383009016102 0.810200514095296 1 1
0.771485969302997 0.734751208433235 1 1
0.541107504779827 0.507834405293688 1 1
1.03845823235391 0.981397143326287 1 1
0.5676044998206 0.539534948623744 1 1
0.743755151628132 0.711379443537653 1 1
0.630895157268158 0.598503727520659 1 1
1.040723453864 0.985492018323112 1 1
0.82165233672375 0.785008673167252 1 1
0.839217256702529 0.802016177704645 1 1
1.23649748579442 1.17162428911142 1 1
0.695971828648515 0.666504969454923 1 1
0.885216646015515 0.845211077372103 1 1
0.989187682755035 0.94223773106219 1 1
0.874319608512677 0.824491390671941 1 1
0.725879435321779 0.695495958647791 1 1
0.60535807726338 0.574676671618403 1 1
0.956278241102686 0.909727547447379 1 1
0.919832850043595 0.87392159218535 1 1
0.762273063947045 0.727977427121419 1 1
0.626971272179932 0.594754554755439 1 1
0.530592141110717 0.5008351355562 1 1
0.933354326801397 0.882479072147218 1 1
0.715223862424923 0.680262100864992 1 1
0.622499533844134 0.592016566410141 1 1
0.655248094985679 0.612165236374123 1 1
0.668403041238265 0.631603757992288 1 1
0.581313805519144 0.553203987096142 1 1
1.04713669187932 0.994917765273181 1 1
0.878147431520584 0.833944271645719 1 1
0.972283308876517 0.927931729413577 1 1
0.627391581923981 0.59864917915092 1 1
0.809539058116875 0.771354341137302 1 1
0.879790756332417 0.839106524467401 1 1
0.720266332272214 0.68574617965454 1 1
1.15395706122596 1.10165330745446 0 1
0.953377439119595 0.900516048928488 1 1
0.959594720962457 0.913407558148126 1 1
0.619619237798192 0.591601544835278 1 1
0.759822641390487 0.721093450219926 1 1
0.732840136436668 0.697489185290175 1 1
1.22780026833883 1.17632565359104 0 0
0.963967065453181 0.920806235719135 1 1
0.783969650921941 0.750565145328008 1 1
1.13864476787499 1.07687162261645 1 1
1.05853685652375 1.00102311227228 1 1
0.803651100510111 0.768246775466682 1 1
0.822262899754989 0.780308704752472 1 1
1.08973260158183 1.04001391528451 1 1
0.885304504775494 0.850076509069011 1 1
0.816545110802738 0.774424824328988 1 1
0.529316322177179 0.50411230359966 1 1
0.771462041715796 0.736031563828733 1 1
1.05548945416626 1.00601824351554 1 1
0.929082609986682 0.879445914824963 1 1
0.748769869550895 0.715631787739369 1 1
0.806710760294023 0.776107406185919 1 1
0.957097005529643 0.905732242517648 1 1
0.872749492300073 0.829603495483061 1 1
0.363242121803789 0.34313315797519 0 0
0.984473729923815 0.940314028206349 1 1
0.638127567778256 0.606733496689161 1 1
0.754879130320937 0.720954452286015 1 1
0.570190430436176 0.537516251673625 1 1
1.13713849466573 1.08612604744991 1 1
0.96503681052385 0.918677418757723 1 1
0.869357081394088 0.834258027967202 1 1
0.708395929965454 0.672425653153508 1 1
0.456986957591423 0.434356656435986 1 1
0.72403975951518 0.67814774764085 1 1
0.79741355356598 0.758688682240652 1 1
0.602941364177645 0.573334249924914 1 1
0.703643371579151 0.665685679098952 1 1
0.73695147835408 0.698851657346623 1 1
0.864049309947738 0.824296417110807 1 1
0.987502475319791 0.940279316989114 1 1
0.710199299776477 0.67540832548706 1 1
0.790666369240418 0.76019709751774 1 1
0.723950529703007 0.690663755867806 1 1
0.772264675065307 0.733045776434522 1 1
0.558073233493379 0.537234346952241 1 1
0.519806543177841 0.496880582848399 1 1
0.838382830769117 0.802174927468862 1 1
1.07750148763251 1.02562918377671 1 1
0.880431688835562 0.838858018196587 1 1
0.708035685881085 0.679257189539981 1 1
0.851560132376136 0.811998999449825 1 1
0.860005967772329 0.817309237904643 1 1
0.820875935663187 0.771107706478915 1 1
0.677564357286404 0.646774005372215 1 1
0.833706776711074 0.794217545960263 1 1
0.768342462959782 0.72254924519382 1 1
1.04246787808304 0.995491982218468 1 1
0.690194739539906 0.659782885431932 1 1
1.08652317180471 1.01863066624961 1 1
0.928546975099544 0.887290384132394 1 1
0.731899055110517 0.703182093053595 1 1
1.00532413303219 0.955262323439417 1 1
0.833116545952569 0.792482996317434 1 1
1.29437145029933 1.2208827804029 0 0
0.811444212942074 0.774806234745735 1 1
0.587011428709506 0.558934929134001 1 1
0.817422568949554 0.778750365648575 1 1
1.14357976710213 1.08815226071666 0 1
0.679046469682704 0.65736673379121 1 1
1.05917520202977 1.00883280240571 1 1
1.02954308881771 0.974197122288695 1 1
0.942374260105863 0.896511714872672 1 1
0.997373872830404 0.949027588943343 1 1
0.861456330219585 0.822918570468216 1 1
0.840281171661158 0.798850528435264 1 1
0.937560588585396 0.891662294158859 1 1
0.769022260904506 0.732479601004494 1 1
0.802927876247744 0.76592018371518 1 1
0.898988919661312 0.85314209741484 1 1
0.735995184242316 0.695332847558381 1 1
0.738455823829306 0.703563380451206 1 1
0.868162931240955 0.818308679363703 1 1
0.583618532224964 0.557400845657705 1 1
0.875859225403258 0.837573903274058 1 1
0.801385750855277 0.758262574784918 1 1
0.87832002383194 0.838933949207633 1 1
0.529812717891719 0.505905371558888 1 1
1.0041260587156 0.949505906521522 1 1
0.843781432915973 0.796655588151209 1 1
0.492601201711578 0.481674267867218 1 1
0.582373365974859 0.555297377606781 1 1
0.924687839865671 0.886120703537903 1 1
0.929929731400498 0.887160437279795 1 1
1.07614916427225 1.02271092510345 1 1
0.845995784540859 0.803931429468652 1 1
0.683165822836497 0.644303023816411 1 1
0.796433399288371 0.756629153626429 1 1
0.593593580188906 0.570918694588652 1 1
1.2308543908257 1.16379696741377 0 1
0.944694632811497 0.895979260040928 1 1
0.44726301164114 0.419842189597331 1 1
0.918272753893762 0.876460824870519 1 1
0.58308717946482 0.55446964470564 1 1
0.663433063784128 0.630853168680985 1 1
0.741423963539201 0.705160844967 1 1
0.945151110155722 0.895730746410625 1 1
0.828351153535985 0.789516741981612 1 1
0.484545367694439 0.459036808514057 1 0
0.73905645015262 0.70306853564325 1 1
0.746723907142457 0.708816322105233 1 1
0.852528896487728 0.81274267462822 1 1
0.615955918728063 0.585554079361812 1 1
0.682431506580981 0.654822083412039 1 1
0.921433579750147 0.875670307643855 1 1
0.716144571965936 0.675513381439479 1 1
0.734532692323404 0.698129172403615 1 1
0.644349829607438 0.614643671992749 1 1
0.760600565192383 0.723091977219153 1 1
0.971694887391163 0.923671107386227 1 1
0.900015372334939 0.855421201356255 1 1
0.461161482745116 0.437683302694974 1 0
0.660835315674462 0.632713924079327 1 1
0.975003818551692 0.92037877410958 1 1
0.669198013376518 0.621951882346422 1 1
0.839495541699571 0.801005679907978 1 1
0.594972340966716 0.564296029141455 1 1
0.602911211280969 0.575633924297709 1 1
0.693397851141125 0.656144247171768 1 1
0.90960676128973 0.86704172042669 1 1
0.800770165480623 0.76744770583621 1 1
0.728205516266428 0.690583747904705 1 1
1.05690570963414 0.993449511732268 1 1
0.536403615477436 0.509062909607729 1 1
0.728530367011007 0.688034306207661 1 1
0.825621783410917 0.786880372754409 1 1
0.858607467458317 0.817233056970813 1 1
1.1246812207963 1.07026659972366 1 1
0.748890490442278 0.71380094069217 1 1
0.92072564509242 0.876686430187733 1 1
0.747676122116689 0.713880779230031 1 1
0.681133660011249 0.648453708812461 1 1
0.515004919941713 0.495770596144023 1 1
0.593264074418925 0.568096911533484 1 1
0.527872660967563 0.506158154021445 1 1
0.419808909296266 0.392410982791578 1 1
0.625871151747177 0.600916856060163 1 1
0.893054483454641 0.847840739800657 1 1
0.849277714699687 0.790077248139112 1 1
0.842554898357979 0.803150531926804 1 1
0.897533042649587 0.851986647301074 1 1
0.915111884695358 0.866925954828089 1 1
0.870116405741288 0.821893566737302 1 1
0.697413585042777 0.660907296841366 1 1
0.924101738854231 0.882635949958297 1 1
0.715740571194441 0.686802009337844 1 1
0.689631977467009 0.655139221003367 1 1
0.841739307432489 0.8072775376446 1 1
0.506651647822947 0.481243613716359 1 1
1.06296353610998 1.00604193311554 1 1
0.886699875484439 0.838720701278432 1 1
1.08211293478018 1.03662954106229 1 1
0.758591267073756 0.725149119886488 1 1
1.17159342970577 1.12506102583599 1 1
0.636336726520258 0.603636539336946 1 1
0.732427198700086 0.694991201777797 1 1
0.815671748466098 0.777718814092364 1 1
1.08851807935933 1.0306537496541 1 1
0.38733437618164 0.367562057635284 0 0
0.801034960747497 0.760004607424963 1 1
0.962199909649143 0.906199063631774 1 1
0.716923396205418 0.685155983031683 1 1
0.732871741816254 0.700582146125005 1 1
0.890419681543645 0.84525201690077 1 1
0.759837766266344 0.719888704509117 1 1
0.471399348507589 0.44898245359804 0 0
0.957983345889906 0.910341498348582 1 1
0.966537780578388 0.906461048024153 1 1
0.713876970887276 0.673579537981433 1 1
0.638363239841629 0.605634232004006 1 1
0.593910462260534 0.56716908778014 1 1
0.688034248230061 0.653609288033927 1 1
0.743645368259305 0.704554527227345 1 1
0.701632349908251 0.676941416912056 1 1
0.80469148424421 0.76842372274781 1 1
0.747414102434057 0.713547315117694 1 1
0.907290784163082 0.861657092029779 1 1
0.906278807659939 0.863511490556487 1 1
0.731825937674916 0.695134844017883 1 1
0.852747766101352 0.811856321703112 1 1
0.730552083640997 0.696364397908987 1 1
0.864675848580964 0.831252401122888 1 1
0.850140944967435 0.799280448311651 1 1
0.894945999974821 0.858157035290242 1 1
0.890123898428564 0.847517415775546 1 1
0.606468519141968 0.582109704280815 1 1
0.821981948520332 0.784406179001565 1 1
0.779578147796711 0.72700418605701 1 1
0.697794119795977 0.668894677809736 1 1
0.758756131620898 0.721839673779377 1 1
0.881313099337117 0.84319298483945 1 1
0.796102167836518 0.763929096337973 1 1
0.724823770622593 0.69032860902184 1 1
0.260737816765145 0.248296387812172 0 0
0.927532433503056 0.868726403738385 1 1
1.09922795071679 1.04717800995184 1 1
1.256519484827 1.19218872268901 0 0
0.417897596906689 0.394827005753022 0 0
0.629661321580404 0.594809516112315 1 1
0.768988113011887 0.734948586568568 1 1
0.785964604098492 0.733178253003011 1 1
0.591733103248328 0.559798771245477 1 1
0.923114936452587 0.882727055248083 1 1
0.830398792244112 0.791260854143333 1 1
0.603986918147661 0.565082588580313 1 1
0.617478993055763 0.585461368512745 1 1
1.03115640395682 0.971148239841477 1 1
1.03794312858258 0.987127643250613 1 1
0.744902405510525 0.712977560880659 1 1
0.773966158151933 0.733878130704275 1 1
0.79759782947121 0.752975824581903 1 1
1.06168229626885 1.01575237688645 1 1
0.845701288722604 0.797057161661224 1 1
0.695879353929345 0.663866395199953 1 1
0.746826061461991 0.711711245564582 1 1
0.530316132339852 0.503210080460978 1 1
0.893959254397064 0.851364475744126 1 1
0.821440365151348 0.788248500854442 1 1
0.905457585721028 0.862643390212354 1 1
1.14942829291407 1.09322998950453 1 1
0.959885171073974 0.903321787057589 1 1
0.861098277358238 0.819904550519611 1 1
0.872874111483058 0.830174387966781 1 1
0.967982317464227 0.918273766478846 1 1
0.801790446993927 0.766754864889102 1 1
0.789198010277616 0.747650828544947 1 1
0.891851081853278 0.840475283925962 1 1
1.12709575732341 1.06203650061349 1 1
0.957659487742635 0.911542002362807 1 1
0.820998996903089 0.781725744709071 1 1
0.786723254810027 0.755662241975401 1 1
0.81465310386139 0.772168484451757 1 1
0.737706313797569 0.702360040420886 1 1
0.773903366975837 0.735766550600137 1 1
0.84926916444275 0.807587246631398 1 1
0.974770721456496 0.931194321507629 1 1
0.8459285515232 0.803467330728787 1 1
0.453082364382884 0.429963590989092 0 0
0.571092697821074 0.535603372917563 1 1
0.548654892000769 0.530891709085204 1 1
0.67517435161849 0.636828887839535 1 1
0.728745232860312 0.695711649250559 1 1
0.774524562768268 0.728637643123075 1 1
1.13821432723912 1.07949179945506 1 1
0.636734778638141 0.606692515661149 1 1
0.716213364116484 0.678624463078917 1 1
0.731164162945134 0.685006749375743 1 1
1.00729451064774 0.966034127205393 1 1
0.786574629452259 0.743855027167726 1 1
0.801085389891618 0.745352412872142 1 1
0.713676920933161 0.678789625592083 1 1
0.808294055360266 0.76462836778676 1 1
0.78204261405894 0.748345180191531 1 1
0.580977180697841 0.553746618577339 1 1
0.949879694705496 0.898726697628615 1 1
0.993303598565704 0.945550069071671 1 1
0.893305061172723 0.853976555365612 1 1
0.51770987708699 0.491873523102367 1 1
0.766120050496883 0.723082421408477 1 1
0.771715915323229 0.729851671350566 1 1
0.955500670946034 0.91078268100036 1 1
1.26458924569425 1.19701455341415 0 0
0.618701632778803 0.585043920927249 1 1
0.516432595359849 0.494341026175832 1 1
0.946122528460423 0.897674989054388 1 1
0.706366862873719 0.674620237888239 1 1
1.04081667629007 0.993354701837932 1 1
0.617430116550333 0.579476360757983 1 1
0.885500350744788 0.841130903773416 1 1
0.91707398449495 0.868449223557474 1 1
0.948036504801263 0.943634280722486 1 1
0.926403720713117 0.882168442472089 1 1
0.683771953384534 0.646408891563525 1 1
0.924572608281179 0.870702667572165 1 1
0.689284009789811 0.66208559711519 1 1
0.624813483943247 0.596222878535703 1 1
0.965561012709984 0.922157760685199 1 1
0.570266469356492 0.536301945611105 1 1
0.892795451641658 0.849370571134418 1 1
0.863266979142115 0.814808100306332 1 1
0.919849296605605 0.869547898267833 1 1
0.634160360211936 0.607456621702434 1 1
0.752794667001562 0.716621995081995 1 1
0.701062980987446 0.664414783559853 1 1
0.631279928317046 0.598913532972792 1 1
0.657630473735844 0.618433323655427 1 1
0.852727964028496 0.805412820480435 1 1
0.86788709606133 0.824658819730398 1 1
0.936858940675139 0.887173302543821 1 1
0.784157600262951 0.747946879551162 1 1
0.505278944636553 0.474380273194658 1 1
0.928984638979408 0.889125969157707 1 1
0.901306298007513 0.859345208478684 1 1
0.58658305350954 0.562432750244779 1 1
0.650490550646285 0.613562034968777 1 1
0.74917177470508 0.710364082369805 1 1
0.467937315373937 0.445272643788924 0 0
0.68886496694831 0.654321283698812 1 1
0.582502253669088 0.553341399139857 1 1
0.714556068399436 0.686363716791775 1 1
1.12481714826108 1.07098925114715 1 1
1.11759757087641 1.06373750924804 1 1
0.740973337540818 0.708194455062997 1 1
0.569085047840986 0.54779220109374 1 1
0.538945940686498 0.518745322647047 1 1
0.314984995279432 0.294296641963433 1 1
1.01461358440263 0.968566028309081 1 1
0.643613453744478 0.613042616586537 1 1
0.961663295031885 0.915334937285954 1 1
0.739251628005697 0.706344830160957 1 1
0.655946132769405 0.623720212274687 1 1
0.901095308935467 0.85302894120542 1 1
1.17958805497097 1.11863248524918 1 1
0.654382551164743 0.622615969255983 1 1
0.680880070095616 0.639597324232209 1 1
0.484549844200798 0.464493450206945 1 0
0.752692746831388 0.718359879396852 1 1
1.13610380417588 1.07744318386305 1 1
0.738471075962075 0.704896921464189 1 1
0.778213439597468 0.744901047930112 1 1
1.08650629352512 1.03822575995606 1 1
0.499959792683919 0.476854127182491 1 1
1.06630525361931 1.01928079899878 1 1
0.646587034234386 0.616261961981479 1 1
1.08852803545926 1.03439340560296 1 1
1.16231669856832 1.09965547453983 1 1
0.69018641281148 0.660149295287257 1 1
0.492325003187138 0.465429772974435 1 0
0.819295369858235 0.785295877305468 1 1
0.89324759655268 0.853827100526275 1 1
0.675998846554961 0.641585869734883 1 1
1.1666484785417 1.10666630963505 1 1
0.662402731992419 0.628680141909107 1 1
0.469884182304927 0.450557268993428 1 0
0.754723176191124 0.710016466334686 1 1
0.901344311921172 0.853345523945534 1 1
0.878179279361135 0.83452041314569 1 1
1.18357956541958 1.12229844313804 0 1
0.454709595152672 0.433094662397653 0 0
0.792234670162321 0.753482172464319 1 1
0.513425764805133 0.494508397475322 1 1
0.701253359071352 0.670233171164467 1 1
1.00808915811892 0.961415044968452 1 1
0.891666744725714 0.837641695157458 1 1
0.719089933165848 0.681820176483691 1 1
0.880153710602719 0.831245345767002 1 1
0.99521451042363 0.955386799436381 1 1
0.838811124932628 0.802742586043191 1 1
1.01386756923725 0.964415245357728 1 1
0.782277601781008 0.749244589973022 1 1
0.839578356559424 0.797529105009094 1 1
0.746672173924351 0.719211924200437 1 1
0.621505812040935 0.588897504830081 1 1
0.55167438373746 0.520687760492971 1 1
0.554556990158317 0.530077384383993 1 1
0.570535966521869 0.532416676002243 1 1
0.876502296654183 0.828235114306098 1 1
0.428062142784492 0.412472488364257 1 0
0.76810243762252 0.725736159290975 1 1
0.722269520900855 0.694367223651264 1 1
0.864546382152759 0.822501058533227 1 1
1.06980678192665 1.01272170699534 1 1
0.643229990879121 0.616776729968006 1 1
1.03553721292799 0.985864865823139 1 1
0.88641686576454 0.844729222310018 1 1
1.18588007278113 1.13830909583008 0 0
0.645675152699299 0.615772799803696 1 1
0.676958352952695 0.645822121789962 1 1
0.740572551783427 0.705772720578632 1 1
0.944883921406436 0.901863638550205 1 1
1.39458273924728 1.31948563383203 0 0
1.0625801164863 1.00973780876315 1 1
0.613554980749029 0.581587686184711 1 1
1.09946664510736 1.04471536601021 1 1
0.814023259698057 0.776510366416445 1 1
0.989179912319749 0.930003350020918 1 1
0.985352662703398 0.935851423729945 1 1
1.06622585081926 1.01509761964568 1 1
0.920064756337047 0.865601244701251 1 1
1.26735850910104 1.2043067787933 1 1
0.846148880567966 0.80205681080827 1 1
0.891554838778671 0.849494889932922 1 1
0.5023567339541 0.480517070785268 1 1
0.510415153862416 0.488187029278765 1 1
0.901490969997683 0.855719164853378 1 1
0.796315971263033 0.767632499435668 1 1
0.775003694269229 0.725559101654111 1 1
0.634511925473726 0.600829424000529 1 1
0.89870832955703 0.856371250831499 1 1
0.961522638109992 0.907804678412831 1 1
0.661952077238833 0.636866768927051 1 1
1.14408301561028 1.08474285950343 1 1
0.310382188832058 0.294951731293227 0 0
0.876911598871081 0.834905578084621 1 1
0.711342871676954 0.678182009726022 1 1
0.874223334785317 0.831996762967632 1 1
0.729948530345307 0.700688228292722 1 1
0.729437456948221 0.690530633693714 1 1
0.643540311009289 0.603325303118084 1 1
0.644973047367701 0.614028009051541 1 1
0.662991565234837 0.629443891879133 1 1
0.621237966536271 0.59394367963196 1 1
0.840093864233638 0.8092775194999 1 1
0.742419377923461 0.702184499640958 1 1
1.20826118057105 1.13052839712323 1 1
0.456707647580407 0.440623341130282 1 0
0.825405113729786 0.786310964892605 1 1
1.00833555468235 0.965489538912998 1 1
0.77523558435217 0.724284419608853 1 1
0.719455888595999 0.684556006737099 1 1
0.764794978504181 0.723316388396887 1 1
0.757528140521595 0.716768196492555 1 1
0.724610288857879 0.693927546113692 1 1
1.03909686154384 0.978658647834321 1 1
0.977209307657818 0.929736898774665 1 1
0.529021407607063 0.501752384748122 1 1
0.663483009364518 0.634561462527205 1 1
0.633614849051414 0.599275873751721 1 1
1.20855216443368 1.14539072258255 0 1
1.07315838652559 1.02475227778657 1 1
0.719584399682723 0.678029604349023 1 1
0.444837593679367 0.417738688057973 0 0
1.15007704464847 1.08472760486398 1 1
0.587799768222816 0.554407715968883 1 1
0.852670306099136 0.812397240560166 1 1
0.732928319084813 0.696288256254093 1 1
0.625195366025015 0.597095730826878 1 1
0.659564931789663 0.63587164227695 1 1
0.644454887146698 0.615738972486637 1 1
0.78836603181372 0.740646808729532 1 1
0.666778872623424 0.634144240035432 1 1
0.967474927249159 0.916559400963182 1 1
0.788471851783592 0.739555992786303 1 1
0.91630006465295 0.874368721747279 1 1
0.564790519409599 0.531100420501893 1 1
0.569199594408652 0.539377154598656 1 1
0.924824524022238 0.880150414116439 1 1
0.784516604859812 0.746433074626692 1 1
0.678099330758284 0.644203016370646 1 1
0.617989886138158 0.59048235001852 1 1
0.67814333055321 0.646298059158974 1 1
0.829472763016128 0.790931530587418 1 1
0.643586934994143 0.612255824787745 1 1
0.798558654956105 0.760622865938074 1 1
0.672126927121722 0.633575422445874 1 1
0.638059094020668 0.603479653376104 1 1
0.878416076958781 0.8356453511771 1 1
0.793349002414112 0.751058425151261 1 1
0.86727883185438 0.82386228405419 1 1
0.728899669148906 0.701444508123275 1 1
1.11871999023263 1.06594951924053 1 1
0.791605025069043 0.748860441099296 1 1
0.935461092528577 0.888557196979668 1 1
0.874626440501861 0.836705517398188 1 1
0.926620126288388 0.885495787209808 1 1
0.928929680062679 0.877959321090976 1 1
0.835099819372578 0.797823178873016 1 1
0.748303402361871 0.709467794395772 1 1
0.79933867696973 0.76035128463379 1 1
0.750735192760953 0.713895518942064 1 1
0.891053342383202 0.849163532275737 1 1
0.928236691391284 0.876494644056673 1 1
0.97560663392779 0.926587380166981 1 1
1.0222703265903 0.971334117891251 1 1
0.733045302168269 0.708396286618976 1 1
0.747504391060058 0.707012742000705 1 1
0.847637127912772 0.803407870258288 1 1
0.871009546398515 0.831909953073209 1 1
0.71542541404767 0.674616766670092 1 1
0.781968955265043 0.749210811200021 1 1
0.973547190065061 0.927711273817435 1 1
0.58127254097225 0.553050978786303 1 1
1.00813371989572 0.952559909553944 1 1
0.73867684964779 0.705312776664356 1 1
0.519717483144575 0.496465159253266 1 1
0.913016120614522 0.866970101672293 1 1
0.705362836602576 0.667254902198064 1 1
0.790316732949615 0.746240274367047 1 1
1.07425137949922 1.01976094850051 1 1
0.534083189422319 0.509565812619423 1 1
0.720495578111254 0.679617250001802 1 1
0.698906590875205 0.664894622111767 1 1
0.801315300305402 0.761705164353361 1 1
0.760391445845651 0.728641309836799 1 1
0.749299334070078 0.70742864823154 1 1
0.956395123996043 0.912855433830524 1 1
0.887334670914364 0.844760744338464 1 1
0.557993036701054 0.532641760941681 1 1
0.881937284798145 0.840589411021024 1 1
0.585557994267697 0.559156236615568 1 1
0.582216697433508 0.553991283173673 1 1
0.966800967349575 0.917702211716564 1 1
1.11480071275736 1.05672563335346 1 1
0.951241581123604 0.905907604961643 1 1
0.864245775870529 0.825579758377913 1 1
0.456945181693433 0.431218697962453 1 1
1.06427932732706 1.0150118702039 1 1
0.694507810012158 0.656601823358683 1 1
0.837530936933658 0.797726072385637 1 1
0.627614744148981 0.604489931660232 1 1
1.16163061992941 1.10103015220635 1 1
0.679508399714828 0.642457328277873 1 1
0.966293486344144 0.912832465598972 1 1
0.861660950543835 0.810441963276772 1 1
0.802949353153381 0.769214582579369 1 1
0.735144627976944 0.69501644946072 1 1
0.812704940098587 0.772645971267296 1 1
0.704610822516588 0.672945591685104 1 1
0.895711107608942 0.856240668874545 1 1
0.725486439553242 0.691747335180705 1 1
0.90255366369244 0.872342946066479 1 1
0.541533173140675 0.510525590787971 1 1
1.06420906624272 1.0154792300886 1 1
0.783310998287843 0.749995992874125 1 1
0.426787041249369 0.40505389594745 0 0
0.782311570742584 0.742279283616765 1 1
0.79914626895835 0.762802448866365 1 1
0.962154498971462 0.914243759673066 1 1
0.416641577991013 0.400134862670952 0 0
0.861106569667125 0.821873234949174 1 1
0.731932317104154 0.700043945922674 1 1
0.910424782489074 0.863628014996639 1 1
0.435464321523681 0.414721675452295 0 0
0.661182416226988 0.636020019562145 1 1
0.96378310639921 0.913843185128661 1 1
0.810566921157105 0.775049583582455 1 1
0.7122712163463 0.675120570247661 1 1
0.91325746609751 0.867855276659757 1 1
0.605565780712424 0.585247608588382 1 1
0.628467562193401 0.599612632416583 1 1
0.823180499587292 0.779287800812606 1 1
0.716274507408336 0.67891637466203 1 1
0.977625131988798 0.929200295866278 1 1
0.824256462721718 0.775041677676229 1 1
0.850079557450692 0.806861176009245 1 1
1.0235727813787 0.975925063844293 1 1
0.649365397919257 0.614510521638808 1 1
0.663609637952804 0.629238318488561 1 1
0.51254498857214 0.486767300427199 1 1
0.806906313696188 0.762526337874641 1 1
0.806914300392373 0.770705500255822 1 1
1.00493387960947 0.955600994569205 1 1
0.6767324142577 0.642713336934085 1 1
1.27919310460171 1.2170982102062 0 0
0.693838719665156 0.655075750418038 1 1
0.624558599686204 0.605878634755999 1 1
0.941098006576084 0.894246276441555 1 1
0.84610141766892 0.810235387911858 1 1
0.698784073022314 0.66466389263116 1 1
0.822231315956986 0.782283295026932 1 1
0.827284336381798 0.784778877016355 1 1
0.609055964840228 0.582702348977772 1 1
0.966760548756259 0.921157514560959 1 1
1.20688219817933 1.15141389640646 0 0
0.583158089618548 0.547849581733724 1 1
0.859459721283497 0.814223517970303 1 1
0.711701804903272 0.666156216195732 1 1
0.797831460753921 0.764879737458298 1 1
0.776066143790254 0.734333179485649 1 1
0.730807882087784 0.684310788230603 1 1
1.10149480650694 1.03911301422655 1 1
1.07205542685007 1.01189781386855 1 1
0.455716111970156 0.440590086561072 1 0
0.681719254561761 0.654354872851352 1 1
0.896250632344954 0.850995357952935 1 1
0.718735195108433 0.678656239755193 1 1
0.933486570993273 0.893367623562344 1 1
0.665459933825832 0.626849903744903 1 1
0.67875073838626 0.64718102216599 1 1
1.05599859987066 0.999895365380862 1 1
0.991878173241231 0.951330247875017 1 1
0.938233359648861 0.900655115307995 1 1
0.38352976025425 0.368150948656115 0 0
0.410765990238671 0.391335644624065 0 0
0.712895492719199 0.677610061107877 1 1
0.661449638448853 0.632023356762154 1 1
0.736855898206198 0.702065837855931 1 1
0.800349750118337 0.762722500001988 1 1
0.933511634146354 0.883523355130294 1 1
0.447225529508222 0.428905430278621 0 0
0.928767823515624 0.881861375509612 1 1
0.893158900716283 0.854743618862239 1 1
0.57899500841138 0.555273031911284 1 1
0.8966896545812 0.851146547713134 1 1
0.815331930015773 0.768187571489839 1 1
0.602734691032221 0.562475731828474 1 1
0.859211734137013 0.822372646392372 1 1
0.778879523247292 0.748365618358747 1 1
0.988033831050174 0.94345213387556 1 1
0.784203027298039 0.745579573839825 1 1
0.804997229508924 0.763683271545974 1 1
0.544506611741408 0.522244322849311 1 1
0.854757517776342 0.813088899780887 1 1
1.09041885303483 1.04226067658459 1 1
0.832144914936903 0.787161801592188 1 1
1.04246643316295 0.993232444815743 1 1
0.737056439098007 0.702186286372172 1 1
0.978459526959733 0.933175667327213 1 1
0.694146109804568 0.665139143217639 1 1
0.870435755071228 0.83104972244459 1 1
0.502631582104595 0.48023274318441 1 0
0.341066667407797 0.328382350078547 0 0
0.664883732755905 0.636843317585968 1 1
0.847230159584264 0.812272191162547 1 1
1.20596662885266 1.14854566975423 0 1
0.899825860503577 0.856936528907179 1 1
0.88336038405598 0.837747309916854 1 1
0.977510078324619 0.928227047273474 1 1
0.818936266863498 0.769763388113362 1 1
0.814953722176074 0.772691763268267 1 1
0.741445708273912 0.703333807267223 1 1
0.688741660851375 0.662507922845388 1 1
0.856058776610097 0.811884967987536 1 1
0.711452136856429 0.682483844376923 1 1
0.821759194634601 0.778445677177777 1 1
0.773679127679913 0.742448114518996 1 1
0.799475538604727 0.761094932726417 1 1
0.812325988649336 0.763331542666164 1 1
0.74698180437517 0.719971085109721 1 1
1.00704915317817 0.943528267131651 1 1
0.911792582682072 0.860306776831745 1 1
0.665455031977845 0.635113583626443 1 1
0.724901025839083 0.682275000230418 1 1
0.686945105435457 0.659457750458818 1 1
0.702355060489342 0.678386854489627 1 1
0.871892783310852 0.826122730118114 1 1
0.673414678778678 0.644692090026783 1 1
0.99934675056564 0.949714126907668 1 1
0.814852336666332 0.776893072431601 1 1
0.713269153146244 0.675316944224711 1 1
0.848862229909104 0.800783143737115 1 1
0.880202685923208 0.842341201160091 1 1
0.881915665525412 0.840931309218763 1 1
1.06419348917312 1.01499545681735 1 1
0.93809266844979 0.89947069692775 1 1
1.50365429802092 1.42259139845941 0 0
1.01418383862135 0.970645523422475 1 1
0.749400545828459 0.71124127646989 1 1
0.72883725518678 0.694177252514284 1 1
1.09871311102065 1.05251750043355 1 1
0.831305250508987 0.791378254474886 1 1
1.0876556108637 1.03538341236956 1 1
0.872134853548781 0.840254907180537 1 1
0.845565084507004 0.801078206131011 1 1
0.541087768584358 0.511505444662621 1 1
0.541798676520505 0.517295219121721 1 1
0.610522131652141 0.582242865223824 1 1
0.897739856574089 0.854705338546744 1 1
0.782698133902233 0.739462533692834 1 1
1.20647606983491 1.1505218074681 1 1
0.853898325203061 0.812758266773773 1 1
0.886729588766933 0.843859585758368 1 1
0.669244010029729 0.641194343796831 1 1
0.914353546166723 0.864349562384867 1 1
0.804331452349484 0.762050229719373 1 1
1.01465325977753 0.962959724896472 1 1
1.20183956862301 1.13212197481885 1 1
0.933423480472198 0.89129564371651 1 1
0.661983035069274 0.638501143072567 1 1
0.72908624802577 0.691727115075093 1 1
0.78508118153158 0.748392167654509 1 1
0.683806855409116 0.644900274583861 1 1
0.917073488380446 0.872896078436594 1 1
0.936614756704041 0.893456842441055 1 1
1.01426709569343 0.959959654550308 1 1
0.723148006398409 0.684552152573642 1 1
0.864841660586963 0.825254898638738 1 1
0.710059816279501 0.677238246357508 1 1
0.693618178813948 0.665235078913471 1 1
1.07932259101979 1.02797307549048 1 1
0.737538771291681 0.702848308381709 1 1
0.691129059395628 0.662737589032382 1 1
0.574373987800533 0.548766768705421 1 1
0.745807473580473 0.708683545487 1 1
0.443868806712575 0.416476924401667 0 0
0.933751211448373 0.891604780407509 1 1
0.947989548415199 0.888470220538 1 1
0.594065003913037 0.568256099261796 1 1
0.769263079303615 0.724745857165072 1 1
0.544738008689855 0.517397367935786 1 1
0.517414173131632 0.494842463202832 1 1
0.744755200836557 0.706250759571287 1 1
0.749631204673486 0.711590872784966 1 1
0.625695385440828 0.59678902423723 1 1
0.738379302936441 0.701339402422778 1 1
0.779671683109402 0.741614332857186 1 1
0.946675422293945 0.880766989241419 1 1
0.791620094777717 0.754097728893048 1 1
0.792895408010269 0.74752505670934 1 1
1.05766195624754 1.02703677419672 1 1
0.930908303545653 0.889537798160694 1 1
1.06896583315342 1.01767515150656 1 1
0.525192631031717 0.501847325217082 1 1
0.878646001493168 0.820928201958479 1 1
0.534596106550411 0.507780075985008 1 1
1.00930027946697 0.963939500719223 1 1
1.05360716082151 1.00267245951315 1 1
0.73820150544114 0.698919729689257 1 1
0.885096311532591 0.837423687395719 1 1
0.529955984919574 0.504613945617736 1 1
0.474675088567244 0.444574352570694 1 0
0.75075668368181 0.709858333280585 1 1
1.04691141280328 0.993323208429448 1 1
0.787086512524879 0.748964705086845 1 1
0.817940448109189 0.779206885834494 1 1
0.922576930119745 0.882309323748068 1 1
0.475660375584583 0.456973740138549 1 1
0.782493614771336 0.74735768803696 1 1
1.08681740014085 1.03796005386292 1 1
0.551644579888004 0.525263436474031 1 1
0.986821853026485 0.934185491409169 1 1
1.19644436236489 1.13550769549897 0 1
0.927316646265595 0.885117434632101 1 1
1.02221392946449 0.973359821361446 1 1
1.09878647280121 1.04031412099385 1 1
1.27594309508416 1.21683825988815 1 1
1.08010807016554 1.01974862481046 1 1
0.586230905839469 0.552775618779728 1 1
0.65383758477663 0.623298582384429 1 1
0.672358892602895 0.633427973956556 1 1
1.01715651648562 0.9732629761831 1 1
0.728700473992917 0.687742112404858 1 1
0.67525324915725 0.648654925252273 1 1
0.926938309089235 0.886101673470088 1 1
0.787158441987307 0.749525665267874 1 1
0.624650064647837 0.596744198298783 1 1
0.477598966176895 0.456753073967705 1 0
0.694938876126902 0.65897600765575 1 1
0.993247536095152 0.957307139949664 1 1
0.950865943005414 0.897521345168139 1 1
0.896295974579712 0.853168124627516 1 1
0.658317893111971 0.63309863924855 1 1
0.900452404124371 0.857098462680573 1 1
0.780502946649923 0.742830492635926 1 1
0.5637944602845 0.535848023459143 1 1
0.736699713686341 0.704098158569989 1 1
1.48255295253564 1.39768016481654 0 0
0.678105916950769 0.638095860056304 1 1
0.884469686030768 0.84396652930358 1 1
0.618089893974764 0.586547553153705 1 1
0.628387938110106 0.599269448126756 1 1
0.630885534586976 0.602542520942797 1 1
1.20607546578139 1.14539885957177 0 1
0.900898376958162 0.861820844476073 1 1
0.611101912592709 0.587299461793195 1 1
0.83678135376708 0.803962126284831 1 1
1.16855976834301 1.10501487175694 1 1
1.03028177298198 0.979671897562525 1 1
0.832405923883559 0.79717092334046 1 1
0.581331307746791 0.553298450822325 1 1
0.549445249396086 0.523993136272849 1 1
0.887322508977809 0.843596367827513 1 1
0.778888255602497 0.744635782872148 1 1
1.0181395709886 0.958964236369175 1 1
1.02731650863642 0.966399172225918 1 1
0.411474297240931 0.392160301111316 1 0
0.767817917309956 0.73879187627485 1 1
0.894703530661242 0.859328131502923 1 1
0.502639704746562 0.476853264715405 1 1
0.790040984534542 0.744152902062981 1 1
0.86748934912541 0.82195957175163 1 1
0.691387476439491 0.650846760258899 1 1
0.860184660755702 0.819608605555278 1 1
0.820227802693284 0.788751648246334 1 1
0.616488025041144 0.597191898984963 1 1
0.732679450854038 0.692367455567539 1 1
0.976104718832882 0.917524924709319 1 1
0.907609428962452 0.859874335779315 1 1
0.72522234820926 0.693152738889078 1 1
0.741536383937377 0.711214132523417 1 1
0.589597920300097 0.558799092842637 1 1
0.566968108486002 0.541594422815692 1 1
0.660238417998348 0.626187262859556 1 1
0.53253886439197 0.507654870269989 1 1
0.632343599825291 0.600177514715599 1 1
0.96498916260164 0.923032398149382 1 1
0.611159895334775 0.577702071373099 1 1
0.467689261124402 0.447002883702944 1 0
0.698235287945948 0.660336371503755 1 1
0.157098638163424 0.147377716635612 0 0
0.836147199605415 0.795417727121889 1 1
0.747493181895605 0.707507567654743 1 1
1.03353470816929 0.981582578136789 1 1
1.10698303794022 1.04529038098726 1 1
0.42539724438763 0.40322955985298 0 0
0.775006273095192 0.743775961435461 1 1
0.571086104765104 0.535946653556898 1 1
0.874817527654966 0.831052673518214 1 1
0.908473271183629 0.874018892693398 1 1
0.636539959380762 0.611919435931097 1 1
0.898979241523062 0.857940566482134 1 1
0.627422760402101 0.589167209791758 1 1
0.776470415566507 0.745055213365724 1 1
0.985879100928612 0.937942276917298 1 1
0.848970226476024 0.802717428940527 1 1
0.664014009500434 0.627078317609154 1 1
0.720764118878265 0.678312772711689 1 1
0.820670660563634 0.778102804009887 1 1
1.0922273673337 1.04340462300931 1 1
0.905542178123773 0.863820575071895 1 1
0.706760267750488 0.672263789876729 1 1
0.38690747160225 0.362842299045558 0 0
0.848778926436222 0.805644260248347 1 1
0.68073522852636 0.642764948004335 1 1
0.819636646183175 0.783869875443544 1 1
0.768470471480939 0.736289696335581 1 1
0.665667356916587 0.626422042140532 1 1
0.657047991405961 0.625771723647058 1 1
0.901009369902505 0.850485763279321 1 1
0.695536534628187 0.662542505954159 1 1
0.70351250521714 0.66875440023568 1 1
0.590122875348258 0.562771976530488 1 1
0.933716171951628 0.887715499456229 1 1
1.05602017439173 0.998961270580768 1 1
0.518502330946162 0.496214781085626 1 1
0.881541025441112 0.842211512711898 1 1
0.98166254296936 0.937779053681034 1 1
0.859864503387484 0.827294521647929 1 1
0.753149508447047 0.717565437267305 1 1
0.49953084914619 0.474682215451232 1 1
0.907230481528127 0.859878035755525 1 1
0.783832670197156 0.743640100977904 1 1
0.743002670417444 0.712880384104326 1 1
0.865488464429133 0.825920716224495 1 1
0.747479772999427 0.715429222011746 1 1
0.813491168584458 0.777007165860462 1 1
0.671678055255043 0.639671095914028 1 1
0.693694456203456 0.661627151456595 1 1
1.00776170360651 0.96493703265868 1 1
0.564176171638588 0.539994311371758 1 1
0.360951202762407 0.342017068257974 0 0
0.895902062570796 0.839871811602133 1 1
0.921057232891053 0.877101513855508 1 1
0.789412158558384 0.741934505738525 1 1
0.584693089918615 0.555760086412489 1 1
0.845431127776267 0.807531681743278 1 1
0.625180121942154 0.599761845816511 1 1
0.806036250742027 0.759070980413717 1 1
0.946104202840813 0.900858101570869 1 1
0.982526723961823 0.923935642449971 1 1
0.672224812724805 0.643858384450461 1 1
0.635281929673593 0.61170372839227 1 1
0.546916576640426 0.520849293897521 1 1
0.40315926419464 0.385597820952918 0 0
0.883655792841622 0.833698362235894 1 1
0.840572104441005 0.796490325735904 1 1
0.868993433139831 0.83075549260826 1 1
0.594198664925357 0.558545574910649 1 1
0.859661487918426 0.821336914491313 1 1
0.742882744877675 0.699157380657528 1 1
0.820733608573008 0.787496285526976 1 1
0.768648187970591 0.733708557946719 1 1
0.836287272619719 0.800469602619758 1 1
0.540959875256655 0.513884395649777 1 1
0.90986404093404 0.867106062025092 1 1
0.790626497199764 0.760086685251874 1 1
0.763911099504037 0.74248753235647 1 1
0.672241737279564 0.641382946367266 1 1
0.842299527690258 0.800732765709606 1 1
0.650652321089612 0.618440919537679 1 1
1.09688926407313 1.03920134047746 1 1
1.0271002543139 0.969843462751256 1 1
0.823741114703166 0.782414602579597 1 1
0.576076543889121 0.550145075734545 1 1
0.82120386910359 0.778814267075099 1 1
0.983513410080101 0.927636689477488 1 1
0.755695257655127 0.718796310517848 1 1
0.877945698527335 0.832722712545181 1 1
0.339215222814956 0.319091276915931 0 0
0.915500272509331 0.873614307726757 1 1
0.919568395840944 0.871477934577079 1 1
0.647127610846217 0.619186060468379 1 1
0.716748579332784 0.68183923584705 1 1
0.903366568738526 0.861727968736011 1 1
1.22387992122468 1.16751371730031 1 1
0.718141230339669 0.684182790932952 1 1
0.96702430632757 0.922918638951868 1 1
0.620701669122718 0.584862855783628 1 1
0.633032257758749 0.600730114129687 1 1
0.863154533285471 0.815573026616671 1 1
0.557046812753565 0.529241913447483 1 1
0.770110493895226 0.72733005658694 1 1
0.719072290334746 0.687168214344847 1 1
0.52016267888461 0.498199430229029 1 1
0.812237584258254 0.768018911448161 1 1
0.676816040862502 0.642991712836888 1 1
0.395469117482885 0.378469970403059 1 0
0.789439151910676 0.752856612301975 1 1
0.868157117313746 0.832464109127331 1 1
0.433297963375384 0.417766901547182 0 0
0.756275498648054 0.714819503531513 1 1
1.20756344467112 1.14988039932865 1 1
1.14165601820579 1.0853345721872 1 1
0.645374937529812 0.612523023763326 1 1
0.99664818063499 0.950740504674367 1 1
0.923312467441393 0.879016345572126 1 1
0.826247852532296 0.786710899817237 1 1
0.923768996747473 0.871037117787464 1 1
0.590529746033585 0.560721554499953 1 1
0.729790241744537 0.69169103687044 1 1
0.692822753823829 0.65821950229079 1 1
0.917199170224808 0.873077428323569 1 1
0.684871905310974 0.650375964893895 1 1
0.553333222856642 0.51779453643906 1 1
1.36081604901512 1.2917121445613 0 0
1.02751389581864 0.97985575070635 1 1
0.940536381941806 0.893959830332378 1 1
0.692815686736601 0.655966132634003 1 1
0.853355447636524 0.801339344082615 1 1
0.74931536919349 0.715101989845745 1 1
0.904419022938152 0.85069619321623 1 1
0.585091051394708 0.55749570296805 1 1
0.790709239777123 0.750794126087032 1 1
0.79635469255782 0.761673403590476 1 1
0.910084761057014 0.858466172161754 1 1
0.882178114844272 0.846009092687983 1 1
0.520421401718434 0.506347341957928 1 1
0.687943874779238 0.649649318434639 1 1
1.18551734927108 1.10360482372918 1 1
0.814684940528431 0.771152408252188 1 1
1.06198699137376 1.01614433840467 1 1
1.07871639904521 1.02359712461431 1 1
0.748706509639973 0.707646238959108 1 1
1.0179704797131 0.969579250280593 1 1
0.770697103249131 0.74173920406432 1 1
0.827425018633525 0.785180589672051 1 1
1.04658198307157 1.01816223316739 1 1
0.813357328136394 0.768749699990967 1 1
0.799643827794087 0.762779275116243 1 1
0.747500026846805 0.712245924728215 1 1
0.531918953201452 0.511036617127474 1 1
0.596555172252334 0.567143992422779 1 1
0.855498214506872 0.814808153076886 1 1
0.57024376402519 0.540620928227513 1 1
0.977817749732432 0.929267807761063 1 1
0.833835218932598 0.791051104490499 1 1
0.998286227618934 0.951351546235297 1 1
1.10690650428103 1.04830693977401 1 1
1.00263814608378 0.960022491302901 1 1
1.01500071641968 0.966277671004317 1 1
0.694990433900164 0.652865659600295 1 1
0.769599186411318 0.734048368001574 1 1
1.00319664781473 0.957931166972245 1 1
0.862800740156223 0.829284516731923 1 1
0.942350542464758 0.894614899351924 1 1
0.646850607098543 0.61597785106301 1 1
0.747638070820983 0.714631409744084 1 1
0.710376437093117 0.678239519614318 1 1
0.644133848584416 0.619555682468794 1 1
0.453242480073441 0.426101054041311 1 1
0.494864717272357 0.468335795491278 1 0
0.731572544811667 0.702254416233706 1 1
0.488945333632451 0.466639584132395 1 1
0.905397641164123 0.865402181661067 1 1
0.83591782501128 0.796023874845517 1 1
0.864078476121282 0.82533889199056 1 1
0.840753748804844 0.798325567072825 1 1
0.516680449125576 0.49308236404397 1 1
1.11639596153691 1.06881083996322 1 1
0.714522254944084 0.680932788622654 1 1
0.803210917086884 0.770200202269465 1 1
0.70485084645596 0.674464905318413 1 1
0.72903399385829 0.689860076626396 1 1
0.680670505567818 0.644082122826361 1 1
0.639851208637605 0.602125336114199 1 1
0.779727476128448 0.742461143299394 1 1
0.541125301413975 0.514279293249531 1 1
0.645548016260682 0.616649118654343 1 1
0.864051352819574 0.817855536483538 1 1
0.940524041643926 0.892601105240176 1 1
0.995198355511826 0.947487455564192 1 1
0.917357000147658 0.869627061279078 1 1
0.765786933720242 0.731153630620662 1 1
0.844246060394913 0.807985723526519 1 1
0.714489163672316 0.683792140143352 1 1
0.724023794736005 0.684500353657937 1 1
1.14416737268621 1.0888172713045 1 1
0.985960445378873 0.945106671863035 1 1
1.00861565890041 0.955634063131724 1 1
0.876133574552921 0.834079323705826 1 1
1.2155797784226 1.1480653082238 0 1
0.941391545735177 0.894912613719293 1 1
1.24094439099624 1.17553611023375 0 0
1.19699559267184 1.14885934420204 1 1
1.22846262412245 1.17016002694101 1 1
0.886417565520929 0.843387158597368 1 1
0.792054019275675 0.756713547964281 1 1
0.799856535558965 0.760249196826933 1 1
0.804707807070974 0.769707932608425 1 1
0.920746720833709 0.887570350007291 1 1
1.01532902537038 0.968781877575433 1 1
0.503108001564101 0.478383649638235 1 1
0.784700685171257 0.744920595878059 1 1
0.689828187221885 0.663141653300977 1 1
0.6278685170217 0.598389988244777 1 1
0.892485383158617 0.849434306800597 1 1
0.621887279933188 0.592084287791841 1 1
0.563188773557929 0.536197463399065 1 1
1.15306772078386 1.0986356546351 1 1
0.80804053314722 0.765731665628817 1 1
0.680018486738889 0.650747716019176 1 1
0.588004267936844 0.561529323876256 1 1
0.644750871516882 0.611533888748812 1 1
0.920351608638792 0.874065172899735 1 1
0.8891253529338 0.844446940007967 1 1
0.833624262513608 0.79064362057403 1 1
0.816696623758271 0.778948952691235 1 1
0.598953739775784 0.568213262813556 1 1
0.89267690336577 0.85486409291154 1 1
0.425542743846729 0.405489158735221 0 0
0.709532426374206 0.673538700669632 1 1
0.972469791146352 0.932162555972769 1 1
0.59702907242567 0.568358805856675 1 1
0.685630973817365 0.655402829674576 1 1
1.02167978071216 0.980713019472529 1 1
0.829445643762082 0.789392893032042 1 1
0.583845448989065 0.560897299670398 1 1
0.825296406526805 0.779942965415965 1 1
0.794643299730123 0.75651233316627 1 1
0.840579375944644 0.79722963572687 1 1
0.566135889417967 0.542045785654654 1 1
0.899227633268015 0.855480288050242 1 1
1.00918098375606 0.962131935658178 1 1
0.613627900410359 0.585635174417708 1 1
0.721434758746411 0.691451451384411 1 1
0.917270640162922 0.868338274495652 1 1
0.815715153105452 0.768241463829292 1 1
0.530086714172765 0.508090590697923 1 1
0.357350758521478 0.336876707931782 0 0
0.79944009538345 0.75305676322479 1 1
0.756267179724643 0.715278567541761 1 1
0.605935873624083 0.580120834037218 1 1
0.846546543818083 0.808269777843141 1 1
1.10751572070097 1.03971125689149 1 1
0.868957274823136 0.824971738177165 1 1
0.96238034707018 0.910142921958347 1 1
0.79374525248755 0.756904903864178 1 1
1.01355225385736 0.965608606657215 1 1
0.696002679868534 0.664070681907481 1 1
0.926739841577167 0.887751055931602 1 1
0.583050354766392 0.559034142862694 1 1
0.750245134422171 0.712799823853873 1 1
0.516832034168091 0.493376222548977 1 1
0.830662849843052 0.796207967376783 1 1
0.978854302650773 0.929483360482188 1 1
0.859010156046399 0.819935885113117 1 1
0.681982122547149 0.641659655375255 1 1
0.951435350209018 0.90115359055368 1 1
0.773269943071228 0.740427284281376 1 1
0.71559243765026 0.683372276781487 1 1
0.545608475962473 0.512793725924537 1 1
0.954768049035433 0.911553032389685 1 1
0.79937146905466 0.757218766507422 1 1
1.03354861218543 0.983670027292434 1 1
0.698497529790167 0.66517275469352 1 1
0.691692194311407 0.659834873934186 1 1
0.737488698750008 0.701326864152908 1 1
0.714073592828196 0.681755416579781 1 1
1.08645595122194 1.03259006747704 1 1
0.901874544483524 0.861372105775657 1 1
1.22326482357129 1.16392550611702 0 1
0.776211127062462 0.737239898436423 1 1
1.10314484997841 1.04368818194654 1 1
0.731410341105701 0.697918983124471 1 1
0.748864480150578 0.714720736351376 1 1
0.472325408154588 0.451288860074654 1 1
0.740528271996608 0.706852880694877 1 1
0.506894487665615 0.4837616974151 1 1
0.918895996661987 0.880298146831895 1 1
0.46879070296082 0.440197576792005 1 0
0.950074608368649 0.896761872826688 1 1
1.00722740640141 0.961215289125163 1 1
0.639622759731511 0.611174604964581 1 1
0.921408397516652 0.869602909429187 1 1
0.714514215724305 0.680518228768402 1 1
1.10567946673797 1.04454987080312 1 1
0.868668600162301 0.828242892455851 1 1
0.608659750129038 0.582315939067855 1 1
0.718778441265514 0.681361916978245 1 1
0.77820818246541 0.73545213902304 1 1
0.716687005943008 0.680094559424438 1 1
0.663281609066528 0.628581343280492 1 1
0.856355121979889 0.812551791639131 1 1
0.808986746609898 0.769010217429342 1 1
1.03231179825123 0.983676363861658 1 1
0.583118741051857 0.550828087307916 1 1
0.638444375565379 0.610568683110017 1 1
0.914226873714195 0.868192025285698 1 1
0.771694149898986 0.735419341456945 1 1
0.814780283892935 0.774640627654131 1 1
0.655232480670654 0.625651202588415 1 1
0.47134174626766 0.446751778026572 1 1
1.00562870107586 0.957342368543429 1 1
0.641462452071079 0.610721392304331 1 1
0.589517706942115 0.565133752750805 1 1
0.850882035109157 0.815732208256775 1 1
0.96603303837136 0.913955171809802 1 1
0.593063390061328 0.558576037491 1 1
0.81423606328501 0.779670361467286 1 1
0.676215006589131 0.650359977936726 1 1
1.03029861870099 0.979497650797592 1 1
0.535826996664372 0.517116209877517 1 1
0.809575084692789 0.76881027473679 1 1
0.924150502418985 0.880595811596418 1 1
0.719965082740578 0.688869540465464 1 1
0.873867449222405 0.829038274560123 1 1
1.0911993892973 1.03255678352524 1 1
0.538201176081679 0.514791689185129 1 1
0.664706781251293 0.633343233438153 1 1
0.519224283540804 0.48888912661399 1 1
0.726333791660075 0.693863106013558 1 1
0.906895247720158 0.854785378198743 1 1
0.609497698877594 0.571115597306671 1 1
0.590481272810431 0.560836809235725 1 1
0.909342958330433 0.870996860676153 1 1
0.93776544748627 0.894332202732536 1 1
0.553487790135955 0.531669415360569 1 1
0.990966469212969 0.958620041636024 1 1
0.583676376676894 0.560507107731877 1 1
0.988509654774681 0.946384584349394 1 1
0.546035639764826 0.520780939242547 1 1
0.772769802939463 0.727253474801659 1 1
0.839001889087128 0.796504225436142 1 1
0.848204677730063 0.809653092999216 1 1
0.794247236023766 0.766273874359046 1 1
0.763425964583423 0.727399257707498 1 1
0.848634288459889 0.8013897637665 1 1
0.648772384325813 0.614764864789296 1 1
0.896021790494375 0.867644282089736 1 1
0.937288304046768 0.898365318386215 1 1
1.33118655273937 1.25864979339964 0 0
1.09878988081607 1.0467931085454 1 1
1.0650092666993 1.01467547046338 1 1
0.376636904981688 0.361045134483172 0 0
0.388950931904389 0.369371276583551 0 0
0.964375211483679 0.915526364819935 1 1
0.674566623011949 0.642425805050551 1 1
0.818737072864648 0.774084530302438 1 1
0.738449131313409 0.702327309490251 1 1
0.88545425591958 0.839139553242842 1 1
0.611242134934257 0.582049541817322 1 1
1.06904908321994 1.00696211312434 1 1
0.921815713634707 0.873511870527723 1 1
1.08452608261025 1.03319843996112 1 1
0.879458606290307 0.834022850608435 1 1
0.567879865854262 0.535066417092579 1 1
0.911156245308475 0.860916852109729 1 1
0.641304434055899 0.614112419212834 1 1
0.493797773379009 0.461549048508868 1 1
0.575778635149993 0.5488378960312 1 1
0.549850162763813 0.522597902121168 1 1
0.951176301459544 0.927932375076508 1 1
0.861428082389352 0.810465185767405 1 1
0.732123857404646 0.692276769157908 1 1
0.308480602139806 0.293794594654083 0 0
0.969558244214127 0.92436175671823 1 1
0.932583423710412 0.894585897969087 1 1
0.602208843249214 0.573007391862009 1 1
0.780695090923252 0.730334927547638 1 1
0.615194403126318 0.593635040575747 1 1
0.85581939838602 0.822123721571958 1 1
0.804607216107613 0.76797412984267 1 1
0.788077026796216 0.749050587702501 1 1
0.440774757665501 0.417067142590547 0 0
0.717894573210846 0.683726045747869 1 1
0.960010928920983 0.914358772866382 1 1
1.24106072735897 1.17667875958245 0 0
1.21719934838479 1.1489957883171 0 1
0.800687783646198 0.763719187239059 1 1
0.738063962686827 0.705874451674898 1 1
1.04949480343161 0.999109032987481 1 1
0.871733713074832 0.831866333944129 1 1
0.539958585630601 0.514820690974622 1 1
0.558289364117107 0.527292370818185 1 1
0.78865672437854 0.744104420681025 1 1
0.709830337641381 0.677985523089821 1 1
0.539187162310381 0.520124463650207 1 1
1.11663498122125 1.05915920918091 1 1
0.897688490101558 0.860846723548196 1 1
0.646439397747136 0.607734898506388 1 1
0.77140406892738 0.737605281388512 1 1
0.712373702996081 0.66724493702247 1 1
1.11218120419698 1.05452347663465 1 1
0.612510551785547 0.58333786985308 1 1
0.886947973443138 0.850340900549685 1 1
0.830700147223653 0.789444664444963 1 1
0.733782799692224 0.702815978961976 1 1
1.02638756033842 0.972458674220207 1 1
1.05518997902412 1.00852018432736 1 1
0.635245670528343 0.603839221768575 1 1
0.653609882512579 0.619472153845459 1 1
0.61471823622859 0.580748127311717 1 1
0.644825078556224 0.610470211453615 1 1
0.600901151585484 0.566022694478747 1 1
0.788985160610137 0.756692598450726 1 1
0.865736018706078 0.819427874784753 1 1
0.994228621366192 0.947963849523933 1 1
0.875490373423982 0.818475745363269 1 1
0.849800144108048 0.796881974589798 1 1
0.794652834228949 0.743151442909567 1 1
0.616035979910815 0.587655970083146 1 1
0.909669391909359 0.865069517404127 1 1
0.6056897873612 0.573878577874177 1 1
0.521092654543066 0.501639364365064 1 1
1.03436911774609 0.982512613582081 1 1
1.01914656349827 0.971456687916538 1 1
0.615768087281852 0.584422867240517 1 1
0.516045310215397 0.483120874875698 1 1
0.789371698459428 0.755858520118653 1 1
0.962138696563004 0.900435054387426 1 1
0.781681607517308 0.746651797541369 1 1
0.7553256381852 0.718759697298168 1 1
0.932789905700361 0.878592449583135 1 1
0.969733220146691 0.914784050357285 1 1
0.891597610625801 0.853568938811031 1 1
0.750732593566939 0.711177830951293 1 1
1.0059185780866 0.947544832482025 1 1
0.543391694699143 0.514523510212742 1 1
0.588890049776823 0.56368313071851 1 1
0.889509905867415 0.84519137900528 1 1
0.559396806063217 0.543334360500637 1 1
0.806455158753422 0.762276252762356 1 1
0.782145129505984 0.740184761959627 1 1
0.509258871458428 0.486982755309569 1 1
0.795149241174397 0.750002362725278 1 1
1.04121424804455 1.00038299854197 1 1
0.86462760286278 0.825631830749622 1 1
0.53400198979549 0.510379222013896 1 1
0.721441971924109 0.686161249847698 1 1
0.804436654800565 0.763474435642395 1 1
0.810362616153839 0.77157547579142 1 1
0.811907059822256 0.775616386028077 1 1
1.0576574494062 1.01011008210052 1 1
1.00684910694615 0.963899991914455 1 1
0.608515652170341 0.583166145509481 1 1
0.692093311953906 0.671906543122607 1 1
0.837828994914204 0.794477700010541 1 1
0.841664539474722 0.800717045895122 1 1
0.934307844292022 0.899668413946753 1 1
1.01726148295484 0.956152306275439 1 1
0.306797420158342 0.300653582689436 0 0
0.993139897642121 0.940887861449353 1 1
1.13757179127989 1.09300507741422 1 1
0.631284245585962 0.601114173945854 1 1
0.746093387411672 0.707542444112903 1 1
0.738911620852303 0.707451131585595 1 1
0.866993333471252 0.82772277148629 1 1
0.93284222211233 0.892062004375585 1 1
0.574165428136775 0.545428143998985 1 1
0.662716696865202 0.636043656463193 1 1
0.83514414810859 0.800834860535025 1 1
1.03531717278797 0.981770028006631 1 1
1.05759216774553 1.00355886172151 1 1
0.764012960330916 0.721869564626295 1 1
0.956443148468308 0.904990567803026 1 1
0.558738695966624 0.529447375237852 1 1
0.474043567816059 0.460296494878194 1 1
0.695798070228505 0.660581932580116 1 1
0.596375090594947 0.571810083022783 1 1
0.387558550196737 0.365806452095669 0 0
0.79944077011122 0.75574754334237 1 1
0.980512266069079 0.935697224455645 1 1
0.831020865606909 0.793915428826955 1 1
0.620943220996987 0.594377138690606 1 1
0.672899260432938 0.64603356959561 1 1
1.04118487518182 0.984927497242959 1 1
0.718562048139999 0.68494291927689 1 1
0.759412548820281 0.726373487463481 1 1
1.04733667275697 1.00190114251207 1 1
0.958755748323152 0.906317723589533 1 1
0.876716187323656 0.835077707569675 1 1
0.784415274353168 0.752771222010899 1 1
0.900503351907789 0.854612349726049 1 1
0.770483961507509 0.730056623859341 1 1
0.825938424275871 0.789938175364343 1 1
0.866217409105336 0.819174659847357 1 1
0.635274078473137 0.604695594013116 1 1
0.485255596620322 0.458129720918071 1 1
0.983019777917897 0.939416236579784 1 1
0.592073100723772 0.557019936962213 1 1
0.647083773759232 0.613951096632385 1 1
0.688426336149214 0.647238461319535 1 1
0.925246978525946 0.885375310066546 1 1
0.502977591668183 0.482892627251104 1 1
1.03969916052984 0.994755356146498 1 1
0.6293663065529 0.603491973221245 1 1
0.849950116456777 0.810528103959547 1 1
0.76590607381597 0.728618412558401 1 1
0.943759748769852 0.891932891378151 1 1
0.785480557543235 0.745646017698204 1 1
1.01987066007239 0.966625591928039 1 1
1.47697761407466 1.39427512190277 0 0
0.808464592434271 0.770311369681767 1 1
0.980763969471776 0.937062065203248 1 1
0.95085892073019 0.905898525012777 1 1
0.403285778996521 0.38821859628616 0 0
0.888725144426887 0.84515341223258 1 1
0.723534105351672 0.691753662845414 1 1
0.907906584379919 0.859408279798776 1 1
0.890591096826198 0.843330194314768 1 1
0.866956528121546 0.82582501340363 1 1
0.880461054069981 0.838666934293159 1 1
0.415952567272064 0.398275773278945 0 0
1.01798453320694 0.964333860635817 1 1
0.826713768504479 0.787319618684539 1 1
0.787448237359768 0.750241229221685 1 1
0.803391482814889 0.765223120116291 1 1
0.835395213444511 0.795234328062709 1 1
0.630060512252165 0.598005034868781 1 1
0.629925729406106 0.602999381983887 1 1
0.618385114538141 0.588686452339982 1 1
0.745802781407685 0.705036282476782 1 1
0.71512150375367 0.680899085233715 1 1
1.00077801439926 0.953243417627679 1 1
0.640998373914897 0.609330301400328 1 1
0.792737960319124 0.75630109764586 1 1
0.44970980243389 0.429008778457406 0 0
0.977661502124 0.932574010822749 1 1
0.61310851546295 0.589174807451281 1 1
0.794159473736247 0.754600135068102 1 1
0.865231292538191 0.819961508028793 1 1
1.23385022604266 1.17258668211724 0 0
1.14153549408387 1.08463386282724 1 1
0.87340553709758 0.833285070291926 1 1
0.69721518435192 0.664875746659165 1 1
0.696737816998103 0.659908617343247 1 1
0.27113869388454 0.25881084241642 0 0
0.826924875057432 0.780012094057568 1 1
0.817211232324674 0.771935252432213 1 1
1.00410007254252 0.954752256056295 1 1
0.552709969239938 0.525192473267409 1 1
0.852238052685529 0.803693073424781 1 1
0.95316017144954 0.905602354672237 1 1
0.77229919419576 0.745728946403129 1 1
0.549861820734283 0.520638474229648 1 1
0.708680344639682 0.677362506912078 1 1
0.997855878605729 0.939057856240809 1 1
0.352692376302769 0.332388572321775 0 0
0.568754188221577 0.544021022296759 1 1
0.681554474400885 0.651286846388409 1 1
0.365975410623643 0.337076055164437 0 0
0.96834834923131 0.914189858585291 1 1
0.9183176636305 0.877592631570858 1 1
1.17341111461046 1.10878644192487 1 1
0.800660127586887 0.76782131404903 1 1
0.59924124460022 0.560160139401556 1 1
0.754113890232587 0.7226214285894 1 1
0.728362683182216 0.696415366343751 1 1
0.953384042223362 0.908622392763444 1 1
0.971737566677128 0.916389506131231 1 1
0.965164822191203 0.913048255009385 1 1
0.602281976586273 0.572825206133765 1 1
0.54132321749193 0.515789498370575 1 1
0.715905934300017 0.683422954043934 1 1
0.383337254262969 0.368465461887997 0 0
0.843369974511092 0.803895967142767 1 1
0.866964782909035 0.821418838186178 1 1
0.864867850160461 0.829298183879381 1 1
0.783821763770223 0.738459985753509 1 1
0.716479396230544 0.674069703133379 1 1
0.797926903699442 0.767186095045354 1 1
0.814412923140131 0.766068009212342 1 1
0.798109732852607 0.755291746201736 1 1
0.739504920095752 0.700354709600246 1 1
0.890147272224435 0.848078892266748 1 1
0.637377589252481 0.608937347484135 1 1
0.63176925721537 0.600439280827524 1 1
0.897947877134565 0.853209432586195 1 1
1.0891328176848 1.03557085665303 1 1
0.692470833753836 0.660712054034566 1 1
1.02363083067711 0.967665330598253 1 1
0.626766366899458 0.604737434117898 1 1
0.790391971054551 0.756642263415437 1 1
1.15213745820022 1.095427965362 1 1
0.792679489205271 0.753908063661258 1 1
0.870181505074137 0.834149652044432 1 1
0.569612047576694 0.542227012408299 1 1
1.15454520944664 1.10464924257226 1 1
1.10535110613144 1.04906434988434 1 1
1.02967253519129 0.977607482042542 1 1
0.754385416781471 0.71715439423827 1 1
1.11591234956585 1.05296768851479 1 1
0.800490280815218 0.768023598255002 1 1
1.08954794196746 1.03639333097176 1 1
0.919811868777839 0.880107429322728 1 1
0.560185804589854 0.551769826972756 1 1
0.743104722434522 0.706764700564646 1 1
0.299848197859594 0.290974941692539 1 0
1.04304271543605 0.991033671930684 1 1
0.894761202663862 0.849429548777007 1 1
0.742695447307471 0.707189663236642 1 1
0.727021035570557 0.686287317295058 1 1
0.74037092629018 0.696786345374581 1 1
0.609102210223809 0.580974087063729 1 1
0.786188193269154 0.740056336281134 1 1
0.708298333329051 0.665810391941996 1 1
0.618004804019822 0.58372189477231 1 1
0.882305179051809 0.835571010149732 1 1
0.491282330479049 0.469254761821841 1 1
0.906287534796347 0.857055990805138 1 1
0.762211275149408 0.72877002462473 1 1
0.802540899833739 0.765093797797641 1 1
0.720218621754419 0.690125594813944 1 1
0.671808253317492 0.642853855135749 1 1
0.56057527764287 0.53046469731407 1 1
0.812018563273777 0.764735958033493 1 1
0.945526018892713 0.908090459534929 1 1
0.801298426102087 0.747530255149285 1 1
0.769672468328326 0.733759165931274 1 1
0.72000060821954 0.679759178011156 1 1
0.720076602544279 0.675592083166759 1 1
0.513594580239471 0.491483750191578 1 1
0.851507653740101 0.814311856455156 1 1
0.457206991613344 0.434936738184789 0 0
0.641843191205875 0.612226629243882 1 1
0.911276328700653 0.866874993476881 1 1
0.761408046381554 0.715882244220393 1 1
0.765329142841489 0.725074136472353 1 1
0.874826626780882 0.834656279973822 1 1
0.623820847482852 0.596693993846522 1 1
0.738079207591979 0.698233223209653 1 1
0.634352638743709 0.606448683299059 1 1
0.940402112424075 0.897614403378385 1 1
0.792373778848074 0.759319593950264 1 1
0.802756152081431 0.761255945934188 1 1
0.918012721259453 0.870336955062722 1 1
1.02635824763669 0.97233611832792 1 1
0.527640004410774 0.49885056095448 1 1
0.785434994388957 0.749482962814627 1 1
0.373693955095629 0.360921535103182 0 0
0.659285268518413 0.624329956071979 1 1
1.08153252977123 1.03534238469847 1 1
0.838374007772271 0.798369648644967 1 1
0.761603633594325 0.722247292943264 1 1
1.12417800321612 1.06789922511284 1 1
0.784786326394247 0.755594413746168 1 1
0.5175952256474 0.491788821497696 1 1
0.741296518468168 0.692021825185315 1 1
0.604895692583199 0.57961784149456 1 1
0.455558445505987 0.43551405261632 0 0
0.905727574773413 0.865915046227219 1 1
1.00017112281514 0.951091006508488 1 1
0.703685909445471 0.659625106332812 1 1
0.402629620195683 0.376723318124133 0 0
0.694616137704642 0.659958148963607 1 1
0.800346869384752 0.761784905448894 1 1
0.610788404072479 0.582507594961233 1 1
0.673924624014286 0.640498476018833 1 1
0.457239108944826 0.43673875679562 1 0
0.913961562323486 0.870813781247478 1 1
0.705882742280984 0.660072392883215 1 1
0.687631265994376 0.65524468882527 1 1
0.825362791638244 0.785362827203515 1 1
0.686656226635838 0.650222041704671 1 1
0.879443366433174 0.833171159324452 1 1
0.880197040974359 0.830827668452188 1 1
0.682434380616827 0.648798542841158 1 1
0.690362996108894 0.655518386247977 1 1
0.839918040722069 0.794857522567116 1 1
0.766287711510384 0.731899107437215 1 1
0.757063651624759 0.717927912909337 1 1
0.812396006037902 0.764261237889268 1 1
0.620450579375069 0.588400426887649 1 1
0.950477868363474 0.898853832643702 1 1
0.667671674217713 0.633141648737085 1 1
0.876584240950149 0.828203451253579 1 1
0.669210393851927 0.635806970276459 1 1
1.04869648553027 1.00061586575262 1 1
0.62676927526752 0.593212543854112 1 1
0.596983705178202 0.570604423347162 1 1
0.824319526213286 0.789675311045406 1 1
0.837158501549359 0.801877129981052 1 1
0.818670393057834 0.785480307195952 1 1
0.940667660160885 0.895462279885129 1 1
0.838118671473888 0.805938287942094 1 1
0.561886691878641 0.537516379185188 1 1
0.818284160082521 0.780000419502158 1 1
1.14201333748627 1.09233275286177 1 1
0.812721452295211 0.773366848571422 1 1
0.695202058484725 0.666681549218606 1 1
0.582589695138474 0.555475046328761 1 1
0.948183292573189 0.902081771679518 1 1
0.781699077864376 0.741343382085337 1 1
0.581760287212137 0.557920413933534 1 1
0.626838298315046 0.591392656842775 1 1
0.478391850164175 0.451319847349882 1 0
0.818065205123021 0.778779708438074 1 1
0.892011300242899 0.8495483495261 1 1
0.807819961561034 0.762481103036822 1 1
0.75840451118826 0.720505191870645 1 1
0.814996172464446 0.77886611845638 1 1
0.784455716313774 0.749540935033644 1 1
0.501808491698662 0.489166380498074 1 1
0.987344599224799 0.939640622884439 1 1
0.894098850758637 0.851733670332024 1 1
1.04729069446263 0.98487329405742 1 1
0.693691863774542 0.658589248383301 1 1
1.02909549479865 0.986119108121035 1 1
0.76952178036597 0.736906601327374 1 1
0.923747492928471 0.890104518584254 1 1
0.556169563039748 0.528960366520081 1 1
0.951026469269571 0.89704469098449 1 1
0.796465905433137 0.762432759045851 1 1
0.785903823474468 0.753275527252094 1 1
0.800114014263613 0.760451440884481 1 1
0.639249141186371 0.615000433140935 1 1
0.883659618814325 0.83344976950736 1 1
0.775730630401542 0.733436872997142 1 1
0.838963525382396 0.796734190388255 1 1
1.05436154681519 1.00823745564921 1 1
0.730211814174294 0.695450134637683 1 1
0.763374793278675 0.726917516933641 1 1
0.779889989120111 0.737293765492877 1 1
0.670585362510524 0.639241502123125 1 1
0.861931757279063 0.819346264190551 1 1
0.731588923373436 0.702229990938974 1 1
0.728982668451799 0.696147054153088 1 1
0.687004642382208 0.643011704163705 1 1
0.769968399377171 0.731556941869988 1 1
1.14473940627085 1.08478393766765 1 1
0.863115045710046 0.818083197963043 1 1
0.607704403493896 0.577892813338977 1 1
0.613752564331351 0.582515116008748 1 1
0.72255325970441 0.68821304349293 1 1
0.874686567182174 0.831625334038051 1 1
0.632370473885361 0.602206496562884 1 1
0.767338616303824 0.724441255467221 1 1
0.351911326971946 0.339589485153293 0 0
0.927742227330438 0.884846624887999 1 1
0.86823782456299 0.828341852554835 1 1
0.861891833822189 0.817940371960552 1 1
1.23434742640566 1.1700186393951 0 1
0.650632429073558 0.619354953593887 1 1
1.24011100015412 1.18498013671291 1 1
0.736890824748999 0.696916524471377 1 1
0.892206582207189 0.847522268647566 1 1
0.56765356838962 0.538454223264264 1 1
1.09352055039311 1.03817509593521 1 1
0.597772356838329 0.571535462504867 1 1
0.711910751732737 0.678794370562487 1 1
0.559120739776825 0.531015183788923 1 1
0.723938076452566 0.688694340381566 1 1
0.924107644504053 0.875300712643616 1 1
0.641926136254433 0.613355117824121 1 1
0.559320553720442 0.535577064732716 1 1
0.907156108198949 0.86274410286885 1 1
0.963949123260939 0.914620395654797 1 1
0.855131794985583 0.813325121755556 1 1
1.18678738860995 1.12835476764086 0 1
0.921498825134978 0.875965824836025 1 1
0.839259420610825 0.797814387009524 1 1
0.831944512414957 0.792062042182875 1 1
0.663059863369869 0.635483610240283 1 1
0.92747147316759 0.888247768020029 1 1
0.812737982038549 0.778742547043354 1 1
0.792369020744824 0.747496287518572 1 1
0.930552094272714 0.885137495075405 1 1
0.76622151076389 0.737462526667259 1 1
1.14531282210112 1.08879505128915 1 1
0.736430280230034 0.695384612785456 1 1
0.886012818895713 0.836742260608232 1 1
1.20161509123408 1.13879222161396 0 1
0.667294767942784 0.638434142593658 1 1
1.04511006955038 1.00228419448541 1 1
0.877446366888525 0.831428132899125 1 1
0.65652482062972 0.627455178749905 1 1
0.384376270042481 0.366325025767376 0 0
1.19174541119136 1.13794897128348 1 1
0.777616368917653 0.733101157708074 1 1
1.12891353543748 1.07350218853448 1 1
0.641251791554875 0.607468551036705 1 1
0.656128259887505 0.623864822345594 1 1
0.673932781496526 0.644272873018551 1 1
0.895651417281982 0.853185793652734 1 1
0.696134796161448 0.649307476392535 1 1
1.17053118496246 1.1136151780492 1 1
0.731326528952053 0.696267049341556 1 1
1.10680789119488 1.05521675272683 1 1
0.765003510048817 0.728334788184126 1 1
0.997663198942415 0.954455706873087 1 1
0.651608575804321 0.62444038904679 1 1
0.702727524433578 0.671960845603181 1 1
0.92776305981426 0.873692474860253 1 1
0.715604272254179 0.681663003829007 1 1
1.09610273498288 1.03583807774547 1 1
0.480300388934282 0.459044753862456 1 1
0.838504740164507 0.792876139224417 1 1
1.00212262521504 0.950245733016911 1 1
0.874299961605844 0.852048813852995 1 1
0.801610516177296 0.765575337066807 1 1
0.729227539668558 0.689526312684695 1 1
1.01549781343658 0.972206996052871 1 1
0.534562215533258 0.506605276879533 1 1
0.782304214496131 0.742522722235253 1 1
1.02694142786017 0.979675512960748 1 1
0.419870376675528 0.401505604083149 0 0
0.638375539918447 0.608199969968493 1 1
0.60878148739663 0.578384696669842 1 1
0.918876932997133 0.879288428572147 1 1
0.793542708051913 0.763443334303511 1 1
0.813535250326139 0.775149451011756 1 1
0.629784164639793 0.592830395939631 1 1
0.550387574719756 0.518984040649894 1 1
0.834497677718697 0.801699688346213 1 1
1.01702062992156 0.969736698596242 1 1
0.800082591397249 0.756516223117554 1 1
0.85403801126383 0.811050145028593 1 1
0.863600703256934 0.810791489569229 1 1
0.533999885286276 0.507112233783218 1 1
0.921777011535624 0.877457055428412 1 1
0.775102616546878 0.735375783325274 1 1
0.786112793513458 0.750060404293409 1 1
0.855116483365751 0.807078958750543 1 1
0.965439417958578 0.920312728052005 1 1
0.859151921731044 0.810742573934248 1 1
0.787645797374029 0.744592325064903 1 1
0.781115905186057 0.737010486553629 1 1
0.476768728002397 0.456130265382861 1 0
0.530116660583559 0.5080218776616 1 1
0.692893283730078 0.660904490514269 1 1
0.739321196683149 0.706608292881641 1 1
0.930311816582413 0.890569121920693 1 1
1.09721054825634 1.04951287863941 1 1
0.965621628170699 0.916833512431522 1 1
0.791145501891 0.753455920397378 1 1
1.12413109125706 1.06850951301825 1 1
0.968322853040991 0.918836972766983 1 1
0.691564372189264 0.657429248049502 1 1
0.789612474500869 0.755866854306467 1 1
0.793761218897329 0.757125890900407 1 1
0.765589834401099 0.722879085441583 1 1
0.84423774927427 0.795526238538871 1 1
0.553956576144129 0.526482996415389 1 1
0.511416483697929 0.488587286561258 1 1
0.701379568849265 0.657873446059761 1 1
0.697597232673827 0.664776582813946 1 1
0.918777823939424 0.871985992419463 1 1
1.07153517954775 1.02661471131181 1 1
0.881809957535235 0.839577799849239 1 1
0.82015349149554 0.796544890688638 1 1
1.07724695355769 1.01176565823522 1 1
0.818712870217531 0.780870498729628 1 1
0.79894951897862 0.75824372360163 1 1
0.871924668264701 0.834661818853297 1 1
0.814644412256956 0.767247878717036 1 1
0.56364465517468 0.530083211776615 1 1
0.868307119336091 0.826763125322859 1 1
0.754985366097635 0.723163927131317 1 1
0.566965995962066 0.538530780748807 1 1
0.705012321045133 0.673006243556863 1 1
0.606073537655772 0.573711913684217 1 1
0.933926596600076 0.893406713965166 1 1
0.752887075598976 0.712348445871843 1 1
0.676479710578906 0.642694563883869 1 1
1.11082202848413 1.05225340219401 1 1
0.846385444364082 0.808724182579006 1 1
0.681295027547997 0.658542069888801 1 1
0.771991642508886 0.728339415037182 1 1
0.653584645818372 0.621733073392529 1 1
0.646095551529231 0.619119728141049 1 1
1.05540505796564 0.998605371849323 1 1
0.642110180069156 0.609908290825388 1 1
0.560283005148269 0.531747257295832 1 1
1.11747958826862 1.06393367726744 1 1
0.818926046368996 0.773287136361542 1 1
0.729905131101535 0.694669501379619 1 1
0.612588026965958 0.583079471607435 1 1
0.73554876490623 0.698597220979155 1 1
0.739416511744917 0.702697979810991 1 1
0.778900310797461 0.737758509734544 1 1
0.79588719900461 0.748106869120463 1 1
0.878120875523252 0.836347104581303 1 1
0.723291159787966 0.688215439775554 1 1
1.03493410896301 0.969188014414788 1 1
0.928862291120391 0.8852885757861 1 1
0.676916128495277 0.650292654628497 1 1
0.916063205899868 0.873880014375568 1 1
0.719217827472048 0.680673890711696 1 1
0.746333534594072 0.716748346846575 1 1
1.19800109813071 1.13951613638075 1 1
0.91431915263584 0.884194062339433 1 1
0.994994697396004 0.947665858558761 1 1
0.709545170025042 0.669238115884499 1 1
0.615894865338339 0.589458812975977 1 1
0.791498601301726 0.752825120702985 1 1
0.952163642623934 0.894461065403954 1 1
0.802523904998559 0.766657651163513 1 1
0.850943542697426 0.814131881999217 1 1
0.833752238801428 0.788901036638665 1 1
0.555544286575254 0.527801943623493 1 1
0.70798502032487 0.679330379162104 1 1
0.78991754125501 0.75781830165259 1 1
0.988782124516097 0.936918493845633 1 1
1.07380764538016 1.02864661312583 1 1
0.850733407633004 0.810285995329723 1 1
0.850979546089984 0.798772574111561 1 1
0.576648434310578 0.550206400914435 1 1
0.639286450607998 0.60444278895812 1 1
1.1656537452941 1.09338463401538 1 1
0.632120343866965 0.603579184553948 1 1
0.74194362271974 0.709524242158163 1 1
0.716310775810091 0.68378967627606 1 1
0.877116665968332 0.834094383312384 1 1
0.820230988360378 0.782237112788978 1 1
0.697908116231439 0.66279156897999 1 1
0.806774625692933 0.763064104370803 1 1
0.807340771217971 0.7636167283011 1 1
0.929116028859692 0.879593613637983 1 1
0.776416104866074 0.742160197533993 1 1
0.969046504900866 0.915714311046616 1 1
0.761544652620518 0.723930501863063 1 1
1.07617674239829 1.01430908838136 1 1
0.616298228830904 0.590452089482447 1 1
0.920746580656431 0.87779352380091 1 1
0.544213433414311 0.524338607792272 1 1
0.739762837751844 0.703416419120128 1 1
0.91991751901874 0.875318777976307 1 1
0.748912351065944 0.715816664055896 1 1
1.00885806761283 0.961539684897717 1 1
0.805398285463151 0.764229599684769 1 1
0.690464983614389 0.659633372733665 1 1
0.761214076320746 0.713935860765812 1 1
0.612868321519678 0.587455462232211 1 1
0.395722885909269 0.374306021251491 0 0
1.14092854069409 1.08807982093812 1 1
0.811877879087198 0.775932294770799 1 1
0.893773579981188 0.849480890004394 1 1
0.798480679543558 0.755985033282047 1 1
0.768733104706863 0.726426502973686 1 1
0.918804557678586 0.874766916596498 1 1
0.739720349842028 0.707881619056852 1 1
0.569374990977678 0.543644125201358 1 1
0.52451414694995 0.503422076313902 1 1
0.684462041767657 0.686613732880729 1 1
0.72240633549821 0.68687750543616 1 1
0.609532520707329 0.583282290836592 1 1
0.87986689863497 0.837922520798083 1 1
0.505413481742029 0.481427060253658 1 1
0.881277202615662 0.846675800718074 1 1
0.980696306661358 0.936819145957902 1 1
1.2131631562015 1.1483204639145 0 1
0.593280124183568 0.567964433562046 1 1
0.588936268992535 0.557049764622065 1 1
0.956457843155796 0.907292743310139 1 1
0.669306551200145 0.637712106120379 1 1
0.922338409998424 0.868649979253256 1 1
0.897555423307465 0.854709452280137 1 1
0.565023889473366 0.538260119738526 1 1
0.764933370347132 0.71930590424168 1 1
1.00468521304722 0.95581088713253 1 1
0.976540080833648 0.933848635126932 1 1
0.974281456638222 0.931672549284929 1 1
0.664932251890232 0.635116585618178 1 1
0.603346593153373 0.576323752317181 1 1
0.761905565519996 0.72572756380353 1 1
1.03540642265855 0.983121983581526 1 1
0.762670134231049 0.728909783519648 1 1
0.69490368375163 0.66624759082229 1 1
0.586913833403652 0.561167499742885 1 1
0.852531082682398 0.809792254005364 1 1
0.65340720760121 0.629304011926781 1 1
0.60791597351078 0.581750762960819 1 1
0.800003458726289 0.762355305829952 1 1
0.590194530673713 0.55863292455649 1 1
0.685984742661802 0.654661986897002 1 1
0.658785386891092 0.625582372541959 1 1
0.806688698974611 0.761960670578116 1 1
0.843138881879598 0.805337012847794 1 1
1.01278493157496 0.96172091856181 1 1
0.521654442617618 0.496411713655189 1 1
0.752649755299817 0.715414732869575 1 1
0.462916582601142 0.441942208933541 0 0
0.971201171199357 0.927682463706619 1 1
0.76790227559833 0.723925875470407 1 1
0.965172821600822 0.914073784122396 1 1
0.662324859740087 0.625709351164908 1 1
1.01704995580509 0.968697455818103 1 1
0.893052471299837 0.854899184165453 1 1
0.494881265541609 0.476121049311727 1 1
0.883145226070777 0.84569659239839 1 1
0.620519966728221 0.589499735402845 1 1
1.08042605346398 1.03164279309517 1 1
0.816224743863101 0.780964594548637 1 1
0.640188844796769 0.613467438070141 1 1
0.876342325054154 0.830961039391207 1 1
0.815662218488718 0.775357461254017 1 1
0.486428689994923 0.466212362273097 1 1
0.943670101263216 0.890993709932648 1 1
0.82135886045003 0.783733423950851 1 1
0.518295634098011 0.492523625980129 1 1
1.09228458896121 1.0388477111799 1 1
0.736313881061579 0.705746178336525 1 1
0.823984433488298 0.801075821711868 1 1
0.549906786919798 0.517081351676554 1 1
0.907665485867611 0.858564025285992 1 1
1.06198396435155 1.01171315692222 1 1
0.89092061884127 0.849446021200256 1 1
0.857222247849658 0.815706538147989 1 1
0.747855676224006 0.708902267113631 1 1
0.67201941239316 0.63590428390115 1 1
0.830698399463448 0.787935738510852 1 1
0.923282186144612 0.884143970461658 1 1
1.07307772452172 1.02360981597164 1 1
0.676969489109544 0.649153948525677 1 1
1.06784639077581 1.01556160979796 1 1
0.803075036777185 0.766926669661268 1 1
0.66722364310535 0.633556880772557 1 1
1.16846335475696 1.10421160602049 1 1
0.70874575246882 0.670765674549246 1 1
1.0522819791687 0.997230731441074 1 1
0.398379910079722 0.377018472430356 0 0
0.684886207207703 0.649643699418061 1 1
0.569546038409877 0.541741432550307 1 1
0.691132635683435 0.650812228273492 1 1
0.940955661226123 0.895609814575171 1 1
1.29938477755332 1.23704165708009 0 0
1.01245126389905 0.961550694876155 1 1
0.663023160184728 0.633395054791558 1 1
0.756214338802651 0.719196483462889 1 1
1.02396315941937 0.96814430437032 1 1
0.440229235365311 0.421301756446515 0 0
0.851472130922981 0.813577635094046 1 1
0.805513707992779 0.76954175463938 1 1
0.573262576755873 0.538516213209381 1 1
1.03678606252891 0.982658203541685 1 1
0.735929502301504 0.70298726951951 1 1
0.918077142804929 0.87396761024754 1 1
0.640698588965687 0.608042007862818 1 1
1.08747898906025 1.04122755380746 1 1
0.85016446729309 0.796304304643299 1 1
0.946094046541417 0.893312906858802 1 1
0.775207857152537 0.732616712218574 1 1
0.544337200382728 0.507926845571478 1 1
0.863592563148991 0.819655774415397 1 1
0.486667170584308 0.463122077299207 1 0
1.18298540032976 1.11801282260197 1 1
1.01563376771719 0.972643614716613 1 1
0.829660378243847 0.78290205263625 1 1
1.09411440932276 1.03355633629026 1 1
0.903231998743417 0.862562608939498 1 1
0.741453172707775 0.703079643319939 1 1
0.780234447828574 0.738549663112734 1 1
0.530706590152987 0.506091066303523 1 1
0.942074622571687 0.89791209552689 1 1
0.691043737173013 0.661431787377323 1 1
0.908638689326879 0.865657906137777 1 1
0.924712400761234 0.874716436927962 1 1
0.711649643739821 0.683775667498615 1 1
0.553095539238367 0.528835899360312 1 1
0.730240078773759 0.694970352707566 1 1
1.15116774832199 1.08940792534077 1 1
0.799264771964246 0.769834174728445 1 1
0.52047355582692 0.484643409882945 1 1
1.15226130793168 1.08633565557796 1 1
0.43259147377086 0.415772411226168 1 1
0.815045053904374 0.775185921712283 1 1
0.995874746781666 0.954724205930021 1 1
0.878781244493896 0.840685768294352 1 1
0.84244607312741 0.805756391301997 1 1
0.737354264190303 0.699946627436483 1 1
0.622303636202521 0.595584239523511 1 1
0.990042936323078 0.942379313749502 1 1
1.09341950793379 1.04450194924091 1 1
0.708029001039373 0.674676732161603 1 1
0.910777240724114 0.869293272521935 1 1
0.282129856864573 0.276332176802179 0 0
0.817390955770329 0.775161048475536 1 1
0.936109497242704 0.890022550726479 1 1
0.846401908702198 0.797578190075408 1 1
0.762607512825692 0.72302478253255 1 1
0.736885359842481 0.701088338050671 1 1
0.721405678603075 0.692958799062591 1 1
0.860489807369061 0.82605326058785 1 1
0.582368333608486 0.549826239362623 1 1
0.66359578024076 0.626046509023814 1 1
0.962433908595598 0.912750138205517 1 1
0.951534544774151 0.902653864353487 1 1
0.664661372304145 0.62280024199989 1 1
0.721176984766739 0.689179083280835 1 1
0.751705292621614 0.718763851856007 1 1
0.918844782863439 0.879959667077879 1 1
0.654593275245349 0.62415806256934 1 1
0.842178391463263 0.795183965228884 1 1
0.850001424134306 0.815708607986576 1 1
1.09865959790466 1.06503835927913 1 1
1.3075911632734 1.24258701481361 0 0
0.805529635999074 0.762530704689607 1 1
0.777021277138272 0.746177210561029 1 1
0.889944286117481 0.84668832116171 1 1
0.855637450801447 0.81647955812902 1 1
0.970218642510585 0.922164379384477 1 1
0.865333818901082 0.824453419006763 1 1
0.845213534008588 0.803590513720509 1 1
0.936538178568173 0.892052091066149 1 1
1.12951993695152 1.06655612045058 1 1
0.886350819483044 0.838164216619795 1 1
0.868438710886194 0.827993964427036 1 1
0.657213185348469 0.631238696257309 1 1
0.947804064894739 0.907487465399825 1 1
0.453629741826167 0.43370034914864 1 1
0.647915238432336 0.608432674752514 1 1
0.622560489719854 0.598979825050803 1 1
0.685264964551732 0.653810620546841 1 1
0.863540673649159 0.821868053041454 1 1
1.00123291037311 0.961870503731612 1 1
1.08035566301822 1.02043336567966 1 1
0.607497029505977 0.585952276663668 1 1
0.892680744436553 0.852599811449424 1 1
1.13339834193989 1.07923202303826 1 1
0.723285686726493 0.688971992216877 1 1
0.669197612777243 0.635607282652982 1 1
0.759196316375319 0.716909323413961 1 1
0.705027093958368 0.671637286291512 1 1
0.944091716456997 0.901298313386097 1 1
0.665935802170284 0.632964444497449 1 1
0.748033413629634 0.713183803525763 1 1
0.494135450897418 0.470858968570622 1 1
0.826835283677442 0.785623435562988 1 1
0.768842552287043 0.73626547500888 1 1
0.837446652297957 0.803121853963241 1 1
0.526598099670835 0.498889685829309 1 1
1.07365450085069 1.02287982339365 1 1
0.679595169393999 0.647850734502208 1 1
0.911591635236307 0.863429964498468 1 1
0.616837744065091 0.590641999475269 1 1
0.643528443938411 0.605069303253252 1 1
0.767229280485197 0.732925364924721 1 1
0.769757017172889 0.735056212292298 1 1
0.758290740579789 0.715447339442616 1 1
0.814378471068787 0.771195169156508 1 1
0.675025860049725 0.63989632178899 1 1
0.52545952062696 0.501444417216254 1 1
0.632687600298785 0.600724436698165 1 1
0.949818926130391 0.905122861532163 1 1
0.61421745318938 0.599396581987182 1 1
0.616381950670988 0.590056523133071 1 1
0.993300036583938 0.944818416018965 1 1
0.796441621485114 0.759385211657551 1 1
1.13083725638537 1.0799277076284 1 1
1.25607535807698 1.19077193612928 0 0
0.559220957367977 0.528994336335887 1 1
0.883332699070601 0.837627632179251 1 1
0.912653773846389 0.871212163884315 1 1
1.01747834622519 0.965323807402675 1 1
0.783065348447498 0.748988403341886 1 1
1.32395831811866 1.26342737283196 0 0
0.999025592524531 0.951519782080603 1 1
0.802222781725043 0.763825723408262 1 1
0.553013159273058 0.528142339009842 1 1
0.683187164788607 0.652894820427009 1 1
0.72321333909804 0.689666999664431 1 1
0.871811278273801 0.834618199635727 1 1
0.887403489310778 0.840396231744398 1 1
0.816855347798909 0.78275371609313 1 1
1.00199049369996 0.94679273667859 1 1
0.826691221952882 0.787606172837244 1 1
0.85943010183391 0.817348882328687 1 1
0.851609772885696 0.810702541382133 1 1
1.08791227716364 1.02795794597366 1 1
0.866686750464109 0.821872653167379 1 1
0.94140229670312 0.894428725127659 1 1
0.978429349351801 0.926206299799737 1 1
1.04906753783296 0.997764956797305 1 1
0.796136807576906 0.763472148335897 1 1
1.011229249951 0.96514478190962 1 1
0.543986422596397 0.520898761839114 1 1
0.686522958419719 0.657187321853635 1 1
0.592434864980522 0.558678410165932 1 1
1.12823920361934 1.08212842492121 1 1
0.820116507864693 0.77860865943396 1 1
0.897372153219976 0.846255166794721 1 1
0.454283378655766 0.437831301146857 0 0
0.706186118224416 0.673658699417262 1 1
0.819868456610177 0.77747069903565 1 1
0.545669602761376 0.522675150720167 1 1
0.92372173601625 0.882616825136263 1 1
0.816272370088213 0.767448238366168 1 1
0.944339526881788 0.89926588184979 1 1
0.839732037616563 0.803081904745455 1 1
0.591390970679999 0.566793707692412 1 1
0.856142176594369 0.818997394443766 1 1
0.697323013893076 0.66055740047173 1 1
0.594468068884244 0.556831758366671 1 1
0.532769700878561 0.505298784219701 1 1
0.824872720912358 0.791213444641841 1 1
0.603075967934007 0.584735074456739 1 1
0.486589364154079 0.46555967868033 1 0
0.800246320169862 0.764633056569882 1 1
0.949293756654158 0.90517690266342 1 1
0.926875252924623 0.885413541664772 1 1
0.843903318650327 0.80019182799083 1 1
0.702966916840477 0.670801636906621 1 1
0.859589666969574 0.811588371078718 1 1
0.756823025952726 0.714700886393522 1 1
0.773617464206496 0.733486323537696 1 1
0.934294791710703 0.89346859546965 1 1
0.723047737218622 0.683743823988404 1 1
1.01954307497904 0.972786137568659 1 1
0.817588802883539 0.790812261486009 1 1
0.895254336716307 0.854767142838442 1 1
0.752834078959085 0.71641845754947 1 1
0.792414919428469 0.747277684579942 1 1
0.694311096376026 0.657142340279926 1 1
0.605924102227952 0.573249270905855 1 1
0.784369428100088 0.74093025642303 1 1
0.407570187982339 0.389153030002541 0 0
0.749816623404523 0.713879265237123 1 1
0.953708889498135 0.911314644696322 1 1
0.67464324141219 0.640126003866442 1 1
0.816659819493363 0.770136731244681 1 1
0.950066187611025 0.90423039130455 1 1
0.997737755513369 0.944386822637642 1 1
0.715412785185596 0.683494012105302 1 1
0.925972622935917 0.879495577363427 1 1
0.729103499185005 0.692295946467502 1 1
0.461985257065619 0.443722765410783 0 0
0.465149665635057 0.444922750357793 1 0
1.09400132086198 1.0456567214033 1 1
0.932191902519143 0.887309989954357 1 1
0.729021070402118 0.693339954643661 1 1
0.520426003744986 0.498799626767832 1 1
1.02390737032601 0.970653685189673 1 1
0.800406267655723 0.753722447365947 1 1
1.13833718302949 1.07807854228191 1 1
1.21623474938326 1.1506095216162 0 1
0.805605561884931 0.758449899081584 1 1
0.638264170227746 0.604969155552586 1 1
0.282148657926236 0.269869958432359 0 0
0.969121345659944 0.924911176416296 1 1
0.642457807437021 0.606365525852885 1 1
0.666099874656289 0.634503678665271 1 1
0.666365831786643 0.639304132761942 1 1
0.791718012166144 0.762773066983022 1 1
0.982380481420527 0.939875227832374 1 1
0.638962685792616 0.617447420300684 1 1
0.779359532369287 0.739188386347222 1 1
1.14142400358093 1.08970494168817 1 1
0.779949055503657 0.74519583231426 1 1
1.25756163806382 1.19093836649664 1 1
0.674394222864341 0.643733165442503 1 1
0.902409815767763 0.858252397159938 1 1
0.670646269146908 0.643870217753971 1 1
0.916290870323659 0.87205122450253 1 1
0.64480898825298 0.616901935186136 1 1
0.448865950533158 0.427935505948217 1 1
0.76721738740836 0.724863643397217 1 1
0.909810748206129 0.869781783238398 1 1
0.97749315666453 0.92747574658377 1 1
0.706947472878359 0.667350775679652 1 1
0.821060714057407 0.781705447576332 1 1
0.577798391372028 0.547258124024987 1 1
0.71123962492412 0.676125369597106 1 1
1.0023770843168 0.948575444977714 1 1
1.01165638845297 0.956170564764705 1 1
0.721178282734184 0.688855345853911 1 1
0.844801614530077 0.796210818134139 1 1
0.732344580665575 0.69025466032303 1 1
0.355193948192377 0.330091153313114 0 0
0.898667900302808 0.856158928941007 1 1
0.427780687706119 0.404872602785895 0 0
0.899818117802143 0.851081408893899 1 1
1.0500775817329 1.00267120227378 1 1
0.448543315641142 0.429380659674164 0 0
0.610467138493248 0.584732640394834 1 1
0.745387728212269 0.710433748709612 1 1
0.3312306112538 0.309271417665948 0 0
0.901135034880616 0.850573220719034 1 1
0.90014133502773 0.856885842445363 1 1
0.494435216550239 0.47054207825104 1 1
0.680967351931639 0.649140790103157 1 1
0.4018622063704 0.388926972111209 1 1
0.607064337800974 0.577055505717772 1 1
0.692495002065468 0.657483573562941 1 1
0.611625735979474 0.58947003217521 1 1
1.0160314991692 0.970197661774026 1 1
0.86143116591787 0.821813452700198 1 1
0.908742682636119 0.876205530342034 1 1
0.590648410200246 0.559110920905277 1 1
0.646125174193133 0.611674710415751 1 1
0.485279299775921 0.460264948570688 1 1
0.776620840070002 0.731786296670455 1 1
0.805370179967361 0.766359625948247 1 1
1.06586681879491 1.00902067351735 1 1
0.639193837706155 0.602532092105582 1 1
0.617072890921802 0.591472583563697 1 1
0.512062716970397 0.485752105681436 1 1
0.718226136401638 0.684721932925929 1 1
0.94799872627487 0.908356333019247 1 1
0.994244796528743 0.949054880859947 1 1
1.20006729475245 1.13995459663546 0 1
0.973837345196021 0.928249520116954 1 1
0.812204042845716 0.775152816111061 1 1
0.848594922791139 0.811220901374816 1 1
0.558889914398789 0.532690376985086 1 1
0.937585238421889 0.893630079317964 1 1
0.71591752297774 0.683454633356819 1 1
0.766303670409824 0.735093134842114 1 1
1.00114835411673 0.952450308016773 1 1
0.928478913784295 0.879032768372138 1 1
0.819646499245195 0.774498746672644 1 1
0.485976253589294 0.458035627859231 1 0
0.586536549420309 0.554661211352445 1 1
0.473595141895334 0.458021601064475 1 1
0.854941749164538 0.816373031914079 1 1
0.771650454269301 0.734774692100737 1 1
1.12151827403212 1.06420557924771 1 1
0.799826665953641 0.762265265154935 1 1
1.06886429245522 1.01612686205243 1 1
0.824948738575623 0.777991120956914 1 1
1.04348401285883 0.98211237141838 1 1
1.06975187132899 1.02456601097617 1 1
0.534122689369645 0.509403713383121 1 1
0.671204464020874 0.640400716427421 1 1
1.02640858006734 0.963744675611458 1 1
0.879152735643069 0.840489578261501 1 1
0.47533728348651 0.457259045799985 0 0
0.460014383198056 0.433038923739165 0 0
0.558218882550716 0.53782115798212 1 1
0.995839612379311 0.953180891952571 1 1
0.707200804004948 0.667721820159327 1 1
0.467983685387618 0.446387135628263 0 0
0.72721871871175 0.698241774710478 1 1
0.916283648746095 0.869486492338679 1 1
0.500055833685124 0.475383989248057 1 1
0.646629751822137 0.621526022012673 1 1
1.12458419697696 1.05825336918842 1 1
0.899238350948623 0.855100897165851 1 1
0.460514769080037 0.43854256400977 1 0
0.459415518359978 0.43849060523987 1 1
0.866233071349407 0.823505725414957 1 1
0.794273839286224 0.763645550773833 1 1
0.799587607534575 0.763750663811312 1 1
0.754378840373898 0.720443336756805 1 1
0.927099145098715 0.873258640372413 1 1
0.815135348902631 0.773617618600111 1 1
0.813529596108634 0.774239768009669 1 1
0.785255009777675 0.745058871413043 1 1
0.706620387067471 0.674582682943572 1 1
0.629265913710627 0.589667195770151 1 1
0.832777481642027 0.794734794573089 1 1
0.954717573528965 0.910496052429625 1 1
0.740066548749001 0.706121678110193 1 1
0.70201799836855 0.672844668695949 1 1
0.845726790039792 0.805071075964525 1 1
0.771279930642491 0.734676824363117 1 1
0.711964836183616 0.678887928323508 1 1
0.958830143415261 0.916126124393035 1 1
0.70786332920394 0.674441468081248 1 1
0.566555922112512 0.540668521109472 1 1
0.558125473924437 0.533991587372213 1 1
0.604131522891664 0.573107400958811 1 1
0.890010899735773 0.848807833297448 1 1
1.04959968895044 0.992626027559938 1 1
1.15092921945036 1.09016090671223 1 1
0.867475683561652 0.826638333707928 1 1
0.835638473528356 0.797796916580368 1 1
0.580585556993547 0.549958866055485 1 1
0.624574855266364 0.594470177276122 1 1
0.902902071733289 0.845918496429349 1 1
0.90052936654949 0.859602670012343 1 1
0.986007094395723 0.94156288142753 1 1
0.764249585211039 0.733833039231337 1 1
0.729832402049346 0.682608564814394 1 1
0.831147290225692 0.790860460863822 1 1
1.21137718984076 1.15229598136976 0 1
0.45915114554378 0.44714008095513 1 1
0.603897648382387 0.576706508513048 1 1
0.684914297745694 0.645668001132596 1 1
0.888669399450841 0.843129361773 1 1
0.984572625231046 0.928450745791255 1 1
0.891546335838055 0.841849249282573 1 1
0.792318394017134 0.755664802330004 1 1
0.798445020273692 0.755414117085485 1 1
0.791347366820435 0.759131095009679 1 1
0.922541764343709 0.866530214023419 1 1
0.820656342550699 0.778540328395809 1 1
0.719304283458902 0.687142825056644 1 1
0.738279377633211 0.702864559068881 1 1
1.06470953298935 1.01271363668018 1 1
0.844470338739054 0.800179941390851 1 1
0.921345310602961 0.888069652329598 1 1
1.04052490529854 0.986936189800125 1 1
0.743730577241599 0.700320908419866 1 1
1.0078912798232 0.962962459773034 1 1
0.860786873148798 0.820579181544012 1 1
0.86439675201492 0.822145987071774 1 1
0.562251486931295 0.531284219570333 1 1
0.778124666821589 0.740319901151128 1 1
0.856128829330796 0.819180839686702 1 1
0.784724069632925 0.752062384130346 1 1
0.72935057863408 0.696469085352758 1 1
0.80120944862841 0.76089104239255 1 1
0.862728176455653 0.820897175162122 1 1
0.800733564504046 0.762180814159704 1 1
0.985087585395909 0.936252869749665 1 1
0.812909902434855 0.770275967325033 1 1
0.73721202279516 0.708182418017905 1 1
0.443152532630351 0.426414116462513 0 0
0.825131568118126 0.786476943411054 1 1
0.847409367488347 0.806925314495759 1 1
0.71207379898959 0.674790341442944 1 1
0.584681363522815 0.557268439011504 1 1
0.502693087481202 0.477991450236079 1 1
0.79589271108306 0.755756946357848 1 1
0.469412357118235 0.447936130665441 0 0
0.892434866598419 0.849252657282765 1 1
0.663611016394649 0.632718526928063 1 1
0.691694843536001 0.649419746233212 1 1
1.10751722325886 1.06470879562449 1 1
0.804220194273107 0.754287418553658 1 1
0.559776611712946 0.527769944087085 1 1
0.656711885364713 0.634128694681874 1 1
0.638976872178351 0.608145163714586 1 1
0.786059775839325 0.746190144231261 1 1
0.798530166040477 0.760175878943071 1 1
0.93172727636203 0.881627122117588 1 1
0.636418915973067 0.60756330181733 1 1
0.815857827357754 0.773411655958866 1 1
0.978372203301754 0.926830665637235 1 1
0.845939816416022 0.808618860929546 1 1
0.780365876210954 0.741594635462275 1 1
0.938297219684856 0.890401324316846 1 1
0.84700726750158 0.810438188009347 1 1
0.584385232221115 0.559540151629542 1 1
0.628478775534453 0.59988730789706 1 1
0.762769644613399 0.729622836979683 1 1
0.793586653054498 0.750176003426164 1 1
1.01125133915289 0.95886635977671 1 1
0.686734320385202 0.655216566667982 1 1
0.809644544132538 0.771268929312273 1 1
0.638204721738082 0.61545922676132 1 1
0.999471130022653 0.952389819259977 1 1
0.824348412712449 0.78563329629462 1 1
0.821659472551071 0.791514110585432 1 1
0.797240247115374 0.754405154850705 1 1
0.868264282845729 0.818707063275327 1 1
0.978944818737076 0.928878270037895 1 1
0.936742720695879 0.886467262847371 1 1
1.00629969527047 0.942990422474913 1 1
0.76504172430016 0.730939288052538 1 1
0.570929772049975 0.527561823021896 1 1
0.591079510723686 0.56298987571407 1 1
0.89032066481386 0.839604068627584 1 1
1.02219602267844 0.971477617468029 1 1
0.834863115293211 0.780784319307365 1 1
0.871722646595471 0.82034433991582 1 1
0.52946732726847 0.510869928343982 1 1
0.562524494851146 0.5341528002052 1 1
0.748887767599094 0.712422546783204 1 1
0.780704753901507 0.743037284381878 1 1
0.870554264246538 0.83245916768677 1 1
0.896106543092278 0.853739110201182 1 1
0.892474643180834 0.842938650113324 1 1
0.665220874622855 0.638583887533952 1 1
0.738187344479856 0.700804006453303 1 1
0.722272419733895 0.688735108336946 1 1
0.794138739911638 0.75884234678951 1 1
0.905885584172471 0.864567569056571 1 1
0.739054640910173 0.70330751531938 1 1
0.899957695807862 0.853578605567969 1 1
0.987623301345725 0.942025619589076 1 1
0.241384501514355 0.233571863582388 0 0
0.666222212410262 0.632544086880675 1 1
0.898469080853703 0.853156962100194 1 1
1.11976390155644 1.05384688227047 1 1
1.10332315128013 1.05420095424432 1 1
0.488577686783264 0.459790709670483 1 1
1.01303780442568 0.952519078836117 1 1
0.856336114185182 0.817823699127756 1 1
0.829054922280604 0.790601005741612 1 1
0.725656070014757 0.690015795183398 1 1
0.815161098369836 0.765946140555578 1 1
1.20410815763382 1.1282912139093 1 1
0.804154867659887 0.76536132750025 1 1
0.800773762597106 0.76304379700244 1 1
0.927688375627415 0.875014241325981 1 1
0.533259006305413 0.508295144987784 1 1
0.86767138716561 0.821276914346297 1 1
1.12461055355174 1.06435126246752 1 1
0.871667242435936 0.83036101363206 1 1
0.914555644211143 0.862211445502546 1 1
1.1053158068102 1.05383132451627 1 1
0.607313273981683 0.585018603634381 1 1
0.688310324026805 0.658307700340722 1 1
0.895977447008649 0.854135583385104 1 1
0.907464255233784 0.860136890266406 1 1
0.638419709199801 0.612218305312993 1 1
0.960432181621694 0.904384589877375 1 1
0.873779208536118 0.829630803381987 1 1
1.09189891332864 1.04138937349261 1 1
1.18461524916246 1.12346732983412 0 1
0.930677081243895 0.891312876144413 1 1
0.67321746546126 0.638354113544137 1 1
0.777444475777519 0.744521202435568 1 1
0.628286797820509 0.604441358673852 1 1
0.852001231578996 0.803727095138331 1 1
0.454651132558926 0.430999764492869 0 0
0.84266224625772 0.805778125306531 1 1
0.985001118449785 0.929361698937995 1 1
0.611744014319896 0.580335471109523 1 1
0.563865896741486 0.535683565858835 1 1
0.670119816873323 0.637376536281439 1 1
1.06498992239073 1.0183317472459 1 1
0.892133960699385 0.852009596699959 1 1
0.880059182868402 0.842891550751895 1 1
1.0245946150506 0.966420396931386 1 1
0.95772274561493 0.909574105444501 1 1
0.766110572321331 0.723276983860228 1 1
1.42294360563563 1.35579823909766 0 0
0.916582489934614 0.86740106323155 1 1
1.0281932816028 0.981366535365272 1 1
0.792175324815314 0.750491904895677 1 1
0.724616866329395 0.691310013595104 1 1
0.694390649109634 0.654181676395746 1 1
0.890828369693463 0.847649579508295 1 1
0.809203103899338 0.767554449612196 1 1
1.02887438129823 0.975516836035832 1 1
0.534422320936274 0.505180353260288 1 1
0.808970721260301 0.769383203049806 1 1
1.08450903094587 1.03248601266553 1 1
0.752665751001497 0.707716756644943 1 1
0.762104813378646 0.728251671978216 1 1
1.0080637243529 0.948879161477722 1 1
0.783631902670408 0.744974464770547 1 1
0.50161882090894 0.470664211989815 1 1
0.85144467661285 0.804925950061486 1 1
0.811257112860072 0.770304397798915 1 1
0.972185074252121 0.923292860977437 1 1
0.704516927590731 0.67003576067129 1 1
0.510168532831984 0.488297242847739 1 1
0.981990285797935 0.930038575242433 1 1
0.638924858498576 0.599559781079974 1 1
0.609004235113008 0.581354990753917 1 1
0.887725301431034 0.843083497923247 1 1
1.08286932103983 1.02519700635498 1 1
0.635401664187693 0.595349324287532 1 1
0.801822465544402 0.761905008309941 1 1
1.18141930054041 1.12276732548338 1 1
0.688463236765651 0.651295852103548 1 1
1.0321474022139 0.986121725206884 1 1
0.85734665525725 0.822996937552182 1 1
0.892743040958772 0.846253243278745 1 1
0.74089368770224 0.700073280644508 1 1
0.702469207745244 0.669100325187822 1 1
0.781491460138958 0.743396993023945 1 1
0.839559019145056 0.7943482677307 1 1
0.696756858377525 0.673355089500194 1 1
0.711416555680661 0.67563615870183 1 1
0.633957254045947 0.605397278753841 1 1
0.902294349896286 0.855569916982594 1 1
0.769310708015905 0.731988517148717 1 1
0.509764507916056 0.48539978584 1 1
0.647651385128156 0.609813455762393 1 1
0.796930345540585 0.761327496590237 1 1
0.91682609459059 0.874337715507453 1 1
0.801260810990927 0.767120342707691 1 1
0.864346272396855 0.82105886846984 1 1
0.980586879948571 0.928344929917443 1 1
0.807117601811504 0.761822590197754 1 1
0.76102069868904 0.720519950493108 1 1
0.945449724072261 0.900040518162298 1 1
0.608692512387341 0.584211986989786 1 1
0.67521973763853 0.638437482321064 1 1
1.11280127574778 1.0607370649256 1 1
0.602055693705049 0.567221760617105 1 1
0.673330875488805 0.636777695647885 1 1
0.635335421694822 0.602892868854175 1 1
0.879001234327584 0.830696154429936 1 1
0.808852720178131 0.768704242920927 1 1
0.680881096230778 0.647160894008668 1 1
1.00651320473151 0.964893660129213 1 1
0.873341030135792 0.814427516110168 1 1
0.954036672751827 0.911395212553205 1 1
1.05930553660432 1.00317544534079 1 1
0.727710773117276 0.702017551774627 1 1
0.882899004742945 0.836743190689062 1 1
0.840066145538774 0.803273699246869 1 1
0.994557549875459 0.934134511358739 1 1
1.05147317100834 1.00409302020244 1 1
0.693600863310654 0.661376115000756 1 1
0.723381427869636 0.688820834566462 1 1
0.928478067305649 0.882854321809536 1 1
0.474924525024277 0.450378551621379 1 0
0.650082963684652 0.621539305154333 1 1
0.591299911751934 0.567246090376701 1 1
0.870501472805961 0.826258156590371 1 1
0.797458893963985 0.756606829946117 1 1
0.876659933134402 0.833966537740103 1 1
1.25621713671005 1.19697734295494 0 0
0.662498154176503 0.637515804994097 1 1
0.767045782941043 0.726908458742197 1 1
1.0083207014727 0.960825097302111 1 1
0.781876222438144 0.748916581999175 1 1
0.656405522794882 0.634487025477282 1 1
0.635928410333127 0.606944658012204 1 1
0.860108813722113 0.825892531769965 1 1
0.694553909849179 0.661492523027309 1 1
0.958344874662647 0.901437930992486 1 1
0.744067708986788 0.708682679938868 1 1
0.578655952746618 0.550268280116395 1 1
0.743372815584479 0.70438436477993 1 1
0.652720545308966 0.621518839249555 1 1
1.02650886614762 0.970629049053446 1 1
0.727740934546592 0.692355538010448 1 1
0.602053763930197 0.565911698955635 1 1
0.820448841246673 0.773642943528163 1 1
0.551396264063515 0.526691039699203 1 1
0.734120594416895 0.698218637624479 1 1
0.842570188454929 0.798197836395199 1 1
0.885671243345406 0.843658494173235 1 1
0.820078559467268 0.774507071310358 1 1
0.470395270415563 0.448794873600331 0 0
0.825605936932004 0.787934654296503 1 1
0.493549242751715 0.466730885787405 1 1
0.919614099907554 0.87116299159802 1 1
0.995932737453652 0.948951378276338 1 1
1.08366449039906 1.02474149792653 1 1
0.434493955443293 0.41433740872837 0 0
1.18281868980691 1.12427513667278 0 1
0.658554839367719 0.620169412275247 1 1
0.597829468215161 0.562209853328962 1 1
0.889090265392222 0.84889478280515 1 1
1.02095620717628 0.970623608597278 1 1
1.30035386455409 1.23399048528992 1 1
1.09459709242118 1.0470421398211 1 1
0.790651662087659 0.74718440858889 1 1
0.718025419265357 0.687603618822541 1 1
0.636254123326053 0.604281905620147 1 1
0.677067011327806 0.643595957543541 1 1
0.934701809813711 0.893836463391745 1 1
0.584427195498924 0.559157317732353 1 1
0.72384626805377 0.68835721250102 1 1
1.04115961914614 0.993798316726537 1 1
0.9130127612325 0.853799073775773 1 1
1.0173317311564 0.96611883874821 1 1
0.617603186963394 0.588665917788817 1 1
0.683933711767611 0.653639997279976 1 1
0.905320436057206 0.864012050374676 1 1
0.489564301928006 0.46821787890511 1 0
0.626703141225883 0.597382899848326 1 1
0.669285406648175 0.639951587841922 1 1
0.808695886753402 0.773309054602259 1 1
0.331394703845125 0.312116736335015 0 0
0.596511973902417 0.572033448291113 1 1
0.625324577919351 0.596836266380001 1 1
0.954787753914536 0.913110155122467 1 1
0.853159797283839 0.81335428521879 1 1
0.799806738161023 0.768589298752937 1 1
0.716017602123422 0.683596721802796 1 1
0.51065444046749 0.492644931117951 1 1
0.765233073948727 0.729971076265025 1 1
0.50739565288914 0.480002626876429 1 1
0.851633783338766 0.805003210613024 1 1
0.761013119164319 0.729932822664589 1 1
0.831010554729881 0.785935695307683 1 1
0.766626168184135 0.726040131368254 1 1
0.82285380160301 0.78321230460632 1 1
1.10043577727954 1.04942887371114 1 1
0.757907078237059 0.722654089730914 1 1
0.813859444776528 0.777905521363854 1 1
0.853688868753929 0.798760206755241 1 1
0.567084324492822 0.536262078408684 1 1
0.452306062026945 0.433417493432472 0 0
0.976560499801204 0.931162525325489 1 1
0.97687204211328 0.931356489136153 1 1
0.441826397271167 0.421755153380295 0 0
1.23000977914382 1.1745273413577 1 1
0.396703651737138 0.378670792830906 0 0
0.770553956315371 0.733666184279942 1 1
0.624870905393387 0.595317458709985 1 1
0.783858127133436 0.744921361192996 1 1
0.558626082224364 0.534667536360427 1 1
0.795249155429082 0.755649052220999 1 1
0.800706780709335 0.760881015226601 1 1
0.869032376641335 0.826228084097407 1 1
0.474257590700658 0.453864244175156 1 0
1.03217201819723 0.983703067053882 1 1
0.979647534818012 0.937520784125523 1 1
0.97461817521533 0.930834877883547 1 1
0.594024871858918 0.557515095536651 1 1
0.408931577732986 0.393824684717958 0 0
0.675125373656317 0.641529238963659 1 1
1.06315152027756 1.00148982637685 1 1
0.826544386145553 0.782419297795563 1 1
0.966580278169353 0.919513533171824 1 1
1.03173323364503 0.980086985840848 1 1
0.441056653783543 0.419991343282339 0 0
0.74625685026413 0.713800204235093 1 1
0.488089131300112 0.467565294440849 1 0
0.830412601794164 0.793397555221439 1 1
0.829898309475683 0.78989005506378 1 1
0.642444307081146 0.610858458718309 1 1
1.15119062380156 1.08561763319546 1 1
0.952819085091519 0.892503868610225 1 1
1.06083872513969 1.00816930582776 1 1
0.769520273835583 0.738958175270003 1 1
0.80869177321552 0.767077606170357 1 1
0.819523516751767 0.777960182571012 1 1
0.726236283710346 0.690655186715505 1 1
1.00154062977701 0.946572858340246 1 1
0.7258846030505 0.696455532608826 1 1
0.783248430598211 0.742952070364301 1 1
0.660701027657181 0.617990215411586 1 1
0.552460127593547 0.523614555626253 1 1
0.753144458378032 0.714409803475853 1 1
0.883576422374281 0.834261635652718 1 1
0.692038304139343 0.659748854131467 1 1
0.788019575354687 0.752717975088809 1 1
0.702898724702012 0.672569176532012 1 1
0.810265981584928 0.773600038509808 1 1
0.620278156842714 0.588283059772952 1 1
1.06956540881676 1.02078531007107 1 1
0.913664589462488 0.871361876755823 1 1
0.677565841653976 0.64780186937423 1 1
0.688037469972348 0.659376357354678 1 1
0.591443292063535 0.563370884145083 1 1
1.04970529353901 1.00145626827302 1 1
0.801744649981347 0.766577990464834 1 1
0.870337067376776 0.822275645866864 1 1
0.627205016632782 0.584376715646861 1 1
0.598114745811895 0.565735330888841 1 1
0.734058573093948 0.698544655803075 1 1
0.973344334601103 0.934738031096175 1 1
1.09661835150732 1.04419671956761 1 1
0.838791769484358 0.792971538909518 1 1
1.01749102789232 0.969522887396967 1 1
0.862962959116121 0.822834156886516 1 1
0.770882002203463 0.734295656181711 1 1
0.415493163261437 0.393195970685387 0 0
0.726074136266956 0.692800841734508 1 1
0.963921127074046 0.923462972242337 1 1
0.689448267428357 0.652581712344112 1 1
0.765670863418001 0.714938850179004 1 1
0.676940835591673 0.645429646959465 1 1
0.631690906324107 0.592090408426373 1 1
0.933109045826281 0.882611707194875 1 1
1.12388507446863 1.06889281292315 1 1
0.725837709278479 0.696691079613729 1 1
0.98065557280817 0.928390362646487 1 1
0.848917317865527 0.807133551842161 1 1
1.12710786988469 1.07245309547067 1 1
0.343802437107287 0.328511338531382 0 0
0.924072904842411 0.88713078176296 1 1
0.800390782979933 0.76586345561135 1 1
0.844593336878392 0.803632310219172 1 1
0.992578823561258 0.948435822737228 1 1
0.754700428995709 0.707408399153572 1 1
0.60267313392837 0.573414178374394 1 1
0.736081542640544 0.699982882688658 1 1
0.932749464124246 0.887343232603343 1 1
0.925936104013532 0.870634491308712 1 1
0.704065029794004 0.665404599856332 1 1
0.714658860256512 0.683769933906844 1 1
0.921272742106477 0.880914393820066 1 1
0.796508626482034 0.755118740376901 1 1
0.739829789022934 0.704739914116582 1 1
0.926996906055388 0.87823761143245 1 1
0.914279184775012 0.880268088778954 1 1
0.568822172025462 0.538659287497098 1 1
1.24021318954542 1.17838426392008 0 0
0.870069112202936 0.832925537009768 1 1
0.776842684710926 0.739018766661376 1 1
1.05630363200516 1.00408698459345 1 1
0.898591504126297 0.854747257736844 1 1
0.907310837352202 0.869000909113525 1 1
0.608873605985798 0.571673808955765 1 1
1.08712091884932 1.05365898866282 1 1
0.568227063890561 0.53957698679931 1 1
1.05684847821216 1.00262525868834 1 1
0.754027256301596 0.714291640029432 1 1
1.07699106389008 1.03038517823339 1 1
0.873441313461825 0.826226149436701 1 1
0.999486833027496 0.955890464631262 1 1
0.537732746616214 0.509120593016639 1 1
0.713390995284352 0.683020045088126 1 1
1.12899325579837 1.07932770512507 1 1
0.810952213189249 0.766011542625018 1 1
0.551977012643982 0.522024468083613 1 1
1.18686401009098 1.12620532738549 0 1
0.890723996050457 0.849804123731525 1 1
0.877687120392931 0.837965614604288 1 1
0.703680469582964 0.674989470483883 1 1
0.677478305184143 0.644932213195283 1 1
1.08810111829204 1.0179283810036 1 1
0.633644835244412 0.60545854428717 1 1
1.18061715568232 1.12295599782143 1 1
0.655564582254251 0.627367386127485 1 1
0.891602688503817 0.849060972874577 1 1
0.796678037992165 0.754135285490045 1 1
0.655709181442613 0.622702800721929 1 1
0.637268298296912 0.602030770029459 1 1
0.670688621294745 0.636624427534103 1 1
1.10023232054779 1.04551211817226 1 1
0.574699553092037 0.545130252713238 1 1
0.939674024874035 0.890661845562351 1 1
0.873321892013195 0.825951157341468 1 1
0.712117918942948 0.674388465421336 1 1
0.925729155960914 0.888729794222061 1 1
0.913114181393131 0.874981660089399 1 1
0.733392376312625 0.698648429029025 1 1
1.08808519186587 1.03644534297189 1 1
0.989885374182202 0.933412411724387 1 1
0.853904814896054 0.80804169711724 1 1
1.01539813881791 0.958505032200213 1 1
0.659194535453037 0.633734510111992 1 1
0.738842750207408 0.701556269219311 1 1
0.828585854456391 0.788748619644589 1 1
0.510170512784746 0.485383377919879 1 1
0.891290753578335 0.840340162268951 1 1
1.17193115600827 1.11435076199875 0 1
0.502225133576721 0.474513712431945 1 1
1.18466534926105 1.13132367687013 1 1
1.11809945613969 1.06711616989235 1 1
0.829269340687859 0.784177218377254 1 1
0.985137852448912 0.937355626028463 1 1
0.940127151075667 0.896461951254955 1 1
1.16737941563895 1.1131763962584 0 1
0.86738453686883 0.825091083198192 1 1
0.382988812739369 0.366439203858216 0 0
0.572555879328305 0.545013427237782 1 1
0.992328026110517 0.967592814609215 1 1
0.60206392955661 0.571620866583472 1 1
0.976424183417324 0.932700679850201 1 1
0.786176001760959 0.750671739194848 1 1
0.926725348454793 0.880116108097135 1 1
0.703178059432332 0.67031431073148 1 1
0.609429331566353 0.591358158638259 1 1
0.89987198050093 0.858933231325054 1 1
0.82050971350168 0.784580707772555 1 1
0.950710854081994 0.909021994879173 1 1
0.913589321645719 0.863903422024293 1 1
0.878721565392862 0.840425277319071 1 1
0.614333396861166 0.582192322882313 1 1
0.558018988286469 0.530355708299856 1 1
0.821870470949397 0.782053122516699 1 1
0.615618186647018 0.583305821810597 1 1
1.0501918836044 0.991638906379847 1 1
0.809750699214793 0.751174213239348 1 1
0.567889192643489 0.538107822288868 1 1
0.790928452524496 0.750510998550123 1 1
0.964584367118437 0.921405307819673 1 1
0.773913441754953 0.745394903801872 1 1
0.765031785874732 0.727340459194629 1 1
0.968093747641369 0.919612571060311 1 1
0.866992240998678 0.820201062908655 1 1
0.671722060375781 0.632488834222842 1 1
1.19187172317414 1.13171146766899 0 1
1.09979375785597 1.04238043723345 1 1
0.754603319384801 0.720275108618898 1 1
0.821741066031766 0.772818454385934 1 1
0.838298814669628 0.793093306027499 1 1
0.947981203448605 0.903323353867031 1 1
0.71839134313966 0.689363483495747 1 1
0.742071638616341 0.708588460136559 1 1
0.907408838794208 0.864649116641935 1 1
0.457214774411192 0.436811745201902 0 0
0.72837974873425 0.69246746592454 1 1
0.769023998779246 0.737055517407581 1 1
0.711711379709531 0.6748810054764 1 1
0.516718122602259 0.495128086672055 1 1
0.91608990265467 0.849998733793161 1 1
0.974905874051922 0.919852010645675 1 1
0.626074299693666 0.596298828050778 1 1
0.574636337193232 0.549951332156398 1 1
0.578370889632806 0.547904057252305 1 1
0.791640322908637 0.752830701561476 1 1
0.751374225418995 0.716913899716913 1 1
0.979587428496779 0.92947959083447 1 1
0.94873542393647 0.894339324615499 1 1
0.891958427821019 0.847022132599174 1 1
0.723489977921714 0.681158027743229 1 1
0.600835206353161 0.569903521855582 1 1
1.18226432864851 1.12124851169664 0 1
0.676511161344283 0.641475726461375 1 1
0.729856524953241 0.69493597255225 1 1
0.547590174452025 0.513960240028365 1 1
0.653744455571571 0.624667308533596 1 1
0.626316535673549 0.592497644246707 1 1
1.07035289297278 1.01482916481592 1 1
0.730705220590425 0.702377499358798 1 1
1.07601377482574 1.01921710978476 1 1
0.816105126629687 0.773859517341761 1 1
0.831252132285558 0.791353104306713 1 1
0.924574627614969 0.875256109587628 1 1
0.531486019100409 0.501492320147795 1 1
0.961162284730169 0.917735269668926 1 1
0.81185162974797 0.784750744857476 1 1
0.803784973652563 0.755137806436312 1 1
0.777369104336449 0.74421871703824 1 1
0.931131239383005 0.880061885916175 1 1
0.776913240402495 0.742212707390302 1 1
1.01967496553076 0.968893175489686 1 1
0.435783332791031 0.417266051641723 1 1
0.831407880988211 0.777182255374358 1 1
0.677265565577166 0.641002553497155 1 1
0.808280526758679 0.769659008691214 1 1
0.781373090602154 0.744788198230588 1 1
0.654498238001884 0.621415700547314 1 1
0.856441333705896 0.814146864961118 1 1
0.846831823944223 0.800874753825686 1 1
0.925143596000487 0.875797905572551 1 1
1.16746845741401 1.11261513781965 0 1
0.797852884190551 0.757729792814417 1 1
0.763854902128393 0.725462867956632 1 1
0.781159900483346 0.74058170723295 1 1
0.537499354677973 0.512159495641928 1 1
0.843223030785336 0.802800917475212 1 1
0.805116071296013 0.76721555844607 1 1
0.535811731492308 0.514606461733184 1 1
0.588536456447145 0.563856178879833 1 1
0.595640476196542 0.567337113121317 1 1
0.846981047495932 0.808149548672871 1 1
0.699650321572343 0.661894554149532 1 1
0.516514926167497 0.496783221527796 1 1
1.08424027496973 1.0367635418287 1 1
0.686713392159226 0.666861221267542 1 1
0.91061871761116 0.866714049784525 1 1
0.88426500806879 0.845419674112568 1 1
0.787724816965704 0.746121718239626 1 1
1.00606480569882 0.960807744182271 1 1
0.924518918666466 0.874798687685479 1 1
1.01180985196117 0.965160099774473 1 1
0.612297840016827 0.581575982602966 1 1
0.625387004934139 0.594837803125387 1 1
0.791322241120519 0.75584639572479 1 1
1.14231644644933 1.08076248658822 1 1
1.25484180818797 1.19179711141087 0 1
1.04438352943279 0.98690883971856 1 1
0.671153768470277 0.637973665744358 1 1
0.976141309726958 0.92948233066626 1 1
0.519059927995989 0.498385849104803 1 1
0.784154077109166 0.749989624912526 1 1
0.798452294559662 0.756169814477145 1 1
0.766248524643499 0.728053111777566 1 1
0.819522461315295 0.780196975750644 1 1
0.692781019166526 0.661313689463755 1 1
0.576827560045724 0.547673524914641 1 1
0.840842412960152 0.801884107672355 1 1
0.545624084984277 0.519889660257551 1 1
0.840926144246764 0.801026208507415 1 1
0.509002325100458 0.483967669518886 1 1
0.537222073445095 0.516747561756627 1 1
0.754753106576502 0.71843849837225 1 1
0.679141126001298 0.647887997986871 1 1
0.89583839359238 0.853766672455783 1 1
1.03766794051684 0.986190909380738 1 1
0.928709551594168 0.886098715831364 1 1
0.824980354863218 0.786459259089889 1 1
0.632658044214699 0.599892041832678 1 1
0.743092093156918 0.699403989567723 1 1
0.678602734218178 0.643369617488526 1 1
1.20972240729694 1.15294218387785 1 1
0.497655451319588 0.471670400838187 1 0
0.798665529977704 0.760815141114117 1 1
0.482680316534744 0.462424292093967 1 1
0.979284626900032 0.927895024184695 1 1
0.361165408912247 0.343668643328992 0 0
0.81886663898393 0.783255449294756 1 1
0.904546492253467 0.863978896445232 1 1
0.879552117362794 0.838355639948356 1 1
0.78106006167794 0.744891879012348 1 1
1.04475458625061 0.990277412012872 1 1
0.652306802952496 0.625958788228013 1 1
0.787561574182484 0.744912015475841 1 1
1.23697679710293 1.17806786275884 1 1
0.600380932464502 0.572294713481138 1 1
0.927021676834884 0.880243365666244 1 1
0.946793970255984 0.90237347376376 1 1
0.752310818377899 0.717946602745019 1 1
0.611250517129084 0.579425325531455 1 1
0.345200830115209 0.33593046778702 0 0
0.886816564529679 0.842893025392266 1 1
0.922555764260477 0.87670841727841 1 1
0.679130610646904 0.644258633430187 1 1
0.735086467101209 0.702070140968366 1 1
0.685171692261525 0.659610556369576 1 1
0.841846207911712 0.795235272041164 1 1
0.637610088785295 0.608133391061828 1 1
0.662667706649074 0.6324389582355 1 1
0.577382823202117 0.545283771988721 1 1
0.978358221468056 0.931114450389881 1 1
1.01135834524742 0.960831948244491 1 1
0.841536056698795 0.78840730406508 1 1
1.07771537984476 1.02211090563477 1 1
0.419604125702266 0.392517307947743 0 0
0.976148973684638 0.927464367408912 1 1
0.84907125776947 0.802173911866304 1 1
0.604786129507168 0.575054968824517 1 1
1.1296145327675 1.07607016168202 1 1
0.754382869740421 0.718862567715539 1 1
0.467596781947963 0.444508022571079 1 0
0.810649451782817 0.765497265531541 1 1
1.08570639029926 1.0342924183106 1 1
0.861594996833898 0.82182275134002 1 1
0.592553641340967 0.561452886241811 1 1
0.851681518849023 0.806963588150371 1 1
0.913799847526048 0.8861092537662 1 1
0.602545288311166 0.577938028057543 1 1
0.805618113675568 0.758076592946998 1 1
0.679461914591993 0.645749584732638 1 1
0.776723700923425 0.739602722503284 1 1
0.892357251575854 0.853024319429412 1 1
0.70756299975046 0.677519746138191 1 1
0.757176467876788 0.724101448926115 1 1
0.402870559930921 0.390244302992629 1 1
0.888749108339348 0.837663105536023 1 1
0.892102716866195 0.849309657567679 1 1
1.06247382171022 0.99108307040151 1 1
0.900614690416822 0.859416112872217 1 1
0.782696934421217 0.737613036048664 1 1
0.804184491492885 0.770536475583787 1 1
0.732159037485604 0.696305159905493 1 1
0.824186660585282 0.782024800485358 1 1
0.373273834500419 0.355446929054664 1 0
0.938634926554559 0.895601158728267 1 1
0.762556007371997 0.726154143077795 1 1
0.794543788643578 0.75001052855044 1 1
0.991972189656453 0.943211821602836 1 1
0.795055655936743 0.746001826757117 1 1
0.852503823319205 0.813930792354238 1 1
0.974938889418532 0.928088540226722 1 1
0.858731148052783 0.810994012380695 1 1
0.661886913743596 0.625816170911596 1 1
1.00302754428822 0.956773726973802 1 1
1.11688886251182 1.04973568564307 1 1
1.14463737551357 1.08495093673501 1 1
0.889168579287058 0.841915405176623 1 1
0.585846187694562 0.562484298642161 1 1
1.19720332811224 1.1376630126237 0 1
0.501642793362742 0.473201039040968 1 1
0.798894149709048 0.757535091293668 1 1
0.773229096756745 0.742335159585572 1 1
0.717230752398267 0.678957649489555 1 1
1.09492101597546 1.03111368951119 1 1
1.13986764182738 1.09644347043873 1 1
0.650262974096418 0.617097882647472 1 1
0.92839640326943 0.88434016886423 1 1
0.86587372047612 0.81863350246771 1 1
0.644947364802115 0.616997313530226 1 1
0.782239438721297 0.742988293485317 1 1
0.957388848582527 0.906982905435162 1 1
0.808545999819268 0.762851749041088 1 1
0.485669357088663 0.463657693746016 1 0
1.00462368440589 0.953736597676758 1 1
0.76564755984669 0.730789667460178 1 1
0.658749774715621 0.631622384636698 1 1
0.921679922338918 0.882701302428124 1 1
0.911528794164571 0.865958633248905 1 1
0.981433342576884 0.927175374322095 1 1
0.664676596791467 0.635814285260997 1 1
0.926252618886176 0.884983196300686 1 1
0.612462781535256 0.583220377673069 1 1
0.70293394926945 0.665939350252893 1 1
0.523021588400564 0.493433750793623 1 1
1.10436769690062 1.04833333484362 1 1
0.474382575884284 0.458128580509008 1 1
0.850487172057134 0.806349186517308 1 1
0.738952418556752 0.697446788615329 1 1
0.712710034244535 0.682863587995095 1 1
0.604277631316781 0.571597351965143 1 1
0.957856227457854 0.910202940340588 1 1
0.809000943892203 0.762202528215003 1 1
0.597026454838152 0.569836948653681 1 1
0.755429961876104 0.720380217451035 1 1
0.756711892396563 0.726379940027491 1 1
1.1430051554663 1.08863595034629 1 1
0.437728684518033 0.414659480613255 1 1
0.722754171847742 0.691849648235872 1 1
1.07027159964658 1.01668392053649 1 1
0.434123474632196 0.41223603487346 1 1
1.03982762182349 0.987758696152623 1 1
0.767427702887511 0.729105458091931 1 1
0.885886226535649 0.844339947681916 1 1
0.818016696976018 0.780506603690058 1 1
0.426455404704768 0.40965282204968 0 0
1.2045522038375 1.13929470953844 0 1
0.76904937354264 0.730340438257189 1 1
0.895079388246683 0.850802098370208 1 1
0.881316649700817 0.840960855261394 1 1
0.895607639979264 0.861534402167457 1 1
0.981805355799877 0.93164433437892 1 1
0.601058980571758 0.579904644494718 1 1
0.722584156381747 0.683418150893092 1 1
0.54547656621419 0.521339094049918 1 1
0.840718160594435 0.787268766816669 1 1
0.764752572173872 0.728920017077802 1 1
0.862500443988745 0.81197986427772 1 1
0.677025417871783 0.645527486305942 1 1
0.806308090529485 0.768485149394837 1 1
0.732061075837552 0.699493065144954 1 1
0.736448387649209 0.701006983689594 1 1
0.961442769743832 0.91319094850363 1 1
0.633352761499366 0.600318632058853 1 1
0.780837772895126 0.728436988718505 1 1
0.478139825572603 0.453691175100972 1 0
0.798652762229309 0.758323012614468 1 1
0.932360641685579 0.885007871716209 1 1
0.776791527447952 0.735978664707926 1 1
0.591544457855269 0.554354234380124 1 1
0.549442330333999 0.5329221205545 1 1
0.487911960255497 0.459254575816854 1 0
0.728060295532645 0.690827269476703 1 1
0.414552768667052 0.386553381172874 0 0
1.12739665508452 1.06588632794419 1 1
0.764933175763438 0.733826209116345 1 1
0.799192206030633 0.762373096509965 1 1
0.817042090201052 0.77864459166777 1 1
0.68600354516981 0.655224933501425 1 1
0.733243842055066 0.694145738302432 1 1
1.21334493098182 1.15029075576327 0 1
0.597071900498794 0.567587099589481 1 1
0.854982949736948 0.818946052819429 1 1
1.02015754534976 0.976491898097104 1 1
0.778869644165321 0.7452506833362 1 1
0.811163326177567 0.765170176207392 1 1
0.813559794512064 0.77278145871984 1 1
0.942514515246002 0.897612665259046 1 1
1.09753007094068 1.04345156549693 1 1
0.762611943092502 0.722217950372965 1 1
0.788887760904719 0.747019564561213 1 1
0.470850527230892 0.447101539976555 1 1
0.852098947327738 0.828942264003424 1 1
1.27460384077011 1.2069031827148 0 0
0.717407179056704 0.684591398916522 1 1
0.783490289500169 0.74200945828652 1 1
0.681803450817521 0.646728096017359 1 1
0.84905823570448 0.804528550012707 1 1
0.691571317169841 0.647273745420302 1 1
0.679959637756778 0.645383958133312 1 1
0.808937970153403 0.768823437443718 1 1
0.687211147691599 0.651898582605527 1 1
0.620404957106947 0.586704161160559 1 1
1.28626369579338 1.2242473561038 0 0
0.830383813507351 0.782260113789948 1 1
0.65584375255138 0.619766382808451 1 1
1.09098499056387 1.03542312671299 1 1
1.13828848608692 1.08836630141465 1 1
0.719965464711551 0.683056708163057 1 1
1.02219032869451 0.964415226444073 1 1
0.842388870291613 0.79580703478371 1 1
0.822548227692959 0.780865882310975 1 1
0.883350602502701 0.839540494259184 1 1
0.925770219487958 0.87702579087864 1 1
0.896485469780753 0.85304931460358 1 1
0.784501668400326 0.75068118649135 1 1
0.789227951675259 0.758293153232624 1 1
0.924152655553693 0.882358137336349 1 1
0.728071822160318 0.692855616328902 1 1
0.662593933637793 0.635740632322919 1 1
0.763608857957305 0.742488783512667 1 1
0.664295519103352 0.634398608724077 1 1
0.926378371984234 0.879388153742989 1 1
0.840790187889868 0.797565102653905 1 1
0.811174256878123 0.774306069651527 1 1
0.691738834195357 0.657256428507134 1 1
0.688227690851179 0.662632724182997 1 1
1.10300854528039 1.04863618523524 1 1
0.670196977353279 0.641360396141644 1 1
0.652418564784446 0.614759578360737 1 1
0.801682690034154 0.75879361495455 1 1
0.804987202624342 0.765388778798389 1 1
0.931273808404934 0.890829783833801 1 1
0.810730463295811 0.775830349326577 1 1
0.996312973994604 0.93996970913036 1 1
0.724620868274192 0.691255948738321 1 1
1.03712984986455 0.987751286429376 1 1
0.598382760720528 0.565721004463406 1 1
0.887564028309536 0.837830174921331 1 1
0.482720876304266 0.464152568117515 0 0
0.966145811711046 0.917614819148737 1 1
0.854677938132651 0.806418633019587 1 1
0.671506301265444 0.638345622052441 1 1
0.898190612740996 0.851849529995039 1 1
0.816728673390246 0.782043693123406 1 1
1.02584813039494 0.977146922902248 1 1
0.73609965710737 0.706809626665682 1 1
1.07487044523528 1.01865022020208 1 1
0.890460570217812 0.84609454383326 1 1
0.605603085322306 0.564140901051179 1 1
0.742516817603504 0.711726698259575 1 1
0.876600792125823 0.831912346799692 1 1
0.955807304697593 0.900976501037332 1 1
0.777452164921611 0.73781012938484 1 1
0.685836523192169 0.65001923449215 1 1
0.81685897290679 0.778704019169321 1 1
0.991743823626523 0.946331907636792 1 1
0.954939336626043 0.914508526295589 1 1
0.940029658165583 0.897429015828965 1 1
0.700140969724621 0.666254641971224 1 1
0.803416751590944 0.765457791006734 1 1
0.97145292790172 0.916847360282031 1 1
0.786015968146834 0.750400014522848 1 1
0.759356338746483 0.715287740956296 1 1
0.73232229592331 0.696184767488998 1 1
0.673515721753573 0.639934751157182 1 1
1.06852062160997 1.02267549092246 1 1
0.950392800408032 0.911541800213756 1 1
0.802230566206654 0.764227908533092 1 1
0.957364547385569 0.914049597374401 1 1
0.781140542615236 0.741778334401042 1 1
0.928244636369151 0.865997764232728 1 1
1.00830658396013 0.954476610608163 1 1
0.897734039592779 0.863081027485466 1 1
0.781526680143534 0.743723937461055 1 1
0.570120932698136 0.54462502468903 1 1
0.715558166083684 0.682508527477423 1 1
1.04706395857614 0.997770246677936 1 1
0.66283576190194 0.628236006088144 1 1
0.895589305214926 0.852113869738876 1 1
0.497197279338107 0.476495607956757 1 0
0.527039152120934 0.50179321130781 1 1
0.667422835258586 0.635365404080879 1 1
0.428762360152842 0.401955618805612 0 0
0.879338478391864 0.835715693193211 1 1
0.83434297726231 0.796302581387008 1 1
0.773306684162905 0.724475992829816 1 1
0.765012682329668 0.71617188312031 1 1
0.891607911692345 0.840682209522987 1 1
0.546419075268317 0.520786965629038 1 1
0.474914618022594 0.460558824983261 1 1
0.762526527081988 0.728552913062984 1 1
0.968159516810617 0.919281392928712 1 1
0.851152247474151 0.805363110032401 1 1
0.925390227966668 0.873348813290894 1 1
1.08696716802243 1.0405699715779 1 1
1.05897874916601 0.988912137278166 1 1
0.758285066257113 0.723690690374022 1 1
0.829210490124985 0.790946341409 1 1
0.850478273261871 0.809787974866526 1 1
0.928489084495622 0.87787960483017 1 1
0.653830722560013 0.626721282071526 1 1
0.959823724978019 0.908530473940133 1 1
0.615225224323802 0.595132774644415 1 1
0.678645853479691 0.648305766843576 1 1
0.802432108178577 0.75960581155809 1 1
0.727300745924852 0.695056947752767 1 1
0.874178877405436 0.837109351958742 1 1
0.738921224925899 0.698217988797028 1 1
0.877445193704846 0.831217582213388 1 1
0.615523071948736 0.595640905005112 1 1
1.04213762066981 0.986386940871753 1 1
1.03374755980063 0.982320236201514 1 1
0.677657357521215 0.648006810289133 1 1
1.19350246333625 1.14002233710963 1 1
0.682995355394175 0.64850256405134 1 1
0.941079586996061 0.909233490012197 1 1
0.868164193607218 0.819183915983552 1 1
0.827884247713471 0.800468929921826 1 1
0.5756643172454 0.551166940041305 1 1
0.349529169717854 0.330880151185407 0 0
0.689016921876888 0.656393866993533 1 1
0.825929572432555 0.788510298772552 1 1
0.875088141537446 0.833640174950418 1 1
0.824618233990935 0.783775743327592 1 1
0.769229189420602 0.736490501467428 1 1
0.6647823450913 0.640113062453461 1 1
0.776327755689724 0.735030475482812 1 1
0.953145557200917 0.896243613234884 1 1
0.818853858175913 0.780094186668424 1 1
0.779155136904999 0.744222384529778 1 1
0.592280125222236 0.56229561915725 1 1
1.23169266324532 1.16967212495397 1 1
1.03375607503682 0.981261208791866 1 1
0.767273211072819 0.729905839236173 1 1
0.518764101884276 0.495880544754059 1 1
0.637521878748909 0.600416540981595 1 1
0.8114688949809 0.776007363175271 1 1
0.78527140794072 0.752894456588805 1 1
0.692525789440961 0.658068276383436 1 1
0.875823616288262 0.828907362783563 1 1
0.807919789909041 0.768327127417956 1 1
0.541778732140138 0.511347243104606 1 1
0.543583508288716 0.513141991466355 1 1
0.709854538569004 0.67326888840641 1 1
0.698057529514419 0.659753580490304 1 1
0.728746952948926 0.695492639269998 1 1
0.943241424756907 0.898541817781429 1 1
0.836194688478431 0.800949687201738 1 1
0.866491285147298 0.822772860771508 1 1
0.630251244512187 0.600149563148185 1 1
0.701222194832016 0.668475513865635 1 1
0.665414656480698 0.638339064739553 1 1
0.695448285587136 0.664876774475935 1 1
0.467104226255705 0.438118588906522 1 0
1.05785554072928 1.00750045744888 1 1
0.632104868012442 0.601825020732909 1 1
0.645891996227229 0.611150494008762 1 1
0.851367512652821 0.814221037701989 1 1
0.64946343403085 0.616040825809862 1 1
0.781003226585695 0.741193998307686 1 1
0.982260743958474 0.932036701318973 1 1
0.929131944639322 0.880942579600645 1 1
0.767680060567719 0.729405923323675 1 1
0.79245629610272 0.758477890068323 1 1
0.868650768209869 0.809743474949591 1 1
0.864063552457261 0.817710454079678 1 1
0.747173995933761 0.716648095426564 1 1
0.688049925734416 0.661509955070406 1 1
0.341182145147865 0.322846502258999 0 0
0.682483056977737 0.652516561082153 1 1
0.639658012936391 0.608839317494235 1 1
1.0055786646669 0.958910120450446 1 1
1.202239581075 1.14172698030161 0 1
0.937095785526641 0.887029495753354 1 1
0.848345480435212 0.814075284127284 1 1
0.995382525310776 0.942279276034244 1 1
0.76024935596414 0.724488797146545 1 1
0.683319021015322 0.653865471873115 1 1
0.748824646140893 0.712514458003767 1 1
0.892817860788463 0.844639579742059 1 1
0.782189342372148 0.752079731705913 1 1
0.697919718611828 0.671528719345586 1 1
0.711624216463239 0.685932960129634 1 1
0.527759534946363 0.510867356084045 1 1
0.996384184732325 0.94840029135298 1 1
0.567315175764374 0.540470970728734 1 1
1.01101011569863 0.963592933751236 1 1
0.687693671750643 0.650493591549399 1 1
0.93984930646095 0.912489660408388 1 1
0.717712779170749 0.682096933112666 1 1
0.954652272786804 0.903349734285159 1 1
0.709138939267976 0.675128771516189 1 1
0.725896266041059 0.686845791859928 1 1
0.76257728466297 0.727828561329121 1 1
0.714971742192581 0.681628198727711 1 1
0.888349351458449 0.848789952328004 1 1
0.783955687963879 0.745640705728007 1 1
0.654919336127586 0.626314490903805 1 1
0.67557790231371 0.647914501209401 1 1
0.727021483311079 0.696064342570384 1 1
0.619162473671481 0.593327555766021 1 1
0.820043511223669 0.760651122649178 1 1
1.07817385713026 1.02977007254645 1 1
0.758396655476606 0.72474228871489 1 1
0.655366767719451 0.622825970676909 1 1
0.810552947198315 0.775510308473686 1 1
0.625389533772233 0.599664206673685 1 1
0.819859040650242 0.783396655241275 1 1
0.665284061762662 0.638881531710129 1 1
1.04157541903238 0.994672672471345 1 1
0.712484758616698 0.676950607665439 1 1
0.865793990502858 0.821270049416118 1 1
1.10705451517213 1.04078070180299 1 1
0.782519596722768 0.751089858335185 1 1
0.906652591639758 0.864221399277458 1 1
0.782816105408751 0.743199502396735 1 1
0.780314567010932 0.738724175891334 1 1
0.931885526279113 0.888785332808594 1 1
0.50371287676013 0.478149429176267 1 1
0.827313049912236 0.791388155786471 1 1
0.882480650756746 0.838471715186422 1 1
0.585572288720597 0.554700891446104 1 1
0.667444593895716 0.635410504894469 1 1
0.909567010920458 0.867090516435783 1 1
0.76684204897875 0.726882257876591 1 1
0.599558096901357 0.573067263671176 1 1
0.717908627045445 0.687740121293783 1 1
0.451209262053045 0.430019792740329 0 0
0.561375865381038 0.529698600091001 1 1
1.23157593248871 1.16945532246055 0 1
0.670336814909949 0.637023547127505 1 1
0.837960717974461 0.800848150985928 1 1
0.796778933259551 0.758854173970623 1 1
1.06217014136951 1.01239654025707 1 1
0.986749951621614 0.935551858698082 1 1
0.821363838965225 0.78373223404184 1 1
0.984970246261322 0.93783259996345 1 1
1.01842390240331 0.967237626232344 1 1
0.834999425914144 0.795613973613231 1 1
1.06168057568794 1.00974316095325 1 1
1.03822163315069 0.988893093340232 1 1
0.800058649569374 0.764500317590713 1 1
0.810285637440732 0.774068758757731 1 1
0.444876425076172 0.424541678140472 0 0
0.915117662175594 0.876614301649331 1 1
0.625852812717819 0.589147912197812 1 1
0.713409693371123 0.678521218548124 1 1
0.561528465541601 0.536507355188688 1 1
0.609248471296241 0.576955577386748 1 1
1.11256922015309 1.0510084610671 1 1
0.576530897346759 0.544440355911997 1 1
0.762881561570676 0.717299490681349 1 1
0.903134620179229 0.85305639452066 1 1
0.994561707904544 0.948616282729966 1 1
0.987181359435527 0.936932458446924 1 1
0.828900794879166 0.793490655070469 1 1
0.724121472813892 0.682758488711404 1 1
0.408270105047002 0.384060714232018 0 0
0.477072431094706 0.455403879153477 0 0
1.08076224090776 1.0248279703396 1 1
0.642038485519466 0.615934226759721 1 1
0.432852341152016 0.408174496644012 0 0
1.06697093988711 1.00466980103671 1 1
1.05027821603782 0.997628557261007 1 1
1.06924594199612 1.01391936085661 1 1
1.15077464923607 1.08053203024006 1 1
0.987176878846232 0.946651393857377 1 1
0.7800138147095 0.742011961917077 1 1
1.0242762574292 0.979015186568504 1 1
0.62211774862337 0.595260673913311 1 1
1.17378756582735 1.12268372223267 1 1
0.946556405265622 0.902261547223514 1 1
0.737518402680371 0.701467318847142 1 1
0.877899313202727 0.837652478899468 1 1
0.698293480810953 0.665771692362238 1 1
1.24679084933192 1.17516011877306 1 1
0.900569932498268 0.858739166627534 1 1
0.991635775256889 0.943622242031792 1 1
0.925740629126527 0.870016855687196 1 1
0.769674474106566 0.731432924506007 1 1
1.02517631296474 0.971807036461316 1 1
0.755408916185954 0.72388182160099 1 1
0.767626113636308 0.726956304613328 1 1
0.945366756465427 0.88992755756973 1 1
0.810347081707221 0.768099696023665 1 1
0.897891827746504 0.853110179039035 1 1
0.515274738773259 0.490683573003368 1 1
1.05283633285487 1.00268093725114 1 1
0.75022373455757 0.722226189990923 1 1
0.877956214615429 0.842408307689229 1 1
1.15186565489168 1.09987053066406 0 1
0.740845509521888 0.706099434059681 1 1
0.845793716019743 0.809546259447728 1 1
0.589974079925679 0.564310444086837 1 1
0.846186346961817 0.808555885359286 1 1
0.900113690764119 0.853944198429379 1 1
0.471156004539149 0.441654957485792 1 1
0.456281748208792 0.434478240923647 1 0
0.894095242576497 0.857511474661235 1 1
0.692717565154656 0.66252857410498 1 1
0.56104594705639 0.536389822664917 1 1
0.805438365512664 0.773942598080387 1 1
0.813000487810736 0.772514844160052 1 1
0.639402987110079 0.610389403103801 1 1
0.808049848133186 0.766690480850349 1 1
0.492375514857276 0.469853161039184 1 1
0.633369752721751 0.605371846930885 1 1
0.796541289208127 0.760161085057654 1 1
0.67049019683315 0.641746091951075 1 1
0.530428086915669 0.503682158748312 1 1
0.857366850568622 0.814966006147843 1 1
0.67708785103862 0.646927197937458 1 1
0.691548130763131 0.65971507743101 1 1
0.933306728135002 0.890155114652699 1 1
0.669728781024677 0.624787147598013 1 1
0.63293173039768 0.601104511293015 1 1
0.629854213325938 0.598762381313626 1 1
0.88859438588702 0.848570387229992 1 1
1.02943377422416 0.987735883372715 1 1
0.766798685259703 0.726400918193362 1 1
0.707732258125595 0.675540762125129 1 1
0.837749795505694 0.797876219071193 1 1
1.05621913548006 1.00468973321952 1 1
1.21964661857264 1.15261906174166 0 1
0.845896170066638 0.805333137322166 1 1
0.814947509314737 0.769510173134316 1 1
0.605188073770469 0.571574813397464 1 1
0.728245938095217 0.689447487499742 1 1
0.848750744478425 0.805658157737608 1 1
0.655537507039059 0.627091255122216 1 1
0.854197760448209 0.813063348151528 1 1
0.598589978836104 0.568234263316965 1 1
0.793584066776964 0.757238768199161 1 1
0.873955825053074 0.845341287270828 1 1
1.1228873185417 1.06885507045229 1 1
0.952488058186359 0.909263025872202 1 1
0.669373422532228 0.634460311128715 1 1
0.900764704972624 0.846159150130685 1 1
0.582730111775353 0.549743368538814 1 1
0.57309657403407 0.542221741806315 1 1
0.708511645390243 0.675593659160034 1 1
0.939404772299509 0.902640799406402 1 1
0.891769228184334 0.85324739050003 1 1
1.0453774488724 0.984591003071059 1 1
1.06040939472665 1.01457450407395 1 1
0.782966023251604 0.745326968373826 1 1
0.828631559766208 0.795775590565028 1 1
1.02464277449245 0.97422238050575 1 1
0.439664118906001 0.413728123292983 0 0
0.844356929180954 0.80549006128484 1 1
0.746312917879303 0.703538565522415 1 1
0.636918416430677 0.606285319522806 1 1
0.700563266357108 0.661915862573212 1 1
0.839887451502943 0.809390125581819 1 1
0.70478601346062 0.673007192692473 1 1
0.660142785917753 0.629071418580708 1 1
0.672206042327194 0.639376634114505 1 1
0.677077551860185 0.642218082761596 1 1
0.810141715056094 0.77738028304362 1 1
0.628573412696246 0.603203666666884 1 1
0.655607272469793 0.625252324401571 1 1
1.12694148061614 1.05395738617621 1 1
0.948109880181075 0.903952325826286 1 1
0.599420537993332 0.568862655070004 1 1
0.800680335589238 0.770955933920286 1 1
0.907297234145215 0.871508507849049 1 1
0.89034653190031 0.851592167620442 1 1
0.756235595351127 0.711042217712401 1 1
0.966249612162891 0.921197006211342 1 1
0.945929718441403 0.905724969226001 1 1
1.02058567949617 0.972551616101412 1 1
0.63783770826868 0.600771228888668 1 1
0.510645457537025 0.493230615880634 1 1
1.054100835786 1.00985933909085 1 1
0.635144284424972 0.598743930434361 1 1
0.883018492741065 0.836493303701078 1 1
1.10574364102459 1.04967807867985 1 1
0.648867809755952 0.613620876501201 1 1
1.07057511867487 1.01598065999869 1 1
0.711296486031721 0.673069694103697 1 1
1.17671942069172 1.11816181856327 1 1
0.920737370473223 0.88277460073113 1 1
0.595953598854552 0.571016060728879 1 1
0.777828181721367 0.738393562744057 1 1
0.553255201625616 0.522771117114703 1 1
0.766113976293368 0.728509850677888 1 1
0.712710651671743 0.674497357059708 1 1
0.843581045311374 0.798466306457233 1 1
0.541019265180528 0.515076937797519 1 1
0.893432845382538 0.849852377500445 1 1
0.953473478395909 0.904979543958508 1 1
0.722061668040964 0.69143383365711 1 1
0.943934131651363 0.894756758173894 1 1
0.621003178417064 0.585625442271922 1 1
0.459616002703874 0.436216554538268 1 0
1.00861481589424 0.957468683192425 1 1
0.788296195985495 0.745505939868909 1 1
0.815417768278638 0.77307927518644 1 1
0.886383291777886 0.840233924313659 1 1
0.977960820712017 0.928963776376014 1 1
0.754727672939811 0.718422430542715 1 1
0.476403096447291 0.489738010195954 1 1
0.839557017314231 0.798411732265124 1 1
0.757728494266235 0.725586657012492 1 1
0.733722533962817 0.697616911792984 1 1
0.839958440588117 0.795012702800317 1 1
0.778685541664211 0.740492385404607 1 1
0.771758912246059 0.737773361351044 1 1
0.473518669192854 0.449856098550158 0 0
0.764226842700757 0.72945810346511 1 1
0.733323687303553 0.702440891248829 1 1
0.729166831224133 0.698293351353189 1 1
0.767596709633351 0.732695310087964 1 1
0.911783435791301 0.874364295893565 1 1
0.700860529795091 0.684928402636454 1 1
0.662068841927802 0.624431966262349 1 1
0.81666762440173 0.77473552113064 1 1
0.933380061987932 0.912376491315816 1 1
0.718002029334826 0.684126869468385 1 1
0.654721277576791 0.615491024109567 1 1
0.957379200543793 0.913292550241613 1 1
0.89405107151243 0.854225343413805 1 1
0.62070089234446 0.593173671341158 1 1
0.965657109576026 0.909517599452634 1 1
0.829727557817458 0.78682026190384 1 1
0.939737842675168 0.901737532857816 1 1
1.03878459208837 0.98528439228567 1 1
0.894578735145697 0.841946512761253 1 1
1.05614322952637 0.988526075966065 1 1
0.941241072282208 0.879631839951272 1 1
0.669347720844543 0.642724653244611 1 1
0.499611010215221 0.480939632541228 1 1
0.931625539021163 0.888593109350439 1 1
0.965184065753936 0.912816875871016 1 1
0.630733171246714 0.601736550503174 1 1
1.08494277341245 1.02369894921508 1 1
1.07237156553007 1.01530508277098 1 1
0.592115076588685 0.561478239401592 1 1
0.637902648320515 0.598674426911393 1 1
0.627722620626227 0.599513561352011 1 1
0.458162723600584 0.435113914564953 0 0
0.730859374801675 0.701132713964308 1 1
0.488291630629337 0.470485725964473 1 0
0.675313672365278 0.64620842862216 1 1
0.647665990894552 0.619355840545103 1 1
0.713549574912402 0.680921946783705 1 1
0.846729207912867 0.806836986748365 1 1
0.406775938412017 0.390269238029707 0 0
0.767180921551454 0.729298860223298 1 1
1.10970622008797 1.05146762049643 1 1
1.04119250791052 0.99324693667715 1 1
0.905697144779877 0.862523798480558 1 1
0.821691189300296 0.781359584720686 1 1
1.02579930797572 0.974830636631146 1 1
0.649011459140645 0.614915686708525 1 1
1.07636295189874 1.02290000902463 1 1
0.594905172216583 0.563027137371705 1 1
0.728628926126333 0.695590858876842 1 1
0.695586355853339 0.664451908922918 1 1
0.923797337858619 0.87538783900265 1 1
0.736224141841372 0.701816701621721 1 1
1.01881152941579 0.958686939829005 1 1
0.720548847817396 0.694431867378183 1 1
0.784572544511984 0.745110583679561 1 1
0.806941079719006 0.762869357305545 1 1
0.555407159375614 0.516990001172433 1 1
0.870701432071959 0.812439964887218 1 1
0.982974342556334 0.939517829364103 1 1
0.550676435542411 0.525579969492234 1 1
0.617370589837095 0.585408304740273 1 1
0.80999766836149 0.778874304692614 1 1
0.916838917444138 0.876797242357916 1 1
0.869727025859591 0.830344954033658 1 1
0.536538783938753 0.518335448943994 1 1
0.843603569410229 0.800415168997187 1 1
0.488090462649422 0.46636058662454 1 1
0.750980324330783 0.717311596039382 1 1
0.630962642207795 0.600068804333444 1 1
0.567000420721817 0.542415461895667 1 1
0.553572600589978 0.526179384900171 1 1
0.788403490452801 0.740126199350044 1 1
1.27112705182516 1.20521127784378 1 1
0.758735905173552 0.731469021189345 1 1
0.776548722453501 0.741520931518194 1 1
0.856245313461187 0.811445904242468 1 1
0.984031358300695 0.93343490615648 1 1
0.849429777657242 0.800489281529247 1 1
0.674677078213677 0.637640168976617 1 1
0.620427163032077 0.584258549810606 1 1
0.956727293346444 0.913453900103353 1 1
0.476764664528836 0.457115640863079 0 0
0.743744024144786 0.704763957528228 1 1
0.731144616870114 0.695597330897949 1 1
0.743782888240668 0.70921884691639 1 1
1.01223669518957 0.969664093803277 1 1
0.647915777300119 0.6199739343152 1 1
0.716246507089798 0.681955579909842 1 1
0.782041385385039 0.74330078685544 1 1
0.55906580718122 0.531821470136328 1 1
0.641215385264538 0.609499627762377 1 1
0.433348763515398 0.416221580997958 0 0
0.799704896550399 0.761670478565556 1 1
0.799083060623016 0.760452069097092 1 1
0.77024505854559 0.726771717758035 1 1
0.70797994355354 0.675617660271124 1 1
1.04218737832009 0.984265787696705 1 1
0.792514358338243 0.761397136620936 1 1
0.731108823654589 0.690799531814241 1 1
0.780936167458278 0.739679719834837 1 1
0.934198437607667 0.89173147872826 1 1
0.973819281116892 0.917827086848715 1 1
0.984300491345746 0.933809523206109 1 1
0.992960384940301 0.946804938071743 1 1
0.676463629366902 0.64131341801987 1 1
0.810066963001324 0.767584535768352 1 1
1.04586357049527 0.991936112692577 1 1
0.727632733421854 0.675319077324664 1 1
0.831813604598377 0.79209969120941 1 1
0.993945834450408 0.949982567506385 1 1
0.665541930717492 0.633657513747889 1 1
0.71073856118536 0.679585340457103 1 1
0.522479518328075 0.48995476963495 1 1
0.563635763567659 0.536700264611178 1 1
0.785241679858553 0.746779523610535 1 1
0.726699424028902 0.694118744890083 1 1
0.833381668709066 0.789271007984111 1 1
0.718761981522141 0.683867096678038 1 1
0.481144968871486 0.463860212270854 1 1
0.776165782335305 0.735581173107139 1 1
0.886133304912468 0.842514224866981 1 1
0.737689875091373 0.705552070425608 1 1
0.742439205353387 0.706315346428563 1 1
0.831606592484424 0.794053835511901 1 1
0.659245962350818 0.642064442596882 1 1
0.556220494782028 0.528261120043269 1 1
0.771365909524688 0.738949829230114 1 1
0.629102826171175 0.595937464637611 1 1
0.770210401791701 0.734992510051019 1 1
0.756790841293787 0.713405954840255 1 1
0.600811070299985 0.569464970003898 1 1
0.843351330781395 0.800365709950606 1 1
0.872092585936994 0.834222719240964 1 1
0.620880836158331 0.591412698261395 1 1
0.744364971583506 0.714628830264865 1 1
0.43543843157889 0.417490322367258 0 0
1.14224951464925 1.0866411903392 1 1
0.758923949942321 0.722806551007789 1 1
0.970415761423692 0.92029791215157 1 1
0.940272242917982 0.883645884143945 1 1
0.589832065160628 0.572519157267216 1 1
0.867578675317577 0.830632354500362 1 1
0.765771997297025 0.720761964553249 1 1
0.690081935422549 0.657776941661845 1 1
0.8722653705865 0.834466787976239 1 1
0.857294145554146 0.808387574577987 1 1
1.06154101998402 1.00999453891222 1 1
0.7198346952344 0.689992201107329 1 1
0.970794788189136 0.926603844305571 1 1
0.598825001213563 0.570882379602788 1 1
0.9013710954271 0.857038871351277 1 1
0.903307122948829 0.860101191672137 1 1
0.420182537441332 0.402087206266038 0 0
0.687459676270576 0.643805882846732 1 1
0.962453226400317 0.91412650958937 1 1
0.981533813353833 0.927070418401399 1 1
0.976524597230477 0.930263786806309 1 1
0.864446562548171 0.822889240809085 1 1
0.543016710119646 0.538094474335014 1 1
0.954264194192375 0.90811094153825 1 1
0.454678447608839 0.435629444640468 0 0
0.856402446626927 0.817191281866274 1 1
0.771726150092266 0.731664666152617 1 1
0.622932147143275 0.594087103736919 1 1
0.523201758457458 0.495354258726488 1 1
1.09525616382299 1.07404981506861 1 1
1.11138032171886 1.04944304913201 1 1
0.794175531413237 0.766631193047395 1 1
0.647755219639351 0.612950687800278 1 1
0.938767736718281 0.893339786660069 1 1
0.877378786872707 0.843514140712896 1 1
0.796407230371826 0.758178144650544 1 1
1.04877830991837 0.995322632243781 1 1
0.818956218475699 0.785538786679507 1 1
0.638776195195654 0.61187531354677 1 1
0.650740959895439 0.623381673394015 1 1
1.03317094330896 0.980013585075799 1 1
0.911787668801323 0.8597069019837 1 1
0.628740554358065 0.598098040487238 1 1
0.989773360836002 0.940643492757771 1 1
0.80932756978153 0.76767246615623 1 1
1.1696691503576 1.0990764395738 1 1
0.603040516613826 0.575408501362568 1 1
0.849123810473243 0.811289287845296 1 1
0.743724250398578 0.702791647502304 1 1
0.607777725459783 0.580219724178482 1 1
0.478197436451619 0.453301206704748 1 0
0.614829101823339 0.587673458053023 1 1
0.902815634289334 0.855088713249298 1 1
0.789706509919821 0.74782678358559 1 1
0.611237690820868 0.580836622731867 1 1
1.08333169361478 1.03497975171113 1 1
0.624914753941957 0.590753360633488 1 1
0.551780568297669 0.528257491134903 1 1
0.533559362006994 0.505710888316352 1 1
0.610317650096502 0.583944592565965 1 1
0.731108297802764 0.695904286381415 1 1
0.590995944553075 0.56441607536748 1 1
0.82584037848693 0.784525957347592 1 1
1.00659521903333 0.963700546436033 1 1
1.16009294355652 1.10606990784122 1 1
1.03730772668745 0.987482242002582 1 1
0.567645041334754 0.54724071015735 1 1
0.532348415313519 0.511791601811611 1 1
0.888435023824852 0.845499003741766 1 1
0.786189402940042 0.747259218377275 1 1
0.900750551031062 0.855033592639869 1 1
0.864150715392454 0.811786612575391 1 1
0.734753443998227 0.705746619284246 1 1
0.895707183310689 0.857996179655475 1 1
0.956186771066124 0.911439027348019 1 1
0.611502864211244 0.581640258709607 1 1
1.1303179871021 1.07642004992108 1 1
0.348630736045181 0.330934958943798 0 0
0.531766924809095 0.505351811986315 1 1
0.844806115326701 0.805393078138085 1 1
0.889181320598102 0.842962524320838 1 1
0.703245738281734 0.66521307084754 1 1
0.804149425580943 0.76959370533317 1 1
1.03542705973949 0.989317288466898 1 1
0.717805393750113 0.681564086723052 1 1
0.970847063364058 0.925072320917073 1 1
0.759563816069786 0.719605113821029 1 1
1.12439743328516 1.07172606521936 1 1
0.827012731073245 0.792191410895225 1 1
0.639927008402593 0.606826159109911 1 1
0.646511242340497 0.61826150678269 1 1
0.786715472251865 0.746541107529269 1 1
0.812633956623631 0.775108110157256 1 1
0.789019737613054 0.753181450726187 1 1
0.636390334983782 0.604510364662042 1 1
0.806999375279453 0.762887436384606 1 1
0.857088982743636 0.829707031836107 1 1
0.985127709523842 0.93478817748106 1 1
0.544966039324136 0.51917770451288 1 1
0.885987008988956 0.841145576922947 1 1
0.824954517421854 0.78424077991847 1 1
1.09042049341519 1.04883065286663 1 1
0.722441751798084 0.68879633059869 1 1
0.776836512627989 0.743866035678475 1 1
0.944262823809755 0.904157479312557 1 1
0.602276078281258 0.574573591528133 1 1
0.704428036934723 0.670393992499361 1 1
1.07730380147549 1.02527122718692 1 1
1.23342853898366 1.1736419094165 1 1
0.726596716536971 0.676721971711687 1 1
0.965452071860639 0.919456090123076 1 1
0.843558274346404 0.809048381037691 1 1
1.09819019626668 1.04304936814954 1 1
0.557389124498695 0.528908786932207 1 1
0.758958128515687 0.726500785775541 1 1
0.694461212466327 0.661807385818292 1 1
0.66710074568192 0.637452476007238 1 1
0.879290873717441 0.84385163693724 1 1
0.846700126719283 0.807009190033152 1 1
0.944079069713315 0.898203287349753 1 1
1.26993072706816 1.1927829950868 1 1
0.819178492417806 0.77602229987695 1 1
0.925286353240625 0.883172923394415 1 1
0.733384791281698 0.699226588701399 1 1
1.05018573706833 1.0020802528418 1 1
0.834562962585739 0.796348739296988 1 1
0.981962033924557 0.930564125304059 1 1
0.562731854447276 0.535737333915573 1 1
0.910805817020745 0.867720238207982 1 1
0.889655811640437 0.844747021048925 1 1
0.510739124585134 0.484607660355139 1 1
0.683077597084913 0.655664931538038 1 1
0.646845120387679 0.618344313343501 1 1
0.803567115728682 0.770485330900406 1 1
0.636777076147074 0.607144165064861 1 1
0.601747943514709 0.56975595768693 1 1
0.776408140779977 0.740142787724128 1 1
0.588057389341691 0.565780389390033 1 1
0.748617103875304 0.715317090256425 1 1
0.888553478045621 0.841370976636276 1 1
0.84408025403227 0.802710624268108 1 1
1.01325627024157 0.967018522625766 1 1
1.10243837065527 1.04068448808278 1 1
0.911604573679672 0.862762778257986 1 1
0.90224399568199 0.853841213694192 1 1
0.904538477801575 0.864829895775978 1 1
0.795570670113072 0.757587472150554 1 1
0.857887025589688 0.815053242842158 1 1
0.881203331376557 0.83324795362737 1 1
1.15639170846476 1.09954529833934 1 1
0.682230298261271 0.654023257731674 1 1
0.773878886291696 0.739439251541125 1 1
0.736376204329122 0.696790271673645 1 1
0.833628225578285 0.794890376245161 1 1
0.809523339947765 0.77069837218259 1 1
1.04718774135469 0.989899372130466 1 1
0.624380905391984 0.608949194368151 1 1
0.966630984544974 0.912393664754357 1 1
0.826307858348018 0.789152942284365 1 1
0.999327256775911 0.944672334779341 1 1
0.989542233203535 0.937423390620897 1 1
0.759310831044357 0.722927634457677 1 1
0.669160997880088 0.637011488345786 1 1
0.634732472060119 0.605883523086846 1 1
0.828769133536968 0.787224896407788 1 1
0.660638071316858 0.617865456995929 1 1
0.759418423156279 0.726205343453809 1 1
0.787397938135791 0.749425797101729 1 1
0.692282428568104 0.660651676083357 1 1
0.988500434845985 0.945668599980354 1 1
1.11794253788388 1.06660206600371 1 1
0.858184015319697 0.809945153594344 1 1
1.09016189695537 1.0427333317362 1 1
0.602044138390902 0.571891139882198 1 1
0.762184977861863 0.727231257741632 1 1
0.668465867642173 0.637516442591245 1 1
0.588096730330445 0.552909976470632 1 1
0.921199644906562 0.86616961523743 1 1
1.06545220675376 1.01571118069545 1 1
0.935261884203174 0.904988657476775 1 1
0.884522942897812 0.845477994456668 1 1
0.986311140340883 0.943683436087149 1 1
0.721710740727932 0.69131361805393 1 1
0.599131621501007 0.57157906368315 1 1
0.688935496387843 0.658071326619263 1 1
0.751906941706793 0.717766183687479 1 1
0.918170497428479 0.867952921276453 1 1
0.603131888057853 0.578990909564843 1 1
0.648681252399793 0.608774280170298 1 1
1.10803706138274 1.05545075554645 1 1
1.40453487580718 1.33116811306583 0 0
0.723711074858343 0.680525420231013 1 1
0.808235648233161 0.767388987507995 1 1
0.659302712864954 0.621527177379014 1 1
1.06773562791364 1.01722342400871 1 1
0.753947104633271 0.713344818673251 1 1
0.713427688143167 0.681744328663155 1 1
0.860611757265628 0.822663312914402 1 1
1.22855347085909 1.15803045859518 1 1
0.698279138477789 0.66618214545203 1 1
0.766869018980268 0.727801895007724 1 1
0.639479723557386 0.610521029823127 1 1
0.892306215733046 0.853188541409437 1 1
1.01369882826873 0.96596118688665 1 1
1.11412711818204 1.04398302751171 1 1
0.904609502586631 0.846952482969249 1 1
0.670386316759049 0.630346714483639 1 1
1.17837925439586 1.11666443569999 0 1
1.04279516618335 0.993970653804427 1 1
0.670112684207486 0.642320049690269 1 1
0.72223151262902 0.685447584364086 1 1
0.670523137998974 0.644168379177776 1 1
0.71238825176812 0.682927244258774 1 1
0.785481168820348 0.751762743239199 1 1
0.559555618857696 0.531667266693488 1 1
0.997666621146278 0.956774279815739 1 1
0.657271157470185 0.632062715820123 1 1
0.582293881348338 0.550888395739335 1 1
0.851447693477329 0.805034821053232 1 1
0.455375548562269 0.431372225416138 1 1
1.09354568792622 1.03829588411059 1 1
0.907447543264139 0.861094122738651 1 1
0.781951055628631 0.745950003476675 1 1
0.911607492241578 0.889347179024921 1 1
0.537213962555267 0.511453421327254 1 1
0.758290307366172 0.72362023794668 1 1
0.970470375461648 0.919574901737861 1 1
0.91666700167571 0.859437294485155 1 1
0.675617402033022 0.639164286337364 1 1
1.06919798748838 1.02655892301031 1 1
0.855742753625981 0.806124151646828 1 1
1.00087192894157 0.949601896122392 1 1
0.6167140741721 0.586641670594758 1 1
0.52715447282931 0.502741781697751 1 1
0.888832492876355 0.841846548481032 1 1
0.355543136860454 0.336723188559624 0 0
0.479804581852634 0.456316152781297 1 0
0.969318704384671 0.919582115364687 1 1
0.591211929512141 0.559392620405173 1 1
0.761147905999911 0.725901253211825 1 1
0.827217853976845 0.789608101329477 1 1
0.552728193636996 0.519463538529133 1 1
1.0347681898887 0.994590954082967 1 1
0.732614225002342 0.692659048358807 1 1
0.856237897125171 0.81482129842801 1 1
1.02718796468726 0.97532148434094 1 1
0.64358112162139 0.610606652219764 1 1
0.93822641518929 0.900058811441239 1 1
1.05162493248929 0.99840857011801 1 1
0.611800011177413 0.588525218995665 1 1
0.828620145103766 0.789812840994967 1 1
1.36410216945864 1.30214067471664 0 0
0.75337268619158 0.713980339382547 1 1
0.921470373356776 0.878558259890561 1 1
0.66607519272793 0.634274168870729 1 1
0.726481552077246 0.691071135291132 1 1
0.459383179884181 0.437314476115765 1 1
0.481452057507367 0.454770357725472 1 1
0.579875163709348 0.556971052348007 1 1
0.997219381202887 0.945185995775587 1 1
0.580915519429923 0.559254799299463 1 1
0.830382427528181 0.797227181468899 1 1
1.00072129831328 0.943111539632166 1 1
0.927149981287947 0.887447289419968 1 1
0.583453090006368 0.554140154424982 1 1
0.6655558491024 0.634300464701504 1 1
0.731863467610093 0.688818647894869 1 1
0.606092458554676 0.578365108197078 1 1
0.803631505833632 0.771440872683885 1 1
1.08994909555748 1.03638764876095 1 1
0.996453471725337 0.947563467187723 1 1
0.594159216054457 0.565691738992751 1 1
0.61022476914764 0.575808817220652 1 1
0.636874909474015 0.604211283241645 1 1
0.517918131297893 0.494869013986683 1 1
0.698667263013108 0.666765332626115 1 1
0.916568188694193 0.87283023993978 1 1
0.73891247525367 0.691904869865744 1 1
0.842989170013212 0.808287097741116 1 1
0.891604286842294 0.844268031530683 1 1
0.976579800387912 0.925228764591784 1 1
0.750177890219413 0.716378549862052 1 1
0.841844431135765 0.800865698225353 1 1
0.71958650231538 0.681151920054176 1 1
0.811552734355427 0.775478222187921 1 1
0.962088840407761 0.90910159982728 1 1
0.430616185328757 0.413393249950976 1 0
0.897686999449223 0.857293534799822 1 1
0.844933747519614 0.805886744779975 1 1
0.789246018469676 0.747381478913288 1 1
1.01230553798719 0.956558260009145 1 1
0.678929616604333 0.642485515616341 1 1
0.561590578960943 0.537254521084178 1 1
0.337082581040853 0.322953717474088 0 0
0.65139858278116 0.617728441632191 1 1
0.825989618085546 0.782604895753089 1 1
0.43518102673826 0.422333402100389 0 0
0.782413733137173 0.736949936754973 1 1
0.643477245918798 0.612815317107874 1 1
0.880629080969006 0.843633152027282 1 1
0.923162644344887 0.871443588073091 1 1
1.07746639366379 1.05770292778538 1 1
0.479807074182917 0.457267983802061 1 0
0.756725538441361 0.721232938451363 1 1
0.995945587103462 0.950897020066324 1 1
0.747077393320993 0.703491950064332 1 1
0.831163169749258 0.783600901709551 1 1
0.687346360264386 0.656909891705674 1 1
0.686293511051235 0.641196218517123 1 1
0.794519892739338 0.756678036004443 1 1
0.806119290230819 0.753684058806382 1 1
1.05606568165436 0.992285120722838 1 1
0.831801626014976 0.7867929458904 1 1
1.02624619670705 0.972315433567507 1 1
0.964724125315067 0.922801576630072 1 1
0.672112155321872 0.638347443629406 1 1
0.724544378548154 0.691499156587354 1 1
0.673799781178339 0.64056399678147 1 1
0.913039907380832 0.869927250253231 1 1
0.523923492750021 0.501847057966965 1 1
0.864619031178001 0.824244838322534 1 1
0.877624752808665 0.83708387670079 1 1
0.809141063929991 0.771641875652253 1 1
0.734888536485766 0.705898361029578 1 1
0.756230614559257 0.719222680534526 1 1
0.856930751961002 0.817976095012167 1 1
0.642912776520865 0.611357912292275 1 1
0.737052794385949 0.699389827295184 1 1
0.801720305719377 0.761928135195995 1 1
0.887790362172536 0.841111099212158 1 1
1.19543433698766 1.13716990011335 1 1
0.998061124816266 0.948283671327737 1 1
1.03704287416289 0.985773739577524 1 1
0.785450667014009 0.746016341203161 1 1
0.625222472211026 0.592926700194533 1 1
0.854281717985913 0.804142024374639 1 1
0.686564089702589 0.656791441406451 1 1
0.724369771441779 0.692657787207626 1 1
0.781420000751816 0.735381460723078 1 1
1.00444978358351 0.959843269403223 1 1
0.775853527084486 0.736171635167427 1 1
0.747547448499249 0.713137236268898 1 1
0.690428847744006 0.65412926766094 1 1
1.06415518782646 1.00696953287802 1 1
0.77245512915632 0.734769798960767 1 1
0.82468418770316 0.783811268711959 1 1
0.309368262411565 0.296361621914054 0 0
0.788119988356536 0.750938602910379 1 1
0.70453504231331 0.668951780896161 1 1
0.813266101713698 0.773598779140699 1 1
0.894669830694039 0.844427460601727 1 1
1.28912477632941 1.22495512291125 0 0
0.844343464021249 0.801012203453414 1 1
0.624305250072896 0.592613562541567 1 1
1.01848028158591 0.978471218280893 1 1
0.519757959112897 0.488346443371731 1 1
0.679013241264306 0.649372403230464 1 1
0.536447340175256 0.511841174868506 1 1
1.07385782728973 1.02407863214666 1 1
0.517591213308644 0.491076861527108 1 1
0.857109993141397 0.813784906584368 1 1
0.550879933957317 0.528469853094668 1 1
0.883612892926326 0.842538349090796 1 1
0.961650150929144 0.908289095785022 1 1
0.797736106512256 0.760286407698188 1 1
0.41106336922359 0.388444900516921 0 0
0.566414168808119 0.535628025389411 1 1
0.746178837397505 0.720403503351625 1 1
0.846035260125584 0.808301857025202 1 1
0.605972756645441 0.575732105331719 1 1
0.823858329293334 0.78235627566743 1 1
0.968521883567006 0.9214394658697 1 1
0.588052663459734 0.548868643008233 1 1
0.597527224145566 0.570667355640474 1 1
0.916351046128195 0.876925781804171 1 1
0.583395224417235 0.548569656612053 1 1
0.774414593040504 0.738348419905819 1 1
0.846703381814354 0.797240510737923 1 1
0.712813701866029 0.678936201149021 1 1
0.505035313133633 0.483304015507353 1 1
0.80601514037577 0.760803243712944 1 1
0.933095680405079 0.885362980308077 1 1
0.496703783717314 0.466826087632701 1 1
1.10681577578021 1.05974893026454 1 1
1.02027537250919 0.964021733817414 1 1
1.04414843756325 0.992738114939317 1 1
0.967372433993496 0.905970539277424 1 1
1.1106973646129 1.04829672490358 1 1
0.951636245490856 0.905613269303333 1 1
0.721474562857344 0.680622688239166 1 1
1.1701827386992 1.11900322460668 0 1
0.938396399381504 0.895868305181107 1 1
0.574413520626239 0.551797644362438 1 1
0.561485358543823 0.533915839383272 1 1
0.645051109081339 0.620260845883838 1 1
1.00005991232037 0.95374346957413 1 1
0.629445459963621 0.59487568228033 1 1
0.93049921082331 0.88198562493247 1 1
0.699156966907544 0.675543029514998 1 1
1.05733690598164 0.994512738611686 1 1
0.947473314542139 0.915385957994751 1 1
0.708515873299688 0.669984586338652 1 1
0.927580092129004 0.885458484201173 1 1
0.675901918742405 0.648488022363224 1 1
0.572306137054837 0.538243870960648 1 1
0.744968895701959 0.703809124508484 1 1
0.67697747238659 0.649027640246458 1 1
0.667413082136447 0.644264716640067 1 1
1.11684386417462 1.06584410405121 1 1
0.833853513604062 0.800012736043369 1 1
0.907989829751038 0.867952585390995 1 1
0.863394612843475 0.827121053859602 1 1
0.75386542387519 0.720461901837863 1 1
0.693358869196851 0.658504401749194 1 1
0.619970543636806 0.595717590128111 1 1
0.611282352526735 0.585446652620171 1 1
0.823566235682349 0.781842679533362 1 1
0.835256363572814 0.794569331538778 1 1
0.731495745445046 0.695429431604914 1 1
1.04807107822124 1.00156467880173 1 1
0.565402936096488 0.534247759340312 1 1
0.929364973363166 0.886171800309607 1 1
0.612498168199071 0.588005724137091 1 1
0.769694477295905 0.731501903372491 1 1
0.715046692075561 0.688786509847428 1 1
0.828097272062526 0.780954610707888 1 1
0.498023213266 0.4691760152072 1 1
0.785789942164305 0.754119487899983 1 1
1.09785800798508 1.04094024263139 1 1
0.833277687007215 0.787856979275487 1 1
0.634534091880045 0.601374026022409 1 1
0.788770514872658 0.742990997503157 1 1
0.675095661143055 0.637747346085658 1 1
0.618106907156861 0.601352950904477 1 1
1.0474602843594 1.00158841557388 1 1
0.710258347278276 0.669729708911701 1 1
0.715419799148384 0.680771848011401 1 1
0.759890128374417 0.726833498060585 1 1
1.02406569119169 0.957373763872837 1 1
0.86977749765232 0.827947248514669 1 1
1.07769096443653 1.02665574777169 1 1
0.842803706150089 0.796576945311886 1 1
0.855542943890657 0.817408271189504 1 1
0.75095271105982 0.716095185182318 1 1
0.856982337445715 0.812584880545958 1 1
0.909998764859399 0.863078659813548 1 1
0.961812266552418 0.918745993182429 1 1
0.69193764899697 0.658758466498024 1 1
1.00044245496183 0.948343316090529 1 1
0.839435739997533 0.800101345052937 1 1
0.880440222022667 0.836736560586052 1 1
0.893793378562809 0.853701804613065 1 1
0.869730020080619 0.824286006718359 1 1
0.711719124353652 0.674276107188586 1 1
0.917045949413044 0.875428563635291 1 1
0.740256893890594 0.711754160160056 1 1
0.785047492595523 0.74926386621006 1 1
0.761831595038026 0.725235124218562 1 1
0.707580903661281 0.679673903972348 1 1
0.986647726472012 0.934713313100552 1 1
0.989068636757598 0.947117756607251 1 1
0.804735480205495 0.760658469146282 1 1
0.685788721112672 0.655835855219338 1 1
1.08182299029081 1.01892064030571 1 1
0.816280524973825 0.778662417095697 1 1
0.870092598681392 0.830287706685114 1 1
0.660681287023929 0.637360351675206 1 1
0.653301596910684 0.632742333163712 1 1
0.805412143087244 0.764858362121281 1 1
0.68150840217296 0.645065025300515 1 1
1.00024163708624 0.945962585256984 1 1
0.844097881544449 0.799318367876454 1 1
1.02392631336795 0.970064888788909 1 1
1.01642032490943 0.966470389098945 1 1
0.986228397030141 0.936563288688646 1 1
0.922033977322535 0.876209716336443 1 1
1.07699003886493 1.01958855912354 1 1
0.776012189514975 0.72753753407057 1 1
0.609377253387459 0.573956237173545 1 1
0.573455302034954 0.53271494159173 1 1
0.908577129377862 0.863167753714891 1 1
0.960106809941585 0.906677425843369 1 1
0.754468582766553 0.722432196653171 1 1
0.894518207005131 0.85358833141555 1 1
0.574253765219495 0.54745646811066 1 1
0.902276124997026 0.850660015539138 1 1
0.839498686236817 0.798405129798481 1 1
0.713250510206213 0.681529559671459 1 1
0.982477106639997 0.934423764936148 1 1
0.624847231021856 0.593843726927435 1 1
1.0307113250377 0.97575827785574 1 1
0.645031783264401 0.612540532189236 1 1
0.695548201270006 0.663565795502717 1 1
0.923897633945888 0.869296877689435 1 1
1.06254195687557 1.01534641505805 1 1
0.634423075154267 0.605279825987357 1 1
0.871780980049214 0.832328536705603 1 1
0.881127751675304 0.839516930411688 1 1
0.770044006575609 0.738953656043059 1 1
0.848858366285458 0.807264652828006 1 1
0.774747901572862 0.739243485731377 1 1
0.535866187904918 0.505031150309435 1 1
1.04060199519851 0.988711901628141 1 1
0.526775309509954 0.501363354579043 1 1
0.77424462611161 0.73151673871376 1 1
0.836424890581738 0.78600756586797 1 1
0.673446015783114 0.63261187150094 1 1
0.524915730346253 0.499424692201068 1 1
0.897615230683687 0.857082364397014 1 1
0.870901277681953 0.844196000245768 1 1
0.420621019814203 0.399393215153778 1 0
0.737721506146004 0.692371287699948 1 1
0.687637847482834 0.658524149905029 1 1
0.845434545739009 0.800892224976073 1 1
1.27743929884984 1.20226219878874 0 0
0.960303304848895 0.912643406313312 1 1
0.661467602682866 0.624704860691565 1 1
0.822788827999121 0.778550385164632 1 1
0.540958576633827 0.508757557815282 1 1
0.916835798994136 0.866102878314626 1 1
0.69774502825237 0.665581847643215 1 1
0.786686279122886 0.748235113674098 1 1
0.931521415602134 0.889018446846958 1 1
0.507619724869797 0.492807401331055 1 1
0.587231305886793 0.564875269624886 1 1
0.668891584936837 0.638146364376043 1 1
1.02434191936429 0.971964635223657 1 1
0.584898138222698 0.553686068826149 1 1
0.800744420400774 0.765383367709885 1 1
0.492073588196228 0.468793037127524 1 1
0.619930392076487 0.590949411817919 1 1
0.884281843972558 0.839458405594559 1 1
0.774663211781817 0.733934184324614 1 1
0.706145044136831 0.674644104383837 1 1
0.875551963808241 0.838358715809426 1 1
0.954848361684292 0.906387703268325 1 1
0.841919493489347 0.802485445040039 1 1
0.929318913851745 0.88800561433388 1 1
0.58313144955027 0.554691135179843 1 1
0.832988494220127 0.79604921388774 1 1
0.596590401832451 0.565341690199943 1 1
0.818774442073689 0.780769532152264 1 1
0.88645836651014 0.846114036441209 1 1
0.89626456227177 0.84728752309671 1 1
0.663551418953245 0.63054477092846 1 1
0.62840793438014 0.599458963594449 1 1
0.816066282782064 0.778792381729295 1 1
0.869744342964518 0.825861534783583 1 1
0.34692004591654 0.327338640989479 0 0
0.862004853635136 0.817402363810634 1 1
0.618286329199594 0.586495189202993 1 1
0.957143746346936 0.902984527616761 1 1
0.683565321499907 0.650838612045138 1 1
0.855745472878968 0.82430527700264 1 1
0.749337068787392 0.721503920300377 1 1
1.0287012098478 0.973040640993624 1 1
0.873864421452068 0.834209282737515 1 1
0.840927867831386 0.802853891852281 1 1
0.822970370604212 0.785047645391746 1 1
0.946905688591381 0.900073287906164 1 1
0.629473337764766 0.593947972558672 1 1
1.05343173872581 1.0072776527095 1 1
0.535069163465875 0.504094613139705 1 1
0.482875076705542 0.459905883537219 1 1
1.01896155392359 0.970967438830692 1 1
0.674445206032071 0.637505931117793 1 1
0.655306529819179 0.618720141915705 1 1
0.570479694366841 0.542309930933623 1 1
1.16071461570669 1.10862602692243 0 1
1.04297464494079 0.992738041980232 1 1
0.866207638220775 0.822670871937802 1 1
0.478490326724371 0.455849518523291 1 1
0.686362435452295 0.655511432402476 1 1
0.686062938960084 0.653702718624095 1 1
0.847184073706487 0.803807336425023 1 1
0.895367590386204 0.854992634355698 1 1
0.992949869084751 0.942372547902764 1 1
0.78626573471443 0.748949407902998 1 1
0.491524047155744 0.466699861571204 1 1
0.739919505334508 0.710260592101498 1 1
0.520677981822936 0.497144051848649 1 1
1.10817696759189 1.04953848039524 1 1
0.853185398661321 0.809927894627016 1 1
0.991260970944616 0.945147024268756 1 1
0.97216034188081 0.929267363595026 1 1
0.896423698370828 0.858444252834497 1 1
0.869235766686518 0.828792440557358 1 1
0.528209664400422 0.504069482911183 1 1
0.645451555526916 0.612933774463452 1 1
0.71176077310516 0.679487856623123 1 1
0.656517292459765 0.626993564186317 1 1
0.638126112621704 0.614566427382427 1 1
0.611185743137435 0.577724921342047 1 1
0.650639479658937 0.622113883680665 1 1
0.830666129455112 0.79124161144689 1 1
0.55621710935384 0.53081077776333 1 1
0.704588572621488 0.667465705442593 1 1
0.987765748720252 0.936609405472427 1 1
0.734485865468235 0.691021112084323 1 1
0.661845524105001 0.630080944312251 1 1
0.839117824367984 0.798492928622742 1 1
0.754594490692109 0.710931200120299 1 1
0.771870072318142 0.734324521550926 1 1
0.897787827719201 0.86083446419238 1 1
0.814956971752143 0.778411711703333 1 1
0.823227267055268 0.783611081542815 1 1
0.638460300436119 0.608001963536991 1 1
1.23077300258166 1.16401612057663 0 0
1.00064290303713 0.945133781228095 1 1
0.641086411466349 0.600309365085539 1 1
0.899089864132387 0.843271504093255 1 1
0.879892922425527 0.836262939100968 1 1
0.802187621034956 0.765723551468453 1 1
0.607684571039249 0.57973648985699 1 1
0.994382195519335 0.952807505198001 1 1
0.747489718843722 0.709637979404912 1 1
0.798223960848853 0.747114464873116 1 1
0.88951029001128 0.846851594842737 1 1
0.692686635737278 0.655971056206206 1 1
0.895487135947423 0.851601725603291 1 1
0.651936414313435 0.624238996656006 1 1
0.628145793470558 0.600097310581974 1 1
0.935604977389664 0.890922495868523 1 1
0.782113768577083 0.748890552534362 1 1
0.530233329135568 0.505377209812312 1 1
1.03230589460294 0.988140981733471 1 1
0.49102425572368 0.458469695042122 1 1
0.532190730139439 0.499327007162109 1 1
0.967000428408721 0.912427010879033 1 1
0.711067755217557 0.684952070708019 1 1
1.08583760285902 1.03018575383751 1 1
0.706596325579059 0.665968546024383 1 1
0.863356785126945 0.822748973775098 1 1
1.12460262908274 1.07467488317098 1 1
0.990555005076478 0.945368809844451 1 1
0.888595249388317 0.840981630495427 1 1
0.878097065295712 0.842155388660477 1 1
0.565230902393336 0.535395311320443 1 1
0.725016693472961 0.690073886506799 1 1
0.915986642262825 0.870354469954557 1 1
0.950174549731729 0.896168484779794 1 1
0.965670499538764 0.922805753025435 1 1
1.18089251515864 1.11793684026664 1 1
0.436684863572281 0.415232634093328 1 0
0.638997352113809 0.609196600000954 1 1
0.789257107772861 0.748539223281285 1 1
0.717466167854051 0.683616028977042 1 1
0.606071426941496 0.575617304373298 1 1
0.829869542518948 0.788023350450985 1 1
0.497754597951592 0.475810877624863 1 1
1.0856412116271 1.0283920833239 1 1
1.15602747102259 1.10059354690824 1 1
0.914050143195988 0.867941331419428 1 1
0.803970602874038 0.766675408630807 1 1
0.726444711627615 0.694370138265076 1 1
1.02762491179042 0.963426927955322 1 1
1.04480546666053 0.990638487213943 1 1
1.05641452509609 1.00414203368383 1 1
0.956317607284298 0.903510372923591 1 1
0.47108559390794 0.444586314595551 1 0
0.806438496403325 0.769514412627169 1 1
0.591396101513659 0.555610793607129 1 1
0.774871166132876 0.738140665544144 1 1
0.701717473079589 0.669181092852963 1 1
0.640150902921938 0.597356682491766 1 1
0.847225941089841 0.808263804977238 1 1
0.878562639935726 0.839034347076861 1 1
0.914225395087721 0.871660685850035 1 1
0.58967120545124 0.552125924555833 1 1
0.635879621178458 0.604331026884843 1 1
0.901264130719421 0.849239755807731 1 1
0.682058797222593 0.64974824600208 1 1
0.760764434836699 0.724328603291334 1 1
0.757634294058836 0.722223949234499 1 1
0.751206279620542 0.713993977083266 1 1
0.791700758209696 0.759729854782698 1 1
0.783161446325872 0.746257347216995 1 1
0.744217850542905 0.711405088267939 1 1
0.537786315762577 0.51251953551316 1 1
0.933186166666086 0.891707426042517 1 1
0.601749159802474 0.570407073724835 1 1
0.735815312727855 0.69994264058452 1 1
0.824553007753556 0.7920303251616 1 1
0.368664013002275 0.345893156799979 0 0
0.754830543032371 0.717930864082228 1 1
0.661988329723794 0.626132834097831 1 1
0.768338946616439 0.736760256457183 1 1
0.979286505836149 0.93137483410292 1 1
0.734243437362075 0.700809770760508 1 1
0.867875302028986 0.827650140063257 1 1
0.539715829378113 0.508723928395775 1 1
0.669074361363096 0.625585537640065 1 1
1.08800788880609 1.04155699793077 1 1
0.427030097122616 0.400575697060133 0 0
0.963231154548917 0.91189373077247 1 1
0.709964689715897 0.677488672090677 1 1
0.471001486146332 0.447432528471803 1 0
1.01744814462277 0.970383291017901 1 1
0.75486655774947 0.720317126232693 1 1
0.819040489372935 0.78185914828477 1 1
0.659006505164631 0.611399859620834 1 1
1.01197260368798 0.964581034487123 1 1
0.767718643274436 0.7245516526549 1 1
0.73136847219787 0.689183836289725 1 1
0.610396901117166 0.579782590267148 1 1
0.842368032469853 0.805082662526312 1 1
0.891921473586901 0.848258355768943 1 1
0.641098575002938 0.607795265573062 1 1
0.592857244173924 0.569151723074047 1 1
0.869145491157152 0.830870615732035 1 1
0.695363537014459 0.66193708934645 1 1
1.03275028362532 0.977642113361656 1 1
0.703318662405972 0.672173942108312 1 1
0.456074118386157 0.427254888758199 1 1
0.841767708162995 0.797666341203238 1 1
0.965226302582968 0.914785080817336 1 1
0.90338762973144 0.860548503472035 1 1
1.33637805803644 1.25130186163413 1 1
1.03922569634077 0.989192855187235 1 1
0.557904114646096 0.536029307051372 1 1
0.808858395639896 0.771745017657349 1 1
0.729535409771891 0.696147603570737 1 1
0.718996923494125 0.682268427257935 1 1
0.700273237402204 0.665073672510912 1 1
0.691970893007591 0.664726674758813 1 1
0.983664705527867 0.923929626383452 1 1
1.06452557661238 1.00334115907789 1 1
0.785047120421526 0.743899416717864 1 1
0.676338495286211 0.641034878198984 1 1
0.650015670339281 0.617237074472846 1 1
0.737769945195514 0.705305513113236 1 1
0.954669210313104 0.911048241048512 1 1
0.802691480992213 0.765229355536007 1 1
0.911807507843398 0.864494420966358 1 1
0.573068727278388 0.547245415555053 1 1
0.693401507491848 0.657399221797561 1 1
0.798427123342635 0.760672428173837 1 1
0.818280925103705 0.791695545812607 1 1
0.876985809491676 0.840739595255159 1 1
1.03407245727587 0.971040687792592 1 1
0.985377156346041 0.944700308421415 1 1
0.879784515842347 0.832403489043321 1 1
0.894700089743241 0.859380852770086 1 1
0.600703253952092 0.569886678051935 1 1
0.701271233807775 0.671446532385055 1 1
0.727518211898564 0.697713239252663 1 1
0.733479597882219 0.698152948645105 1 1
0.785810903776953 0.752357409502968 1 1
0.763567091420536 0.729980520800407 1 1
0.727942606945355 0.695040766745477 1 1
1.17295147908209 1.11539657534881 0 1
0.590547841748627 0.559292112891219 1 1
1.04043012403105 0.993479275653667 1 1
0.90941067791476 0.867270728400212 1 1
0.824558260513082 0.790164350215681 1 1
0.845674361653818 0.81067027452143 1 1
0.743489474884601 0.709129722230068 1 1
0.724323607342556 0.683511495209054 1 1
0.754324455431074 0.715688451748716 1 1
0.481278262344359 0.456476945505092 1 0
0.819018422864055 0.7815602996752 1 1
0.647496004670096 0.60669831600657 1 1
0.63227946566939 0.60475429238787 1 1
0.926137907181708 0.884035403626934 1 1
1.03331989152529 0.977135319226155 1 1
0.435075803766989 0.417541616304962 0 0
0.812308643175451 0.780985684035543 1 1
0.50290281356333 0.478112425762142 1 0
0.834482057731069 0.801229285371972 1 1
0.526415982010768 0.500724485189439 1 1
1.03269765627103 0.980090141296276 1 1
0.575987015653476 0.546974382121664 1 1
0.760922420419364 0.726394131445212 1 1
1.05113297471251 0.999190205820128 1 1
0.871181110253675 0.830059517198383 1 1
0.832793166997008 0.784085469370629 1 1
1.06169919584681 1.00529707548653 1 1
0.810925534365694 0.769166032286484 1 1
0.814466795877438 0.769769251534157 1 1
0.817924492032757 0.785916749406475 1 1
0.772056826290794 0.728526842577218 1 1
0.876328354196309 0.830985604622586 1 1
0.498819955828366 0.472333409751799 1 1
0.872783329248399 0.827896355081744 1 1
0.602749574044676 0.573618178743301 1 1
0.838370405419666 0.794606602661554 1 1
0.979287398631926 0.927308694167117 1 1
0.954252682047745 0.923543998380443 1 1
0.452018562363807 0.425498952638204 0 0
0.503785166078921 0.477347442989684 1 1
0.821200178084147 0.776450849058246 1 1
0.834095711010598 0.791128878469087 1 1
0.763141350456544 0.738448339563528 1 1
0.610562472494565 0.581716117757794 1 1
0.873345559034131 0.836854254135175 1 1
0.37172774590797 0.354775339388101 0 0
0.702750931239568 0.667758240669337 1 1
0.699975961557052 0.671670089328951 1 1
0.898358648646637 0.85436550417671 1 1
1.05779162900281 1.01035579901576 1 1
0.866381556835226 0.815062383567992 1 1
0.729337992938146 0.679453486876776 1 1
0.920395986681439 0.874228352401352 1 1
0.828021777492005 0.799617659457712 1 1
0.90635624894403 0.863417060169637 1 1
0.830061629972917 0.792500362275317 1 1
0.823841341924442 0.772885792250624 1 1
0.782101841853297 0.746029076579351 1 1
0.670199198280366 0.637391710264775 1 1
0.763253894476959 0.728124269658956 1 1
0.936291795947834 0.893062993175554 1 1
0.858312213176484 0.814680554111611 1 1
0.508175664422346 0.483820697751953 1 1
0.822090701559344 0.792435312601078 1 1
0.578507033732193 0.552524760095449 1 1
0.577956558466923 0.55228917296734 1 1
1.19852475417639 1.14356736583062 1 1
1.0993865845228 1.02863569858639 1 1
0.816687287537388 0.776174178092387 1 1
0.673267921865342 0.640647499165218 1 1
1.02306603937398 0.970810082605533 1 1
0.718539152636781 0.688550795223867 1 1
0.776159506276585 0.737723222493648 1 1
0.671032921095779 0.631244986223406 1 1
0.722018520108725 0.684650649634659 1 1
0.958372837011764 0.908189490108852 1 1
0.851666623413981 0.808432522474716 1 1
0.891962929071165 0.862001289778742 1 1
0.778391214509115 0.741844201241266 1 1
0.551522213857143 0.5259274951833 1 1
0.788387743163508 0.757938231538435 1 1
1.02565986874501 0.962205550760071 1 1
1.04376914163864 0.990597573144052 1 1
0.909722168411249 0.869546408010932 1 1
0.888221474753401 0.833837728371104 1 1
1.03108625265073 0.985491279494336 1 1
0.592437653731564 0.558346911273636 1 1
1.10864284334783 1.0591423172016 1 1
1.07986131173048 1.01796641038033 1 1
0.70803920850754 0.67190364361144 1 1
0.676346021804765 0.645522184913023 1 1
1.0741268607934 1.00614722077501 1 1
0.730500423775837 0.686231352734342 1 1
0.495813851858117 0.476401280127796 1 1
0.764826339332159 0.728586503118508 1 1
0.896934069382271 0.857555730314884 1 1
0.662369272099171 0.625873125951856 1 1
0.521701556318917 0.504477885043643 1 1
0.448284965148578 0.425915173165755 1 1
0.908039618361028 0.864161057488908 1 1
0.658744937309666 0.637912813053896 1 1
0.682627947470688 0.645378920390139 1 1
0.910993709627802 0.858005294335889 1 1
0.6009920549942 0.568491236833068 1 1
0.584386867895606 0.552910449367528 1 1
0.812139436142854 0.769520095959154 1 1
0.965118497817356 0.922497900633579 1 1
0.792161940264219 0.762197600283321 1 1
0.902067718399499 0.861712138000202 1 1
0.560558701236663 0.525326876866406 1 1
0.88251213781605 0.841330397977092 1 1
0.950200018645524 0.906140143568038 1 1
0.55811747182598 0.526683419817547 1 1
0.439046830996048 0.422709196219762 0 0
1.0889054366858 1.03220086957963 1 1
0.949367563270612 0.902829029107185 1 1
1.20747576293589 1.14415762358728 1 1
0.786730305791676 0.749964773431867 1 1
0.762381117754309 0.730390378444939 1 1
1.18076773416766 1.12004196009728 1 1
0.917145484051584 0.875850262746234 1 1
0.918416105027187 0.884122267622006 1 1
0.51817458662927 0.492093368221322 1 1
0.922193680918592 0.878109848069217 1 1
0.960104300205857 0.918633921254656 1 1
0.841149507854288 0.805075403216361 1 1
0.653022392182149 0.621740299693591 1 1
0.922543976711882 0.880104457034295 1 1
0.953498512308236 0.905035540291917 1 1
0.804901985969326 0.770055554245154 1 1
0.812849930278202 0.776382692470913 1 1
0.571948883828158 0.547938439766002 1 1
0.875585123847068 0.827545772983515 1 1
0.655042085207896 0.626152859590539 1 1
0.664742442717789 0.628610545946286 1 1
0.955899252177716 0.905738290200991 1 1
1.08740552956927 1.03797460420911 1 1
0.750130150217757 0.715333545361991 1 1
1.20062200599245 1.14339762626096 0 1
0.909388705085475 0.873348609263296 1 1
0.9020031680938 0.863933193172784 1 1
0.613631920526044 0.594864678246973 1 1
1.04949642457926 0.994057435926982 1 1
0.809225673556496 0.773585992918113 1 1
0.898845367499831 0.856283922727132 1 1
0.950153132927582 0.90611834205722 1 1
0.845487340233727 0.808343735126098 1 1
1.27081363821981 1.20769254047514 0 1
0.99597295973107 0.946004941461936 1 1
0.808395297030011 0.765809397605202 1 1
0.880038252618403 0.834687545931331 1 1
0.458285758889484 0.439335334193291 0 0
0.95015494967794 0.899338646546394 1 1
0.7523697285344 0.713007556420159 1 1
0.683066114640518 0.645099644322468 1 1
0.657446212272256 0.634179837711865 1 1
0.836205993632568 0.790005590437277 1 1
0.859127966567027 0.819349130146172 1 1
0.624747594488669 0.589558231399549 1 1
0.827876390728883 0.775252344299405 1 1
0.655558106835974 0.63306193358367 1 1
0.62465342221308 0.599503914762274 1 1
0.997856176899889 0.95067545432538 1 1
1.02432988333346 0.971443717318195 1 1
0.524307141648713 0.500819409600423 1 1
1.08184583747845 1.02684418197163 1 1
0.897696776359426 0.86849164593956 1 1
0.855747606935155 0.81800017783241 1 1
0.609085953438241 0.579320769356487 1 1
1.25867756008743 1.19732625873273 1 1
0.582657061969705 0.560318975560259 1 1
0.749436171880299 0.715046351409792 1 1
0.803907986522563 0.757048796634097 1 1
0.597804897503923 0.563295660890878 1 1
0.761899499910971 0.721185466516593 1 1
0.768463287219697 0.728923325274582 1 1
0.518525951708487 0.485701548289994 1 1
0.55534849142923 0.524132063241962 1 1
1.02000550798499 0.967371258518207 1 1
0.900891221531288 0.859832093274152 1 1
0.635848339691245 0.608899008917144 1 1
0.774843896556414 0.736927430154869 1 1
0.662159947044752 0.627618572310006 1 1
0.798609449338266 0.765167770657599 1 1
0.887483208512617 0.838612851940205 1 1
1.04942423178342 1.00690635540867 1 1
0.533987653007192 0.512358005875414 1 1
0.655631066372681 0.627995382407597 1 1
0.655248862899858 0.622719151656869 1 1
0.911284782622115 0.862739634313806 1 1
0.968075421967701 0.923778061831756 1 1
1.17051729718499 1.11635200273481 0 1
0.887469747018146 0.841360097140171 1 1
0.780434342906253 0.747238777765268 1 1
0.857083705992906 0.809462638563404 1 1
0.774405670914326 0.74043899601824 1 1
0.705937506621883 0.67420287675273 1 1
0.936099970502718 0.890926140063202 1 1
1.22184529947863 1.16743995027435 0 1
1.04140783927631 0.987210276510466 1 1
0.709201897295822 0.671803318017374 1 1
0.481759024891477 0.456889035805599 1 0
0.891392128579999 0.84893337157806 1 1
0.51413222207646 0.493249864571722 1 1
1.00197790432463 0.950792339860903 1 1
0.764225150068301 0.734690498173421 1 1
0.938887649945418 0.886491403936946 1 1
1.27728131574299 1.21875803037525 1 1
0.625917095220358 0.593281940699479 1 1
0.816528603880508 0.777658073852951 1 1
0.814079669189126 0.773879527030047 1 1
0.922909755571608 0.874661433763369 1 1
0.682256695623719 0.641843255061173 1 1
0.936945446406477 0.894422459487194 1 1
0.883136452963904 0.841392747597041 1 1
0.761381625348616 0.727905924373495 1 1
1.03539753947557 0.99048605477902 1 1
0.607750838610703 0.579596666448958 1 1
0.312243257712505 0.296382605581558 0 0
0.76153240546145 0.729821699848347 1 1
0.634244715394204 0.605039025647876 1 1
0.98238705399297 0.93490791849062 1 1
1.10411698166336 1.04667134850656 1 1
0.74916636303637 0.707138289416119 1 1
0.974436027326082 0.923069779977164 1 1
0.705669644847744 0.67594008108718 1 1
1.16323451717396 1.09818086179391 0 1
1.07386609181056 1.01763818197443 1 1
1.09719371234064 1.04539250130818 1 1
0.541559796233488 0.518887688896604 1 1
0.82388972004165 0.783446499569098 1 1
0.799269891590205 0.750828457692077 1 1
0.936661876645856 0.896214806448606 1 1
0.733001487579137 0.694947689644342 1 1
0.890819189394041 0.846182862199743 1 1
0.878359531014849 0.837738107363326 1 1
0.87656233327003 0.838174064100168 1 1
0.936017066359286 0.891958751089885 1 1
0.443735824671016 0.423459376469758 0 0
0.835654518085422 0.802062140298353 1 1
0.515745832894974 0.49203341011346 1 1
1.22530783635081 1.1639905986039 0 0
1.00836238955774 0.954857960888893 1 1
0.857688894532343 0.818085750243074 1 1
0.930912195120853 0.88544570683228 1 1
0.675116349305796 0.640170695615091 1 1
0.801550173005026 0.765059239974276 1 1
0.864469335834914 0.824802659104642 1 1
0.781701689974287 0.741323533944117 1 1
0.719649486479813 0.683432261254062 1 1
0.895609866896052 0.845157433019239 1 1
1.01298022547064 0.956841922752759 1 1
0.623191080316039 0.587760645201825 1 1
0.988516555744198 0.950100371836457 1 1
0.714360387911253 0.678341056871592 1 1
0.552582870649931 0.51216399296327 1 1
0.95447669594247 0.895483992941172 1 1
0.797442234604561 0.759204126177915 1 1
0.7275924984222 0.685755348531949 1 1
0.429766216707789 0.409467475777009 1 1
0.610297198515602 0.577673355657582 1 1
1.06963552464723 1.02223688270246 1 1
0.654338765274377 0.626300527732124 1 1
0.948446916578948 0.90513785692004 1 1
0.591752661942743 0.550091962407065 1 1
0.823756291316069 0.791513770810986 1 1
0.662278458834564 0.636464939150355 1 1
0.490330790455209 0.473713096722391 1 1
0.692196423775534 0.66442556480889 1 1
0.323120907689265 0.297657099546812 0 0
0.610666341297929 0.572790058176721 1 1
1.12621874663625 1.07039812513581 1 1
0.559739601025408 0.52354994158009 1 1
0.714708724307379 0.685422792663121 1 1
0.659697745798393 0.620939678887777 1 1
0.775243869620079 0.731327478153044 1 1
1.02528714305825 0.971268917732401 1 1
0.551855607733471 0.526532677565876 1 1
0.988537544930175 0.944051192568558 1 1
0.941976561565912 0.887917437667962 1 1
0.647244208446378 0.616976159559812 1 1
0.624537290047294 0.595298539592138 1 1
0.387518558023793 0.37095275114587 0 0
0.64303947434821 0.607965849441252 1 1
1.0263598565204 0.96780208130283 1 1
0.979000214982008 0.929952535245139 1 1
0.790947577695421 0.751297603667418 1 1
0.845447631611556 0.808262563072597 1 1
0.547116771200108 0.516335863293434 1 1
1.03851504100173 0.980575896442378 1 1
0.676205762141575 0.644734989841087 1 1
0.700878277748218 0.660848304498146 1 1
0.73429371539123 0.695920620268339 1 1
1.01424395083525 0.965646797374441 1 1
0.579652488388089 0.546260609746876 1 1
0.554238072854535 0.531540650615271 1 1
0.764673082833937 0.722355537318174 1 1
0.447992292290885 0.425666520490655 1 0
0.67327375631083 0.634066223260567 1 1
0.628655706800684 0.599114621385448 1 1
0.610694129754928 0.58145609171366 1 1
0.703741279032171 0.667261076241246 1 1
0.800037355806615 0.757111533244415 1 1
1.0011629950801 0.957903154491223 1 1
0.975115347578461 0.923759131299238 1 1
0.916323311622026 0.872059734178275 1 1
1.04127603353247 0.992985869093543 1 1
0.90618146110785 0.850018736725847 1 1
0.677134146609081 0.644105095919354 1 1
0.793006294992291 0.757256712097503 1 1
0.887986409851849 0.847899655086006 1 1
0.977303503109614 0.931558969482428 1 1
0.885810694490963 0.843201732793942 1 1
0.811794095108334 0.776040106505498 1 1
0.399015135116584 0.379766894609085 1 1
0.6298483208959 0.599830803455169 1 1
0.864483812817186 0.823933569878843 1 1
0.669500326404878 0.640732385207836 1 1
1.01374257398375 0.969321033969833 1 1
0.641381347029993 0.602557271843482 1 1
0.922732606924018 0.885815514353311 1 1
0.866780780885398 0.81840450762236 1 1
0.404771866994751 0.385366385339353 0 0
0.758137434731726 0.722173105084928 1 1
0.928656454887271 0.888244203716406 1 1
0.847513148070688 0.808968844019765 1 1
0.553760979247981 0.528419887407039 1 1
1.02659659226555 0.976201803482343 1 1
0.851608135827584 0.811341063594417 1 1
0.791486145457941 0.756088044632147 1 1
0.8778913918636 0.838927109277344 1 1
0.680639297385821 0.644929625275399 1 1
1.23277848788144 1.16490578463391 0 0
0.861144288354936 0.821239533799204 1 1
0.721000940480082 0.680048286144652 1 1
0.930024093586721 0.882233469665134 1 1
0.858742220580976 0.81094112554305 1 1
1.00028017834258 0.946881090294995 1 1
0.983038874326864 0.934506234565039 1 1
0.823452823544739 0.788389274250282 1 1
0.632577914361842 0.60250395337114 1 1
0.87176192145305 0.833672849776896 1 1
0.73844412880511 0.700830984642617 1 1
0.773176925297299 0.736211119133538 1 1
0.8018209241786 0.777736710535441 1 1
0.822608984699456 0.783859912903426 1 1
0.843825293000389 0.798106380044095 1 1
0.574411399540352 0.547960526846002 1 1
1.01723573581284 0.966350728940623 1 1
0.723616553290365 0.686442497451365 1 1
0.609721019121206 0.583742001356447 1 1
0.880879883291044 0.83883982567125 1 1
0.756206285327431 0.72354509372441 1 1
0.678985572430479 0.640188658622391 1 1
0.845817942203715 0.806115412942016 1 1
0.579933347843863 0.552341047029334 1 1
0.87404692518863 0.831236480859989 1 1
1.1068594761816 1.0527620661821 1 1
0.809864559200983 0.773676551403684 1 1
0.908310464403401 0.853189843063671 1 1
0.900664125949006 0.860581023900352 1 1
0.892357953478425 0.845277775701213 1 1
0.714200869949944 0.682761455321911 1 1
0.620341835855992 0.59595210667283 1 1
0.754620875877237 0.71585776780158 1 1
0.732745149879871 0.700402527086599 1 1
0.869051955176443 0.826638797635871 1 1
0.972481000438774 0.927920505278887 1 1
0.851559135028362 0.813200244514342 1 1
0.655371204394313 0.617869992148521 1 1
0.742209240090213 0.709550765684276 1 1
1.02571820058802 0.970884203446974 1 1
0.731303366600367 0.698924162877089 1 1
0.91800434224934 0.875409790039656 1 1
0.79933914770175 0.746265693073847 1 1
0.740739341289166 0.700131227860438 1 1
0.674950717586692 0.634171889967837 1 1
0.952845499521039 0.906337485781161 1 1
0.890697726744504 0.855727435897783 1 1
0.880379298395815 0.835382948042898 1 1
0.529825210196227 0.504408234285642 1 1
0.896154779796801 0.854643027819628 1 1
0.84315898495896 0.800457611188377 1 1
1.01840555936351 0.969232034841986 1 1
0.725844850420646 0.690070444679575 1 1
0.378671751221531 0.364191079723423 0 0
0.770599706964167 0.738070031334555 1 1
0.747684784103961 0.713954109918016 1 1
1.22251243284073 1.16220903730358 0 1
0.703891157497395 0.658698804924462 1 1
0.351849936011474 0.327512711174618 0 0
0.420070682710859 0.408481050552013 1 1
1.07083053808481 1.01737352441661 1 1
0.888541021563415 0.846955044550288 1 1
0.905539723645255 0.864989233518551 1 1
0.637187127452844 0.606148226424352 1 1
0.70722805440137 0.666091842530999 1 1
0.770032367846745 0.734330226306402 1 1
0.63095588927316 0.599355171327765 1 1
0.700470822942164 0.668397939782402 1 1
1.13345170010215 1.08359182485772 1 1
0.726060448710167 0.691727191655533 1 1
0.589710181211205 0.565028469952864 1 1
0.757958625987102 0.717529089562256 1 1
0.694886995648351 0.664839921007699 1 1
0.660702075380324 0.635074577012839 1 1
0.998573884330202 0.952533632516152 1 1
0.470275188734614 0.440706880880237 1 1
0.7585564191244 0.721413064467893 1 1
0.771840173279727 0.724608947730808 1 1
0.64622315443127 0.61762087979697 1 1
0.845090542028498 0.802877013216222 1 1
0.833908553258081 0.799343327034136 1 1
0.624723152040404 0.599423718936688 1 1
0.448727907220502 0.427043538927311 1 1
0.716192327434604 0.684746929575427 1 1
0.97798460973068 0.934073412440318 1 1
0.837807938647708 0.80042752967082 1 1
0.924146875631187 0.873336935933878 1 1
0.713427151095398 0.681725832360851 1 1
1.24349591105478 1.16617764844049 1 1
0.96538203244827 0.93386392113223 1 1
0.573637527174966 0.551058405176745 1 1
0.741607513518463 0.710766624032659 1 1
0.72418336294194 0.688644660292981 1 1
0.679062297072359 0.647645023384416 1 1
0.674086921006505 0.637213183988207 1 1
0.538341355721015 0.511833612229147 1 1
0.763380746037338 0.729065662766305 1 1
0.578906752693205 0.558120815913528 1 1
1.16383972169655 1.10674072321243 0 1
0.767389226928654 0.721038918716924 1 1
0.502133900915111 0.477934976260259 1 0
0.869098687738198 0.831042609464858 1 1
0.6351863433248 0.609722971671609 1 1
0.553951502903621 0.525757235047739 1 1
0.872093420347625 0.829967273308708 1 1
0.574832730988183 0.544236859898247 1 1
0.550500161681536 0.526073526321025 1 1
0.881067680663938 0.838933032466814 1 1
0.803498518293325 0.766832729428342 1 1
0.803108450435834 0.76237506088073 1 1
0.781459389198423 0.741808546223152 1 1
0.766803203015804 0.727151513160402 1 1
0.907037649095851 0.861023690797523 1 1
0.576735864741209 0.545317420433667 1 1
0.601038657251851 0.572043588029187 1 1
0.788409838836013 0.754906665619821 1 1
0.693059316255583 0.664417057167624 1 1
0.903270735370204 0.862963317496156 1 1
0.80260877430901 0.778166882586948 1 1
0.784609021719482 0.748923790862812 1 1
0.881830089079552 0.837154191649726 1 1
0.615421353250666 0.585474838299675 1 1
0.906046300424098 0.866407596455069 1 1
0.642635263867486 0.611377256334226 1 1
0.749336893871312 0.705725251331999 1 1
0.844217285699703 0.805257890599751 1 1
0.755728088231784 0.720452724599302 1 1
0.509788003474749 0.484670763685752 1 1
0.891940046616436 0.845269909218505 1 1
0.651489196897154 0.625191231038522 1 1
0.540624970976254 0.518578743376378 1 1
0.73236354943968 0.700564911102105 1 1
0.952247889304451 0.897762193852656 1 1
0.722472994457559 0.683605172602544 1 1
1.05621512405712 1.00698317883155 1 1
0.546766231443988 0.526382119350234 1 1
0.901780590039537 0.846473304288222 1 1
0.692577173181807 0.663466442956638 1 1
0.85811931011504 0.821221301554934 1 1
0.826464089323233 0.79494684635098 1 1
1.20046790457746 1.14105009009737 1 1
0.809231321597026 0.772668632297192 1 1
0.653661926696975 0.630050127269163 1 1
0.20369026472723 0.198066320198855 0 0
0.814150849620238 0.773914134404163 1 1
0.376274098411677 0.354949921287144 0 0
0.54056148611558 0.518013141831126 1 1
0.768252871999775 0.733066343448723 1 1
0.869205003880892 0.829818063687234 1 1
0.871116448542435 0.831110814177571 1 1
0.781047667913814 0.74347661553672 1 1
0.523574533436479 0.501517094008242 1 1
0.801962165779647 0.77206300802018 1 1
0.626792313395204 0.590608445239605 1 1
1.00720319344992 0.956632065642641 1 1
0.635525673243878 0.607927571328618 1 1
0.693563352385883 0.664547496633361 1 1
0.668613817852809 0.640747957352808 1 1
0.534878315651677 0.509616935822012 1 1
0.752279387504685 0.717092430659686 1 1
0.63904599757191 0.607509051919191 1 1
0.77082302704014 0.74011484492656 1 1
1.15253323558175 1.08275138420154 1 1
0.876862045833631 0.83382637344557 1 1
1.12149840733729 1.0675675941173 1 1
0.773008851998373 0.739509562307064 1 1
0.547290710091556 0.535330598461961 1 1
1.12489855877606 1.06633837280438 1 1
0.506807064141955 0.481565080664782 1 1
0.353256625970586 0.336173256462693 0 0
0.74427667766839 0.712173298785355 1 1
0.562884531345858 0.543373418088952 1 1
1.22398538696177 1.16351868709659 1 1
0.73971184719895 0.70069360075436 1 1
0.577382100525768 0.544145640784016 1 1
0.776714527006419 0.746408693578392 1 1
0.286482077201393 0.278620751095288 0 0
1.00707045846969 0.958263686561113 1 1
0.545326386078523 0.518694515398224 1 1
0.662791591448802 0.629551875709101 1 1
0.574362195539305 0.541152610058766 1 1
0.618817552886131 0.584185346149815 1 1
0.692213324926791 0.658939567211033 1 1
1.16320121444173 1.10700825987446 0 1
0.546532373067836 0.512319333741423 1 1
0.8897597223002 0.852218858676165 1 1
0.780896419716695 0.735503744398712 1 1
0.677867039539035 0.645318587406242 1 1
0.6915843873646 0.651644387730833 1 1
1.04734805629853 1.00241893224265 1 1
0.736412877565632 0.705152443603789 1 1
0.743371044606382 0.703470607006613 1 1
0.900042985653457 0.851085762982257 1 1
0.892667840304924 0.840629285778947 1 1
0.882437058305821 0.847284856072695 1 1
0.587603975475402 0.563781004674005 1 1
0.747590367141634 0.713672288754952 1 1
0.883351167807179 0.842513127570739 1 1
0.715189564177304 0.683068199455369 1 1
0.643280681031091 0.609591666830318 1 1
0.899908803166583 0.857987533825247 1 1
0.592358489660835 0.556628157881988 1 1
0.612925201843399 0.582744174225705 1 1
0.818284630752203 0.776669019310066 1 1
0.912953712292263 0.864117221393448 1 1
0.695066307416851 0.661829339737834 1 1
0.736668768176694 0.698106232575493 1 1
0.782904808993129 0.734595211254974 1 1
0.68453700090971 0.650506603993637 1 1
0.504101317213152 0.473977439207349 1 1
0.973641288595939 0.912563221008465 1 1
0.619438770722938 0.595600269735992 1 1
0.755461282646693 0.724941425585263 1 1
0.780509404898333 0.737946248735536 1 1
1.0166465937766 0.970510724656151 1 1
0.792859597811878 0.748358527994818 1 1
0.896085675705712 0.852057824526662 1 1
0.772744438981171 0.736392467101222 1 1
0.855632754150466 0.816045593395934 1 1
0.752508070726816 0.715027937250331 1 1
0.704467771853087 0.673223379407122 1 1
0.789533216691947 0.750181947073642 1 1
0.73335814503115 0.704598023685059 1 1
0.865755213849416 0.821957694783329 1 1
1.06460818324627 1.01552099395736 1 1
0.937172928669186 0.893882259665583 1 1
0.723891758968085 0.692288693555921 1 1
0.964152727243435 0.894738071345558 1 1
0.574035905889951 0.551333991377828 1 1
0.592138224957755 0.561157482731054 1 1
0.751151297861624 0.716691876356784 1 1
0.727358608179802 0.687875087790903 1 1
0.811019643483922 0.767259117878452 1 1
0.694869489777433 0.650913771181473 1 1
0.736333994280428 0.704100104469403 1 1
0.702043568655263 0.66770643366203 1 1
0.811995627160602 0.77349491461036 1 1
1.03238326308314 0.985363712730092 1 1
0.727287357791433 0.696040171387245 1 1
0.774760546546088 0.733732210595145 1 1
0.936187847497058 0.8956751679613 1 1
1.17068804191234 1.14903583164635 1 1
1.11043878979656 1.05808431883641 1 1
1.16928568766734 1.11236619587473 0 1
0.853879915793417 0.802181632379492 1 1
0.862168948998851 0.815371320359068 1 1
0.850505479380405 0.805436537581518 1 1
0.803330594109332 0.764240249185707 1 1
0.874400986004997 0.838819619019449 1 1
1.01148151522076 0.962437952624189 1 1
0.986384688979786 0.935484513908545 1 1
0.679235458447894 0.646849750288905 1 1
0.463658664353161 0.440083230001841 1 0
1.03399033998976 0.988549808921798 1 1
0.899578121083191 0.851610351997609 1 1
0.887641925916276 0.848145225010303 1 1
0.717007421757385 0.683706317791086 1 1
1.08044606191542 1.02734129137158 1 1
1.02308065697752 0.970432498405605 1 1
0.861689259672709 0.821399794799889 1 1
0.708931048284428 0.675301879921812 1 1
0.901979873020767 0.861172524682792 1 1
0.864709618362415 0.820813818047704 1 1
0.975337788676312 0.933954159939862 1 1
0.475950009613964 0.454186475285244 1 1
1.08541899693155 1.03893471234994 1 1
0.702212476884041 0.664402149497258 1 1
0.779286637905617 0.73995173461983 1 1
0.630857541136265 0.608822912434638 1 1
0.551084255452854 0.526727799667157 1 1
0.898697370970109 0.856042072649948 1 1
0.924518874335543 0.886736601633874 1 1
0.904107411504436 0.864958046032713 1 1
0.866079366645911 0.828348575900572 1 1
1.14084585593243 1.09084963979186 0 1
0.839412294767483 0.797303384941068 1 1
0.997725971942212 0.947461897573347 1 1
1.08732587379767 1.02704715940386 1 1
0.947195632117208 0.900527728093698 1 1
0.647215574666996 0.615147398890772 1 1
0.785685750461338 0.755538815968464 1 1
1.02665259170683 0.986666439357854 1 1
1.25260294353305 1.19090476782542 1 1
0.365588866504806 0.345067951052823 0 0
0.982753193075426 0.938062041895211 1 1
0.809892789384792 0.762151908582196 1 1
0.801226373908144 0.760637228446852 1 1
0.916887514780994 0.866762070862864 1 1
0.634044547183213 0.606227525510333 1 1
0.819638155199569 0.779947826311826 1 1
0.913022254264489 0.865243946111543 1 1
0.972398073763459 0.922651935353582 1 1
0.958081961095839 0.915195125177206 1 1
0.813009588044385 0.777962530536872 1 1
0.694296949810748 0.674754701092621 1 1
0.79835019570543 0.758802681055703 1 1
1.02193504761662 0.971608521499019 1 1
0.813540663858607 0.770878698899463 1 1
0.807799753242266 0.786339075035841 1 1
0.817892223244981 0.781143887560558 1 1
0.86829861527731 0.819666654283682 1 1
0.824269493507556 0.784509740224935 1 1
0.815309682924188 0.773778600822601 1 1
0.828318189373467 0.784603341419329 1 1
0.775983983906942 0.742217539308614 1 1
0.565596712986671 0.537786598702415 1 1
0.944815456554569 0.90584671013928 1 1
0.849573527482051 0.807266324779781 1 1
0.617587793186605 0.582174693957767 1 1
0.99933639741857 0.953515386161883 1 1
0.635615610371436 0.600554335229566 1 1
0.759356624300331 0.721855502944498 1 1
0.782520203349442 0.731323321232441 1 1
1.07876277641757 1.02105423703732 1 1
0.974865659646651 0.930780055573226 1 1
0.775375221897048 0.73696239756381 1 1
0.864682217786049 0.828244416810331 1 1
0.850087973501788 0.814578330575764 1 1
0.723188940356376 0.684654061066212 1 1
0.689979602776377 0.64730458150409 1 1
0.642323244553366 0.61165902312102 1 1
0.75869383155927 0.721282333153979 1 1
0.651519647531401 0.624150249735522 1 1
0.974674738894116 0.929342128049389 1 1
0.744490958581013 0.709848051968556 1 1
0.574239948086394 0.549060347303139 1 1
0.791452328698419 0.751638343234626 1 1
0.828268161013059 0.790270382618978 1 1
1.14800799753606 1.0971278909108 1 1
0.61936494510227 0.589685591242212 1 1
0.785506071890514 0.7460119726841 1 1
0.888600618302645 0.844381353950121 1 1
0.562606618667351 0.540424979647359 1 1
0.510433406449331 0.48669055751577 1 1
0.804809572338815 0.764324777481039 1 1
0.778990351890851 0.738048000920182 1 1
0.98544669871648 0.932066806871557 1 1
0.744666049246389 0.712136643463105 1 1
0.992799010245893 0.939262184379592 1 1
0.695932534523213 0.664472292601923 1 1
1.0906935235636 1.03549902103604 1 1
0.899567114323274 0.848498038149871 1 1
1.00434159813403 0.954284393308175 1 1
0.586265461651579 0.560407877307532 1 1
1.08788840628694 1.03002950088763 1 1
0.677235657400695 0.642803383207852 1 1
0.993984672273636 0.941039495801738 1 1
0.635031321424452 0.605310741665204 1 1
0.841979247695023 0.792196975146106 1 1
0.580825815091581 0.557051998829868 1 1
0.784667835554381 0.748168956469403 1 1
0.571336214076366 0.546256884172722 1 1
0.815968530571119 0.776407883290631 1 1
0.657904417113954 0.62538822140464 1 1
0.970721374695095 0.92615562713091 1 1
0.445082898238628 0.429064874481266 1 0
0.538531993207459 0.527437897713846 1 1
0.638317744273613 0.604262728848016 1 1
0.727672796716351 0.698013929467045 1 1
0.854608786282407 0.810468155836235 1 1
0.509233540231538 0.477852335044416 1 1
0.978758089945502 0.925883618849864 1 1
1.10032330370246 1.04735654259209 1 1
0.904092183842962 0.863871975083582 1 1
0.897556470079069 0.855441290905877 1 1
0.647324054891609 0.610720307463861 1 1
0.624896879445195 0.597704803263646 1 1
0.513718974249464 0.487863784589896 1 1
0.655935057788158 0.620990565593982 1 1
0.849335236744622 0.811718708834282 1 1
0.847464073640119 0.804539676138838 1 1
1.01274589937703 0.966076058313253 1 1
0.949689116395576 0.901377072739967 1 1
0.612512185052925 0.582033065118355 1 1
0.467743127056342 0.441662608957042 1 1
0.936844654537873 0.890923865859392 1 1
0.677426003779778 0.638544738881884 1 1
0.829061744623613 0.790810466069994 1 1
0.815421964146465 0.774047015764205 1 1
0.823539071260712 0.782625788764551 1 1
0.69305679914777 0.664211006031592 1 1
1.08674466890203 1.02821478834978 1 1
0.78378488579854 0.739192218514047 1 1
0.737525518522551 0.702658969140572 1 1
0.443840897273694 0.42953495952672 1 1
0.564989614971631 0.532309403356988 1 1
0.892898063307829 0.84996659230948 1 1
0.718650115966878 0.687889731408893 1 1
0.820291254715289 0.772105066310831 1 1
0.809837692731963 0.772461323727445 1 1
0.722718671612865 0.682930413386448 1 1
0.822622092537 0.781094388828432 1 1
0.630894067071633 0.601484540506062 1 1
0.939208521835742 0.888497546868045 1 1
0.809885951460707 0.767472792362984 1 1
0.869396936791159 0.831823703692337 1 1
0.616005802189643 0.590720876023938 1 1
0.778958289644114 0.740070421926649 1 1
0.716143572107444 0.683979255911155 1 1
0.48415617103312 0.460710528184796 1 1
0.579280762322194 0.549077952741408 1 1
0.948519074246033 0.902256239913541 1 1
1.13062417578977 1.07519145482231 1 1
0.564548863439288 0.535101665294434 1 1
0.904193490176457 0.861932897091276 1 1
0.667932523556363 0.638083489543469 1 1
0.897706584197732 0.84990036724254 1 1
0.904715159573028 0.856711447626039 1 1
1.12847085708662 1.07122358056998 1 1
1.00214276048608 0.949795641811438 1 1
0.725859516825784 0.690318595864428 1 1
1.02968661074724 0.976703558215166 1 1
0.695813645191332 0.663678951961175 1 1
0.945028840501487 0.896913928614086 1 1
1.08764126604833 1.05414157427192 1 1
0.667638757938303 0.640704523422777 1 1
0.47796072720084 0.455671224407854 1 0
1.08222702640572 1.03919722467296 1 1
0.622623528782984 0.589453602212525 1 1
0.869614388226499 0.83061979739152 1 1
0.976621185439765 0.93466885926386 1 1
0.273194369230031 0.262690587713262 0 0
0.95524308053768 0.911192552163757 1 1
0.900492473351548 0.852825050758746 1 1
0.919372534953614 0.879568203241983 1 1
0.979856747889205 0.920609026633536 1 1
1.09641026406239 1.03322641082969 1 1
0.632062495838394 0.605125872619525 1 1
0.853921145204707 0.815476675297611 1 1
1.14140997849959 1.09137654610031 0 1
0.502754866849218 0.473949753703811 1 1
1.05119701330386 1.00375019794741 1 1
0.691081469364217 0.658340638874236 1 1
0.526093346061107 0.483015183346834 1 1
0.833419959701638 0.789345691408905 1 1
0.885944744554434 0.836657447883835 1 1
0.659202676759101 0.625175258029573 1 1
0.889989813626167 0.850525332318562 1 1
0.581970647858884 0.552139092900798 1 1
0.729820834141624 0.695917670781057 1 1
1.07517203353706 1.02724275220756 1 1
0.67592240664591 0.645703074803051 1 1
0.910288414886435 0.863091185315279 1 1
0.576384797441359 0.544851097061493 1 1
0.860770906582779 0.82203411710178 1 1
0.837931777275092 0.794700735926746 1 1
0.722885263516808 0.679343554429769 1 1
0.823079268630583 0.786553625565831 1 1
0.959176697411589 0.899681444443314 1 1
0.926463989130698 0.882986483214206 1 1
0.482519608244596 0.448215033172141 1 1
0.888716257071165 0.842256214223097 1 1
0.785489257688453 0.741487946182487 1 1
1.00703788904694 0.952567837093833 1 1
0.596425415141846 0.565725803149836 1 1
1.02986131868325 0.968806853726496 1 1
0.756956658769274 0.71809016671588 1 1
0.68912121207157 0.659480599768475 1 1
0.876562787289849 0.836528965367501 1 1
0.601967142797902 0.572945902337386 1 1
0.888622989330267 0.839187430621568 1 1
0.850553858225604 0.810510591170305 1 1
0.716590286450732 0.686550200113992 1 1
0.707655141505778 0.677132600946342 1 1
0.615527491624388 0.584765935816336 1 1
0.878119103037406 0.833164501531439 1 1
0.827497572867958 0.789531001497739 1 1
0.801375236086398 0.762415332655242 1 1
0.799148220644746 0.756707433844309 1 1
0.831880359073022 0.788317588932121 1 1
0.590619385797066 0.566877433369127 1 1
0.881236404085045 0.838360657619174 1 1
0.90624961091433 0.855652238337841 1 1
0.710600340570116 0.677574630088675 1 1
0.885903630725102 0.846711460563165 1 1
0.801138221331844 0.759590647291918 1 1
0.818271278248594 0.777677082097023 1 1
0.945536411733254 0.89662876595784 1 1
0.680203328572918 0.643099320150638 1 1
0.700707508435603 0.668623295593545 1 1
0.864433764842275 0.822933730434308 1 1
0.765289244608714 0.73292134789463 1 1
0.535063394050801 0.509784879485954 1 1
0.582586883035444 0.554713335415119 1 1
0.960133165473045 0.918519645775843 1 1
0.952629759765083 0.905004643446974 1 1
0.724095081717086 0.691726236371587 1 1
0.724976793442169 0.687692718634806 1 1
0.759832456320944 0.718362065197819 1 1
0.727344822416032 0.694432631496184 1 1
0.904219888101949 0.863013281614932 1 1
0.675958546705414 0.648034349943013 1 1
1.06276404656096 1.00639834268545 1 1
0.763108478092658 0.728844818428367 1 1
0.800876358738064 0.76332569505351 1 1
0.441279846898111 0.411202361756534 1 0
0.72403478845134 0.691314814582271 1 1
0.557139936038442 0.515402999858272 1 1
0.550458089839557 0.522548046367903 1 1
0.921025773404924 0.875133175897873 1 1
0.628085626747292 0.593981286690395 1 1
1.1315051493269 1.07429465920864 1 1
0.595021697739807 0.553166626353877 1 1
0.457846307196679 0.437036764137094 0 0
0.769587341358771 0.737250209527378 1 1
0.804712701253537 0.76125986381239 1 1
0.650294650291813 0.616904648348885 1 1
0.967760365320502 0.935798933430207 1 1
0.911765776884521 0.857604527426517 1 1
0.588408152412789 0.559343418898074 1 1
1.28461802047177 1.22070899152227 0 0
0.818086117340099 0.773130350024768 1 1
0.815172557869835 0.775992072345664 1 1
0.823439662630763 0.786634345474197 1 1
0.986921135776034 0.95292528621828 1 1
0.82893868046094 0.786366190129395 1 1
1.22559032254202 1.16864456961105 0 0
0.532107969843592 0.502159076377637 1 1
0.653005947089614 0.62584673334726 1 1
0.758345244433077 0.718993822042239 1 1
0.828779808953995 0.792606319638622 1 1
0.859600606875053 0.809789855144908 1 1
0.932892559236805 0.886524592510292 1 1
0.968661810599719 0.921737387185918 1 1
0.467665084884199 0.445860522063061 0 0
0.6111366108494 0.584811360382106 1 1
1.02272004391757 0.972849497554855 1 1
0.467888685606432 0.446456463298464 0 0
0.665746886320161 0.638466214771771 1 1
0.58120096769945 0.55603655153128 1 1
0.750042633183704 0.713092116503784 1 1
0.667623149127294 0.635051752987385 1 1
0.751339678023653 0.703698141520838 1 1
0.765734480812232 0.730211815796196 1 1
0.884450046817602 0.828682967183641 1 1
1.02619451930568 0.977646631315028 1 1
1.08313155149648 1.03459713850853 1 1
0.824804835727962 0.783221507387249 1 1
0.7453426214004 0.70749807386805 1 1
0.846419011400747 0.80524206351658 1 1
1.1200335202905 1.05962638924937 1 1
0.837720239156813 0.796053618154889 1 1
0.727085795075309 0.694951745366603 1 1
0.746634803075966 0.715520873791636 1 1
0.968377712227177 0.918473626890269 1 1
0.628668858693122 0.591116802076344 1 1
0.92670414020124 0.88545225178054 1 1
0.631900687749748 0.60343857689654 1 1
0.59503946263763 0.57182241061329 1 1
0.658985190364157 0.626982353911208 1 1
0.496726743492461 0.471084583436257 1 1
0.996799519656692 0.948560122165906 1 1
0.745737503273958 0.712169208643264 1 1
0.633114019491177 0.608045125860303 1 1
0.900931818235767 0.855239414821037 1 1
0.656352292869313 0.627231891214377 1 1
0.942960274469892 0.896229414432076 1 1
0.927899803522148 0.889969602998078 1 1
0.962349249019628 0.919772576761865 1 1
0.751672380598161 0.715763075539146 1 1
0.920330006123152 0.871345576657744 1 1
0.658222179081636 0.623345967936831 1 1
1.03327773924989 0.984193035900106 1 1
0.358275454243171 0.337826895144829 0 0
0.907182396321682 0.860962970202589 1 1
0.859399987678971 0.821847191121654 1 1
0.972459633694401 0.920671133894921 1 1
0.759762499091899 0.725310800262682 1 1
0.874008859908601 0.832290404990584 1 1
0.585783678320226 0.561577533350942 1 1
0.90648073950711 0.86189103815249 1 1
0.94595913689552 0.89956469721732 1 1
0.448656528881725 0.431153446961825 0 0
0.739391226629377 0.703328674086789 1 1
0.736242168218624 0.69736963070665 1 1
0.986095847993412 0.926451857022197 1 1
0.548373962816343 0.523223265126143 1 1
0.848392960887378 0.807643017815425 1 1
0.792798169343305 0.752443523257044 1 1
0.540404033157734 0.513224566389525 1 1
0.736330849517032 0.704480335604618 1 1
0.637431997733481 0.607234660293859 1 1
0.824785798912783 0.788533850216407 1 1
0.676067339530913 0.645008892471657 1 1
1.08368924252721 1.02724893007827 1 1
0.974904472148166 0.933551044156232 1 1
0.776311185883374 0.741922222084311 1 1
0.87514862166982 0.83406973746073 1 1
0.711507039039832 0.680607230436383 1 1
0.601761339373795 0.571697907965612 1 1
0.621798330581657 0.593411258475698 1 1
0.684576950612049 0.652950721509358 1 1
0.483547054591176 0.455039075686239 1 1
0.965694339707599 0.920549623002952 1 1
1.14497880033887 1.08866723570621 1 1
0.792130396274553 0.749773505626094 1 1
0.964057681323216 0.924882290101431 1 1
0.305112404754686 0.294840980032589 0 0
0.50552813988278 0.4714059981484 1 1
0.859390955141157 0.820745937075534 1 1
1.15781768471878 1.08840684714418 1 1
1.11291637078859 1.06251032357089 1 1
1.30559964093315 1.24608290938762 1 1
0.706755782290605 0.677261413690478 1 1
0.858015658821875 0.817296285871035 1 1
1.06186545558354 1.00646463416915 1 1
0.476047451163993 0.454675239877347 1 1
0.726412680656873 0.692829454913478 1 1
0.542203410041056 0.51510492557761 1 1
0.827415881178799 0.791643671774129 1 1
0.129517162770793 0.124243696664876 0 0
0.665635909064934 0.627363149607997 1 1
0.902533341766352 0.859320422919941 1 1
1.07499103936247 1.02971163850988 1 1
0.713512711033979 0.685952481716314 1 1
0.780011518583768 0.744060619245427 1 1
0.768020335842703 0.733043828380224 1 1
0.536778320432246 0.508657330275541 1 1
0.841103574500355 0.811603444049152 1 1
1.06362643707085 1.0066725151256 1 1
0.498736522541885 0.481421655205362 1 1
0.661240293639057 0.632451020236189 1 1
0.728344007924728 0.684461150185736 1 1
0.818922650746141 0.77787434075901 1 1
0.910368297989107 0.863890348421244 1 1
1.19234336237493 1.13673582768617 0 1
0.506942274592252 0.487708139194632 1 1
0.73007379742009 0.690024007599169 1 1
0.803880026937825 0.7673061256026 1 1
1.00149486482945 0.953128096249506 1 1
0.872964133337034 0.823397023880085 1 1
0.913074190200661 0.871325976025749 1 1
0.756680551753899 0.725645371709251 1 1
0.899241415918709 0.851797981803701 1 1
0.720360219996326 0.686565136001288 1 1
0.844970332417556 0.801025792149021 1 1
0.471821445895317 0.448485077302587 0 0
0.608527150619639 0.575972017279247 1 1
0.702598743247219 0.662465512609638 1 1
0.947174541456211 0.901579520035473 1 1
0.896717848493472 0.848323140555757 1 1
0.850560395554931 0.815464170802824 1 1
0.563885904738276 0.53886504702051 1 1
0.731072807593667 0.700785101144313 1 1
0.761373590690124 0.72518516163046 1 1
0.738963961442249 0.705636842696698 1 1
0.573689927672786 0.543000899798211 1 1
0.717075759849458 0.69931807025337 1 1
1.29705018802835 1.23838707048908 1 1
0.702256964304746 0.673156920429152 1 1
0.665623824907746 0.640360236283348 1 1
1.04999276558642 0.999300537173913 1 1
0.902564072939463 0.862179690658004 1 1
0.968910533033843 0.919234941765873 1 1
0.824426361125267 0.778400659084344 1 1
0.891547410253103 0.845166543828672 1 1
0.900216365472064 0.861810594275646 1 1
0.877806586965347 0.829031154424939 1 1
0.753621780047076 0.722219883837481 1 1
0.652241904432227 0.618693750726952 1 1
0.712866994192474 0.680680317963844 1 1
1.02727341866778 0.988074212738151 1 1
0.453093716762458 0.427576224837501 0 0
0.789377494525511 0.744375823062429 1 1
0.892074481036429 0.851281479012087 1 1
1.4162074130249 1.34818308298131 0 0
0.738198123309442 0.699728739330914 1 1
0.69319480838875 0.656917662348693 1 1
0.632917810118239 0.597635511061586 1 1
0.483317831860377 0.462192449210108 1 1
0.701677655581939 0.665423890091761 1 1
0.755724125128856 0.70762875880754 1 1
0.779174145118309 0.746338584702999 1 1
0.498434626509973 0.475164026939012 1 0
0.747668871641605 0.70795810965244 1 1
0.881296963029367 0.822361507753301 1 1
0.894843524713985 0.854317466168113 1 1
0.744602841308126 0.709745619072559 1 1
0.979770437371686 0.937154145069891 1 1
1.28800561300455 1.22549561202327 0 1
0.594118173451505 0.571258635382728 1 1
1.37166677945853 1.30062133293729 0 0
0.553062524774791 0.520524999531049 1 1
0.739082680320549 0.707353731968324 1 1
0.868778105079474 0.835527647877713 1 1
0.757163375678418 0.725691640455418 1 1
1.15843189976109 1.09723409578688 1 1
0.711787415528482 0.668777496739142 1 1
1.03517606535832 0.985315815352619 1 1
0.683504771341977 0.656121606409445 1 1
0.744887754482522 0.707662268807261 1 1
0.80045298105468 0.760165389615549 1 1
0.769662400999111 0.717218141254459 1 1
0.838685701403798 0.792336599034399 1 1
0.727263604243513 0.687012022123843 1 1
0.68685784041466 0.652773934184928 1 1
0.480827153389119 0.455853377006933 1 0
0.604573076260217 0.572320425439082 1 1
0.996300960706449 0.941926616904154 1 1
0.88039309229437 0.831656358633136 1 1
0.454263229348347 0.428135145079975 1 0
0.841189918913048 0.798266392138572 1 1
0.802565627054229 0.765414862683812 1 1
0.827534932938447 0.783292811929717 1 1
1.08175856479146 1.0295784068647 1 1
0.744046599614533 0.707925604062695 1 1
0.761816147115655 0.725866670953145 1 1
0.493645435537718 0.469475206606331 1 0
0.937711956591371 0.898601669929292 1 1
0.751955054817763 0.709836454285256 1 1
0.610576232637458 0.578823917744495 1 1
0.496502768991742 0.4673060785966 1 1
0.841016654786612 0.806266138051492 1 1
0.957405813522035 0.911280094395431 1 1
0.705797995986529 0.671326462901673 1 1
0.6977994060532 0.668760118224162 1 1
0.765038821685043 0.726132796935491 1 1
0.674699562277297 0.642241934902445 1 1
0.914315797998127 0.870996226943108 1 1
0.89154911221209 0.854377385417549 1 1
0.832238267088076 0.79906329541232 1 1
0.830844337635514 0.785244320802193 1 1
0.910855364688851 0.864650011776092 1 1
0.67192984675953 0.634235589926631 1 1
0.647051020154275 0.597692969736271 1 1
0.815047540547618 0.783705164897269 1 1
0.796116909011093 0.764365274479839 1 1
0.814316050377465 0.774007065551546 1 1
0.807461094706738 0.768442019048524 1 1
0.0483942931947784 0.0520501398880136 0 0
0.72608791732023 0.687061357813092 1 1
1.14168917257158 1.08595532444705 1 1
1.22706042283043 1.16550174113221 0 0
0.821981332975282 0.78535695335105 1 1
0.916931818338284 0.880398986546976 1 1
0.735272283934478 0.70238925988022 1 1
1.05645581711779 1.00853841124539 1 1
0.55641402022087 0.52856624334171 1 1
0.808831345246637 0.762161367410137 1 1
0.702122527675927 0.661374411342625 1 1
0.5712050263028 0.542204252059157 1 1
0.481388449840607 0.4589638571459 1 0
1.15425609935313 1.09449669390245 1 1
0.747506763776764 0.713795271215576 1 1
0.971616607079421 0.917274509288967 1 1
0.748465031283933 0.702457686624573 1 1
0.777515274269584 0.74149711276972 1 1
0.652150551074415 0.61102616121521 1 1
0.46177479719227 0.440865217905771 0 0
0.841305873753719 0.799963495612991 1 1
0.983179479786096 0.937894754083475 1 1
0.448146955914451 0.428728843842957 1 1
0.604840074729849 0.580718841289899 1 1
1.05212580253756 1.0031685679453 1 1
1.01436967949768 0.96763217206809 1 1
0.758392729618603 0.721159705078806 1 1
0.599340321688236 0.568198162176561 1 1
1.00083014422414 0.95772592532327 1 1
1.0692314242263 1.00437088538651 1 1
0.452175518768994 0.428805772095314 1 1
0.624668109476784 0.59518943769117 1 1
0.560008033129184 0.535112052135521 1 1
0.804735581061428 0.766780219711425 1 1
0.742220985468757 0.700131999650323 1 1
0.65805925644963 0.623351684191315 1 1
0.779185437739443 0.742694221001287 1 1
0.895539068321153 0.846212694923139 1 1
0.685789793873787 0.651725285450488 1 1
0.534587310297484 0.500859825406727 1 1
0.72434888127009 0.691460863246956 1 1
0.628163230517064 0.604348010569038 1 1
0.658760920775414 0.627672721094732 1 1
0.782144583943388 0.74301905567528 1 1
0.699832126873396 0.672128598116928 1 1
0.837778809480054 0.796676755760202 1 1
0.967719218952959 0.919103534350038 1 1
0.676553468256113 0.636962515305938 1 1
0.564884288376046 0.541281875005073 1 1
0.771229367088473 0.730918020279487 1 1
0.536831988177616 0.508349736689063 1 1
0.750352690640348 0.708543021867685 1 1
0.980542508306205 0.928487916808911 1 1
0.75011358484873 0.707852781267592 1 1
0.614849327926793 0.587061849839233 1 1
0.788264348129803 0.747230535762657 1 1
0.519065094985037 0.486850689415887 1 1
0.948525241379921 0.896644711736893 1 1
0.768978806711309 0.737446829187116 1 1
0.82872109193889 0.777658921961904 1 1
0.508404917551354 0.484142864096896 1 1
0.778457813406449 0.742221160203593 1 1
0.783200144411989 0.743572527507574 1 1
0.91732546281867 0.865750762280317 1 1
0.711539440111743 0.677093405944822 1 1
1.27322078624893 1.21880654207981 1 1
0.679168290008745 0.651324096035026 1 1
0.754476003709273 0.725129792713094 1 1
0.959150535005358 0.91132967237839 1 1
0.90666988043943 0.858844977153441 1 1
0.713640005062375 0.673275368835889 1 1
0.637233454149781 0.613078959662103 1 1
0.798449955394011 0.751857916788268 1 1
1.09016208920719 1.03499144698735 1 1
0.749613898922266 0.715091197471645 1 1
0.908426235024885 0.861394589405375 1 1
0.794991073797762 0.754091152969823 1 1
0.944516707215933 0.896592356883928 1 1
0.95898322683595 0.902980923592954 1 1
0.760730432856571 0.723397650029426 1 1
1.03898560004965 0.990936482218115 1 1
0.820648625430348 0.785336436366553 1 1
1.1108328938923 1.05446914833394 1 1
0.836969669109085 0.796816147060159 1 1
0.667238119664223 0.632245983068908 1 1
0.85118279242273 0.814602455133911 1 1
0.81187488271562 0.771842236808414 1 1
1.03158173471611 0.982566617769177 1 1
0.982342397634228 0.92188369108541 1 1
1.12963107303685 1.0696860229541 1 1
1.1033992046807 1.05239614036475 1 1
0.663080558288538 0.632661539106304 1 1
0.416662128904148 0.398001478252807 0 0
0.495051005761372 0.471041432440029 1 0
0.729657968015501 0.687112212716881 1 1
0.770774972906763 0.730582446913828 1 1
0.667190517618717 0.629109412470805 1 1
0.762408445758706 0.730393104583164 1 1
0.74036431519099 0.706930473728723 1 1
0.689425381569095 0.656305598621987 1 1
1.17426896184479 1.10208286146721 1 1
0.856293784230921 0.816327651432463 1 1
0.656062566042599 0.628556118380241 1 1
0.553257206032966 0.519440624029984 1 1
0.822012614786403 0.779462623163815 1 1
1.0661082182724 1.018345069142 1 1
0.525289541749659 0.508302455507209 1 1
0.686799659710511 0.659641231652478 1 1
0.663321090275473 0.624761764992777 1 1
0.691879428197767 0.647895903189591 1 1
1.11101614691898 1.05602997985657 1 1
0.652927947172527 0.617210242027441 1 1
0.709867142579409 0.669321784605339 1 1
1.11757794479124 1.05191730937575 1 1
0.795122902049061 0.760571059709756 1 1
0.831792916108608 0.785924346620267 1 1
1.05411017367358 0.993820388911827 1 1
0.861485862704053 0.822216380619081 1 1
0.801870526250234 0.766494240074676 1 1
0.526842585331176 0.501222123139049 1 1
0.966373422162906 0.913732553139623 1 1
0.719717412969983 0.690447927254185 1 1
0.635200789132731 0.602191402706231 1 1
0.791869451187201 0.75857960248294 1 1
0.650367178185027 0.621339006351958 1 1
0.339465253881441 0.326050962721662 0 0
1.17546410335824 1.11113205639711 1 1
1.13069986612437 1.07752388780369 1 1
0.609932355859515 0.577917420325622 1 1
0.720491068183962 0.688994448817897 1 1
0.887783835967852 0.83961223853426 1 1
0.548267445153267 0.523146989517258 1 1
0.855613947553898 0.80925133618935 1 1
0.558001363644726 0.531745995652852 1 1
0.649522530073887 0.610751106559633 1 1
0.784254049057804 0.745490820517026 1 1
0.726830568262904 0.687024721938309 1 1
0.797062853732808 0.763713892694235 1 1
0.380720003982593 0.36211934150822 0 0
1.01230486184692 0.963411865002913 1 1
0.612066218323853 0.577328119597105 1 1
1.12351706114998 1.07160759473063 1 1
0.833944708427737 0.798396794028198 1 1
0.769074222402297 0.73248701380571 1 1
1.06322978025879 1.01791954871192 1 1
0.603471990380046 0.580126286378796 1 1
0.692254789420107 0.663024382982448 1 1
0.956355557175129 0.904898990501304 1 1
0.404782431307709 0.387907340357979 0 0
0.94429687462472 0.89496188170972 1 1
0.681398276942091 0.655808334088794 1 1
0.732745972126273 0.69587934298631 1 1
1.03999831098342 0.986570607825159 1 1
0.518863192903138 0.488371790152704 1 1
0.917274214299365 0.876837597529023 1 1
0.887547961887626 0.837961477845988 1 1
0.708491951840439 0.675619419389328 1 1
1.01876789527918 0.969046115289347 1 1
1.0542499145388 1.0044713242547 1 1
0.803764874120698 0.765364422988036 1 1
0.653852043769012 0.617997621737679 1 1
0.948549757455902 0.897875724435056 1 1
0.620758246231036 0.595748745768262 1 1
1.07271957765076 1.01202775631358 1 1
1.09317817822059 1.03985607612585 1 1
0.78428193519376 0.748891169603855 1 1
0.621905417218499 0.598487384543093 1 1
0.574095210462203 0.548606456301325 1 1
0.584468195505665 0.559918937754657 1 1
0.820182889190825 0.773125431491892 1 1
0.684867691691591 0.649339163072422 1 1
0.943893440865101 0.900331554175871 1 1
1.02195217032162 0.976149941573777 1 1
0.73890867503526 0.703024578764559 1 1
0.787468010062842 0.752882349002485 1 1
0.953395272860773 0.909804744761896 1 1
0.712978513433005 0.685418955288011 1 1
0.525999170359344 0.499606599779291 1 1
0.73713731426084 0.707585099181135 1 1
0.887022924445718 0.848030422009324 1 1
0.54342405745906 0.516529505468773 1 1
0.657607570080173 0.620012663661048 1 1
1.02834987004078 0.984692238776156 1 1
0.608052592252705 0.58325906955033 1 1
0.770032764289488 0.730934443225979 1 1
0.94412461518813 0.90010979895057 1 1
0.924371163525579 0.865495070989047 1 1
1.10384322896704 1.05041191714885 1 1
1.17171309224912 1.10310403393964 1 1
0.51679669613448 0.49061896868873 1 1
0.759183770865344 0.719882291651245 1 1
0.816228806642768 0.772201869388742 1 1
1.00177530974879 0.958031618823883 1 1
0.487201667118977 0.458559955007689 1 0
0.870641383348948 0.829365809189657 1 1
0.80258442230331 0.769802091839568 1 1
0.467807232186547 0.435634855202723 1 1
0.586202788718487 0.554582880276448 1 1
0.917444834132743 0.875149840674918 1 1
0.892583314020489 0.853088190302938 1 1
0.871011138942372 0.832032222273534 1 1
0.776668842682183 0.739264288129503 1 1
1.02438653280888 0.969504074272663 1 1
0.674380075582798 0.642389315931834 1 1
0.987413088641529 0.945392323516304 1 1
0.862197015443681 0.815083073896694 1 1
0.406143469131741 0.386719092366416 0 0
0.943231724409332 0.901272435310611 1 1
0.646578738424736 0.616047982889209 1 1
0.981236498434888 0.931161758860633 1 1
0.602703766631645 0.573801682717253 1 1
0.992109119371375 0.937807931121908 1 1
0.686272400899482 0.648749343455776 1 1
0.914769201098345 0.870464067637999 1 1
0.665001728720638 0.639536516920717 1 1
0.786562816447782 0.743705300220703 1 1
0.857791687097988 0.820690743467129 1 1
0.908305484615145 0.863059175903296 1 1
0.975648438462336 0.924327012591263 1 1
0.614429461767228 0.576609427102568 1 1
0.55049212601179 0.52220813350682 1 1
0.990889087490125 0.942692382694523 1 1
0.825575640683545 0.791849482830561 1 1
0.777845568898355 0.73269068914612 1 1
0.809188944738142 0.776916884710342 1 1
0.644056163994384 0.617137750068235 1 1
0.995635035912441 0.954789702296798 1 1
1.04426132671258 0.998231880477053 1 1
0.344145500690397 0.325995190295349 0 0
0.599907276263214 0.580463678586626 1 1
0.844148716753248 0.804694076377307 1 1
0.891778405512887 0.845095994445293 1 1
1.02627008929434 0.974461921340884 1 1
0.642354161773728 0.614089202361191 1 1
0.551846323798089 0.525162224720688 1 1
0.87036087964265 0.826767264730827 1 1
0.812674997213432 0.769208123022035 1 1
0.824098491831458 0.780642242530965 1 1
0.916617494031132 0.872916242082946 1 1
0.833647185401836 0.793603807258299 1 1
0.865006257815525 0.827853075061391 1 1
0.835777708750168 0.802868877471058 1 1
0.615596618109484 0.587155765516139 1 1
0.815622897029378 0.776717572471156 1 1
1.0614927936619 1.01048275439814 1 1
0.669733480092005 0.638031836358594 1 1
0.869742293576918 0.823213364129067 1 1
0.854050363181756 0.805373156158142 1 1
0.764811734378758 0.724432617364812 1 1
0.842691627477479 0.807582811063754 1 1
0.788947901486013 0.749756385919049 1 1
1.11707456420654 1.06416718750562 1 1
1.03901953519791 0.98270876564261 1 1
0.752960965009971 0.718346923173643 1 1
0.575628464372987 0.546543930553834 1 1
0.550751557659989 0.527490910684632 1 1
0.572154331567851 0.546043022369586 1 1
0.811269201558139 0.773604248008036 1 1
0.832477165921175 0.793891864059566 1 1
0.746468517808265 0.704578290987414 1 1
1.02624818662305 0.978133633550197 1 1
0.942414067137394 0.89385493303704 1 1
0.759878459552187 0.726003185839252 1 1
1.13935548039475 1.08248176208143 1 1
0.846685975339525 0.809569280108184 1 1
0.735467249377758 0.700555802467082 1 1
0.626005083192838 0.595831478387307 1 1
0.941440405396088 0.892342755472607 1 1
0.654003411849076 0.626741088606218 1 1
0.922152927247446 0.883531920861081 1 1
0.981527028048537 0.929652126532379 1 1
0.597076206074599 0.562783671439707 1 1
0.769019604308587 0.727411670268255 1 1
0.967617020727742 0.926355185995206 1 1
0.545792523688314 0.518259211230956 1 1
0.920974202046893 0.872068738555704 1 1
0.532430555124684 0.500466040742608 1 1
0.866682786673954 0.82901053602937 1 1
0.737643307862038 0.698336535907376 1 1
0.896453054872639 0.855271653058863 1 1
0.76520320317214 0.726526180381712 1 1
0.653614889106948 0.618681752043104 1 1
0.88935463208973 0.837761424978629 1 1
1.07764769751976 1.01709014662169 1 1
0.878217111127721 0.839986963132234 1 1
0.722717701882158 0.68029524921258 1 1
0.93428687955741 0.891124128535366 1 1
0.924355476128791 0.878862547879651 1 1
0.721335583441097 0.687452432255015 1 1
0.825726328483078 0.786635210237812 1 1
1.06868900193912 1.02013447426854 1 1
0.752560414172675 0.714227228104839 1 1
0.931707116158822 0.882348629378808 1 1
1.1392694050605 1.08870994910714 1 1
1.03499460273485 0.979430948155664 1 1
0.982527570004729 0.931042131450262 1 1
0.414940361906257 0.394759485662608 0 0
0.694159370990379 0.658904463444985 1 1
0.621178097287577 0.583715228134806 1 1
0.489651037156848 0.466064012338994 1 1
0.623050625832558 0.596907456530507 1 1
0.605109500667513 0.573800147318496 1 1
0.579314430845424 0.554515488055968 1 1
0.593914430548655 0.561142708905219 1 1
0.886430690704301 0.844100376148009 1 1
0.784990225397399 0.743107528560642 1 1
0.695149231118072 0.655513992470007 1 1
0.850325210781921 0.804595997592165 1 1
0.75504835521281 0.718021880753194 1 1
1.13746936342655 1.08545837384045 1 1
0.824655468885321 0.795111152926925 1 1
0.254205610008403 0.235068460706969 0 0
0.925230135327229 0.883892847862475 1 1
0.665543476896453 0.629619935162722 1 1
0.916261982093827 0.873653791587549 1 1
0.786157902694011 0.753648669141856 1 1
0.944897566230087 0.890679078538501 1 1
0.987243258588422 0.93401367387166 1 1
1.03715742365402 0.993154497695794 1 1
0.840806747368505 0.796586418945061 1 1
0.662280055152431 0.630244359700179 1 1
1.0033125339272 0.954979769236052 1 1
0.379060281846657 0.357851687305043 0 0
0.98878150327022 0.94221496270811 1 1
1.24400483186694 1.19093409956874 1 1
0.581133155657621 0.545334393076213 1 1
0.794213851130928 0.755402126745543 1 1
0.883270819574912 0.836802207645328 1 1
0.837921009579538 0.796278735429507 1 1
0.539134714298083 0.516047352769285 1 1
0.961164291769355 0.919014876713147 1 1
0.873862561422034 0.833844032114031 1 1
1.0058813670964 0.957587086296041 1 1
0.610288713930842 0.573590916119633 1 1
0.838217921111792 0.795008102227505 1 1
0.340065438522068 0.325794016635545 0 0
0.663144264191018 0.629248991385346 1 1
0.839457073832172 0.795943469409042 1 1
1.12134657060281 1.06421227154464 1 1
0.993708568641875 0.936552333259829 1 1
0.721953877711513 0.68647502248653 1 1
0.680619564414073 0.647716277717171 1 1
0.955765618777098 0.912293995896011 1 1
0.692225765519763 0.662877508382761 1 1
0.98025971537186 0.929403126109197 1 1
0.990101783630753 0.942734458186885 1 1
0.552435437022847 0.520916098739834 1 1
0.870654020526225 0.828669036859215 1 1
0.871190253997549 0.828339958565532 1 1
0.680196644347446 0.646208860896482 1 1
0.926606450729073 0.879231075700932 1 1
1.03984102501433 0.989572969469809 1 1
0.702131528476137 0.672676292939342 1 1
0.815234254278065 0.779402290015601 1 1
0.782127063524708 0.748308306623939 1 1
1.10048993557475 1.05569342908309 1 1
0.758787941724277 0.704578491188117 1 1
0.863789306983298 0.824032046833727 1 1
0.841263737824702 0.797455721646222 1 1
0.53469242432983 0.507801004669661 1 1
0.73631209960453 0.701647081685719 1 1
1.1369446597938 1.07442314107637 1 1
0.993459286693168 0.944031406753998 1 1
0.933955671211711 0.889961027936387 1 1
0.875788173315432 0.83546369669164 1 1
0.816853662786147 0.775466550719553 1 1
0.776402453900307 0.745743547525663 1 1
1.08409781692904 1.03581109193295 1 1
0.658509240392478 0.632346270654672 1 1
0.605721934054338 0.569795322065374 1 1
0.727124839126865 0.689870346289576 1 1
1.01774002737072 0.958271815110691 1 1
0.808767568413212 0.765453935970675 1 1
0.541028689572719 0.511830149220967 1 1
1.08018744289264 1.02903431977801 1 1
0.95967697517357 0.918574789817077 1 1
0.939531647014287 0.893580399133047 1 1
0.838337669200554 0.796966848119873 1 1
0.60961426236825 0.579129960680482 1 1
0.624798970010541 0.595388498576751 1 1
0.877773496846938 0.837934366019915 1 1
0.806934025378054 0.760067877022922 1 1
0.748394380965664 0.707276631428548 1 1
0.860850572179869 0.821646424294435 1 1
0.710042825186273 0.674468325081798 1 1
0.342683838281756 0.321231476081716 1 0
0.742099081317469 0.702735805983095 1 1
0.835101175774716 0.799840366031639 1 1
0.787476193694272 0.741893952290133 1 1
0.780537182794581 0.742406941768684 1 1
0.712167674069662 0.67708398547061 1 1
0.726100860075102 0.692428882899349 1 1
0.855521705196263 0.80723192450347 1 1
0.634503109650796 0.603324780185292 1 1
0.975515917119201 0.932819959263151 1 1
0.801991638443575 0.766053143308216 1 1
0.688299903905054 0.650023764975902 1 1
0.639556450931662 0.607431307451518 1 1
0.748062329637996 0.713998939484921 1 1
1.00438433914043 0.951756149546099 1 1
0.6949811463432 0.657955408037309 1 1
0.758708479436821 0.726063794257787 1 1
0.946639847200803 0.895140975035671 1 1
0.633172935152788 0.596513077326714 1 1
0.87498585083456 0.831684878739646 1 1
0.989280216195131 0.938785576058654 1 1
0.873389490799488 0.831639952175564 1 1
0.431719153060979 0.414738167610931 0 0
0.5401994939317 0.50543718328019 1 1
0.680689561740017 0.651259942173694 1 1
0.487595586086885 0.454157099820616 1 1
0.834336533170005 0.796707768602152 1 1
0.821194189776381 0.777403501627825 1 1
0.568952210760895 0.541546182927931 1 1
0.927268064091732 0.878630185165228 1 1
0.659138430931378 0.631009676981528 1 1
0.676136430813014 0.647313381633441 1 1
0.764603475514797 0.731498504507213 1 1
0.889963049255945 0.854929181076362 1 1
1.06019204776057 1.01157371339756 1 1
0.714691018011986 0.678831523019289 1 1
1.01399013528769 0.963530095077162 1 1
0.866752742413838 0.829286363036485 1 1
0.981996849628789 0.93593301003746 1 1
0.843021344845974 0.803871609345294 1 1
0.850179906562271 0.806272818633402 1 1
1.04779722748254 0.994864910210585 1 1
0.815741496205622 0.779918104988781 1 1
0.996961670947338 0.949797355093893 1 1
0.793935894409068 0.752646932864087 1 1
0.581102133825604 0.544581370446126 1 1
0.932484591330196 0.883591687643047 1 1
0.69751552972914 0.668534638030168 1 1
0.862617254568808 0.824961338243807 1 1
0.51099724828255 0.482743247625665 1 1
0.620748334927706 0.592856268765465 1 1
0.917493094434475 0.858924706802958 1 1
0.726524290644857 0.685417787829176 1 1
0.748990621160599 0.716539705811803 1 1
1.03480126656593 0.99042879748366 1 1
0.748306919609217 0.717629474521549 1 1
0.874023201306522 0.822158975386286 1 1
0.79486675602501 0.756049770463359 1 1
0.551244324426932 0.523724464487943 1 1
0.945510164678666 0.897939130253539 1 1
0.840857705061513 0.796072471023203 1 1
1.10059266624182 1.04948812874826 1 1
0.964545649983947 0.909090177597711 1 1
0.94996897050002 0.907334748529249 1 1
1.01408527749513 0.958111073562646 1 1
0.770777161242538 0.730546269535315 1 1
0.682679205432338 0.653845806549324 1 1
0.434503147747659 0.411875510741455 0 0
0.628926179106431 0.601995936330741 1 1
0.540884955291681 0.521955506774666 1 1
0.839921536220639 0.800232040290935 1 1
0.616515777571183 0.578598983268518 1 1
1.05045918543833 0.985606401298341 1 1
0.506798782444602 0.481581563617362 1 1
0.499081432782735 0.477250407228855 1 1
0.675267430022513 0.641740822593418 1 1
0.75988254882225 0.723799574089481 1 1
0.676938891440217 0.643189478843599 1 1
0.955934626045643 0.91016190349357 1 1
0.948911859445755 0.907582927990809 1 1
0.949357609362379 0.897027787398172 1 1
0.711683309796107 0.677314927337941 1 1
0.715183720701779 0.679711030304282 1 1
0.747178963099053 0.704415543168073 1 1
0.748601767933006 0.707533338875704 1 1
0.50970694329756 0.485433509788366 1 1
0.700311104407741 0.664537731397755 1 1
0.71244894582345 0.677476470094772 1 1
0.467321206607263 0.4443507475951 0 0
0.622716030043801 0.594188995609696 1 1
0.836735021297005 0.795798905185395 1 1
0.929122525092385 0.885569145255106 1 1
0.687654043411463 0.651396426222187 1 1
0.90151054357497 0.861856531321003 1 1
0.877293275821155 0.834053209865802 1 1
1.00313942899162 0.950964424943372 1 1
0.978445765723552 0.936385746408188 1 1
0.741163274169537 0.709829313146073 1 1
0.715393280110994 0.669562532251557 1 1
0.89290864538281 0.850841885074816 1 1
0.868169048564175 0.824831235821589 1 1
0.698407145122107 0.664226940931723 1 1
0.869185410392069 0.829174653272348 1 1
0.903795129082113 0.863452387855657 1 1
0.5809616199525 0.54875676535542 1 1
0.625644798327949 0.592556636659382 1 1
0.821010756022685 0.781535805920888 1 1
0.709539398765255 0.674553720170989 1 1
0.826795179739405 0.787443178354041 1 1
0.652526769876198 0.62242008538376 1 1
0.631016274715051 0.596348435537547 1 1
0.825774830954231 0.784277065264295 1 1
0.765030024296891 0.732128310599333 1 1
0.996455261185746 0.935995456616961 1 1
0.775427381225042 0.739766125651828 1 1
0.715805333438494 0.680575726725274 1 1
0.568682833061756 0.537513013105233 1 1
0.838009002262336 0.798128308184543 1 1
0.600779680469491 0.575058018782873 1 1
0.646631001877995 0.620859810075075 1 1
1.06450529471909 1.01746068312201 1 1
0.627670306547996 0.593066981935641 1 1
0.978293019675537 0.923304336349892 1 1
0.825216902732152 0.783006948218297 1 1
0.777089979057192 0.727018235059858 1 1
0.769528692759353 0.724819063428281 1 1
0.373512022857614 0.348589850592273 0 0
0.647854832518872 0.620049044429649 1 1
0.597940790749586 0.57094012678437 1 1
0.691442905563974 0.657683172502887 1 1
0.767703665390796 0.730705219414604 1 1
1.04683582423372 0.995428531354646 1 1
0.709021768994181 0.673528186372425 1 1
0.469933112084002 0.441693392146213 1 1
0.609570543864106 0.580591314190753 1 1
0.929568135641529 0.880526587545667 1 1
0.653207938890406 0.625019845742206 1 1
0.847626237597665 0.797804092747613 1 1
0.513153126121759 0.489074598117797 1 1
0.726405968278607 0.687764393456689 1 1
0.790346428113871 0.750158159015507 1 1
1.02460370087443 0.969891957006226 1 1
0.866606892315896 0.825256568564144 1 1
0.792452147941986 0.75227641992844 1 1
0.735366400498193 0.702693142844882 1 1
0.78743732392296 0.752885101778369 1 1
0.86742957121785 0.818037819193115 1 1
0.694561584779614 0.663867081838297 1 1
0.467382291646753 0.446794383669439 1 0
0.519243118942646 0.492926574149344 1 1
0.656229116136666 0.617549530985285 1 1
0.633557463544826 0.6037563573236 1 1
0.636971911691256 0.608698184267307 1 1
0.89656207843323 0.851315594079348 1 1
1.05555571678432 1.00801144164433 1 1
0.919167085522354 0.870648790298244 1 1
0.754321618606002 0.715614291463934 1 1
1.19213283307247 1.13648757097021 1 1
0.554069263521313 0.527023213394883 1 1
1.02723231636567 0.985643118604539 1 1
0.855002905957674 0.815755897749249 1 1
0.905769474436837 0.868517457199672 1 1
0.68710173687397 0.657905818110756 1 1
0.902646220130092 0.860309312355915 1 1
0.812799333807281 0.775252662530861 1 1
0.716564930121708 0.685996700989489 1 1
0.920439366774516 0.878308308650895 1 1
0.478229185631708 0.451305841295738 1 1
0.931217988247212 0.882560020963723 1 1
0.567392639544295 0.530752365273327 1 1
0.853720250774219 0.818713632809229 1 1
0.891633910041619 0.844401758282092 1 1
0.90060933413187 0.856144103189223 1 1
0.650538796028205 0.616589259743637 1 1
0.781253042625773 0.748186988346603 1 1
0.951526182865568 0.898421660836084 1 1
0.450439139892763 0.421695638930588 0 0
0.691212324919296 0.655679697578016 1 1
0.677459765269103 0.639550708724708 1 1
0.501035142937087 0.477723637076327 1 0
0.848146764817751 0.810767105334281 1 1
0.593302098566975 0.568899020449333 1 1
1.18767629021912 1.12553626212094 0 1
0.864126398628417 0.813589370741489 1 1
0.788668236685131 0.745305745759152 1 1
0.805825759504944 0.770618057130863 1 1
0.920564961054144 0.874590584043563 1 1
0.724326303180657 0.69324619560713 1 1
0.65312940580889 0.620392753731088 1 1
0.52415105353854 0.498098800842547 1 1
0.704525290689538 0.67240088318805 1 1
0.968592623431197 0.911792157495901 1 1
0.884287492305367 0.839653054957955 1 1
1.19270072536821 1.12960219147945 0 1
0.770004190670933 0.73632138768694 1 1
0.712416388192749 0.677030396887038 1 1
0.89487556454977 0.85699625785368 1 1
0.728150367080891 0.680207750662606 1 1
0.920929097075606 0.871652226523014 1 1
1.10603969621307 1.05359730007749 1 1
0.60241416324706 0.57389986168961 1 1
0.785089706131722 0.753194553420634 1 1
0.777704029963018 0.747680885284629 1 1
0.829168236317288 0.786921142766577 1 1
0.973822727348349 0.931113210395446 1 1
0.199983579346284 0.191146118914536 0 0
0.401810692053225 0.384099527299335 0 0
0.766319317463848 0.729314736137857 1 1
0.85066157271746 0.795463162484942 1 1
0.843701698791456 0.808425576943004 1 1
0.491187977935873 0.468028964618646 1 1
0.634575064889411 0.600515201217955 1 1
0.980454095353995 0.936227610525727 1 1
1.06918155542387 1.01831777501281 1 1
0.767942256756653 0.737603682573282 1 1
0.890640631749633 0.8485723144533 1 1
1.00802461356716 0.95871629210457 1 1
0.679879748448803 0.651296951542253 1 1
0.854314154504215 0.799558011784474 1 1
0.937674279879828 0.882534723719089 1 1
0.726137281391439 0.686358334434023 1 1
0.41859819553851 0.403462844448837 0 0
1.07801350431916 1.02404559314208 1 1
0.568917134227953 0.547605545496326 1 1
0.830026885294589 0.788939123931816 1 1
0.890919280823841 0.838895606104324 1 1
0.770204571476209 0.724604880930388 1 1
0.940777213435248 0.897379664554782 1 1
0.563718250752874 0.536515795615326 1 1
0.553231197548896 0.527481262172622 1 1
0.760486709394004 0.721391273650655 1 1
0.433794186202278 0.414865969378519 0 0
0.896953313060333 0.851659723752205 1 1
0.644032442818226 0.614704955373953 1 1
1.07639214481313 1.01724493286918 1 1
0.784938107085069 0.739418807753596 1 1
0.75245974148934 0.71846781182299 1 1
0.772663262223037 0.735235006476736 1 1
0.348731409374991 0.328336999676573 0 0
0.821152685232785 0.783393156878773 1 1
0.715879193925133 0.68306951873534 1 1
0.709980218747433 0.677082134293135 1 1
0.612052533632532 0.583674102000388 1 1
0.964461060359672 0.915630483562243 1 1
1.09339410907928 1.03883037746216 1 1
0.572505657810014 0.550890937657341 1 1
0.668569281833177 0.635098171529123 1 1
0.760080752023613 0.723961145569589 1 1
1.06421480683033 1.01199209619784 1 1
0.810691686178693 0.773768320432544 1 1
0.880006351646506 0.841217987689254 1 1
0.771867614177689 0.73953913548369 1 1
1.05702222321431 1.00744104895472 1 1
0.716320582542339 0.679128004897157 1 1
0.679496839835709 0.645536292511712 1 1
0.945160735769836 0.9065690089346 1 1
0.992276958169218 0.925342119507135 1 1
1.26707333527476 1.20640383928786 0 0
0.704241453002919 0.664297126564209 1 1
0.498721793953022 0.474850364430217 1 0
0.824059509532209 0.784198200145137 1 1
0.922053784470517 0.877238152435553 1 1
0.762549768725717 0.726636062138647 1 1
0.611316719024072 0.584553107961117 1 1
0.656353744887659 0.624654434090679 1 1
0.907703370617066 0.867483023974611 1 1
0.883238947014223 0.844116137452861 1 1
0.78566929701692 0.745385742323621 1 1
0.565445137032074 0.534847894980076 1 1
0.638816432445809 0.610160585585562 1 1
0.846188118361807 0.809875808738759 1 1
0.891632456382729 0.844253188407176 1 1
0.835782254129673 0.799629992635644 1 1
0.818663700949064 0.772115854451024 1 1
0.683849940141638 0.650764348954689 1 1
0.696607043162818 0.659233181780437 1 1
0.755930738836777 0.72167479097848 1 1
0.670318472620754 0.633559433204444 1 1
1.0024153662679 0.951146353456622 1 1
1.08009925213759 1.02786156087307 1 1
0.736447358037 0.699090874493325 1 1
0.820128022279296 0.782659833138602 1 1
0.704108679650185 0.670388647086647 1 1
1.0007452202415 0.938884697250672 1 1
1.07866427933674 1.03067161464833 1 1
0.613364911185111 0.581747494692374 1 1
0.718596120759641 0.685603859741968 1 1
0.893659684737905 0.846288820530827 1 1
0.621411397203244 0.590231644865362 1 1
0.836919140191398 0.798016461640709 1 1
0.887987415581946 0.849212041101753 1 1
0.972025626736406 0.921492845040076 1 1
1.34643904409429 1.28231038321098 0 0
1.04892431834813 1.00251794113424 1 1
0.417452262403256 0.394542940756504 0 0
0.902038551197644 0.865738516057022 1 1
0.324256326642431 0.308290723526967 0 0
0.797288437847016 0.757160052161949 1 1
0.98404760700811 0.93667115020273 1 1
0.720345281432119 0.682523061021054 1 1
1.09773791319596 1.03941793816296 1 1
0.757960167075497 0.716124539528544 1 1
0.872384866362908 0.834118779070424 1 1
0.943162030000814 0.893596509986307 1 1
0.943609472912985 0.904542844465844 1 1
0.728047655089677 0.684377746548182 1 1
0.774670647552381 0.72600060396578 1 1
0.807184687653588 0.771507594593648 1 1
0.924421507684772 0.880801669580412 1 1
0.627835401276372 0.597407419263153 1 1
0.694567733562977 0.647188241317837 1 1
0.652411793654614 0.623974925572976 1 1
0.677785487508451 0.650821022286353 1 1
0.901749343106134 0.857630927928179 1 1
0.551790221414183 0.523941303525604 1 1
1.01819109662707 0.957835388278576 1 1
0.932742323849213 0.884373236247376 1 1
0.838395936181359 0.798165289132769 1 1
0.895510783795265 0.853841940991774 1 1
0.82763421180963 0.792959215493139 1 1
0.76209256176168 0.727777517825426 1 1
0.823887299260678 0.787892515967009 1 1
0.818425334301889 0.778619999736036 1 1
1.12981195210498 1.07187879319901 1 1
1.1248836756693 1.06492269215894 1 1
0.765819817598649 0.728094676833943 1 1
0.886917383319357 0.84426500618489 1 1
0.640619509390746 0.612957332793473 1 1
0.662889748578454 0.633154429894055 1 1
0.710874456887993 0.677621994415056 1 1
0.78934274944387 0.756696551980124 1 1
0.615772082159294 0.584952309688146 1 1
0.690408483705566 0.659860720227407 1 1
1.03008630448102 0.977568963059837 1 1
0.733645157535507 0.702082213309291 1 1
0.736196409383771 0.703151159572095 1 1
0.758982470923698 0.721755623923374 1 1
0.657617670438868 0.618941018779447 1 1
0.953261791034435 0.90675142042517 1 1
1.04423179843248 0.977259732488679 1 1
0.518231393800371 0.489918637658177 1 1
0.629941571738238 0.603995614012433 1 1
0.984979016996776 0.938141817361086 1 1
0.66778737766332 0.647619308502351 1 1
1.00517715654222 0.957611734060983 1 1
0.790502527669134 0.750856534254357 1 1
0.840247103230996 0.796614233787834 1 1
0.716583635674693 0.68254077940494 1 1
0.966649886759388 0.919355515987436 1 1
0.848035166705879 0.81358051859211 1 1
0.994295214866793 0.948135101449817 1 1
0.43802278336004 0.416287510389603 0 0
0.413117061626605 0.385928681325064 0 0
0.964971308672907 0.921394526958151 1 1
0.993006134393651 0.95009068047334 1 1
0.504427472576956 0.480857246403741 1 1
0.591309381790015 0.558054641861539 1 1
0.811414571405964 0.77193630668681 1 1
0.768466534919135 0.731309193753563 1 1
0.67180560709657 0.649161305977086 1 1
0.486316842526306 0.4649546444319 1 0
0.988806422140678 0.943048611483899 1 1
0.763042378533798 0.730864326693184 1 1
0.730389766647213 0.6835258631889 1 1
0.703359980690775 0.664355997410298 1 1
0.871618981726068 0.837176428922177 1 1
1.00846824350195 0.966182231554578 1 1
0.893108001917602 0.847746650632266 1 1
0.882470345952346 0.841826914745052 1 1
0.635108025147955 0.601563893054971 1 1
1.31388688543373 1.25523565153214 0 0
0.600342270772325 0.567892100487849 1 1
0.810615718971182 0.766393240472445 1 1
0.961206768345661 0.907138437767426 1 1
0.627026646611204 0.598543276517699 1 1
0.753218186970194 0.71548053929317 1 1
0.601928450465769 0.575671473379054 1 1
0.694973414085059 0.665825340701489 1 1
0.893525072240998 0.847381748387455 1 1
0.88735521519953 0.843134699228406 1 1
0.558808823655115 0.525651056822931 1 1
0.726186772625354 0.689139787211696 1 1
0.612359648303764 0.579191649904768 1 1
1.05684601016535 0.997887715231037 1 1
0.944141763673003 0.904438075813492 1 1
0.998635233786259 0.939304419908931 1 1
0.849293058443439 0.807510094815388 1 1
1.19437628461956 1.13113420362378 1 1
1.06670943052393 1.01564922012805 1 1
0.607758292926257 0.575943013272218 1 1
0.723318837424115 0.684207139796663 1 1
0.891323818577166 0.846556059537994 1 1
0.32998852200864 0.31295076599745 0 0
0.63342317553899 0.61095306211514 1 1
0.815453278531256 0.76873449647877 1 1
0.961724980839188 0.920686039277257 1 1
0.692815380620712 0.659729558143385 1 1
0.979356961800281 0.931878375272023 1 1
1.00387034256819 0.954093084426021 1 1
0.93190772241421 0.893623003895522 1 1
0.682020437674974 0.647277492843724 1 1
0.759481644426916 0.733366049148417 1 1
0.64112804862136 0.607713674779756 1 1
0.843356174968028 0.801648971311854 1 1
1.30083399761829 1.25714290273568 1 1
0.727067689637751 0.67382924397598 1 1
0.848217567352384 0.806514618179175 1 1
0.590753256146055 0.553827509094335 1 1
0.810928177362195 0.773276342555499 1 1
0.9312136947461 0.883251989029131 1 1
0.824367988643624 0.786399850705855 1 1
0.663586779384395 0.61670252709252 1 1
0.725923535829158 0.693022171475302 1 1
1.06961882119541 1.00669195935241 1 1
0.679150434126372 0.645334671438232 1 1
0.982431015017758 0.927340274878614 1 1
0.646389725196199 0.610586075450094 1 1
0.742763073189914 0.706499084315206 1 1
0.545949596932325 0.517752248566328 1 1
0.950552122749395 0.909009932760097 1 1
0.67839574770013 0.641605724187777 1 1
0.801074095667885 0.765151511285595 1 1
1.02491087578401 0.96919061410543 1 1
0.93548094636733 0.89456105514446 1 1
0.632275639347688 0.60788864396893 1 1
0.305550372377118 0.286066056617839 0 0
0.558958132845808 0.536510194250233 1 1
0.736268215917691 0.697229371196701 1 1
0.606507513182054 0.576772769937828 1 1
0.815552111632058 0.778589498011909 1 1
0.883785101676987 0.844534088094499 1 1
1.03291787575494 0.984793924047245 1 1
0.934861184513806 0.89254865668154 1 1
0.819259604564883 0.781506474344179 1 1
0.822473202605672 0.78560188032087 1 1
0.722411278195035 0.693112491150777 1 1
0.846671255317064 0.804758656956098 1 1
0.875878479198273 0.828272676307765 1 1
0.836753610632199 0.799927126690332 1 1
1.0128013370432 0.973010632470611 1 1
0.756483572021209 0.713231787965107 1 1
0.768196718354264 0.729610738925117 1 1
0.918611443996865 0.869672067164677 1 1
0.657191881203365 0.626933197068061 1 1
0.762909171424101 0.727511913929342 1 1
0.788790296815948 0.73832727917054 1 1
1.14389833335951 1.08925380405219 1 1
0.862847628071443 0.827334213085744 1 1
0.923633752268918 0.875213776976626 1 1
1.13083487133182 1.07755645877687 1 1
0.761938307315274 0.727255223732915 1 1
0.924696249294091 0.876998994774344 1 1
0.806749727022971 0.76151760687375 1 1
0.727245855335791 0.691328931048683 1 1
0.659885817342147 0.625855445640995 1 1
0.642015925915462 0.612684051004723 1 1
0.820805851593281 0.779927547179568 1 1
0.789103504576757 0.764542601104941 1 1
0.992095336964846 0.941602010670793 1 1
0.689534401228233 0.656839813558624 1 1
0.410947403520412 0.389283206325808 0 0
0.682433095875509 0.65250763691171 1 1
0.749434317609671 0.707310627938384 1 1
0.833232718848559 0.794016284582828 1 1
0.840875702718421 0.800403878792777 1 1
0.597075076767473 0.56455513518397 1 1
0.296759768564689 0.28379305068841 0 0
0.694744531231741 0.663051813368426 1 1
0.645820497460492 0.611178268577789 1 1
0.765935845355534 0.724568531379389 1 1
0.918656596583567 0.866777104329215 1 1
0.78836800325505 0.750879175135617 1 1
0.985291826612977 0.926473685400228 1 1
0.850043551171455 0.805721548009836 1 1
0.603118011336744 0.567638189743773 1 1
0.736840855539759 0.694086859001184 1 1
0.81940797588856 0.783361214764885 1 1
0.85223119587355 0.804281848203947 1 1
0.875591114710114 0.834085406864718 1 1
0.935173011318818 0.875950395178546 1 1
0.939279898039578 0.891157469055555 1 1
0.960568597716346 0.914347309762059 1 1
0.894914080842938 0.856118049224481 1 1
0.59697306375704 0.573139868989207 1 1
0.770776432906614 0.741622504890109 1 1
0.795970945334781 0.75023918681965 1 1
0.800890445150146 0.760063624744297 1 1
0.709936205817136 0.674171872711048 1 1
0.557146042367326 0.531756738452343 1 1
0.468473153536128 0.446632354896193 1 0
0.604803805334153 0.582703571128501 1 1
0.685071485063329 0.654549404250201 1 1
0.805467036405322 0.769676891125997 1 1
0.756975312706662 0.719298874276378 1 1
0.6437552019621 0.606733639042569 1 1
0.451139579138664 0.43399458480544 0 0
0.708973997953965 0.67822016698528 1 1
1.06802275324858 1.0174499502319 1 1
0.991012878586424 0.943824391790782 1 1
0.800354703504641 0.767394951726639 1 1
0.638674176446491 0.607652533681039 1 1
0.790699331379167 0.742419723489024 1 1
0.82631780014339 0.789782691415208 1 1
0.746313759775473 0.707461615835262 1 1
0.676108855613759 0.645380513083465 1 1
0.568361921843269 0.543524211511058 1 1
0.736103389334832 0.701720380111222 1 1
0.803375041588725 0.761738892870364 1 1
0.716934336649947 0.683374372167392 1 1
0.842683517796102 0.797962932060444 1 1
0.891531208138353 0.842850992499686 1 1
0.705439613794444 0.670534908845089 1 1
0.460822217363211 0.439465038900905 0 0
1.11139700492998 1.0435232115549 1 1
0.530648682685879 0.510553042720881 1 1
1.07192862134641 1.01323283334177 1 1
0.525735026635544 0.503569430552254 1 1
0.975809651866036 0.928217774765148 1 1
0.671598042958596 0.64080378812864 1 1
0.704230402953017 0.664348678346041 1 1
0.959589360077154 0.905848312468203 1 1
0.302787980860538 0.286856423758002 0 0
0.833649910104534 0.795169487694149 1 1
1.10579569719642 1.05690542498654 1 1
0.745844506995358 0.712839474179958 1 1
0.700470899848364 0.662034833220616 1 1
0.895115720183954 0.856089345266777 1 1
0.457853379909474 0.439147432576127 0 0
1.03086634980772 0.973870992532688 1 1
1.07949992387315 1.02076690856418 1 1
0.647963995993653 0.616965006486561 1 1
0.510647479626936 0.488124923586494 1 1
1.06967114703362 1.02159446874699 1 1
0.878774813387859 0.833499693174919 1 1
0.969794851628538 0.919091958334107 1 1
0.451201289214624 0.42840207663911 0 0
0.905459505015709 0.860298643916053 1 1
0.847912208855596 0.808963232843362 1 1
0.938849643218285 0.89877484947057 1 1
1.00151821522492 0.958184740827616 1 1
0.739020656274122 0.709447429997292 1 1
0.725710273914675 0.692689782565211 1 1
0.922089164711129 0.880342532395669 1 1
0.542599315894853 0.510577922731109 1 1
1.07881733624757 1.02660935118725 1 1
0.834524123321621 0.797169766260937 1 1
0.746244311746325 0.71324632333397 1 1
0.996275998424182 0.950587174492385 1 1
1.13008805525027 1.0740499975266 1 1
0.877050617380235 0.831396806779484 1 1
0.759080001711773 0.727838849351596 1 1
0.622950414126246 0.592558663314422 1 1
0.812833413358351 0.77268126521803 1 1
0.441901028797398 0.421695182567715 0 0
0.815891141070074 0.775003053458143 1 1
0.615874436495185 0.592271617372477 1 1
0.798739544849602 0.764069834871746 1 1
0.8642693917212 0.814919630735889 1 1
0.713209007221667 0.67165724328649 1 1
0.814353202246116 0.774049531192861 1 1
0.871867759668213 0.829100360512776 1 1
0.592099391139009 0.561676179183362 1 1
0.993541347271141 0.945906140483899 1 1
0.729365920960458 0.692551098669576 1 1
1.01393240180674 0.968088594688482 1 1
0.684019362711065 0.642207713280427 1 1
0.549714295061304 0.520281188369408 1 1
0.566538742575146 0.54406680082655 1 1
0.924035582976987 0.885547873969538 1 1
0.918192704081371 0.882512240926025 1 1
0.639477314333399 0.611270587985989 1 1
0.821190621012069 0.781218988031976 1 1
0.707301559474163 0.674469654394704 1 1
0.964347215962586 0.91998255660692 1 1
0.379989724791349 0.368011468507091 0 0
0.871688519092424 0.824415035008102 1 1
1.03764596216352 0.985534088746623 1 1
1.18473717250484 1.13006277135579 0 1
1.05400816502293 1.00434509478617 1 1
0.583353333240847 0.553158829658848 1 1
0.252525688164764 0.237606527166003 0 0
0.813287758024717 0.766274457332086 1 1
1.08250474655855 1.0430933571802 1 1
0.640902499928959 0.608762250807223 1 1
1.05104726694441 0.996698956121896 1 1
0.934793987799986 0.891790287217213 1 1
0.984695176719341 0.937192831126782 1 1
0.659571373068326 0.624802303373728 1 1
0.36358787042613 0.346699648520796 0 0
0.859792807091384 0.824237223796267 1 1
0.46281004541513 0.449858727031695 1 1
0.973875045086678 0.918869755554404 1 1
0.839322125314696 0.797023015493226 1 1
0.658261627085569 0.63112305518739 1 1
1.17633361778704 1.11670802745299 1 1
0.787625328681373 0.744367120876885 1 1
0.827311897443706 0.787422929434618 1 1
0.633966781741127 0.604601491573558 1 1
0.964989358814239 0.917443762165297 1 1
0.938777573746498 0.894796962869077 1 1
0.866829643887303 0.830118972230016 1 1
0.952544890928979 0.901270777920585 1 1
0.564372292359872 0.536964583580387 1 1
0.634078751628756 0.605455935297371 1 1
0.78244720196172 0.739956837936629 1 1
0.904195155897251 0.862640614284261 1 1
0.92357572817069 0.876445845176162 1 1
0.818154537035226 0.780377284506092 1 1
0.658812417672412 0.6270651993691 1 1
0.735453287944573 0.694029530970062 1 1
0.72306899625199 0.697136084391474 1 1
0.819678540934124 0.777586974189929 1 1
0.724750382874262 0.691163263540272 1 1
1.15368770231415 1.0984203366903 1 1
1.09109239107193 1.0349385174228 1 1
0.48242633536689 0.453035146629099 1 1
0.849829123640971 0.81540237773322 1 1
0.643820155327279 0.613802795582397 1 1
0.544755970701712 0.511961312626692 1 1
0.835369843513015 0.793232259351523 1 1
0.973658031141284 0.926166219940978 1 1
0.837470350131966 0.793650293065284 1 1
0.977699099885098 0.932232757117177 1 1
1.0341682936885 0.996358709012212 1 1
0.587061301676668 0.559407792067333 1 1
0.383561925403896 0.367170774028776 0 0
0.751378150146363 0.718725279517011 1 1
0.440692588023776 0.417312865534783 0 0
0.790206857955309 0.754090752792421 1 1
0.870728182474917 0.830117649166756 1 1
0.717779970154131 0.681888810179008 1 1
1.19111372410997 1.13691561920581 0 1
0.946806276464582 0.894890602794193 1 1
0.960801617440972 0.907713108277216 1 1
0.812328885369403 0.766559449089624 1 1
0.958981138649815 0.911839526738172 1 1
0.591306957111372 0.565804695874702 1 1
0.372115508240476 0.352705353138764 0 0
0.794024749208313 0.74211570578805 1 1
0.749877748453665 0.715188907180256 1 1
0.522594036661734 0.49636610062916 1 1
0.592695769623374 0.560119838918963 1 1
1.19439825640507 1.12903605773429 0 1
0.852448140794385 0.814915522747771 1 1
0.720579129307072 0.681872780788167 1 1
0.843601524944626 0.801012396260369 1 1
0.893097714977643 0.850070792584382 1 1
0.942729834416306 0.887545358018418 1 1
0.674738025109033 0.643580976715901 1 1
0.836163354218974 0.80121502534448 1 1
0.694764741164159 0.663586236885869 1 1
0.924929394343971 0.879510767517115 1 1
0.511971526930569 0.482878277872662 1 1
1.07996879485224 1.0396638861209 1 1
0.776349292122365 0.739965870121773 1 1
0.500720975872714 0.476497350012288 1 1
0.646415481963526 0.610209462983126 1 1
1.0004891841883 0.937169919173021 1 1
0.976182948402901 0.928131279614268 1 1
0.919327580468071 0.882909221273147 1 1
0.726630510107087 0.691520363911313 1 1
0.630945665746358 0.601540579560629 1 1
0.998687140776327 0.943716267993506 1 1
0.408459311229904 0.394574408757682 1 0
0.861016875069736 0.819120841915472 1 1
0.96111905384376 0.901504077910889 1 1
0.789105766904259 0.758737001746694 1 1
0.815620961462755 0.778996513274299 1 1
0.485063240737289 0.459087734156123 1 1
1.09322064544085 1.03977767669796 1 1
0.747034373497786 0.713695346086822 1 1
1.05473161120925 0.999481642301253 1 1
0.768310689705978 0.734965371592477 1 1
0.828921226387349 0.791599199000619 1 1
0.81251374505652 0.77068030493683 1 1
0.641357173637142 0.606739982390772 1 1
0.619951088243662 0.589653044288065 1 1
0.855620973898303 0.80898306208864 1 1
0.727445257665091 0.69340813877313 1 1
0.792628927010167 0.748978769979524 1 1
1.00441955810763 0.955299934231001 1 1
0.637817408300588 0.606979998146887 1 1
0.751553919028142 0.712876299106621 1 1
0.875889228641595 0.828738366822477 1 1
0.966915911743211 0.908975095669742 1 1
0.875763079112619 0.837515837742709 1 1
0.333923213467392 0.306925286639011 0 0
0.554898289360125 0.527616113687776 1 1
0.918054437900168 0.877259270855891 1 1
0.574931782232683 0.543235600897524 1 1
0.966861620409708 0.916193457153645 1 1
1.0440971149055 0.99548013614215 1 1
0.97317097480286 0.92407521596211 1 1
1.05064248579369 0.996780688832516 1 1
0.942405664924663 0.900739061919096 1 1
0.433834841025891 0.411286088257306 0 0
0.645984546091851 0.619780875346799 1 1
0.794117378870921 0.756218518293671 1 1
0.909737932215543 0.86826812030342 1 1
0.920453112382037 0.883516134085415 1 1
0.769562391806571 0.723023831317689 1 1
0.835900455541132 0.795558187073567 1 1
0.757060740615451 0.72305610046481 1 1
0.822623029320347 0.786465688774456 1 1
0.794722610606228 0.761949225002511 1 1
0.724918306961066 0.684842743398196 1 1
1.04583873410469 0.996880829078171 1 1
0.973618377234775 0.920588962830503 1 1
1.08005195667442 1.03362890296659 1 1
0.408163070730819 0.386455840149754 1 0
0.693608306192875 0.65677084535509 1 1
0.627774904298059 0.603775810610941 1 1
0.757851320170246 0.723959230887713 1 1
0.737978383961926 0.703393089596946 1 1
0.498170098203576 0.475411787949798 1 0
0.713021092441606 0.676450467822308 1 1
0.670275787770258 0.637716752780212 1 1
0.658736346082557 0.624562599315349 1 1
0.736831757817208 0.70281725929723 1 1
1.05404090811519 1.00105295757478 1 1
0.691480916562754 0.663059094875705 1 1
0.955863696279675 0.90562504666748 1 1
0.821894636216102 0.779883891643279 1 1
1.05301398626732 0.996521700058818 1 1
0.85652681855673 0.81441571267312 1 1
0.998410692727954 0.950560660393635 1 1
0.92845600228706 0.882986925907544 1 1
0.923347446772809 0.879626874852628 1 1
0.595154606081651 0.563064939399598 1 1
1.02012158822366 0.968032266428212 1 1
0.955878022058593 0.906450164845182 1 1
0.654293852188829 0.626693246663069 1 1
0.80097429415553 0.76141231901877 1 1
0.557989299197877 0.529351353024568 1 1
0.599922025169812 0.571708731701693 1 1
0.955692439222534 0.905336747814865 1 1
0.836671867352929 0.8033882476508 1 1
0.7887917082896 0.75326994276686 1 1
0.455734884613562 0.43620944382385 1 0
0.581141590584979 0.552695480388199 1 1
0.848270408414253 0.802713054349107 1 1
0.844691724066035 0.798136618733613 1 1
0.75951810214896 0.717882832813738 1 1
0.894250916814265 0.84769728927854 1 1
0.819661865699188 0.776271255421463 1 1
0.655178365613029 0.617677835127827 1 1
0.754400099377177 0.713337716182758 1 1
0.870024357976036 0.826242540479098 1 1
0.900000683247623 0.854598564737915 1 1
0.832485023084756 0.790472504663643 1 1
0.918337186075239 0.8765820568418 1 1
1.09182686364279 1.03201683004486 1 1
0.864230806062708 0.816306097999805 1 1
1.06017170967596 1.00270585299644 1 1
0.73118227778177 0.692658214893518 1 1
0.842375832021799 0.803925790673779 1 1
0.659141681296274 0.630573790484552 1 1
0.847301697636084 0.80811961194641 1 1
0.338535412326433 0.322630672822613 0 0
1.26664040809447 1.20518991862394 1 1
0.859602448471699 0.821547995941207 1 1
0.638873375437706 0.595471901686674 1 1
0.758921535105376 0.726094498520207 1 1
0.932040449313902 0.883844555281283 1 1
0.585394253343661 0.555526562865189 1 1
0.997196665971747 0.942844133524493 1 1
1.09061185296003 1.04313652561525 1 1
0.644843358671066 0.613881327756328 1 1
0.789123430110011 0.752537495144831 1 1
0.668016931165924 0.635848620330419 1 1
0.707774976645947 0.670798488057183 1 1
0.518448893802459 0.496764627339224 1 1
1.19555197905905 1.13923436127605 0 1
1.01616311439887 0.951382821607159 1 1
0.718765147576442 0.688841839734256 1 1
0.817077206621524 0.767897538561393 1 1
0.740039337659617 0.700508975990168 1 1
0.738755439853262 0.704595333368705 1 1
0.573445079207937 0.544231355792695 1 1
0.918685382584218 0.870071620559826 1 1
0.91643854029149 0.87031608638572 1 1
0.605394437561252 0.574495821136013 1 1
0.486285444251558 0.46642728695086 1 1
0.921904821343662 0.874267696889961 1 1
0.64649170376239 0.617135109205395 1 1
1.15973210241096 1.10289270041557 0 1
0.607430720227782 0.576243233685915 1 1
0.820545040763041 0.780312566816052 1 1
0.590576189499013 0.563688664790354 1 1
0.78856144772319 0.752704196044084 1 1
1.18613683497693 1.13171212875413 1 1
0.921170063762982 0.873825916247128 1 1
0.810363094751702 0.773377877419635 1 1
0.909754852523196 0.866706453615799 1 1
0.606940123150238 0.575578703380765 1 1
0.696642135021898 0.664638947104985 1 1
0.994610150812682 0.950755929875884 1 1
0.942096349321737 0.891763433807571 1 1
0.796653390802542 0.752140275710665 1 1
0.820309335987479 0.775689602082694 1 1
0.555791220598007 0.532893074551709 1 1
0.542904365171429 0.518609627162206 1 1
0.908298052060879 0.859985703931153 1 1
0.751485173718351 0.715200692633455 1 1
0.802289553523326 0.757919479722987 1 1
0.71275108139012 0.68415495860402 1 1
0.744203692958967 0.713046655713442 1 1
0.653553996715816 0.625641294880917 1 1
0.798348909868014 0.759130470377836 1 1
1.22920513877764 1.16562970007681 0 0
0.866988796292127 0.810432756639463 1 1
0.952192177947046 0.908131594827245 1 1
0.929628715873966 0.885733471941861 1 1
0.555988850864093 0.531406908636263 1 1
0.590209313157822 0.560236045322319 1 1
1.06836296581533 1.01536973772066 1 1
0.775624397862426 0.742601060137252 1 1
0.947326664241811 0.900526348608706 1 1
0.769172750361852 0.725638452894798 1 1
0.639457784277297 0.610967868621659 1 1
0.674843890219539 0.638761430487754 1 1
1.00688793756115 0.963448162245949 1 1
0.677441784049719 0.643646911469746 1 1
0.756298453848661 0.719004239235905 1 1
0.706287227490208 0.674401058742598 1 1
0.862553541234253 0.818018970873848 1 1
1.09909695524053 1.04904010571285 1 1
0.522010500204876 0.495879949696337 1 1
1.08570051692977 1.0359760416541 1 1
0.821866449019635 0.784832540424413 1 1
0.555628043740593 0.530438210370932 1 1
0.725713539123883 0.697986051465545 1 1
0.799143820908129 0.761004343847391 1 1
0.72773868919306 0.693522027918393 1 1
0.818673384536618 0.779833136613366 1 1
0.526154746601933 0.495902702920668 1 1
0.814401137551945 0.775579816852765 1 1
0.689910756368365 0.660501733236926 1 1
0.780104902945953 0.737601142850261 1 1
0.756311116909665 0.716178008087989 1 1
0.805643243782362 0.761175000651008 1 1
0.734822935908122 0.698146516862614 1 1
0.810062463605943 0.774465620246195 1 1
0.710407135344483 0.677359776355561 1 1
1.30769289236586 1.22658738742213 0 0
0.858594438692278 0.81689907361992 1 1
0.66181143046667 0.629507803866997 1 1
0.774034071023176 0.731734542894459 1 1
0.921198990795255 0.875107442594773 1 1
0.5139808829907 0.490929778194668 1 1
0.654932394996577 0.618918821424867 1 1
0.854581779942037 0.815796030336072 1 1
1.03118993708426 0.982566186859624 1 1
0.722184162780869 0.691582978816526 1 1
1.0770380692312 1.02353742974357 1 1
0.998209885038106 0.948456777147616 1 1
0.763676159688304 0.727740570491852 1 1
0.814778790998333 0.778354467842878 1 1
0.929352452023612 0.881461235654813 1 1
0.764413069446181 0.746723080151419 1 1
0.156966341459157 0.15042373798227 0 0
0.816105502096544 0.775620621376187 1 1
0.578358640284467 0.545481722488888 1 1
1.00702593901025 0.947299255268054 1 1
0.728470376730343 0.695986057473823 1 1
0.86333843559916 0.821780993270896 1 1
0.796123645011746 0.755864765978433 1 1
0.612001753713296 0.586870006842904 1 1
0.717681124371169 0.681658003184899 1 1
0.764586326724382 0.732068654537413 1 1
1.38766612964615 1.32613000111594 0 0
1.01015371924375 0.957332853080108 1 1
0.736185014677447 0.706290036595892 1 1
0.941983202870422 0.882660934759344 1 1
0.494493751640717 0.472300222586301 1 1
1.2012847795369 1.14477467231846 1 1
0.624168312177518 0.59794645736154 1 1
0.923446121250126 0.881295664303329 1 1
1.05682067873495 1.00711713596806 1 1
0.722824078920842 0.686944761549717 1 1
0.920967346932915 0.868782880562333 1 1
0.8794391083151 0.844155054282219 1 1
0.842732866889677 0.801333048258931 1 1
0.918306504566178 0.872697892998622 1 1
0.893475458534174 0.848119018080764 1 1
0.861531813913783 0.820650756253467 1 1
0.498595617146279 0.470141674270222 1 1
0.660209178332058 0.625882264786607 1 1
1.14599786115163 1.08553950800308 1 1
0.836901184614309 0.799584118032369 1 1
1.00946582719897 0.951900610327203 1 1
1.01089519509248 0.959966241146653 1 1
0.908885187376731 0.866853787630602 1 1
0.42913393456888 0.398592415521141 1 0
0.743557737938881 0.712903939350288 1 1
0.895577419098652 0.855363374310063 1 1
0.778282543837471 0.740267131553335 1 1
0.921767302626289 0.881164708760412 1 1
0.748210723669125 0.71292048890854 1 1
0.664492983341142 0.640622306504614 1 1
0.515766790927352 0.486923522407196 1 1
0.880523130589153 0.845588483863912 1 1
0.51040725281975 0.477407866778025 1 1
0.778284405403862 0.743252105909973 1 1
0.530748029343079 0.502756803503653 1 1
0.716578126170065 0.682796453677756 1 1
0.857485347601069 0.814093547765819 1 1
0.727754496996062 0.698330098391369 1 1
0.696065065480131 0.666218471374537 1 1
0.868456997610374 0.82740574554983 1 1
0.657830544866562 0.622253193351554 1 1
0.649993534432341 0.621468010247957 1 1
0.882968348582986 0.840469634397391 1 1
0.732608240937441 0.686645546507275 1 1
1.05033195261725 0.992435742563656 1 1
1.09280981389714 1.04086299786994 1 1
0.645330583695874 0.606977624677694 1 1
0.834859100511423 0.787197000581894 1 1
0.701331813824018 0.657430563129831 1 1
0.757270727504553 0.716639981114208 1 1
0.788164203017632 0.757919011127092 1 1
0.795428778013358 0.752030673776505 1 1
0.971319954070994 0.922091544027081 1 1
1.04078855251375 0.984537459577668 1 1
0.94300957515335 0.894116264957732 1 1
0.617732269275839 0.607513705742562 1 1
0.767478213706867 0.733569501997846 1 1
0.901406430336005 0.853477165113503 1 1
1.08509982668252 1.03580282859417 1 1
0.89323794963602 0.852660297539857 1 1
0.708300894829288 0.675918713710355 1 1
0.639613149971665 0.610985548369457 1 1
0.834841204989197 0.790874359492509 1 1
0.498262469918142 0.475261916975141 1 0
0.842641212310701 0.802850811826141 1 1
0.575591621791231 0.545909397112728 1 1
0.794410162183252 0.748912763656015 1 1
0.488695433374725 0.453375252149049 1 1
1.00805838746986 0.953658740396071 1 1
0.995255136875524 0.949200306901502 1 1
0.932707430676418 0.888132224954957 1 1
0.760937195633266 0.725507439939075 1 1
0.744887521653365 0.71189887092092 1 1
0.934365129729018 0.880028559080823 1 1
0.652316796784824 0.60657077153849 1 1
1.24091156641786 1.17437393643739 0 1
0.657838915169995 0.629480811868332 1 1
0.761525534769753 0.715749038191745 1 1
1.08245379619994 1.03170061361006 1 1
0.602702591775026 0.573184974171838 1 1
0.704581024013013 0.674801175755048 1 1
0.550189119380926 0.516122387356107 1 1
0.384264492857324 0.35294395724187 0 0
0.644658819369671 0.617148430094731 1 1
0.982398885436607 0.931751393428032 1 1
1.12220398687369 1.06772323064639 1 1
0.466812593735427 0.443686058141085 1 0
0.639665820656966 0.609169282320735 1 1
0.600474498403025 0.572602131958278 1 1
0.830461517476244 0.778818574933958 1 1
0.622977186938461 0.592050502850797 1 1
0.971960618986283 0.926232982497224 1 1
0.913659177426814 0.865992312732796 1 1
0.777341297425232 0.73189531250849 1 1
0.946909109997606 0.898998630454302 1 1
0.865291762187578 0.818322960902879 1 1
1.30507774207858 1.24166114176186 1 1
0.491393696461271 0.465404474513086 1 0
0.746562223358109 0.717051800730381 1 1
0.606844822211254 0.57541588172615 1 1
0.878056067289693 0.840583036742364 1 1
1.00300368618875 0.950367574762634 1 1
0.407077589108134 0.383516555118006 1 0
0.912840593773856 0.862671751353986 1 1
0.97016896201259 0.920457343803542 1 1
0.956670745508917 0.911762131418555 1 1
0.291718361474927 0.277967846874377 0 0
0.972851433069339 0.921917745321465 1 1
0.569093792948974 0.542431851168868 1 1
0.494421415177566 0.470037092735128 1 0
0.642581114356268 0.607995212902519 1 1
0.830900960143405 0.786835714441105 1 1
0.529109424536872 0.501642177685201 1 1
0.90404876491803 0.855917921882731 1 1
0.708739866683336 0.678030203496833 1 1
0.784416351927026 0.740297019890646 1 1
0.727517809797637 0.694379340216622 1 1
0.608329073823085 0.583693850365267 1 1
0.553297038144304 0.530853833520823 1 1
1.40148406258681 1.33024780023633 0 0
0.733726758146808 0.696591573065025 1 1
1.04095880096902 0.99154218692679 1 1
0.487796290636153 0.456934760515336 1 1
0.637020125385828 0.608376294423379 1 1
0.835885524552165 0.800563099032983 1 1
0.691716215848009 0.657101367763354 1 1
0.548488084365876 0.521617770804786 1 1
0.988888383860897 0.940426036970248 1 1
0.699491536059189 0.6666164042425 1 1
0.771873756578727 0.736556524163922 1 1
0.503765860045079 0.478502680304139 1 1
0.637845489257351 0.605661496684782 1 1
0.96310719576295 0.918383479317615 1 1
0.692972893488656 0.666284450223094 1 1
0.80219508840759 0.768508398028211 1 1
1.07868589991713 1.02716338601471 1 1
0.645576151619708 0.621494338104857 1 1
0.960833111775986 0.921953631082375 1 1
0.845595183056728 0.811196764301918 1 1
0.828818649214715 0.786518240525961 1 1
0.928962212000862 0.884306583557233 1 1
1.0082032114514 0.950766963747265 1 1
0.945507955453564 0.900647199502956 1 1
0.887617963545661 0.83563865171963 1 1
0.632219295540038 0.599138482246193 1 1
0.5629539157951 0.53447997028717 1 1
0.821778375349986 0.771604231832489 1 1
0.953966236909139 0.912573166936443 1 1
1.05427877736227 1.00393678957455 1 1
0.803594309730703 0.763823591227094 1 1
0.687289736996041 0.656751481124967 1 1
0.623415462446258 0.594751785357773 1 1
0.579512827950505 0.551484974117068 1 1
1.12972667681286 1.07766102964473 1 1
0.7950685513149 0.760057191438717 1 1
1.4863724717147 1.41033957997645 0 0
0.892632590489339 0.84365119390712 1 1
0.818700382937292 0.777804926229219 1 1
0.759992086684656 0.71956530651741 1 1
0.920938992193169 0.880059149287993 1 1
0.893611099359597 0.849872447654165 1 1
0.742480211855083 0.705628759357364 1 1
0.82464519838966 0.78574747752428 1 1
0.23123161622744 0.222230428958809 0 0
0.878918141617019 0.842017511398163 1 1
0.833111255435035 0.792796618775527 1 1
0.816829613563063 0.777871722305038 1 1
0.885348289564208 0.834134631009956 1 1
0.902730996542565 0.859828822665536 1 1
0.551985062299295 0.527231437154088 1 1
0.899958247463362 0.853602353356288 1 1
0.348468131088517 0.332606752208762 0 0
0.55047104189035 0.524735488974421 1 1
1.05470197947817 0.999391997655724 1 1
0.748570183522954 0.710350065386639 1 1
0.554114426754254 0.523741148502025 1 1
0.83742142269354 0.796946662521996 1 1
0.839335870897698 0.801529522994638 1 1
0.943111680911919 0.890516121362897 1 1
0.845032173324294 0.804259718293749 1 1
0.756573588536176 0.724288782245812 1 1
0.652093027757209 0.617030462169235 1 1
0.706685636880845 0.672651678572999 1 1
0.719095663299947 0.684212856541971 1 1
0.440651036667834 0.422721654826917 0 0
1.13103436967175 1.07429159409933 1 1
0.579524547826428 0.556000099020272 1 1
0.934603565732019 0.89414147345174 1 1
1.09597110627687 1.04904727045509 1 1
0.989269724614177 0.938845859119413 1 1
0.538836442235321 0.503029967416459 1 1
0.738513464560951 0.703655814911166 1 1
0.56240429437361 0.53272761372643 1 1
0.915834278340804 0.881334304738442 1 1
0.688098334177865 0.650077278784315 1 1
0.795477283687115 0.764276773969575 1 1
0.853612208732376 0.816469810714827 1 1
0.774935977545388 0.737621330277814 1 1
0.593710694293826 0.566103404746445 1 1
0.748047326955221 0.714314422336971 1 1
1.10545859567487 1.04706197024268 1 1
0.791060671516586 0.751945854331534 1 1
0.635047164549579 0.60092065717667 1 1
0.70465859964593 0.660977973047938 1 1
0.817406710906116 0.776805477003704 1 1
0.350188634471831 0.335168390544217 0 0
1.18262707531004 1.13044276020882 1 1
0.594512935820725 0.569881570902467 1 1
0.774509427191592 0.7339286246943 1 1
0.642839845437864 0.614997538641867 1 1
0.820692640219115 0.798580825338528 1 1
1.08849789572436 1.03519494130644 1 1
0.723127106057234 0.690641050799315 1 1
0.950099617604083 0.898798306907601 1 1
0.584117310321645 0.557644676753141 1 1
0.613928352997655 0.584744787577978 1 1
0.932542321928198 0.889757430231258 1 1
1.15614649321188 1.09598957882039 1 1
0.983577397992584 0.9345792135525 1 1
0.645202297717767 0.612219109504231 1 1
0.657522721568847 0.62928429280419 1 1
0.955524069797618 0.917119786054813 1 1
0.891777742471551 0.844168413466365 1 1
0.677415266015889 0.647046027048023 1 1
0.813670977701879 0.776507739155003 1 1
0.579303685541735 0.54681562579847 1 1
0.691730530731023 0.660734737346381 1 1
0.79067533700534 0.753057429833391 1 1
0.830951405846579 0.792159430229667 1 1
0.995081328743145 0.953564410728907 1 1
0.455841731331611 0.436727805941084 0 0
1.05276391776475 0.999347783138788 1 1
0.789642222262627 0.743387022143372 1 1
0.73421929438723 0.703248962806133 1 1
0.538100524509427 0.508276365511694 1 1
0.647105909479363 0.617941258763435 1 1
1.00455601120849 0.962620218320119 1 1
0.619448941501014 0.582863288448964 1 1
0.534547009019114 0.504528085061375 1 1
0.527684065322053 0.49903490287339 1 1
0.523372737301439 0.494037253408702 1 1
0.702341093320479 0.669833849232925 1 1
0.776545235930737 0.735597078127728 1 1
0.67659847851886 0.647839072232915 1 1
0.649641831635965 0.617733006607451 1 1
0.712077134623892 0.680642784773598 1 1
0.809634664220413 0.775605227781048 1 1
1.0400909520069 0.992705013838062 1 1
0.783849093080428 0.742999651477531 1 1
0.586711673215061 0.551996014680621 1 1
0.268036285445138 0.250098169604881 0 0
0.55081866583748 0.524866256855621 1 1
0.953989156475828 0.909937530224877 1 1
1.16238197186294 1.1095264229599 0 1
0.578071534562107 0.548973936725504 1 1
0.819599881116223 0.783787411035671 1 1
0.675876575803211 0.632316118776636 1 1
0.902744528266408 0.866130467908388 1 1
0.804384241934843 0.760054662872128 1 1
0.701683214208734 0.666180315006179 1 1
0.816414707113473 0.779936905297264 1 1
0.715648654317997 0.681822451771558 1 1
0.597365013616885 0.563906854741851 1 1
0.913006141483605 0.874324746402547 1 1
0.410743066843684 0.383917126460391 0 0
0.959806901321844 0.912128817989502 1 1
0.837656595376962 0.791804115069819 1 1
0.59998219266102 0.572631425975365 1 1
1.02251524479451 0.970303767617574 1 1
0.73885457412759 0.705990482584714 1 1
1.12454765184347 1.06698388642419 1 1
0.75419047526399 0.719082801089851 1 1
0.707247642296613 0.674530238233627 1 1
0.792246705162817 0.75500161983663 1 1
0.757076164005097 0.719046796430088 1 1
0.753502537870189 0.708908194888208 1 1
0.849036317134449 0.80695510425262 1 1
0.960292576624308 0.917984679555936 1 1
0.645252860332047 0.610703842449186 1 1
0.741684444518632 0.707575760815027 1 1
0.972539169823015 0.927822263036388 1 1
0.604074350520689 0.574923121450781 1 1
0.78778292421017 0.747623222621353 1 1
0.800869824088052 0.762218909120899 1 1
0.912061228091795 0.866546044536681 1 1
0.798825566940235 0.758270976159488 1 1
0.939063330425545 0.892492974536255 1 1
0.859217594243475 0.823233382978551 1 1
0.744717271078747 0.699281719155607 1 1
0.563930835451414 0.540388810570701 1 1
0.657479364793979 0.620587139334044 1 1
0.890760535053343 0.845900948471173 1 1
1.16560457913952 1.10818759636628 1 1
0.888273622797661 0.850503051005982 1 1
1.02535613470058 0.97194504016133 1 1
0.748312880497744 0.709220441949107 1 1
1.29657202190465 1.233480607208 0 0
1.32931475383099 1.25149831090052 0 0
0.708715113790149 0.674763016353407 1 1
1.1287477040655 1.06925118810855 1 1
0.939000534997705 0.896098728574853 1 1
0.602923031551948 0.581068699876778 1 1
1.06704423406729 1.01977971783273 1 1
0.400535587170857 0.386105951718866 0 0
0.845361084637948 0.796315160824135 1 1
0.856652721379966 0.813881356838032 1 1
0.763404690579144 0.724006493548055 1 1
0.874631403888045 0.823402286548927 1 1
0.911687089899941 0.866058896191242 1 1
0.863185345940094 0.809156113284267 1 1
0.673125396182374 0.642056323919103 1 1
0.958624172894725 0.895361268109015 1 1
0.717491007590401 0.683689383243568 1 1
0.955065197487322 0.905792353943613 1 1
0.634194791382849 0.59522742998871 1 1
0.86795608976737 0.82264553226219 1 1
0.871268726352359 0.829799705408514 1 1
0.415386616873558 0.393951925908838 0 0
0.799099587516328 0.763137968730064 1 1
0.870205964677878 0.826380813636758 1 1
0.595928136851589 0.565513639113552 1 1
0.639353118419833 0.611791816999314 1 1
0.94586389248528 0.898796857838844 1 1
0.99820063177893 0.955333388691241 1 1
1.10067081252735 1.03698385140025 1 1
0.845645552056718 0.810002714279699 1 1
0.56637687994033 0.545223005259786 1 1
0.941309022021147 0.885946584378813 1 1
0.866266240354194 0.82266189925496 1 1
0.750549677733124 0.711055375807907 1 1
0.707893197964425 0.674860013319433 1 1
0.60711208126213 0.576112431500768 1 1
0.749591114968887 0.717762521867321 1 1
1.09217704426066 1.03036443495745 1 1
0.884680392311923 0.84134016396782 1 1
0.90586957504343 0.854786377817371 1 1
0.851608507436519 0.812645052192855 1 1
0.480935159456738 0.461331445976728 1 1
0.733222500531814 0.706157580804884 1 1
0.784330677177923 0.748154597857833 1 1
0.660569150053882 0.632762001676284 1 1
0.958695166742661 0.916259529190116 1 1
0.628382754807493 0.598602883558497 1 1
0.60514289552101 0.586727892615142 1 1
0.729257554511135 0.693459187319638 1 1
0.576373016576878 0.5490223819319 1 1
0.861668732375631 0.817290892109389 1 1
1.26248019585392 1.19800030206281 0 1
1.05529937204966 1.01758982882525 1 1
1.01583533656046 0.963147708762922 1 1
0.757539943105487 0.725537140507822 1 1
0.884808489020229 0.835895091049384 1 1
0.761729527650927 0.727486849116423 1 1
0.701048707983296 0.675605597763035 1 1
0.935542966839955 0.887214454421974 1 1
0.49075469486871 0.465251962633153 1 0
0.627757617100301 0.592947565294813 1 1
0.858563298731747 0.809960029293631 1 1
0.741469776470905 0.707878247754157 1 1
0.742492493933537 0.702873745676103 1 1
0.679235147380581 0.639925111264784 1 1
0.588395029992354 0.561863738661356 1 1
0.624502748953729 0.594698545764036 1 1
1.23943933474372 1.19138401725106 1 1
0.658002890155369 0.624802015399709 1 1
0.631099569462075 0.592496126724554 1 1
0.884644439982846 0.844169411139732 1 1
0.682665003982824 0.645735024568611 1 1
0.600651692215652 0.571741932535507 1 1
0.819756378576639 0.781206293208303 1 1
0.519499713223229 0.488731946547498 1 1
0.765759785160079 0.741334244182719 1 1
0.858748514525535 0.820662419196689 1 1
0.82243970386845 0.777625143120016 1 1
0.676614967426081 0.634962806427914 1 1
0.833186509396808 0.790878295578237 1 1
1.05819284801617 1.00813476494925 1 1
0.849398616071519 0.810187125841574 1 1
0.536867922843643 0.511784579712548 1 1
0.587581559539994 0.56350055429749 1 1
1.00434959770707 0.954783427858276 1 1
0.859543443032507 0.817729018183525 1 1
0.91948597346675 0.870759746467125 1 1
1.25290781156082 1.18997557301906 0 0
0.694398516145727 0.664751344725079 1 1
0.703935469862558 0.668942251047404 1 1
0.888554538334396 0.841607532871346 1 1
1.09690622664516 1.04522324470338 1 1
0.882491273610576 0.839441077952245 1 1
1.02956672845059 0.979952316224868 1 1
0.606735309289614 0.581263134500462 1 1
0.740173669612363 0.702941158716381 1 1
0.4329728710081 0.417744840357266 1 1
0.871978253767403 0.825794694098271 1 1
0.721843485350659 0.689962921165203 1 1
0.96224849183754 0.916627677923495 1 1
0.655705404176925 0.629611461198832 1 1
0.927364410620012 0.883406567268054 1 1
0.788675145364171 0.750578055263732 1 1
0.802106691693586 0.749470379882644 1 1
0.921670864784738 0.879789144462326 1 1
0.888414743320037 0.84955711131649 1 1
0.972267534135429 0.922684721240102 1 1
0.690650684545129 0.657814466885724 1 1
0.851563473621316 0.810708011763585 1 1
1.11488646948728 1.06145311718226 1 1
0.80520987063715 0.766030707105827 1 1
0.896226683944813 0.839730214426606 1 1
0.871773905145427 0.832387304214615 1 1
1.14152835010485 1.07974864051177 1 1
0.930405733482356 0.889201534653576 1 1
0.574266369427537 0.548899897676147 1 1
0.96638002800121 0.915935928688643 1 1
1.0409907539137 0.982600586262702 1 1
1.0877284642126 1.02403026612618 1 1
0.5358092310474 0.50968517875123 1 1
1.00446278427228 0.948214785795193 1 1
0.810866804123526 0.773787273629724 1 1
0.770346742613344 0.72043120715436 1 1
0.70584092915198 0.663753809164427 1 1
0.477105886953006 0.45226592884188 1 0
0.775286339678103 0.739901323349578 1 1
0.38322233310479 0.369144429156351 0 0
1.01490302262522 0.959695330340044 1 1
0.786072762879485 0.753608393284996 1 1
0.823822405377159 0.790303123974175 1 1
1.02202249893602 0.972145744930696 1 1
0.646641676729299 0.609959737232229 1 1
0.506553037276422 0.483743129552785 1 1
0.906262727277531 0.86202794778225 1 1
0.803028537549179 0.762408051545586 1 1
0.681067526207118 0.652406977688339 1 1
0.439417702517031 0.416479669327048 0 0
0.713841074603643 0.674369985684145 1 1
0.987938805449156 0.934029132848781 1 1
0.769340102840551 0.735549186730056 1 1
0.715321356093726 0.685060603445527 1 1
1.06739121904654 1.01866924394999 1 1
0.473463342641728 0.451541475729304 1 0
1.14396943781763 1.09238973307351 1 1
0.837748795104751 0.799104143982909 1 1
0.852239183693878 0.808357973509251 1 1
1.11535235196517 1.05903921226705 1 1
0.519364675523701 0.498862651321194 1 1
0.950207282232923 0.900073648734617 1 1
0.996020892796795 0.946929559352915 1 1
0.851015750070317 0.817575923790927 1 1
0.735774999610672 0.698034183233139 1 1
0.624517294797325 0.59510283203431 1 1
0.547417711069114 0.51786790018502 1 1
0.763375645015309 0.729979658016233 1 1
0.500270088381493 0.469043751116872 1 1
0.749940313187613 0.714419585968344 1 1
0.440974365571582 0.415181975843841 0 0
0.505344420072738 0.482689893575361 1 1
0.666681908657642 0.64264925850543 1 1
0.827328946673638 0.791398839426501 1 1
0.498567832357414 0.481648753253152 1 1
1.0005939231311 0.949989599470525 1 1
1.00156343366067 0.954097386438982 1 1
1.18995802187124 1.12828956076134 0 1
0.768229761118039 0.736831472649494 1 1
0.7712603519429 0.720924499886354 1 1
0.939336702967019 0.893427959065557 1 1
0.95651904500549 0.903383549085788 1 1
0.75506254155459 0.712996828780865 1 1
0.87941852721254 0.831408712780936 1 1
0.899031508814349 0.854151265365706 1 1
0.514598841400914 0.492691407192038 1 1
0.908286628574183 0.861491898577658 1 1
0.74834855949013 0.714404297142549 1 1
0.813426341302907 0.776883388271616 1 1
0.820688263848553 0.782133379003342 1 1
0.969218435366369 0.928390927190712 1 1
0.695268635491681 0.665419883693731 1 1
0.803102413748761 0.767173759402296 1 1
0.616917768949851 0.58739260139266 1 1
0.979444169193488 0.932112206770706 1 1
0.493308921608246 0.468716970695885 1 0
0.769339149232766 0.734152066542705 1 1
0.325182378808084 0.313905575037639 0 0
0.698670432044451 0.659412304875054 1 1
0.513833563936705 0.486659589547817 1 1
0.463077611552157 0.446850125910228 1 0
0.581917005653267 0.558582035669947 1 1
0.799570793085207 0.762855621799407 1 1
0.472887936371421 0.451126904872633 1 1
0.59075065949548 0.57152050207327 1 1
0.893432836296343 0.8509087954441 1 1
0.676045768317711 0.640944048424243 1 1
1.15555818833996 1.10113404647379 1 1
0.9400249877362 0.8907156649654 1 1
0.778043617918359 0.744787746425681 1 1
0.620250436417073 0.589350012908228 1 1
0.746375765468837 0.708560570832152 1 1
0.850441849808079 0.806894655244713 1 1
1.05066550585988 0.993719562199317 1 1
0.974713488062849 0.923768052483722 1 1
0.526095692913476 0.499486183578534 1 1
0.951143304491828 0.901783265129091 1 1
1.3098759316358 1.24619309389602 0 1
0.783890895326489 0.750858428876882 1 1
0.757947779923788 0.725558365703352 1 1
0.668793835902393 0.635228065602882 1 1
0.485618485180667 0.464147846538989 1 1
1.03163577502961 0.983723615013741 1 1
0.896635332668077 0.85452225052869 1 1
0.763608517465147 0.726753890319774 1 1
0.599499808972049 0.574498787147039 1 1
0.858336883606076 0.816947088876216 1 1
0.727794439871625 0.695619543957706 1 1
0.833920172515801 0.79308096358542 1 1
0.927649506173464 0.876130219652004 1 1
0.844895511826213 0.796212445346477 1 1
0.88242706728732 0.83166625546764 1 1
0.721211451386542 0.679156056786476 1 1
0.980071407933552 0.934119661514774 1 1
0.601601049751349 0.573612060391909 1 1
0.80422768731775 0.768887605688627 1 1
0.688101138858979 0.654366733619862 1 1
1.13231155815244 1.08171909857574 1 1
0.648727823860261 0.613859120898839 1 1
0.897777632198075 0.856966280732748 1 1
0.902074812159171 0.852006107471507 1 1
0.472263297447367 0.452182426022536 0 0
0.780445449466801 0.745766889534426 1 1
0.876534311402206 0.82675529250005 1 1
0.738655363746895 0.704230093334417 1 1
1.02500223542886 0.975563895651946 1 1
0.890300078111678 0.850216044774377 1 1
0.643065288700049 0.607623776916058 1 1
0.972972906622047 0.932077339992738 1 1
0.912041626635249 0.869076499283979 1 1
0.911858074040676 0.865480886942809 1 1
0.519185485557497 0.4958145216369 1 1
1.03401610886488 0.977296260493126 1 1
0.67848691222173 0.653681540023404 1 1
0.930325739088922 0.886138667720475 1 1
0.655441886530254 0.618741653475721 1 1
0.824799172716821 0.790199460992164 1 1
0.530491037476569 0.501756829186487 1 1
0.698572057446427 0.67049246612754 1 1
0.963123276397348 0.916078270849904 1 1
0.57987591956691 0.55138181611946 1 1
0.782486458101474 0.749063553309921 1 1
0.772418956401778 0.737831649477486 1 1
0.677158101639506 0.646364066276876 1 1
0.835065930107783 0.802233561358629 1 1
1.0872815959648 1.03543511922744 1 1
0.869427553470828 0.826818653115948 1 1
0.718383663169178 0.676852810952862 1 1
0.64894764937936 0.621189981222585 1 1
0.718615956734382 0.684532355498298 1 1
0.566503767763743 0.544415627514389 1 1
0.738086932577959 0.70275794444111 1 1
0.908821078272798 0.867955964309002 1 1
0.73823481514722 0.706951031725628 1 1
0.561373649567373 0.538330943228253 1 1
1.18350896855005 1.12428802363826 0 1
0.971636916639705 0.926817031255574 1 1
0.841569377393412 0.802254719309236 1 1
0.467316051221099 0.458844682791933 1 1
0.855650670342397 0.806948508292388 1 1
0.835485579217719 0.787074273771802 1 1
1.40360773766222 1.31645382966887 1 1
0.748296147855133 0.709650742297929 1 1
0.747731667270204 0.714280100617272 1 1
0.717512607970499 0.677525151079804 1 1
0.635959267919725 0.603515902301646 1 1
0.653391795985491 0.615849515116302 1 1
0.680821909213094 0.647194084083006 1 1
1.07281743151439 1.02090579002711 1 1
0.842920875237236 0.808412122131324 1 1
1.07728317374685 1.01203525510068 1 1
0.777579992329559 0.740258348767872 1 1
0.69587768660836 0.664346941907192 1 1
0.698816712889386 0.672460102176108 1 1
1.05755933536758 1.00438989616441 1 1
0.873532878979179 0.827121464378541 1 1
0.915287872974569 0.87314661903204 1 1
0.978022649557379 0.923532365655823 1 1
1.07876823219811 1.03474966105329 1 1
0.381797919944574 0.362548711295234 0 0
0.513042817147137 0.491902044688242 1 1
0.748489046727795 0.711140099777667 1 1
0.925446558441474 0.883725935408459 1 1
0.955565378179515 0.90643626850516 1 1
0.664312638439324 0.633986245312271 1 1
0.875603979464351 0.832929220718253 1 1
0.548135089589118 0.524483987333183 1 1
0.841982200448247 0.798113188921352 1 1
0.891919956106672 0.845470094689101 1 1
0.811197899392633 0.768240773451729 1 1
1.020236428233 0.975122450483231 1 1
1.06428648637386 1.01499202685245 1 1
0.550796086225347 0.524580663864857 1 1
0.637359335886053 0.606316713187475 1 1
0.804938696439369 0.769538352044158 1 1
1.00001569801837 0.95632587748523 1 1
0.70949594581293 0.679441757311254 1 1
0.974318744732723 0.928405994482525 1 1
0.997220801631501 0.945620123883679 1 1
0.880479756601661 0.840369909487524 1 1
0.714755857647716 0.686728242789849 1 1
0.605518743923015 0.578481059551221 1 1
0.946071809282848 0.898393548246791 1 1
0.519517547971285 0.494700892122543 1 1
0.880106754708973 0.836511862496331 1 1
0.891937618775081 0.850609968744798 1 1
0.605357124151332 0.578059027477826 1 1
0.721242186492822 0.691569841460275 1 1
0.663806274648631 0.638174229619816 1 1
0.645348824151558 0.610495138005734 1 1
1.15301966728328 1.09929233261007 1 1
0.603096469526711 0.576840995487893 1 1
0.964476608945143 0.917179866489756 1 1
0.694772238462056 0.665135065976705 1 1
0.620035323133943 0.588696321075432 1 1
0.658465626039522 0.624767347235036 1 1
0.97826975264674 0.926473721904698 1 1
0.530937184323094 0.506497733391377 1 1
0.657247617077014 0.625744538110873 1 1
0.874341716789439 0.835075786582165 1 1
0.877862854490784 0.840505866427918 1 1
0.758168614716876 0.718158957325397 1 1
0.699668834584424 0.667919608246862 1 1
0.976063641106164 0.932092280855864 1 1
0.74003904964515 0.710093135799511 1 1
0.980744451475812 0.940239577200926 1 1
0.709895659851278 0.673174553088819 1 1
1.1884892467254 1.13804823744019 1 1
0.792827403287538 0.755438819670129 1 1
0.557743070571187 0.532601823845909 1 1
0.914159559131438 0.864071316661443 1 1
0.950712979315011 0.908174609581134 1 1
0.679732475719055 0.648192668619983 1 1
1.30215745430645 1.24092911769956 0 0
0.667730688761414 0.639328986465847 1 1
0.52347940265039 0.489075561139282 1 1
0.442898491966013 0.426078015373207 1 1
1.06534978598224 1.00461802768119 1 1
0.546634655695372 0.523284531141691 1 1
0.761977011633763 0.723770066360008 1 1
0.663659223333512 0.634956525335578 1 1
0.764812293655682 0.733601384830312 1 1
0.718019069426385 0.67147248714831 1 1
0.805964023012486 0.776183455271455 1 1
0.529767815596844 0.509093587424815 1 1
0.474017993086811 0.44689778451113 1 0
0.921344590525602 0.874820706946191 1 1
0.790675903217344 0.757896145935729 1 1
1.06174687751646 1.001948065371 1 1
0.602572920962523 0.574466910157297 1 1
0.60824247569662 0.58359549216974 1 1
0.651448759679923 0.618708300437518 1 1
1.06517681040398 1.01563071976961 1 1
0.696073120437016 0.667112094455234 1 1
0.704198003093908 0.662044407073608 1 1
0.619408632598405 0.591753410333988 1 1
0.671196615360658 0.634160559913282 1 1
0.91984333991807 0.878340589104771 1 1
0.752630931555515 0.717893441451193 1 1
0.72622057106879 0.690980717494901 1 1
0.688369252609402 0.650570632226561 1 1
0.312202434674682 0.304819931520421 0 0
1.21839728919829 1.16722747087289 0 0
0.696274831399344 0.665056633252288 1 1
0.747080317978796 0.708658096763661 1 1
0.595519484111635 0.567278694122764 1 1
0.982929784125879 0.930181841214102 1 1
0.748176373574534 0.707710174939939 1 1
0.65795176997332 0.636142886933713 1 1
0.660556290095397 0.633361803389029 1 1
0.741010704700695 0.707156402614747 1 1
0.849620436815665 0.813251114470027 1 1
0.835018184635056 0.803145743700836 1 1
0.791844142939305 0.750563273593879 1 1
0.73538618336662 0.703292687788913 1 1
0.564725593062023 0.53704219770795 1 1
0.847460995977062 0.804084909371575 1 1
0.891079891348362 0.848069363245049 1 1
0.7000262206448 0.671264738668647 1 1
0.697961543194393 0.663971471797052 1 1
0.788169585171271 0.754806872060126 1 1
0.504305573396533 0.475987704344997 1 0
1.02491278213533 0.977640606662521 1 1
0.728346776698201 0.721791569703249 1 1
0.632024317657275 0.59964309783705 1 1
0.612803910649915 0.58513985579455 1 1
0.657228997980694 0.641930540040662 1 1
0.658684676451511 0.629181128023955 1 1
0.875064096112062 0.826574027787636 1 1
0.908349651370873 0.860733610218183 1 1
0.99065888300184 0.934334318666256 1 1
0.922666255820308 0.881004624388634 1 1
0.793308965105858 0.749008270549694 1 1
0.792898537583958 0.758583874855564 1 1
1.07324392174447 1.02557287116661 1 1
0.898983619273168 0.85777445253241 1 1
0.79037779989454 0.753173683169127 1 1
0.823980776225337 0.772669001891869 1 1
0.828605485796833 0.787098563384436 1 1
0.95696349583988 0.910876515517599 1 1
1.09685727194164 1.04044884231353 1 1
0.834557037668348 0.786154370251172 1 1
1.03591965274232 0.980017456579262 1 1
0.729589725948184 0.696479192755567 1 1
1.04793292534188 0.994820546622917 1 1
0.902566876071994 0.853172372620733 1 1
0.836460487959828 0.791721011655145 1 1
0.372292146269608 0.35486631881329 0 0
1.08914388086896 1.03872646878698 1 1
0.677248595971056 0.639250349083408 1 1
0.82145947062588 0.781296842749286 1 1
0.655402451006409 0.624835443332974 1 1
0.746897181377401 0.699737705675639 1 1
0.665512988275251 0.635240160495 1 1
1.0057999915119 0.955440874669404 1 1
1.00455821438788 0.95794219439577 1 1
0.886617403556275 0.844441745042539 1 1
1.08549707499705 1.02880086226908 1 1
0.94731874235304 0.905408155424054 1 1
0.899674420592767 0.856280196576418 1 1
0.759671696254418 0.723529328209918 1 1
0.716115734931424 0.68284802210134 1 1
0.598306865496935 0.582043063027822 1 1
0.927007585021899 0.881071509477776 1 1
0.829117445301651 0.789120738547829 1 1
0.94763493619483 0.901321928496373 1 1
0.967341537719809 0.916816928984792 1 1
0.871944704887866 0.833048176419358 1 1
1.04308111394165 0.990956445246691 1 1
1.06982440154901 1.02432168508908 1 1
0.566600136637002 0.539177345295163 1 1
0.814142033631053 0.78022549992056 1 1
0.496605264875578 0.470635606651053 1 0
0.464149857896529 0.432032390273871 1 0
0.711822924006356 0.680981684973573 1 1
0.920030541589822 0.871729760363604 1 1
0.831077518960625 0.794159080352877 1 1
0.774695247968235 0.737276113284609 1 1
0.760370389786243 0.724560364015974 1 1
0.853109308950705 0.813370226766952 1 1
0.7339322931957 0.705002345731335 1 1
1.01422249794593 0.950634831714265 1 1
0.778852252146748 0.742025341670744 1 1
1.02507782771903 0.969284635289145 1 1
0.821845026687876 0.785329760322896 1 1
0.779427447223439 0.738272651198607 1 1
0.434655695427772 0.416076841736285 0 0
0.797088849366001 0.763464527386151 1 1
0.869769134553205 0.828528413198006 1 1
0.732056706974526 0.699472177456841 1 1
0.819115130161429 0.778861105149533 1 1
0.717832802578812 0.679740415512715 1 1
0.734029296414795 0.706414391643796 1 1
1.02032237348981 0.970223701394046 1 1
0.692486058192826 0.66556326499876 1 1
0.712586214515601 0.678437482672388 1 1
0.842369355328304 0.80449763055767 1 1
1.00371908887912 0.954562877183348 1 1
0.908080387725085 0.858257884277508 1 1
0.669793792744448 0.635484499372639 1 1
0.784094628529432 0.744150239080565 1 1
0.674446503500784 0.639887335800875 1 1
0.682366375126329 0.638862842232416 1 1
0.720922596700331 0.681335586013295 1 1
0.723982129372158 0.691241439849823 1 1
1.13333622032956 1.08016906612297 1 1
0.829003640945589 0.786203960078123 1 1
1.14259064167135 1.07924885081871 1 1
0.873277229627672 0.831663263161066 1 1
1.0656105719547 1.00927674073488 1 1
0.853519971391327 0.812129166492791 1 1
0.641297163655416 0.608847053627617 1 1
0.622463459428926 0.58416189626793 1 1
0.878670722367537 0.842768869351559 1 1
0.660625463566696 0.62745875121535 1 1
1.15468748824046 1.10294794800681 1 1
0.439883236137272 0.419405836100495 0 0
1.21462992633626 1.15616806600302 0 1
0.892174572643491 0.852303195050974 1 1
0.806465749492246 0.769248543764642 1 1
0.928329682674912 0.883443448635119 1 1
0.98834594742482 0.943506821774256 1 1
0.98729916911553 0.944761310433662 1 1
0.694648423813659 0.659240090402662 1 1
0.665965092618879 0.639746698247229 1 1
0.931138156209081 0.895543802391051 1 1
0.719450844712859 0.67708834208807 1 1
0.738051767711888 0.695250611500064 1 1
0.830673058991167 0.792365217603254 1 1
0.658350828230744 0.627302110875577 1 1
0.845604999593119 0.808578135954341 1 1
0.654872696608364 0.622948990862341 1 1
0.788303592040865 0.755372640639869 1 1
0.826663765214997 0.774664103428801 1 1
0.71873249043466 0.688768414227004 1 1
0.859969252099855 0.812093571300131 1 1
0.688787905961975 0.657078321804577 1 1
0.747679138590723 0.718000707641042 1 1
1.13481855222719 1.07008276659725 1 1
0.326420534329032 0.313131371590932 0 0
0.404326287873373 0.384187780930747 0 0
0.756743391431224 0.722780957729444 1 1
0.678824225700918 0.641314855048775 1 1
1.07096682569107 1.02292341289394 1 1
0.615088834483194 0.58384817323456 1 1
0.739378098975161 0.70235994455682 1 1
0.853080294630853 0.812649453832525 1 1
1.28457942533497 1.21932868447 0 0
0.748161207063852 0.710728867029107 1 1
0.462963050475404 0.437477528683377 0 0
1.10211036261089 1.03291971960363 1 1
0.758867785060789 0.722436399974853 1 1
0.632932695877673 0.600090014774566 1 1
0.834463314432609 0.7973651678821 1 1
0.676040363397529 0.64047908469658 1 1
0.788178301344905 0.735585968370965 1 1
0.768683556764227 0.734263058361365 1 1
0.699391431561217 0.662060278925534 1 1
1.02435190365128 0.973694269183208 1 1
1.05590639104842 1.0111353289824 1 1
0.756828869169112 0.727709000118357 1 1
0.771374521878462 0.728222021236246 1 1
0.703003826494487 0.668644052744039 1 1
0.598387983297413 0.56190321279362 1 1
1.34985034100777 1.28475533178937 1 1
0.939840485970594 0.884700892888107 1 1
0.78697234951295 0.753392329331837 1 1
0.422370360122582 0.400488040368681 0 0
0.768626567652256 0.733266144535191 1 1
1.04952982051341 1.00444412796094 1 1
0.655567071784266 0.612499493453214 1 1
0.819626867123172 0.771996938003003 1 1
0.913237508355222 0.871513149284733 1 1
0.842652612080863 0.799198106489412 1 1
0.951468985477585 0.910776930673763 1 1
1.07854277897496 1.01961220582887 1 1
0.560699685095858 0.532567237508077 1 1
0.38851651191367 0.365853070156377 0 0
0.551458732187808 0.520986774409146 1 1
0.724146271008564 0.694312784346489 1 1
1.05799266429551 0.994697647254474 1 1
0.458902385660128 0.435886952423284 0 0
0.546264638392582 0.522419721988484 1 1
0.930039442304087 0.881698927050075 1 1
0.864335764499706 0.825140482290073 1 1
0.85861305067304 0.814176856006394 1 1
0.89256999309568 0.850694905513995 1 1
0.684332132165492 0.657398085869322 1 1
0.757485421664953 0.717184293949004 1 1
0.753021783257695 0.711321530038586 1 1
0.932051675258352 0.882927806170572 1 1
1.25970292130247 1.19293179313382 0 1
0.811391845364575 0.768070892222353 1 1
0.810290917524206 0.769193659408073 1 1
0.601878505613338 0.572463780517678 1 1
1.03006775163102 0.975144457044576 1 1
1.07837244787902 1.02595945640625 1 1
1.04175312640233 0.990512226925444 1 1
0.784142167270527 0.747213283415519 1 1
0.802780622107572 0.762720440701885 1 1
0.518600741749094 0.494472751038211 1 1
0.616000534876859 0.586015610775168 1 1
0.824706501028687 0.782795542640996 1 1
0.630407211777463 0.598567252746781 1 1
0.900541216735533 0.867508356358821 1 1
0.562994065845142 0.543174628055019 1 1
0.682151147384655 0.654211947160286 1 1
0.494736465377497 0.47189755637889 1 1
0.824116647564473 0.785902755675011 1 1
1.31262700537371 1.25695111380266 0 0
0.746438497467092 0.702337165600434 1 1
0.570370475586827 0.544382982069646 1 1
1.06295468624768 1.01852672117388 1 1
0.836827108892689 0.799942695889255 1 1
0.961357361073491 0.909674729385089 1 1
1.00626109682637 0.945280313509326 1 1
0.675846723552251 0.642160066826552 1 1
0.855345501082163 0.823210918931863 1 1
0.747327226682726 0.707802680444033 1 1
0.559556107986064 0.530297550745702 1 1
0.700528847021531 0.665286259004704 1 1
0.914365657916968 0.859975714332476 1 1
0.756047536013153 0.725194303489877 1 1
0.793709744355606 0.753344401334549 1 1
0.846406495235777 0.808122629699854 1 1
0.71189159512417 0.669426488254529 1 1
0.810169410283911 0.776117746314489 1 1
0.71686814033605 0.686663244664543 1 1
1.12959313697514 1.07425409970029 1 1
0.75965940622397 0.719429457030049 1 1
0.453702373387247 0.435455227623248 0 0
0.909589453850261 0.86541265730253 1 1
0.807565072291903 0.772088788375296 1 1
0.640630985275663 0.609577290273927 1 1
0.871955064344307 0.816766053751824 1 1
0.683759059270224 0.65249597124021 1 1
0.60990686452195 0.581222689634744 1 1
0.763200301123079 0.729931154114581 1 1
1.04372124965862 0.978592334559418 1 1
0.969366292328954 0.914948266117253 1 1
0.439780663335716 0.423098045311785 1 1
1.13137377117928 1.08592101613308 1 1
0.687495638487931 0.656091009209711 1 1
0.904942806159637 0.860159425109067 1 1
0.632601089721442 0.606020685800232 1 1
1.05026778085763 0.995401576848739 1 1
0.570006477505893 0.548210291093349 1 1
0.541729935929425 0.500256235569028 1 1
0.847307680517128 0.79763908506067 1 1
0.730298198634712 0.687145420439622 1 1
0.659643283382561 0.628779677134149 1 1
0.695266293187349 0.656164937962322 1 1
0.968502771957615 0.931559402566943 1 1
0.801396833641077 0.757580754283587 1 1
0.580884449443609 0.550128178455873 1 1
0.707676702156179 0.671766779920026 1 1
0.685924588442969 0.649139824440951 1 1
0.723910555362268 0.692126067214533 1 1
0.679835216950174 0.641538021063875 1 1
0.920815161653709 0.87158102909736 1 1
1.11574356798926 1.06038790719724 1 1
0.547435305978597 0.521279261720933 1 1
0.875852057811911 0.833070065632246 1 1
0.489650666260223 0.466759964674278 1 0
0.754023664082196 0.723916081561177 1 1
1.00205796505179 0.96024324158573 1 1
0.944373060401873 0.894987185051429 1 1
0.394004165736482 0.377223434517336 1 0
0.77189611767583 0.725509460759545 1 1
0.679117292433293 0.645576364718923 1 1
0.557902482515752 0.532727578062129 1 1
1.03666836291659 0.988648770079714 1 1
0.447069193540067 0.422914880338776 0 0
0.832450601756902 0.78985564491437 1 1
0.619148993959014 0.587690056520391 1 1
0.839524487415695 0.800858103232923 1 1
1.0263331271133 0.976973058338202 1 1
0.874112556895621 0.832254018256027 1 1
0.721069223588145 0.686161466288935 1 1
0.844391395569853 0.80725598567887 1 1
0.826482121202179 0.783668223129471 1 1
0.865842475030086 0.81642019980878 1 1
0.960164860188585 0.910773176942683 1 1
0.886299056642864 0.837363912123577 1 1
0.626272271598875 0.599680084310817 1 1
0.817009561015205 0.775657824441426 1 1
1.07425261383158 1.01858751266653 1 1
0.305425960417289 0.289899949697503 0 0
0.857707609175293 0.825225593016921 1 1
1.08139330547013 1.02904767271813 1 1
0.810399180532657 0.770465749924789 1 1
0.883473947594296 0.844058000750239 1 1
0.57367809823071 0.545844513678256 1 1
0.985345119181413 0.933915757722601 1 1
0.782673000015936 0.741066067439661 1 1
0.490732767055655 0.470631958837466 1 1
0.989240923833628 0.940756908866143 1 1
0.53362193004612 0.512028452973114 1 1
0.373009018259012 0.356367117183591 0 0
0.839584696090165 0.801352363245479 1 1
0.909016435732119 0.871342174338966 1 1
0.649458565600195 0.617747215087568 1 1
0.689887778355113 0.657208024406659 1 1
0.765332528804108 0.727527623340324 1 1
0.767718649310509 0.724750106311502 1 1
0.730156387749542 0.69944656216625 1 1
0.449654877232619 0.425246023727217 0 0
0.862295481758997 0.827022115117293 1 1
0.727589222851453 0.692786965755131 1 1
0.828787551779657 0.77870273526017 1 1
0.850371131766315 0.810817969344879 1 1
1.16716887000906 1.1138493171116 1 1
0.747332278479068 0.714962544868105 1 1
0.666669735401095 0.630236458241396 1 1
1.23527019545335 1.17082351234856 0 0
1.198887581148 1.13967835973364 1 1
0.843208954946814 0.795916854850045 1 1
0.513650475560977 0.486666823440391 1 1
0.860986538770261 0.816393858785011 1 1
1.15231004742525 1.09970200770907 1 1
0.871008699134097 0.826753893146019 1 1
0.965539299665292 0.920538670142799 1 1
0.895908997094656 0.848806195667777 1 1
0.888811505430088 0.850419087225037 1 1
0.88871809355583 0.845952579190747 1 1
0.740473534383145 0.69391302939474 1 1
0.971511063901888 0.916163003792499 1 1
0.989601502680635 0.941442568449633 1 1
1.1510612440992 1.09585391464234 0 1
0.722359645403558 0.687220887997953 1 1
0.626989167558187 0.603939535871575 1 1
0.81528995843095 0.772851431290764 1 1
0.853951114116974 0.803215670006791 1 1
0.652468987635621 0.624749314054813 1 1
0.998222722530977 0.938156800244606 1 1
1.04434902479613 0.993223300356929 1 1
0.77432360147046 0.736533126724887 1 1
0.788934567115613 0.737491913220185 1 1
0.426762022892873 0.411210655940766 0 0
0.815280489221486 0.777397455937426 1 1
0.978457198361149 0.935603108129727 1 1
0.844728873850488 0.808050045838125 1 1
0.832279070031594 0.793691449108181 1 1
0.641879188629962 0.608050397456815 1 1
0.842265585236443 0.799863961942955 1 1
0.929509929827939 0.88393728487304 1 1
0.811019234690127 0.771445624705761 1 1
0.744254179848287 0.718919081707555 1 1
0.651868066443939 0.630125649938465 1 1
0.785107864257118 0.746620253199287 1 1
1.01428027476998 0.957343324686159 1 1
0.376425334847742 0.36191597741542 0 0
0.568254241204576 0.535342205175401 1 1
0.608439907671677 0.577843714143246 1 1
0.691088676388764 0.662740965263355 1 1
0.613514496747672 0.585132505570943 1 1
0.631266000231196 0.603289923062443 1 1
0.863915534256382 0.825646286788649 1 1
0.709717736272513 0.676015280186942 1 1
0.698904952825551 0.649768513189831 1 1
1.0210865928089 0.970765893460259 1 1
0.634147309669269 0.60807517963839 1 1
0.737743368408247 0.70406819777218 1 1
0.784059040826674 0.744824588928916 1 1
0.509458901862366 0.48989408973039 1 1
1.20921030717193 1.15263917548565 0 1
0.592625653473462 0.564203519024868 1 1
0.830428067106516 0.793892182158658 1 1
0.952515527528114 0.906899501112419 1 1
0.425315206066096 0.403230553051233 0 0
0.957827818163828 0.910344372412191 1 1
0.611141840589049 0.568547756385052 1 1
0.54480214485013 0.522886364315942 1 1
0.644180690353587 0.613075877108327 1 1
0.914189787219864 0.870852309056559 1 1
0.700144164064543 0.662141821255207 1 1
0.864215656995816 0.818010342903544 1 1
0.734873307477362 0.697124168057973 1 1
0.653831907856881 0.623784619304618 1 1
0.616000402307407 0.585010582262861 1 1
0.807788500033271 0.766667252000711 1 1
0.92652410711654 0.881317219784648 1 1
0.589028014618125 0.565758325879452 1 1
0.778369627675731 0.741928031460607 1 1
0.767841517580562 0.732299806968989 1 1
1.04209366895505 0.98765015273885 1 1
1.07273402123902 1.01213895633039 1 1
1.03963198511388 0.981728398648863 1 1
0.686750600635138 0.645688670616013 1 1
0.289639598693256 0.278730034307 0 0
0.732825480024014 0.70008528734073 1 1
0.624166421249008 0.594553962541242 1 1
0.839182169913807 0.801724745708107 1 1
0.669149626783091 0.646284108067009 1 1
0.961465458854835 0.914618532435476 1 1
0.530799210554378 0.502581734904522 1 1
0.617119779840226 0.59105276063368 1 1
0.819717198045366 0.776710495491923 1 1
0.822682688204129 0.789244168285848 1 1
1.03081662255591 0.98183313706038 1 1
0.613287931862893 0.585851388515562 1 1
0.767864503924334 0.7291338917971 1 1
0.769616313348514 0.737908914322566 1 1
0.762413944576232 0.728138549791374 1 1
0.71758297867225 0.6709999594648 1 1
0.465497936016099 0.445957237236795 1 0
0.604499243342793 0.575417158233012 1 1
0.806829362160552 0.762601837906192 1 1
0.768107524915216 0.730536798787994 1 1
0.525556675758529 0.499335582418024 1 1
0.916514741624783 0.867715894981004 1 1
1.01540147154694 0.962063199250967 1 1
0.671699019816061 0.637356283117555 1 1
0.663765531578425 0.630032706900726 1 1
0.821802951656967 0.781682662009054 1 1
0.698214930552327 0.667406722980548 1 1
0.534882030581892 0.509924028133529 1 1
0.91646544357216 0.877307652085922 1 1
0.483996252864951 0.45952075278538 1 0
1.09748710735755 1.03680494697655 1 1
0.618033822420391 0.588929455538345 1 1
0.761371816839141 0.727720588445271 1 1
0.679248016264688 0.645078182500897 1 1
1.00463056273158 0.961897200535715 1 1
0.945393509996894 0.904676789480717 1 1
0.839753040576571 0.800440077060483 1 1
0.915701191012354 0.872280622459413 1 1
0.835280856870181 0.785202382521999 1 1
1.24915469975552 1.20821355350364 1 1
0.714276226157647 0.684350342297931 1 1
0.79667349061041 0.763590481617568 1 1
0.902006962247193 0.863523880000411 1 1
1.03290653339425 0.980665736648038 1 1
0.514027474332725 0.492033453015883 1 1
0.973907890125053 0.938936027662184 1 1
0.689075571904755 0.653140806979049 1 1
0.919164393532681 0.869901944767048 1 1
0.832354811334395 0.788247903289319 1 1
0.583693908746829 0.560906614360811 1 1
0.978132173898909 0.926051193190563 1 1
1.12805258452953 1.07025812238774 1 1
0.658240626653573 0.62671209694502 1 1
0.820962255367467 0.780633565179649 1 1
1.19818666325101 1.13711161895149 1 1
0.842853063747095 0.799184385443717 1 1
0.995796863223319 0.951652764074521 1 1
0.883696291594574 0.828596461946381 1 1
0.461208938581059 0.435090581210724 0 0
0.983380878989102 0.933956219139987 1 1
0.883820217468824 0.847203040891546 1 1
0.513674075836159 0.49316461320395 1 1
0.663119025705201 0.63073573188047 1 1
0.815518617055617 0.777538614480661 1 1
0.828448264584909 0.784045706958619 1 1
0.843024546039057 0.808806821716164 1 1
1.12026264841002 1.06956206304407 1 1
0.918264466842531 0.876129585143192 1 1
1.08845318329485 1.03785372152553 1 1
0.834163330377843 0.799594971738884 1 1
0.944008580729089 0.902562407850821 1 1
0.638562557277757 0.605456187767767 1 1
0.646720088495598 0.617518841784857 1 1
0.712241739440838 0.676456800262937 1 1
0.783223646360188 0.738940491475823 1 1
0.886014563523274 0.842682556142499 1 1
0.647239739083013 0.61650857197564 1 1
0.758015960502906 0.720117115835901 1 1
0.606946588420787 0.574037908974441 1 1
1.08968929199263 1.02719394947053 1 1
0.747601446845871 0.706291969590715 1 1
0.935132110564545 0.892850697974381 1 1
0.80236476841851 0.76469918736084 1 1
0.451200811300173 0.428197342656574 1 0
1.03475951941773 0.98263824666064 1 1
