# Supplementary material for: Bias caused by sampling error in meta-analysis with small sample sizes
Source: PLoS One. 2018 Sep 13;13(9):e0204056. doi: 10.1371/journal.pone.0204056 (PMC6136825; doi:10.1371/journal.pone.0204056)
Supplement: S4 File — (ZIP) [file pone.0204056.s004.zip › results N = 10 theta = 0.8 tau = 0.2 sz = 100-500.txt]

"cohen.dl.theta" "hedges.dl.theta" "cohen.dl.cp" "hedges.dl.cp"
0.692828335447199 0.691135451030859 1 1
0.711100190840973 0.709233354861232 1 1
0.817435572700163 0.815543006257069 1 1
0.763211736701855 0.761101590828261 1 1
0.769338223668359 0.76742800192152 1 1
0.784706253163797 0.782850512363329 1 1
0.708417486791976 0.706286295876249 1 1
0.790120882690512 0.786987643123149 1 1
0.70901514259767 0.706498362650229 1 1
0.855330360333232 0.852766352838668 1 1
0.819932266216292 0.817644024959743 1 1
0.778785534871436 0.777025616631512 1 1
0.857166363866833 0.854479537549178 1 1
0.820596106969559 0.818421540916276 1 1
0.917408279297644 0.91509765351795 1 1
0.767215083140904 0.765080476037426 1 1
0.858386195682145 0.856029562528976 1 1
0.74013998357029 0.738420454136536 1 1
0.72381926984371 0.721902087584536 1 1
0.781680611607834 0.779464093842472 1 1
0.882111356057394 0.880094719020596 1 1
0.822922167113843 0.819482772978218 1 1
0.82649169197152 0.823801096298137 1 1
0.73328882534666 0.730985039989412 1 1
0.738989994461723 0.736711084182843 1 1
0.929218041153644 0.926646206795579 1 1
0.963941690094177 0.96102640094189 0 0
0.791461078864401 0.789463522138931 1 1
0.78944460145774 0.787004561011738 1 1
0.727989241489328 0.726248502231636 1 1
0.790710503401195 0.788983559039794 1 1
0.743959403050009 0.742192842251001 1 1
0.746334318578784 0.744111549185622 1 1
0.744853251562979 0.742978641578267 1 1
0.941805475787696 0.939429754893735 1 1
0.738036681184572 0.736094945366311 1 1
0.758346376844056 0.756345347039023 1 1
0.786208958675782 0.783981171776915 1 1
0.919944359444092 0.917099640389915 1 1
0.767778460263424 0.766165458751803 1 1
0.796098368265743 0.793898201943548 1 1
0.668919956044325 0.667280328682498 1 1
0.794023818575191 0.791565478399769 1 1
0.757082555035662 0.755634559469562 1 1
0.710628882690407 0.708716704453612 1 1
0.779591764635927 0.777319098317059 1 1
0.915631497922229 0.913172624161559 1 1
0.744620113843999 0.742677802134781 1 1
0.747382970344392 0.744655838712998 1 1
0.908027044633735 0.904421234030602 1 1
0.916962469227611 0.914781230324364 1 1
0.739917068387073 0.737282280033719 1 1
0.732552058975778 0.73102229806884 1 1
0.942097467909329 0.939616502552277 1 1
0.783337033308129 0.78090817230661 1 1
0.939046098750857 0.935924092629758 1 1
0.735373325589109 0.733086774776018 1 1
0.826652849477094 0.824035793876624 1 1
0.787626807526036 0.785740915821608 1 1
0.727165896706984 0.725246576220938 1 1
0.70842356543946 0.706113044282844 1 1
0.735233048828397 0.733309041874644 1 1
0.741933410890209 0.739829239609424 1 1
0.822697231880184 0.819426084629181 1 1
0.690866440103371 0.688887348950553 0 0
0.89321479278292 0.89061546243583 1 1
0.829584107270774 0.826911171822609 1 1
0.709519765561934 0.707404375141654 1 1
0.881723715594817 0.879283100897908 1 1
0.70314185608878 0.70115131036072 1 1
0.910074493321464 0.906437270361195 1 1
0.775379784524881 0.773706220471902 1 1
0.815010211288648 0.812571156085836 1 1
0.733825714281411 0.731823431635716 1 1
0.678078180266653 0.676405925742955 0 0
0.778521608620492 0.776468123553167 1 1
0.850068086717279 0.847862549787765 1 1
0.909780760971315 0.907860209513962 0 1
0.839863131766586 0.837593141276141 1 1
0.788114107092529 0.785949019584197 1 1
0.825683337836739 0.823292331698316 1 1
0.698721201560538 0.69648149226927 1 1
0.852386850743462 0.849539981880933 1 1
0.813760675879797 0.810932500971529 1 1
0.871843476095656 0.869081020530322 1 1
0.749632892202117 0.747556582433913 1 1
0.79436423545253 0.792745307302769 1 1
0.76557006238515 0.763550473075813 1 1
0.899170780854085 0.895978447184889 1 1
0.819702617166943 0.81769399007286 1 1
0.810883911094917 0.808627521119801 1 1
0.831688276010023 0.829770836933295 1 1
0.790095754754502 0.787867507022517 1 1
0.884244373563191 0.882096832063391 1 1
0.691657309760285 0.689905222724456 1 1
0.780794895522896 0.778658609346574 1 1
0.770804021667694 0.768708214382449 1 1
0.805277142862287 0.803131130513154 1 1
0.834422226883834 0.831889663136144 1 1
0.693515141306661 0.690963245929635 1 1
0.909223310993825 0.906665446029165 1 1
0.812003575632336 0.809777505658358 1 1
0.878714874615185 0.876192179773361 1 1
0.748691815062082 0.746812354544581 1 1
0.851872179511021 0.849736056848875 1 1
0.862676726398297 0.860637537783565 1 1
0.744135168027552 0.741969880479033 1 1
0.740396708373876 0.738561385306884 1 1
0.60719673736284 0.605643020107391 0 0
0.735282676935359 0.733726016829754 1 1
0.905729750927945 0.902509308856075 1 1
0.882130470265197 0.879375404734396 1 1
0.669727653554915 0.667981341368031 0 0
0.86786348081971 0.865627419155036 1 1
0.936345722031509 0.933956861370401 0 0
0.84609328239138 0.84383944226136 1 1
0.827646851910154 0.825279648600878 1 1
0.847267379778085 0.845090839399019 1 1
0.83433931110914 0.832142243837967 1 1
0.703404952846104 0.701342162601223 0 0
0.729372753031748 0.727234259249158 1 1
0.776624227714633 0.774196452161523 1 1
0.866595869463528 0.863868644541376 1 1
0.878870980365238 0.876709680972407 1 1
0.655153027122769 0.653411759211217 0 0
0.851594988165078 0.848892336122082 1 1
0.791959718175476 0.789581712695442 1 1
0.632655539711758 0.630632353840654 0 0
0.754394033015671 0.752654735464505 1 1
0.796385323074545 0.79431673540384 1 1
0.758940612209298 0.756946007503808 1 1
0.968410972431176 0.966077770693468 0 0
0.925922541404017 0.923087722197551 1 1
0.72548960522027 0.722394148296483 1 1
0.722378148107518 0.720433265608698 1 1
0.672362137147119 0.670545701335447 1 1
0.72207739769676 0.720251799602059 1 1
0.773561216553371 0.771863577085994 1 1
0.830976875019375 0.828541224039241 1 1
0.783596482697619 0.781276854919658 1 1
0.818288702540379 0.815731600208247 1 1
0.971585144118379 0.969498529217671 0 0
0.830550551374549 0.828262363144802 1 1
0.932631015396147 0.930365086001036 1 1
0.872243850639008 0.87020404853515 1 1
0.731887330231913 0.730280532765117 1 1
0.833112864440251 0.831010443524045 1 1
0.800536600929865 0.798475019099737 1 1
0.802843864748968 0.800488348554615 1 1
0.793089295595798 0.790677312656069 1 1
0.910842597493876 0.908264092944257 0 0
0.762642765282053 0.760579924527728 1 1
0.83066489191705 0.828446373976993 1 1
0.768635166722779 0.766772346664715 1 1
0.695338200665544 0.692982940196001 1 1
0.767699275497409 0.765801428212245 1 1
0.755590382094307 0.753289133293811 1 1
0.829538475984754 0.826840664638749 1 1
0.90379257080738 0.901042300212345 0 1
0.870956018817758 0.867514775085882 1 1
0.762450102360573 0.7602322818904 1 1
0.711283272190458 0.709735893794842 1 1
0.820994178901931 0.818813510861717 1 1
0.752272801459901 0.750225709651108 1 1
0.765670638664076 0.763482830351948 1 1
0.808742441526431 0.805957542649529 1 1
0.988893857281745 0.986548249710008 0 0
0.791557935930131 0.789424054548971 1 1
0.785550274798753 0.783473182218259 1 1
0.763394658779619 0.760939378388569 1 1
0.758556529029854 0.756564563980617 1 1
0.789705219163078 0.78717562580493 1 1
0.791800039297277 0.788982958995516 1 1
0.874146234808361 0.872229915987997 1 1
0.784800120338509 0.78301867923643 1 1
0.797228828119964 0.7950983251964 1 1
0.741088002462631 0.738858118554761 1 1
0.793370381724927 0.790598302111853 1 1
0.751240472450474 0.749575020368414 1 1
0.668144573350012 0.666509528484534 0 0
0.729468223881145 0.727113802663977 1 1
0.744748229817704 0.742841328631329 1 1
0.858131850101529 0.855250991740828 1 1
0.776625749686512 0.774984940218762 1 1
0.786631631603653 0.7845932459397 1 1
0.840443988508208 0.838130608975431 1 1
0.846474006229223 0.844206714301193 1 1
0.802737673028015 0.800261154020129 1 1
0.886127929950737 0.883998736713781 1 1
0.851335530607521 0.848712756833948 1 1
0.718521294762942 0.717083691637187 1 1
0.81248275224252 0.810389164352391 1 1
0.793151626520261 0.790949269098741 1 1
0.887412154677893 0.885522626680392 1 1
0.872296243753219 0.869941288952223 1 1
0.873154416245498 0.87067672051329 1 1
0.824615174935667 0.822107071802794 1 1
0.756957817447892 0.754859021749177 1 1
0.797081246249459 0.794675868506858 1 1
0.78283426185034 0.781324378663273 1 1
0.727985262282468 0.726081873293979 1 1
0.688177420566245 0.685848724713683 1 1
0.83568454228978 0.833642471974143 1 1
0.839265067935676 0.836038895653568 1 1
0.759770814258714 0.757478335374207 1 1
0.818281365979829 0.816232244685893 1 1
0.815092561839898 0.81281764456172 1 1
0.813020593748517 0.811304807941579 1 1
0.781167772978146 0.779056968402716 1 1
0.677427884959975 0.675707946861012 0 0
0.931856464943993 0.929488346928555 1 1
0.926470838992805 0.924022489184763 1 1
0.662120073156383 0.66063471841669 1 1
0.75213747462152 0.750246232873296 1 1
0.841663500961091 0.839397353216448 1 1
0.885433111204451 0.882758491710781 1 1
0.876984229877939 0.874117921762712 1 1
0.868234996169198 0.865991311482382 1 1
0.684046282299441 0.682148357570487 1 1
0.873393524298717 0.87160940907104 1 1
0.73887993970969 0.736716981512714 1 1
0.773454308142738 0.771635082367026 1 1
0.750184064817821 0.747774290412316 1 1
0.661359795893356 0.659397570376414 0 0
0.784618715396655 0.782441822645528 1 1
0.823387359446084 0.821215843638304 1 1
0.791457228236694 0.789553262279393 1 1
0.791829917484616 0.789283436799304 1 1
0.838290317471849 0.836532319561095 1 1
0.819864849704035 0.817097434356307 1 1
0.872121545610663 0.870267833680922 1 1
0.884845256101692 0.882347431793964 1 1
0.732088740123181 0.730434236629951 1 1
0.74694115056817 0.744716959316012 1 1
0.831297823502827 0.828882669990785 1 1
0.868803994881441 0.86646082003745 1 1
0.8479914619932 0.846107254771874 1 1
0.76952770724101 0.76747917936894 1 1
0.900061946190218 0.897881612021439 1 1
0.799295816989011 0.79733921000923 1 1
0.824954938428903 0.822674254034991 1 1
0.761964405122812 0.759190195144647 1 1
0.810090700854683 0.807989485202164 1 1
0.712839187555162 0.711047528708897 0 0
0.891832541658347 0.889679126349616 1 1
0.837567703639603 0.834770355471483 1 1
0.788808741780766 0.78692741045354 1 1
0.812562643206407 0.810810366867175 1 1
0.916238874907028 0.912703016232627 1 1
0.751309954735862 0.749196173183203 1 1
0.795712356439971 0.793367949755752 1 1
0.794902471822242 0.7922178092949 1 1
0.763633114061 0.761715692105663 1 1
0.870202709668233 0.868021942037858 1 1
0.87746156579326 0.874899679505811 1 1
0.921657354755316 0.918337661296129 1 1
0.858026527827184 0.854922824523404 1 1
0.712607673276794 0.708929092861756 1 1
0.843175225601864 0.840920366991809 1 1
0.731243031043619 0.729186705034826 1 1
0.833929695929773 0.83169203372112 1 1
0.811395978880956 0.809639715597491 1 1
0.692498376532787 0.690411745334332 0 0
0.877487293735121 0.87527025496937 1 1
0.825275425759017 0.822892105667869 1 1
0.817250384249043 0.814928755902025 1 1
0.807178226365137 0.804975462140561 1 1
0.834077285434682 0.830996249902023 1 1
0.761891020319368 0.759178786768278 1 1
0.780897413096667 0.77888582402892 1 1
0.765357789943174 0.763128172091203 1 1
0.933386846445526 0.930485639254534 0 0
0.756949463958229 0.755026768962433 1 1
0.781497927048497 0.779127646450548 1 1
0.892433353254643 0.889384891439935 1 1
0.767683607303169 0.765525229844758 1 1
0.810901024622626 0.808806723171057 1 1
0.791995483272882 0.789621067255509 1 1
0.943652756251077 0.941488923664725 0 0
0.732114537020281 0.73065965918944 1 1
0.666155914133429 0.664236845181955 0 0
0.826262217907642 0.823458201119524 1 1
0.845028318486743 0.842969054711974 1 1
0.910082091139879 0.907285040894152 1 1
0.742784756871006 0.740592084232318 1 1
0.872138535480092 0.869964025438372 1 1
0.759833243437611 0.757581205544383 1 1
0.808427418740054 0.806145528820391 1 1
0.775280780499881 0.773215637673855 1 1
0.858331582650213 0.856100100428862 1 1
0.830038992966493 0.827113493958916 1 1
0.791421498050319 0.789573255582143 1 1
0.726571734875008 0.724037200707993 1 1
0.876304265638435 0.873507893681575 1 1
0.729106760146422 0.727150675015363 1 1
0.663471084182892 0.661677860764526 1 1
0.838553713585776 0.836281709307886 1 1
0.698812082708648 0.69645536060491 1 1
0.843024643708706 0.840334263287261 1 1
0.856581482393449 0.854269372092615 1 1
0.871412489619232 0.869189109077812 1 1
0.786044402988864 0.783269067527606 1 1
0.916675812199581 0.91390065051612 1 1
0.780299145848022 0.778119630611896 1 1
0.818838445729973 0.81626613978923 1 1
0.845074952660092 0.843419527087628 1 1
0.747903876564848 0.745399220424058 1 1
0.873110356005201 0.870540224097468 1 1
0.764375839057581 0.762041303579301 1 1
0.904286633342979 0.901485698142229 1 1
0.96030718351671 0.957441324757136 0 0
0.821631266865209 0.819543363179454 1 1
0.909222375805479 0.907077295371782 1 1
0.895725297805971 0.892770556805097 1 1
0.725881097954132 0.724042968319537 1 1
0.802569193922043 0.800525867270463 1 1
0.841270965641871 0.838852683492227 1 1
0.815946777296185 0.812978602219587 1 1
0.635273631420437 0.633790641531145 0 0
0.724248040215292 0.721678420059072 1 1
0.729280925114845 0.727112399470285 1 1
0.721207649261121 0.71925220688186 1 1
0.908818727629802 0.906619020176264 1 1
1.02534329309623 1.02177956514765 0 0
0.862627083120192 0.860820785244664 1 1
0.932854960674554 0.930420801244074 1 1
0.833637688994058 0.830770652350861 1 1
0.874435118602581 0.872344533294532 1 1
0.978627439167839 0.975331120094301 0 0
0.809055741193089 0.807187459607904 1 1
0.792587475469941 0.790510823685852 1 1
0.831884911129209 0.829860025467327 1 1
0.965104715106897 0.961818553853437 1 1
0.806428509570609 0.804142161685855 1 1
0.81631532594144 0.813987480593226 1 1
0.921543830981504 0.919021976528773 0 1
0.816122825164416 0.814378588849697 1 1
0.746507045843909 0.744782498349725 1 1
0.86194951859604 0.85981737745177 1 1
0.910784998142711 0.907679715861679 1 1
0.774902592270983 0.772673040947946 1 1
0.802042446957849 0.799907905348301 1 1
0.65955094709184 0.657688204187642 0 0
0.859681539179176 0.858066848082663 1 1
0.817122315919015 0.81465736272269 1 1
0.870630146316622 0.868257261371267 1 1
0.70672165776468 0.705174315012537 1 1
0.637051873886825 0.635137572432179 0 0
0.804916223030055 0.802471526434159 1 1
0.861585930487891 0.859091984105719 1 1
0.786179909286285 0.784473813089821 1 1
0.743866002787994 0.741588816053187 1 1
0.737368823238314 0.734852111920865 1 1
0.65582091441088 0.65406118831501 0 0
0.639778874818478 0.637831795491759 0 0
0.850494662232352 0.847818558771599 1 1
0.774770975455374 0.772444411544499 1 1
0.803044948581075 0.800148561650483 1 1
0.832712084368589 0.830661884406174 1 1
0.691492924848424 0.689757249728309 1 1
0.780485609253416 0.778677438591272 1 1
0.955128702906154 0.952578188284636 0 1
0.792046224475176 0.790271045290133 1 1
0.703469343916738 0.701851613417716 1 1
0.76446406478246 0.762418866548733 1 1
0.721266653219393 0.719064898234635 1 1
0.717910797964524 0.715787501339513 1 1
0.804732081212611 0.802702323197339 1 1
0.88149566428425 0.878895612104091 1 1
0.762114490175609 0.760270953970194 1 1
0.678916704589751 0.676830164572424 1 1
0.766892997229759 0.764609521644596 1 1
0.790828446878479 0.788964447719312 1 1
0.836100257258654 0.833406493761628 1 1
0.70980978281578 0.707957189771654 1 1
0.803929453965316 0.801617778853297 1 1
0.806802643884906 0.804529772424643 1 1
0.723524604850727 0.721808679031293 1 1
0.800749416568071 0.798422052536841 1 1
0.773161570688511 0.771094969497003 1 1
0.788612325402176 0.786729178963804 1 1
0.796094789031304 0.793491991626949 1 1
0.84117812018048 0.839073438201949 1 1
0.706538915391698 0.705066507664852 1 1
0.822535471223588 0.820220631802373 1 1
0.810954390714589 0.808140298276044 1 1
0.861830796436022 0.858747185076943 1 1
0.860601277512351 0.857920810377311 1 1
0.752395213703305 0.749989867883605 1 1
0.834916977767332 0.832348088055321 1 1
0.788885487922294 0.786568405298411 1 1
0.78630305186513 0.784046844413089 1 1
0.806285353521475 0.804106322499408 1 1
0.832505193824141 0.829688610885324 1 1
0.842830311184734 0.839990413376451 1 1
0.775546918597195 0.773076545471361 1 1
0.806453770364996 0.803837438773719 1 1
0.770503015280764 0.76880857263986 1 1
0.768890565130375 0.767148195361769 1 1
0.77773765476355 0.775306728101345 1 1
0.798561259303908 0.796177300065158 1 1
0.780867876816542 0.7786082935856 1 1
0.767015980896407 0.765080332332457 1 1
0.847944930217894 0.845699945854687 1 1
0.804791886941144 0.801647648855539 1 1
0.866599615940358 0.863590113837585 1 1
0.759921283527698 0.757087242541231 1 1
0.763782635529234 0.761806276133782 1 1
0.761419971363632 0.759279681811378 1 1
0.851515718670523 0.84948858004449 1 1
0.857881397715643 0.855377194843899 1 1
0.756299637950221 0.754639375194074 1 1
0.809194072923846 0.806986207995248 1 1
0.682907895829989 0.68071851413106 1 1
0.854028356286635 0.85188825606682 1 1
0.829531209223646 0.827013361876421 1 1
0.848702900597623 0.846863027445527 1 1
0.836938384414215 0.833805691625499 1 1
0.745480369434164 0.743048213906931 1 1
0.810330785696464 0.807301836075703 1 1
0.821090348066748 0.818697949077025 1 1
0.908093979410033 0.90567111537838 1 1
0.796029712904522 0.794484856638242 1 1
0.802610469842527 0.800665262404127 1 1
0.76904236763522 0.766346150293521 1 1
0.737165077862803 0.735193145600324 1 1
0.829472635832536 0.827404888765127 1 1
0.753459672578217 0.751583608805013 1 1
0.769358747966681 0.767596113007638 1 1
0.78741960760035 0.785075359582531 1 1
0.709577769380045 0.707452704621677 1 1
0.621503989147863 0.620063510414286 0 0
0.801676001423162 0.798942900574619 1 1
0.819793618722069 0.817259637325316 1 1
0.859957731916268 0.857460139398271 1 1
0.992457110449335 0.989361701868951 0 0
0.741786008240861 0.739614789614534 1 1
0.785295320049917 0.783030691382433 1 1
0.864163599518073 0.861324939094297 1 1
0.743282257405747 0.741113244649885 1 1
0.899795755423476 0.897403773744431 0 0
0.762127952555319 0.760190437963905 1 1
0.739589805915191 0.737507876909464 1 1
0.931690433912681 0.928847509590733 1 1
0.879042055692413 0.87667802816678 1 1
0.896019168143355 0.892441487945913 1 1
0.900978758131395 0.898333787965788 1 1
0.74888852276988 0.746731941196922 1 1
0.809947940664196 0.807561053943495 1 1
0.747732561409015 0.745823303540929 1 1
0.785613141483946 0.783663650245148 1 1
0.808015669731693 0.805429806349579 1 1
0.861287540880565 0.859107751655558 1 1
0.757866963960301 0.756123684120648 1 1
0.743432385554648 0.741636227009104 1 1
0.723906066279937 0.722135611572764 1 1
0.73732485691144 0.73531020642563 1 1
0.910225822375291 0.9076547465338 1 1
0.892416839547334 0.889184520364898 1 1
0.950093338294156 0.947837089657667 0 0
0.792405026972902 0.790371799766454 1 1
0.802875181884521 0.800664383376927 1 1
0.81925651650614 0.817179198731502 1 1
0.726128302448184 0.72456085723537 1 1
0.72300546332312 0.720624500875139 1 1
0.820559287697992 0.818225611064017 1 1
0.792380764339833 0.7903231521151 1 1
0.728336307003165 0.725162028401549 1 1
0.762533015288068 0.76029829313291 1 1
0.873472625693174 0.870629050639215 1 1
0.810105336044514 0.807001228131697 1 1
0.984681250995801 0.981059667254213 1 1
0.843671907243123 0.841700359322468 1 1
0.749646809611553 0.747882903873908 1 1
0.692301415649495 0.690255697573209 1 1
0.789451734068368 0.787255384193772 1 1
0.605402545505459 0.603894290348537 0 0
0.813327722673049 0.810578239264683 1 1
0.779351635780977 0.777180951824798 1 1
0.848621766331185 0.846426326956595 1 1
0.74382723992216 0.741829167626067 1 1
0.869424765931405 0.866837348523981 1 1
0.655799571174883 0.654030437373731 1 1
0.679992367642972 0.678057337268272 1 1
0.708109182330176 0.705486282762715 1 1
0.831602428839302 0.829354887504937 1 1
0.812074788699743 0.810357161670265 1 1
0.752648154969447 0.750651728362931 1 1
0.829292081360595 0.827058311089861 1 1
0.791833271838189 0.789660177421993 1 1
0.824794982413683 0.823055048116541 1 1
0.948325889177831 0.945551454310163 0 0
0.718994021118792 0.716791831772153 1 1
0.669224868902863 0.667545009661545 1 1
0.758322792547615 0.756337940337374 1 1
0.838619968034392 0.836572453701258 1 1
0.787460558904497 0.785285919972088 1 1
0.855670389251727 0.853246257412945 1 1
0.732040196632058 0.73025988356672 1 1
0.914328119554605 0.911134330976649 1 1
0.711208634717363 0.709231338616945 1 1
0.708864040278564 0.705806247254339 1 1
0.619393568317928 0.617426929393107 0 0
0.816935224400843 0.814599046757947 1 1
0.754073667450368 0.751821198596529 1 1
0.745820250244854 0.743524682911904 1 1
0.81999153758114 0.817654569418963 1 1
0.787314671605324 0.785132888179882 1 1
0.826745067922509 0.824853567616842 1 1
0.752114230358745 0.750384239332834 1 1
0.815539944313911 0.812144250233074 1 1
0.699041976968038 0.696731722998333 1 1
0.792215909164949 0.789952913073856 1 1
0.776252152149228 0.77410748594965 1 1
0.812056389628934 0.80967018555503 1 1
0.90808042168855 0.905795858654085 1 1
0.878266188651769 0.876040513184648 1 1
0.753833566470553 0.751969389452339 1 1
0.726225553566205 0.724281200448291 1 1
0.895472508053042 0.893070810729469 1 1
0.821805221972483 0.81986432547299 1 1
0.831403597778226 0.829485722129024 1 1
0.691556333270259 0.689503263538428 1 1
0.871055040266657 0.867856720857988 1 1
0.700484872673104 0.698158723999718 1 1
0.801052790772277 0.798835534573634 1 1
0.788062059935669 0.78560105358195 1 1
0.845997844676057 0.84379797457982 1 1
0.821514644706734 0.819530628067128 1 1
0.803739151389429 0.801504327475731 1 1
0.758353125367171 0.755221200339046 1 1
0.799218548077167 0.796898488346516 1 1
0.758724993049052 0.756505984790124 1 1
0.74877341104514 0.746797428438313 1 1
0.818417364848836 0.815635933023357 1 1
0.640084995241721 0.638144978851936 1 1
0.894429985424245 0.892130020931084 1 1
0.84552713740903 0.842532237183121 1 1
0.71474074613952 0.711712263737293 1 1
0.711669323481904 0.709680285385479 1 1
0.758524032546384 0.756434509269734 1 1
0.856377160864638 0.8542398665153 1 1
0.860816159113984 0.858349166673672 1 1
0.730191424813058 0.72851965053765 1 1
0.811013845327157 0.80830938004934 1 1
0.797271034994966 0.795008042796842 1 1
0.688576715161955 0.686991010563912 1 1
0.800413089739161 0.79796065899687 1 1
0.810384486553682 0.807911576277168 1 1
0.660777683308929 0.659068222021923 0 0
0.788194691468275 0.785514205382882 1 1
0.840526116610986 0.838450418845798 1 1
0.764804345920393 0.762207239562688 1 1
0.90966948090622 0.907199941563665 0 0
0.709828370900803 0.708138965163929 1 1
0.668929191754881 0.667189052076863 1 1
0.843010473965055 0.841407244725755 1 1
0.635656182252727 0.634194265339025 0 0
0.840336256040089 0.837493289092776 1 1
0.807548836502177 0.805176688470271 1 1
0.934630680271049 0.93194624074836 0 0
0.833332221993809 0.830762087739745 1 1
0.834778954527643 0.832397051393216 1 1
0.79294735281579 0.790200123857394 1 1
0.855098249127679 0.853031922349998 1 1
0.900683806025492 0.897161963645118 1 1
0.836696319424587 0.834352415984987 1 1
0.873337275723693 0.870886640283105 1 1
0.737559042240131 0.735839646587592 1 1
0.688558995922274 0.686869985104631 1 1
0.859769884254151 0.856763259125722 1 1
0.696297049572483 0.693934008513849 1 1
0.710256670721489 0.708170871666355 1 1
0.706358724256017 0.704178351278048 1 0
0.856208879683492 0.854110287763249 1 1
0.805390857933059 0.803151717447843 1 1
0.888534992937868 0.886172342652203 1 1
0.746245348802945 0.743471742220198 1 1
0.699391534492042 0.697565332242128 1 1
0.892896712980739 0.890290585954614 1 1
0.857435427060461 0.85457991751558 1 1
0.624167175172571 0.622050668397588 1 1
0.838716958639994 0.835890616084611 1 1
0.786655675352793 0.784695580523524 1 1
0.735818032296498 0.733950433059053 1 1
0.867223011489728 0.864105712679609 1 1
0.818346453020842 0.815948786484619 1 1
0.704825591525502 0.70275953112941 1 1
0.905183894410659 0.902714550138449 1 1
0.801211018018088 0.798904743905964 1 1
0.696480920917742 0.694715865235888 1 1
0.865976000078782 0.862807186647862 1 1
0.679835899269897 0.677722325129236 1 1
0.898663073896102 0.896364772816828 1 1
0.701824589320384 0.699763959636867 1 1
0.726065732253151 0.724312152727378 1 1
0.746675717158486 0.744395418177839 1 1
0.793473224202486 0.791220092345933 1 1
0.80405797181531 0.80150481516457 1 1
0.790496596355238 0.788099445676331 1 1
0.870407677732908 0.868349722943609 1 1
0.678439460658416 0.675915928135584 1 1
0.89108754033802 0.888259093193899 1 1
0.895134205005836 0.89217570330634 1 1
0.832378456829555 0.830093677066008 1 1
0.877844259364281 0.874911015175086 1 1
0.689530532067469 0.687542774006362 1 1
0.746852766467575 0.744765382264338 1 1
0.882274368066982 0.87975141346839 1 1
0.869450153954546 0.866761463617247 1 1
0.933601322908006 0.930886811142835 1 1
0.770687942587642 0.768791285079556 1 1
0.853721528772784 0.851695163855907 1 1
0.815366043127471 0.812972849954393 1 1
0.806084347236571 0.803806450143452 1 1
0.779642218232145 0.776750016299764 1 1
0.817849149531939 0.815687130773189 1 1
0.852726354567435 0.85062834900536 1 1
0.787515696684924 0.785187380299306 1 1
0.77924425053442 0.77724347714521 1 1
0.863702459615471 0.861097081425972 1 1
0.833210731049022 0.831119164310762 1 1
0.875598876931756 0.87313523164665 1 1
0.771252287150014 0.769215388961792 1 1
0.798713138582637 0.796991075669775 1 1
0.728736287267022 0.726746310298594 1 1
0.741496808464584 0.739258769034303 1 1
0.839133096905666 0.836971282701282 1 1
0.8770426620719 0.875002158766452 1 1
0.830251457948227 0.827886925758959 1 1
0.807342361135329 0.805063662278263 1 1
0.896372384599159 0.893899468027536 1 1
0.880457595138656 0.877854299245783 1 1
0.825749767282365 0.823805610652682 1 1
0.897250537789989 0.894617599548742 1 1
0.828032954990652 0.825055561061787 1 1
0.777273939688879 0.775390226503155 1 1
0.786910804296366 0.784959891224501 1 1
0.844134429271291 0.841881555436692 1 1
0.708068936762321 0.705439000226027 0 0
0.760028347577902 0.757292008922403 1 1
0.776527007758127 0.774407145420005 1 1
0.970055484138711 0.967960236998253 0 0
0.818895474586982 0.817045770674867 1 1
0.79753593415738 0.795265075834388 1 1
0.847625286482937 0.845156177353208 1 1
0.714612568324523 0.712771872110452 1 1
0.840452442476844 0.838249687551206 1 1
0.74442048550986 0.742397512063436 1 1
0.634907351440455 0.633440199311564 1 1
0.821702274203227 0.81970163017463 1 1
0.881401476944233 0.879156287037116 1 1
0.877071887933592 0.874053228970342 1 1
0.81067151705192 0.808274089115301 1 1
0.800426843337947 0.798122698480583 1 1
0.859628090550035 0.857050520796243 1 1
0.746322709949188 0.744040034680275 1 1
0.747841785727106 0.745520304367619 1 1
0.76129029864148 0.759492188227484 1 1
0.81073923087091 0.808711997745674 1 1
0.850479899417371 0.8481315534802 1 1
0.602505715381913 0.601125417445615 0 0
0.71447593514299 0.712152999781693 1 1
0.835024677628397 0.832658460733332 1 1
0.780362043669372 0.778020989957874 1 1
0.691273084931221 0.688903954636927 0 0
0.81868909173469 0.81650609160194 1 1
0.918798168312672 0.915985049839983 0 0
0.830719929896257 0.82878700108323 1 1
0.779793269282095 0.777728797641165 1 1
0.817422302298082 0.815256774169414 1 1
0.780762513687435 0.778804738666673 1 1
0.607712137705922 0.606179261394378 0 0
0.901186855867834 0.898561594836185 1 1
0.660264561673424 0.658292516784856 0 0
0.90944914836685 0.906544805344771 1 1
0.718360622402635 0.716544276118954 1 1
0.755597578261697 0.753768586028752 1 1
0.768957824351261 0.766119747482559 1 1
0.784900057004923 0.782585581432157 1 1
0.73786881335698 0.736197015414739 1 1
0.794597537452564 0.791960825237768 1 1
0.794409869270499 0.792223923513886 1 1
0.754069360987952 0.75179332290623 1 1
0.717988352297977 0.716396472982163 1 1
0.846042912134589 0.8436863304787 1 1
0.745384373900839 0.742867607921387 1 1
0.755630066574396 0.753453282024615 1 1
0.762787943237719 0.760309349851768 1 1
0.800564211849353 0.798480863010637 1 1
0.718670368850662 0.716704883926547 0 0
0.835216451919872 0.832886886819312 1 1
0.859918983263765 0.857843143496925 1 1
0.760434479588011 0.758449478976941 1 1
0.868381340181925 0.865863741430525 1 1
0.768565497984032 0.766267055199791 1 1
0.708772347325313 0.707081488289082 1 1
0.768240876291848 0.766311360790543 1 1
0.860840344277655 0.858657638532534 1 1
0.706277409261168 0.704166324051622 0 0
0.770817163821113 0.768515494341156 1 1
0.885723588305196 0.883514925720222 1 1
0.807178745145464 0.805168953613608 1 1
0.784097790527117 0.781776445298085 1 1
0.768332004628124 0.766596624481718 1 1
0.897578504619225 0.895281682719141 1 1
0.832260345130721 0.830602067055387 1 1
0.825071600097387 0.822771733773131 1 1
0.774686000385109 0.772362664119574 1 1
0.819681990544828 0.817879590803355 1 1
0.813504107719483 0.81090130366961 1 1
0.934267607804236 0.930862684979959 1 1
0.640044386229615 0.638298130482124 0 0
0.8157891892134 0.813467866752852 1 1
0.87575179547087 0.87295657602814 1 1
0.70959754396211 0.707738958823336 1 1
0.85711447881339 0.854488943261224 1 1
0.858429046221727 0.856111635465159 1 1
0.845661430056376 0.843118979737972 1 1
0.956068281967096 0.952799403241234 0 1
0.832508759209778 0.830142376630657 1 1
0.715574518006639 0.713307423687408 1 1
0.700581836327585 0.698394995494789 0 0
0.673331907224008 0.671235054033985 1 1
0.734892725353916 0.733273735929523 1 1
0.806166977541132 0.804166663562068 1 1
0.799271350854506 0.796671869603465 1 1
0.748903647287033 0.746935512481261 1 1
0.876754043795342 0.874348906327429 1 1
0.691010523732764 0.689115735099819 1 1
0.910980524577679 0.907669325229968 1 1
0.792616171767265 0.790547841752131 1 1
0.71425555314606 0.711965302219222 1 1
0.728731171750677 0.726784448052763 1 1
0.959551574166608 0.956688145514742 0 0
0.773572447880975 0.771228947381515 1 1
0.813583311724939 0.811423351145901 1 1
0.774413330814471 0.772203256577409 1 1
0.742201175303581 0.740082560101221 1 1
0.79417525748297 0.792075312570565 1 1
0.764840177082284 0.762759867916007 1 1
0.763124521776467 0.761434172860607 1 1
0.755076262423391 0.752943380787503 1 1
0.756675361122241 0.754910710896839 1 1
0.824952658806481 0.822469533948672 1 1
0.860638094806441 0.858621109919335 1 1
0.812287288135471 0.8102831145351 1 1
1.01736142492436 1.01354111921206 0 0
0.772399210222501 0.770451969325599 1 1
0.835692661833466 0.833475986087945 1 1
0.921446755187564 0.918814228604966 0 0
0.78720287022694 0.784974472199145 1 1
0.859669357929308 0.857443050412362 1 1
0.802468878540239 0.80077813283016 1 1
0.845822508098573 0.843930626377003 1 1
0.77022953417143 0.76799149658146 1 1
0.888137017580364 0.885709198585039 1 1
0.6345125931838 0.63228265850248 0 0
0.703790953943148 0.701689444201286 1 1
0.670583201664706 0.668800083591314 0 0
0.751944843230353 0.750170921992959 1 1
0.812343142125091 0.81008169026563 1 1
0.744211330302853 0.742621345268839 1 1
0.779982142732602 0.777992978438556 1 1
0.88104095976355 0.878051409067118 1 1
0.731014929622547 0.728906798198804 1 1
0.72188442956482 0.719613289494352 1 1
0.811926984396161 0.809890319429945 1 1
0.721690809043179 0.719550024880847 1 1
0.688941652271937 0.68728954270083 1 1
0.752831625293974 0.750637913698689 1 1
0.819142272973102 0.816290724689948 1 1
0.918600516796112 0.916034430671306 0 0
0.852540532636298 0.850052594770241 1 1
0.731898024926615 0.72908552854678 1 1
0.668828488346898 0.667046361712629 1 1
0.949484051781487 0.945974421961661 0 0
0.880376328707119 0.877644447459933 1 1
0.786371905240033 0.784342905798557 1 1
0.84081017054629 0.838405084358994 1 1
0.777284036369404 0.775378966999698 1 1
0.806346301829366 0.804159522167322 1 1
0.830987858456743 0.829072948632382 1 1
0.81339185383003 0.811028130373761 1 1
0.768542785533 0.766880442467205 1 1
0.845643212436619 0.842647703696156 1 1
0.865492752995796 0.863109147917232 1 1
0.702017772492633 0.700543494177135 1 1
0.799964921582757 0.797460173046278 1 1
0.804482344604841 0.802381940447862 1 1
0.842934098224887 0.84046775120907 1 1
0.936945686917418 0.934606693290938 0 0
0.790472779476852 0.787917699755258 1 1
0.907186339396065 0.905149258176368 1 1
0.854214672353121 0.852569865775442 1 1
0.804338199744131 0.802252768085476 1 1
0.791881345582022 0.789590401455226 1 1
0.774244141327013 0.771366419390388 1 1
0.638703774994738 0.636330276745482 0 0
0.738417425876375 0.736217539027277 1 1
0.692865563479929 0.691061431028041 0 0
0.808189929105149 0.805937451348573 1 1
0.70081494482774 0.699021441872636 1 1
0.826514194521807 0.824730407997916 1 1
0.748606160694048 0.746371525435499 1 1
0.920686324075701 0.918375866329075 1 1
0.729685740876438 0.727713984943194 1 1
0.857255420163308 0.854819483957761 1 1
0.95480278146404 0.952302612625484 0 0
0.758955011616269 0.757329299188466 1 1
0.664310028562825 0.662586770364857 0 0
0.802747632943891 0.80104228025112 1 1
0.863658174993773 0.861802755138841 1 1
0.787412444836782 0.784960020435978 1 1
0.766592421633836 0.76463687132247 1 1
0.73117189687987 0.729090085364449 1 1
0.686586736749224 0.684677899095088 1 1
0.695970506186024 0.694270062633718 1 1
0.81127213793373 0.808506092693709 1 1
0.867052762322854 0.864475453670167 1 1
0.700587978160458 0.698466964918069 1 0
0.641135902000276 0.639546402606705 0 0
0.913918910008765 0.91146177006161 1 1
0.728570610113105 0.726637598098952 1 1
0.833353863696892 0.831192150447671 1 1
0.870715528842142 0.868372369806178 1 1
0.698584427549344 0.69658491164527 1 1
0.785024850768886 0.782503171733059 1 1
0.831007932986864 0.828527464751113 1 1
0.916365685760365 0.913991697373968 1 1
0.892180344577628 0.889277936876173 1 1
0.824231886008354 0.822151381518838 1 1
0.809574108603756 0.807207166263709 1 1
0.624407980394141 0.622063553103109 0 0
0.771295152426252 0.769275030084925 1 1
0.898760005132796 0.896734292760178 0 0
1.00632492344893 1.00339852733855 0 0
0.761336010804304 0.75900632663922 1 1
0.75254152800847 0.750202294836364 1 1
0.733724876674703 0.731630858275581 1 1
0.717944862579953 0.715856539467912 1 1
0.666105170304492 0.663896847819366 1 1
0.860387946366784 0.85815954235534 1 1
0.668171405380907 0.666071250380791 1 1
0.698521587440765 0.696181660967842 1 1
0.696910356167404 0.694907492152436 1 1
0.863200808171261 0.860011197994029 1 1
0.955822662252564 0.952822025398851 1 1
0.881252984812244 0.878989540832209 1 1
0.729671470466829 0.727937179714655 1 1
0.926740847702856 0.92446079215686 1 1
0.683582709040911 0.681167206192773 1 1
0.87673518007342 0.874183955622279 1 1
0.796681032054772 0.79496019718469 1 1
0.811657438622833 0.80979048111048 1 1
0.77900968500564 0.776760097806438 1 1
0.826817114975777 0.824203994322821 1 1
0.753771508624135 0.751694497699713 1 1
0.722850754092942 0.721052587502377 1 1
0.89187189142726 0.889727475663855 1 1
0.720920368468522 0.718867949377331 1 1
0.946997179292809 0.944814636210626 0 0
0.649036623317655 0.647031739630049 1 0
0.753963934023749 0.752014796081341 1 1
0.830006972800775 0.827666054274965 1 1
0.679437014192056 0.677476249449253 1 1
0.752300654610572 0.750133478456688 1 1
0.734031880541928 0.732272276366744 1 1
0.868918049862135 0.866835658734985 1 1
0.802891675224799 0.800672001604336 1 1
0.672128051074576 0.670446468788504 0 0
0.866805433632068 0.864721972952219 1 1
0.804584303495058 0.802759857513976 1 1
0.67182239936833 0.66999588194142 1 1
0.792474332810043 0.790028425886351 1 1
0.908617429942978 0.905871688799022 1 1
0.893398760230896 0.891103395829313 1 1
0.930365943537242 0.927587747427033 1 1
0.722778933362533 0.721136164247628 1 0
0.824036829450942 0.822251698676535 1 1
0.812438473328961 0.810153417722401 1 1
0.69355590826671 0.691091802252888 1 1
0.795345121158645 0.792225597567501 1 1
0.797739451728751 0.795406127826226 1 1
0.774424520164445 0.772382956957908 1 1
0.695219994576561 0.693414499269211 1 1
0.657044226652 0.655443426968189 1 1
0.808423809882678 0.806402008996442 1 1
0.743658635148445 0.741047140137394 1 1
0.721759533930146 0.719294559386675 1 1
0.926941466471724 0.923003183313588 1 1
0.823316571483248 0.821192432554904 1 1
0.857353564357501 0.85483572563097 1 1
0.716668210778111 0.714892116676098 1 1
0.779979738525455 0.777221894354848 1 1
0.8527421391517 0.850482456211934 1 1
0.761646358998561 0.759381278681723 1 1
0.818901504257486 0.816785959598299 1 1
0.887403927283609 0.88558597020876 1 1
0.866796533140917 0.864031291351744 1 1
0.788745836591658 0.786555372375936 1 1
0.770980259609302 0.768546182001923 1 1
0.808640392239064 0.806359474353286 1 1
0.792494566718942 0.789725934829239 1 1
0.824495076691045 0.822524663918857 1 1
0.847212935017734 0.844571211717854 1 1
0.73627261395659 0.733968090555748 1 1
0.753267448767611 0.751291475210775 1 1
0.893507634994131 0.891150512662283 0 1
0.770189805331244 0.767889611860866 1 1
0.653180015025186 0.650962498367519 0 0
0.780605706574116 0.778395757199062 1 1
0.853660149767892 0.851773430863356 1 1
0.725650571506224 0.72368998426777 1 1
0.705876538529634 0.70365439558353 1 1
0.811763406860532 0.809844642168753 1 1
0.868390396586681 0.865620913864866 1 1
0.668910368742623 0.667132287085415 1 1
0.852428155148208 0.849610155536921 1 1
0.899521864880579 0.897043732090546 1 1
0.772276947646323 0.770426235020018 1 1
0.77445365236928 0.77253616234796 1 1
0.683217938135834 0.681709290928329 1 1
0.795784571409389 0.793361283540361 1 1
0.667225161628695 0.665412588647477 0 0
0.812819085676126 0.810037067775042 1 1
0.831927720196594 0.829420071594685 1 1
0.786951096579086 0.784402521308859 1 1
0.863105889685828 0.860945400286192 1 1
0.762608259247086 0.760240593346099 1 1
0.709924580332371 0.707619351276403 1 1
0.76161588169824 0.75939329701819 1 1
0.907950786966826 0.905095037414632 1 1
0.656456097292228 0.654170761276075 1 1
0.732029804960944 0.729947288226966 1 1
0.744290212895955 0.742216895886758 1 1
0.818405834447647 0.816061483134737 1 1
0.889875461541759 0.887426048147039 1 1
0.834798543887194 0.832234146116138 1 1
0.551636035111549 0.54990907620173 0 0
0.828717801673953 0.826443828779881 1 1
0.73707948269719 0.734891691509367 1 1
0.87661740628954 0.873917416729946 1 1
0.81510767566912 0.812689459559531 1 1
0.908560136212974 0.905741950480307 1 1
0.923306313761524 0.920557715529012 1 1
0.780419974564244 0.778145817421866 1 1
0.689347918212835 0.68774030103722 1 1
0.744067513581316 0.742171164435304 1 1
0.856042843494861 0.853546357719487 1 1
0.699628814417482 0.697811857352838 1 1
0.820151137822941 0.818448819786962 1 1
0.911878205411511 0.909456883476841 0 0
0.874365593595092 0.872480421101724 1 1
0.806125684168888 0.803755514495438 1 1
0.876907764192645 0.874610069529859 1 1
1.00447310686528 1.00140948365529 0 0
0.740557969431272 0.737782197617453 1 1
0.828870379023992 0.826389890499269 1 1
0.851834198056949 0.849384495212692 1 1
0.845753008221073 0.843074774793479 1 1
0.714031275115175 0.711878363707768 1 1
0.824465676059305 0.822448928262594 1 1
0.730772313813964 0.729027884287025 1 1
0.83981971153967 0.837917657722177 1 1
0.901687731742239 0.899838399124447 1 1
0.787695749070291 0.785431946884646 1 1
0.703835419964842 0.701944034697853 1 1
0.830261685711166 0.827712248447797 1 1
0.805836980556739 0.803669090187316 1 1
0.806791366376712 0.804538955552171 1 1
0.824893343425328 0.822462540431897 1 1
0.770162400728628 0.768127147862643 1 1
0.918198635551345 0.915898377905866 1 1
0.701599425878448 0.699602697264094 1 1
0.782056517817498 0.779791183189807 1 1
0.77351056189287 0.771312994378316 1 1
0.74029182609297 0.738170578549946 1 1
0.917753353382188 0.914798903131888 1 1
0.852224493267312 0.84958036484875 1 1
0.822066795753112 0.820372504960252 1 1
0.941797639058944 0.939034319864626 0 1
0.860730735634319 0.858645772669727 1 1
0.870450948233641 0.867957879230967 1 1
0.671773436725541 0.670068830691219 1 1
0.80736649111787 0.805171091068392 1 1
0.742906879481945 0.74103854267144 1 1
0.658963836060222 0.656930475818949 1 1
0.936102348559769 0.933492002017781 0 0
0.712978571030734 0.711072767283345 1 1
0.746550655950463 0.744859445980734 1 1
0.764086924952486 0.761686283393394 1 1
0.76072910588645 0.758633629329101 1 1
0.772692833284065 0.770552429705528 1 1
0.714664287915125 0.712866857128186 1 1
0.83937266374442 0.836899795384367 1 1
0.791457986389563 0.789438829105625 1 1
0.688574825247267 0.685961339668095 0 0
0.873687256969218 0.871220074178843 1 1
0.906859573429855 0.903783716307691 1 1
0.813873207412134 0.81175743518667 1 1
0.828177139650041 0.826139356814529 1 1
0.839978135713319 0.837829213676606 1 1
0.732947760704734 0.730374939960932 1 1
0.917713814145998 0.915098419979671 1 1
0.958739937181334 0.955588945082874 1 1
0.68147363165143 0.679416412929915 0 0
0.962031261162622 0.959123786444474 0 0
0.752484463961185 0.750601117023538 1 1
0.88882036067014 0.886361462961595 1 1
0.791707740222678 0.789537555674145 1 1
0.944443275026303 0.942118608723675 0 0
0.606018526775771 0.604231638516964 0 0
0.803283216281377 0.801249790850925 1 1
0.765556799144712 0.76329074226245 1 1
0.897899593219122 0.895384823208401 0 0
0.832197560817937 0.830008491844487 1 1
0.92655736907443 0.923747521089943 1 1
0.687650272150588 0.685989657199957 0 0
0.772849127897438 0.770360268500833 1 1
0.867449130720651 0.865687319356122 1 1
0.835540774356357 0.832221142403765 1 1
0.776754151135321 0.773829647252298 1 1
0.740436580196827 0.738240873203265 1 1
0.720122001321205 0.7182017985238 1 1
0.893552057186315 0.891054926550381 1 1
0.73073859439446 0.72922238201196 1 1
0.83357049854754 0.830921480393317 1 1
0.652656133149949 0.650992374431824 0 0
0.772077478952689 0.769769542651986 1 1
0.71742297708714 0.71534330037497 1 1
0.91791285393779 0.915597218567221 1 1
0.792918030426091 0.790890511876345 1 1
0.846499430746443 0.844033785483765 1 1
0.877282779649157 0.875150344905829 1 1
0.853873990660826 0.852072613607569 1 1
0.793961004753581 0.792115366529837 1 1
0.776224312386124 0.773912116469671 1 1
0.729812632522861 0.727789130516032 1 1
0.836121572096294 0.833334461127036 1 1
0.851725518138891 0.84924681885342 1 1
0.726549120170401 0.72476913486502 1 1
0.918683739707318 0.915110985126414 1 1
0.803038198249575 0.800079749076038 1 1
0.791851573369453 0.789704052647585 1 1
0.875691154752969 0.872928744882296 1 1
0.732045604255121 0.729451946931221 1 1
0.71891843948916 0.71684824667945 1 1
0.687802369644383 0.685847815447661 1 1
0.900467700292174 0.897810824806581 1 1
0.832580196682145 0.830212763848867 1 1
0.913300729688905 0.911711065041423 1 1
0.700879377571094 0.698903533985766 1 1
0.760389912699479 0.758336067427834 1 1
0.851431619821055 0.848357448697992 1 1
0.954751379105404 0.951662816229422 1 1
0.899991552102363 0.897681039318897 1 1
0.731443483295345 0.729165331064287 1 1
0.844141516145595 0.842006817124822 1 1
0.81310680180577 0.810762502477255 1 1
0.811076945877826 0.809094332223032 1 1
0.846103602377671 0.843378822165451 1 1
0.789273013275245 0.787300193970415 1 1
0.687234564831032 0.685392525358683 0 0
0.705062738326756 0.702005933088636 1 1
0.818515760105775 0.816246320906885 1 1
0.788581167562778 0.786603699251906 1 1
0.703046591609769 0.701284116584025 1 1
0.804744670196235 0.802627246939975 1 1
0.791627535459909 0.789289914129238 1 1
0.816051671567328 0.813955177271417 1 1
0.783038629816534 0.780639771884908 1 1
0.899003174666903 0.896270205776242 1 1
0.641010349780773 0.639535843309451 0 0
0.98842435250093 0.985357132680461 0 0
0.708619103157488 0.706184054713221 1 1
0.826079042958351 0.824059373071749 1 1
0.697749838767447 0.696053253351562 0 0
0.799927378801824 0.797714182933632 1 1
0.799298633825745 0.797328290628448 1 1
0.860600360319183 0.858710196433964 1 1
0.821956029820287 0.818800965858602 1 1
0.834699563236321 0.832276671118269 1 1
0.826045360983896 0.8231642357044 1 1
0.938755928002346 0.935908392867803 0 0
0.791423045991009 0.789284350045655 1 1
0.783085848055982 0.78122386667642 1 1
0.804857361411545 0.802339088684036 1 1
0.731352483544365 0.729115238298954 1 1
0.780593398350667 0.77858893747637 1 1
0.829830807418125 0.827265220152703 1 1
0.777723885347052 0.775427856988172 1 1
0.821635466727468 0.819657151596863 1 1
0.865569327066026 0.862603586830489 1 1
0.777696662626336 0.775476652822908 1 1
0.850640907225942 0.84841977228347 1 1
0.84872296272368 0.846801249019061 1 1
0.764360086088335 0.762419311566525 1 1
0.870885075282239 0.86830141367935 1 1
0.801485284712294 0.799217509830517 1 1
0.810840697590379 0.808867288052626 1 1
0.68613862566761 0.684145942597752 1 0
0.885415337712974 0.883441266105142 1 1
0.819363045326049 0.817465242214387 1 1
0.681648687915042 0.679624323443998 1 1
0.803893069396092 0.801644577479738 1 1
0.737864073748293 0.735760883112588 1 1
0.813055286810983 0.809801033089071 1 1
0.869597166528207 0.86733424182321 1 1
0.859886097511598 0.857713754592889 1 1
0.849242657733114 0.846120630747203 1 1
0.776919059095923 0.774862872421035 1 1
0.615555869535947 0.613853561929382 0 0
0.91018010532079 0.907628060141807 1 1
0.836144078505709 0.834199559193101 1 1
0.837929208820806 0.835908467997807 1 1
0.739720985126502 0.737610781227488 1 1
0.732123717427417 0.730143290923442 1 1
0.768142560591142 0.765469736314201 1 1
0.75926282332033 0.757423510107109 1 1
0.826856152469855 0.824396157374589 1 1
0.705552676133644 0.703542021774891 1 1
0.877608439110347 0.875663259952371 0 0
0.799341661890767 0.797443654216626 1 1
0.737670920312423 0.73585461005239 1 1
0.966064978878179 0.962755933357325 1 1
0.674322767630195 0.672277883908093 1 1
0.787924609878069 0.785737330556359 1 1
0.809963890781316 0.807667672971522 1 1
0.852513454629882 0.850478403836997 1 1
0.728121226491151 0.726115490523613 1 1
0.817096629792744 0.814623929381591 1 1
0.845170400609535 0.842381408806473 1 1
0.639201757676267 0.636689158082407 1 1
0.818301265718499 0.815871521837586 1 1
0.751875261321418 0.749970352989771 1 1
0.765196114949962 0.762606822431078 1 1
0.744302872122299 0.742602710157284 1 1
0.898147648696501 0.895649563803234 1 1
0.766627960646034 0.764330386934318 1 1
0.831322231549408 0.828883944568616 1 1
0.887914521731079 0.885450313234741 1 1
0.830765177307939 0.828652070304254 1 1
0.831172815605092 0.828969557358519 1 1
0.797764626868192 0.795618714853465 1 1
0.788030921053643 0.786077328361993 1 1
0.857011593815349 0.85412757128009 1 1
0.907112095176643 0.904454439057474 1 1
0.771982212068282 0.769612464753603 1 1
0.771828555280015 0.769381687466989 1 1
0.885615211294071 0.883161285761477 1 1
0.699963796142044 0.698270595482765 0 0
0.879130449755178 0.876665955341861 1 1
0.825615878779669 0.823961803343185 1 1
0.763801992898613 0.761935051718922 1 1
0.701146806193628 0.699535952472439 1 1
0.719672111389446 0.71736198077751 1 1
0.665649020642673 0.663736458484818 0 0
0.959482598164657 0.956683107896179 1 1
0.762494840699702 0.759856639194826 1 1
0.766502630043111 0.764620333570582 1 1
0.76942904942585 0.767194772383361 1 1
0.728075201545451 0.726325226198101 1 1
0.755559698346074 0.75342858670032 1 1
0.796866713864542 0.794543233377616 1 1
0.76416677074943 0.762500693896951 1 1
0.798475044704163 0.796660368629079 1 1
0.677128556228502 0.675441443631106 1 1
0.764526355941835 0.762008691275283 1 1
0.874628148648176 0.872494111817565 1 1
0.860620108683546 0.857837150832059 1 1
0.774677963086958 0.772427509043338 1 1
0.781901907051125 0.779360558700691 1 1
0.99575324322084 0.992506147918039 0 0
0.755780735479187 0.752841731620651 1 1
0.748810390250637 0.745788072479238 1 1
0.681939582672063 0.680018880765746 1 1
0.765351065346971 0.762978155634122 1 1
0.770831579501536 0.768038269404209 1 1
0.794491614097731 0.792489377835598 1 1
0.798818311995454 0.796585230917214 1 1
0.839003833866088 0.836300339699892 1 1
0.735712031672219 0.733558610241422 1 1
0.766404112717123 0.763921302913953 1 1
0.87885994844927 0.876768609713307 1 1
0.782020878524718 0.779987069993812 1 1
0.69696256890484 0.695304874283471 1 1
0.901937447771243 0.899894998331082 1 1
0.776836940744901 0.774073974250458 1 1
0.69257220323477 0.690265953866924 1 1
0.795504700217459 0.793386567971435 1 1
0.773207670973092 0.770645968649578 1 1
0.832770785553275 0.830954003887059 1 1
0.940282339188938 0.937786547843477 1 1
0.751248035130032 0.749750378556726 1 1
0.908598564528915 0.905780756699754 1 1
0.766642822174605 0.764437187394221 1 1
0.831384320083201 0.82927880204825 1 1
0.83624528043212 0.833956351784955 1 1
0.782041717806926 0.779898571023872 1 1
0.790963829129574 0.788754424751161 1 1
0.58308693009731 0.581009735848383 0 0
0.834353838528269 0.832067127202112 1 1
0.866724167309276 0.86446696428118 1 1
0.734182944630204 0.732251609975959 1 1
0.740308160168086 0.738363578961803 1 1
0.766997061336315 0.765136030384957 1 1
0.740653079890882 0.738728130158995 1 1
0.735853691782736 0.734217454989504 1 1
0.861844059938583 0.859190607214193 1 1
0.734815046077005 0.733029698639271 1 1
0.727175389727852 0.725157929211559 1 1
0.909189830093536 0.907042451347914 1 1
0.72201165610358 0.720364338606795 1 1
0.812469041629933 0.809578990486839 1 1
0.755018412582518 0.753409163125155 1 1
0.675898784592639 0.673766607124454 1 1
0.791840145644284 0.789604553714192 1 1
0.811669731098299 0.809257183213935 1 1
0.753900305151004 0.751588922378229 1 1
0.978021291478434 0.974852452914974 0 0
0.820487771631434 0.81814862145539 1 1
0.743163898120133 0.740793481592835 1 1
0.892439850975582 0.890223943613248 1 1
0.787618102317081 0.785977726102801 1 1
0.783862396542033 0.781736186197271 1 1
0.788705711647913 0.786873108091196 1 1
0.939001081745407 0.936303561693528 0 0
0.754177270368945 0.752153721007974 1 1
0.832291012249063 0.829232348848553 1 1
0.897525112844329 0.894815846602669 1 1
0.934029757298645 0.931194751631933 1 1
0.687685010940632 0.686132195081191 0 0
0.688842833496946 0.686541122344691 1 1
0.668561035962312 0.666452678651781 0 0
0.811755052301602 0.809604048059651 1 1
0.700764832519911 0.698576698747052 1 1
0.784661383207448 0.782909092311457 1 1
0.87966388192191 0.877025720880645 1 1
0.807505316166221 0.804919355424799 1 1
0.732681250609697 0.730507009618594 1 1
0.851904705382975 0.849911866646014 1 1
0.805059150996377 0.802965852111973 1 1
0.824975320255703 0.823017540193471 1 1
0.72251105251103 0.720573727593478 1 1
0.755545601686789 0.752916670325484 1 1
0.745975182308002 0.743622021546765 1 1
0.899135620911227 0.896658295198442 1 1
0.684559296005287 0.682281282905554 1 1
0.76240964174009 0.760437708972697 1 1
0.860282676677033 0.85725102058623 1 1
0.706738860061587 0.704837229815529 1 1
0.834100866605551 0.83186353692466 1 1
0.826766914333036 0.824545795987454 1 1
0.899417955605779 0.895949730318852 1 1
0.908238156233772 0.905021667857904 1 1
0.881897632349533 0.878812601779632 1 1
0.746440109244301 0.744015173144981 1 1
0.781018812571926 0.778758218294745 1 1
0.7184004596877 0.716498422643319 1 1
0.673513365808197 0.671827087224837 0 0
0.836176763299659 0.833896934528957 1 1
0.92782321050821 0.925452797905007 0 0
0.754653705995467 0.752845979275737 1 1
0.826596601249612 0.824685911128397 1 1
0.735838897909728 0.734032670646951 1 1
0.844196600295877 0.840963316598378 1 1
0.899662453276477 0.897319250629353 1 1
0.808607749601609 0.806564240392477 1 1
0.868992876138482 0.866712041606789 1 1
0.891272300607684 0.889332378955091 0 0
0.793105179910602 0.791588410286963 1 1
0.79518223661255 0.792772498216245 1 1
0.910291597842969 0.90746093726952 1 1
0.755102590985143 0.752701951650056 1 1
0.826264521868519 0.823465193488935 1 1
0.741258033302082 0.739400624952588 1 1
0.87752521544417 0.875038330862168 1 1
0.754873503044098 0.751912919328093 1 1
0.653745031893878 0.651964947503258 1 1
0.799289852842718 0.796872525327722 1 1
0.59494815929015 0.592462143531116 0 0
0.954495750589827 0.952015681744107 0 0
0.854177275247939 0.851386184728715 1 1
0.765945564278259 0.763965861944143 1 1
0.903075840600815 0.901303594657778 0 0
0.85914642301819 0.856867577908171 1 1
0.752870848690908 0.750450204401005 1 1
0.736101135309442 0.733467345388524 1 1
0.811127058092646 0.809058779935956 1 1
0.665623615670984 0.66376970075876 0 0
0.784040771332954 0.781557635198677 1 1
0.830606384717864 0.82813477598559 1 1
0.795448049257218 0.793037417421612 1 1
0.82371260749479 0.821891283560377 1 1
0.762324889041874 0.76015643503057 1 1
0.763860159831295 0.761902658343306 1 1
0.796100689756854 0.794073545078121 1 1
0.839102849902302 0.83716303812432 1 1
0.819013054023752 0.816527903033984 1 1
0.739312669584498 0.737788598003759 1 1
0.911529043429307 0.908565474415984 1 1
0.882828912980956 0.880063565752692 1 1
0.761559090095701 0.75964012042695 1 1
0.77225652889832 0.770354227083796 1 1
0.875763438214455 0.87349969755824 1 1
0.848873976454212 0.84683453191283 1 1
0.820052727672877 0.81786704061403 1 1
0.769542501714294 0.767246201535093 1 1
0.738360103340621 0.736467760425663 1 1
0.835067436510936 0.832454278249753 1 1
0.845457401702159 0.843482643090335 1 1
0.90673432410238 0.90459645364601 1 1
0.877326315221726 0.874448996760968 1 1
0.90062731555993 0.897529672504579 1 1
0.906671449697964 0.903878098717801 0 0
0.904548071067308 0.901274132904855 1 1
0.730819756520671 0.728723421905647 1 1
0.937655350059197 0.934755670897807 1 1
0.761545157638472 0.759915216913256 1 1
0.740922106673858 0.738986121007575 1 1
0.862787004089757 0.860355731849825 1 1
0.692821110451139 0.690861289271661 1 1
0.799569208593065 0.796473890376585 1 1
0.797817886501941 0.795897126250129 1 1
0.852607007158879 0.849998548597774 1 1
0.735398691031201 0.73358961920343 1 1
0.866051162226152 0.863772557899607 1 1
0.770195465841946 0.76785360478475 1 1
0.722400750874562 0.720341752114445 1 1
0.666917369811591 0.665031955262534 1 1
0.800978995273795 0.798938553130185 1 1
0.83141651492964 0.829498812636157 1 1
0.865037697543567 0.862665106755932 1 1
0.552146419607628 0.550518475251446 0 0
0.699908330440162 0.697871294208192 1 1
0.774691427986173 0.772163243596861 1 1
0.713597671939674 0.711387999414102 1 1
0.826378470722588 0.824054411545951 1 1
0.752499329774064 0.75087159385865 1 1
0.728367540567381 0.726658225348278 1 1
0.784965599229232 0.782666583808145 1 1
0.949293720567918 0.947221325868888 1 1
0.604179316394709 0.602503827866274 0 0
0.695855340125377 0.693600804901861 1 1
0.849403425454539 0.845769222958967 1 1
0.907965455213634 0.905616972149119 0 0
0.882830549007351 0.880252418338825 1 1
0.810656028111818 0.808092756856297 1 1
0.775681207862328 0.773435185635108 1 1
0.797857246982302 0.795996348966393 1 1
0.855907040858822 0.853799361560769 1 1
0.843912113106934 0.841682889512711 1 1
0.747086996607115 0.744431809552341 1 1
0.915437626304135 0.913322276503809 0 0
0.76209822378773 0.759902895104055 1 1
0.804899583361741 0.802225271721073 1 1
0.63394980095613 0.6324093262996 1 1
0.763827833550626 0.761415638079788 1 1
0.798809778429517 0.796229861784935 1 1
0.801788826976115 0.799386870012058 1 1
0.874315674793944 0.871256018180093 1 1
0.726191398305451 0.724406742317961 0 0
0.807958491670114 0.805763408187777 1 1
0.853041358636706 0.850873738749969 1 1
0.729722568368262 0.727695225744194 1 1
0.783921861106491 0.781778634904223 1 1
0.733921032554418 0.731329720362667 1 1
0.80722699333219 0.804784051462375 1 1
0.711074042346975 0.709245720670345 1 1
0.926538379093882 0.923734899207309 1 1
0.99246162829192 0.989351427295222 0 0
0.726529271674984 0.724237543429181 1 1
0.75145061364744 0.749340530689247 1 1
0.846109151710897 0.843432758060463 1 1
0.751828451303984 0.749858870076742 1 1
0.825744921050369 0.823544009357107 1 1
0.755367549481258 0.753790183915018 1 1
0.855521318192228 0.851934458390039 1 1
0.789319873268185 0.786994230622867 1 1
0.817075468595276 0.815342140359839 1 1
0.815252127142156 0.812716277478533 1 1
0.979365291300473 0.977513195055597 0 0
0.888303539696688 0.885923010684734 0 0
0.720665328206517 0.718784408495484 1 1
0.889883669408617 0.886658036236528 1 1
0.887680250699261 0.885248125653289 1 1
0.753857657831614 0.751531587633676 1 1
0.707499181802457 0.70572785865972 1 1
0.813352571143839 0.81137715408801 1 1
0.931981765592346 0.929461239703153 0 1
0.919163247016279 0.915991558346856 1 1
0.771446262027708 0.769080347727808 1 1
0.799180632860527 0.797484797106282 1 1
0.71474927672072 0.712837984253199 1 1
0.771593124459446 0.769377678117537 1 1
0.736828448138639 0.735267513363951 1 1
0.745979641119969 0.743734761514528 1 1
0.674128959618399 0.671927604816144 1 1
0.819492109754189 0.816907420480763 1 1
0.862801806807763 0.860320427875847 1 1
0.79326009678217 0.79080846756492 1 1
0.868308394949187 0.865430581348028 1 1
0.765167179481456 0.763514188140971 1 1
0.773577485140967 0.771460094877982 1 1
0.790001349747279 0.787846435748861 1 1
0.842548811746478 0.83934271878536 1 1
0.766544543094517 0.764407179936178 1 1
0.830150942246298 0.828028573814736 1 1
0.892042843094752 0.889487576831981 1 1
0.775945760186273 0.773808995287883 1 1
0.701132923180101 0.698559130464879 1 1
0.892475575538032 0.89032744722809 1 1
0.875999763929685 0.87407456872387 1 1
0.725082557981054 0.722659408508776 1 1
0.882706839058297 0.880219127306667 1 1
0.822222091244061 0.8200239722771 1 1
0.837604792579467 0.834738232912193 1 1
0.811012442392151 0.808483887346106 1 1
0.808977783862541 0.806104503175379 1 1
0.826390112260619 0.824075681439029 1 1
0.896948168258033 0.89471920137343 1 1
0.787687240984857 0.785354234788052 1 1
0.797800784503078 0.796155682280185 1 1
0.695033514338689 0.693482468023227 0 0
0.858745847723446 0.856155726830618 1 1
0.759123931352884 0.75651353802072 1 1
0.682092981177259 0.680214054472501 1 1
0.848276827538534 0.845082967715122 1 1
0.853015748329515 0.850775536414038 1 1
0.743984358149497 0.742099447475039 1 1
0.760825129781614 0.758514755343697 1 1
0.755400003080613 0.752242637173601 1 1
0.752559982984299 0.749629530849254 1 1
0.813532145680831 0.811307687535576 1 1
0.657854136572298 0.656062723596428 1 1
0.756388670813308 0.754813528931346 1 1
0.749427975216195 0.747461220834558 1 1
0.842131180619704 0.839758162127133 1 1
0.875332468262947 0.873211914812365 1 1
0.739852543960979 0.73792417045835 1 1
0.737751895897409 0.736330213334913 1 1
0.831745991604482 0.829352576345437 1 1
0.711704533725497 0.70959497229728 1 1
0.783124487710137 0.780360290002724 1 1
0.745998909306351 0.743626372112589 1 1
0.786342697806036 0.784009739828953 1 1
0.910067599986762 0.907862437723919 1 1
0.887285812729426 0.884347083088887 1 1
0.890219652515885 0.887948619189346 1 1
0.803269114209731 0.800766098178662 1 1
0.888434063928731 0.885915203122 1 1
0.73073440931805 0.728215285204029 1 1
0.976850259424918 0.974517576709921 0 0
0.668482147244936 0.66679307340778 1 1
0.742949668234369 0.741146341851633 1 1
0.911874435732647 0.909227985352804 1 1
0.9363583442469 0.933841422742116 0 0
0.823026841349684 0.820763020447867 1 1
0.729798818584931 0.727787549262429 1 1
0.837578547855693 0.834542548630484 1 1
0.825345923939131 0.822659796995232 1 1
0.861941098946018 0.859619155918019 1 1
0.772329715232054 0.769951393289803 1 1
0.696306584632444 0.694128099425966 0 0
0.873742959244151 0.871284650314025 1 1
0.815617850107802 0.813454432951596 1 1
0.80585945009295 0.803976740856183 1 1
0.82321049248997 0.820600016286178 1 1
0.898243131625512 0.895640592349611 1 1
0.809487716634465 0.807463462195461 1 1
0.809378155428516 0.806831078705367 1 1
0.8223705083601 0.820290081724207 1 1
0.833714942886118 0.831054741449215 1 1
0.741649789972606 0.739681773335637 1 1
0.632534062369765 0.630741435839365 0 0
0.738102811506115 0.736233090896305 1 1
0.870490099480445 0.868026119925438 1 1
0.803826083697625 0.801663106009301 1 1
0.850569742220877 0.848010680994694 1 1
0.807598639576671 0.805561132690277 1 1
0.914875024893747 0.912476468275595 1 1
0.788890769399773 0.786646014952251 1 1
0.88071154036273 0.877975488402817 1 1
0.867871320424904 0.864731803059894 1 1
0.816330587432522 0.813794567696173 1 1
0.723996529971007 0.721947420085322 1 1
0.864927897544477 0.8622370615888 1 1
0.821180811251139 0.818782678267125 1 1
0.848926699020564 0.847017601089789 1 1
0.844332202937539 0.84219789929014 1 1
0.816938384535873 0.815034525435964 1 1
0.704648748442249 0.702788217334013 1 1
0.805857898338872 0.80364761160028 1 1
0.941616739155082 0.939114780185375 1 1
0.783308858148262 0.780934909220801 1 1
0.726556541518789 0.723624330030309 1 1
0.706591535133193 0.704075179107084 1 1
0.817848536696154 0.815242481135797 1 1
0.86260433156577 0.860217907442075 1 1
0.881425382778519 0.878956127205368 1 1
0.889625679708315 0.887141541331694 1 1
0.779724503143396 0.777292801974398 1 1
0.923775707282275 0.921269504251227 1 1
0.746320829227755 0.743998087568061 1 1
0.838770476177737 0.836534262960229 1 1
0.722741078377764 0.720505304856729 1 1
0.784010122460473 0.781608291809034 1 1
0.709159063560599 0.707033241034045 1 1
0.849038949092901 0.84670374648879 1 1
0.69454086269102 0.692636157561802 1 1
0.800698172689088 0.798573171551795 1 1
0.787850702712263 0.785192535926921 1 1
0.777610730863079 0.775844974835225 1 1
0.901430504078042 0.898667841567165 1 1
0.743407124411369 0.741660227378604 1 1
0.852049482342458 0.849527533873237 1 1
0.713071804131794 0.71126044291373 1 1
0.801321853651354 0.798886914765474 1 1
0.726708857400622 0.72465949946684 1 1
0.762588931584034 0.760234314746313 1 1
0.853594211946898 0.851076173770075 1 1
0.882589958799067 0.880030801161958 1 1
0.888602164413584 0.886211013035198 1 1
0.814544281406418 0.812448927802012 1 1
0.618176610960943 0.616456211451485 0 0
0.920639364791603 0.918056490626024 1 1
0.856954669521438 0.854865474356003 1 1
0.816403534740073 0.814105412514633 1 1
0.745606303278891 0.744094400856965 1 1
0.848081752953069 0.845980027061571 1 1
0.761802624528484 0.759234797298145 1 1
0.780374196315603 0.777779449871397 1 1
0.829225680293307 0.826435223502882 1 1
0.848500926238264 0.846615475237143 1 1
0.777207938647456 0.774365299550485 1 1
0.800202804116433 0.7980975429503 1 1
0.883563692989144 0.881371195047471 1 1
0.814737856547918 0.812379185922048 1 1
0.760898536639298 0.758838791423957 1 1
0.672877314551123 0.670788607022953 1 1
0.578091025419218 0.576438965243425 0 0
0.740972642440849 0.738689403616776 1 1
0.849882899051592 0.847928235266639 1 1
0.769174059211608 0.76717445504681 1 1
0.764284254037631 0.762107574264882 1 1
0.730147740697242 0.727825146890953 1 1
0.792233983986732 0.789093617015605 1 1
0.752639265998904 0.75057089727938 1 1
0.83172218661229 0.829821442177591 1 1
1.03758995535522 1.03531243832371 0 0
0.914287696471983 0.912397024351549 1 1
0.752078179442576 0.749950176395002 1 1
0.824176483740271 0.821034494449266 1 1
0.859470687924385 0.857176187293215 1 1
0.833577275215874 0.831044865470479 1 1
0.860372573607351 0.858081098103906 1 1
0.84641699664895 0.843430041172896 1 1
0.873987189271715 0.871632651140799 1 1
0.836259235412659 0.834223244824215 1 1
0.803290261892799 0.801424797043234 1 1
0.828285756963124 0.826089493337531 1 1
0.779170294282019 0.777183951144512 1 1
0.820267864986879 0.818071904199233 1 1
0.748502165733186 0.746613329763351 1 1
0.851261855302141 0.849406311528756 1 1
0.697610719968961 0.695759597576344 1 1
0.79022830707736 0.787828187778715 1 1
0.790160499209604 0.787956999020071 1 1
0.764611295042011 0.762698807495217 1 1
0.805631791745498 0.803714252781981 1 1
0.831282059199566 0.828764577663972 1 1
0.829290742709887 0.826674234411661 1 1
0.787528802069084 0.78556020227163 1 1
0.884874233688606 0.882430712889514 1 1
0.896717486024939 0.89412190074275 1 1
0.725420174378501 0.723455159596855 1 1
0.754492734546842 0.752670073695169 1 1
0.766149160202674 0.763747571864852 1 1
0.727692655106341 0.725891598398915 1 1
0.803979098323891 0.801466687284614 1 1
0.95619148791132 0.953257991846367 0 0
0.734121249786587 0.73229334607444 1 1
0.681688110599369 0.679719320726878 1 1
0.749935003359749 0.747522791825781 1 1
0.801388234253144 0.799240084365367 1 1
0.810301268219048 0.807415664000135 1 1
0.785836487162898 0.783759661724203 1 1
0.838707945853527 0.836071814089013 1 1
0.804950682712227 0.802892704609271 1 1
0.795349224920413 0.792912220858422 1 1
0.839065336253527 0.836543637713116 1 1
0.818172151556806 0.816043865566669 1 1
0.803339528690459 0.801286677905544 1 1
0.726346714937819 0.723463531027198 1 1
0.695723044952305 0.693408192765735 1 1
0.824279830532354 0.822410725572956 1 1
0.77255311074982 0.770312615172661 1 1
0.675208729204621 0.672515609854042 1 1
0.791053254836378 0.788931425669797 1 1
0.849334579507544 0.846553659294552 1 1
0.765816788622015 0.763442505663537 1 1
0.90316286226854 0.901018859795038 0 1
0.965319059207841 0.962279034347178 0 0
0.761796924624555 0.759075362402974 1 1
0.716902377667581 0.71486843075769 1 1
0.713552812070381 0.711994809383169 1 1
0.951892369890974 0.949206214855286 0 0
0.832851274882165 0.83079835540574 1 1
0.786362529448617 0.783731389016775 1 1
0.905081217496409 0.902299694154128 1 1
0.735422105264371 0.733427743695869 1 1
0.746856613902093 0.744630951812611 1 1
0.853664680099081 0.851474963813369 1 1
0.798832181729829 0.79682075512313 1 1
0.831174025049754 0.828695927052144 1 1
0.82634088134673 0.824331837894395 1 1
0.647652256614262 0.645914144929488 1 1
0.808652402433322 0.806710859774236 1 1
0.666198779514849 0.66437652472015 0 0
0.842540202886952 0.840294003022488 1 1
0.805602717689961 0.803175091006174 1 1
0.755145549902953 0.752962040692279 1 1
0.924760575853761 0.921017665285762 1 1
0.827192984494622 0.825383279093363 1 1
0.816439761822483 0.814023296201415 1 1
0.747883942185348 0.744535717488647 1 1
0.848455125131876 0.845803336017725 1 1
0.675685647541642 0.67411868905039 1 1
0.78275591181969 0.780517539584932 1 1
0.714356375435163 0.712693939335606 1 1
0.875090461174203 0.872416649110264 1 1
0.798291783951681 0.794450363930897 1 1
0.860355002895337 0.857602385591761 1 1
0.960275544522416 0.957194708809142 1 1
0.668578417975489 0.667310284288418 0 0
0.886707177176742 0.884379667933615 1 1
0.694640088849542 0.69228043016448 1 1
0.794315018773893 0.792169113102865 1 1
0.721439850080653 0.719140200121692 1 1
0.825335796199632 0.823047065706944 1 1
0.778225964342053 0.775593908234906 1 1
0.820420662377542 0.818454496068272 1 1
0.902060732582424 0.899635965564755 1 1
0.830012597834825 0.827727699958266 1 1
0.792714527281212 0.789722576733083 1 1
0.917581100210216 0.914386466894274 1 1
0.801923938388307 0.800019200516611 1 1
0.852732664352215 0.850252616361131 1 1
0.8543593561285 0.852231880784171 1 1
0.834848593696951 0.832854583309535 1 1
0.739073352605398 0.737264647094226 1 1
0.844906093463945 0.842360105336401 1 1
0.842534420575053 0.840410477794061 1 1
0.775471771300742 0.773768255998661 1 1
0.830721819722054 0.828468822541017 1 1
0.802672925101775 0.800458613859864 1 1
0.871511673199216 0.86880613233712 1 1
0.609783752044307 0.608101021511465 0 0
0.747330093807001 0.745103856189851 1 1
0.663942055479871 0.662288537203488 1 1
0.740191601633614 0.738114150906914 1 1
0.816486049299035 0.814392610768282 1 1
0.858132251091533 0.854366135474194 1 1
0.84719872858791 0.845066776541491 1 1
0.710286569239434 0.708512169304564 1 1
0.812757172885854 0.810321385611636 1 1
0.889260890146109 0.887292616395534 1 1
0.82859890830593 0.825790512944916 1 1
0.819509728733802 0.816205466512237 1 1
0.736583688694047 0.734384502581673 1 1
0.796141716221954 0.794172943667672 1 1
0.705997567378832 0.703937388146253 1 1
0.925716599056523 0.922938816625453 0 1
0.875513758568194 0.873369924131968 1 1
0.87154434830389 0.869073120285011 1 1
0.753153065749496 0.751686998496918 1 1
0.862202901819246 0.86020455978483 1 1
0.939275415393358 0.936968771040698 1 1
0.899896706892142 0.897379132337181 1 1
0.815462438600324 0.813054277983541 1 1
0.767880621437781 0.766004876519823 1 1
0.852246638126652 0.849529483284249 1 1
0.829232480765708 0.827461589202897 1 1
0.887378023254482 0.884884680072625 1 1
0.832100736500528 0.829653287927309 1 1
0.964839821156088 0.961416878034001 0 0
0.804736985249827 0.802411720662192 1 1
0.722650140460671 0.720773704339315 1 1
0.715492083453652 0.713342262643846 1 1
0.86670171322059 0.864616194711234 1 1
0.874669648500666 0.872735138236642 1 1
0.809025812064615 0.807270030776366 1 1
0.775732579705399 0.774069810532844 1 1
0.866196359202472 0.864065868462859 1 1
0.762525556226831 0.760529987074182 1 1
0.877412984216061 0.875150441803258 1 1
0.824628911913458 0.821948488202082 1 1
0.765861058228386 0.763774561035815 1 1
0.749250208845365 0.746308544549591 1 1
0.914955855176947 0.912673409516399 1 1
0.822908773684338 0.820578452271546 1 1
0.762860389386599 0.761152633823866 1 1
0.763833338491098 0.76199189604511 1 1
0.688651967677158 0.687079182853256 1 1
0.773041284770575 0.770879740595095 1 1
0.912313877500862 0.910024050281338 1 1
0.629868827181403 0.628271428241028 0 0
0.781026411617333 0.778503276129355 1 1
0.736862477266422 0.734884004545845 1 1
0.691001456612792 0.689041113212676 1 1
0.864544167419047 0.86119763031714 1 1
0.783973555286456 0.781788931620473 1 1
0.802361343726872 0.800270589956451 1 1
0.6634808426358 0.661394624445315 0 0
0.905702089429213 0.903460314101379 1 1
0.783869807259579 0.782073547443263 1 1
0.688351073353628 0.686700676057659 1 1
0.785380958055556 0.782668138720997 1 1
0.771235267139262 0.769505767129775 1 1
0.830520634945369 0.827618316629131 1 1
0.768254222741035 0.76579235271162 1 1
0.938645651683137 0.935796034725219 0 0
0.76997429578701 0.767760876812095 1 1
0.892682183742254 0.889905246576573 1 1
0.859757114756504 0.856665148615236 1 1
0.895023711356501 0.892438569550096 1 1
0.721279258420777 0.719723923066187 1 1
0.890896890611213 0.888328904344379 1 1
0.802676554599919 0.800519956882362 1 1
0.8641066699548 0.862072558744906 1 1
0.780550900930151 0.777502271739934 1 1
0.881717582163749 0.878851499336285 1 1
0.839267117009258 0.837381837236317 1 1
0.829458958891024 0.827306049276355 1 1
0.823504078294511 0.821574511130651 1 1
0.758542061733143 0.756276534899625 1 1
0.846225195482408 0.843866204725281 1 1
0.931917688695269 0.9292877414817 1 1
0.867110932002573 0.864777326722797 1 1
0.959868433850611 0.957317140221262 0 0
0.63499134657088 0.632449487104688 0 0
0.711572427885029 0.709926836208306 1 1
0.848195253492297 0.845122175824237 1 1
0.732609383474926 0.73015524089179 1 1
0.895290871180768 0.892794111896006 1 1
0.885898018843148 0.883366916310127 1 1
0.825831472808804 0.82292095163452 1 1
0.737789971221668 0.736079649081356 1 1
0.757512882869567 0.755418883567849 1 1
0.827329220313989 0.824964271389764 1 1
0.895380532006477 0.89239539306175 1 1
0.802588980521172 0.800472549271299 1 1
1.03069957547918 1.02846479116072 0 0
0.74283990791444 0.740705056849458 1 1
0.850069063091678 0.847365038398761 1 1
0.762112401174793 0.759817998822723 1 1
0.736150540262696 0.734099410530091 1 1
0.852379180704777 0.849784961000416 1 1
0.836173555431671 0.833758375508999 1 1
0.929243697698916 0.926613771810328 1 1
0.749455544147258 0.747056935079185 1 1
0.800112322146463 0.798317123108014 1 1
0.753551493585315 0.751745367195392 1 1
0.862920251172346 0.860972968758429 1 1
0.773971713593374 0.771501342811148 1 1
0.674021037256832 0.672521370139724 1 1
0.876364451508771 0.874042945893576 1 1
0.836208766672839 0.833680235600966 1 1
0.786120611623138 0.783404519675514 1 1
0.710622524996 0.708000458863633 1 1
0.856916690783654 0.854868233374208 1 1
0.844564635414694 0.842393522102277 1 1
0.705481163211585 0.702620115526982 1 1
0.756909023354313 0.754899640147069 1 1
0.846768922972227 0.845004379662053 1 1
0.700006704300947 0.697833688110204 1 1
0.846138440554723 0.843944001380573 1 1
0.741650041424794 0.739961179154359 1 1
0.795919717819639 0.793441982167662 1 1
0.935183111557722 0.932579458036007 1 1
0.837856813699325 0.835725946688182 1 1
0.790419665720267 0.788325716219367 1 1
0.762396503959961 0.760320609264627 1 1
0.77319374152014 0.771012856474629 1 1
0.85566712493989 0.853609796748824 1 1
0.792210709110602 0.790010446715675 1 1
0.841383426030871 0.839606889845056 1 1
0.693080357804784 0.691049051756918 1 1
0.665147153680262 0.663102377637479 1 1
0.811152588435576 0.808754329455483 1 1
0.934488909944507 0.932018531935047 1 1
0.76585705168094 0.76413266227839 1 1
0.750487934387198 0.748350254308093 1 1
0.682388523741734 0.680771516089398 1 1
0.872757976606376 0.870903369466246 1 1
0.743977889368143 0.741322482219962 1 1
0.85894533411018 0.856796011349664 1 1
0.772369932707262 0.770819190632869 1 1
0.943236904254701 0.939999802142283 0 0
0.851391743308775 0.84915470808205 1 1
0.827200434718783 0.824926604811366 1 1
0.828403479589401 0.826235128507841 1 1
0.935347499415833 0.932743376691835 1 1
0.695400036204918 0.693395074556241 1 1
0.752271296785991 0.750480461375103 1 1
0.63840695337589 0.636263316960007 0 0
0.696597471604818 0.694796447593445 1 1
0.704998572766426 0.703087772725541 1 1
0.661535028583686 0.658977497412445 1 1
0.712539706779606 0.70976995361477 1 1
0.875810723293946 0.873891074236078 1 1
0.726279427371977 0.724200277079237 1 1
0.868715158862019 0.86629966539105 1 1
0.851227359965833 0.84940086469612 1 1
0.758030626185797 0.755892305910418 1 1
0.700003420912141 0.697385806215221 1 1
0.822636574734623 0.819453171161383 1 1
0.659807966593213 0.657967984309085 0 0
0.745159335598545 0.743116929886196 1 1
0.810391201003892 0.808341467090172 1 1
0.735935502531025 0.733752187602266 1 1
0.863173078254341 0.861183406591579 1 1
0.801810045870064 0.799857620350119 1 1
0.880473197853941 0.876971254032247 1 1
0.713183450529999 0.71144510627697 1 1
0.76331304761127 0.76130312163632 1 1
0.848278866000221 0.845552671435601 1 1
0.838721819684659 0.83685483095713 1 1
0.801048147537862 0.797973924679734 1 1
0.809007708702821 0.806599088923742 1 1
0.621527885236995 0.61923436430453 0 0
0.733643058801477 0.731002630952045 1 1
0.851198131281734 0.848997385715747 1 1
0.865881484756981 0.863932248169151 1 1
0.732160625853766 0.730439004789777 1 1
0.826455474375491 0.823653542929409 1 1
0.695539413571689 0.693168240397527 1 1
0.802360994335157 0.7998562746609 1 1
0.848600186816208 0.845946907668953 1 1
0.744658192015405 0.74230159973118 1 1
0.787536197594585 0.784387273465434 1 1
0.816463690024422 0.814396853321906 1 1
0.86746950512802 0.865168989443271 1 1
0.788482158273734 0.786480249436919 1 1
0.716151711801441 0.714144748250657 1 1
0.963944335872062 0.961533536231574 0 0
0.818474325478243 0.816180979412302 1 1
0.81511703421115 0.813334896240522 1 1
0.849292158614244 0.847254781441371 1 1
0.7939949272432 0.792496297516149 1 1
0.783010365418055 0.781186777646586 1 1
0.8453940970187 0.842876807563847 1 1
0.926453434711308 0.923317518312714 1 1
0.850008282978254 0.848031954236122 1 1
0.804917374362918 0.802869972271537 1 1
0.83239567099833 0.830121716587697 1 1
0.856079444344348 0.853592196937661 1 1
0.857000502586843 0.85525421513463 1 1
0.721810702660882 0.719854606674467 1 1
0.869024271290847 0.866826865066016 1 1
0.808309423618612 0.805996713016169 1 1
0.654638189844844 0.652406778462203 1 1
0.704058396927578 0.701764575744768 1 1
0.77211337010305 0.769645289141177 1 1
0.690744449045026 0.688422621143075 1 1
0.763305544697336 0.760817559867727 1 1
0.739931508443171 0.738053474834973 1 1
0.85262729384832 0.850110336359067 1 1
0.828549639120452 0.826305072270454 1 1
0.743610255326864 0.741403260456581 1 1
0.836942681236142 0.834669927354956 1 1
0.707901944162597 0.706376554863548 1 1
0.805943612151375 0.803443714780277 1 1
0.82479535571328 0.82200572212771 1 1
0.75832680061416 0.756668338482513 1 1
0.853503016928407 0.850729041411003 1 1
0.772941844096653 0.771287007908845 1 1
0.83529957471479 0.832043465144508 1 1
0.638363927602732 0.635831741667464 1 1
0.796617627646483 0.794760660683449 1 1
0.882055376903996 0.879026551042067 1 1
0.869816242383473 0.867639788035937 1 1
0.684729645517848 0.682352528888146 1 1
0.739677837850121 0.73711373602286 1 1
0.685733689266234 0.683604931638027 0 0
0.620438500892044 0.618598610296065 0 0
0.824086536528868 0.822015334974876 1 1
0.737586782057664 0.735334392714664 1 1
0.9053638955038 0.902565452000276 1 1
0.747831618825601 0.745533997298535 1 1
0.653062128134434 0.651124908263759 0 0
0.719996404842773 0.717996811894961 1 1
0.76031782631199 0.758276967952467 1 1
0.903071157528262 0.900060308193538 1 1
0.882057518686437 0.879897892270218 1 1
0.810265768384234 0.807453947895425 1 1
0.667389456350826 0.665423838058284 1 1
0.665089434368471 0.663351263710415 1 1
0.801991234934232 0.799776475616369 1 1
0.786416453611463 0.78437149079235 1 1
0.858296970254134 0.856010081641002 1 1
0.734502503746408 0.731788060840303 1 1
0.758286995978092 0.755697227266742 1 1
0.851716077283418 0.849202244904862 1 1
0.802743523849221 0.800287656814886 1 1
0.7283031605234 0.725120139107386 1 1
0.840009719244792 0.837792781387875 1 1
0.852821109572594 0.850551078123212 1 1
0.687531503211024 0.685328889545163 1 1
0.814516930337984 0.81269181418929 1 1
0.826327290630603 0.824112267082861 1 1
0.79882861362239 0.796687553067463 1 1
0.831825613483257 0.829902259228174 1 1
0.80176445987935 0.799390011290839 1 1
0.901211742086136 0.898861703328507 1 1
0.690400551927943 0.688113560641059 1 1
0.788101242594718 0.786500332538007 1 1
0.691490867251605 0.688689805945238 1 1
0.849578035342353 0.846327627413644 1 1
0.687427922292424 0.685446160616931 1 1
0.890810928040002 0.88850372919335 1 1
0.765216883731041 0.76323632146315 1 1
0.763141327755844 0.761481404175623 1 1
0.929742846244063 0.926742015958067 1 1
0.841978438567075 0.840007275933615 1 1
0.899202869700791 0.896332096798646 1 1
0.723268961855078 0.721444290705353 1 1
0.661110463735517 0.658982115324633 0 0
0.79383964224909 0.791832256369062 1 1
0.754488416579011 0.752822256567553 1 1
0.84056652886022 0.837685605388018 1 1
0.836943468038778 0.834505252799242 1 1
0.670150490230074 0.668308523439838 0 0
0.846029091332916 0.84341777089943 1 1
0.732599684849826 0.730399506060176 1 1
0.966614481625098 0.963191481876238 1 1
0.725958403585762 0.72426012278124 1 1
0.723494773226396 0.721744053583379 1 1
0.76337496831153 0.761436920333871 1 1
0.786480059437337 0.784509683961566 1 1
0.731734012011373 0.729777033955454 1 1
0.829638216459789 0.827763388090245 1 1
0.742797096412499 0.740726292954079 1 1
0.757514725731379 0.75587970882686 1 1
0.768388207886819 0.7665934828958 1 1
0.746396453762614 0.744052354927464 1 1
0.783626623196401 0.781852870836622 1 1
0.73484718348594 0.73285717029712 1 1
0.756511904681219 0.753915864095845 1 1
0.892484222495501 0.889904427102469 1 1
0.853240720491653 0.851182571629677 1 1
0.746233365823143 0.743866534518737 1 1
1.00665767517571 1.00294375966339 0 0
0.643847543054511 0.642026107021426 1 1
0.92810217420314 0.925810376913899 0 0
0.766323456773911 0.764687279006413 1 1
0.800352725253027 0.797887474184312 1 1
0.754524858329646 0.752160054172867 1 1
0.755375255204373 0.752887167737975 1 1
0.790584625248709 0.788108107599419 1 1
0.761392745122098 0.759396130575615 1 1
0.754837258896233 0.751715266455502 1 1
0.732647115032309 0.729984950056786 1 1
0.652368891879517 0.650156870459427 1 1
0.743076612724171 0.740685838229 1 1
0.772574332518396 0.769848991922469 1 1
0.802614771999988 0.800583175386677 1 1
0.914598320095896 0.911831583536733 1 1
0.718395737277448 0.716516481920096 1 1
0.798582467188991 0.796727032881851 1 1
0.900799786770775 0.898597862187696 1 1
0.779406592502053 0.777740679730774 1 1
0.834778937050798 0.832482134723776 1 1
0.733934286039096 0.73258858847685 1 1
0.743713996919079 0.741990005419127 1 1
0.845284317911674 0.843146258827851 1 1
0.783651706372398 0.781285650839817 1 1
0.803254265149641 0.801134062698921 1 1
0.729278448740881 0.727619614877905 1 1
0.761872305369667 0.759498428350358 1 1
0.610412461159186 0.608747882580661 1 1
0.777982082389136 0.776109597702752 1 1
0.771884883540275 0.769602476134217 1 1
0.913294280348161 0.910797945390683 1 1
0.683208256382638 0.680724810220728 1 1
0.726993786177247 0.725446304750091 1 1
0.742512730664356 0.740295972335402 1 1
0.840239466327492 0.838207212827004 1 1
0.86253231488911 0.860213189360731 1 1
0.709794774731975 0.707606132199182 1 1
0.693462498685422 0.691575290110098 1 1
0.822535900240654 0.819985613946414 1 1
0.7846612378166 0.781890344783381 1 1
0.833774599477659 0.831578784107011 1 1
0.783098191377758 0.780969596194378 1 1
0.741851561063104 0.739388128812764 1 1
0.906925670673959 0.904075623102774 1 1
0.747724722423964 0.745727467792648 1 1
0.848976920081242 0.846699839820875 1 1
0.837779773456662 0.835898662655957 1 1
0.810213288491937 0.807983903939851 1 1
0.71164797529735 0.709620778193451 1 1
0.81163054964174 0.809539973473499 1 1
0.788089498065548 0.785565274693344 1 1
0.644940010965829 0.643563422101416 0 0
0.740431078526672 0.73859279221982 1 1
0.860759953053023 0.858669004712826 1 1
0.868309368007327 0.866231450844594 1 1
0.771004617467461 0.768861909885999 1 1
0.826513057718863 0.824088839294112 1 1
0.785501199262663 0.783227376441306 1 1
0.913669198861902 0.911182130325133 1 1
0.81862532726239 0.81587235759449 1 1
0.703842081105975 0.701384136993531 1 1
0.690432370254132 0.688528145158457 1 1
0.977070291711281 0.974646875445283 0 0
0.849965676831358 0.848154790619817 1 1
0.875808254748209 0.873301362516296 1 1
0.95063546168895 0.947843194067615 0 0
0.758535700973763 0.756275470994497 1 1
0.739059047021626 0.736794780668886 1 1
1.03519057680947 1.0323555057138 0 0
0.701189924449046 0.699058878162216 0 0
0.747331540015936 0.745014026573317 1 1
0.963581080842862 0.961010527015801 0 0
0.746012879875026 0.744059258435703 1 1
0.823212367393124 0.820387307045292 1 1
0.821981944355333 0.819686354122655 1 1
0.841356667033972 0.83877934199998 1 1
0.853024733426658 0.850329165166914 1 1
0.790332257352719 0.787683541585964 1 1
0.931670641495839 0.929299205627865 1 1
0.856567034430319 0.854551817983836 1 1
0.760613302226284 0.758775641880143 1 1
0.850547175338942 0.847838868156118 1 1
0.90683434430589 0.904623126158441 0 0
0.859502975549721 0.857096024735666 1 1
0.897572442653052 0.894997050740573 1 1
0.724737189240943 0.723156101004996 1 1
0.884828846894057 0.882485427310213 1 1
0.892904027381501 0.890616607839275 1 1
0.725219721879878 0.723316526932262 1 1
0.822600765501333 0.820197717130641 1 1
0.819211864163352 0.817075396355597 1 1
0.747037228869276 0.744864767189153 1 1
0.831397695113809 0.828894591404344 1 1
0.78902821453934 0.78670519352168 1 1
0.884942025867879 0.882694164638195 1 1
0.631346267538655 0.628881938282917 0 0
0.693424857680594 0.690968743496269 1 1
0.808540359941862 0.806324147166419 1 1
0.825538783698017 0.822955655197099 1 1
0.87817045040791 0.875898804794834 1 1
0.659196904152839 0.656942959358234 0 0
0.717088398035365 0.715038664934517 1 1
0.854989128873891 0.852122120244392 1 1
0.703394167147689 0.700933580343799 1 1
0.923717263798461 0.921197813903242 1 1
0.822669722072287 0.82049732356479 1 1
0.793556949879854 0.79163765859517 1 1
0.886262004679423 0.88415641583766 0 0
0.79261046005234 0.789130761082581 1 1
0.74535969201878 0.743658581650056 1 1
0.919746095129981 0.916963221167546 1 1
0.831626274187019 0.829431868487778 1 1
0.846060328768075 0.844390525128925 1 1
0.869200078302336 0.86720230094204 1 1
0.660347331502684 0.658626565759686 0 0
0.819623459594532 0.817873268519836 1 1
0.815951814762544 0.813850135848516 1 1
0.75938263815351 0.756598461139434 1 1
0.804991448885167 0.801701798877515 1 1
0.77305552945348 0.771023159954875 1 1
0.71603167891511 0.714150251346599 1 1
0.930099068555784 0.927805931339655 0 0
0.766220073035347 0.76400823609839 1 1
0.813331589912781 0.811405030303194 1 1
0.795299933284906 0.793159059501015 1 1
0.858459987331668 0.856082984877288 1 1
0.639936467220203 0.63800867087531 0 0
0.802661714805207 0.800786365927133 1 1
0.713704859737634 0.711447444244285 1 1
0.805558468518289 0.803391899991351 1 1
0.936343030836396 0.934105702347439 0 0
0.66015036299033 0.658208186876544 0 0
0.728911210802393 0.72665331221861 1 1
0.874084015810176 0.871659292108644 1 1
0.817242094852207 0.815386099834467 1 1
0.646447652062138 0.644953326863801 0 0
0.828657015726513 0.826121169957266 1 1
0.805635021020358 0.803863843197739 1 1
0.860049406447119 0.856885776978341 1 1
0.769320712411743 0.76706586240411 1 1
0.858136877465515 0.855619557644182 1 1
0.858549871605717 0.855832658555068 1 1
0.671328528021047 0.669508283484992 1 1
0.806356004251375 0.804196464053739 1 1
0.735974179922115 0.73415473449265 1 1
0.893941246542766 0.891967546974509 1 1
0.789469948969136 0.787278654445684 1 1
0.78917580388998 0.78695472389853 1 1
0.747508447341042 0.745279378650782 1 1
0.75350442969155 0.75200787707257 1 1
0.829264379320268 0.82730417110725 1 1
0.810388509872261 0.808546303392745 1 1
0.868386119485733 0.866141470556309 1 1
0.789870035220444 0.78777821420045 1 1
0.870426930706349 0.867559437419871 1 1
0.76589206629074 0.764140478233997 1 1
0.818577959859742 0.815613416482938 1 1
0.783103996403491 0.780466478176058 1 1
0.747387251972534 0.745601383091051 1 1
0.686440396850886 0.683576874913317 1 1
0.932739753006649 0.930763068625065 0 0
0.835157536378585 0.83313183914375 1 1
0.8026716160679 0.80040039767017 1 1
0.810922370096431 0.808320526221783 1 1
0.846160041078183 0.84414945654771 1 1
0.725810945488399 0.724076666351715 1 1
0.828917743694904 0.826588980100631 1 1
0.567931397004724 0.566511156604626 0 0
0.863085229048374 0.861055563347978 1 1
0.780008483563991 0.777729272841123 1 1
0.674477447090623 0.672518843179649 0 0
0.821177396108659 0.81900746054802 1 1
0.884302526085433 0.882218985217833 1 1
0.81766639356689 0.815170561248746 1 1
0.70157587801803 0.699210968038245 1 1
0.708278103279817 0.706385970163128 1 1
0.776071768899011 0.773376002324436 1 1
0.848136686087057 0.845923509939105 1 1
0.734468099203079 0.731576131054326 1 1
0.877252303283162 0.87476411356165 1 1
0.778691834372398 0.776406784320679 1 1
0.872619869056866 0.870429132289744 1 1
0.813975220632787 0.811820626202574 1 1
0.909899905024546 0.908054467350119 1 1
0.956752410878611 0.954064408396625 0 0
0.686943504518903 0.685559913874819 1 1
0.834994411160738 0.832654480612911 1 1
0.82937103499864 0.827231378220562 1 1
0.825016014159081 0.822630111818352 1 1
0.838454085473911 0.83622111191764 1 1
0.789231123206251 0.787394267887758 1 1
0.818388723032953 0.81627620822274 1 1
0.855624775906084 0.853303020246747 1 1
0.85584748560238 0.853641298816273 1 1
0.906119178861216 0.90389240390827 1 1
0.724775377115877 0.722570340622478 1 1
0.756060750256877 0.753501546984927 1 1
0.769394527796963 0.767457030311977 1 1
0.832707373952354 0.830492063919419 1 1
0.783088568178595 0.780616794954413 1 1
0.830756508239056 0.828329918486043 1 1
0.617069221966197 0.614810632945882 0 0
0.916260639777053 0.913255121095872 1 1
0.843328564514178 0.841149767571199 1 1
0.857124443934611 0.854235084716961 1 1
0.923467147724586 0.921055903726417 1 1
0.743679308297584 0.741439242229249 1 1
0.998410497159369 0.996133731031465 0 0
0.843942478505806 0.841802744852166 1 1
0.938258550594307 0.935148978757489 0 0
0.945917100188048 0.943840546446139 1 1
0.857156709322064 0.854656081855715 1 1
0.806747733040423 0.804915852696587 1 1
0.826238047676873 0.823954488346067 1 1
0.847462337925114 0.845413081238914 1 1
0.958823159830206 0.956412972110852 0 0
0.886195211606367 0.883969763047616 1 1
0.776944228895089 0.774595921691094 1 1
0.631077044353193 0.6295471381648 1 1
0.590309075214135 0.589002015249941 0 0
0.827291125511453 0.824506957231375 1 1
0.921601086051952 0.918923906090648 1 1
0.836687967145956 0.833827799305681 1 1
0.779411425958003 0.777269040059728 1 1
0.747687821946382 0.745563947139829 1 1
0.80691183097013 0.804881546643883 1 1
0.81842383821902 0.815753564637952 1 1
0.789727236043789 0.787802505939254 1 1
0.86102849889279 0.858286888664343 1 1
0.727758251225889 0.726139600104956 1 1
0.718030038307409 0.715452638647568 1 1
0.822238855122482 0.820177732853989 1 1
0.737916541969032 0.736233556257147 1 1
0.842177065242005 0.839549403835973 1 1
0.735625171458555 0.733810553873534 1 1
0.700895843989874 0.699230702049876 1 1
0.75320577239987 0.750804014766686 1 1
0.733909466606486 0.732101259286409 1 1
0.665633971759975 0.663484382055081 1 0
0.787731406648318 0.785014285100977 1 1
0.899488553011495 0.896696941744311 1 1
0.820438877555852 0.818404541477175 1 1
0.767709738595036 0.765249597702926 1 1
0.845881993563779 0.843313559785362 1 1
0.775521732686971 0.773486609857769 1 1
0.844700436418779 0.842309900892154 1 1
0.78156984992686 0.779028774826701 1 1
0.826049783531495 0.82377767097553 1 1
0.784443905914111 0.781723536346571 1 1
0.830243341985335 0.827881373089986 1 1
0.849760115046684 0.846837400921475 1 1
0.816946502872086 0.814722192065926 1 1
0.74607984256048 0.743869802358694 1 1
0.774452247695347 0.771730568237661 1 1
0.876999140302877 0.874823847466443 1 1
0.809429886458581 0.807416979662389 1 1
0.791239548335919 0.788628993273328 1 1
0.890139934147985 0.887804771152573 1 1
0.764044301061508 0.761859762704403 1 1
0.701536302505059 0.699716849773824 1 1
0.924603270609225 0.922062679040894 1 1
0.638649304304445 0.637125467881748 0 0
0.792327054008265 0.790103337221188 1 1
0.80488046716411 0.802256943363227 1 1
0.715272189746585 0.712917422672285 1 1
0.882445120896203 0.880346453668159 1 1
0.832836830471103 0.830712199432289 1 1
0.913699420694119 0.911312480512131 1 1
0.781977744210946 0.779712430574801 1 1
0.799788435880809 0.797236381503645 1 1
0.731101237715952 0.729017248402022 1 1
0.931482998930288 0.929395819750223 1 1
0.831239060718371 0.828879389388767 1 1
0.837175401329023 0.835133668680453 1 1
0.83201609082851 0.830211804120793 1 1
0.796317927184108 0.793797263938858 1 1
0.80150455787415 0.799133006431804 1 1
0.829358667489939 0.826634947478352 1 1
0.675115045712976 0.673214810319135 1 1
0.786988444250428 0.784723841968774 1 1
0.754590312234991 0.752716782839795 1 1
0.850472745103295 0.847855693676228 1 1
0.87753700789658 0.874656711205094 1 1
0.782731475133 0.780623695437692 1 1
0.707841714376782 0.705698000893669 1 1
0.811335121507617 0.809327385986294 1 1
0.879673460634391 0.877199565411573 1 1
0.811125178201787 0.808490339701077 1 1
0.765153736982922 0.763058565851307 1 1
0.829636686010094 0.826840742562046 1 1
0.672318754171289 0.670149403980846 1 1
0.766832225023005 0.764458512832238 1 1
0.772815625229096 0.770548046114289 1 1
0.862130485724302 0.859049148748086 1 1
0.777275623716863 0.775389331374844 1 1
0.773034801061757 0.770886698110641 1 1
0.806536990216697 0.804297247850046 1 1
0.811638538106628 0.809170294506409 1 1
0.829039026920014 0.826527857896727 1 1
0.884497905229089 0.882356122356843 1 1
0.804214526553649 0.802118290544762 1 1
0.843485273003858 0.840846020917646 1 1
0.703446000373381 0.70149532563662 1 1
0.782319042083464 0.780445450620397 1 1
0.917081094666763 0.913943421776251 1 1
0.822059137001151 0.819869821263198 1 1
0.806941381634995 0.805243873810526 1 1
0.765714901688907 0.763512666605322 1 1
0.835386235569634 0.832547849338151 1 1
0.903448979157547 0.901181449976851 1 1
0.659509810010401 0.657108985144345 1 1
0.811271156411828 0.808414356224139 1 1
0.734001242480237 0.732121369729429 1 1
0.818873238176909 0.815954908061911 1 1
0.832077867893947 0.829200109426369 1 1
0.83915355667734 0.836786171975571 1 1
0.834056566551991 0.832085722957726 1 1
0.8235969167149 0.821483681595441 1 1
0.813961688030679 0.81178603100363 1 1
0.805382744165395 0.803084342840905 1 1
0.934140027809777 0.930757773808253 0 0
0.770181067900067 0.768364328945917 1 1
0.855340996419735 0.853181160590865 1 1
0.823741444307308 0.820809970314443 1 1
0.784009358043263 0.782292284914855 1 1
0.843958949951361 0.841538555454294 1 1
0.830843436684839 0.828098138775024 1 1
0.736441449837844 0.733991755551221 1 1
0.799914163528519 0.79819321231954 1 1
0.888387445793009 0.885854053865887 1 1
0.821277515651916 0.819141754541715 1 1
0.833574223898158 0.831991138584485 1 1
0.766027210822764 0.764184781625113 1 1
0.78989268003804 0.787537556598034 1 1
0.828194309043646 0.82636674831946 1 1
0.794479530550956 0.79226099635965 1 1
0.754324652624723 0.752060298782708 1 1
0.64711923778361 0.644812801692142 0 0
0.792162827246717 0.79003545203163 1 1
0.744600470312505 0.742327794877989 1 1
0.908583528230717 0.905910038306275 1 1
0.820890926290491 0.818409341552023 1 1
0.807623004755989 0.804947822398559 1 1
0.782173561813877 0.779782547038621 1 1
0.820676808125418 0.817867629979269 1 1
0.76583666899651 0.763249928497941 1 1
0.89712401254185 0.894833377808607 1 1
0.80638117074554 0.804599996722081 1 1
0.917782345007414 0.914378096827102 0 0
0.909247990793391 0.9064365734981 1 1
0.8768534853854 0.874650006531882 1 1
0.76350897808499 0.761258662274094 1 1
0.839804055998961 0.837580781467546 1 1
0.854481210032829 0.85235296213101 1 1
0.759114975992255 0.757188027758085 1 1
0.879444389941343 0.877377310148339 1 1
0.723488622879409 0.721326670416402 1 1
0.839637775659342 0.837365403458719 1 1
0.858175451881861 0.856076744059459 1 1
0.683845029004142 0.681316412271709 1 1
0.82414929492098 0.822194689072531 1 1
0.720106632766325 0.717916054674502 1 1
0.713627977192737 0.711604520882214 1 1
0.782659598201353 0.780461671984156 1 1
0.691131257628923 0.689783474830286 1 1
0.804019230354245 0.802135251660735 1 1
0.886375193685094 0.88410812373753 1 1
0.733551624868646 0.731363709552979 1 1
0.856827784948299 0.854325759027781 1 1
0.698251864569838 0.696696325762127 1 1
0.791156603471146 0.78908846634225 1 1
0.782877364476239 0.780814057052062 1 1
0.742264992325662 0.740468572033778 1 1
0.866148423751853 0.863636964449807 1 1
0.75224767462518 0.74941637246182 1 1
0.77577124892094 0.773478244188273 1 1
0.879817623231665 0.877501177315824 1 1
0.732638296504194 0.729876384194361 1 1
0.708871227914717 0.706803759723436 1 1
0.891857295021298 0.889379832937178 1 1
0.711628359485668 0.709246094396321 1 1
0.81852067451286 0.815746365491008 1 1
0.821807807242817 0.819174868943754 1 1
0.81785439524131 0.815900585272218 1 1
0.797013106064909 0.79479102566666 1 1
0.880182439063655 0.87818593071435 1 1
0.70477572666975 0.702548623989746 1 1
0.795426237478031 0.793525816988842 1 1
0.67503635674082 0.673138647203358 1 1
0.940700555589305 0.938391205942921 0 0
0.780442046373553 0.778455859711515 1 1
0.622430746620381 0.620133646222228 0 0
0.916350672448506 0.913554129998503 0 0
0.824764379552916 0.822644225609429 1 1
0.793479169518789 0.791362817238697 1 1
0.740608623956045 0.738672494242539 1 1
0.717280257352185 0.714857207932938 1 1
0.794736402908825 0.792698046068459 1 1
0.75195491837005 0.750291436215672 1 1
0.809092482268538 0.807219806271093 1 1
0.880716681048636 0.878778269053226 1 1
0.822913881734583 0.820844268901258 1 1
0.798075108187757 0.79594243726745 1 1
0.74070665824609 0.738748998589206 1 1
0.781047756390105 0.779299094294675 1 1
0.908404706077367 0.906142877833001 1 1
0.800388387643094 0.798130021562767 1 1
0.903825576035174 0.901341258649429 1 1
0.794757186886618 0.792679901336726 1 1
0.779022383416335 0.777302166649836 1 1
0.839020562533767 0.836521678872771 1 1
0.811966378381118 0.809755872304516 1 1
0.779891813419072 0.777575794725661 1 1
0.889411916153089 0.887144779378119 1 1
0.804824260606108 0.802080900948505 1 1
0.781244761992142 0.779407517355068 1 1
0.721292126788173 0.719515097782068 1 1
0.861368467374068 0.858574032024528 1 1
0.742848875911344 0.741208482043157 1 1
0.761275955376719 0.759313596668735 1 1
0.693198739914086 0.690411702956578 1 1
0.814407486422452 0.812578199747073 1 1
0.898559419309859 0.895587544422196 1 1
0.820296876053695 0.817798635760319 1 1
0.793869835876755 0.791979371772895 1 1
0.695750554245119 0.693877624607455 0 0
0.992476292015546 0.990159378261723 0 0
0.755713572934538 0.752889356258449 1 1
0.841381544392109 0.839383149378934 1 1
0.743285314492051 0.740929233358804 1 1
0.777372678203438 0.775250835715365 1 1
0.722798025447507 0.720929333964691 1 1
0.85904786064346 0.856993936156573 1 1
0.68612300645619 0.683999161562381 1 1
0.827531697681634 0.824556750210899 1 1
0.773273762628967 0.771273274813089 1 1
0.835800052256636 0.833499838404694 1 1
0.854292285146096 0.851369370161621 1 1
0.729882124889415 0.727796974461499 1 1
0.79445768816636 0.792586626622538 1 1
0.756316243634469 0.754169001591099 1 1
0.76925943220325 0.766869413361716 1 1
0.895363968431486 0.893588420867411 1 1
0.679515204599177 0.677494830630753 0 0
0.85874192199048 0.856675649254731 1 1
0.804059188311317 0.801583079793875 1 1
0.732409031200231 0.729623849847871 1 1
0.83555823622848 0.833194961940114 1 1
0.857057426137685 0.854704307968898 1 1
0.718601309382017 0.716592116239315 1 1
0.641402664240379 0.639873012900609 1 0
0.86887000648758 0.866432699463225 1 1
0.903535704125267 0.900823811195972 1 1
0.850537426586096 0.848478854755076 1 1
0.76786958303407 0.764493047183671 1 1
0.808712799847327 0.806481362227415 1 1
0.835785871737458 0.833937819567138 1 1
0.868253846875863 0.865618634400692 1 1
0.773490815115462 0.771563553361351 1 1
0.84417441704101 0.841542741315406 1 1
0.91070349680186 0.908165061029184 1 1
0.759745433792886 0.757399298331872 1 1
0.786821378638289 0.784737242239732 1 1
0.78770469208911 0.785641642607041 1 1
0.844873870807776 0.842578077159045 1 1
0.827485886334618 0.825436266605909 1 1
0.746951702137356 0.744538597622063 1 1
0.803989726550189 0.801880506446922 1 1
0.709155081692703 0.706981266488771 1 1
0.869868760945718 0.867956877180286 1 1
0.782869024737659 0.780674767965932 1 1
0.808514857933046 0.806073713765974 1 1
0.706513834106601 0.704601448449745 1 1
0.775400971139984 0.772411396228588 1 1
0.696175922800934 0.694189302786251 1 1
0.79250164632587 0.79047130746274 1 1
0.738422987083626 0.736688718120742 1 1
0.893271357394977 0.890300337206468 1 1
0.639210636380986 0.637199102749309 0 0
0.796240442785769 0.794141637115363 1 1
0.776236508550037 0.774409309198764 1 1
0.797837480692939 0.795249059554127 1 1
0.814126793477362 0.811260193407516 1 1
0.810469267399825 0.808375805402607 1 1
0.775073237531869 0.772399421149141 1 1
0.872125898538476 0.870017622880324 1 1
0.811002486577722 0.809221595906018 1 1
0.858064695232621 0.855601854673321 1 1
0.820745706295504 0.818298541121159 1 1
0.843659211043589 0.841335423408613 1 1
0.90172303380072 0.898952467957074 1 1
0.716583360641787 0.714839809902751 1 1
0.770687333143393 0.768627978188529 1 1
0.881508488687546 0.878681784243423 1 1
0.829478371561615 0.827558108291658 1 1
0.995450836635149 0.992641629471339 0 0
0.877058788177727 0.874685320886455 1 1
0.829677292293794 0.826921538895267 1 1
0.831571199950588 0.829503303014534 1 1
0.731398039037424 0.729396035385316 1 1
0.808814305476235 0.806809273851785 1 1
0.747796015298148 0.746088595345357 1 1
0.781026408446459 0.779061563244828 1 1
0.607366517174113 0.605165300087908 0 0
0.826236341180088 0.824129472281007 1 1
0.858018607912272 0.855962294556763 1 1
0.687094261341528 0.684606086260858 0 0
0.78198576525405 0.77979297440342 1 1
0.806004869924422 0.803562099772205 1 1
0.702157261655198 0.70004626069024 1 1
0.872719316798899 0.86970007812705 1 1
0.7946772145941 0.791815702774573 1 1
0.80459844734656 0.802438720603915 1 1
0.765837126929475 0.763926490477291 1 1
0.789131776452665 0.786998161982288 1 1
0.850051296268927 0.847373057605559 1 1
0.740550048109625 0.738721521906999 1 1
0.944840595925197 0.94202389738447 0 0
0.788550382505728 0.786010951589733 1 1
0.898909400893368 0.896962919627773 1 1
0.761542466477469 0.759994497914051 1 1
0.954175686925552 0.951704102789297 0 0
0.689881111313001 0.687695526148979 1 1
0.875776239635598 0.87334844323456 1 1
0.756347883600916 0.754494887779503 1 1
0.762006127627581 0.760110031020592 1 1
0.776013258701283 0.77376397488047 1 1
0.859762882341793 0.857656423545065 1 1
0.865180600319778 0.862178957135956 1 1
0.826842007769968 0.824888698541868 1 1
0.703539616131917 0.7015467921669 1 1
0.815298111501261 0.812952058337268 1 1
0.806575320604695 0.803760325272853 1 1
0.845382166296036 0.842887054410249 1 1
0.722507786026625 0.720722987252122 1 1
0.859719214916218 0.856436438321185 1 1
0.87769605673827 0.874828183185701 1 1
0.812698783677658 0.810419874647087 1 1
0.767276182962084 0.765095792206846 1 1
0.764548796819314 0.761632503714153 1 1
0.840143031805554 0.837990364099042 1 1
0.951305846427706 0.948545638195408 1 1
0.793188137612253 0.791102837415361 1 1
0.773889811478988 0.771286885145898 1 1
0.696135976950099 0.694284150624479 1 1
0.808244095213201 0.806111375286257 1 1
0.917857595678814 0.915215223762634 1 1
0.830898087389081 0.828360758000278 1 1
0.884310399062644 0.882231361754223 1 1
0.663595343692306 0.66178976158152 0 0
0.764054076712082 0.761377894156981 1 1
0.871524586958115 0.869312121159283 1 1
0.848648283533419 0.846570911900213 1 1
0.861043667080487 0.858933004963205 1 1
0.663689612760324 0.66173292329742 0 0
0.849726103919396 0.84627581789531 1 1
0.816086853908573 0.813905018792485 1 1
0.813452833182208 0.811593725300084 1 1
0.786651036277859 0.784597103859172 1 1
0.923000823628937 0.920573669244755 1 1
0.788880704795609 0.786960440442527 1 1
0.700873719179422 0.698266462354732 1 1
0.82808197206921 0.825419838828095 1 1
0.756314554935083 0.754455413006814 1 1
0.872584074385082 0.870367967429177 1 1
0.665960549043043 0.663816502466954 1 1
0.781454359062711 0.778271513690459 1 1
0.724172306541011 0.722382267218551 1 1
0.737765344083161 0.735151838543389 1 1
0.92248779695536 0.919263259014799 1 1
0.82758616230644 0.825337174258166 1 1
0.828265540413854 0.825886933108199 1 1
0.706959385010144 0.704752619031635 1 1
0.825833887998879 0.823425278120364 1 1
0.794271662049648 0.791824517944236 1 1
0.887766082587242 0.885624989157608 1 1
0.800725324163721 0.798546769570191 1 1
0.785992229740359 0.783272002280342 1 1
0.749494267629861 0.747035459802145 1 1
0.914160957077114 0.911906733361947 1 1
0.795505864712527 0.793371256383513 1 1
0.759017985708226 0.75677469788658 1 1
0.842794934372513 0.840601130180169 1 1
0.782878554140523 0.780759259337528 1 1
0.805891320233357 0.803505549818561 1 1
0.852254506959708 0.850002782162371 1 1
0.653422194675376 0.651331118075297 0 0
0.809837801105125 0.807555957615715 1 1
0.782883458328566 0.78018213011789 1 1
0.891142258277842 0.888719261039801 1 1
0.76257413961109 0.760688330646683 1 1
0.784016916613245 0.78182419956105 1 1
0.803323740676445 0.80169461064714 1 1
0.734164075865661 0.731947736031861 1 1
0.759818300695093 0.757403536545885 1 1
0.875069906342426 0.872392524888214 1 1
0.771774088098017 0.769580981779382 1 1
0.731983659491078 0.730233072740518 1 1
0.794409606687453 0.792339227939396 1 1
0.748338629142867 0.746356718098634 1 1
0.756131467260843 0.754453981593177 1 1
0.841953292480701 0.839582267233236 1 1
0.867967395684268 0.865730081644004 1 1
0.967194523280301 0.964032539929952 0 0
0.857120183118344 0.854808658762118 1 1
0.780653064680631 0.778129742632209 1 1
0.865794857748554 0.862683655129897 1 1
0.876112110018768 0.873184158566652 1 1
0.773588198140677 0.771391490126873 1 1
0.733289717278842 0.731328881305885 1 1
0.862519735726896 0.860010499125783 1 1
0.87896354811567 0.876847156013517 1 1
0.721610193693975 0.719942252539692 1 1
0.905197150263063 0.901705367112355 1 1
0.835363941615107 0.832860192858917 1 1
0.611801703688967 0.610277734093874 0 0
0.726973679221075 0.724417782308523 1 1
0.880108040601083 0.876760303670345 1 1
0.769893762216089 0.768062098850706 1 1
0.676828122945415 0.674807925274145 0 0
0.848276567237043 0.845720421932381 1 1
0.83260159204021 0.830643353910848 1 1
0.956525723072881 0.954048211876822 1 1
0.887794556372466 0.884904665582596 1 1
0.774572401152118 0.772715551998471 1 1
0.75060528073457 0.748507591610089 1 1
0.744748842478066 0.742673110479361 1 1
0.679138593776223 0.677269318817449 1 1
0.70362396502197 0.701697359093632 1 1
0.782496656823245 0.779797275344706 1 1
0.785563222367716 0.783489059460218 1 1
0.837154973334909 0.835043052265358 1 1
0.757595498795607 0.755272840746061 1 1
0.831051475126018 0.828704702733433 1 1
0.796646377071827 0.794373503116558 1 1
0.879150402135927 0.875835922672438 1 1
0.855714482236229 0.853566486330469 1 1
0.94474183558014 0.941695229533802 0 0
0.799853997168834 0.797742152638104 1 1
0.767281062010836 0.765466862944658 1 1
0.694076041698431 0.690994932806537 1 1
0.817492066021038 0.814783093672927 1 1
0.833725631374471 0.831470401096599 1 1
0.769640109276118 0.767641482522901 1 1
0.775612698244986 0.773879186146157 1 1
0.744295426251043 0.742312081247835 1 1
0.891956977232947 0.88984998426914 1 1
0.90950405992004 0.906225067430783 1 1
0.802746301242571 0.800600491799366 1 1
0.742928533802026 0.741155481294121 1 1
0.843015191209892 0.840277745250501 1 1
0.841091878401801 0.838714426915784 1 1
0.771826044107639 0.769565630928959 1 1
0.779900003766155 0.777955747803716 1 1
0.816177310558914 0.814137828154495 1 1
0.775854385567273 0.773737645506329 1 1
0.781017232369166 0.778902244335605 1 1
0.701015066369192 0.698965732591468 1 1
0.706005971662057 0.703645534398294 1 1
0.824982945002105 0.822925665850002 1 1
0.843315812774299 0.841197567467796 1 1
0.849197053244193 0.847407293064862 1 1
0.872672090956697 0.870271089862268 1 1
0.828868121092756 0.82577117263372 1 1
0.793699344275102 0.791699930505623 1 1
0.799472576476327 0.797151001423296 1 1
0.84864966436237 0.84621092609886 1 1
0.881052686745178 0.87869486671213 1 1
0.921864988208511 0.919777530287734 1 1
0.8531247940445 0.850230269445498 1 1
0.946100714995618 0.943595446661401 1 1
0.800963148791739 0.799094706524472 1 1
0.743989414834586 0.74153024266184 1 1
0.671844509063259 0.669750327469501 1 1
0.816594615373684 0.814543449364927 1 1
0.795881576252868 0.793811616163478 1 1
0.721269417813141 0.719409617183996 1 1
0.796200933655788 0.794423013620311 1 1
0.737855347381059 0.735222512073778 1 1
0.676953499214871 0.675037470643511 1 1
0.754736781549688 0.752499153717768 1 1
0.832279429686651 0.830381622185688 1 1
0.6803154950493 0.677905095195643 0 0
0.709073165856133 0.706951518425663 1 1
0.797260471513001 0.795133369998352 1 1
0.91213434944648 0.909026630802637 1 1
0.777907777011907 0.775853046096121 1 1
0.720562951542497 0.718480841404783 1 1
0.907600687978279 0.905509613785563 0 0
0.897170179970438 0.894657401325056 1 1
0.903101434119465 0.901257040752309 1 1
0.657296133893176 0.655310683024177 0 0
0.846246907127615 0.844049442098768 1 1
0.722595846953038 0.720486893147622 1 1
0.74466265853259 0.742746564898307 1 1
0.750954342555675 0.748721325674376 1 1
0.739184918592129 0.737342006724819 1 1
0.81457751195198 0.812540447634764 1 1
0.768842566342825 0.766756974875105 1 1
0.788694726056627 0.786305744911268 1 1
0.805771413839852 0.803291530052867 1 1
0.70432754047109 0.702255822247902 1 1
0.849080893873983 0.846141424796774 1 1
0.878723857868631 0.876303760316593 1 1
0.717919680548901 0.716238193039413 1 1
0.860414402104342 0.857890791235932 1 1
0.767004279104241 0.765493520909878 1 1
0.81699751188224 0.814917024477926 1 1
0.780541957612671 0.778526221831587 1 1
0.778016818715882 0.775098390837945 1 1
0.836924034101712 0.834358048061593 1 1
0.735745093494193 0.7338225476589 1 1
0.76043307720616 0.758081329051785 1 1
0.780504827002742 0.777874012342034 1 1
1.00794348958659 1.00560693212334 0 0
0.836483072868479 0.833970417874093 1 1
0.888830582422067 0.886296662019353 1 1
0.79376571977685 0.79177720159157 1 1
0.804028573635221 0.801731431109999 1 1
0.732807567891808 0.731217007100769 1 1
0.789206951901712 0.786878454219548 1 1
0.717575483270795 0.715976835373223 1 1
0.842527508722054 0.839654859415677 1 1
0.758640860618332 0.755809525780243 1 1
0.869497142838444 0.867333189787855 1 1
0.785699478714103 0.783718683488492 1 1
0.872919573158817 0.870134653004755 1 1
0.8044291724601 0.80275248072412 1 1
0.749760045590728 0.747874436193866 1 1
0.871200845250587 0.86877868928108 1 1
0.812410267897125 0.810319862410678 1 1
0.752445466498347 0.75060007248146 1 1
0.793243018214833 0.79059524961803 1 1
0.912573014053917 0.910592047701245 0 0
0.792090576246826 0.789880376700533 1 1
0.729548589002763 0.727669385899429 1 1
0.981542124128189 0.978640048829559 0 0
0.894137134229456 0.89214227362831 0 0
0.845930451458981 0.842850423039257 1 1
0.96313784334324 0.960111472788383 1 1
0.759737328799765 0.757815563276555 1 1
0.843011259259697 0.841015336124144 1 1
0.736348637391957 0.734657308239444 1 1
0.997059371610663 0.993858739705307 0 0
0.720041266606293 0.717737084523101 1 1
0.781215480629052 0.778762444584509 1 1
0.807660541825881 0.805432439742659 1 1
0.766986342107645 0.764684523769802 1 1
0.837831090525394 0.83513301239151 1 1
0.844285330700195 0.841641678690154 1 1
0.851196844174721 0.848635680107178 1 1
0.660051783316231 0.658593791055282 0 0
0.864579177561488 0.861894456518565 1 1
0.792587514640608 0.790378307632435 1 1
0.769711938161851 0.766845304948293 1 1
0.794201341851459 0.791749696177627 1 1
0.92415839566102 0.921765769738922 1 1
0.903289689264444 0.900671336092522 1 1
0.86677355598173 0.86404113775952 1 1
0.826373753367388 0.824193875915256 1 1
0.7346750029564 0.732637116956336 1 1
0.700691004813136 0.69847516862104 1 1
0.823538135717719 0.821265235451173 1 1
0.849316950407886 0.846797913488953 1 1
0.825751674309169 0.823851627113526 1 1
0.705387868762252 0.70305528093966 1 1
0.746360780226265 0.74410499985449 1 1
0.724936243856914 0.722252889723151 1 1
0.749224361105652 0.746693600194303 1 1
0.849123350282345 0.846605850426218 1 1
0.862785806508323 0.860089541142034 1 1
0.696824272607181 0.694869929104661 1 1
0.843824733126784 0.840644013351495 1 1
0.918719105351928 0.915991782062862 1 1
0.887790782933312 0.88547128670352 1 1
0.815011811664112 0.812883701670973 1 1
0.665663319106481 0.663189341625547 1 1
0.747478195266832 0.745640407787758 1 1
0.864589260633143 0.862256371415432 1 1
0.8917224949544 0.889400451183861 1 1
0.802213862702875 0.799898064981668 1 1
0.687303120328536 0.684593008155002 1 1
0.890117673250761 0.887781898898811 1 1
0.771783202153559 0.769648623077892 1 1
0.952684491022881 0.950077382155619 0 0
0.662158142290711 0.660223912016861 1 1
0.824218264406885 0.821504814985959 1 1
0.874985679912926 0.872672112652128 1 1
0.653732866288939 0.652134978871626 0 0
0.80014196235128 0.797598089899572 1 1
0.844235727727406 0.841966782719649 1 1
0.708519328485051 0.706357194051979 0 0
0.871419241770187 0.869264698553336 1 1
0.81037204910387 0.808314566851277 1 1
0.782878423578674 0.780268446464261 1 1
0.855849949284279 0.853159590007889 1 1
0.728620300315237 0.726757651703718 1 1
0.768919234001634 0.766006866926855 1 1
0.606796369995079 0.605040472399861 0 0
0.812448084004655 0.810090095741024 1 1
0.887947367615197 0.884963429013945 1 1
0.917369992071581 0.914559371838447 1 1
0.776814594952952 0.77412444922029 1 1
0.831874871424319 0.82924508403105 1 1
0.730588770842818 0.728736227516487 1 1
0.789034040863961 0.786886505745413 1 1
0.763312661844744 0.76084298345241 1 1
0.780055905227466 0.777655711156436 1 1
0.643211177493901 0.641097085856306 1 0
0.684492711514975 0.68240461905023 1 1
0.852449949804067 0.850238674147505 1 1
0.834489225067354 0.832321848558325 1 1
0.765063824632383 0.762247926934486 1 1
0.836779994316421 0.834415180769867 1 1
0.722497882832386 0.719928569313364 1 1
0.781307671041853 0.778747320524811 1 1
0.786584536857931 0.784699848225465 1 1
0.858945519179667 0.85668509543893 1 1
0.855553126497933 0.853413624295698 1 1
0.824019186586584 0.820925842629103 1 1
0.852501612585989 0.850534018583993 1 1
0.917913280248438 0.915759668082698 1 1
0.796664327473261 0.794710347298993 1 1
0.914962874306092 0.9124245789862 1 1
0.784215023730145 0.782122194079296 1 1
0.785673973971458 0.783520627239337 1 1
0.770004488298019 0.767703163957112 1 1
0.897220165157281 0.894879954595563 1 1
0.749441414222425 0.747579145695191 1 1
0.779263923045403 0.776554826395476 1 1
0.823664037844717 0.821042403582779 1 1
0.909317083735785 0.906871245611933 1 1
0.880773977077484 0.878784509761038 1 1
0.700258764680746 0.698433153674544 1 1
0.837112778704935 0.834782161625099 1 1
0.837108606638085 0.834514645208151 1 1
0.850544767354527 0.847190180921465 1 1
0.779493913398308 0.778046921894033 1 1
0.898198467573982 0.895573203902226 1 1
0.762742740793219 0.760992488214888 1 1
0.731353221778172 0.728771023546135 1 1
0.832561898717382 0.829527771383409 1 1
0.738728705197918 0.736513470764973 1 1
0.786680291786995 0.784143662476177 1 1
0.708277364338448 0.706140657651018 1 1
0.752056229658909 0.749390021564096 1 1
0.858967992203768 0.856972178299867 1 1
0.692947684038018 0.689436830034512 1 1
0.758118431695953 0.755693151841703 1 1
0.775890423794642 0.773722371547242 1 1
0.797944419178578 0.796016534559427 1 1
0.834726482016233 0.832744886386582 1 1
0.907005673975997 0.904842110750091 0 0
0.899250677522997 0.897000549144381 1 1
0.914901908374991 0.912449394622251 0 0
0.720078403129736 0.718573855492961 1 1
0.803648669136695 0.801581290736463 1 1
0.782816414108227 0.780874404682344 1 1
0.808890525227588 0.806290068017246 1 1
0.716242436408697 0.714417431178107 1 1
0.988382297535626 0.985317837928087 0 0
0.793381732559073 0.791406627570552 1 1
0.929546221544111 0.926705372278261 0 0
0.790534698236914 0.78748659057919 1 1
0.912813990241299 0.910685635017778 0 0
0.810861183285855 0.808725858278662 1 1
0.826561061224188 0.824707884262075 1 1
0.689691430420181 0.688144375104872 1 1
0.820535496226272 0.818008179910168 1 1
0.70627068870973 0.704292186304326 1 1
0.915517166884028 0.912615749749353 1 1
0.718861990647993 0.716605050165506 1 1
0.868174565259704 0.865770861958445 1 1
0.668484282268388 0.666754563726289 1 1
0.788920324248862 0.786840789690897 1 1
0.75498596187903 0.753454145190944 1 1
0.879330025091859 0.877533108325814 1 1
0.774192473663564 0.772559821333978 1 1
0.753432925574667 0.751338203780581 1 1
0.852495823147762 0.848549455876671 1 1
0.798582342603029 0.796499063665649 1 1
0.789506959666075 0.787800736877637 1 1
0.670474354976136 0.667763072415626 1 1
0.738228726570307 0.736229824916036 1 1
0.845495900517608 0.843379905849009 1 1
0.872300334785698 0.869986461373816 1 1
0.932443154783005 0.930007731268053 1 1
0.835331045698777 0.83302783510473 1 1
0.68464923283233 0.683196441433766 0 0
0.74407116370602 0.742165051052344 1 1
0.784353974740808 0.781869015074369 1 1
0.793937506678714 0.79164383237204 1 1
0.827892694966977 0.825529648187463 1 1
0.732534987295003 0.730723392518527 1 1
0.780324104035551 0.777547662643704 1 1
0.781465821172762 0.779021824474169 1 1
0.862329735621012 0.860393340238541 1 1
0.816014724131449 0.813507673472734 1 1
0.917672315064039 0.915004977158372 1 1
0.797869827002098 0.795685785036725 1 1
0.844649528403733 0.841728700245474 1 1
0.743890656856302 0.741559033126173 1 1
0.858988631275729 0.856104539042341 1 1
0.705931537001226 0.703700154743673 1 1
0.757631947709174 0.755772515297229 1 1
0.741163313253566 0.739266409497427 1 1
0.717576454154837 0.715487655798555 1 1
0.719996857482194 0.717788134757289 1 1
0.800875873796445 0.799308056867919 1 1
0.950364372906367 0.947550356862844 1 1
0.735507587041433 0.732238583766548 1 1
0.925381967591662 0.923129525963848 1 1
0.712365073872146 0.710218440629754 1 1
0.864885914945025 0.862678264747176 1 1
0.78135880382321 0.779343494974305 1 1
0.906988470174662 0.904430352035253 1 1
0.848010295652898 0.845667410634982 1 1
0.852972535986975 0.850059373956945 1 1
0.696390820774616 0.694138966252672 1 1
0.770451257049987 0.768721069910985 1 1
0.964393993872097 0.961693064875296 0 0
0.737553586115085 0.735831735325371 1 1
0.816800020116181 0.81376330966447 1 1
0.967604146455483 0.964208215107923 1 1
0.688999275864713 0.68630278425813 1 1
0.707778283984943 0.705664925392465 1 1
0.700142071035028 0.698021479912772 1 1
0.825899576366746 0.822779932030871 1 1
0.784783572991778 0.78215550720625 1 1
0.769007154490524 0.766781806969687 1 1
0.810961905535363 0.809163383535964 1 1
0.885934712553293 0.883782079897229 1 1
0.838820880728358 0.836315565774358 1 1
0.896640331560613 0.893606209824088 1 1
0.81357014604517 0.811534312168488 1 1
0.81821613856372 0.815741135670222 1 1
0.74716538485589 0.74491720131911 1 1
0.789175296485144 0.786933831542383 1 1
0.794467814406319 0.792042772647928 1 1
0.804405857979531 0.802440076681656 1 1
0.767233820963471 0.765232980886753 1 1
0.717810817919593 0.716190508625558 1 1
0.897171386733092 0.894987594146779 1 1
0.850935988245021 0.848621210446395 1 1
0.71207400225727 0.710516402066137 1 1
0.933262912661137 0.930584449980555 0 0
0.859815208650015 0.857397755575712 1 1
0.823080812044499 0.82098557475611 1 1
0.821816346216888 0.819720852057054 1 1
0.875929170684061 0.873741484140421 1 1
0.794611587791268 0.79262528987638 1 1
0.798770919491602 0.79653464204675 1 1
0.786813911649811 0.783733276892879 1 1
0.600124593471672 0.597952269617967 0 0
0.787469587794324 0.785754294223448 1 1
0.747290257286641 0.745533319065055 1 1
0.742636713740933 0.740504334601907 1 1
0.827112145488406 0.824994453814235 1 1
0.823841526966408 0.821893567951424 1 1
0.843261041459544 0.841176065972824 1 1
0.767407086299279 0.764904185678624 1 1
0.872820425306813 0.87100269211351 1 1
0.743027973040791 0.741102832494499 1 1
0.899009490159049 0.89684239418445 1 1
0.71950710191116 0.717876068580396 0 0
0.78552809020437 0.783903704519386 1 1
0.699640783175587 0.697654151385964 1 1
0.722852789266776 0.720811432329002 1 1
0.66557163506983 0.664055239034729 0 0
0.794009940347098 0.791733402289146 1 1
0.746053897254081 0.743745347814103 1 1
0.935487750702922 0.932882698561909 0 0
0.705863296732412 0.703504282235624 0 0
0.788539207817051 0.786589552796768 1 1
0.975786016481399 0.972646325829232 1 1
0.820386815231641 0.818172100423031 1 1
0.780447723259438 0.777628992252983 1 1
0.812104673462398 0.809803833028749 1 1
0.796338165821263 0.794033642699346 1 1
0.749716064235664 0.747919907179515 1 1
0.85822037422358 0.855878209903271 1 1
0.724848353421922 0.722963663702606 1 1
0.764951323894829 0.762760345929961 1 1
0.809839222430357 0.806879884353611 1 1
0.879812406048207 0.877262497554678 1 1
0.810380412274878 0.807105169139713 1 1
0.739617632017613 0.737128250344829 1 1
0.850248231804301 0.84717369112554 1 1
0.837700764015876 0.835423434073675 1 1
0.733010142958501 0.730994166281112 1 1
0.77285205239298 0.770579532986509 1 1
0.823813666327036 0.821935497692748 1 1
0.937428605050223 0.934537166699439 1 1
0.761402672306501 0.759167715027491 1 1
0.924376705859754 0.921476011674513 1 1
0.824323927898535 0.822329475224481 1 1
0.70086367572676 0.699224586988086 1 1
0.749690835458182 0.747407182676087 1 1
0.82915226725097 0.82660007366287 1 1
0.751912442129534 0.750007521251176 1 1
0.807621356597176 0.805092528236847 1 1
0.794773343671522 0.792608659660425 1 1
0.866412355748781 0.863785361858409 1 1
0.782774278317149 0.780403104277377 1 1
0.844081137613116 0.841789674717105 1 1
0.863348870389227 0.861003437201329 1 1
0.758957937223106 0.75651621736486 1 1
0.729353163965261 0.727709775387272 1 1
0.746119629249093 0.74436591926316 1 1
0.70918600625357 0.706815191315284 1 1
0.975937898695331 0.97389800083035 0 0
0.742160272888561 0.740357018882179 1 1
0.787348161753826 0.784895583507666 1 1
0.790683516479421 0.788679535350932 1 1
0.768086096443478 0.766027711924267 1 1
0.777693060079007 0.775485353574734 1 1
0.763256908233447 0.760764558085994 1 1
0.938627522445448 0.935988306336584 1 1
0.818750931722146 0.816788770829646 1 1
0.84624208382643 0.843763887621009 1 1
0.822848585682798 0.820909647027371 1 1
0.887854848331798 0.884137057437954 1 1
0.755962192792415 0.753820817376438 1 1
0.903583946711182 0.900927886302099 1 1
0.759195256787251 0.756592364512842 1 1
0.797549608591269 0.795620140816756 1 1
0.814700388951122 0.812680850477556 1 1
0.781159694760205 0.779034577865973 1 1
0.843046409224351 0.839631864917756 1 1
0.64648906714002 0.644528979329841 1 1
0.729844302288719 0.727751957526321 1 1
0.874150844974643 0.871438658574628 1 1
0.871221390617495 0.868644817577964 1 1
0.72500623133471 0.722900410108789 1 1
0.939228129853474 0.936490070747237 1 1
0.814037076703353 0.811781346998845 1 1
0.757875902583597 0.75620074761516 1 1
0.825949026627783 0.823315689562397 1 1
0.886851034630863 0.884776297793318 1 1
0.740986373332472 0.739300910126208 1 1
0.797620737930747 0.795612988521286 1 1
0.779297174729148 0.777407751882485 1 1
0.711405688201495 0.709380302110805 1 1
0.712441238243355 0.710725771370797 0 0
0.852606440668537 0.848988293449236 1 1
0.777629018236755 0.775648499351177 1 1
0.752209398682719 0.750127768184307 1 1
0.783863200181138 0.781678958599403 1 1
0.77898900468718 0.777181494380792 1 1
0.782774714294731 0.779625221854397 1 1
0.778735314448517 0.776254511364805 1 1
0.662245827807289 0.660515585301535 0 0
0.858800586346677 0.8565400317596 1 1
0.807925186254619 0.80581231791371 1 1
0.863058590217377 0.860044730671422 1 1
0.790401169175214 0.788469725397542 1 1
0.723083920207344 0.720765839557904 1 1
0.875173969126847 0.872702968430244 1 1
0.891582036920619 0.889131074832987 1 1
0.813292297598683 0.811373635676103 1 1
0.633474287063788 0.631856495597264 0 0
0.856593274666243 0.853185104558867 1 1
0.673086822715841 0.671428755619837 1 1
0.843958610335517 0.841965295033111 1 1
0.82567632965469 0.823806890996623 1 1
0.698860684479288 0.696875623378423 1 1
0.796812144411953 0.794153204813674 1 1
0.8653742648513 0.863357564856193 1 1
0.862713826021013 0.859966263109988 1 1
0.663648446577321 0.661876483058933 0 0
0.947974821709345 0.945287256589442 0 0
0.811340959622025 0.80851260940279 1 1
0.871102103555615 0.86894764514726 1 1
0.758923194871734 0.75674629726691 1 1
0.716620204753613 0.713910000611211 1 1
0.759228714757606 0.757404115229645 1 1
0.83476118756776 0.83249836274044 1 1
0.898761624560437 0.896116230043072 1 1
0.838848790799333 0.836546364961959 1 1
0.767540948500514 0.765753599213227 1 1
0.737660564922822 0.73552528806229 1 1
0.879579161683857 0.877273258464933 1 1
0.846374087258804 0.843930106121538 1 1
0.755657533884936 0.754012891095186 1 1
0.92034076993478 0.917090469941201 1 1
0.676445651730398 0.673840013432404 1 1
0.779876629654932 0.777614807516365 1 1
0.714778356783388 0.712309408124734 1 1
0.93203136393681 0.930061694526313 1 1
0.888214541729141 0.885442685173783 1 1
0.84397793954781 0.841600510902832 1 1
0.707021948876519 0.70532762906095 1 1
0.776678204946484 0.774850633739657 1 1
0.751189682782584 0.748762281488512 1 1
0.750678228718296 0.748458117494436 1 1
0.757471942532458 0.755026463861142 1 1
0.866575242130282 0.864899556826319 1 1
0.780396273228713 0.778245457508024 1 1
0.732730903042651 0.730540138663603 1 1
0.680979390639723 0.679282228500281 0 0
0.726528078396694 0.724487003758999 1 1
0.789855921336676 0.787662346148018 1 1
0.724299801827763 0.722376399703429 1 1
0.744802085814821 0.742904015056332 1 1
0.836314011935068 0.833685493512144 1 1
0.825274360254856 0.822201229375042 1 1
0.767051911087099 0.764899221256586 1 1
0.705803677592504 0.70398500274074 1 1
0.89291906521196 0.890663816737821 1 1
0.754601343095437 0.752184512279016 1 1
0.848303073038963 0.845715105576517 1 1
0.809921052951991 0.808149856337537 1 1
0.898336762399504 0.89594349076719 1 1
0.835390909840996 0.832905981422185 1 1
0.729919147756797 0.727641967699298 1 1
0.926402430552873 0.923527830898684 1 1
0.89546784163434 0.893170288768074 1 1
0.73816779738938 0.735903449702015 1 1
0.72418078508026 0.722309967106154 1 1
0.735499795091703 0.732800610870169 1 1
0.809929057605057 0.807546526972303 1 1
0.716543689930531 0.714239355075971 1 1
0.790625310592353 0.787182836677817 1 1
0.598294310446113 0.59655551292855 0 0
0.787854561622514 0.785934462444457 1 1
0.767765824230116 0.765750665669117 1 1
0.708383963460944 0.706109543236991 1 1
0.803396556611341 0.800486720415118 1 1
0.891938427091625 0.889163370810372 1 1
0.819465109219646 0.816726210428793 1 1
0.893444812473606 0.890719103135869 1 1
0.565871636716263 0.564890584550614 0 0
0.866376322727048 0.863850578133736 1 1
0.791927072583362 0.789289825018415 1 1
0.815220837365598 0.812489489036056 1 1
0.814549271078988 0.812560072263788 1 1
0.778675313148785 0.776707904064793 1 1
0.813800225936408 0.811914338385594 1 1
0.829634062807701 0.826824270181434 1 1
0.747033026762491 0.745182208554976 1 1
0.825007849163957 0.82284891060726 1 1
0.725617204565767 0.723682091403145 1 1
0.83179472377043 0.829323853940532 1 1
0.909709323019319 0.906995410314869 1 1
0.723016891054013 0.720468514600031 1 1
0.656244843861167 0.654311874742679 0 0
0.670693648815665 0.668632640265252 1 1
0.708767914040926 0.705648046550077 1 1
0.846356442869468 0.843871613593222 1 1
0.744144192403164 0.741848503755407 1 1
0.909151743685133 0.906202184035837 1 1
0.905648834344464 0.902044780846608 1 1
0.678550055261221 0.676727677579229 1 1
0.761906650036341 0.759995288642873 1 1
0.686640956165992 0.684672993636886 1 1
0.844117173305867 0.841872236606 1 1
0.84969854371568 0.847769354018513 1 1
0.787375073249886 0.785014481310942 1 1
0.893227455997476 0.890667046992728 1 1
0.618614244117044 0.617042852129802 0 0
0.723325259998884 0.721805196101764 1 1
0.875113888663284 0.872290754105684 1 1
0.80303932660598 0.800550613746087 1 1
0.711662320096264 0.709295339342372 1 1
0.700057121479606 0.698024216220313 1 1
0.854962190015809 0.852780685493608 1 1
0.906605097656453 0.904347837143436 0 0
0.772549038286727 0.770134018312092 1 1
0.817548801410411 0.815653801449129 1 1
0.652424190223481 0.649738230755186 1 1
0.777168535907302 0.774978020780452 1 1
0.730759398978031 0.728128595027576 1 1
0.644284057711104 0.642667576447806 0 0
0.881618584866021 0.879600444768863 1 1
0.842812960935345 0.839911633970263 1 1
0.831822881702127 0.829699205437243 1 1
0.730001990864063 0.727129122138606 1 1
0.893732506787893 0.890633713188911 1 1
0.806610810081088 0.80441647340657 1 1
0.892783096132643 0.890258403696141 1 1
0.855265118487675 0.852894818581004 1 1
0.91061922303852 0.907646660014927 1 1
0.611242847735243 0.609781117298134 0 0
0.815436981342447 0.813177528574052 1 1
0.912038176623495 0.91003858489695 0 0
0.865381464310488 0.862861571539686 1 1
0.946053178888124 0.943746912110064 0 0
0.749532399446148 0.747231478934265 1 1
0.867172328603308 0.864369419381517 1 1
0.751824702820527 0.750062396610158 1 1
0.801658884939039 0.799482560646646 1 1
0.679399678019998 0.676701053745893 1 1
0.767165395269023 0.76509510422575 1 1
0.811776008159278 0.809804175551254 1 1
0.770415234678467 0.767800000658172 1 1
1.0247689523638 1.02181837694484 0 0
0.885379214090351 0.883340208810629 0 0
0.81806441064317 0.816101276184214 1 1
0.690707186315924 0.688337611361418 1 1
0.848040939085336 0.844770218263816 1 1
0.864399653027293 0.861448369673769 1 1
0.785557256307779 0.783050497437101 1 1
0.753044552436622 0.750941162655442 1 1
0.825204472391291 0.823401162889802 1 1
0.797698975738034 0.795321137857653 1 1
1.04694392073513 1.04245833777038 0 0
0.766473546652427 0.7645704576863 1 1
0.752281766610436 0.750359421318799 1 1
0.800100549909751 0.798234218263876 1 1
0.825133282795704 0.823266529176633 1 1
0.693945716173208 0.69207556826753 1 1
0.879763038028919 0.877306683809064 1 1
0.813539853732595 0.811150487553601 1 1
0.7999097533857 0.796785452668891 1 1
0.830734537191208 0.827811861561124 1 1
0.777580286683284 0.774957570530032 1 1
0.860759142502277 0.858881529212305 1 1
0.816212677733798 0.813326586929947 1 1
0.871840915786741 0.86900687132698 1 1
0.778282895210931 0.776634275806082 1 1
0.724003029762116 0.722464665389025 1 1
0.746461660937667 0.743034504208459 1 1
0.877973804796033 0.875635009043724 1 1
0.838025951970751 0.83633492044819 1 1
0.867276456424099 0.865414537909257 1 1
0.798163001255989 0.795857988711682 1 1
0.888118448765365 0.885777500627655 1 1
0.784055196614115 0.781717692377546 1 1
0.822674630832155 0.820711279430365 1 1
0.867288933545734 0.864652448043164 1 1
0.859093420371435 0.856695179692504 1 1
0.839875803763427 0.837236179581155 1 1
0.761771239336869 0.75949529724143 1 1
0.715206090247914 0.712892739192816 1 1
0.773154068044074 0.770308925114149 1 1
0.805366766110839 0.803170793251699 1 1
0.753971201666166 0.751702358946636 1 1
0.85152440200831 0.848537094883798 1 1
0.847970153518744 0.845495000300232 1 1
0.662714324506085 0.661145338643592 1 1
0.739506500400505 0.73762502799997 1 1
0.882214727918144 0.879678304575749 1 1
0.792567151027986 0.79064154260006 1 1
0.852080401191048 0.849809785538767 1 1
0.941802345655346 0.939179016391483 1 1
0.842086216367904 0.839683034742809 1 1
0.788665939416104 0.786209080612229 1 1
0.837512610787679 0.834755486277845 1 1
0.797823742319614 0.795623341479279 1 1
0.863284229170253 0.860264995259631 1 1
0.798885098617065 0.796819378474227 1 1
0.697257532707434 0.695437585638434 0 0
0.806530240375377 0.803639608002215 1 1
0.816595761997607 0.814186256596801 1 1
0.803710112063213 0.80160584416122 1 1
0.725931122662141 0.723632060826147 1 1
0.747992278688206 0.74632823960796 1 1
0.708561569194387 0.70671066134926 1 1
0.866481875510979 0.864303087893257 1 1
0.811606624139774 0.809366472472034 1 1
0.865054576209443 0.86228623373573 1 1
0.853602566943874 0.850280221685615 1 1
0.719225855189424 0.71680771496199 1 1
0.726285535437389 0.724246000108251 1 1
0.717148274537635 0.715202621714144 1 1
0.854387540387424 0.850980681800624 1 1
0.783120653013244 0.781042993780725 1 1
0.545817560247338 0.544181145520194 0 0
0.884785157258991 0.88249858136961 1 1
0.704447305112427 0.702412255044621 1 1
0.801664661298801 0.79993738864993 1 1
0.710291760042317 0.708217863395643 1 1
0.851042991647089 0.848746077827221 1 1
0.811420601480892 0.809103197300847 1 1
0.869057777336406 0.866488035343816 1 1
0.762892579563869 0.760516242521419 1 1
0.718850020905868 0.716286294030935 1 1
0.689885085523294 0.688124758470771 1 1
0.888853190724218 0.886071630858636 1 1
0.79595040341038 0.79345166183831 1 1
0.763614503237095 0.760721528805063 1 1
0.889739859799363 0.887611479447696 1 1
0.793525829984552 0.790429793733845 1 1
0.812844195963617 0.810601733766535 1 1
0.682241913172515 0.679958142197805 0 0
0.760779579550273 0.758734805441269 1 1
0.784926234931151 0.781988166157776 1 1
0.711821065162897 0.709824358823635 1 1
0.91270430423896 0.910384894546209 1 1
0.720247907869898 0.718201996134552 1 1
0.738836482660426 0.736519831151002 1 1
0.859474239662758 0.857136415242371 1 1
0.836566036153458 0.83496034008132 1 1
0.866543712224779 0.864138658375723 1 1
0.805161563112476 0.802747448596517 1 1
0.823744278928961 0.821083228185521 1 1
0.781380807063387 0.778745719337902 1 1
0.641781860782677 0.639858661809385 0 0
0.763672749479328 0.761901773118002 1 1
0.726095677532805 0.723655677540237 1 1
0.739592558363937 0.737215031688663 1 1
0.745806644379048 0.743585935445608 1 1
0.942156352801548 0.939754225037191 0 0
0.820374329685695 0.817950231459336 1 1
0.851618810864782 0.849400451686912 1 1
0.894225928058769 0.891640964001982 1 1
0.820219329207804 0.818448531957374 1 1
0.866645373873287 0.864226488104059 1 1
0.855057559965703 0.85176083002029 1 1
0.766353421815523 0.764049739777285 1 1
0.896252068624923 0.893988473712614 1 1
0.959386852364087 0.956468777497419 1 1
0.77970044957566 0.777705436875918 1 1
0.768009404528491 0.765794751255688 1 1
0.674878661062368 0.672729291166998 1 1
0.774893442016484 0.772702852638505 1 1
0.802964171009978 0.800730278768968 1 1
0.756189487235288 0.753919816190198 1 1
0.770976487144821 0.76893569032554 1 1
0.718946176666906 0.716427898564056 1 1
0.801844508184292 0.79933677486173 1 1
0.733490250993051 0.73152990868523 1 1
0.840587922740577 0.838551732214958 1 1
0.783403673491421 0.781334996414989 1 1
0.734043318363931 0.731936618592143 1 1
0.74900540125208 0.746512996711121 1 1
0.912195736338514 0.910009398926032 1 1
0.800754343890628 0.797701881190281 1 1
0.759000572065649 0.757308231097822 1 1
0.826696255069879 0.824373619858349 1 1
0.739473574090105 0.737128794906721 1 1
0.965793563326208 0.963207249736431 0 0
0.760979805007624 0.758140981023308 1 1
0.754879965689936 0.752875283657734 1 1
0.733658302791554 0.731629902861386 1 1
0.829131301317148 0.827298201051513 1 1
0.932511192173254 0.930087167698533 0 0
0.819168797437573 0.817184616463084 1 1
0.872980529253409 0.869939339651354 1 1
0.689997156774618 0.687877575860733 0 0
0.747802920189857 0.746188887477386 1 1
0.80221733387748 0.799933791660208 1 1
0.714998426777808 0.713303597570052 1 1
0.868463591019715 0.865515341889661 1 1
0.991116391043674 0.988457747256853 0 0
0.869208351686807 0.866980497190785 1 1
0.912119020214747 0.909805975772154 1 1
0.791416357418289 0.789084832162863 1 1
0.802683879921095 0.79989359215609 1 1
0.926997821286606 0.924435568536484 0 0
0.886645796967385 0.884202851698122 1 1
0.90229254175895 0.900473694548438 1 1
0.867501068825808 0.864974339104258 1 1
0.960922887067203 0.957380502124003 0 0
0.91590850233674 0.913672387129203 0 0
0.878923230138321 0.876323528508956 1 1
0.718969187168266 0.717048616028022 1 1
0.771037778049377 0.768149488996002 1 1
0.792255366452813 0.789479219121387 1 1
0.841376907624651 0.838568362324632 1 1
0.873269769648198 0.870476735741997 1 1
0.787184435943716 0.785186063370656 1 1
0.721105967167169 0.719136598757652 1 1
0.831083334628367 0.829081045791525 1 1
0.769298846623407 0.767084605469521 1 1
0.784295341585966 0.782450533108559 1 1
0.871113101533446 0.868881778602636 1 1
0.797818559412148 0.79579934905254 1 1
0.759760436156239 0.757920572274554 1 1
0.67290651261233 0.670886714834922 0 0
0.873787663605719 0.871028266452025 1 1
0.922315708520969 0.919669677703834 1 1
0.888024643876819 0.885522231462791 1 1
0.863145575664973 0.860595231757414 1 1
0.821642535850414 0.819421380544889 1 1
0.779529968961871 0.777283396401131 1 1
0.805356586989746 0.80369672957405 1 1
0.598246370176983 0.596977529972172 0 0
0.824277770368394 0.821302870245285 1 1
0.71685747328955 0.715142420600599 1 1
0.730234368849718 0.728080270792476 1 1
0.983818006342108 0.981071317758327 0 0
0.851013187488725 0.849360082871395 1 1
0.792321472936704 0.789973648518064 1 1
0.77117111436984 0.768784782115067 1 1
0.871699716956287 0.868530538465385 1 1
0.801324464918689 0.798299510668338 1 1
0.962862729561048 0.960518269030186 0 0
0.824029089223377 0.821026821506517 1 1
0.814956520714163 0.812957642801589 1 1
0.782547629047881 0.780639184319961 1 1
0.646294317672587 0.644448238567377 0 0
0.780807125139208 0.778036595917941 1 1
0.845013832449254 0.84277125943965 1 1
0.880498885681263 0.877681328001031 1 1
0.680364991156659 0.678526364388943 0 0
0.929719422480487 0.926326813014407 0 0
0.822663766196534 0.820125780541754 1 1
0.791828008578752 0.78976418591457 1 1
0.780710229909389 0.778818647813512 1 1
0.748983894572342 0.747129460161719 1 1
0.670274955379787 0.668200148941417 0 0
0.982341646641844 0.979049664658116 0 0
0.760382368222176 0.758331987806667 1 1
0.893103941244191 0.890419164991684 1 1
0.864998112136458 0.861937301468478 1 1
0.89008748890487 0.887310767671929 1 1
0.855549926544237 0.852901003429693 1 1
0.875779190716441 0.873600915579186 1 1
0.743486862312596 0.741356496119995 1 1
0.728933177326727 0.727217052178727 1 1
0.824007997600659 0.822358829483952 1 1
0.867440138065586 0.865356275905368 1 1
0.756458304071598 0.754564113751802 1 1
0.733044744343098 0.730816061153988 1 1
0.788572043508764 0.786550917857895 1 1
0.857882743127449 0.855820796115656 1 1
0.784747654922543 0.782577856298748 1 1
0.817499694968159 0.814093225716487 1 1
0.834351155340062 0.832542415441205 1 1
0.692310257386687 0.690125423829771 1 1
0.730732463340016 0.728465823324236 1 1
0.805821378764769 0.803713495810523 1 1
0.672888276232118 0.670804960733059 1 1
0.84624346481784 0.844276645275201 1 1
0.858875544534078 0.855919651870832 1 1
0.785890191952842 0.783853810786674 1 1
0.82629821788999 0.824141286031397 1 1
0.778778454916172 0.776633942593765 1 1
0.693501997988259 0.691508085114105 1 1
0.85764542756955 0.855087545247153 1 1
0.714828133309847 0.713195568357177 1 1
0.886049226059681 0.883896149301495 1 1
0.792512534593726 0.789601728963483 1 1
0.814655681670923 0.812662952071908 1 1
0.76149364969061 0.759494470215862 1 1
0.820620007993389 0.818744969363588 1 1
0.783340284861894 0.780688028895776 1 1
0.746999536107259 0.745021588596967 1 1
0.770467982817253 0.768652797375735 1 1
0.872158296996855 0.869188278455373 1 1
0.839798374045449 0.837601100761322 1 1
0.780507960167514 0.778580562434131 1 1
0.888510522102908 0.886007740357092 1 1
0.75777278662034 0.755757613536742 1 1
0.791855712095966 0.789794086024976 1 1
0.782873609033338 0.780265849816551 1 1
0.919474482930538 0.916400330948163 0 1
0.718185622458186 0.716170527938571 1 1
0.760985467577453 0.758600063851605 1 1
0.84613081898492 0.843695932418738 1 1
0.78374441845806 0.781782274604673 1 1
0.887706785207456 0.885760565174527 0 0
0.691165194344531 0.689148147438414 1 1
0.672898055210366 0.671073658312207 1 1
0.772892542773007 0.770256209747296 1 1
0.914060987920108 0.911673415039117 1 1
0.580930383934453 0.579010024763025 0 0
0.747094213837426 0.745078615454161 1 1
0.629230281845931 0.627099309195389 0 0
0.813744838104843 0.811208049699777 1 1
0.844152473488337 0.842094321174491 1 1
0.800100314715137 0.79815777665206 1 1
0.820082879019149 0.817835208910594 1 1
0.826623804584875 0.823873022937166 1 1
0.826662682670702 0.824616951158429 1 1
0.755027107776345 0.75340221223065 1 1
0.6914475593072 0.689811146614138 1 1
0.787058446303294 0.784088688390959 1 1
0.81941871117129 0.817606116239721 1 1
0.813995212881755 0.811489355319974 1 1
0.817549984962806 0.815272757215671 1 1
0.752034864690408 0.750448524125264 1 1
0.708132338725851 0.705893661999892 1 1
0.839977918465599 0.837682961863444 1 1
0.805581417938172 0.803606062443405 1 1
0.842611000771101 0.839432236132543 1 1
0.822690979445235 0.820043142049492 1 1
0.762507722842251 0.759908417798996 1 1
0.803339126544864 0.800672884288792 1 1
0.821241861041734 0.81809123769151 1 1
0.820206698389415 0.817109140202244 1 1
0.723942157894621 0.722336468733755 1 1
0.856524207266561 0.854142848855306 1 1
0.997459601968665 0.995254493630396 0 0
0.924530507414864 0.92184569440602 0 0
0.762444669448473 0.760705559772762 1 1
0.84392817211679 0.841649726591471 1 1
0.786175290000409 0.784441032738799 1 1
0.828259188772468 0.825663205536887 1 1
0.79509462573152 0.792754063548464 1 1
0.774251933044049 0.77201227582744 1 1
0.732973862729366 0.731341168326383 1 1
0.761125375772016 0.759371147302795 1 1
0.749658836990943 0.747571836841358 1 1
0.808621621905303 0.806482739733805 1 1
0.918043320291537 0.915081788676397 0 0
0.838848610070575 0.836746256423594 1 1
0.876475937953535 0.874123764684613 1 1
0.809855714226226 0.807769259829735 1 1
0.81389303826787 0.812093386688263 1 1
0.578391485222329 0.577157628049877 0 0
0.773974890610715 0.77198508606617 1 1
0.810097372053872 0.807981991648944 1 1
0.698100859127608 0.696210429124362 1 1
0.879906976091718 0.877284979282923 1 1
0.818968003523907 0.816798539177498 1 1
0.905630867234336 0.90243244107112 1 1
0.728536226255596 0.725856206352548 1 1
0.909238629456779 0.905501541238963 1 1
0.755602128157693 0.753178842193192 1 1
0.872019919557564 0.870047476672987 1 1
0.850628289863706 0.848227319917377 1 1
0.720965607736951 0.719031081270496 1 1
0.835913196352241 0.833336522868118 1 1
0.756623939030067 0.754596418430328 1 1
0.854257716666726 0.851736453816456 1 1
0.733310101920613 0.731238494121361 1 1
0.701282148687546 0.699071097321403 1 1
0.780871296744844 0.778987782280387 1 1
0.718720130420546 0.715756298762943 1 1
0.776699767155802 0.774247882977322 1 1
0.621421607244546 0.61969531219792 0 0
0.828242528034165 0.825612552136232 1 1
0.866340046944464 0.864423363235055 1 1
0.888503460052619 0.886279658142278 0 0
0.761273467084197 0.759037153397293 1 1
0.85121457873079 0.849096546383446 1 1
0.716441162598594 0.714508527452473 1 1
0.796734428707193 0.794180198464269 1 1
0.833625833075123 0.831194642428244 1 1
0.8323485131994 0.829784909574271 1 1
0.659245932758778 0.657035552518823 0 0
0.886539430965977 0.884257753075504 1 1
0.672494093205581 0.670399894277787 0 0
0.881690066572365 0.879085682966323 1 1
0.762772041054493 0.760604917881516 1 1
0.795298820261993 0.793299122465441 1 1
0.94018155975691 0.937486237638526 0 0
0.741349697601047 0.739380179324575 1 1
0.683831353938553 0.681541433607421 1 1
0.808452111305281 0.805848598715909 1 1
0.855287720372235 0.852290795187684 1 1
0.823045215904347 0.820642803031435 1 1
0.749960886135608 0.747307872878538 1 1
0.845051097199721 0.842367429040373 1 1
0.82125730031305 0.818682587391568 1 1
0.755416806343911 0.752929545925707 1 1
0.719708226308379 0.717653454791087 1 1
0.799984991971858 0.797361791046772 1 1
0.703919239891938 0.702032526256666 1 1
0.847400887623339 0.844844265711852 1 1
0.754889955342527 0.75295390455358 1 1
0.941293592847537 0.938718371032951 0 0
0.701301141020674 0.699382481895281 1 1
0.740951035643376 0.738852690352453 1 1
0.829476361862446 0.827726432766575 1 1
0.76652643275653 0.764310842567894 1 1
0.884851137195789 0.882301030944907 1 1
0.751966406599883 0.749320392094013 1 1
0.736338678342971 0.734495009642151 1 1
0.853164141623718 0.850677614066023 1 1
0.822534516375154 0.820785603947869 1 1
0.858638651310963 0.85671657358922 1 1
0.862036526451169 0.859511202383989 1 1
0.922702055669783 0.91826037484918 1 1
0.621264903127098 0.619447182432926 0 0
0.835322606046296 0.832594257125608 1 1
0.730514896272679 0.728552249323054 1 1
0.884383771289698 0.881858817361895 1 1
0.878044150960642 0.875526875263201 1 1
0.828665706137482 0.826795234765877 1 1
0.828351421000924 0.826212677807515 1 1
0.774179899039527 0.772242646667026 1 1
0.760722337074175 0.758528393171917 1 1
0.721674654425663 0.719627470077966 1 1
0.840080908843309 0.837821916697076 1 1
0.813152891156068 0.810657810941668 1 1
0.926819345033671 0.923394276770002 1 1
0.848283449095748 0.845513226880234 1 1
0.751863222764245 0.749435085373655 1 1
0.886118884784593 0.882849627580904 1 1
0.895574913104469 0.893474804655889 1 1
0.818448963870359 0.816054699897225 1 1
0.824351182457696 0.821870868929988 1 1
0.863757888047378 0.861412877907487 1 1
0.811997611233711 0.809782011765027 1 1
0.88448979655743 0.881713913533744 1 1
0.851592953637139 0.849739400638025 1 1
0.718619709749973 0.716820812074122 1 1
0.831598990434952 0.828987690971169 1 1
0.830836518664659 0.827618265239956 1 1
0.665890469254396 0.663853106103785 0 0
0.917958795779173 0.915154244064846 1 1
0.939838441586366 0.937345400566452 0 0
0.907167941915663 0.904430088806386 1 1
0.668740084085525 0.666980326190438 0 0
0.733346592270639 0.731253525799017 1 1
0.734249166233236 0.731512820492148 1 1
0.884085930040675 0.881932364840944 1 1
0.681255644021603 0.679695286215102 0 0
0.902287526672417 0.899615154437511 1 1
0.725010175254679 0.723642576961565 0 0
0.740154072105954 0.737817574185958 1 1
0.668702068892342 0.667138864710438 0 0
0.746206118130004 0.744314793943989 1 1
0.847074457242824 0.845069773674661 1 1
0.929131412665278 0.925258589669035 1 1
0.705804948106388 0.703194878458452 1 1
0.757751473509102 0.755626572673081 1 1
0.864915812491636 0.862300446655099 1 1
0.647179010616243 0.645454944014545 0 0
0.829781707386852 0.827767054187576 1 1
0.74503465614659 0.743274892075067 1 1
0.79160055673453 0.789349791582697 1 1
0.772756050468917 0.770810535356792 1 1
0.72619222038345 0.72406881808243 1 1
0.839136502253911 0.837315991490218 1 1
0.993079212344188 0.990561883555529 0 0
0.825569829047882 0.823244359820523 1 1
0.818971948409118 0.816583518746459 1 1
0.770439100738744 0.767947449560656 1 1
0.803431072369181 0.800948996546866 1 1
0.892339683039357 0.889695634630103 1 1
0.741709807171771 0.739620578978326 1 1
0.76368776471811 0.761468327683456 1 1
0.691299989088788 0.689197751255682 1 1
0.705194072455564 0.703332975132924 1 1
0.736261818972364 0.733655790121078 1 1
0.931111175866557 0.92840465817622 0 0
0.827030276384832 0.825145903822014 1 1
0.818409064785766 0.816254933624401 1 1
0.733976835338672 0.732157866767994 1 1
0.753131987592874 0.751266790440495 1 1
0.819582369258968 0.817353678241626 1 1
1.04611820068369 1.04337939698182 0 0
0.906539251878095 0.9043132902613 1 1
0.923781513875996 0.920884949103041 1 1
0.751472884529139 0.749400408722902 1 1
0.788414314064141 0.78632109844023 1 1
0.847298343682198 0.844806196676041 1 1
0.795007843309954 0.792754094601211 1 1
0.827423079447166 0.825553232811555 1 1
0.731103153922693 0.728224590106048 1 1
0.680627968734383 0.678466515640232 1 1
0.713738912955919 0.712115874320155 1 1
0.793081692313406 0.791573365252691 1 1
0.751655167606574 0.749178440090508 1 1
0.675470253021196 0.67367325766558 1 1
0.800494939898928 0.797970923940372 1 1
0.875660362699044 0.873351023790749 1 1
0.692436255952976 0.690351449709771 1 1
0.957403672341064 0.954735082725356 1 1
0.753625275250908 0.751996943766017 1 1
0.775766234918031 0.773942382245029 1 1
0.831344636466476 0.828698168529609 1 1
0.872156794281148 0.869147663842431 1 1
0.796388470797519 0.793218272550368 1 1
0.713368598522309 0.711107942547439 1 1
0.899192163855798 0.896045005230045 0 1
0.975444470306637 0.972266931509258 0 0
0.817164806340214 0.815357674192041 1 1
0.810978851000854 0.808795607988218 1 1
0.671397171388507 0.669702376209096 1 1
0.857397351616528 0.855245129882447 1 1
0.813063611069958 0.811058444898004 1 1
0.795177418115646 0.79256285433565 1 1
0.737375587956241 0.734648879226958 1 1
0.90723408152294 0.904450744622057 1 1
0.830068936340426 0.828167989937178 1 1
0.751890401175745 0.74921867311339 1 1
0.737182951719017 0.735382210948164 1 1
0.770781551014718 0.768224522696068 1 1
0.662091424332315 0.660073921732362 0 0
0.792765907118611 0.790940754747518 1 1
0.915584872486751 0.913056417899893 1 1
0.726880204309463 0.724966950521255 1 1
0.711181946373911 0.709430861881068 1 1
0.777048160509258 0.775092031290296 1 1
0.687756839101887 0.686039557471365 1 1
0.797155220897545 0.794999499395136 1 1
0.790197064543721 0.787672214148766 1 1
0.709622739041266 0.707914361806734 1 1
0.755957346864461 0.754298004062293 1 1
0.909596976675304 0.907138455715704 0 0
0.807267495679744 0.805146212017845 1 1
0.677089706487098 0.67555853610493 0 0
0.729739860822029 0.727752200831012 1 1
0.854241645401289 0.851953022707528 1 1
0.893177140140563 0.890539045952843 1 1
0.793649005852268 0.791692941964982 1 1
0.947967208353089 0.945396527214103 0 0
0.797175728294834 0.794887995078182 1 1
0.707526066158633 0.705368895978535 1 1
0.740635234916754 0.738375492888594 1 1
0.763933177953551 0.761844860688101 1 1
0.854873198586561 0.85182701846453 1 1
0.867865073645525 0.864957848063999 1 1
0.689310134540453 0.687043669762674 1 1
0.777854939896623 0.774902614593939 1 1
0.77439533839402 0.772155238251495 1 1
0.631673800702859 0.629565969395524 0 0
0.727668607845552 0.725704198238747 1 1
0.880011664804649 0.87802870982019 1 1
0.901755424029712 0.898446892767661 1 1
0.724610887769592 0.722490514186854 1 1
0.83094079912577 0.828582336298229 1 1
0.769959551413035 0.767998910629425 1 1
0.609548092213876 0.608073723878693 0 0
0.777218616789051 0.774995163515492 1 1
0.780790973767787 0.778451263777356 1 1
0.794536176676595 0.792401562374679 1 1
0.758966315537146 0.757319574767912 1 1
0.611114917333512 0.608441639582327 0 0
0.753971258718102 0.752113730962263 1 1
0.782966281688074 0.780895899447781 1 1
0.77321725778671 0.771206428410679 1 1
0.929250194857648 0.92634407601899 0 0
0.613074874844414 0.610190647557524 1 1
0.946909067345125 0.943952292054776 0 0
0.754994381250051 0.752775711102408 1 1
0.882344579895751 0.87946506181194 1 1
0.782012279862827 0.779246951189003 1 1
0.820692706407049 0.818509770526166 1 1
0.979201744083366 0.976402308886154 0 0
0.701090284870712 0.69950381758615 1 1
0.670322702708438 0.668072754854686 1 1
0.842823932295583 0.839679851357877 1 1
0.921010459665886 0.918756580040422 0 0
0.708543429241809 0.705891386140789 1 1
0.842880134167266 0.840129605578646 1 1
0.858097677353406 0.855981112207192 1 1
0.664432701941342 0.662319711893381 1 1
0.721259498585433 0.718845441780832 1 1
0.798541997322872 0.796092337118792 1 1
0.787345707635213 0.785472761345009 1 1
0.756577876544572 0.754513778984605 1 1
0.759884386723689 0.757885821279585 1 1
0.846349976512506 0.843652492388146 1 1
0.782516490203159 0.780482342742528 1 1
0.801722284040916 0.79961939711914 1 1
0.794839616215811 0.792518438274593 1 1
0.794933829630268 0.792757765419668 1 1
0.911592358312734 0.909627684778468 1 1
0.701611845189616 0.699771825128562 1 1
0.861485660484596 0.859432466645083 1 1
0.778640468616432 0.776595327737518 1 1
0.85482206047295 0.85191927397253 1 1
0.756180305322915 0.754247223274494 1 1
0.869400190650594 0.866588556918625 1 1
0.845681979810004 0.84385550070604 1 1
0.830662849601773 0.828410799258979 1 1
0.911946939124851 0.909853880530664 0 0
0.831544532746374 0.829490493853889 1 1
0.757371608883919 0.755222755541556 1 1
0.74861599387762 0.745855480690216 1 1
0.894729322231565 0.892287437021457 1 1
0.811935588745801 0.809521411075525 1 1
0.729849927631091 0.727689319075522 1 1
0.779554128324515 0.777031404609656 1 1
0.880015159607485 0.876426146827625 1 1
0.817874145744012 0.814743745202169 1 1
0.845769686495516 0.84263149608054 1 1
0.784900593240753 0.782157727022075 1 1
0.831002422202266 0.827812030184045 1 1
0.882368305951047 0.879351577751618 1 1
0.820482442770399 0.818545102297028 1 1
0.808412219634909 0.806300976848821 1 1
0.795022849988631 0.793198216370263 1 1
0.867142888894545 0.865081434554824 1 1
0.812444419056831 0.810713200409582 1 1
0.765203428058835 0.763298558213219 1 1
0.798920203263211 0.796456112737806 1 1
0.870187002063233 0.8679084863117 1 1
0.763312385023282 0.761681222134079 1 1
0.775257206820329 0.772971409425325 1 1
0.709758742872538 0.707822729676658 1 1
0.933556258020562 0.931068940294737 1 1
0.823439900667612 0.820888390459813 1 1
0.729235521506775 0.727301212963656 1 1
0.772567773117635 0.770349871756778 1 1
0.873513312671899 0.870791152690472 1 1
0.776648784983485 0.774641399436875 1 1
0.846883119157583 0.844667732433713 1 1
0.778161443835047 0.775743720418084 1 1
0.858464908701671 0.855800756408814 1 1
0.857730160764877 0.85585054944754 1 1
0.832580957401451 0.830774648004166 1 1
0.880748074907326 0.878171212811548 1 1
0.711625851820769 0.709500572067605 1 1
0.846115203439286 0.843746398114582 1 1
0.796691338822553 0.794803333964112 1 1
0.841111297123953 0.838599716868688 1 1
0.688851166031728 0.686435685812883 0 0
0.917417220577554 0.914173489721469 1 1
0.714201943623859 0.712231452202491 1 1
0.758841718495978 0.757220181381893 1 1
0.74453407556659 0.742896633883087 1 1
0.776278542964656 0.773637853053741 1 1
0.799823644607058 0.797688443561554 1 1
0.805193420807912 0.803415111732094 1 1
0.905472406133686 0.902603249720522 1 1
0.74872403798867 0.745995493569094 1 1
0.868122568654496 0.866056979751385 1 1
0.765905513176604 0.763972783338559 1 1
0.58691228218062 0.584521308207936 0 0
0.635579931315162 0.633682093098754 0 0
0.730491047304648 0.728658777658298 1 1
0.796145046600145 0.794255961213693 1 1
0.934699106336538 0.932434288800504 1 1
0.783127697575157 0.781011585722668 1 1
0.853428602246359 0.851206227096288 1 1
0.746162917005558 0.743827813199614 1 1
0.856459245621135 0.85426912861128 1 1
0.790579470136309 0.788831422104076 1 1
0.730292130936322 0.727913622335651 1 1
0.729051846186823 0.726804837409102 1 1
0.704851801111617 0.70258674434138 1 1
0.657586585979519 0.654784829058169 1 1
0.826859398458533 0.824928056053226 1 1
0.815138486263127 0.812903478055263 1 1
0.778603572350969 0.775657921531108 1 1
0.857147961914093 0.854830400512656 1 1
0.845804348350063 0.843013441771593 1 1
0.831782587987997 0.829354576109182 1 1
0.884253780029209 0.881796630881423 1 1
0.708489659030993 0.705975463317405 1 1
0.725544689153128 0.723642510561379 1 1
0.848620687869747 0.846217066750542 1 1
0.798410459831952 0.795317344544689 1 1
0.824443620969869 0.822284468309239 1 1
0.717069849953951 0.715034318137161 1 1
0.73989433894367 0.737847361668532 1 1
0.790855370346948 0.787941088280365 1 1
0.964118562978811 0.961691258419539 0 0
0.676803008628568 0.675213735205504 1 1
0.844988039739776 0.842869189839666 1 1
0.760442177388713 0.758871112466525 1 1
0.765861444414407 0.763539205031289 1 1
0.774308082326753 0.77247727757183 1 1
0.757390377096253 0.75472643851045 1 1
0.790016642091826 0.787817549451724 1 1
0.873038019875808 0.87108998692591 1 1
0.71341304412613 0.711858878493093 0 0
0.689845863272302 0.68763983997142 1 1
0.817340937896817 0.815009700760246 1 1
0.862210281838253 0.85871254777467 1 1
0.768560194607745 0.76624654749511 1 1
0.752285277382495 0.750459854595762 1 1
0.852880937818859 0.850669196039427 1 1
0.795832716819326 0.792871634971506 1 1
0.871078192474487 0.868779412996619 1 1
0.826319213300046 0.823612031712238 1 1
0.896075346870414 0.893681069950427 0 0
0.935997393564434 0.93339200592283 0 0
0.823048454861533 0.821450041507087 1 1
0.852002040986291 0.849635491622979 1 1
0.810575815361185 0.808305382664101 1 1
0.846569192109265 0.844342679264992 1 1
0.820840944747076 0.818994633558996 1 1
0.949165019591325 0.946484845223147 0 0
0.911875049998048 0.909217464367878 1 1
0.779455261389762 0.777605845590665 1 1
0.863609799197988 0.860640262109206 1 1
0.752158802806792 0.750049297028323 1 1
0.849682638168376 0.847530632513035 1 1
0.724813616083104 0.722895432013498 1 1
0.808294485612183 0.806299812565769 1 1
0.783516770521934 0.781497876218175 1 1
0.827676486940887 0.824846271066311 1 1
0.782159306875414 0.78017636495579 1 1
0.652403993534364 0.650750883415341 0 0
0.894404571439981 0.891950100412326 1 1
0.809740264782414 0.808365892769366 1 1
0.884615855616823 0.881859066287504 1 1
0.815767830053559 0.813100742515223 1 1
0.743870930650315 0.741963305292027 1 1
0.821491272323986 0.819674580591853 1 1
0.80926319237051 0.806370181515341 1 1
0.856905011942625 0.854572725839448 1 1
0.780929327781472 0.778074097898048 1 1
0.843875188211521 0.840909039013102 1 1
0.846959803547245 0.844310219877329 1 1
0.908135220468695 0.906327977402739 1 1
0.733509116329857 0.731533203168818 1 1
1.04831857241385 1.04404789329969 0 0
0.84750668469196 0.845146525145613 1 1
0.886034274186891 0.883525783935353 1 1
0.660440273643249 0.658405701071197 1 1
0.879673729765346 0.877202889422305 1 1
0.741613459474012 0.739805258073382 1 1
0.729270769317314 0.727272280198991 1 1
0.781595351004941 0.779371808316723 1 1
0.706427259773702 0.704589000347841 1 1
0.67579439275176 0.673485132506015 0 0
0.770926917718223 0.768902348001025 1 1
0.735635857829704 0.733423142933601 1 1
0.793972676620668 0.791845837832267 1 1
0.856644108128921 0.854247237881271 1 1
0.800978859303005 0.798210148278136 1 1
0.839456807991825 0.837449314729915 1 1
0.716033208418335 0.714113356524645 1 1
0.962400917238305 0.959417236867699 1 1
0.86786857958506 0.865525631428353 1 1
0.682632902006705 0.680548022333649 1 1
0.761821116779352 0.759196516894384 1 1
0.742184441869163 0.740392634559104 1 1
0.849502849430208 0.846653644056717 1 1
0.782782492179907 0.780698164118862 1 1
0.79112742360329 0.788670444262787 1 1
0.740216372586316 0.73795040548976 1 1
0.832328062698455 0.830319259488798 1 1
0.553966263550886 0.552585152061964 0 0
0.766163528196391 0.764550164462458 1 1
1.01741198225332 1.01366467813459 0 0
0.874453458870654 0.871343520910765 1 1
0.805669864290429 0.803204049415039 1 1
0.814113350992741 0.812083569013623 1 1
0.800287248526508 0.798208021606588 1 1
0.70591995182537 0.703846728077504 1 1
0.73732866008748 0.734862543903114 1 1
0.874699776766549 0.872467199524615 1 1
0.834858741991285 0.832257670411135 1 1
0.854633407362002 0.851877503728344 1 1
0.966962591303949 0.964154774606262 0 0
0.863436883233809 0.861425143167684 1 1
0.843534330653329 0.841077347582169 1 1
0.761220920425619 0.759062622731475 1 1
0.849603256925344 0.847073990117429 1 1
0.943230456454705 0.940534596036736 0 0
0.830704685466813 0.828795703170093 1 1
0.992393664546404 0.99025669135312 0 0
0.882812281552481 0.88039553967668 1 1
0.799321552489709 0.79718150109419 1 1
0.642523816323767 0.640736963529357 0 0
0.82997198451733 0.827442382836432 1 1
0.739301482267693 0.737318870083609 1 1
0.957200426287651 0.9545401784663 0 0
0.619683416453612 0.617949507209622 0 0
0.887731373978829 0.885242286697637 1 1
0.777893793969973 0.776193031152733 1 1
0.809724046425744 0.807653104112697 1 1
0.856174057595726 0.853964303138875 1 1
0.795450723279862 0.793061374854635 1 1
0.827401236164599 0.825071467249611 1 1
0.840861450237569 0.838513817186026 1 1
0.806190302850229 0.803781282487699 1 1
0.819573843839471 0.81744903254228 1 1
0.70278008709576 0.701301392985449 1 1
0.730932101671963 0.728961037006854 1 1
0.917980201045549 0.914816966624212 1 1
0.833768499729402 0.831243330895277 1 1
0.76492666830201 0.762788795131854 1 1
0.734298041669856 0.732453615532827 1 1
0.797390884295686 0.794790244087262 1 1
0.965732033048292 0.962982093172481 0 0
0.793854817475332 0.791835630714386 1 1
0.829204419010815 0.826315545704254 1 1
0.917510185671577 0.914460188494817 1 1
0.83449206963425 0.832080912406195 1 1
0.849565669604993 0.847173979964638 1 1
0.741644220289985 0.738875891591098 1 1
0.701375706278354 0.69948089326903 1 1
0.814071958875466 0.811844839231475 1 1
0.765910168320466 0.764029514532258 1 1
0.868673350261059 0.865796336549886 1 1
0.794576726594333 0.792673354675444 1 1
0.797750808345442 0.796298430228183 1 1
0.675708016391443 0.673756841257817 1 1
0.823338041981038 0.820980455792632 1 1
0.770927521519482 0.768452090459245 1 1
0.800124874798652 0.798012987508946 1 1
0.793453261173081 0.791533450903465 1 1
0.768072515752346 0.765664926543376 1 1
0.862076477874974 0.859627902131621 1 1
0.958228144810595 0.954988445003116 1 1
0.734707696770753 0.732605160429889 1 1
0.876738259584511 0.873835210414929 1 1
0.885964268438698 0.883205043237557 1 1
0.826643132100969 0.824504766165036 1 1
0.726806895951369 0.724513650327842 1 1
0.777920431869252 0.775135206005225 1 1
0.803917071145395 0.801846107130237 1 1
0.747958136872453 0.745986078839911 1 1
0.81644354332773 0.813436755034529 1 1
0.74492599719574 0.742542317139067 1 1
0.965469361111658 0.963085429910031 1 1
0.894811562453215 0.892677689639223 1 1
0.820567861996623 0.818853673138574 1 1
0.822470980648371 0.820918389761938 1 1
0.863228612036646 0.861203373913317 1 1
0.864291524050829 0.861614055605716 1 1
0.656065063848831 0.654235288267097 0 0
0.88581850781652 0.883670918913216 1 1
0.914989025196617 0.912425792167664 1 1
0.815082603491912 0.812876890911561 1 1
0.825062347046496 0.823349431525642 1 1
0.953168714500024 0.95082004248914 0 0
0.818227976670847 0.815968695399782 1 1
0.866214686597935 0.863754411798611 1 1
0.774245539095122 0.77191653179476 1 1
0.853683503424145 0.851422002965902 1 1
0.724579649625338 0.722324385058794 1 1
0.752520095781588 0.750008138701758 1 1
0.752189981116863 0.750017639966053 1 1
0.774391981938533 0.772912503041911 1 1
0.945197127206328 0.942471232450684 0 0
0.853865935566848 0.851013534824772 1 1
0.868833672387973 0.865792781439144 1 1
0.727642363017527 0.725660931789377 1 1
0.841422112388002 0.838903194820403 1 1
0.861831388250986 0.859881894880865 1 1
0.785937441145934 0.783533894450733 1 1
0.774944766035577 0.77203263350262 1 1
0.732630020607206 0.730509367617642 1 1
0.769753424976574 0.767843316155954 1 1
0.713152250196722 0.711342847483729 1 1
0.777597466928567 0.775602806234274 1 1
0.749729707937548 0.747339036750737 1 1
0.872200962825251 0.869134797031842 1 1
0.73172155311034 0.729740415033549 1 1
0.581894287077498 0.580575920052491 0 0
0.931824305518071 0.929050006982251 0 0
0.90765768703017 0.905175680795765 1 1
0.79476689688474 0.792330942405418 1 1
0.879217674444387 0.876420950724574 1 1
0.838946592127002 0.836296608933495 1 1
0.738305781205484 0.73665907497776 1 1
0.895858752980171 0.892970619419974 1 1
0.896093659528436 0.893747017704828 1 1
0.857864031180388 0.855372263524327 1 1
0.851075575641334 0.848474607217792 1 1
0.813282519880864 0.810663143864558 1 1
0.819144170215572 0.816911998600779 1 1
0.826322213387244 0.823882912825147 1 1
0.848358180585635 0.845834116762211 1 1
0.781899710413711 0.779425054348066 1 1
0.821353070965128 0.818949039205069 1 1
0.895042384589791 0.89197275435135 1 1
0.862121381741291 0.859160781388431 1 1
0.7828137553832 0.780446505259976 1 1
0.851477370672034 0.848550517214463 1 1
0.751395624143032 0.749291854496485 1 1
0.765134352778984 0.763355418954242 1 1
0.697298864812057 0.695109577310492 1 1
0.731741308888507 0.729405845841737 1 1
0.776173036614175 0.774381516493087 1 1
0.859561062441817 0.856775127280652 1 1
0.895376767087986 0.892740793916593 1 1
0.860118150059358 0.857287175539797 1 1
0.883425145439737 0.879831227917505 1 1
0.913536856155291 0.910726220032072 0 0
0.724716474487404 0.722302795615668 1 1
0.715774149520702 0.713658276191766 1 1
0.823115428487904 0.820976436416377 1 1
0.842400120547859 0.840257001777577 1 1
0.760163386669366 0.757391695959004 1 1
0.806452156416223 0.803566268312796 1 1
0.841717655618649 0.839545481901152 1 1
0.778050257149626 0.7764107964014 1 1
0.758914154305077 0.756508428819189 1 1
0.833269224148553 0.831611907989389 1 1
0.756638956345526 0.754816341620918 1 1
0.684084242682442 0.682213131871383 1 1
0.652588080101429 0.650524118081832 1 1
0.769423063206561 0.766563246368435 1 1
0.944117729458215 0.9407539747472 0 0
0.771304932995906 0.769542041190288 1 1
0.771886588240386 0.769712002008929 1 1
0.740559191668411 0.738117395504467 1 1
0.830927022416621 0.828098423656752 1 1
0.725054440385682 0.723116584699309 1 1
0.78107839483818 0.778960362160632 1 1
0.846071201794271 0.843200823949458 1 1
0.901431723695422 0.899194886173435 1 1
0.795610295434656 0.793669505727474 1 1
0.847298501652538 0.844282546453989 1 1
0.848812505276976 0.846419062122449 1 1
0.839399516942974 0.837050516673575 1 1
0.824865708580494 0.821929332086886 1 1
0.765351820949767 0.763715331704312 1 1
0.979282963282019 0.97725253935783 0 0
0.766030438684026 0.76377951677896 1 1
0.946057748268891 0.943867427924326 0 0
0.833505966208842 0.831105045678641 1 1
0.735312645195488 0.733352559078508 1 1
0.83491544952415 0.832755954214376 1 1
0.705101367836992 0.702848347603535 1 1
0.787939504542024 0.785850533815673 1 1
0.776296068259646 0.773831902999521 1 1
0.794253024470706 0.792327687409847 1 1
0.755657656590929 0.753255841287498 1 1
0.850882841258478 0.848655232558476 1 1
0.884176284550646 0.882165164073475 1 1
0.808195405809378 0.80550218895488 1 1
0.811037006323515 0.808216150913563 1 1
0.800566575493643 0.798402071333825 1 1
0.869512694611315 0.86684849732578 1 1
0.738209629518393 0.736001238079585 1 1
0.740231841037682 0.738488650873337 1 1
0.737125418756524 0.735595624926577 1 1
0.635825160693103 0.633339429441646 0 0
0.816728902596161 0.81437392989134 1 1
0.793751332660834 0.791934591660579 1 1
0.775924232339063 0.774057552078177 1 1
0.681805229740623 0.680040488418104 0 0
0.82466660269253 0.822630891285999 1 1
0.771865466105564 0.769929208482708 1 1
0.900086978196902 0.897218179740894 1 1
0.794324288132466 0.791910245323229 1 1
0.641027693161184 0.638735451998669 1 1
0.88927287427017 0.886660083182042 1 1
0.937039179694325 0.934097180714549 0 0
0.845260864613447 0.842028399420359 1 1
0.747820639341026 0.745792386285924 1 1
0.644784903516381 0.643064430125205 0 0
0.770576871026214 0.767687127109259 1 1
0.714505871005272 0.711904290064253 1 1
0.699975911348712 0.698422191824623 1 1
0.867514429552809 0.86560925482952 1 1
0.78266632295644 0.780521322273493 1 1
0.796116746590933 0.793465359786021 1 1
0.864039731130818 0.862075700902637 1 1
0.895422052184325 0.892960075781171 1 1
0.883723532495973 0.881367460070165 1 1
0.891601542482179 0.889037970083565 1 1
0.741454483094722 0.739368645959547 1 1
0.889543408857664 0.887378108178873 1 1
0.898550105842918 0.896220481188307 1 1
0.639687626955686 0.6382760585727 0 0
0.78771123354698 0.785679786652054 1 1
0.668305271142028 0.666073648408452 0 0
0.802413834824397 0.800408962518523 1 1
0.726582465774376 0.724192920379734 1 1
0.741140860385607 0.738882839778148 1 1
0.642198880121327 0.64032788289564 0 0
0.811666135448829 0.809509727870739 1 1
0.809252942613884 0.806849275399744 1 1
0.812408750347625 0.809313094313322 1 1
0.743239970173406 0.741065273336782 1 1
0.798122103319724 0.795986694943747 1 1
0.756297793625079 0.753809641929172 1 1
0.925842988403005 0.92213730758616 1 1
0.802098041452452 0.799530309644568 1 1
0.78814736910912 0.785924424356194 1 1
0.820710411219341 0.818687772852081 1 1
0.758502065843496 0.756535893546347 1 1
0.86454127181667 0.861910246962893 1 1
0.736502168286084 0.734790016845427 1 1
0.721787216505385 0.719807531000405 1 1
1.01313430619698 1.01046887688909 0 0
0.820260646702106 0.818305843454166 1 1
0.805398507370507 0.803106822843426 1 1
0.863812353738272 0.861123751464861 1 1
0.712316667766972 0.710704647652867 1 1
0.758803229555219 0.756564030141135 1 1
0.877260406247229 0.875107712782452 1 1
0.881041896930076 0.878560503282741 1 1
0.85236748265663 0.849758463334384 1 1
1.06816687278063 1.06560716109909 0 0
0.898896910486927 0.896569522357649 1 1
0.78546124081466 0.783205117636005 1 1
0.812604943849142 0.810324893737372 1 1
0.756706167076834 0.754856591520337 1 1
0.80095782489045 0.798913825815396 1 1
0.899319828835377 0.896498161399397 1 1
0.82146043526632 0.819059989013699 1 1
0.806562925563511 0.804136846959819 1 1
0.705579574352337 0.703473327790171 1 1
0.759619831773713 0.757730261233166 1 1
0.874754855667792 0.872942577886458 1 1
0.702801660299514 0.701300195275659 1 1
0.744699430965997 0.742975216727244 1 1
0.814605589042253 0.812630740734554 1 1
0.745461185505767 0.743423138075826 1 1
0.738327575032436 0.734945876603752 1 1
0.828558531122823 0.82629825938379 1 1
0.680666774693515 0.678842935833778 1 1
0.617303840169549 0.615652929583877 0 0
0.797940345881393 0.795496767027056 1 1
0.728531407867666 0.726426819171441 1 1
0.79363544387214 0.790581031919692 1 1
0.735815996791133 0.733617585655735 1 1
0.803224471674562 0.801296315714954 1 1
0.868797787965508 0.866778433864066 1 1
0.726123518799352 0.724060968562222 1 1
0.778530375235588 0.77620448374072 1 1
0.744377062806061 0.742294794244759 1 1
0.743026283837582 0.740967823669878 1 1
0.718261253448901 0.716471054396575 1 1
0.844281685418578 0.842157599150487 1 1
0.750635007371245 0.747776457662551 1 1
0.834715904569701 0.831989415765657 1 1
0.890255148172607 0.887845208921818 1 1
0.791843793264636 0.789563255014218 1 1
0.745494503620799 0.743343255097749 1 1
0.76007278162727 0.758203368605139 1 1
0.708809318071077 0.706792007452676 1 1
0.798198110009856 0.795717008626828 1 1
0.87394318246 0.870574031021647 1 1
0.629852772267184 0.627381298504041 1 1
0.87500042213286 0.872772533066266 1 1
0.733596531646006 0.731716389041517 1 1
0.87213024775364 0.869506350453823 1 1
0.856118322225368 0.853772962886064 1 1
0.78366540411011 0.781455322863598 1 1
0.90499409526795 0.901786618634491 1 1
0.899253053278166 0.896627021119842 1 1
0.780900277593557 0.778944436227492 1 1
0.807463057220896 0.80507925229005 1 1
0.618425703867105 0.616819561477601 0 0
0.888940873705276 0.887065168643977 1 1
0.733009832811748 0.731065400969422 1 1
0.708920090378319 0.707234722186775 0 0
0.801204787440207 0.798737854155686 1 1
0.676276488934605 0.674728746135997 1 1
0.84993462020149 0.847757386673563 1 1
0.871519923515801 0.869195278650248 1 1
0.923115408608706 0.920369663549258 0 0
0.810406939056352 0.807724679382159 1 1
0.690462819538993 0.688080160296285 1 1
0.802110091128119 0.798624020057417 1 1
0.770797653779607 0.768306201040574 1 1
0.754594239915132 0.75243915907665 1 1
0.826220616920067 0.824290909340883 1 1
0.848017802263076 0.846183722184272 1 1
0.748409321584497 0.746636522561661 1 1
0.796228911214264 0.79412002751077 1 1
0.796460352189236 0.794531068759189 1 1
0.858790624738461 0.856306956282447 1 1
0.755123656509381 0.752846564701599 1 1
0.745184910985088 0.743158083238303 1 1
0.789183362849732 0.786677826130475 1 1
0.874721376917694 0.872449022492279 1 1
0.7869101260853 0.784828684828473 1 1
0.757808505549586 0.756021830421036 1 1
0.733474984173073 0.73153845310149 1 1
0.724992411122694 0.722915766339973 1 1
0.760004070003108 0.757971068950447 1 1
0.767817812549016 0.765977830346367 1 1
0.900094650179548 0.896799483837222 1 1
0.871339736007444 0.868773035496409 1 1
0.728652193300394 0.726460017428155 1 1
0.744001611050418 0.741544783992388 1 1
0.938498150799459 0.935619756497792 0 0
0.85266591671631 0.849980142137195 1 1
0.758461630836015 0.756533771337398 1 1
0.862357127283554 0.860112588229347 1 1
0.819752690958379 0.817823023171302 1 1
0.749923195733877 0.748103225037555 1 1
0.729470240611294 0.727349728049653 1 1
0.726575168571202 0.72503950622844 1 1
0.76900642847464 0.766735222005652 1 1
0.918748238095293 0.916229614872275 1 1
0.827119400770295 0.82485400154834 1 1
0.834816870334572 0.832489356703835 1 1
0.908885037348692 0.906133881994017 1 1
0.85021374529722 0.847728546826631 1 1
0.828292437156204 0.825635205100298 1 1
0.807976669990312 0.806210088696393 1 1
0.870839992012344 0.868245709556676 1 1
0.911163274038723 0.908449112197166 1 1
0.811274055102006 0.808879066201988 1 1
0.964723425179418 0.961747528117921 1 1
0.8664981523795 0.864487446327041 1 1
0.769647264501466 0.768121824319394 1 1
0.877854611439039 0.875947401269757 1 1
0.877530748830967 0.875252061703597 1 1
0.811945082727404 0.809032487831496 1 1
0.823506395388148 0.821662260446868 1 1
0.868890723160175 0.866844212080655 1 1
0.971308833535472 0.968534135407991 0 0
0.844621826914338 0.842402401613598 1 1
0.769258753318137 0.766796887316386 1 1
0.556913651125366 0.55543312130371 0 0
0.705017433826817 0.703423279245892 0 0
0.896475105692363 0.893943261445615 1 1
0.783726804549117 0.780964920782529 1 1
0.695142188089083 0.693294134015472 0 0
0.77885922657541 0.776475275937012 1 1
0.866209081737136 0.863672339492126 1 1
0.705223948215383 0.7031954751911 1 1
0.714030820816747 0.712218932532647 1 1
0.752062206992014 0.750110676376115 1 1
0.87539198704064 0.873160048721284 1 1
0.838316900092687 0.835527320137575 1 1
0.777804798376492 0.775990580648391 1 1
0.873676743540439 0.870947900146474 1 1
0.686968013961568 0.683909592926246 1 1
0.865860100661578 0.863460845030632 1 1
0.908849172771695 0.90636966665694 1 1
0.838226677500233 0.835940278739889 1 1
0.58198063310009 0.580296491908556 0 0
0.907793945586281 0.90435913546805 1 1
0.759915590490957 0.757787934718789 1 1
0.900274499117509 0.898145601958898 1 1
0.835420421356371 0.833289022378018 1 1
0.830430556350568 0.827875423806098 1 1
0.768918883476906 0.766487017459719 1 1
0.620093087359925 0.61716006443617 0 0
0.711866566281848 0.710107846218632 1 1
0.864177944160189 0.861950325828562 1 1
0.837176302653866 0.834917573525385 1 1
0.84640968721038 0.844040369044896 1 1
0.996695439101235 0.994240568241629 0 0
0.826209696489446 0.823984470102588 1 1
0.848177799661527 0.845594086083994 1 1
0.847321653007276 0.844439515242014 1 1
0.792066828566245 0.790067360953225 1 1
0.872850573855273 0.870068181336276 1 1
0.764083386504136 0.762349637274314 1 1
0.811321556995219 0.809185563184904 1 1
0.825455027592658 0.823149197820095 1 1
0.801635707904063 0.799325884892871 1 1
0.910588803839882 0.908214711954075 1 1
0.818510147229788 0.8159077927346 1 1
0.616565231207877 0.614841785953972 0 0
0.872572603110596 0.870081962245816 1 1
0.817933485540117 0.815423757869155 1 1
0.658717968638947 0.657084888779966 1 1
0.681959585983627 0.679970489717659 1 1
0.800319585604854 0.797858483430573 1 1
0.724802852428959 0.722826553096554 1 1
0.784749455634743 0.782051576544915 1 1
0.728901699282482 0.726788895304491 1 1
0.741436098985267 0.739446904879226 1 1
0.85366103225905 0.851039792231186 1 1
0.863794025258348 0.861204215689976 1 1
0.801650226860368 0.799479851221116 1 1
0.966608424235448 0.964102209875767 0 0
0.794077434398839 0.792250799461155 1 1
0.781449345472933 0.779831165896413 1 1
0.947823219329385 0.945094042876931 1 1
0.82466865603114 0.822435898432116 1 1
0.812437039910561 0.810417059561216 1 1
0.82621207497818 0.823943858903076 1 1
0.638152885499644 0.63681463815359 0 0
0.755907381481759 0.753741185562156 1 1
0.866087268994205 0.863499927256656 1 1
0.772685409192324 0.770948299088978 1 1
0.91995135682229 0.917692967135297 0 0
0.843831496166078 0.841479836344636 1 1
0.856107280920282 0.854237851408997 1 1
0.840097102348615 0.838306720148534 1 1
0.784210055557177 0.781995043838402 1 1
0.798643240708976 0.79640498243583 1 1
0.752842990313224 0.750949930386282 1 1
0.729542374410581 0.727986915450368 1 1
0.834584552122404 0.832440704140642 1 1
0.736108686932345 0.734072567568812 1 1
0.652600694185297 0.650979852402394 0 0
0.741796737312415 0.739839912258105 1 1
0.752383694114412 0.74992628347944 1 1
0.708936322036998 0.706679851545147 1 1
0.726054434460294 0.724157516658481 1 1
0.748562542212547 0.746093185737527 1 1
0.737464160692795 0.735574968413354 1 1
0.746554113016861 0.744736416298128 1 1
0.702616587396789 0.700395222416555 1 1
0.764607486728298 0.762786555764466 1 1
0.921877896260176 0.918933539355933 1 1
0.794398265407525 0.79189783381974 1 1
0.706569109127463 0.704569034758512 1 1
0.88151553160838 0.879601548089298 1 1
0.835545073878252 0.833151475284426 1 1
0.917993614013221 0.91552618182236 1 1
0.713684658339212 0.712133712523928 1 1
0.808310616196364 0.805848702719275 1 1
0.817660406243454 0.815897023687458 1 1
0.79000819396688 0.787974623160096 1 1
0.574493470065266 0.572287555510096 0 0
0.7076126787404 0.705403392410215 1 1
0.70910758062124 0.70738054241388 0 0
0.837434497749252 0.834909251046974 1 1
0.7972816777565 0.795074127011213 1 1
0.792343046003908 0.789974418766766 1 1
0.942223791648263 0.939414254716366 1 1
0.854523799188117 0.85231965409841 1 1
0.762045752383373 0.759646034829412 1 1
0.773054877543776 0.771223769425561 1 1
0.760723810981307 0.758711185091392 1 1
0.644895200326495 0.642413232939637 0 0
0.72780895895034 0.725789753750891 1 1
0.778679670541247 0.776860093660123 1 1
0.746015915408802 0.743883235879927 1 1
0.838187040770274 0.835898103455523 1 1
0.870754253993734 0.868318270859432 1 1
0.804400294901069 0.802125227651671 1 1
0.730874389294273 0.729225258723627 1 1
0.799076629901621 0.796796392397612 1 1
0.866120222567709 0.862815131224175 1 1
0.98538287188313 0.981965822631727 0 0
0.8224100934578 0.820036642770272 1 1
0.67108206203781 0.66923110667505 1 1
0.796843172454963 0.79410287794696 1 1
0.765787051380662 0.763450183732115 1 1
0.844027141496074 0.841954201339673 1 1
0.843372764659222 0.841082829615691 1 1
0.846485403116786 0.844094541680789 1 1
0.772105562096677 0.770138508385455 1 1
0.725540240409346 0.724067954808168 1 1
0.713385279374006 0.711797449256275 1 1
0.818753551192017 0.816492316172283 1 1
0.885686046494476 0.88295852535971 1 1
0.892742200197192 0.890401546351163 1 1
0.793256433516829 0.790883211945803 1 1
0.874346192966914 0.871384182746458 1 1
0.707619617202302 0.705666855806907 1 1
0.875182453587611 0.873238821747532 1 1
0.837690957722391 0.835532614935714 1 1
0.933169165912822 0.930615140891298 0 0
0.769755881400984 0.767831593144903 1 1
0.829279490286125 0.826724221562703 1 1
0.801390672597993 0.799581287310198 1 1
0.774540025049081 0.772478078946471 1 1
0.784976149105926 0.782151180907368 1 1
0.774014080667306 0.771493117865738 1 1
0.763602848931121 0.761729116771557 1 1
0.650647230433741 0.648364847377908 1 1
0.860091481886073 0.858061389757196 1 1
0.768269037458475 0.765291852355913 1 1
0.847874075025397 0.844912575384338 1 1
0.845560012840303 0.843437423375307 1 1
0.828793421508061 0.826246098763112 1 1
0.639704034777267 0.637876413644822 0 0
0.696291816609886 0.693851807555753 1 1
0.86941428299448 0.867350967247089 1 1
0.863254278495748 0.860474830782872 1 1
0.947599733037038 0.945380206163707 0 0
0.89225359219671 0.890079905464805 1 1
0.738048881952175 0.736138607630025 1 1
0.670917413882943 0.669279146262463 1 1
0.690361268613783 0.687880068178086 1 1
0.733468016491295 0.731262877337742 1 1
0.864065168339679 0.861289929368711 1 1
0.73355078196222 0.731761439946501 1 1
0.862944494752891 0.861031228837954 1 1
0.785102239187664 0.782692314100947 1 1
0.834479374460842 0.831907733531424 1 1
0.73199233530688 0.729746513029208 1 1
0.689795070958844 0.687601861410137 1 1
0.74558142615446 0.743828914120718 1 1
0.754435239031655 0.75249479968683 1 1
0.786082967510287 0.784326504591289 1 1
0.799695096755688 0.797747498260696 1 1
0.845997045904193 0.843801179734416 1 1
0.875126947205948 0.872248123189869 1 1
0.726679762444885 0.724765706023176 1 1
0.871652249982124 0.868440446910431 1 1
0.929625058491794 0.927323306498547 0 0
0.928460619843493 0.925617701593187 1 1
0.895306927480702 0.892645215482605 1 1
0.778766043179152 0.77706418277849 1 1
0.784145078833977 0.781820366187312 1 1
0.712819782091356 0.710704605309967 1 1
0.793504377608512 0.791610211453458 1 1
0.918649722122775 0.916507871355467 0 0
0.944966617363483 0.942464688613208 1 1
0.838005168709761 0.835552309963941 1 1
0.794889091642293 0.792823084203352 1 1
0.941884549868451 0.939484582903846 1 1
0.63393867606137 0.632580905662944 0 0
0.684939480882791 0.682957142957139 1 1
0.797422231252226 0.795385547627854 1 1
0.801769460096085 0.799643170878381 1 1
0.719654963447336 0.717714253783402 1 1
0.912523095049101 0.909617986518688 1 1
0.927789508399042 0.925019727653509 1 1
0.823996210551051 0.821876868403026 1 1
0.694366929004881 0.692111480893211 1 1
0.769959107694223 0.767750673320708 1 1
0.89862294389103 0.896268961892321 1 1
0.734133122770161 0.731869511179698 1 1
0.854209171455827 0.851671161766787 1 1
0.825962304290272 0.822844155355664 1 1
0.797938106271716 0.795942404463877 1 1
0.702298467962478 0.700394126183225 1 1
0.825833725189059 0.823205055300913 1 1
0.784429815476567 0.782594623437516 1 1
0.625367210509355 0.623285000109324 0 0
0.671469449535251 0.669841564727398 0 0
0.850109190923236 0.847127973213555 1 1
0.822809055731397 0.820528711900377 1 1
0.762877757977499 0.761172963390543 1 1
0.60982557343718 0.608150107448749 0 0
0.88489391767671 0.882322411280079 1 1
0.96538287863614 0.962942216933559 0 0
0.626887842181955 0.62521046988404 0 0
0.848846260118067 0.846467110983405 1 1
0.727320974151552 0.72562147910814 1 1
0.778971357654441 0.777120396728867 1 1
0.663581671446942 0.661594588453507 1 1
0.878713678981236 0.876578363604876 1 1
0.824110239248913 0.820663410874004 1 1
0.745587055451346 0.7435891606273 1 1
0.703690083245616 0.702133785905679 1 1
0.702250931044234 0.699753342068922 1 1
0.832659276463938 0.830358026668909 1 1
0.632334545797262 0.630832881987482 0 0
0.853038866443429 0.850149033743633 1 1
0.793944454915132 0.79213460050966 1 1
0.761122535496774 0.75851947049983 1 1
0.858613963767074 0.855643856005823 1 1
0.773296225063678 0.770559470964103 1 1
0.728302836152731 0.72642290441534 1 1
0.824780615807002 0.822590247976864 1 1
0.797888685326672 0.794957340113671 1 1
0.854143015128057 0.851811995493826 1 1
0.835263477464215 0.833331135426764 1 1
0.620178744318609 0.618465014537016 0 0
0.746725222145405 0.744724474940357 1 1
0.763568464911932 0.761597930922466 1 1
0.746386023667906 0.744207519405391 1 1
0.841410943888225 0.839482734240474 1 1
0.770495244899713 0.768503228924634 1 1
0.791778833667132 0.78915169216508 1 1
0.744819678319719 0.742700791257687 1 1
0.823842242590245 0.821389066391845 1 1
0.815517862561141 0.813390093787416 1 1
0.713653066012122 0.711707989282031 1 1
0.757640280030874 0.755136405620975 1 1
0.868836213765577 0.865630113206021 1 1
0.969174414744414 0.96662830198335 0 0
0.755663651953085 0.753375166964753 1 1
0.721932611213789 0.719418324816173 1 1
0.670694375010295 0.668876405104374 1 0
0.816342153242808 0.813121549122825 1 1
0.78985085463024 0.787693653736511 1 1
0.868775904953291 0.866861818090081 1 1
0.768321289248711 0.766636451654535 1 1
0.672514244675065 0.670337312623416 0 0
0.86308823984126 0.860614438008164 1 1
0.899550104136718 0.896755996929602 1 1
0.810866817109901 0.808216570977728 1 1
0.81212273650278 0.81021064604284 1 1
0.674592221789772 0.672795537305797 1 1
0.675329420033508 0.673557628369382 0 0
0.756722613403026 0.754265211555327 1 1
0.690682777162582 0.688806802844639 1 1
0.682109972688487 0.680577466389526 0 0
0.74410560447534 0.741865227483114 1 1
0.828484843480408 0.825710771136306 1 1
0.888450496903346 0.885573971598982 1 1
0.724039419158081 0.721552399586943 1 1
0.869150161078197 0.866903178293855 1 1
0.990220674603141 0.986472610148951 0 0
0.799408350671501 0.797349549039071 1 1
0.727130100971842 0.72460250738153 1 1
0.774205602330807 0.771963616409991 1 1
0.714734642534588 0.712469307340359 1 1
0.775189320811115 0.773034257178881 1 1
0.713593398712928 0.711809535445053 1 1
0.831554444220043 0.829460291989012 1 1
0.868888559170146 0.866777729584842 1 1
0.789460102596627 0.786898635902258 1 1
0.676610807265111 0.674744021766067 0 0
0.66307533000853 0.661482805901886 1 1
0.848311686949791 0.845775744791001 1 1
0.903059978912989 0.900722962019955 1 1
0.807513232258494 0.805178292385045 1 1
0.962334471235105 0.959381838593997 0 0
0.773044609918007 0.770848753673812 1 1
0.934487990613261 0.932231524108019 0 0
0.691305581396591 0.689098765567205 1 1
0.884954631669919 0.882574359693125 1 1
0.680380358427106 0.678691641961288 1 1
0.798594887852436 0.796010517184789 1 1
0.847679403998936 0.845319241327828 1 1
0.659006708230858 0.657139201692603 1 1
0.679978211844806 0.67808754503631 1 1
0.818371365322798 0.815780549804981 1 1
0.853366737802949 0.850834917973498 1 1
0.738770841394512 0.737047434753764 1 1
0.924476897584986 0.921275889287677 1 1
0.747978856865641 0.745490102972575 1 1
0.877757835309403 0.874761891519691 1 1
0.846187322642693 0.844348419681178 1 1
0.64717876411124 0.64492884837004 1 1
0.711754395611497 0.709813543870958 1 1
0.812234158689881 0.809877236972872 1 1
0.751623884789505 0.749933412337489 1 1
0.759524569763726 0.757375017911702 1 1
0.777911279770045 0.776130316073865 1 1
0.85558131518553 0.852881101080696 1 1
0.83884047534845 0.836176564389392 1 1
0.88120317109906 0.879142653533424 1 1
0.826563451971163 0.823777805863109 1 1
0.711880123330304 0.710537108390148 1 1
0.731469633852779 0.729348902957409 1 1
0.935539390757779 0.932638790717347 0 0
0.757783733166743 0.755354875089065 1 1
0.796725372007494 0.794760285386591 1 1
0.649640424575159 0.647910455798087 1 1
0.791394149760781 0.789534364601128 1 1
0.749876714812804 0.747474305589864 1 1
0.717393657653835 0.715586587134491 1 1
0.76463885884565 0.762427364479392 1 1
0.775437471088182 0.773375053974792 1 1
0.686429216175226 0.683819166493506 1 1
0.869846834117801 0.86752673096161 1 1
0.731153615449237 0.729386353211487 1 1
0.797190368066168 0.795230168044116 1 1
0.725611421046301 0.723269327196578 1 1
0.66717304785966 0.665025467913688 0 0
0.976238094784606 0.973483340671421 0 0
0.831034404910167 0.828797111536921 1 1
0.651394744959344 0.649158404271582 0 0
0.869859835363603 0.867649866494283 1 1
0.714812802170022 0.71265865570784 1 1
0.816527652794367 0.814304306821667 1 1
0.834985902874388 0.832552729524601 1 1
0.771336267871662 0.769065632804704 1 1
0.686202717955432 0.683856401261348 1 1
0.793372751226765 0.791174696269242 1 1
0.784541155668928 0.782894540783952 1 1
0.833981976073917 0.83164591282106 1 1
0.830489696562674 0.827634014666983 1 1
0.801881866460113 0.799586917544635 1 1
0.721444068117072 0.719811528176822 1 1
0.905499374984185 0.903215047293471 1 1
0.817972884977039 0.815202331211814 1 1
0.727622433398048 0.725863412967171 1 1
0.761019576301632 0.758711640918695 1 1
0.850018217544036 0.848001951423706 1 1
0.814135066353975 0.8118457465622 1 1
0.902548238139054 0.900406776064406 1 1
0.801611935550294 0.799554690914914 1 1
0.858297864950862 0.856065707750031 1 1
0.844560172905832 0.842398260623891 1 1
0.700161088742494 0.698262672516863 1 1
0.997762573435411 0.994953471056649 0 0
0.992808848123454 0.990313844065918 0 0
0.802086740200457 0.799143626269981 1 1
0.89280367702174 0.890426006878935 1 1
0.757410797324143 0.754750749677808 1 1
0.784002067285322 0.781796479429647 1 1
0.714016536817248 0.71223432423167 1 1
0.891842045909062 0.889501856317492 1 1
0.812221634104689 0.809743361020521 1 1
0.658812974775984 0.6567703624682 1 1
0.864968667291685 0.862143985544907 1 1
0.775078030068975 0.772889490335059 1 1
0.8293077311735 0.826515882366999 1 1
0.804878467171057 0.802481667434246 1 1
0.791334581202154 0.789215658264735 1 1
0.753234819039667 0.750377779756347 1 1
0.872849826553319 0.8705394632856 1 1
0.719900841618891 0.718298895379183 1 1
0.865585220713272 0.862981012291919 1 1
0.805859520458029 0.803683892219704 1 1
0.825117008438293 0.823307310778935 1 1
0.829922333383933 0.82770628521404 1 1
0.830285234080239 0.82837629663778 1 1
0.811191607100641 0.808928808371202 1 1
0.755445180561527 0.7538171342678 1 1
0.840201937952036 0.837771720889421 1 1
0.83601603152582 0.833259957890489 1 1
0.780467199709777 0.778668430497262 1 1
0.869472114230126 0.866749734280384 1 1
0.897755850410368 0.895488058224577 1 1
0.735267243088731 0.73343635328593 1 1
0.642816889373013 0.641589633159506 0 0
0.691104451641004 0.689375117040775 1 1
0.762829177008883 0.760289447707505 1 1
0.842522530022343 0.839577091366722 1 1
0.788056240757602 0.786212802839745 1 1
0.803955648355342 0.801751573688307 1 1
0.797258986169416 0.794744635819261 1 1
0.815626843316874 0.813031962496791 1 1
0.802765712724978 0.800032027425623 1 1
0.779023453925218 0.777281827376687 1 1
0.894870491167794 0.892751689729298 1 1
0.775547900842318 0.773707922445361 1 1
0.855569740265809 0.852968268277673 1 1
0.944873485424469 0.942298385886471 1 1
0.780924159476977 0.778335429531806 1 1
0.696399221003543 0.694878065652872 1 1
0.822763147757391 0.820340252261293 1 1
0.824196262652738 0.821773238365609 1 1
0.887604717926513 0.884929815131436 1 1
0.753176856374538 0.750475735754883 1 1
0.65610155061532 0.653907148430803 0 0
0.835430950862067 0.832740186907359 1 1
0.765757379569927 0.763434422645453 1 1
0.81736496409212 0.814900811244695 1 1
0.740814573874756 0.738798782230629 1 1
0.787204038440654 0.785020945808025 1 1
0.774362214066907 0.772260258085373 1 1
0.793932115266951 0.791527717406823 1 1
0.746702143298828 0.74453971408112 1 1
0.77417083855198 0.771450786339072 1 1
0.819971001536216 0.818044017733236 1 1
0.651504757442348 0.649640846838517 1 1
0.870700370839318 0.867877669295491 1 1
0.823044057133064 0.820180091929486 1 1
0.812988608552183 0.810819690646985 1 1
0.853087056057796 0.851044939808082 1 1
0.653250009657495 0.651692038915987 0 0
0.802459520319889 0.800297881106093 1 1
0.790016892368113 0.78754862006275 1 1
0.848459745402559 0.846285250750395 1 1
0.790589590658665 0.788148200809659 1 1
0.84802413969543 0.845292754326902 1 1
0.752453400085583 0.750084374384044 1 1
0.733478400329882 0.731172874468366 1 1
0.86971773632223 0.867368146450064 1 1
0.676790183941126 0.675241988294892 0 0
0.839979559087519 0.837398256594447 1 1
0.731182678526286 0.729074383847658 1 1
0.769752599470923 0.767579729060936 1 1
0.8238568779318 0.821564284312323 1 1
0.854377596104577 0.852335724553896 1 1
0.643522769397976 0.641654113695968 1 0
0.760738853933779 0.758192281124025 1 1
0.824074497347176 0.821486085067185 1 1
0.729273168266533 0.726956157051448 1 1
0.816499068328301 0.814669141279238 1 1
0.846031101906639 0.843494947094574 1 1
0.752853043496638 0.75069788199355 1 1
0.723171452300966 0.720929013979076 1 1
0.78031095542965 0.777167024489541 1 1
0.877624692678603 0.875143214627377 1 1
0.784530651253578 0.782531979608584 1 1
0.787856863685951 0.785959171031036 1 1
0.952006444325539 0.949116738910562 1 1
0.759453174660985 0.757253358306976 1 1
0.731359456604576 0.729095613019799 1 1
0.73568966980254 0.733576918610606 1 1
0.848108922501008 0.845524278799732 1 1
0.80299880384914 0.801042062232052 1 1
0.780333851450042 0.778048449861925 1 1
0.949998092121908 0.946752347938014 0 0
0.697587467422129 0.695621624927854 1 1
0.812764102218616 0.810167040759182 1 1
0.708543104335069 0.706428233430012 0 0
0.815379223123748 0.813319130055697 1 1
0.828720139548389 0.826215946702341 1 1
0.737443824312378 0.734752455428869 1 1
0.867427179925095 0.865258353201441 1 1
0.832956361346884 0.829345885868571 1 1
0.746701782338639 0.744744332219677 1 1
0.779348191708452 0.776939249144964 1 1
0.826320734237157 0.824143780351646 1 1
0.68029738223021 0.678753970629615 0 0
0.750066598969623 0.747984186419494 1 1
0.993656384733844 0.990741534150761 0 0
0.909763544654566 0.907443087989814 1 1
0.775172141761568 0.772853686034756 1 1
0.760120314550493 0.758178497615453 1 1
0.862164048418388 0.860034672994646 1 1
0.742368266457524 0.740300814804056 1 1
0.815310203122224 0.813505364029061 1 1
0.797161984572992 0.794558531844337 1 1
0.767248549836841 0.765299181052087 1 1
0.856011330737299 0.853449337221373 1 1
0.691305075741701 0.689007859248399 1 1
0.811828259083917 0.809965674652323 1 1
0.836281033056935 0.833887602021349 1 1
0.870290577002578 0.867470247180079 1 1
0.890952126560468 0.888763541734849 1 1
0.711588858836799 0.709851017514603 1 1
0.790205751702557 0.788186740903026 1 1
0.798758976803338 0.796552190038127 1 1
0.948587566803216 0.946026634955527 1 1
0.771178261016654 0.769287886452839 1 1
0.809485863615446 0.80722380760453 1 1
0.785460334466821 0.783341900482997 1 1
0.770789681079085 0.768421482115665 1 1
0.819506180787022 0.816924349812528 1 1
0.655409155991039 0.653100000955524 1 1
0.84382211789515 0.841410190168178 1 1
0.844322478128386 0.841818236794022 1 1
0.700082515758681 0.69794872086852 1 1
0.957042385805895 0.953718176957935 0 0
0.67435137701844 0.672554932723416 1 1
0.749837670003291 0.747826052800884 1 1
0.785191152549531 0.782604103134363 1 1
0.798936162174185 0.796515921355423 1 1
0.695258885286915 0.69295880015891 0 0
0.747921276847285 0.745595128428196 1 1
0.783287822136567 0.781558475818994 1 1
0.703043201190563 0.701094054187468 1 1
0.917194680251571 0.914426315807967 1 1
0.870004802438208 0.868102425914155 1 1
0.904928311404733 0.902384991412484 1 1
0.756732326140826 0.754057133869416 1 1
0.944431892616893 0.941764504378773 0 0
0.654760819179965 0.652954609967266 0 0
0.682377087716029 0.680606486156858 1 1
0.748218978129043 0.746246171615774 1 1
0.958115458039624 0.955524751113438 0 1
0.959122898489794 0.956277289630009 0 0
0.86867041052645 0.866057159068923 1 1
0.809435285603565 0.807302638817466 1 1
0.865671586094046 0.863766076016018 1 1
0.801623400453592 0.799230809770482 1 1
0.764504626952658 0.762441335107284 1 1
0.92069312027569 0.918246761147495 0 0
0.782884234713512 0.780017944384829 1 1
0.744997102766801 0.743083390378617 1 1
0.895357784039479 0.89297168208743 1 1
0.723693278080962 0.720739759059567 1 1
0.766909005661341 0.764934664531091 1 1
0.817602406685945 0.815227830311382 1 1
0.866931530433884 0.864351093307651 1 1
0.8307592670387 0.82871253061754 1 1
0.757952752091585 0.756234649857741 1 1
0.827617953901342 0.825672815366672 1 1
0.815743752309082 0.813622327264448 1 1
0.754451897496517 0.75237256049896 1 1
0.807269938443333 0.804879975851511 1 1
0.856118851152397 0.854202076156754 1 1
0.906375599596656 0.903814591086245 1 1
0.870068620004218 0.867512306186374 1 1
0.765999043137151 0.764300325007813 1 1
0.688394597256368 0.686923192194689 1 1
0.892043111732847 0.889637182514098 1 1
0.746063884287512 0.743601826225014 1 1
0.806992232336117 0.804633533704396 1 1
0.934983315878741 0.93267886907078 0 0
0.787989233911954 0.785933728049055 1 1
0.878623884785854 0.876680490592825 1 1
0.729597715756351 0.727201902588547 1 1
0.854161160980517 0.851270574049376 1 1
0.754335783396454 0.752094107586728 1 1
0.783018547896834 0.780572616215747 1 1
0.798954366449953 0.797316688648086 1 1
0.726145579505715 0.724501880876832 1 1
0.873985105334049 0.871017481443502 1 1
0.665055888546847 0.662880030148541 0 0
0.734457145842015 0.732953435756601 1 1
0.860353097843042 0.85769128064974 1 1
0.759620424420936 0.757441456875334 1 1
0.721016417314689 0.719130762286735 1 1
0.724078144020365 0.722487626994274 1 1
0.754851229293905 0.752567039357637 1 1
0.644183418469066 0.642155589727901 0 0
0.744457837297911 0.742148283211349 1 1
0.923021572158341 0.920713854652316 0 0
0.793495072512055 0.791337585040811 1 1
0.810910539229538 0.80816113575349 1 1
0.808561646946991 0.805622169887011 1 1
0.776216640855995 0.774292342932848 1 1
0.674141829764135 0.672665189651521 1 1
0.731000075735289 0.729089047824582 1 1
0.712759962004426 0.711035516429519 1 1
0.901302571011188 0.896967846015114 1 1
0.705153345830855 0.703087125787206 1 1
0.62557233079922 0.623503366977972 0 0
0.76963689453972 0.767443978341602 1 1
0.801925287012863 0.799157710031006 1 1
0.741217012695052 0.738750744108535 1 1
0.775360591699624 0.773456053586233 1 1
0.73274340607173 0.730487891971303 1 1
0.70497982131949 0.703360294569202 1 1
0.719486653036746 0.717414198657608 1 1
0.75092819590162 0.749146696592418 1 1
0.762382354144153 0.760573290531032 1 1
0.789361898691805 0.787063515109851 1 1
0.751555425442638 0.749578889080178 1 1
0.751234778102613 0.749026426572658 1 1
0.661107115467618 0.658821544057311 0 0
0.808632012812557 0.80633662986825 1 1
0.90351352404586 0.901001652963255 1 1
0.638573726661561 0.636521670728592 0 0
0.786673514449871 0.78411914394834 1 1
0.775051796835468 0.773052201608599 1 1
0.78239601825342 0.780173251428122 1 1
0.748271645177311 0.746168093303856 1 1
0.843363234799177 0.841243495005392 1 1
0.739973535456722 0.737778234523626 1 1
0.782075685155982 0.779518999721554 1 1
0.957647120245977 0.954905457533421 1 1
0.748976192540602 0.746521433282472 1 1
0.701468392418835 0.699539774174674 0 0
0.718893739907933 0.717099846105277 1 1
0.710962480649415 0.709351811762563 1 1
0.974101113213877 0.971490219130638 0 0
0.826095589772831 0.823243784287483 1 1
0.840224331851689 0.837931896552019 1 1
0.772518732055978 0.770384076086315 1 1
0.761062055948575 0.759089242097575 1 1
0.823248110412058 0.821132314388686 1 1
0.701370784483746 0.699504603200114 1 1
0.801821875049039 0.799733607167699 1 1
0.759236872857431 0.757388102354429 1 1
0.665635456509659 0.663612047747433 1 1
0.795825852259117 0.793440424156542 1 1
0.703676151576518 0.701522943649915 1 1
0.947053323947892 0.944507783450777 0 0
0.826426202604338 0.824239899689172 1 1
0.914073863739363 0.911607028283878 1 1
0.795296886577442 0.792959594576931 1 1
0.888524013224114 0.886382073483509 1 1
0.747792155189923 0.745647987161 1 1
0.79806850391094 0.795399187593144 1 1
0.751914431827186 0.749890983527877 1 1
0.76092687856744 0.759135358082622 1 1
0.706384189706275 0.704749749097722 1 1
0.843289168454655 0.841133993899404 1 1
0.812851468452712 0.809849108113271 1 1
0.837296949776215 0.835038468202907 1 1
0.865256969380062 0.861187678678063 1 1
0.775939005871752 0.773083624369157 1 1
0.85959645350524 0.856933375000365 1 1
0.727700594638635 0.725493546623227 1 1
0.693743699822747 0.691600790859672 1 1
0.757819247071152 0.755608129987423 1 1
0.640979059459069 0.639179380117073 1 1
0.830742413112256 0.828151641453103 1 1
0.808326370392473 0.806500105794775 1 1
0.851087423964591 0.84876734530923 1 1
0.803190838208982 0.801205186363149 1 1
0.801768179417238 0.799746967458474 1 1
0.779506237565841 0.776600144152931 1 1
0.72971581708443 0.727294294164657 1 1
0.747285269004242 0.744896001886684 1 1
0.849869626274511 0.847544729322139 1 1
0.857872353616332 0.855438932719801 1 1
0.864906147406542 0.862245220029103 1 1
0.674147081511334 0.6723613573733 0 0
0.889062977071014 0.886745556262595 1 1
0.72171628206007 0.719165942163541 1 1
0.759830088669757 0.758006529454929 1 1
0.77338695804752 0.771103426625102 1 1
0.827379257389581 0.825264431694619 1 1
0.743634119945494 0.741149448114494 1 1
0.831160102751737 0.828935949847069 1 1
0.69951610983415 0.69800603794912 1 1
0.749535683747606 0.747742973571623 1 1
0.803364813851729 0.800616261496991 1 1
0.814867859163547 0.813022273392074 1 1
0.739359463650181 0.737512660935464 1 1
0.748926913757801 0.74618381664316 1 1
0.874365472429786 0.871069183191187 1 1
0.89397745659292 0.891116717616673 1 1
0.907853330491988 0.905548680968331 1 1
0.725278694679354 0.723543569064073 1 1
0.802157965685214 0.799593781937751 1 1
0.614409861879367 0.612862582996221 0 0
0.841895367266728 0.839534388057389 1 1
0.802693361149116 0.80046372165562 1 1
0.839092798076509 0.836849199282888 1 1
0.871009389279071 0.868934182385739 1 1
0.874782473485367 0.871593039382199 1 1
0.837959518123859 0.83558801188883 1 1
0.89510370504958 0.892765493195382 1 1
0.949898002096465 0.947238383701919 1 1
0.810460353875982 0.808242816071222 1 1
0.781260283513694 0.779489793485355 1 1
0.966113828071648 0.963376866194627 0 0
0.907707846451737 0.904362485114595 1 1
0.751115876273237 0.749489615585389 1 1
0.901371983729782 0.898798342457711 1 1
0.908012249417685 0.905448174588595 1 1
0.894819325993845 0.891932520940823 1 1
0.670173316249255 0.668209682244833 1 1
0.718557869474679 0.716158207773681 1 1
0.793912773197745 0.791546235723859 1 1
0.881817782853266 0.879732586995321 1 1
0.810500746693625 0.807643271231512 1 1
0.787001937568593 0.784632484396558 1 1
0.957249848635938 0.954247230459005 0 0
0.790314457469169 0.788013038643011 1 1
0.774921471920082 0.772123084016037 1 1
0.941579144257877 0.939672784371493 1 1
0.841100817480898 0.839171490103509 1 1
0.765635176316528 0.763712707133613 1 1
0.70509347012979 0.703196673024379 1 1
0.817636937741248 0.815683087389801 1 1
0.855905446812277 0.853140305965771 1 1
0.850233492762027 0.847716710053845 1 1
0.743118101779936 0.740795998927783 1 1
0.814012049440968 0.811970280974279 1 1
0.83038594709486 0.828312278340231 1 1
0.717461279601914 0.715245169092889 1 1
0.76270691259961 0.759719884892681 1 1
0.883216454629156 0.880861432568164 1 1
0.779192166164863 0.776580314814478 1 1
0.757130314392151 0.754100759822841 1 1
0.95272300109645 0.950055009349898 0 0
0.872725886258562 0.870013339520159 1 1
0.747175237759908 0.744919973427741 1 1
0.820403398070726 0.817968764489077 1 1
0.707367459741009 0.705656464057647 1 1
0.764279891739745 0.762103289179473 1 1
0.637589667778501 0.635659730683215 1 1
0.700237253829478 0.698139505855046 1 1
0.82915633424706 0.827061010477115 1 1
0.838425721983287 0.835975344135688 1 1
0.92104194624583 0.918824282301976 1 1
0.707257979271025 0.705591058949566 1 1
0.912014171081243 0.909217447782095 1 1
0.802539828757964 0.800609339476276 1 1
0.78130489647376 0.779474979000343 1 1
0.80581925274499 0.803607343594999 1 1
0.819973160747223 0.817892122249575 1 1
0.880791468235178 0.878788650336831 1 1
0.719973076065922 0.717888020373811 1 1
0.843509091219548 0.84182212366942 1 1
0.713668237660003 0.71156493481693 1 1
0.715148641133861 0.713266697603728 1 1
0.727629265262344 0.72516649325087 1 1
0.734537548094343 0.732184200382599 1 1
0.776017083103985 0.774070912440011 1 1
0.758844953840966 0.755925027570431 1 1
0.734838718488168 0.732698865835722 1 1
0.916807484525234 0.913451085924129 1 1
0.860054687438091 0.857980911748184 1 1
0.754002855747687 0.752068231099511 1 1
0.84272389112577 0.840045997366719 1 1
0.94005683526539 0.937469508707434 1 1
0.888642811024208 0.886029065695518 1 1
0.692826079122045 0.690563329223164 1 1
0.781680011264425 0.779331938504638 1 1
0.844987651056764 0.842926177541209 1 1
0.779439280527403 0.777067904772436 1 1
0.766158267953455 0.763462869199644 1 1
0.864008190507939 0.861627509923277 1 1
0.889797776191016 0.88730025192278 1 1
0.872889019709211 0.87044760354932 1 1
0.716083881206732 0.714362399143394 1 1
0.73010898103783 0.728296430207607 1 1
0.768190378962084 0.766464093038021 1 1
0.813247937540119 0.811353554219307 1 1
0.886279380636762 0.884184567588555 1 1
0.70645061830632 0.704467615586375 1 1
0.805551256818033 0.803889736365098 1 1
0.878958845603503 0.875625171573272 1 1
0.87813619910839 0.87543548793796 1 1
0.823087316455252 0.820711195122747 1 1
0.845345766449104 0.84326852609625 1 1
0.786807432450559 0.784528236581341 1 1
0.876251247333963 0.874092622307601 1 1
0.781412801692317 0.779471955568983 1 1
0.765195723656564 0.762993345196161 1 1
0.727030575421059 0.72477758638699 1 1
0.85059262615893 0.84857353196793 1 1
0.720322042117814 0.718193950841406 1 0
0.789314155300525 0.787304299147749 1 1
0.808527373755695 0.806407160855509 1 1
0.866920755126237 0.864606454725372 1 1
0.812376049406451 0.810073498923492 1 1
0.700261553679692 0.697906969723858 1 1
0.738124327453459 0.736010223440211 1 1
0.729385925668118 0.726171314156078 1 1
0.653834811677583 0.652008562074701 1 1
0.866466762411982 0.864232457154739 1 1
0.98129844303227 0.978465857038829 1 1
0.784438816705337 0.782201749899898 1 1
0.848659114131695 0.846065688940989 1 1
0.669419376020984 0.66780842938673 1 1
0.786300405957602 0.78362214845815 1 1
0.890059392468626 0.887581690263654 1 1
0.744393862372885 0.74195489514757 1 1
0.690752575887539 0.688636971318674 1 1
0.874128068375733 0.871855232081212 1 1
0.768156789975668 0.765738991202641 1 1
0.90031903344122 0.897921636068153 0 1
0.921232897160156 0.918697529521139 0 1
0.826000689806999 0.823418309635704 1 1
0.741321628315056 0.738825929608264 1 1
0.716275981044312 0.714313823719904 1 1
0.822847914981557 0.820675104452651 1 1
0.671134282984469 0.669413049798712 1 1
0.827600494630421 0.824873682426378 1 1
0.764603713909737 0.761967878069573 1 1
0.933304039035494 0.930837430833995 1 1
0.744289138128562 0.741765491937981 1 1
0.812006597336169 0.809927074886482 1 1
0.90585288171097 0.903195937032579 1 1
0.796391294512701 0.794261313109074 1 1
0.778816112913026 0.776378043249971 1 1
0.717496898424371 0.715239095769926 1 1
0.861955448718997 0.858856522940111 1 1
0.772849722080138 0.77083285950439 1 1
0.72889030431672 0.725702618256925 1 1
0.824993883361864 0.822910678091318 1 1
0.697685925520928 0.696032693420753 1 1
0.88394696858757 0.881183188220953 1 1
0.769859565626376 0.767622736437312 1 1
0.690432523621924 0.688795389651795 1 1
0.810053754448596 0.807558930149126 1 1
0.764694705625215 0.761561982737711 1 1
0.835838648553171 0.833825259853273 1 1
0.731269171809127 0.729131027959081 1 1
0.822349848699309 0.820153194469074 1 1
0.884670061270735 0.882395149862492 1 1
0.839960891478705 0.837733099860416 1 1
0.826685797250754 0.824800436326042 1 1
0.768982888717924 0.766849167680054 1 1
0.644786946964478 0.642670250330728 0 0
0.704742120888627 0.703164165744472 0 0
0.797433293558549 0.794880691716215 1 1
0.902648316273274 0.900389407548627 0 0
0.936907964793463 0.934308872910397 0 0
0.749887818083427 0.747971795158727 1 1
0.741461543408315 0.739575427748704 1 1
0.751930318087958 0.750201090318013 1 1
0.831199682883621 0.829270205430739 1 1
0.833702581577333 0.831310133347214 1 1
0.600973013792179 0.599249400669958 0 0
0.839298187582813 0.836881697082389 1 1
0.760282343789872 0.758493114445171 1 1
0.829567643086544 0.827289752251815 1 1
0.720039135774235 0.718356299783858 1 1
0.7858295512801 0.783246685647932 1 1
0.789975378733751 0.787758971069942 1 1
0.84360481508154 0.841147399554794 1 1
0.799313103002009 0.796832970249125 1 1
0.898494115321093 0.896026363567887 1 1
0.758156337690533 0.756186722429007 1 1
0.791485256657213 0.788988471783796 1 1
0.740998028881659 0.739131715900167 1 1
0.784371098656127 0.782241438337843 1 1
0.726900830598484 0.724958634153068 1 1
0.758183858646833 0.755862166565082 1 1
0.828765825056518 0.825634467747152 1 1
0.774238479595958 0.771746602721665 1 1
0.795071184026975 0.793029763155502 1 1
0.713827981456705 0.71187547919955 1 1
0.829915642333169 0.827295610192732 1 1
0.858852220193084 0.855983839875677 1 1
0.784204324082236 0.781961526743731 1 1
0.790640102913316 0.788585922899343 1 1
0.815231904295407 0.812807444892803 1 1
0.801616842448159 0.799574469678658 1 1
0.855930045517117 0.853542125269413 1 1
0.75647652697393 0.754077748335791 1 1
0.903105328844809 0.90012658646464 1 1
0.739880577622548 0.737798662825299 1 1
0.806250417117852 0.804001545896979 1 1
0.912077975815748 0.909202613113116 1 1
0.67606659032184 0.674309942372985 1 1
0.860062175062775 0.857535983702394 1 1
0.83857372117271 0.836765073279656 1 1
0.732518281861104 0.73000464437549 1 1
0.762858339735649 0.76084609694673 1 1
0.752367962955912 0.750175502904199 1 1
0.924424285913131 0.922038469853933 1 1
0.852815983080681 0.850742987598815 1 1
0.88884901961642 0.886266497523145 1 1
0.796887490582608 0.794702745083094 1 1
0.913281949832259 0.910844232752283 1 1
0.965512050194029 0.962004552462073 1 1
0.75081162712163 0.748682219406846 1 1
0.853541793276108 0.851187830688816 1 1
0.900144774734998 0.897498541060481 1 1
0.861950156730072 0.859330202856964 1 1
0.833533064123311 0.831065474812719 1 1
0.926943451194738 0.923808710638577 1 1
0.806577165984828 0.804293846406998 1 1
0.711315935397379 0.709139580051385 1 1
0.727226447444856 0.725219351751237 1 1
0.926674593726541 0.923560796533036 1 1
0.746277555337997 0.744293831803611 1 1
0.73446025131974 0.732533596558246 1 1
0.6663715451993 0.664656270345659 1 1
0.770160624578537 0.767883857641572 1 1
0.808282892009707 0.806417983720252 1 1
0.782516286411862 0.780152166974595 1 1
0.94496187673816 0.942766916777991 1 1
0.815286288368429 0.81232580148446 1 1
0.748869176620962 0.746339280798584 1 1
0.783981119079587 0.781910072311447 1 1
0.766767649564965 0.764829932788173 1 1
0.771995983192875 0.769468209936354 1 1
0.706837753358476 0.704876979317198 1 1
0.759739690297015 0.757751948564971 1 1
0.844139487829577 0.842261015216025 1 1
0.84256625504043 0.840161989342882 1 1
0.821491958608436 0.819295682885582 1 1
0.779529065407161 0.777151190233479 1 1
0.699662034838878 0.697614870481754 1 1
0.791750904000548 0.789617097674614 1 1
0.821418313805472 0.818612692549691 1 1
0.846612180240472 0.843950087635063 1 1
0.720129034056231 0.717941341227002 1 1
0.858689843022329 0.856747818638098 1 1
0.674384284521906 0.67235542300805 1 1
0.743381117781366 0.741471327277746 1 1
0.651215569918636 0.649025600811926 0 0
0.868559603843821 0.866343546255306 1 1
0.770946246232541 0.769114220049447 1 1
0.824004381550776 0.821333866615549 1 1
0.817564372054554 0.814723495101011 1 1
0.731819023608519 0.729229824209212 1 1
0.745312645100304 0.743255023020051 1 1
0.687290369868894 0.685588755752934 1 1
0.855314577903234 0.852760144656628 1 1
0.826473724887328 0.824049816217393 1 1
0.793679810650693 0.79155804294282 1 1
0.836372825433521 0.833262105300746 1 1
0.853249333661016 0.850178455800356 1 1
0.929037183997518 0.925902870054408 1 1
0.8074496515761 0.805316029589245 1 1
0.869703441912584 0.867383304365825 1 1
0.81593478116965 0.813142284955639 1 1
0.822230355396471 0.819824578633901 1 1
0.740156193483346 0.738670335409748 1 1
0.752004538889271 0.749644504346949 1 1
0.8908025188416 0.887797577372274 1 1
0.798251591198466 0.795636813804238 1 1
0.839847267999259 0.837910068291983 1 1
0.944890057813185 0.941774071132323 1 1
0.863270355297456 0.860571229609519 1 1
0.793018853543283 0.790876924337792 1 1
0.797256054748272 0.794770231735691 1 1
0.819135634262438 0.815925200996735 1 1
0.745848051558249 0.743708380731653 1 1
0.834887739245392 0.832481456443861 1 1
0.8442466324146 0.841687573635442 1 1
0.822509192042557 0.820409989688351 1 1
0.728770330936677 0.726340827481137 1 1
0.880432422185147 0.878449923418192 1 1
0.862204059557834 0.859530016723352 1 1
0.79841727388673 0.795609174712536 1 1
0.782718685817366 0.78096438027269 1 1
0.844505427386557 0.842235338067962 1 1
0.797410477618948 0.794934499048483 1 1
0.729592313767528 0.72771898158479 1 1
0.80505588883134 0.801982105141548 1 1
0.768664874024193 0.766446452748124 1 1
0.720804404021917 0.718636194735255 1 1
0.804947568113811 0.803077549393429 1 1
0.769016529601047 0.766792697207276 1 1
0.731182525512877 0.729678028576576 1 1
0.723036197533721 0.720662082049619 1 1
0.788228235777982 0.786128467160409 1 1
0.748536052555234 0.745753092338391 1 1
0.792876490784823 0.790971990693495 1 1
0.915685444948144 0.91274324836547 1 1
0.815286787889451 0.813352905755702 1 1
0.723222048152276 0.721161055214693 1 1
0.713209470355946 0.71077714051185 1 1
0.806574733688851 0.803857341327418 1 1
0.841640531627577 0.839531534149091 1 1
0.738775084291435 0.736631714024253 1 1
0.803511674929102 0.800960652278017 1 1
0.761322944132365 0.75924691663407 1 1
0.823551877246785 0.821206654586341 1 1
0.877696496379384 0.874929410234639 1 1
0.828151349264278 0.825313543923101 1 1
0.817913050294359 0.815844209144275 1 1
0.8044219437016 0.80202368081463 1 1
0.924095530935984 0.921791824493724 1 1
0.891983136662723 0.890011233692745 1 1
0.816958988132852 0.814814141414268 1 1
0.801538257247 0.799485977072738 1 1
0.642007673614112 0.64064361102299 0 0
0.760819804423097 0.758645361726039 1 1
0.70301102886557 0.701298392228952 1 1
0.82487142509951 0.822287992079355 1 1
0.887379870485219 0.885145643136362 1 1
0.914194798254952 0.910873124312099 1 1
0.859741277341365 0.857280596317262 1 1
0.77886684235401 0.776970235527401 1 1
0.78415690618442 0.782378108765573 1 1
0.809401850344645 0.80706809861973 1 1
0.824682334109066 0.822474845229302 1 1
0.849317346378255 0.846983309093332 1 1
0.775735906200009 0.773125810449566 1 1
0.791935096017534 0.789498499784947 1 1
0.826998389415291 0.824967252277577 1 1
0.875748620957668 0.87361647773684 1 1
0.728134661348946 0.725848659845748 1 1
0.808064670181406 0.805371746384186 1 1
0.763756655813182 0.762073945592319 1 1
0.799290872711275 0.796801693654454 1 1
0.791909350846964 0.789589221453706 1 1
0.799233647378134 0.797267978378032 1 1
0.780931601783474 0.778517032087681 1 1
0.823878102130734 0.821677095605971 1 1
0.859221088140731 0.856792585119016 1 1
0.926385563333793 0.924029414002464 1 1
0.740446835838358 0.738410661455752 1 1
0.681052108522489 0.679112164305896 1 1
0.917803281843958 0.915097217750381 1 1
0.746477506153059 0.744440262496573 1 1
0.841434478966501 0.838751818226504 1 1
0.738461775720234 0.736728183895476 1 1
0.728935713855747 0.727095287450542 1 1
0.797934284225434 0.795877889386199 1 1
0.86683360108994 0.86446298146983 1 1
1.00172106336829 0.999427299213058 0 0
0.770126337370135 0.768085245225944 1 1
0.850987563553857 0.848484526159019 1 1
0.720223505385202 0.71823533950218 1 1
0.772214222595987 0.770149540209288 1 1
0.794417600977997 0.792261662823084 1 1
0.903184745130474 0.900531005809358 1 1
0.878293691236285 0.875733885675511 1 1
0.875157976680646 0.87223569282395 1 1
0.736816182194294 0.734804037196753 1 1
0.972024481236336 0.968824491633473 0 0
0.934817522715495 0.932133410298875 1 1
0.834008272312731 0.831791852431529 1 1
0.88956054162349 0.887081307655182 1 1
0.796350288058188 0.793938055422215 1 1
0.836786993513544 0.834376080431903 1 1
0.826587584940851 0.824262321373497 1 1
0.860725117063845 0.857154318771064 1 1
0.659488069631989 0.657401838487575 0 0
0.841016921311859 0.838370637427843 1 1
0.811791866400645 0.809597484044699 1 1
0.817015832765491 0.814615399689751 1 1
0.925967941643229 0.92328708980799 1 1
0.828742578189534 0.826273863906417 1 1
0.751249567422639 0.749410812767164 1 1
0.833602334710823 0.831102588349839 1 1
0.869319616829447 0.866763500573174 1 1
0.85250734020092 0.849894849145645 1 1
0.687323120069585 0.685369983727139 0 0
0.775808677297909 0.774230337945607 1 1
0.898373509878314 0.896152246934889 1 1
0.734608468984917 0.732501785444144 1 1
0.788173558953651 0.786266437911021 1 1
0.831559161748791 0.828952167558972 1 1
0.829629182887429 0.826972401970209 1 1
0.738381439955729 0.735748190990672 1 1
0.753596314498997 0.751462231381186 1 1
0.863587527774207 0.86051479477471 1 1
0.715549742779602 0.712811910858341 1 1
0.808716583218579 0.806025139024968 1 1
0.89438534702109 0.890189184967904 1 1
0.776527264391837 0.775128094551229 1 1
0.804805028750041 0.80261359620572 1 1
0.764589605357151 0.762120629630906 1 1
0.761371969151321 0.759484396375318 1 1
0.923181293424141 0.920550814472967 1 1
0.735475939461108 0.733379148115371 1 1
0.853419609083191 0.850628462825623 1 1
0.696715327070881 0.694749051012085 0 0
0.78994292276931 0.78759312187716 1 1
0.73826353917676 0.736057495152918 1 1
0.76497741540832 0.762262055099977 1 1
0.857411807554 0.855698451250363 1 1
0.797024939515296 0.794583152751967 1 1
0.837764234052768 0.834751034066502 1 1
0.729995786744311 0.727720548081577 1 1
0.723534179995204 0.721595292773233 1 1
0.743263931496235 0.741840262176972 1 1
0.798543047335438 0.796535159641136 1 1
0.827098384634473 0.82533374797728 1 1
0.910054324048746 0.907446091354327 1 1
0.633853973731825 0.631839011190942 0 0
0.861624847763632 0.858777379859793 1 1
0.709259440917109 0.70770448867246 1 1
0.790841657691915 0.787808362106872 1 1
0.807659677736519 0.804786855985041 1 1
0.709667568643788 0.707320172409805 1 1
0.823524214603571 0.821254171757395 1 1
0.885907783339942 0.883647682584574 0 0
0.856691816665142 0.854177954146032 1 1
0.947676981559647 0.944920285491025 1 1
0.789701653895722 0.787512219612393 1 1
0.811056043976235 0.808918231437816 1 1
0.879142031392784 0.876926208399161 1 1
0.75701179768205 0.754707297024065 1 1
0.757681257034351 0.756004766154684 1 1
0.860654472049588 0.857773939239424 1 1
0.810245978289684 0.807806419794733 1 1
0.821805419510728 0.818929514810218 1 1
0.763346373555189 0.761485782406746 1 1
0.947143672899114 0.945044408273961 1 1
0.838366286902857 0.836413618955861 1 1
0.836624159602089 0.834559207746769 1 1
0.790663726724944 0.788471055140886 1 1
0.712962439384063 0.710652348326656 1 1
0.826823472270511 0.824724049073863 1 1
0.734710079657826 0.732864421432799 1 1
0.724569027294037 0.722466051544528 1 1
0.87478586141532 0.872834410867543 1 1
0.655568312563836 0.6535344808757 0 0
0.767255749486634 0.764925935537246 1 1
0.820591279083433 0.818756634593745 1 1
0.687083829198462 0.684876355478623 1 1
0.80160750110325 0.799618242388772 1 1
0.814942396729411 0.812105361331839 1 1
0.742385856692198 0.740446608074179 1 1
0.882493590583916 0.879491232862325 1 1
0.718287200226491 0.716398232371017 1 1
0.834261628670508 0.832418654872369 1 1
0.754017256031086 0.751765197325831 1 1
0.837041606802606 0.834717979437533 1 1
0.780220164385998 0.777502778886318 1 1
0.827897799723685 0.825073965039752 1 1
0.744303732082779 0.74206777611073 1 1
0.81857353723143 0.816862737636329 1 1
0.816902532578073 0.814414565521405 1 1
0.87799710304484 0.875082348397622 1 1
0.734945395929566 0.732927556167429 1 1
0.87433955119847 0.871980872956649 1 1
0.881031209003322 0.87694120309236 1 1
0.770837832437464 0.768569971343322 1 1
0.851616746256054 0.849414865258532 1 1
0.685306704344009 0.68325794619605 1 1
0.88889869238736 0.886548225399534 1 1
0.708362644341488 0.706732159171597 1 1
0.863410558349699 0.861040066719978 1 1
0.830560186396786 0.828530871111374 1 1
0.791269122810749 0.788883720090098 1 1
0.778025625875146 0.775414835759138 1 1
0.799598370625575 0.797711863458199 1 1
0.837991115855988 0.835724894580957 1 1
0.796834092166122 0.794562777060193 1 1
0.990615049030891 0.98787762634693 0 0
0.820331959234007 0.817952221359711 1 1
0.609742039672851 0.60807524862782 0 0
0.746513266974631 0.74457538109614 1 1
0.829319992541876 0.827070047200967 1 1
0.803817196101331 0.8015770664699 1 1
0.724961099815401 0.722959849955597 1 1
0.716946857325531 0.714812473511545 1 1
0.844818560706818 0.84241596541184 1 1
0.906009393186979 0.90383667210603 1 1
0.791222210352462 0.789123419550691 1 1
0.701350259221861 0.699550750353723 0 0
0.753952211189863 0.751866880224723 1 1
0.739468452142185 0.737907832767725 1 1
0.816298570480725 0.81425217438325 1 1
0.777649379421187 0.775384101209916 1 1
0.783322115223604 0.780680081710768 1 1
0.754015765288759 0.752013869687933 1 1
0.775007395126559 0.772766769081352 1 1
0.745371010989101 0.742770050604795 1 1
0.789278749542417 0.786948589877297 1 1
0.729712384188599 0.728039585597985 1 1
0.657482473287502 0.655294507474471 0 0
0.855719340680575 0.852698611383311 1 1
0.867160381177806 0.864750614302847 1 1
0.798944247180959 0.796538642716679 1 1
0.777419407877228 0.775584412220073 1 1
0.75620860980008 0.753758885552304 1 1
0.799490313063206 0.797134424990072 1 1
0.8652065810437 0.863259804680809 1 1
0.829749340254095 0.827656442536783 1 1
0.806938377251341 0.804672579728933 1 1
0.724610542051223 0.722323210595905 1 1
0.776880897943292 0.774494360210492 1 1
0.774017478579159 0.772065416817278 1 1
0.82632444705235 0.823409450546238 1 1
0.754198970687009 0.752473315781317 1 1
0.778945184984953 0.77697249855033 1 1
0.780271605393588 0.778120759097903 1 1
0.753371391658387 0.751347134492035 1 1
0.781257229406439 0.779154704159728 1 1
0.817347669573782 0.815142286863356 1 1
0.752798650308912 0.750495484802986 1 1
0.795765587651344 0.794098104678422 1 1
0.735107585116981 0.733293737620483 1 1
0.715111360781206 0.712652635401915 1 1
0.829393734233115 0.826850986672965 1 1
0.8245121121053 0.822137368783039 1 1
0.815421785562483 0.813063524783087 1 1
0.7986986169728 0.796477976633782 1 1
0.701076894770981 0.698944250557916 1 1
0.752309226677473 0.750052779369888 1 1
0.851404559714121 0.849153010553299 1 1
0.872277309130854 0.869372082252331 1 1
0.948052377140272 0.94586274299363 0 0
0.795271964065829 0.7930261090416 1 1
0.968787827758037 0.965160668926957 0 0
0.837447497148123 0.835039412575235 1 1
0.770157390019288 0.76830623343421 1 1
0.817969102843215 0.815930813494239 1 1
0.645397240788066 0.643494850433271 0 0
0.834403922294969 0.832417896027267 1 1
0.877359077784614 0.874983496103022 1 1
0.805420294867135 0.803473339815202 1 1
0.89968344700866 0.896922995603165 1 1
0.721034082407565 0.719193670569514 1 1
0.833686588300363 0.830959252263865 1 1
0.877693341758641 0.875370754106944 1 1
0.794472796380317 0.792554388463312 1 1
0.800813015616703 0.798314299365364 1 1
0.758434768665699 0.756578349513128 1 1
0.939546713872826 0.936255395883006 1 1
0.689767467557645 0.688299920565367 1 1
0.812354356730778 0.810520437381712 1 1
0.821364082376747 0.818711556485625 1 1
0.717227509578444 0.714939427780295 1 1
0.727174215969055 0.725225155174571 1 1
0.791747429478606 0.789902793824896 1 1
0.795745921679148 0.79358956547261 1 1
0.935421660578434 0.932910099796218 1 1
0.834042634953302 0.832002441033517 1 1
0.790183087852942 0.788044296005231 1 1
0.916980887467731 0.914354567071864 0 0
0.875701058363496 0.873026030452418 1 1
0.586841256926367 0.584622869127779 0 0
0.836741797292799 0.834353360521386 1 1
0.753357260411977 0.750685470519418 1 1
0.902173548046279 0.899899242444963 1 1
0.813250656192429 0.81058342226935 1 1
0.856215554481621 0.853561722680484 1 1
0.955301233067248 0.953213161546708 0 0
0.606912844515255 0.605707228082646 0 0
0.631298131094527 0.629700416767142 0 0
0.706846534942847 0.704288427490361 1 1
0.788308903604496 0.786480228844127 1 1
0.739378940206176 0.737083777518924 1 1
0.801126486112112 0.799256459384683 1 1
0.806441346178408 0.804075267984375 1 1
0.715554767264814 0.713596321859484 1 1
0.817467946924863 0.815168167581887 1 1
0.819772423113617 0.81778145919927 1 1
0.806946909335843 0.805004249790268 1 1
0.801042406113566 0.79876111895077 1 1
0.82362083876736 0.820487517534011 1 1
0.763453410407183 0.76020206273709 1 1
0.705141707522848 0.70357230672197 1 1
0.82034089372992 0.818308253971527 1 1
0.728313409434125 0.725931176768734 1 1
0.852561728604415 0.850372845365328 1 1
0.805189926757661 0.803346725788653 1 1
0.859722328368209 0.857085551338779 1 1
0.750188666097358 0.748408658440193 1 1
0.818364386967122 0.816317148108221 1 1
0.776441192638945 0.774459461843108 1 1
0.715251223780763 0.713222249589192 1 1
0.915646781482008 0.912979356627069 1 1
0.924992455849397 0.921968068254107 0 0
0.819569748424348 0.817219770810418 1 1
0.786438311270456 0.784396660511299 1 1
0.749085114731896 0.747327890817888 1 1
0.88432871025953 0.881596347815624 1 1
0.870420167344993 0.867443539834504 1 1
0.776830880462366 0.774241129333243 1 1
0.870442338199383 0.867948154429032 1 1
0.773807027911255 0.771825969730224 1 1
0.850063293641191 0.847761646629087 1 1
0.722324089466807 0.719897133382243 1 1
0.768302374100934 0.766529071384522 1 1
0.82830417053163 0.826193493928355 1 1
0.929766495361162 0.927615337590705 1 1
0.693684349163783 0.691820274841017 1 1
0.749784002708385 0.747962528193719 1 1
0.882557338905661 0.879937117745578 1 1
0.762849167168127 0.760594688312551 1 1
0.751876209234297 0.750249809564592 1 1
0.710641463600799 0.708667464956354 1 1
0.833036614484193 0.831231236494223 1 1
0.730071219879359 0.727708549979038 1 1
0.843509885951242 0.840587889624472 1 1
0.688563877405645 0.686178198976847 1 1
0.77038428659282 0.768345764276418 1 1
0.807167736475897 0.803687083876681 1 1
0.803813361939611 0.801152752795482 1 1
0.826975791616619 0.823968578277397 1 1
0.819997760423567 0.817402944734325 1 1
0.8288424683447 0.826978811750617 1 1
0.789535078595279 0.786276683501771 1 1
0.785631169527664 0.78393499337141 1 1
0.704705586717663 0.702274737610263 1 1
0.867800383870084 0.865416151070985 1 1
0.722180259954639 0.720225697613677 1 1
0.918691797964731 0.916300346246436 1 1
0.744934948388045 0.742796958962337 1 1
0.82856848741824 0.826000845061794 1 1
0.883673081746147 0.881012676086054 1 1
0.818788396729369 0.816557790368507 1 1
0.885325795172712 0.882228686446974 1 1
0.827325166671542 0.824448069271911 1 1
0.839907360285179 0.837415138678389 1 1
0.764371666979035 0.762186879227229 1 1
0.898374897576559 0.896517486544305 1 1
0.740516319213011 0.738398515665097 1 1
0.918507012769009 0.916102731341942 1 1
0.857789886573932 0.85545151699203 1 1
0.889538832694229 0.887275047937666 1 1
0.736811695245266 0.735150875430612 1 1
0.789145922716467 0.787306458682253 1 1
0.826640522316455 0.823076247435433 1 1
0.741086943999243 0.739387885135098 1 1
0.94157006630071 0.938086880660912 1 1
0.749677475106662 0.747028803865884 1 1
0.788203202818747 0.786467033669817 1 1
0.79047858487457 0.788727343356701 1 1
0.883308501870603 0.881432370353436 1 1
0.796137540738964 0.794006841124669 1 1
0.811385822635471 0.809028827365821 1 1
0.707122505315898 0.705093199271404 1 1
0.738083513858937 0.736141102753303 1 1
0.838209163390934 0.834538937598966 1 1
0.851957954404784 0.849664643543287 1 1
0.805441844527638 0.803173050977316 1 1
0.758422423080004 0.756685103345729 1 1
0.943147673546953 0.940872767726611 0 0
0.803517903010321 0.801065779954701 1 1
0.911044278332559 0.90856364247364 1 1
0.757910055254866 0.755724460767818 1 1
0.789757997351961 0.787596536389112 1 1
0.873533009300327 0.87035907945453 1 1
0.674798246998905 0.672880191289305 0 0
0.687190299683546 0.685313111288578 1 1
0.857275518415178 0.855477472086822 1 1
0.799831979072226 0.797504870354272 1 1
0.986908790543747 0.984540035844297 0 0
0.902340168717026 0.899938476670503 1 1
0.752621809555415 0.750844363657521 1 1
0.784227016960757 0.781663576076292 1 1
0.892802926058125 0.889986655486307 1 1
0.775222810374082 0.772579795365155 1 1
0.74325909954692 0.741157780978766 1 1
0.791244640919544 0.788657675563075 1 1
0.851751147614326 0.849119764585953 1 1
0.751328613438156 0.748883857372835 1 1
0.915776206777237 0.91358572644669 1 1
0.845450264237062 0.843252735374631 1 1
0.661297325755554 0.659818164700869 0 0
0.783138954673824 0.781098506462366 1 1
0.857238764604341 0.853925195185139 1 1
0.782318258371439 0.780185948353431 1 1
0.782550395876158 0.781011147127493 1 1
0.837769077144893 0.835238032575824 1 1
0.734954586835733 0.733296232020572 1 1
0.790565891488586 0.788217113114937 1 1
0.850718387376101 0.848425956355147 1 1
0.619889748323511 0.618241915732343 0 0
0.914637245681041 0.912146546770052 1 1
0.923101026081485 0.920262183492114 1 1
0.724606362321974 0.722802417672251 1 1
0.779752152377401 0.777696710504401 1 1
0.750765535598976 0.748549611046203 1 1
0.776507743725358 0.774405402154662 1 1
0.734491344014422 0.732573178567085 1 1
0.78387049684627 0.782192106207503 1 1
0.838376970702017 0.836402535048596 1 1
0.760517487043212 0.758454894365393 1 1
0.77207083941219 0.770272454241099 1 1
0.709861855058105 0.707875082960509 1 1
1.00109427271444 0.998049605394014 0 0
0.713921260696804 0.71193470974147 1 1
0.831311748619044 0.828917560372605 1 1
0.807140329245346 0.804396425525093 1 1
0.707251392820191 0.704971523392419 1 1
0.711483743491951 0.709430613677889 1 1
0.671801666858765 0.669905764289702 1 1
0.827414736118499 0.825285768423654 1 1
0.7995130149709 0.797215854786347 1 1
1.02094688813128 1.01778396610094 0 0
0.890151260271017 0.888164916624342 1 1
0.908709997458634 0.906385794316047 1 1
0.850536847017064 0.848647110662791 1 1
0.823960221022887 0.821408114469982 1 1
0.663862092898407 0.661532270419635 1 1
0.911090925839412 0.908529345422293 1 1
0.859102030313318 0.856109559813527 1 1
0.747954789967131 0.746066984995323 1 1
0.735778429836156 0.733800367565178 1 1
0.747161511847775 0.745036958555544 1 1
0.812365368105463 0.810140241038424 1 1
0.850495699254424 0.847504363338184 1 1
0.901498047522937 0.899340902336979 1 1
0.871488930520094 0.869525133009569 1 1
0.782282026758642 0.780438773875998 1 1
0.768486429789378 0.76616733397029 1 1
0.769655693317393 0.767753694508996 1 1
0.806112259826868 0.802954368251258 1 1
0.848146308590112 0.846270199632199 1 1
0.773428887734417 0.771175405661102 1 1
0.728933445980847 0.727298156600278 1 1
0.834279721715327 0.832105465885612 1 1
0.738725101620645 0.73669119364108 1 1
0.840799519997893 0.837315995601364 1 1
0.677105489191947 0.675448046713438 1 1
0.867403883001301 0.865568911887602 1 1
0.841681409222013 0.839158116821285 1 1
0.780294056772826 0.778046626520948 1 1
0.834587291567236 0.832410323538512 1 1
0.770136667558909 0.767765514608409 1 1
0.808939070224423 0.806678152678274 1 1
0.7622035590911 0.760157341871878 1 1
0.835191948167882 0.833131548083109 1 1
0.742139702573439 0.739861809829076 1 1
0.742679310254571 0.740761328893076 1 1
0.837560067098385 0.835317797376559 1 1
0.790394203614986 0.788337538790245 1 1
0.764605313866057 0.762661797286728 1 1
0.774612686510916 0.772803704596236 1 1
0.798000396559908 0.796029392212807 1 1
0.752763864970129 0.750337604354497 1 1
0.798457597204229 0.796194132751488 1 1
0.808405400818211 0.805603078278078 1 1
0.786368510400756 0.783245315013984 1 1
0.797704855795207 0.795446815369466 1 1
0.809172074597746 0.80702253584582 1 1
0.800787149698345 0.798857889487334 1 1
0.683781729762299 0.681905301874732 1 1
0.74700927840027 0.745173917970672 1 1
0.852470354658919 0.84971601213718 1 1
0.736941568072857 0.734461188472197 1 1
0.884893316206641 0.882802706693028 1 1
0.754759554230921 0.752478526498514 1 1
0.81325281840132 0.811075212022194 1 1
0.769551956622304 0.767318927817937 1 1
0.793543035972324 0.791609960115885 1 1
0.79827269921292 0.796348578589362 1 1
0.70748882643792 0.705512429343243 1 1
0.804122237126398 0.802092278939826 1 1
0.76830391631654 0.766697025373058 1 1
0.785774013787313 0.783617732649283 1 1
0.755998264857357 0.753877739730759 1 1
0.831890611305079 0.829643570240964 1 1
0.798948701282297 0.796780917535769 1 1
0.810115838447923 0.808197526913319 1 1
0.740578940163899 0.738367282744782 1 1
0.808922271265391 0.806883280543136 1 1
0.774891150312133 0.772854301426354 1 1
0.754630207672131 0.752583597244544 1 1
0.762656982316314 0.76086992752328 1 1
0.694657815587785 0.692513730932115 1 1
0.708441215047738 0.706170315708184 1 1
0.756486980778934 0.753937446666319 1 1
0.894406038324846 0.892265997549443 1 1
0.807345594299112 0.805204339816457 1 1
0.899719373101997 0.896569427085943 1 1
0.888906165193761 0.886779449613987 1 1
0.792235415653845 0.789365160275762 1 1
0.804773382925504 0.802277803927049 1 1
0.758102098542448 0.755658964004932 1 1
0.780337336110885 0.777856520071085 1 1
0.82511811182935 0.822824079306637 1 1
0.751900854354528 0.749594386683784 1 1
0.845715222858467 0.843155538725521 1 1
0.858300355499445 0.855654267606819 1 1
0.70110813771592 0.69894659279651 1 1
0.764354785423102 0.762169993418655 1 1
0.783924168482803 0.78191365664838 1 1
0.766222228285611 0.764323092228523 1 1
0.928096890810593 0.925643160819484 0 0
0.800184902820244 0.798295127486008 1 1
0.965514415772634 0.962536538684293 1 1
0.944561636047785 0.941597605280236 1 1
0.724548162151078 0.722149301492414 1 1
0.675413601594964 0.673176666368829 1 1
0.722501507915741 0.720649179229437 1 1
0.856408182874768 0.854142670965333 1 1
0.800825144448308 0.799056389340383 1 1
0.740626672566423 0.738856727083929 1 1
0.751948488329632 0.749878741591139 1 1
0.954865368577558 0.951336805643332 0 0
0.726616712486006 0.724870142945388 1 1
0.693163991806533 0.691684908381038 1 1
0.836147523025671 0.834362620953284 1 1
0.699643124853789 0.697500545520346 1 1
0.765470770882141 0.762940453343993 1 1
0.749633268066379 0.747440486226679 1 1
0.945703822310802 0.943215463236483 1 1
0.726158938982855 0.723935151095715 1 1
0.721951954890312 0.720030545253512 1 1
0.860635805902787 0.857907741700545 1 1
0.951469309145164 0.948165343014914 1 1
0.68661677767355 0.684605300270987 1 1
0.830526334270953 0.828630406824836 1 1
0.82176328575572 0.819464737019843 1 1
0.840771871501052 0.838339300775156 1 1
0.677201525128852 0.67545794114854 1 1
0.875192775250803 0.872247256257593 1 1
0.869583376498424 0.867076134220498 1 1
0.858337801586555 0.856086657124399 1 1
0.645553088448553 0.643647421776439 1 1
0.750146005284775 0.747185941691814 1 1
0.814429538528025 0.811791196052039 1 1
0.871292739584735 0.869451603571292 1 1
0.955663625800445 0.953326383410809 0 0
0.878406483217746 0.876026003008741 1 1
0.877678845453977 0.875647465882184 1 1
0.776620619541222 0.774800207950003 1 1
0.822704011992288 0.820786130792842 1 1
0.760941291134334 0.759234151127524 1 1
0.887609135418421 0.884762881934414 1 1
0.754738947118124 0.75235667527465 1 1
0.798657835438 0.79659696865449 1 1
0.827511094660844 0.824821389125078 1 1
0.733089538422305 0.731409475338592 1 1
0.886341036811807 0.883881469644567 1 1
0.92525248652634 0.921711012967271 1 1
0.881976874894673 0.879859499095835 1 1
0.813517494081544 0.811316191348704 1 1
0.836833733611975 0.834006008447106 1 1
0.705654838671106 0.703654155644042 1 1
0.838536332136197 0.836149068596943 1 1
0.839286709650163 0.837181958685831 1 1
0.803536759656275 0.801141429768978 1 1
0.676645532954473 0.674571100163396 1 1
0.911919295279941 0.909688963060159 1 1
0.792119358142336 0.790311828718313 1 1
0.913549727424636 0.91082422735891 0 0
0.815286090401138 0.813307809570271 1 1
0.798322944370889 0.796187960446535 1 1
0.82210487591295 0.819471482746546 1 1
0.768078417922225 0.766268494158131 1 1
0.885923686597442 0.883358325084782 1 1
0.779262778078165 0.776706987906793 1 1
0.788214422669085 0.785689611032158 1 1
0.717714785129889 0.715650052424919 1 1
0.756095319482487 0.754240366490179 1 1
0.880823467125883 0.878487868154971 1 1
0.749016941639037 0.746581481115433 1 1
0.750451786083953 0.748169259674306 1 1
0.939854895810485 0.937256330127334 0 0
0.824235391781732 0.821762659813594 1 1
0.736032291182819 0.734616250146524 1 1
0.738069028243267 0.733990630313576 1 1
0.73624241596251 0.734022761285481 1 1
0.861446626208484 0.859205063756429 1 1
0.799800703297725 0.79715328005486 1 1
0.85221966406807 0.850059930503943 1 1
0.809227024047753 0.806853687912016 1 1
0.861978740212266 0.858156413560833 1 1
0.843805632382022 0.840917784191016 1 1
0.912888154133202 0.910564748856283 0 0
0.856713384667428 0.853414797708374 1 1
0.897306817131955 0.894213664046858 1 1
0.780802405332153 0.778891121379705 1 1
0.805990389678127 0.804443238018884 1 1
0.706079409913985 0.704121578137594 1 1
0.842079976513389 0.839247537344051 1 1
0.729200173608448 0.727128989149897 1 1
0.853142280157456 0.851137811471333 1 1
0.748096661656741 0.745935690516492 1 1
0.770266153797924 0.767868742656666 1 1
0.79455752062122 0.792567243603944 1 1
0.798761566097187 0.79693111573823 1 1
0.772870977961718 0.770547721267267 1 1
0.794417940151438 0.792112828972484 1 1
0.746235541487652 0.744166552076678 1 1
0.791610361924287 0.789923654527818 1 1
0.800386545663868 0.798277650285728 1 1
1.00253763524302 0.999322433965988 0 0
0.680666515765267 0.678473605153344 1 1
0.899093067628868 0.896894498339575 1 1
0.748874644793563 0.746791936585518 1 1
0.805077779022115 0.802976986532959 1 1
0.800714745457974 0.797871926077614 1 1
0.614293357602535 0.612721541058578 0 0
0.717036992230363 0.71468675854387 1 1
0.835592366610816 0.83331941266524 1 1
0.695834433952534 0.693563893706017 1 1
0.755906053771331 0.753525519034758 1 1
0.790014112298289 0.787866392966779 1 1
0.73158358423812 0.729645623083241 1 1
0.709902607002134 0.708122096086617 1 1
0.741694290389388 0.739614423722966 1 1
0.779953725781153 0.777662925978282 1 1
0.671049557382609 0.669449307221077 0 0
0.803313922226581 0.801269020534398 1 1
0.886329362929178 0.883081769530369 1 1
0.763077334218612 0.760904619007346 1 1
0.742543886426461 0.740458433595844 1 1
0.802149640481935 0.799371332931845 1 1
0.749385578227653 0.747555584924307 1 1
0.744215206535308 0.741871261301727 1 1
0.782943674419289 0.780500040331729 1 1
0.818988679410661 0.816771071446711 1 1
0.783633337319557 0.781449808124231 1 1
0.77124823516743 0.768745299609723 1 1
0.868032491539095 0.865565710499162 1 1
0.767560276423033 0.764849433096426 1 1
0.806526666164551 0.80432378263489 1 1
0.796287690597864 0.793392888392591 1 1
0.795968924356046 0.794089200547149 1 1
0.793536683873833 0.791497953308537 1 1
0.778835083110594 0.776160921745644 1 1
0.664381966020835 0.662722311060399 0 0
0.714751930236714 0.712494637358065 1 1
0.797627443934458 0.79577318300275 1 1
0.79836083850304 0.796224239451669 1 1
0.821227699036506 0.818559702836749 1 1
0.847915488320198 0.845558890148373 1 1
0.820038371955745 0.818098616714003 1 1
0.89354607302759 0.891266667542655 1 1
0.71085907660262 0.709003351424411 1 1
0.8775501572692 0.874965009397791 1 1
0.717290922932605 0.715024693385736 1 1
0.85381521870851 0.851991016907474 1 1
0.773717563540477 0.771946251590595 1 1
0.852919022952233 0.850281186181066 1 1
0.738815813784704 0.737248010940686 1 1
0.81808689503909 0.815718523058904 1 1
0.76429435345834 0.762282219056937 1 1
0.901406652608889 0.8984815708349 1 1
0.890863988009831 0.888191238710001 1 1
0.819078526737089 0.816133917119958 1 1
0.836779186465381 0.834685273497288 1 1
0.749064643208371 0.747274606200205 1 1
0.931954204885377 0.928584970654588 1 1
0.772457922333587 0.770675970523905 1 1
0.742128566106898 0.740618025272879 1 1
0.692397563896493 0.690275571390659 1 1
0.687607306776696 0.685571392963294 1 1
0.725365691363787 0.723435372131736 1 1
1.00344689446044 1.00067293282157 0 0
0.864262318603252 0.86190887903064 1 1
0.918219725171232 0.915134851925337 1 1
0.780886822313618 0.779023252609671 1 1
0.749614244551126 0.747795240274846 1 1
0.793322207879212 0.79057207959659 1 1
0.80756161357945 0.805608222525869 1 1
0.739554787060522 0.737934122049303 1 1
0.833968962906143 0.831775905926839 1 1
0.857010845590471 0.854491492797889 1 1
0.845576480883192 0.843668542123754 1 1
0.826874512125297 0.824626230754858 1 1
0.868732311806601 0.866356139572835 1 1
0.786423573220101 0.78452482792246 1 1
0.684689870256612 0.682850539994056 1 1
0.766063447856359 0.763873258037696 1 1
0.751914834064073 0.750276268429197 1 1
0.76304435796763 0.760680308948793 1 1
0.809469485347716 0.806685832980574 1 1
0.689330437071965 0.68725813690888 1 1
0.865585535333677 0.862588127144701 1 1
0.721065126773534 0.718973495344465 1 1
0.667165943692182 0.665616556525531 0 0
0.798307404071014 0.796146702549292 1 1
0.686816600971396 0.685039894274003 1 1
0.819878290118976 0.817640682679294 1 1
0.732547546843201 0.730314315238811 1 1
0.780909794213373 0.778853522269274 1 1
0.839175092695932 0.836219171914235 1 1
0.742959192280947 0.741170071619539 1 1
0.729166605436497 0.726784650523502 1 1
0.805322826194254 0.802945701287221 1 1
0.874291836848547 0.87212716718696 1 1
0.903888330704257 0.901510770684668 0 0
0.80085069991311 0.798644604470062 1 1
0.790655175584465 0.788401842878556 1 1
0.898098951313454 0.895925013919064 1 1
0.780436892572156 0.777701751580644 1 1
0.874148003804307 0.871037104958132 1 1
0.776874711914749 0.774600875473138 1 1
0.781613696882608 0.7795557341515 1 1
0.765013032696118 0.763230076061481 1 1
0.775723404435702 0.773462785739503 1 1
0.667738241223489 0.665954220284246 1 1
0.843102825992056 0.840879064855369 1 1
0.720055934593747 0.71828089668913 1 1
0.85615537462388 0.853242802939831 1 1
0.793916015129196 0.791585247330651 1 1
0.775344260989808 0.773498776465232 1 1
0.73954340589296 0.737526328589669 1 1
0.864832923872292 0.862164062019509 1 1
0.753796728027791 0.751900564758696 1 1
0.667267575963278 0.665749136213761 1 1
0.744105356301388 0.742416872735528 1 1
0.704016220352147 0.701913228501303 0 0
0.82784104852629 0.825212135626497 1 1
0.880032900909589 0.877868789786111 1 1
0.886879894876467 0.884450110593781 1 1
0.725036782037408 0.721548523450825 1 1
0.781882014288041 0.780063317565503 1 1
0.996127332247543 0.994178150507415 0 0
0.84394339566885 0.841275689060015 1 1
0.817442396261857 0.815173653572759 1 1
0.817397249305232 0.815395910383726 1 1
0.736875174572606 0.734885116871993 1 1
0.720317816761474 0.71848931754693 1 1
0.963481894024885 0.961455664761408 0 0
0.843826535325158 0.841007325194813 1 1
0.817353281913285 0.815429189159481 1 1
0.914874097448491 0.911211582944893 1 1
0.811553764219411 0.808247528593981 1 1
0.850522613324226 0.848623105970535 1 1
0.734783931557993 0.733176925687763 1 1
0.849408117986716 0.846644958507049 1 1
0.880920500992395 0.878214213772076 1 1
0.898916943000142 0.895776886814945 1 1
0.664500865636123 0.662702898501343 0 0
0.852189723321616 0.850288005210799 1 1
0.824773742238736 0.822203576215879 1 1
0.665489013934073 0.663876039118867 0 0
0.758014027762872 0.756272284260175 1 1
0.67990647845673 0.67832990250954 1 1
0.716067745482443 0.714024743808152 1 1
0.923587889244894 0.921117082602001 1 1
0.751357802386074 0.748719292187507 1 1
0.792151916310323 0.790426950745321 1 1
0.773814234800205 0.772072319923001 1 1
0.721160364794733 0.719284337000273 1 1
0.761822194315033 0.759713947599721 1 1
0.827797073931034 0.8254000308916 1 1
0.84767315322809 0.845767476956399 1 1
0.721025402157663 0.718714352012464 1 1
0.751633517857817 0.749035679898898 1 1
0.760179172287409 0.758006805305003 1 1
0.900251259766912 0.897852323626895 1 1
0.742153478377293 0.739873448267854 1 1
0.852936561962348 0.850701637330243 1 1
0.874992095065252 0.872117379172739 1 1
0.802504932671065 0.800284049786757 1 1
0.788315141445098 0.786369096287399 1 1
0.761209989716426 0.759300648866124 1 1
0.781816020393227 0.778986914986794 1 1
0.785909823759207 0.783619690706423 1 1
0.685903337462797 0.683934448398307 1 1
0.884518452333659 0.882003276878614 1 1
0.876635645269063 0.87399138821721 1 1
0.807966388480353 0.805597225761298 1 1
0.807946286931562 0.805861474145743 1 1
0.815782760125057 0.813219396812133 1 1
0.790175179891495 0.787751319584243 1 1
0.836605966733041 0.834122388620537 1 1
0.697218921411917 0.695164061250137 0 0
0.783856878218149 0.781804821512674 1 1
0.837029224733173 0.834908096212865 1 1
0.787866538331831 0.785146416486753 1 1
0.815913220107929 0.813940509968227 1 1
0.749248809982328 0.747137661366594 1 1
0.781780368719739 0.779603197281226 1 1
0.824571198970545 0.822119935665312 1 1
0.807658524634894 0.805792783515257 1 1
0.782595361287878 0.78055955379749 1 1
0.911093002423034 0.908915578239662 1 1
0.765251525581602 0.763050442863943 1 1
0.790781683939796 0.78836480085016 1 1
0.715593283831386 0.71367668367278 1 1
0.781286930738044 0.778848982269536 1 1
0.71649559451958 0.714058526035903 1 1
0.898623539977443 0.896674305938225 1 1
0.845181971822462 0.841802262186719 1 1
0.857887216580679 0.855641524188911 1 1
0.810839783856129 0.808845208891285 1 1
0.803240268946259 0.801328584179793 1 1
0.76488300057868 0.763011298252722 1 1
0.559575799695976 0.558216703663032 0 0
0.72397178627276 0.722028357717561 1 1
0.852689825740455 0.850291776071586 1 1
0.812898387662032 0.810243947664045 1 1
0.858835594678949 0.856376191518682 1 1
0.876098134529009 0.873101528387559 1 1
0.808943118565302 0.806599193845685 1 1
0.835719375056336 0.833034617659729 1 1
0.764932362723861 0.762745422907021 1 1
0.777197660501025 0.774674415627893 1 1
0.925404390116943 0.923046907649144 1 1
0.859184850414437 0.856489724439709 1 1
0.722016856369306 0.720420295803021 1 1
0.745988044081256 0.74437466815368 1 1
0.8068765579501 0.804614301133684 1 1
0.854357004927936 0.8519064368667 1 1
0.910964504326492 0.908656912083298 1 1
0.90113360945081 0.898668926267858 1 1
0.672411062983777 0.670914945781172 0 0
0.790124115007113 0.787936124494109 1 1
0.793198869422213 0.790380971586438 1 1
0.787593832401598 0.784477148795745 1 1
0.7261556906991 0.723952630370909 1 1
0.737268921042907 0.735138961796173 1 1
0.885952241897941 0.883980315811618 1 1
0.807203404630818 0.805078526543077 1 1
0.846738002141499 0.843953924279048 1 1
0.808704390653623 0.80643215487108 1 1
0.906747944975477 0.90453603578905 1 1
0.787193279453852 0.785582642261318 1 1
0.807066279285465 0.804607194244783 1 1
0.823315685585289 0.821503428112878 1 1
0.689038998357655 0.686895294709045 1 1
0.682577711010263 0.680663120435751 1 1
0.866227796023908 0.864106872509183 1 1
0.878784652397033 0.876255271497709 1 1
0.959424357175544 0.956711257551019 1 1
0.765862972570279 0.76308182962431 1 1
0.867897194638749 0.866016493797361 1 1
0.824524742754366 0.822530351303982 1 1
0.767408884257317 0.765306640120328 1 1
0.806204865522078 0.80370969881659 1 1
0.821928069732364 0.819211990280234 1 1
0.888997207583013 0.885607264847327 1 1
0.739277834591882 0.737199226983062 1 1
0.773205595717562 0.77143139955711 1 1
0.873491785577529 0.870194859098465 1 1
0.753038714140949 0.750497066744538 1 1
0.859008531134033 0.85621493032265 1 1
0.827279129838407 0.825036905640289 1 1
0.687949952510756 0.685511741064029 0 0
0.6752134410844 0.673411078295485 1 1
0.757117994825824 0.755081090885872 1 1
0.885280323217011 0.882735341679875 1 1
0.816978213643175 0.81487071449846 1 1
0.761970809686596 0.76022053505712 1 1
0.895625294560542 0.892843755126952 1 1
0.764430695535903 0.760658893093204 1 1
0.897508472462209 0.895378054715127 1 1
0.753938782048707 0.751229958058068 1 1
0.795602227260868 0.792566269793662 1 1
0.852870569546906 0.85055728050818 1 1
0.744341421810977 0.742563382829736 1 1
0.812838882856204 0.809763668715251 1 1
0.797092270123983 0.794766641208358 1 1
0.648190340867294 0.646561959087299 0 0
0.929321315772595 0.927136608110004 0 0
0.807467573832662 0.805186910869032 1 1
0.76343795134324 0.76126624669505 1 1
0.790526077232911 0.788390899362879 1 1
0.771867527108464 0.770333772026315 1 1
0.706095088739531 0.704461567073681 1 1
0.682427389488149 0.681031473586651 0 0
0.717996166393684 0.715763964722059 1 1
0.728103494050399 0.726222413148842 1 1
0.880524355684146 0.878210961605503 1 1
0.695989857601908 0.694002686123245 1 1
0.839625400209614 0.837576419474691 1 1
0.828049594660522 0.824934422692388 1 1
0.808748177900199 0.806248589327054 1 1
0.870991557930338 0.868185328817777 1 1
0.904882000470579 0.902630203973065 1 1
0.860117339333061 0.857548410584262 1 1
0.68603903532284 0.684110512183991 1 1
0.729979759935035 0.728354235730158 1 1
0.890824045894502 0.888154873241024 1 1
0.949961847494352 0.947040482428151 1 1
0.776773576610816 0.774662215112994 1 1
0.842395473146388 0.839801157797406 1 1
0.917104727839856 0.914002688208181 1 1
0.648429456210078 0.646367004815413 1 1
0.824554802247389 0.822211564618063 1 1
0.877416577531392 0.874941260444591 1 1
0.78930439542271 0.786896286745528 1 1
0.714892769664013 0.71277045120265 1 1
0.887221615406081 0.885019081947862 0 0
0.934726167594819 0.932437374536686 0 0
0.94790677885536 0.945690115606192 1 1
0.889058095974816 0.886676911863485 1 1
0.885278225605431 0.882332461065861 1 1
0.843126899346122 0.841242751326713 1 1
0.825785182802096 0.823170692761371 1 1
0.828918381543406 0.826273006212261 1 1
0.820677445268793 0.818591801426156 1 1
0.86198448910969 0.859920416716058 1 1
0.759958463721881 0.757018036840099 1 1
0.815290501671389 0.812502947650839 1 1
0.808643683559649 0.80598890808588 1 1
0.90066352731148 0.898250128485478 0 0
0.821007407823083 0.818583023897761 1 1
0.70614453977404 0.704068089644249 1 1
0.945400132205691 0.942227848847207 0 0
0.765985625815849 0.763894270089416 1 1
0.808312174064886 0.806043785339728 1 1
0.690328284373293 0.688850074857354 1 1
0.909254170604026 0.906479527111313 1 1
0.820989875240608 0.818279353573415 1 1
0.866833067383493 0.864315901310678 1 1
0.813065066265877 0.810532167043564 1 1
0.857021498695794 0.854547172796555 1 1
0.782431753707142 0.780445820811464 1 1
0.821672678310411 0.819237743113531 1 1
0.879209103707029 0.876570770949264 1 1
0.780533975849798 0.777843881553431 1 1
0.666536527503887 0.663895686695337 1 1
0.853239442549046 0.850822756634045 1 1
0.894151414617106 0.890748452153194 1 1
0.975174595678472 0.971922922602843 0 0
0.896802545102475 0.894161774385482 1 1
0.775169028519484 0.773029030076464 1 1
0.874346444256511 0.872053704237207 1 1
0.885004220574686 0.882626386037473 1 1
0.811866334388492 0.809884456894075 1 1
0.793652566831255 0.791319676952622 1 1
0.675045595039298 0.672882029032836 1 1
0.798977451344685 0.797173277846878 1 1
0.771755899879837 0.769291754804582 1 1
0.793860706654842 0.791380026859603 1 1
0.791686112737812 0.789838567269666 1 1
0.830735996481142 0.828310349956737 1 1
0.661095591392212 0.658597188702741 1 1
0.908202798746 0.905920375027682 0 0
0.796238619510956 0.794189632720718 1 1
0.815297149832318 0.812885685419714 1 1
0.816219692305753 0.81409252070219 1 1
0.793627654078391 0.791476572017956 1 1
0.914565474112273 0.912043276845888 1 1
0.859497300459186 0.85708063974668 1 1
0.826268821409907 0.82414129734379 1 1
0.81399900982463 0.811627247364804 1 1
0.798398723468075 0.795900516417148 1 1
0.813283619966749 0.810799908266391 1 1
0.775960307070948 0.773441122919495 1 1
0.74634075806718 0.744412809681346 1 1
0.809051932054127 0.806425401994366 1 1
0.899137108836166 0.897144467648919 1 1
0.790192575001076 0.787700726639353 1 1
0.788373044243517 0.786250353429245 1 1
0.696734880443456 0.694558854394587 1 1
0.968716692174935 0.966108265031831 0 0
0.877139841929728 0.874882809772363 1 1
0.79771617540664 0.795597562863641 1 1
0.682943327285866 0.680799879980753 1 1
0.738762580283361 0.736081664100522 1 1
0.775821112999242 0.773684691999338 1 1
0.761651739802633 0.759388854828679 1 1
0.732445290489695 0.730294241223215 1 1
0.908561358033919 0.906184278313398 1 1
0.855571037382587 0.853307167214549 1 1
0.879030024682753 0.876963546048664 1 1
0.791088271909547 0.789439356328827 1 1
0.942912186782563 0.938823359597357 1 1
0.611903065100693 0.610478124849455 0 0
0.735577615315776 0.733514387206953 1 1
0.713809112154582 0.712273714118333 1 1
0.734930644559791 0.732832762029017 1 1
0.846079879578989 0.843863406821128 1 1
0.837802553421086 0.835948061782418 1 1
0.805962208214543 0.803879819654731 1 1
0.880171714707003 0.877183100326824 1 1
0.816846828906303 0.814811617174286 1 1
0.635533636939368 0.633621534742442 0 0
0.776927389527463 0.774782384649155 1 1
0.883189678918943 0.880949254937962 1 1
0.822743109991553 0.820768801106299 1 1
0.760532191015173 0.758028115509789 1 1
0.774760771170631 0.772771634927402 1 1
0.869587719102154 0.867296488592393 1 1
0.785037068044191 0.782218547521811 1 1
0.848131908649794 0.846134895832857 1 1
0.782667594612009 0.780726522363024 1 1
0.728299243440047 0.725910290976141 1 1
0.886238570930583 0.883757805822819 1 1
0.730646711524465 0.728211673345072 1 1
0.807964247520697 0.805473634310471 1 1
0.784017154410107 0.781733549228555 1 1
0.944657089032053 0.941317407478926 1 1
0.774904391393841 0.772504560403043 1 1
0.751515263889888 0.749464387592967 1 1
0.70497735049714 0.70306704620687 1 1
0.921810584554214 0.919364621653468 0 0
0.876798165598891 0.874486629046963 1 1
0.870919965737677 0.867944122187755 1 1
0.815557134731869 0.812854576093053 1 1
0.80786899820755 0.805936582078148 1 1
0.808769873920963 0.806202206031354 1 1
0.821232110858583 0.819436585005191 1 1
0.829075555849885 0.826821062957829 1 1
0.851157324167005 0.8490875052769 1 1
0.678179529372605 0.676261767655945 0 0
0.817558617512159 0.815782465583601 1 1
0.899664042847995 0.89717132729811 0 0
0.705445039766136 0.703452744523713 1 1
0.793639829020502 0.791194773268561 1 1
0.819524017540668 0.81752090315932 1 1
0.937349460730993 0.934565939779654 1 1
0.770408774764243 0.768377067839882 1 1
0.86398519274929 0.861236442780094 1 1
0.754203363912007 0.752531026649733 1 1
0.883763649949039 0.881048038875418 1 1
0.578074511468249 0.576425697792213 0 0
0.804893712476075 0.802810871331497 1 1
0.747350531546162 0.745724903687141 1 1
0.751238266213482 0.749313123976642 1 1
0.792570317266211 0.79039542713733 1 1
0.807768102876495 0.805508992620442 1 1
0.815546672399758 0.813780692649784 1 1
0.794574721650977 0.792535561347839 1 1
0.790777193348105 0.788730869447254 1 1
0.715994724762908 0.713355720057753 1 1
0.751580159420956 0.749700181192933 1 1
0.821734730546637 0.81952073978036 1 1
0.812143668201277 0.810166192422139 1 1
0.904304222279506 0.902018193863604 1 1
0.804150549053055 0.802222125507837 1 1
0.839697165085114 0.837778917618068 1 1
0.653582294939636 0.651860113684036 0 0
0.990352291088088 0.988315690859785 0 0
0.805205796976017 0.803304002088903 1 1
0.887364300940917 0.884944640829384 1 1
0.857033436976905 0.854548873247165 1 1
0.810622049069773 0.808086890480358 1 1
0.726309460922692 0.724334340180016 1 1
0.751826395992555 0.750032481191142 1 1
0.741132744420121 0.739138906491758 1 1
0.71557661335094 0.713517294111787 1 1
0.801351742253937 0.799402733051016 1 1
0.887687229167717 0.885184775836279 1 1
0.725065652520974 0.722998216791249 1 1
0.769260026483766 0.766906054339502 1 1
0.816468215409121 0.814197494038773 1 1
0.907740232777199 0.904889637264341 1 1
0.850451416389073 0.848099086832339 1 1
0.702563659093879 0.700787923042992 1 1
0.865550107077337 0.862684296359649 1 1
0.825576828124452 0.82280673434473 1 1
0.844311862891596 0.842374215139221 1 1
0.80609674093823 0.804035537328848 1 1
0.806424977302064 0.804614523186635 1 1
0.778489003827112 0.776119099889465 1 1
0.767718488183314 0.765051290758019 1 1
0.743317901526196 0.740985107396119 1 1
0.94894306152513 0.946799891699997 1 1
0.901878747898307 0.898840969307045 0 0
0.839867338671046 0.837284485559996 1 1
0.792782005068025 0.790166843433137 1 1
0.850803160579325 0.847334723605705 1 1
0.82850882114183 0.826537508095561 1 1
0.788581402887954 0.786245773836104 1 1
0.611488326786766 0.60946120276958 0 0
0.770723971032694 0.768981657972448 1 1
0.793603972934643 0.7918332317108 1 1
0.772261775627062 0.770337824881305 1 1
0.635916465755518 0.634265103708417 0 0
0.651409423798316 0.64923679858041 0 0
0.813621210820314 0.811443050582407 1 1
0.944463076518997 0.942527288298892 0 0
0.760539027426272 0.758189810788874 1 1
0.851707560582936 0.849735496734423 1 1
0.714028647952736 0.71176504780106 1 1
0.767469193752683 0.765226757386964 1 1
0.765559907509724 0.763586985305242 1 1
0.807545221304648 0.805679109709446 1 1
0.668595932178892 0.666700244861694 1 1
0.793815508909635 0.791908598488634 1 1
0.778623356891572 0.77612774129154 1 1
0.762346199727558 0.759940169409532 1 1
0.799727479644815 0.797536986229024 1 1
0.738824751400346 0.736913867280016 1 1
0.849775501392672 0.847006096411642 1 1
0.915459538152502 0.913310393601511 1 1
0.801578097407242 0.79938440489238 1 1
0.799583746054869 0.797067679077986 1 1
0.81786118360783 0.814902261891694 1 1
0.775980080139068 0.773578468588784 1 1
0.791608942945316 0.78877101042895 1 1
0.749140843328576 0.746937063554436 1 1
0.874353041471382 0.871635832767517 1 1
0.748583345050493 0.746777042437935 1 1
0.833636559650869 0.831636178818528 1 1
0.814763708911981 0.812858865992138 1 1
0.69166394277767 0.689102839421799 1 1
0.912924076300549 0.910553424160408 1 1
0.85305330706392 0.850680935115054 1 1
0.722649155869916 0.720709733819644 1 1
0.777850420724195 0.776138232460449 1 1
0.671190056010791 0.668933972038555 0 0
0.695214840545733 0.692641966153788 1 1
0.877903392748472 0.875527398925824 1 1
0.853944956616676 0.850800739761377 1 1
0.783901475413265 0.78201374538107 1 1
0.86747274813412 0.865287121937637 1 1
0.896831835695546 0.894473758566932 1 1
0.968756249837548 0.966229868072371 0 0
0.90309694778819 0.900424866598491 1 1
0.831162193709688 0.829158358588017 1 1
0.693354974569301 0.691339365658793 1 1
0.739326517485313 0.736238075910085 1 1
0.938756222707295 0.936337061062785 0 0
0.737123421115667 0.735182331917712 1 1
0.869340823232723 0.866751082282492 1 1
0.77491907800425 0.772445950101914 1 1
0.75081855507341 0.748823241543895 1 1
0.77126404852177 0.768973207676072 1 1
0.775588518240913 0.773602305320117 1 1
0.840326513391038 0.83783528297762 1 1
0.771503812253193 0.768985590556096 1 1
0.794790074917778 0.792171306200398 1 1
0.717522403002835 0.715737949859029 1 1
0.7565000397446 0.753894619229053 1 1
0.866304270054787 0.863671574214495 1 1
0.881670459708461 0.879221501606701 1 1
0.810648498845397 0.808517870722153 1 1
0.891644835762466 0.889000075853913 1 1
0.902997869058989 0.900564260256372 1 1
0.75251208389832 0.750414938162015 1 1
0.747175326847908 0.745116534046139 1 1
0.789573247282038 0.786986760396645 1 1
0.841569021865983 0.839093541823715 1 1
0.682226660444762 0.680257387824888 1 1
0.727531471293046 0.725670384400034 1 1
0.886232865374203 0.883598674068241 1 1
0.789932361520361 0.787340785259619 1 1
0.738923609896321 0.736989248664284 1 1
0.779305285245346 0.777165794731359 1 1
0.837552950320151 0.83469997402822 1 1
0.814001359119865 0.811255757583026 1 1
0.808414961203075 0.805900623501368 1 1
0.772312227241941 0.770564978291985 1 1
0.783202113705048 0.781071093322355 1 1
0.987278586408103 0.983725517249569 1 1
0.870351085928523 0.86811570620916 1 1
0.803527752498718 0.80155370316266 1 1
0.957826798906499 0.954757714092131 0 0
0.715248634701354 0.713425355939185 1 1
0.690897942250122 0.688795200126553 1 1
0.796486448381679 0.793765470010754 1 1
0.868626961353227 0.866308643803176 1 1
0.888702135782633 0.885916479775199 1 1
0.766585114870151 0.763878655465498 1 1
0.756149391777814 0.754122463928552 1 1
0.775690831136072 0.773766372489197 1 1
0.743492865427982 0.741567257469424 1 1
0.674258946437171 0.672288680083974 1 1
0.662558353385798 0.660531000896212 0 0
0.751590742578142 0.749328170134193 1 1
0.631304832728441 0.629611999714534 0 0
0.870119807093575 0.867056725755989 1 1
0.885841301471774 0.88358070461437 1 1
0.863913064592187 0.861673729601121 1 1
0.660505891502147 0.658334641664766 0 0
0.913716283008723 0.911014936528283 1 1
0.796901937940374 0.794855671579661 1 1
0.818111006343231 0.815968015912775 1 1
0.79299064442691 0.791193745697895 1 1
0.819819830257111 0.817959510896003 1 1
0.769954122437511 0.767966611011387 1 1
0.858857078211317 0.85678558146298 1 1
0.852543762133977 0.84954415705901 1 1
0.967630926842571 0.964982143477927 0 0
0.815335649150729 0.812846477614214 1 1
0.74310603422548 0.741053377824793 1 1
0.772390732391849 0.769474894992262 1 1
0.732226853769769 0.729937427250999 1 1
0.725015701355179 0.723386184758598 1 1
0.919755281515163 0.917404513888015 0 0
0.802674011094122 0.800466043124247 1 1
0.607574610457744 0.6051677347607 0 0
0.753100470390218 0.751195029774558 1 1
0.9111621926623 0.908486505201255 1 1
0.67535611326153 0.673445566424496 1 1
0.839574295430197 0.837388569248113 1 1
0.811951152878247 0.809858497546367 1 1
0.818782207367684 0.816705817770843 1 1
0.750195428198299 0.747877591559189 1 1
0.773189345864784 0.771116229784928 1 1
0.802983311708613 0.801018874566632 1 1
0.880991983187473 0.878268460535745 1 1
0.834449339994146 0.832049681941441 1 1
0.759110721429958 0.757272480884469 1 1
0.753659263621682 0.752050518344964 1 1
0.841990386469339 0.839982461294889 1 1
0.728260258685842 0.72654664280166 1 1
0.702967522705988 0.701005678476211 0 0
0.775617033539467 0.772396599121179 1 1
0.779419018382428 0.777337244531055 1 1
0.724358754512651 0.722542316817052 1 1
0.780340735239614 0.778501315853289 1 1
0.71100236603801 0.709037090961125 1 1
0.818995408313482 0.816215012936367 1 1
0.642723348059534 0.640390905075909 1 1
0.607362847575333 0.605543645978561 1 1
0.783137326687556 0.781139933344159 1 1
0.64730788321524 0.644935398443292 0 0
0.753135789246245 0.750364607597296 1 1
0.701503107429853 0.699545282889571 1 1
0.818601991210565 0.816319145726363 1 1
0.855015206846187 0.852156306772082 1 1
0.703495404531698 0.70158358318544 1 1
0.823747535870494 0.821801463644987 1 1
0.781605550019696 0.779752924621485 1 1
0.853246465069475 0.85142818589053 1 1
0.893154310797097 0.890380252764055 1 1
0.823333567478158 0.82128746803171 1 1
0.712913085391714 0.710810622151646 1 1
0.731677323356923 0.728675291700825 1 1
0.806477672591459 0.803836636324941 1 1
0.877225556822948 0.874134398336026 1 1
0.716762518581024 0.714438926747352 1 1
0.821236989537546 0.81844660374072 1 1
0.707876866982179 0.706309156776728 1 1
0.874047119079071 0.87131376383014 1 1
0.731009928200127 0.728808685342313 1 1
0.740645142175141 0.738539429194922 1 1
0.73244170560529 0.729956798451373 1 1
0.793768840141268 0.791703023419403 1 1
0.771537520123609 0.769541634493186 1 1
0.742750920612964 0.740943420081615 1 1
0.736563071284882 0.734668924362381 1 1
0.900827792484894 0.898724634095403 1 1
0.781680308508362 0.779962522215462 1 1
0.819454375291346 0.817614050241455 1 1
0.645523271963421 0.643812730745346 0 0
0.763211903187188 0.760804474366239 1 1
0.751480895550709 0.749454776843728 1 1
0.855087244722109 0.853204654383142 1 1
0.779337065566519 0.777051706998546 1 1
0.792929283469724 0.790450401746093 1 1
0.768298735246702 0.766162831443319 1 1
0.780034487037272 0.778280790124418 1 1
0.946554249182691 0.943883342684936 1 1
0.872657837504977 0.870168218786798 1 1
0.730282177331935 0.728192923989443 1 1
0.688239922975064 0.686353981196618 1 1
0.872509919502551 0.86995168268368 1 1
0.820905802185663 0.818354843798723 1 1
0.849111771606195 0.846480971334669 1 1
0.805087388900781 0.80297711922422 1 1
0.867980760618572 0.865385281615658 1 1
0.843522306188942 0.840892206915914 1 1
0.795874597395202 0.793814305936167 1 1
0.837072224110862 0.833802853627541 1 1
0.858880800257364 0.855982501540606 1 1
0.709204938327619 0.707426451225196 1 1
0.791972332903776 0.790103744060267 1 1
0.697861379236009 0.695870478546969 1 1
0.948209185322187 0.945557747931779 0 0
0.893102652504968 0.89074934026794 1 1
0.917916758696126 0.91549589841033 1 1
0.964058095876489 0.961131642991669 0 0
0.811693356866838 0.809906720546974 1 1
0.844205354251944 0.84140056484486 1 1
0.816726036929783 0.814740200591741 1 1
0.87416236179504 0.871803585313176 1 1
0.724109934532014 0.722225833074324 1 1
0.849859291064828 0.847185805578471 1 1
0.765759591541452 0.763676141500143 1 1
0.761323301235972 0.759124685979339 1 1
0.664051633271791 0.662527089978205 0 0
0.742972886333354 0.74126854229455 1 1
0.691195103141263 0.688951371370592 1 1
0.917619522194346 0.914825236525831 1 1
0.761345742506584 0.759193425758091 1 1
0.894335362883311 0.892064478862582 1 1
0.828007185192103 0.825263800783448 1 1
0.816205290344289 0.814176404207281 1 1
0.817726777522647 0.81486392216661 1 1
0.848096453468002 0.845586257759764 1 1
0.766639491070525 0.764407402441815 1 1
0.871718165620948 0.868030101566996 1 1
0.641115877222602 0.639647717731721 0 0
0.722188797826496 0.719717232592456 1 1
0.753280691467196 0.750917375454791 1 1
0.803531993564315 0.801533069487389 1 1
0.777470652860272 0.775797566168446 1 1
0.811359791757908 0.808992866021872 1 1
0.725161385915755 0.72273114716938 1 1
0.795690733661376 0.793331410728274 1 1
0.745907054812785 0.744082132772002 1 1
0.76162362452589 0.759391125794565 1 1
0.751847081423415 0.749640811904712 1 1
0.803391945715235 0.80156437777143 1 1
0.775828467519576 0.773757135186431 1 1
0.916539876543971 0.914033894147425 1 1
0.799497386211761 0.797755333035694 1 1
0.833141473133338 0.830526764723428 1 1
0.742427940230358 0.739414723798056 1 1
0.796418514147489 0.794003942144588 1 1
0.67089352619609 0.669275572307197 1 1
0.844115292183474 0.841549409419382 1 1
0.936027791917991 0.933135329251627 0 0
0.749825196503887 0.746549545567846 1 1
0.758889745308344 0.755965403263506 1 1
0.717194993013094 0.715330969089525 1 1
0.837113567303818 0.834999803040387 1 1
0.789617131157776 0.787540748592985 1 1
0.783208025748274 0.780356937112154 1 1
0.798701022665313 0.796689365266076 1 1
0.79565683684973 0.792299482123252 1 1
0.776063984506883 0.773764302716699 1 1
0.666558528783546 0.664700033521789 0 0
0.883456694153893 0.881314814767587 1 1
0.792593450813853 0.789479365626218 1 1
0.747860212972351 0.745630464877994 1 1
0.78353282602896 0.781574930204098 1 1
0.859656979232571 0.857363995382766 1 1
0.824503507888487 0.821866020177507 1 1
1.05378197134492 1.05085218929897 0 0
0.898126270867535 0.896270596739288 1 1
0.694419981886635 0.692402169456849 1 1
0.745070061811192 0.743162643145719 1 1
0.707899550814006 0.705868969612481 1 1
0.875420768883225 0.872821884145511 1 1
0.781918687193463 0.779161074571429 1 1
0.793130850156892 0.79076296205149 1 1
0.665873617587385 0.664092413158276 1 1
0.84255768616203 0.84029229981602 1 1
0.863475863430075 0.861436405033747 1 1
0.820823554702939 0.818885670100176 1 1
0.685701826766225 0.68371822766847 1 1
0.854721013393235 0.853011617633085 1 1
0.746403395809583 0.743757203928891 1 1
0.799152580870237 0.796604170464838 1 1
0.815505907728844 0.812814679613716 1 1
0.807614335701689 0.805018955349698 1 1
0.810908562901423 0.809194878457177 1 1
0.762947552563247 0.761035250229742 1 1
0.822687258467846 0.8210032111784 1 1
0.651839389031327 0.650041302526167 0 0
0.80662183002331 0.804939370375383 1 1
0.79754884600637 0.794991928111512 1 1
0.76556614710124 0.763346705488029 1 1
0.879445273949996 0.877082022721511 1 1
0.849712286116743 0.847811493043396 1 1
0.883724865369652 0.881749424794285 1 1
0.923783455204501 0.920633324995231 1 1
0.716799479118483 0.714746926561097 1 1
0.842884401831012 0.841015000206377 1 1
0.894070623841241 0.891811221724751 1 1
0.865107369133246 0.862694305012154 1 1
0.614147372826152 0.612377790370195 0 0
0.888069553127863 0.886081438569577 0 0
0.857166744108427 0.854459063498847 1 1
0.79346950758014 0.791288934862656 1 1
0.708376715047293 0.706323350792318 1 1
0.823409701528182 0.820920663071143 1 1
0.817930736823063 0.815846369612445 1 1
0.800712552179787 0.798256948648783 1 1
0.890640280697964 0.888531602713248 1 1
0.913542425247385 0.911268622551718 0 0
0.75551853679135 0.753857595091115 1 1
0.847946899179343 0.845537955617653 1 1
0.710562879067296 0.708282217991187 1 1
0.771360537855593 0.76839570363603 1 1
0.742174857492193 0.740055429876196 1 1
0.81828178121483 0.815805128416812 1 1
0.906063896598992 0.90395070078774 1 1
0.729222702832742 0.726862175863115 1 1
0.861316467908282 0.859420112491227 1 1
0.874193738697146 0.872285722442192 1 1
0.883621456338963 0.88140887439569 0 0
0.617069128280479 0.615643529668611 0 0
0.827736885045735 0.825632614247969 1 1
0.752964166959695 0.751067245991508 1 1
0.842986511131017 0.840914377460841 1 1
0.687549028711762 0.68533782009966 1 1
0.806868765584629 0.804871159550296 1 1
0.723974741189125 0.721010309896112 1 1
0.805436786752482 0.80294215266602 1 1
0.798456070955046 0.79592239833871 1 1
0.862295424786927 0.85970206070839 1 1
0.772481926827667 0.769871895619511 1 1
0.799614639637173 0.797269909668464 1 1
0.857692172274202 0.855795636283879 1 1
0.836390008314176 0.833559597839809 1 1
0.709438822923261 0.707319905546464 1 1
0.82716562749578 0.824526962865979 1 1
0.773512032519425 0.771504806860008 1 1
0.790560697421835 0.786949827556778 1 1
0.781166434032835 0.77846622430847 1 1
0.711918336855645 0.709504198340254 1 1
0.796115627609819 0.794011431750557 1 1
0.85798690269679 0.855787126539481 1 1
0.751709932325482 0.749630569505717 1 1
0.680412030796401 0.678801117158677 1 1
0.628897345949562 0.627164010313165 0 0
0.720925916704143 0.718730388420264 1 1
0.849039075586008 0.845663930331369 1 1
0.921457655015672 0.918864160510937 1 1
0.729122848667824 0.727357732798552 1 1
0.76138826574432 0.759617415025291 1 1
0.673077079451339 0.671214052530826 1 1
0.741206080724187 0.73894393376564 1 1
0.787582074794612 0.785706372317218 1 1
0.854511188067564 0.852227039646621 1 1
0.838090832944252 0.836070698530626 1 1
0.843843638852444 0.841491809042778 1 1
0.739045275283144 0.73695455130999 1 1
0.877721197555875 0.875526491829659 1 1
0.859503058610994 0.856423295431248 1 1
0.859541368195891 0.857246382641621 1 1
0.898188594143963 0.89551145726546 1 1
0.649267464715288 0.647550089442975 0 0
0.900454373479247 0.898228406285905 1 1
0.818603861575861 0.816759910282369 1 1
0.803020912376962 0.800609238004192 1 1
0.899547800685923 0.896958659954792 1 1
0.909066948643224 0.905691737889731 1 1
0.688303095290713 0.686750011362857 1 1
0.773083011975452 0.771170136529409 1 1
0.923364750356612 0.9208477421145 0 0
0.726582365764679 0.724046624865529 1 1
0.83251968435882 0.83034203363194 1 1
0.743383391710955 0.740143449874082 1 1
0.927862111821381 0.925000408380942 0 0
0.74275237686615 0.740130536779129 1 1
0.769465092906872 0.767127543107114 1 1
0.677571604373499 0.676107443974451 0 0
0.867782672729409 0.865731225426729 1 1
0.721437990219279 0.719102240087727 1 1
0.840026716545351 0.837442128402798 1 1
0.817273337789712 0.815242149680896 1 1
0.770429669688278 0.768199337719343 1 1
0.912280254544343 0.909772664031426 1 1
0.727644083415122 0.725668633486655 1 1
0.728522951201419 0.725910690817731 1 1
0.823046627216027 0.821501488113853 1 1
0.829440611989613 0.826865487251233 1 1
0.830210755416259 0.828468103825198 1 1
0.844440541838464 0.842336512669957 1 1
0.746966939154443 0.74470435452777 1 1
0.909214529299565 0.906920911044887 0 0
0.779052371216068 0.776329354621932 1 1
0.785943647644533 0.784146860080921 1 1
0.718147107509258 0.716499138013528 1 1
0.73180985508687 0.729618238734123 1 1
0.825739817262537 0.822636645270679 1 1
0.747478842079598 0.745019586038301 1 1
0.839896391501444 0.836676635775904 1 1
0.710960605315751 0.708800692200505 1 1
0.815125880446557 0.812666942136903 1 1
0.703692736062057 0.70168981273581 1 1
0.800451232405038 0.798064217109008 1 1
0.770088787133807 0.767846198357471 1 1
0.797598151174322 0.795705660062582 1 1
0.751044371795593 0.748850603940911 1 1
0.837130671981962 0.834433448246973 1 1
0.744684707885283 0.742070934584103 1 1
0.886526261618491 0.883544732908787 1 1
0.663502195424449 0.66178283448357 1 1
0.743277492791556 0.741074978501557 1 1
0.833229024286287 0.830647408992694 1 1
0.866473055819841 0.864306642882986 1 1
0.732427089613155 0.730658117524708 1 1
0.903924961022434 0.901728490949748 1 1
0.698529904252706 0.695862067279482 0 0
0.706181421706589 0.704268393309094 1 1
0.804811296196703 0.802914169553122 1 1
0.736957194818549 0.734771526938538 1 1
0.770877871850842 0.769181566977901 1 1
0.753369574953357 0.750662097120027 1 1
0.784558804595475 0.7825515079661 1 1
0.84261933334629 0.839704687108454 1 1
0.776640813602801 0.774311423627677 1 1
0.882017767644438 0.880021711372983 0 0
0.889595385694761 0.887155932855012 1 1
0.828944112042805 0.826649318849997 1 1
0.754980270284776 0.752910260038929 1 1
0.753085420913997 0.751001170890546 1 1
0.907260887650524 0.905305531243874 1 1
0.765746504126762 0.764187011067459 1 1
0.747818370247278 0.745939047112543 1 1
0.728936689501256 0.726603028038652 1 1
0.781483782724666 0.779648942960018 1 1
0.972370038300736 0.969876996445255 0 0
0.790447811225956 0.7880438071343 1 1
0.797446515395524 0.795222342746383 1 1
0.724643676486745 0.722789317415659 1 1
0.912835777638496 0.909974153333664 1 1
0.665720867376113 0.664246439523726 1 1
0.725871021134006 0.723777686900834 1 1
0.733396827476089 0.731069810937138 1 1
0.734823984761126 0.732962608691116 1 1
0.726951759460948 0.724837317737409 1 1
0.934005045088624 0.931375328766518 0 0
0.805954458498883 0.804053189669695 1 1
0.924594442400786 0.922759142503889 0 0
0.757639075743954 0.755748469288734 1 1
0.915135051928406 0.912342621083322 1 1
0.79256827731491 0.790507096693749 1 1
0.799929275279787 0.797672044286308 1 1
0.878443582257761 0.87584602566284 1 1
0.808287284981939 0.806418283305741 1 1
0.703373382890827 0.700938904839623 1 1
0.792980489653839 0.791083433249144 1 1
0.8678784056133 0.865709224620531 1 1
0.870495463152591 0.868296384907333 1 1
0.774951964693605 0.772616288203711 1 1
0.802715385935712 0.800566827010818 1 1
0.841335696630363 0.838865820967071 1 1
0.742700347104488 0.740319007455543 1 1
0.856084175636622 0.853635006405724 1 1
0.723666193160448 0.721424142350613 1 1
0.777275366252574 0.775431674193615 1 1
0.776663928384455 0.774492121611291 1 1
0.889699179557215 0.886689410728934 1 1
0.816886314864854 0.814335392139604 1 1
0.716846550143931 0.715322748172716 1 1
0.884538209332571 0.882388243157388 1 1
0.885549939532695 0.882978808736427 1 1
0.75457578113833 0.752294536109162 1 1
0.9152322434972 0.911935607676224 1 1
0.807748693117677 0.805638266190206 1 1
0.745491811123395 0.743274056049774 1 1
0.733371529339935 0.731420473423771 1 1
0.778009418628099 0.776044540004529 1 1
0.798526047875603 0.796543330300472 1 1
0.797256450130211 0.795395523958478 1 1
0.889166840731595 0.886591050412294 1 1
0.698775411744538 0.696224801564149 1 1
0.795726001500253 0.793466539975399 1 1
0.772136185310908 0.769789217618427 1 1
0.684020337217317 0.681844638226362 1 1
0.617270185026386 0.615328578930085 0 0
0.890332881336855 0.88734534087865 1 1
0.773842448228987 0.772067285805318 1 1
0.668494558499088 0.667002086080898 0 0
0.734614021102121 0.732684879704917 1 1
0.795933152531841 0.793808700012775 1 1
0.803483062453148 0.801560949383005 1 1
0.610311842898663 0.608531130947463 0 0
0.692051466848816 0.689429138155661 1 1
0.796692622229349 0.794123585630686 1 1
0.838934640985313 0.836543978118235 1 1
0.786994649523061 0.78499944007985 1 1
0.824607590159962 0.822003998199673 1 1
0.733726785884008 0.731744229991115 1 1
0.890384636648676 0.887882716655258 1 1
0.884270369515067 0.881741678139556 1 1
0.725870345247316 0.723828857387124 1 1
0.79117182476901 0.788564407077412 1 1
0.894430297204571 0.891936428439022 1 1
0.707024247031796 0.705246384296502 1 1
0.802352848089441 0.799951881920017 1 1
0.855459466525241 0.853046104951252 1 1
0.946489770322527 0.944012790754056 0 0
0.873888312692291 0.870645287310111 1 1
0.834899807753198 0.832670089358405 1 1
0.843514695902841 0.841033112308998 1 1
0.858710280775628 0.85643834116215 1 1
0.786706892793566 0.784902793505876 1 1
0.698277693339022 0.696302273694969 1 1
0.742498459019263 0.740289368933581 1 1
0.887239880307529 0.885147178468776 1 1
0.84263806341076 0.839875303182755 1 1
0.756566269709143 0.754622785151558 1 1
0.836721977896278 0.834043777655106 1 1
0.84153058327941 0.83921112984206 1 1
0.850518699068797 0.848237055430883 1 1
0.682886157846642 0.681179954248941 1 1
0.725522709672266 0.723879644188254 1 1
0.852689657832181 0.850619797782975 1 1
0.871329474529245 0.869327099893199 1 1
0.781283015223861 0.779738229231678 1 1
0.795341301944735 0.79293615665768 1 1
0.786340881699641 0.784507533428439 1 1
0.772365754791374 0.77032510733446 1 1
0.798317263579341 0.795796874046981 1 1
0.724344758932038 0.721987248966631 1 1
0.755512616722115 0.753065471992978 1 1
0.908681544673629 0.90602092354257 1 1
0.660280057488624 0.658678198366222 1 1
0.746643322547739 0.744718423809268 1 1
0.830368563272205 0.827840036935063 1 1
0.799255641575021 0.797060685200204 1 1
0.732556996949872 0.730741215542506 1 1
0.884112336827624 0.881807294245632 1 1
0.912383096057119 0.909166789186458 1 1
0.802266259091032 0.800251006836225 1 1
0.805225935383238 0.803113254348418 1 1
0.791230711422283 0.789094383540723 1 1
0.913143559223131 0.910913724766363 1 1
0.865262075650308 0.863188115370928 1 1
0.819479175567599 0.81762224505992 1 1
0.762374622983936 0.760525298065268 1 1
0.830052845190243 0.827610526974594 1 1
0.73556802248619 0.733779504657294 1 1
0.591105939968554 0.589469478886332 0 0
0.818957251883848 0.816288348068555 1 1
0.765190812458381 0.763331038378855 1 1
0.950705296711768 0.947644642001436 1 1
0.766278359831501 0.764138120184295 1 1
0.756478980315431 0.75443874588896 1 1
0.862259866621004 0.86024519228879 1 1
0.881634186703075 0.879191706749838 1 1
0.752909881244596 0.751035707512178 1 1
0.782347962066354 0.779964643627854 1 1
0.817526267670067 0.814921435249967 1 1
0.638521131300252 0.636636556552067 0 0
0.714937152746339 0.713182243871647 1 1
0.842797377045285 0.840320974230362 1 1
0.809591386760039 0.806656418563656 1 1
0.791499948160288 0.78867751700123 1 1
0.721886891102563 0.720155633603257 1 1
0.786375018967076 0.783789720153952 1 1
0.749123866194804 0.746644260906652 1 1
0.821880489128473 0.819403248391426 1 1
0.878020398126857 0.876063414093532 1 1
0.692258735528569 0.69030127127264 1 1
0.890487807582071 0.888415253502677 0 0
0.75573558862632 0.753271256031779 1 1
0.816269015011143 0.81463063387579 1 1
0.719312130514395 0.717300599495806 1 1
0.719958454826804 0.718076870603582 1 1
0.916098575839625 0.913882121559529 0 0
0.731721041513243 0.728695929858488 1 1
0.726591418224646 0.724506618150404 1 1
0.825562218057294 0.822881585126112 1 1
0.782298116814673 0.779765067561831 1 1
0.697639313428573 0.695997007270631 1 1
0.837252018034498 0.83490132880498 1 1
0.578572107549219 0.576839587184423 0 0
0.798616234166635 0.796412299024752 1 1
0.686951365069289 0.685402068817189 1 1
0.827230794490569 0.824881327440199 1 1
0.821961235916905 0.819378772756661 1 1
0.735529853006563 0.733788689412221 1 1
0.625520780178204 0.623242025449056 1 1
0.791657323973059 0.788846326924258 1 1
0.870798001300417 0.867772852487054 1 1
0.822055254492594 0.819643905606775 1 1
0.753923611859518 0.751727808894658 1 1
0.694911052282524 0.692925214527619 1 1
0.816121748240138 0.814250658730913 1 1
0.836435472903126 0.833984760329278 1 1
0.789452603303411 0.787052941713952 1 1
0.840072750442034 0.837486612462989 1 1
0.709275849649611 0.706937368429893 1 1
0.832761436501864 0.830320556457417 1 1
0.775258363623037 0.773149545111963 1 1
0.79760167523405 0.795152025721423 1 1
0.783820906018598 0.782032033019182 1 1
0.858878304194106 0.856482582032074 1 1
0.791720897802781 0.78964719643564 1 1
0.823426656565851 0.820585430059959 1 1
0.952722327892582 0.950566580234456 1 1
0.773089025942599 0.770395917446515 1 1
0.680840533860808 0.67901847629238 1 1
0.793690996674596 0.791018653652701 1 1
0.775250798465339 0.772821462810281 1 1
0.777378058555673 0.774875293279945 1 1
0.844276350370664 0.84214034845759 1 1
0.870161388822239 0.867962199217693 1 1
0.714480103974283 0.712384355761115 1 1
0.642310375424665 0.640751473430195 1 1
0.918203822379954 0.916124987347287 1 1
0.898478347058754 0.896188974633717 1 1
0.940514959325896 0.937398152379042 1 1
0.76925499036708 0.766770015139733 1 1
0.862590984043805 0.860703378499213 1 1
0.723156246918714 0.720336506519648 1 1
0.811934688797221 0.809535584493768 1 1
0.902217101501333 0.899654754387131 1 1
0.819266223088528 0.81720113632675 1 1
0.885314548539254 0.882845256744135 1 1
0.920519781048774 0.917295183568869 1 1
0.823548068632847 0.82172396655579 1 1
0.891533722827338 0.889216010477009 1 1
0.759712900740267 0.757892455572065 1 1
0.717206341773708 0.715547535271527 1 1
0.915608269481621 0.913402905205579 0 0
0.769699315317179 0.767831914445691 1 1
0.715123952287622 0.712892189236157 1 1
0.858665489408523 0.85640580043969 1 1
0.728875495336956 0.726308662778924 1 1
0.89409268165635 0.891335318722167 1 1
0.80038897256273 0.798500212572079 1 1
0.865827525271607 0.863691528962978 1 1
0.892305887328119 0.888661947860653 1 1
0.925434456877535 0.922662022429823 0 0
0.786930606878796 0.7844343169744 1 1
0.768869053961153 0.766814480645545 1 1
0.649863502613336 0.647875396965779 0 0
0.945247696297035 0.942728881942247 0 0
0.873113978418035 0.870765442011447 1 1
0.926752325812906 0.924613067770142 0 0
0.764158778450106 0.762023179295886 1 1
0.838211255562532 0.836114441839404 1 1
0.791777397363972 0.789428951241108 1 1
0.867005507705616 0.863757367391924 1 1
0.735423565633818 0.732843306084774 1 1
0.801343112506946 0.799392274052968 1 1
0.825144122996336 0.822711581049651 1 1
0.772398520290421 0.770177374604958 1 1
0.752530703515872 0.7508352358819 1 1
0.694809168207413 0.692734294090447 1 1
0.891678005451268 0.888807398599578 1 1
0.780217368947196 0.77804546630851 1 1
0.830654023583968 0.828520266014915 1 1
0.868688954824805 0.866308923985007 1 1
0.980972093875385 0.978330939492853 0 0
0.84719429661474 0.845455767449168 1 1
0.877564015923126 0.875150583578895 1 1
0.930362325872865 0.927891645018126 0 0
0.778892010864696 0.777374091564621 1 1
0.751649606628393 0.748715201550829 1 1
0.796840705084909 0.79495361884357 1 1
0.75259979091214 0.749338291288576 1 1
0.776319888936108 0.774406282401917 1 1
0.77922243874714 0.777086154602038 1 1
0.891859624701148 0.889495989334583 1 1
0.871984407344322 0.869649753102612 1 1
0.731448492307981 0.729566364278907 1 1
0.813621839754658 0.811517735909519 1 1
0.823951412707755 0.821551135816399 1 1
0.786982863837797 0.78484576660941 1 1
0.788068650551296 0.786247183869209 1 1
0.910728110556261 0.907436554237489 1 1
0.826984948874472 0.82478819459687 1 1
0.795136748578295 0.792604627226581 1 1
0.764160112552508 0.761704821582165 1 1
0.879395625021745 0.87682216279425 1 1
0.791823735971154 0.78958632964506 1 1
0.864877398472047 0.862504445415612 1 1
0.878560369222798 0.875651203920319 1 1
0.779865371685934 0.777696002657415 1 1
0.819091767431152 0.816827450660462 1 1
0.738075006313478 0.736305511489837 1 1
0.740831677950055 0.738859203543432 1 1
0.83723943872546 0.835105671963362 1 1
0.747890666148116 0.745598523423823 1 1
0.786181969583179 0.784268614412229 1 1
0.667812808064349 0.665893368382666 1 1
0.794449693665575 0.792370997876348 1 1
0.891406092413146 0.889121071830419 1 1
0.866676268948729 0.863733826390597 1 1
0.651635327168448 0.648918907879579 1 1
0.742629429608175 0.740113056305631 1 1
0.844285333930473 0.841632201851825 1 1
0.765015142855139 0.763023081107145 1 1
0.840509029183859 0.838513722280253 1 1
0.845952514629043 0.843784803849798 1 1
0.840675871740091 0.838064965088201 1 1
0.886028770743411 0.88392843787936 1 1
0.814230095601019 0.811634796295309 1 1
0.917499171581237 0.914665272941599 0 0
0.73987560823028 0.738126718920961 1 1
0.797626052052775 0.795242344662418 1 1
0.741525824687935 0.739821765116921 1 1
0.8197621952177 0.817370278801317 1 1
0.8068197648118 0.804465810705472 1 1
0.668313430482032 0.666596813578067 1 1
0.801054239304197 0.798765893302053 1 1
0.853756434675328 0.850255290183532 1 1
0.828551534159025 0.826091310251251 1 1
0.695442698900721 0.692728011961721 1 1
0.736391407752695 0.734669057787532 1 1
0.772788383373961 0.770309242093016 1 1
0.860825183098381 0.858862929758397 1 1
0.720600785988965 0.718802295934093 1 1
0.774898896449921 0.772695337315109 1 1
0.780842478058172 0.778450981943917 1 1
0.892861194868649 0.890137713583679 1 1
0.90834882687191 0.906108949223847 1 1
0.766307603080331 0.763943629537186 1 1
0.838165581606645 0.836190619779808 1 1
0.80408903061684 0.801365801513285 1 1
0.935852454623276 0.933478140085826 0 0
0.788679881910461 0.786545756992679 1 1
0.72795082584234 0.726230466513962 1 1
0.817293467163475 0.814408502317163 1 1
0.745387390376034 0.743288615282802 1 1
0.681666665406985 0.679769156427939 0 0
0.743646065871839 0.741109390211108 1 1
0.752699663221712 0.750486606386983 1 1
0.796782453771787 0.794357348559157 1 1
0.829060852168168 0.827312439995686 1 1
0.743718602100633 0.74091709181973 1 1
0.781215397099767 0.779167561246542 1 1
0.837408358978503 0.834896095678185 1 1
0.808478805888787 0.805934023737969 1 1
0.75213442217327 0.750111441706187 1 1
0.814920939672849 0.812725777928024 1 1
0.759057807367994 0.757128674884173 1 1
0.695037690207816 0.693408335653476 1 1
0.763867361057363 0.761767712914044 1 1
0.750613168967033 0.748673807866894 1 1
0.753971466667294 0.751424003356999 1 1
0.791065308624112 0.788491749818887 1 1
0.915382406648713 0.912629935825046 0 1
0.777321777230527 0.775356134659591 1 1
0.71557969547429 0.713123159258329 1 1
0.714392537267477 0.712358320128215 1 1
0.740990914945144 0.73929437816442 1 1
0.706685887442965 0.705313108392869 1 1
0.808682472502244 0.806658789945598 1 1
0.768458047396453 0.76607712347739 1 1
0.682410022146777 0.680709202063125 1 1
0.794007979788119 0.791072186848685 1 1
0.85718048610934 0.854093999294076 1 1
0.725846977061474 0.723962169287648 1 1
0.673154074524677 0.670987543086557 1 1
0.812326124138091 0.808678464942308 1 1
0.69752077868297 0.695629041681301 1 1
0.778790022380058 0.776515538215649 1 1
0.735650291123812 0.733507896784432 1 1
0.905300187625211 0.902832204075434 1 1
0.916061239996664 0.914025524639195 1 1
0.665297723021243 0.663666778619532 1 0
0.741975592601331 0.739905825868328 1 1
0.695390635614206 0.693071607287417 1 1
0.834481175436857 0.83152846334254 1 1
0.870303270922491 0.867961679001498 1 1
0.724368973802932 0.722931599621506 1 1
0.938323660149005 0.934537797364211 1 1
0.663584333829475 0.661776375024149 0 0
0.764948922931848 0.763275419541421 1 1
0.824328061040305 0.822390432006017 1 1
0.937277763412399 0.934752642124333 1 1
0.832053445341246 0.830161062645625 1 1
0.751178437756097 0.749234415329445 1 1
0.80095717744968 0.797992072816489 1 1
0.870907643887407 0.868262342953867 1 1
0.846594085229557 0.843899733802364 1 1
0.747025969650948 0.744981526511605 1 1
0.778058627088571 0.775820588645401 1 1
0.680443123677149 0.678178508592097 1 1
0.709752473954241 0.707446360789183 1 1
0.794455022447825 0.792602303501546 1 1
0.840806842375781 0.83867276465752 1 1
0.757371575530033 0.755316584141035 1 1
0.854514172936156 0.852101118214197 1 1
0.795053712985258 0.793056607777756 1 1
0.792335857757789 0.78985939160912 1 1
0.797542820753046 0.795701166395351 1 1
0.824768454116584 0.822649795535392 1 1
0.913058026342274 0.910622147492236 1 1
0.777184896277441 0.77480173289802 1 1
0.69381746671989 0.692017884794082 1 1
0.674539673468512 0.672863191255275 1 1
0.731734235476236 0.729110283203764 1 1
0.812569519572397 0.810113758453443 1 1
0.800118784611745 0.797289467181024 1 1
0.83861697503059 0.836676866518897 1 1
0.658950960757665 0.656675821063367 0 0
0.862549828709942 0.860138356562366 1 1
0.789059735839797 0.786498420974349 1 1
0.789318126569921 0.7864185001353 1 1
0.886838430829164 0.884517218188972 1 1
0.899451822816977 0.896682347943296 1 1
0.767925685839229 0.76579238506448 1 1
0.706851900259659 0.704916887890161 1 1
0.758861644671654 0.756859752494509 1 1
0.829708619114671 0.827108384796807 1 1
0.729586258085494 0.727920719217136 1 1
0.720878315237445 0.718348429028512 1 1
0.651475318855449 0.650085398836671 1 1
0.842192747202389 0.839939505767572 1 1
0.849604195571762 0.846502109844143 1 1
0.807187049438199 0.805036457341954 1 1
0.793772120114428 0.791035562506927 1 1
0.920119137804954 0.917865449414137 0 0
0.850725589358381 0.848438027698944 1 1
0.785852263922904 0.784189335442742 1 1
0.749176836272032 0.747026466177912 1 1
0.85983270361253 0.857186917253562 1 1
0.840401695103701 0.837478943365377 1 1
0.905381158247518 0.903308886097804 1 1
0.815168091546899 0.81271215431159 1 1
0.758371745448811 0.755642367844116 1 1
0.673396101361827 0.671022897773506 1 1
0.822878632929056 0.820170046388988 1 1
0.790739489883621 0.789072840272627 1 1
0.74689810397112 0.744977973196649 1 1
0.898412787602853 0.895827511695721 1 1
0.733735333367224 0.731742522271056 1 1
0.765587536774791 0.763994072147538 1 1
0.705051611755703 0.703252746093504 1 1
0.871072053373517 0.868820152948823 1 1
0.650735090800377 0.648788732610632 0 0
0.794817300952982 0.792664566286119 1 1
0.717797418881116 0.715576491939605 1 1
0.762876851114117 0.760748218348484 1 1
0.768737139403516 0.767089689608887 1 1
0.84010144269496 0.837181167795716 1 1
0.751334819715123 0.748855245815998 1 1
0.88428859994659 0.881619998701052 1 1
0.654757848935862 0.652977851117718 0 0
0.892956504167071 0.88971305645504 1 1
0.787105799334675 0.784794772804786 1 1
0.830273542159217 0.828451515048953 1 1
0.713938037645893 0.711081441736658 1 1
0.810735871097348 0.808725396215154 1 1
0.806756393533949 0.804004520266916 1 1
0.778591041868556 0.776322208017344 1 1
0.854917207352608 0.852822705287527 1 1
0.724954913080118 0.722930776219052 1 1
0.811267578387076 0.809105844650503 1 1
0.773141775182235 0.771100732784635 1 1
0.739370797793471 0.737304984048058 1 1
0.765440357437382 0.76360053686344 1 1
0.826524379572612 0.824106745028359 1 1
0.846518652092693 0.8445070439301 1 1
0.767317013700911 0.765670820726174 1 1
0.786814823809614 0.785216618509254 1 1
0.776122568434867 0.773525397675875 1 1
0.78627566876116 0.783415416951513 1 1
0.713668713125448 0.711636663576529 1 1
0.81357989565902 0.8118728225921 1 1
0.763776837785577 0.761438041667942 1 1
0.77596629998915 0.77266437354228 1 1
0.74003722278887 0.737116396162383 1 1
0.734509212518212 0.732678956031468 1 1
0.836757132081869 0.834423845256287 1 1
0.721007066353086 0.718907893810809 1 1
0.87719670196981 0.875012272303809 1 1
0.724861214101976 0.722899280852109 1 1
0.814240851924176 0.812164462028529 1 1
0.699437837970549 0.697634621532013 1 1
0.914239300778619 0.912064301860959 0 0
0.861944656064053 0.860024168020523 1 1
0.865725245512971 0.863673774147314 1 1
0.832019143656002 0.828232813848582 1 1
0.845475515908592 0.8428024591205 1 1
0.72980994633693 0.72783458520694 1 1
0.82378249934985 0.821202797288559 1 1
0.935376587018198 0.933196972207928 1 1
0.940503034159903 0.937991228074284 1 1
0.876282613511312 0.873827640516041 1 1
0.758583017093583 0.756399789672229 1 1
0.718103212556193 0.716087589688663 0 0
0.889464365388251 0.886861771208577 1 1
0.90678097168369 0.903926549048229 1 1
0.821341917185433 0.818967082503066 1 1
0.876456320511313 0.874038659600693 1 1
0.921567120581146 0.919060635862163 1 1
0.835023480513098 0.832852197436439 1 1
0.742127116194603 0.740066540914505 1 1
0.813889878611395 0.811774228558362 1 1
0.837643094360169 0.835076457737549 1 1
0.776001882875253 0.773770190968787 1 1
0.740191495864589 0.738682250584835 1 1
0.805849822241592 0.802781057138219 1 1
0.832137911075465 0.829701459632866 1 1
0.797116098390986 0.795190188724483 1 1
0.640635673224802 0.638805666883509 0 0
0.73423718686376 0.7323743327289 1 1
0.813255422767463 0.810966424318939 1 1
0.823747278077188 0.821508648059539 1 1
0.746026542767764 0.744433292146983 1 1
0.793325809406645 0.791618556246903 1 1
0.805418980328768 0.803452480079632 1 1
0.843291558148611 0.841338706523494 1 1
0.814633920957389 0.812273864612009 1 1
0.854116393892171 0.851856205234309 1 1
0.747496017049689 0.744071920492048 1 1
0.743362858978223 0.741112374818243 1 1
0.699299206559632 0.696597769243961 1 1
0.903145195203737 0.900933080494837 0 0
0.893100694649267 0.890783283789045 1 1
0.739494361835247 0.737329323037115 1 1
0.714652516702909 0.711847913156982 1 1
0.90055587616617 0.898158162755478 1 1
0.839819574370252 0.837362893937178 1 1
0.831604192078323 0.828683678784523 1 1
1.00745001386161 1.00433451098052 0 0
0.750234226574702 0.748213381509254 1 1
0.811800845167145 0.809432821372692 1 1
0.760968025678551 0.758132018016371 1 1
0.853890679485689 0.851805839115978 1 1
0.771772967494528 0.769457694590016 1 1
0.822101640555492 0.819734032135834 1 1
0.885656233255009 0.882985448581933 1 1
0.797337818958742 0.795087525285446 1 1
0.816644642589174 0.814322700039239 1 1
0.777887831352122 0.775407082099838 1 1
0.807464458994096 0.805608830235921 1 1
0.844501588657571 0.842017010304958 1 1
0.791005533810637 0.788742224278683 1 1
0.834248321899656 0.831546548589102 1 1
0.803813836834914 0.801643763168174 1 1
0.764576219325805 0.762418717602727 1 1
0.811108207939389 0.808873621049902 1 1
0.824459344676336 0.821597094956263 1 1
0.77063321235958 0.76890182864563 1 1
0.713704142455992 0.711537158352315 1 1
0.845822491540238 0.843200467370082 1 1
0.836520919805223 0.83460036252217 1 1
0.890592545795964 0.888479594222967 1 1
0.815655172128762 0.812884785843282 1 1
0.9011031813893 0.898024870706788 1 1
0.792637353238842 0.789696882000594 1 1
0.850013634143076 0.847333700152767 1 1
0.802905695449134 0.800842810919333 1 1
0.781584373405613 0.779851683797123 1 1
0.923936982820852 0.921593050486763 0 0
0.749042851138433 0.747292718195128 1 1
0.919070495017341 0.916567479032387 1 1
0.778489060296747 0.776330553391143 1 1
0.792095563034383 0.789807215971503 1 1
0.926810316623312 0.924417973821309 1 1
0.874019229814896 0.871666790564115 1 1
0.764350894111525 0.761771071354151 1 1
0.778539532415968 0.776876584882367 1 1
0.772913753225665 0.770636706607741 1 1
0.815473125566033 0.81360379400397 1 1
0.665763476286497 0.664229179825933 0 0
0.841510350872115 0.839030597101692 1 1
0.708529252040257 0.706708023814974 1 1
0.900530442983658 0.898038184255245 1 1
0.763135057088528 0.760709503468992 1 1
0.757966008158946 0.756042718324646 1 1
0.756850216151899 0.754879182799331 1 1
0.800860359811523 0.798903592384203 1 1
0.9383069203388 0.934979578421695 1 1
0.833604082705246 0.831504464914065 1 1
0.855648360326055 0.853018912465072 1 1
0.953004691616091 0.950984445392323 0 0
0.771680928507009 0.769649898375379 1 1
0.827629756743071 0.824721401370938 1 1
0.705079013499006 0.702992437715833 1 1
0.803006176696922 0.801058373183901 1 1
0.716947213538845 0.714973877483463 1 1
0.753939335983844 0.752121839416986 1 1
0.901374353216203 0.898974923791485 1 1
0.627213662095079 0.62564828630505 0 0
0.767193018374083 0.764539850010826 1 1
0.770417881657702 0.768775900868514 1 1
0.853437092992017 0.850939037117436 1 1
0.786269094318999 0.78431447407174 1 1
0.710083134163988 0.708141838276203 1 1
0.732107725557027 0.730068738771881 1 1
0.761443455685771 0.759635427565558 1 1
0.76157779210617 0.759418980217354 1 1
0.706748433853488 0.704518250411401 1 1
0.816808827389157 0.814704445738493 1 1
0.684951302555719 0.682959095464776 1 1
0.61451883611651 0.612782984358424 0 0
0.842297374452948 0.839949447311336 1 1
0.825140248750959 0.822276594910334 1 1
0.783821637571718 0.781961221204316 1 1
0.792475134519542 0.790657048743775 1 1
0.734060689128302 0.732193800620936 1 1
0.807403071199923 0.805003072136948 1 1
0.944000590755656 0.941636048282013 1 1
0.819942030118332 0.816860844367458 1 1
0.743419767046521 0.74093664542038 1 1
0.826737992283839 0.824969466211336 1 1
0.760493815160488 0.758088623508015 1 1
0.855540014170452 0.852618177133217 1 1
0.883255355714171 0.880915833921368 1 1
0.660213909820356 0.65863115888025 0 0
0.751641732224087 0.749614684261505 1 1
0.801319418245646 0.798991474201422 1 1
0.884708475852595 0.882093887396423 1 1
0.857288774301111 0.855037457984868 1 1
0.885857160279572 0.883416643803594 1 1
0.701562333844191 0.699450131434891 1 1
0.636974853631587 0.635426451250746 0 0
0.822529858717137 0.819926633129999 1 1
0.82061252970285 0.817952697092358 1 1
0.792387497109487 0.790613316254947 1 1
0.755206175780498 0.753372481646765 1 1
0.892920246795288 0.890616555962121 1 1
0.749230973727112 0.746733213918257 1 1
0.784004689764107 0.782146393942439 1 1
0.757955148897302 0.75524914202755 1 1
0.866454253680728 0.864291874562608 1 1
0.720255908250651 0.718141964002582 1 1
0.716327872646604 0.714411411701407 1 1
0.750544418407237 0.748283536588848 1 1
0.795448811261323 0.792998358414929 1 1
0.760583213691956 0.758766260212765 1 1
0.883623552237802 0.881459382179905 1 1
0.821017855402913 0.818462820241636 1 1
0.810886398391258 0.808803593385223 1 1
0.648456038546955 0.646448903799803 1 1
0.704946673372378 0.703025662357744 1 1
0.702975649127243 0.701130152734567 1 1
0.794414652504164 0.792325635036314 1 1
0.795535111277076 0.793532439603414 1 1
0.760162380662938 0.757558797872202 1 1
0.790829007304762 0.788914363563723 1 1
0.70781098211613 0.705825424752976 0 0
0.856386973613481 0.854214867607476 1 1
0.947330591906084 0.944465536423658 1 1
0.854668348187116 0.851977245531596 1 1
0.773855591605072 0.771882107723561 1 1
0.614912182890408 0.613032002732535 0 0
0.849621901551549 0.847378992667648 1 1
0.849464777650144 0.847047198760253 1 1
0.781516582328665 0.779294904656366 1 1
0.808866214530413 0.806026906981567 1 1
0.954201057560493 0.9511300790706 0 0
0.754662675414249 0.752499899012173 1 1
0.696619225231458 0.69483707408138 1 1
0.782278298166914 0.780243845763077 1 1
0.816731213325515 0.814682213497701 1 1
0.797689410212145 0.795712253794876 1 1
0.657510963857112 0.655803711252779 1 1
0.833579345487629 0.83122770113084 1 1
0.851182215526777 0.848826061580068 1 1
0.86677349784785 0.864568195274736 1 1
0.851114647045859 0.847745774583952 1 1
0.847788601241059 0.844651467799318 1 1
0.846806125812049 0.844365331177031 1 1
0.805646798989221 0.803564806181489 1 1
0.819798981903704 0.817933423126243 1 1
0.742129814830195 0.739741874783663 1 1
0.952212947007032 0.950261640647458 0 0
0.769447046015183 0.767410348823555 1 1
0.739472989384869 0.736929679892397 1 1
0.816975220398609 0.814744919856695 1 1
0.802333575096534 0.799410656308681 1 1
0.876548763270549 0.873544765557388 1 1
0.862256528698893 0.860358608345275 1 1
0.82933763553194 0.827413874402433 1 1
0.826817812661958 0.824766195221872 1 1
0.758435543560745 0.756938834001623 1 1
0.662027348050952 0.660055178770464 1 1
0.83085055975309 0.827975420488369 1 1
0.667741046821376 0.665917116617849 1 1
0.777924401912359 0.77557447544313 1 1
0.722313876041942 0.719895015172956 1 1
0.738008842914742 0.735699693818023 1 1
0.836550251951608 0.834622240893621 1 1
0.753758846918719 0.750714534072079 1 1
0.675338002844757 0.673501706785142 1 1
0.744001982164725 0.741133595266428 1 1
0.759077848200085 0.756836068605928 1 1
0.767187737835539 0.76492171858801 1 1
0.703779998376061 0.701636391754824 1 1
0.762187169432719 0.75967785792138 1 1
1.0245662843221 1.02039394548258 1 1
0.770512473710905 0.767736023683347 1 1
0.849905407661376 0.847597496672709 1 1
0.756187820802637 0.753873552657727 1 1
0.755577068432627 0.753444836550799 1 1
0.818856502861172 0.817034315096123 1 1
0.817666634615292 0.815849583783179 1 1
0.837684887904158 0.835235068865732 1 1
0.875753845993473 0.873559394797546 1 1
0.796105269766968 0.79359803613016 1 1
0.961623886574155 0.959059916153409 0 0
0.810703738286289 0.808497437877658 1 1
0.715132766903842 0.7132136616787 1 1
0.787138041662355 0.785093941064535 1 1
0.860824100172418 0.858467282044352 1 1
0.69252358790697 0.690561644200767 1 1
0.783061906432787 0.781336467918686 1 1
0.806743256592468 0.803714611916941 1 1
0.721802088121065 0.720259411517199 1 1
0.847309931315863 0.845249821209468 1 1
0.682684107362489 0.680896393460489 1 1
0.828252034860638 0.826054855055006 1 1
0.910669461430912 0.907256558763282 1 1
0.862626996205129 0.860365149288362 1 1
0.794955752182529 0.792331073951856 1 1
0.862009715578467 0.859613021466617 1 1
0.803550188287235 0.801513626012749 1 1
0.872889009834465 0.870774307030356 1 1
0.792907961345382 0.790658427628466 1 1
0.820388228396699 0.8182581160311 1 1
0.849067499087879 0.846203211102174 1 1
0.776660012537261 0.774420213986541 1 1
0.768584918002013 0.766554555602046 1 1
0.758292182792813 0.755852828876684 1 1
0.727937186535731 0.725908060343481 1 1
0.779777201171533 0.777467427451649 1 1
0.904865774381541 0.902116355221091 1 1
0.808207285466509 0.805917683258226 1 1
0.828941437857024 0.826301295858071 1 1
0.875839560723085 0.873518483302929 1 1
0.731229721186735 0.728900262358011 1 1
0.827278308520807 0.825016430624515 1 1
0.75070906345659 0.748063998414923 1 1
0.862107957323124 0.859265048199457 1 1
0.848967282979195 0.846195153735918 1 1
0.824174065882834 0.822099007494521 1 1
0.943265747803366 0.940586798921398 0 0
0.756346129480799 0.753811341786943 1 1
0.770242533060671 0.768252031231502 1 1
0.743306568349152 0.741020560670822 1 1
0.830700843872691 0.827676890307795 1 1
0.760925160811087 0.758283104370077 1 1
0.93364868177398 0.930457538052435 1 1
0.731497421860056 0.729096854989105 1 1
0.753783240858314 0.751012130718819 1 1
0.773598705967524 0.771117499039578 1 1
0.794433035439204 0.791771294910528 1 1
0.867704376080229 0.86522019498687 1 1
0.827784807876948 0.825735359992205 1 1
0.812844277196505 0.811078819950642 1 1
0.822134072913009 0.81971888826212 1 1
0.642978396004814 0.64142665619492 1 1
0.864183860426349 0.861619907379979 1 1
0.884119170600271 0.881454557933242 1 1
0.951272598825322 0.94805036864789 0 0
0.670312043599217 0.668543548820463 0 0
0.624785587563592 0.622636407320519 0 0
0.776976317525193 0.775174760318706 1 1
0.888005326941236 0.885684662931778 0 0
0.586961655782711 0.585074783721943 0 0
0.876853946432737 0.874543032515552 1 1
0.893469976753704 0.891210779150876 1 1
0.772840620793175 0.770906322003365 1 1
0.706757382060754 0.704839059915125 1 1
0.826318460173296 0.824467567968142 1 1
0.852601253856096 0.850577437127396 1 1
0.769439658769456 0.767329123720685 1 1
0.720712448103613 0.718554066283874 1 1
0.741243006409746 0.739222488327033 1 1
0.782936799134674 0.780073938765835 1 1
0.766683313753022 0.765183781673092 1 1
0.763602720372109 0.761363174445479 1 1
0.708645258488387 0.706833262180599 1 1
0.644072449398194 0.64215097640753 1 1
0.819868371922334 0.817799151378912 1 1
0.870226707099256 0.867670581786943 1 1
0.805218482478333 0.80295965222486 1 1
0.721676321220034 0.720195567523834 1 1
0.856643698543814 0.854663088636201 1 1
0.85934506553308 0.856420723882951 1 1
0.721923001768488 0.719641973636704 1 1
0.837050739590917 0.83511840106686 1 1
0.905983150906249 0.902844758654944 1 1
0.652736699170373 0.651109141138486 1 1
0.836435688161991 0.834261039697979 1 1
1.02441683429371 1.02182218967001 0 0
0.916923756686327 0.91450034622444 1 1
0.915561286999209 0.913167656619695 1 1
0.794836035032868 0.792975152513013 1 1
0.848600497043594 0.846081260858441 1 1
0.74269263671132 0.740581345607714 1 1
0.870890660669208 0.868736339754228 1 1
0.86561078953474 0.863547662520446 1 1
0.717812799728457 0.71613106241314 1 1
0.804208505340479 0.801689417656311 1 1
0.775764544518856 0.773802997640444 1 1
0.848281353750351 0.846000660060911 1 1
0.883201385411464 0.880510701989262 1 1
0.720294049480852 0.718058220971903 1 1
0.906777826372727 0.904049464725701 0 0
0.900169595580178 0.897868276692617 1 1
0.816157233676688 0.81405821179486 1 1
0.752754958103672 0.750601918992136 1 1
0.794971312719678 0.793017841159079 1 1
0.800628377461141 0.798448554528299 1 1
0.732934580638131 0.731251819429146 1 1
0.543911946624499 0.542346188087139 0 0
0.734462011247398 0.732498846836868 1 1
0.782304427918212 0.779485167920645 1 1
0.857123726503633 0.85515534898918 1 1
0.610344731234895 0.608403904727914 1 1
0.786677918082001 0.784513229998405 1 1
0.785347905366187 0.783095590381535 1 1
0.788641753885684 0.785948268329989 1 1
0.69268441986936 0.691025278175972 1 1
0.847814702793955 0.844908688566728 1 1
0.787267622636986 0.785386308920111 1 1
0.844759412152048 0.842471680675925 1 1
0.717602382330144 0.715542580189591 1 1
0.718936465771846 0.716911875828826 1 1
0.789891888384327 0.788128894757101 1 1
0.835430494447982 0.833561090005427 1 1
0.819354653965033 0.817377251649415 1 1
0.795896801112375 0.794017364803606 1 1
0.773422353573223 0.771031007191371 1 1
0.706400839946844 0.704706592073762 1 1
0.767267732674845 0.765369811570742 1 1
0.788545543924032 0.786408099010916 1 1
0.796208883558931 0.793929065120724 1 1
0.837652535411353 0.835133655163931 1 1
0.816531429421125 0.81338261888527 1 1
0.851939922750127 0.84968643417957 1 1
0.687836863096286 0.685789408350698 1 1
0.885551461831875 0.882089884354446 1 1
0.815967761519903 0.813628185830337 1 1
0.829501037273927 0.826513984317172 1 1
0.852522652110749 0.850350827258225 1 1
0.943853950184705 0.94104228861477 1 1
0.821923793143837 0.820054305925162 1 1
0.788033834228247 0.78598637026214 1 1
0.700404511793443 0.69839452621004 0 0
0.786733555804504 0.784938566867381 1 1
0.947488354604516 0.944860420920588 0 0
0.810319694527431 0.807803707379551 1 1
0.903407659130756 0.900581747681491 1 1
0.574444563812994 0.57294267264199 0 0
0.791911029222525 0.788805769310902 1 1
0.936936016553128 0.934848463114424 1 1
0.794531073982564 0.79264748912109 1 1
0.787127413212151 0.784976651127233 1 1
0.766775235265242 0.764886374003522 1 1
0.710489136021409 0.708689018495549 1 1
0.842957771929115 0.840484214696006 1 1
0.789494059717121 0.787419111755284 1 1
0.779944250290554 0.777834778417842 1 1
0.665893544197383 0.664179667512534 0 0
0.638796091043122 0.636870828333353 1 1
0.844846456104281 0.842153594385511 1 1
0.810834298326005 0.808704612685073 1 1
0.653741820210479 0.65158856414805 1 1
0.86371763932235 0.861431001884425 1 1
0.831127522077951 0.82860996390634 1 1
0.697272625296715 0.695224068603994 0 0
0.707064929680899 0.705209986041758 1 1
0.751887086049107 0.749926772790456 1 1
0.720764189167157 0.718761974819519 1 1
0.822580361049677 0.820690043052649 1 1
0.932746322677186 0.930239661155354 1 1
0.862954919621814 0.860344736237355 1 1
0.858498596491462 0.855850289926528 1 1
0.751460678192155 0.749532135611899 1 1
0.770394379496886 0.768544842219181 1 1
0.793003674164199 0.790703586224125 1 1
0.752804982406819 0.749650066088497 1 1
0.893456979216077 0.890965816179946 1 1
0.757797525272794 0.755383519060281 1 1
0.81297625730183 0.810415745056711 1 1
0.860898714010013 0.858596040792782 1 1
0.855644977364514 0.853173496400149 1 1
0.813948420750993 0.812141236355104 1 1
0.692969396929864 0.691381106792794 1 1
0.891874324414144 0.888764399101761 1 1
0.799220104087587 0.796934001096277 1 1
0.930184134084172 0.927829153836428 1 1
0.852597062496053 0.850068138216358 1 1
0.923761332851385 0.921094882499143 0 0
0.854021818476218 0.851654459198997 1 1
0.832902352151994 0.830902433480847 1 1
0.68629897376655 0.684550670264392 0 0
0.784719449399315 0.782690423197815 1 1
0.774803584127419 0.772764347286406 1 1
0.863212069270378 0.860699620747253 1 1
0.723551616919759 0.721586431493491 1 1
0.793818743810064 0.791641815509731 1 1
0.863022558909355 0.860354936035286 1 1
0.813161783478948 0.810471748160358 1 1
0.70291968430095 0.701253534018521 1 1
0.670840166913226 0.668937478712535 0 0
1.0072798974261 1.00433322856149 0 0
0.832815692428369 0.8309920752187 1 1
0.900831160653302 0.898640876750151 1 1
0.828974098538612 0.826723683308606 1 1
0.819513886278762 0.817227964067172 1 1
0.762972210117943 0.761105929565786 1 1
0.779296618850681 0.776980368021235 1 1
0.896818638356901 0.893590284408937 1 1
0.608231610796719 0.606003775216934 0 0
0.770799018535 0.768728498455202 1 1
0.917995761201948 0.915554897676435 1 1
0.838056907115121 0.835042373598143 1 1
0.874533504540172 0.871617524461296 1 1
0.758593185671153 0.756849307662322 1 1
0.806061476785766 0.804000773505067 1 1
0.831041333584635 0.828962487100035 1 1
0.895368047354658 0.89252792326865 1 1
0.806314089335853 0.804503894001722 1 1
0.891864816961687 0.889285866361004 1 1
0.654268320852717 0.651438678642667 1 1
0.771658174481907 0.769829294384873 1 1
0.833974536631971 0.832115374819176 1 1
0.783376004955546 0.781697530475648 1 1
0.758228678274182 0.756314940912588 1 1
0.688835395357164 0.686785599489313 1 1
0.832038988286435 0.829636870992717 1 1
0.781740221866834 0.779539030222563 1 1
0.742759109580985 0.740615008634094 1 1
0.840143314784348 0.838305569713743 1 1
0.843335894415941 0.84060658341118 1 1
0.758804469506525 0.756695810480101 1 1
0.744559074340045 0.741942745556497 1 1
0.792648537931041 0.79072957777469 1 1
0.66946551909139 0.667550120681788 1 1
0.873043505501891 0.870532070696937 1 1
0.901561626680674 0.898955941814979 1 1
0.695269862411803 0.692832297900726 1 1
0.760623380973569 0.757901630275097 1 1
0.808131875684148 0.806315866308845 1 1
0.734253611453903 0.732599423493876 1 1
0.751231976286657 0.748599489953056 1 1
0.840814142836254 0.838438412684635 1 1
0.890562359398264 0.887833620145156 1 1
0.742938058238148 0.740805721609679 1 1
0.735782419197001 0.733808797945724 1 1
0.888795233008102 0.886654156368164 1 1
0.723747841554255 0.721643574842993 1 1
0.758662315284022 0.756470085169944 1 1
0.759648277014607 0.757184266441595 1 1
0.823224520743476 0.82116087937881 1 1
0.913162900339644 0.909732626364247 0 1
0.724325578082856 0.722363703644854 1 1
0.809269173638017 0.807386318242844 1 1
0.887373042741196 0.885474502804907 1 1
0.576897665314716 0.575404085248375 0 0
0.842223171396317 0.839889989091334 1 1
0.752133294489222 0.750328188983188 1 1
0.898139348228897 0.896477597922959 1 1
0.812350368833376 0.809719268265582 1 1
0.882742071274534 0.880205965668534 1 1
0.662373164959214 0.660368027364608 1 1
0.690834907435205 0.688802139465058 1 1
0.882821068150348 0.880481550953185 1 1
0.967706236894724 0.964835814000748 1 1
0.695563044509668 0.693876255536531 0 0
0.870580718096822 0.86832606538494 1 1
0.787697964257924 0.78525546874764 1 1
0.839743294696752 0.836903860521928 1 1
0.840103898715118 0.838037596083273 1 1
0.813474677556331 0.811637107525444 1 1
0.751402086667994 0.749516931046552 1 1
0.736450093651765 0.734707717166969 1 1
0.795764625661116 0.793993334494436 1 1
0.994231065181518 0.991689966057258 0 0
0.694773204662145 0.69310806383157 1 1
0.724545070832566 0.722095786955592 1 1
0.827387201392916 0.824742056383916 1 1
0.710741674866052 0.708982902760909 1 1
0.906187151388613 0.903549031805518 0 0
0.82643318086692 0.823695502509744 1 1
0.733589518022893 0.731340692911591 1 1
0.817489976385923 0.814958304482038 1 1
0.723739499331072 0.721353945180439 1 1
0.840317668043975 0.838485444143279 1 1
0.873975690743165 0.871246238530682 1 1
0.766351338781281 0.763961710095554 1 1
0.803152035796958 0.800163232729331 1 1
0.744101678863243 0.742382320404741 1 1
0.675194891440887 0.673520887665115 1 1
0.841557048740474 0.838973115993357 1 1
0.940470354684073 0.938131250171332 0 0
0.756287399879592 0.754365694374493 1 1
0.904690269748073 0.902202458183716 1 1
0.787218364934502 0.784633811154495 1 1
0.715065348748157 0.713352782327767 1 1
0.885116738372457 0.882135747629509 1 1
0.667454304526803 0.665414814537158 0 0
0.694612823648337 0.692740929801447 1 1
0.727997443220697 0.726272180818355 1 1
0.691429542549812 0.689485627809592 1 1
0.78027181118785 0.777896648562949 1 1
0.905612717593383 0.902794151268077 1 1
0.788988988827005 0.786578828305416 1 1
0.803028053179144 0.800712435416132 1 1
0.679985388790749 0.677839080617115 1 1
0.690781064807943 0.688483543208636 1 1
0.843427998597132 0.84064340591805 1 1
0.737217258757892 0.735556569096278 1 1
0.742417806034741 0.74053027927169 1 1
0.82639636866175 0.823684681342989 1 1
0.935236033134991 0.932548189849641 0 0
0.879321793825815 0.876899992516364 1 1
0.852026681616085 0.849749038382313 1 1
0.827209617316929 0.824367974286022 1 1
0.746835658416647 0.744493357604289 1 1
0.675175265052925 0.673385157861697 1 1
0.847282642663568 0.844892433814835 1 1
0.805246878501765 0.802887955874662 1 1
0.774076241073328 0.771759873391087 1 1
0.829832552746696 0.826848774727293 1 1
0.786441431897506 0.784261551021428 1 1
0.922099021648113 0.919044918203546 0 0
0.775703447033224 0.772755842981876 1 1
0.738303410224692 0.735350938142657 1 1
0.796336069531003 0.794577561054076 1 1
0.782699040861412 0.779739504349877 1 1
0.804710507509504 0.801481151394752 1 1
0.926812112938796 0.924311337446855 1 1
0.789935756025017 0.787394319741654 1 1
0.998148820385166 0.994325992125056 0 0
0.837153554521501 0.834648616537832 1 1
0.927075798531188 0.925283654659113 1 1
0.830738692426868 0.829039228636117 1 1
0.693281115137188 0.691600755539508 1 1
0.719591795615823 0.717704416676417 1 1
0.856033877794977 0.853417703580202 1 1
0.764238369110004 0.762011746014129 1 1
0.768414956877061 0.766477230558228 1 1
0.75891446836796 0.756046751836456 1 1
0.70769743257266 0.70562653970696 1 1
0.815075965186015 0.812993047218592 1 1
0.832807027982433 0.830194534885282 1 1
0.834006675966725 0.83126948752687 1 1
0.8087644466638 0.806424408847254 1 1
0.910131798071757 0.907717990581142 1 1
0.762773949277831 0.760708551061488 1 1
0.982313621469497 0.979024210982594 0 0
0.656084134974084 0.654532027123805 0 0
0.839236462939291 0.836337691507827 1 1
0.775080408183411 0.77286110545283 1 1
0.704329546017591 0.702467200632492 1 1
0.759648089859258 0.757863670621079 1 1
0.853184774868293 0.85112418781011 1 1
0.776050170486126 0.774029990468499 1 1
0.814759050115008 0.81254932256841 1 1
0.68041892960944 0.678639873053135 0 0
0.984681996065768 0.982211765794052 0 0
0.864428753723902 0.86237447562514 1 1
0.756731681990785 0.754882204829999 1 1
0.818738563477485 0.816641466846675 1 1
0.792905423997932 0.79055516695638 1 1
0.831772038636347 0.829381852085424 1 1
0.864876095872777 0.861690528758012 1 1
0.798072988259081 0.796123666168054 1 1
0.718570416277476 0.716775414196647 1 1
0.863066877394064 0.860747546306812 1 1
0.918491935608902 0.915487354598127 1 1
0.789764582480247 0.787359864375376 1 1
0.69510143653734 0.693463529155812 1 1
0.725083678686134 0.722452407060636 1 1
0.781548069138658 0.779562921577177 1 1
0.7784895346085 0.776426235581153 1 1
0.698901994405521 0.696762792549518 1 1
0.781836116712101 0.779735850116011 1 1
0.809672638537897 0.807190277628129 1 1
0.80132331302157 0.798235798202905 1 1
0.963923000167687 0.960562964136288 1 1
0.745956076053099 0.743883322232949 1 1
0.715512688691996 0.713653244962766 1 1
0.888940139763193 0.886194523436509 1 1
0.742948006228001 0.741176259003321 1 1
0.869790726154322 0.867298318130449 1 1
0.764832033201892 0.762574691284754 1 1
0.731465068430628 0.729438360776023 1 1
0.763584819481508 0.761865247727827 1 1
0.782857394041481 0.780590675838709 1 1
0.773677621748764 0.771200065960091 1 1
0.783146318157517 0.781315746400372 1 1
0.83457431563618 0.832734454450052 1 1
0.758924215052387 0.757057804522496 1 1
0.872557531999692 0.869936528426602 1 1
0.857720091715545 0.855534012733346 1 1
0.885259818037053 0.882726617291036 1 1
0.809027857866498 0.806759151750169 1 1
0.858253554609913 0.854801043136083 1 1
0.844924862848171 0.842739496205711 1 1
0.722604257545723 0.720623151805394 1 1
0.797356344438756 0.795275712497952 1 1
0.957288574683942 0.954428945157985 0 0
0.799121171960295 0.797222953161483 1 1
0.72920690478555 0.727234185863239 1 1
0.80739034410718 0.805151087009685 1 1
0.802083489712161 0.799629650333821 1 1
0.922550293524437 0.919741604836939 1 1
0.643385303171175 0.641893636316638 0 0
0.750643565795991 0.748287312423142 1 1
0.810095509560861 0.807371626162237 1 1
0.753961426202031 0.751854414928451 1 1
0.926152908231619 0.923595144517035 1 1
0.917896552852661 0.914943895308005 1 1
0.808854219154752 0.806901970793023 1 1
0.715974656461709 0.714299488623131 1 1
0.668771909676269 0.667243186991692 1 1
0.827570168646114 0.825266754587504 1 1
0.784351811152267 0.782716369074762 1 1
0.829219704436206 0.827311043969445 1 1
0.880594060823874 0.878497059189869 1 1
0.829481824306873 0.827344489106484 1 1
0.890140210844562 0.887224797087641 1 1
0.682193672115707 0.679507100616582 1 1
0.874765100148888 0.872301304481117 1 1
0.730963967222449 0.728701586848998 1 1
0.698791020721058 0.697062011730599 1 1
0.967150141789156 0.964766990967475 0 0
0.794051623339224 0.792299259050079 1 1
0.69219986134309 0.690072443124844 1 1
0.843372069184252 0.841074018970803 1 1
0.712526837182454 0.710529136411774 1 1
0.759437977374557 0.757617654997564 1 1
0.881393416552387 0.878715050361781 1 1
0.912942640884959 0.910265493468002 1 1
0.821339509814311 0.819376185995143 1 1
0.786348281660684 0.783996132012814 1 1
0.784798685357271 0.783133910401864 1 1
0.906323155053827 0.904359087675308 1 1
0.724551458179873 0.72209209821873 1 1
0.799459848238437 0.797367331127576 1 1
0.729022684336091 0.726801446329971 1 1
0.740634862194159 0.739025998404677 1 1
0.835909103017206 0.833945197342221 1 1
0.894805152567365 0.892328613079269 1 1
0.872495882986468 0.87063017890395 1 1
0.791847382882229 0.789698125330486 1 1
0.7381445168177 0.736344326599522 1 1
0.848761950576363 0.846512882212879 1 1
0.747883995619461 0.74628769608591 1 1
0.821110984354591 0.81922915160746 1 1
0.771178536788427 0.768714999328668 1 1
0.774136454420231 0.77192801261456 1 1
0.770718899102584 0.769203583970995 1 1
0.914604668672281 0.911359306672734 1 1
0.842576446434726 0.840372268433771 1 1
0.807452793836605 0.80495692666211 1 1
0.791168662451218 0.789131675950337 1 1
0.882944284140351 0.879651388935056 1 1
0.750717385094854 0.748512494936902 1 1
0.804074601578905 0.801703124816652 1 1
0.865003264729753 0.862467316786893 1 1
0.869200606823808 0.866756401514179 1 1
0.723458421342017 0.721065642094037 1 1
0.777396349327956 0.774694234660438 1 1
0.924879843283112 0.92278783261658 1 1
0.700625490265505 0.6983452125046 1 1
0.687688532998621 0.685415447455989 1 0
0.929221570338991 0.926843888646994 0 0
0.903160628624148 0.900658676875022 1 1
0.873732044560276 0.871553442848431 1 1
0.697776387949108 0.695732929560624 1 1
0.880712015931045 0.878236243311073 1 1
0.700697617793608 0.69861601645054 1 1
0.923035284912663 0.920746087613147 1 1
0.793242914519059 0.791148983322171 1 1
0.652639904800578 0.650948055318066 0 0
0.890174867810671 0.887967565705998 1 1
0.729633027027121 0.727271157613406 1 1
0.817332881908595 0.814948532020373 1 1
0.753242185412412 0.751193352995029 1 1
0.799426239839075 0.796285295648775 1 1
0.840160044707498 0.837275403042701 1 1
0.791795578800132 0.789726763122314 1 1
0.880926827730491 0.878147800305214 1 1
0.732264015255876 0.730716161848811 1 1
0.728514349563088 0.726656740183357 1 1
0.868953635407557 0.866576548439175 1 1
0.823274623549471 0.820491210518809 1 1
0.886005588184074 0.883047747458598 1 1
0.750472509243139 0.748288394869781 1 1
0.832861938774924 0.830665250845912 1 1
0.832397357784758 0.830449874082966 1 1
0.880285999655696 0.877551533244573 1 1
0.767143364929158 0.765397862402126 1 1
0.823543486958566 0.821428502218413 1 1
0.844122489365828 0.842085995248272 1 1
0.928797007665923 0.926429847869776 0 1
0.79601702277632 0.793931783570571 1 1
0.836850459535334 0.834669279451021 1 1
0.838329785929184 0.836155118605596 1 1
0.866369836974368 0.864090983063986 1 1
0.837733321255101 0.835923540275328 1 1
0.849435776389931 0.847298046086674 1 1
0.80758737645677 0.805683741521566 1 1
0.760613577416503 0.758673974086834 1 1
0.792643540414534 0.789540314485831 1 1
0.793807584651267 0.79161644247788 1 1
0.842849261425228 0.840963871405728 1 1
0.762142028370812 0.760113286246564 1 1
0.766911290308614 0.765347597894648 1 1
0.835973617631502 0.834320226287998 1 1
0.741517415579208 0.739714258557116 1 1
0.892070487569968 0.888783378980471 1 1
0.866901111573518 0.864048068267831 1 1
0.634413945643376 0.632803420250018 0 0
0.753629517466487 0.751480070164491 1 1
0.817701031534981 0.81525924871198 1 1
0.9039437348049 0.901650865713472 1 1
0.82536954985528 0.823139023366375 1 1
0.790288150271934 0.788081038057537 1 1
0.87907030269205 0.877008377471683 1 1
0.9271014436674 0.923892484344756 0 0
0.667601620665641 0.665954250056648 1 1
0.751292775188408 0.749319123963786 1 1
0.726756115951568 0.725218926016511 1 1
0.698891087555717 0.697272216524584 1 0
0.774201851290406 0.771822683306133 1 1
0.829140403195585 0.826683054514354 1 1
0.971390204966285 0.968667246969827 0 0
0.831080659986696 0.828081766133503 1 1
0.89226236968416 0.889626901817904 1 1
0.797728386552026 0.795429516366404 1 1
0.868079582396085 0.86557776558422 1 1
0.801415255882139 0.799357234075617 1 1
0.767715453773572 0.765998132095636 1 1
0.81710569423044 0.815115308468622 1 1
0.800311433308015 0.797741588928698 1 1
0.787288620933865 0.785538947737539 1 1
0.660499630315908 0.658746525915445 1 1
0.821099452796126 0.818122899110975 1 1
0.753814646794447 0.751365972597309 1 1
0.718641858088686 0.716227744284929 1 1
0.842077852855627 0.839976394624118 1 1
0.732211229854647 0.730552339215189 1 1
0.834259744524061 0.83198333934972 1 1
0.635502226837255 0.633971498969782 0 0
0.858213089348899 0.856182344071682 1 1
0.664807411678658 0.66293168263891 0 0
0.867916399003972 0.86606802746504 1 1
0.8367427080804 0.833992761556814 1 1
0.839146948602188 0.836472787321747 1 1
0.818580290865829 0.815685049274099 1 1
0.763183510457992 0.76113790741566 1 1
0.817528380923861 0.815628383857689 1 1
0.785571303551783 0.783126919457913 1 1
0.75715241646485 0.754503374282283 1 1
0.924065978617055 0.921685815775947 1 1
0.739942756310886 0.737932523404613 1 1
0.839881628519987 0.836527492739661 1 1
0.829849622704644 0.827274541020305 1 1
0.853114355467133 0.851000197330243 1 1
0.871946571022736 0.869498401305724 1 1
0.942577989056779 0.940243354331275 1 1
0.804649684709177 0.802027327056327 1 1
0.822852594821552 0.820221863160596 1 1
0.789452016740838 0.787591377701865 1 1
0.863997537568808 0.861445289795181 1 1
0.718951899931337 0.716851053189259 1 1
0.719395839128319 0.717268433093187 1 1
0.776979914150398 0.77498199877796 1 1
0.724863456029492 0.722893868085052 1 1
0.883605683497345 0.881041480693712 1 1
0.815477815741378 0.813466454488628 1 1
0.729259170083903 0.727164509723433 1 1
0.779109017560767 0.776507173554161 1 1
0.70931448610315 0.706395121036451 1 1
0.879842020156706 0.877652236695536 1 1
0.926139901825242 0.923113769697567 1 1
0.848562264576378 0.846047007682629 1 1
0.903548040082481 0.900773550851879 1 1
0.847410470165276 0.844939794359917 1 1
0.795236613091083 0.79285523401925 1 1
0.845416189265509 0.842485148558319 1 1
0.85042186143077 0.848523881363658 1 1
0.866950323381206 0.86488165976776 1 1
0.59145280066301 0.589408491745165 0 0
0.78403452644228 0.781484395945347 1 1
0.886992321117209 0.884642853245549 1 1
0.847977569850974 0.845580763175026 1 1
0.687259668961892 0.685250324088047 1 1
0.787591273491521 0.785075983202307 1 1
0.770295908449938 0.767991581974251 1 1
0.749639951752132 0.747724393198868 1 1
0.883885246499723 0.881480823067368 1 1
0.687992144113024 0.686218964092517 0 0
0.704337942652477 0.702270936262833 1 1
0.751934098295617 0.749605772936136 1 1
0.752026955948472 0.749628047812625 1 1
0.775069752501078 0.772605196352997 1 1
0.789921903409444 0.788022299241859 1 1
0.725870498796665 0.724290369503623 1 1
0.935812782541247 0.933316788245725 1 1
0.823355670167419 0.821053162263918 1 1
0.855381361279515 0.853200541476349 1 1
0.5689389792046 0.567053230505501 0 0
0.829883370084058 0.827463214087586 1 1
0.87884590444818 0.876286206290261 1 1
0.757236768923376 0.754628278868617 1 1
0.807551703919045 0.804610979438498 1 1
0.765778096019803 0.763532952366201 1 1
0.771181967973167 0.768955321583367 1 1
0.785016435486641 0.78311728853762 1 1
0.794153819281224 0.792128151466179 1 1
0.920603393435775 0.918300035640332 1 1
0.851095524451813 0.848731975076891 1 1
0.888008938000921 0.885306808604616 1 1
0.784830771396575 0.782935015236441 1 1
0.836411843538805 0.833575552216869 1 1
0.715973464396913 0.714032612801506 1 1
0.816099477853304 0.813651233057456 1 1
0.85965322817078 0.857541216198198 1 1
0.820166300060552 0.817968927680111 1 1
0.905112823105389 0.90308085821195 1 1
0.65004118683382 0.648113094555571 1 0
0.916065987302973 0.914009221685368 1 1
0.842644956183019 0.840005803760218 1 1
0.668425436869157 0.667030321632092 0 0
0.825431584740822 0.823153145074266 1 1
0.806239325213081 0.80351107172828 1 1
0.775921724790768 0.773161284450176 1 1
0.749394517380141 0.747385630686821 1 1
0.834924327345751 0.832655668996952 1 1
0.733732634531532 0.731439115945352 1 1
0.863048469552695 0.860731983911843 1 1
0.785267304228608 0.783028093964594 1 1
0.771406110772103 0.769675309949247 1 1
0.915685746600865 0.91391105296014 1 1
0.771581613438608 0.769826401451288 1 1
0.812441887549294 0.809720927281576 1 1
0.85939149613988 0.856662497563862 1 1
0.910760518016518 0.907800833956279 1 1
0.769310048567397 0.767388264784622 1 1
0.833952010655583 0.831010820255135 1 1
0.597030211103022 0.595540456894164 0 0
0.921012731052854 0.918900226639425 0 0
0.671371657174736 0.669490123891219 0 0
0.704588635470928 0.702856877091057 1 1
0.76863156215966 0.766387932948155 1 1
0.743851002153406 0.741000762378167 1 1
0.820965617155103 0.819027232531594 1 1
0.805572614819003 0.802714848850982 1 1
0.835983650492646 0.833186614676426 1 1
0.804651510125247 0.802628002770947 1 1
0.783507794739396 0.780802273695459 1 1
0.595909366233494 0.594322367741165 0 0
0.835859245302276 0.833512985038862 1 1
0.822445595344857 0.82043510749604 1 1
0.73718072446042 0.734429994749192 1 1
0.637115844401077 0.635130233878485 0 0
0.77327921842433 0.771356867829768 1 1
0.837956064004265 0.835948462792891 1 1
0.925866915581983 0.923429733602344 0 0
0.736191118170854 0.734391791919894 1 1
1.13048141806215 1.12743738251336 0 0
0.74918118386558 0.747443165023765 1 1
0.933362746549157 0.930981065360014 0 0
0.759691339854045 0.757760837064156 1 1
0.843801110303451 0.841660193700755 1 1
0.774451588716585 0.77235964190528 1 1
0.806715089475803 0.803975963379567 1 1
0.689922240938356 0.688002056323459 1 1
0.861469551639729 0.858736728796969 1 1
0.76832803927449 0.765879660069738 1 1
0.773560299549579 0.771091493736639 1 1
0.872280496455501 0.869616812486283 1 1
0.850572962417468 0.848675814091244 1 1
0.760735976265046 0.758915298058057 1 1
0.826311319441164 0.823646486467438 1 1
0.722417671764623 0.719952926292848 1 1
0.607128607139633 0.604873536175596 0 0
0.838176021652754 0.83627311423203 1 1
0.551056084159358 0.54936216976832 0 0
0.790529706443928 0.788213138936404 1 1
0.771469685982674 0.769406946176048 1 1
0.718104588934955 0.71622604126287 1 1
0.793233957151343 0.790469424168775 1 1
0.779654819087409 0.778055914754475 1 1
0.866047446678903 0.863949354884559 1 1
0.880633113690802 0.878203721701089 1 1
0.660519831361561 0.658618541325472 0 0
0.956928813830574 0.953982850365906 1 1
0.849683205113377 0.847119258191335 1 1
0.764182418127045 0.762207595533602 1 1
0.873894710638554 0.871341472505105 1 1
0.752080925591131 0.749564412291572 1 1
0.65178885782755 0.650138025084619 0 0
0.976223640539407 0.97372199436036 0 0
0.769461562491567 0.767663640501631 1 1
0.849055636943709 0.846599365965014 1 1
0.725868809259886 0.72365603652437 1 1
0.751312112387544 0.748669411297049 1 1
0.952503383602643 0.950050567503249 1 1
0.87600025807215 0.87329153456393 1 1
0.823140132523502 0.819811960901291 1 1
0.905410093368053 0.903219739658413 0 1
0.756180763473291 0.753587729486005 1 1
0.883593987274147 0.879795424960857 1 1
0.649374778734896 0.647674537592775 0 0
0.8884078969151 0.886339482864039 1 1
0.641242297825865 0.639377426286713 0 0
0.816013950959868 0.813247867872005 1 1
0.751301448557077 0.749119997065359 1 1
0.836909534282666 0.835005083658167 1 1
0.885975183606344 0.883448699745451 1 1
0.794424570818117 0.791747245789411 1 1
0.97610729174961 0.973157079982187 0 0
0.898288960865109 0.89604236223887 1 1
0.808591964437882 0.806600253560511 1 1
0.818569591857943 0.816136070838405 1 1
0.761283840348394 0.75916871082985 1 1
0.791151423080994 0.789393551521591 1 1
0.686153978363223 0.68427496272695 1 1
0.798025627878994 0.795782974436866 1 1
0.839646439268117 0.837732994701189 1 1
0.860722139040171 0.858589779214279 1 1
0.705645588113241 0.703184437398103 1 1
0.887582571132704 0.885027665760489 1 1
0.669871771873992 0.668090931096092 0 0
0.739749571406966 0.737408683442737 1 1
0.783319772197605 0.781062802170017 1 1
0.817312581946457 0.814708990044574 1 1
0.782169741916112 0.78025288956213 1 1
0.752335061147261 0.750147637496507 1 1
0.847360126476212 0.845211351439154 1 1
0.943272459546937 0.93969265820601 0 0
0.827337600443405 0.825216638422879 1 1
0.81247666572561 0.810188031467954 1 1
0.843246904505521 0.840628379827388 1 1
0.881486201222612 0.878963572098455 1 1
0.824257569763406 0.822090086607792 1 1
0.792480890513869 0.790400181936005 1 1
0.629390526001684 0.6273143042355 1 1
0.612726418835403 0.611005191528983 1 1
0.86415238989214 0.861766172916391 1 1
0.847682003146605 0.845139935144359 1 1
0.776005115180098 0.774014147533901 1 1
0.778115165751079 0.775085959550335 1 1
0.842819603258187 0.840855043828776 1 1
0.822328322331023 0.820095340720907 1 1
0.801152784501282 0.798676125319537 1 1
0.755859347558886 0.754053894399109 1 1
0.703758598421294 0.702023654934736 1 1
0.889827054464845 0.886256221107642 1 1
0.961905208410513 0.959390141300011 0 0
0.773090869726635 0.770947436058209 1 1
0.816389055151987 0.81413416828265 1 1
0.801875781221038 0.799572840697993 1 1
0.895246610745535 0.892836653565347 1 1
0.763278922571262 0.760754047928518 1 1
0.825037940190599 0.822748055763288 1 1
0.807229596317401 0.805232112007885 1 1
0.713703014401473 0.711825069187892 1 1
0.761368063260556 0.759563121968868 1 1
0.822565099456572 0.820599247219404 1 1
0.783196032154258 0.78111209729935 1 1
0.726620532624009 0.724773534736466 1 1
0.734202583742437 0.732716345870191 1 1
1.02368458760979 1.02080640527997 0 0
0.7383628086729 0.736446534134072 1 1
0.858266906951311 0.855510784039342 1 1
0.808289528098717 0.805579353987205 1 1
0.838416290192783 0.835951598818001 1 1
0.769455648932388 0.767411473772257 1 1
0.769445405960715 0.767497551152762 1 1
0.834411198063891 0.832052193100148 1 1
0.771749657246234 0.769795807688321 1 1
0.837755529766989 0.835286783119161 1 1
0.91910880942217 0.91646343820784 1 1
0.911453999569414 0.908774388997965 1 1
0.795854327861943 0.793702900504406 1 1
0.810144114215088 0.807812950150758 1 1
0.763125199735564 0.760813962150679 1 1
0.638744144692192 0.637003978624886 0 0
0.817210295789914 0.815445421153673 1 1
0.840507352995083 0.837275115269744 1 1
0.886359116402712 0.883777907703712 1 1
0.742722258309545 0.7406255539619 1 1
0.844317732428487 0.841483782849767 1 1
0.892491722035537 0.890431565420095 1 1
0.653734955427256 0.65174461410423 0 0
0.774158416279788 0.772141762973142 1 1
0.779814616072236 0.776953217132743 1 1
0.766418514560498 0.763909372468168 1 1
0.755860601830275 0.7538393992143 1 1
0.64444866676101 0.642464926042874 0 0
0.79127081953967 0.788754605533827 1 1
0.857821314788085 0.855800885242775 1 1
0.765839977422402 0.763682701586133 1 1
0.693561457682056 0.691406088083856 1 1
0.837821915038831 0.835509119087413 1 1
0.729313552904906 0.72701273576024 1 1
0.774659872550938 0.773065242249494 1 1
0.733296139975065 0.731136331758348 1 1
0.741353536552653 0.739304364090519 1 1
0.617161741210869 0.615331798313426 0 0
0.832690421310402 0.830151635522095 1 1
0.679475668557556 0.677629591851734 1 1
0.833430913578092 0.830234604721971 1 1
0.885488918278571 0.882903574947967 1 1
0.913467333848464 0.910871935589688 1 1
0.712988774275603 0.710824639566846 1 1
0.875029709890109 0.872494252948641 1 1
0.629707263139082 0.628215102178906 0 0
0.849316115347699 0.847414519367717 1 1
0.795132226038214 0.792503736778866 1 1
0.651177739647571 0.64920226596729 0 0
0.76239399414428 0.760362481715124 1 1
0.797288892700981 0.795072983683527 1 1
0.87983623741958 0.877631336541877 1 1
0.763673626808761 0.76200113318478 1 1
0.694619232955001 0.692580948291887 1 1
0.727197724839875 0.725055042003153 1 1
0.841831099620343 0.839684346924864 1 1
0.778087224381584 0.775172476426124 1 1
0.872442904477231 0.870551035145874 1 1
0.68174368253459 0.679966248433837 1 1
0.956106147651029 0.953240848890438 0 0
0.711111080712789 0.708813694574851 1 1
0.648817120444163 0.647007665410633 1 0
0.958024338373147 0.955105917780619 1 1
0.733442809079441 0.730960012791412 1 1
0.886748893791473 0.883414464346597 1 1
0.674270044988692 0.672155312048669 1 1
0.701425361003554 0.699666009931805 1 1
0.753849269477067 0.751750251130388 1 1
0.795928403982371 0.794161301367053 1 1
0.856180678699383 0.853978900631934 1 1
0.885108094134597 0.882217671296368 1 1
0.820989472446867 0.81836449543208 1 1
0.842912253518437 0.84096151082244 1 1
0.886128057832847 0.883882712300212 1 1
0.721392981890647 0.719619511290994 0 0
1.00740552186933 1.00405820323593 0 0
0.65601198039699 0.654164839886736 1 1
0.746272735339566 0.744327858549533 1 1
0.756233209464486 0.753765781730898 1 1
0.913773592529439 0.911165909309172 0 0
0.824062690311064 0.821783454365374 1 1
0.918450351941603 0.915732953534885 1 1
0.785144836426144 0.783401832150591 1 1
0.769679940214454 0.767722724386575 1 1
0.577615662888401 0.575918646205991 0 0
0.751854193313193 0.749617504661745 1 1
0.859066975682204 0.856565254310848 1 1
0.776736974485306 0.774995196908887 1 1
0.852960821323753 0.850958484222837 1 1
0.821060389218265 0.819082671263817 1 1
0.736607285377016 0.7343659744921 1 1
0.938133603457483 0.935603091522673 1 1
0.760915981027634 0.758884757158801 1 1
0.814005899424007 0.811581651772187 1 1
0.812255401834517 0.810526689241151 1 1
0.824710550178587 0.822377727534931 1 1
0.89149925789325 0.889346741125094 1 1
0.783886619545719 0.781757014291031 1 1
0.732594995665038 0.730438748788451 1 1
0.867573331512496 0.865739684507413 1 1
0.797815302012115 0.795708135552058 1 1
0.743534729257907 0.741542031075021 1 1
0.78062066867238 0.77841594446508 1 1
0.87929225095821 0.876948493497838 1 1
0.917602809072371 0.915233270915561 1 1
0.868633585091102 0.865827815400839 1 1
0.903728621431348 0.900995286642762 1 1
0.774109050843267 0.770576860506784 1 1
0.662562444303727 0.661097577099796 0 0
0.896876354972344 0.894182823303481 1 1
0.840701922976514 0.839139137317246 1 1
0.780316276997299 0.77822013769908 1 1
0.817410014881299 0.815093406527732 1 1
0.905710754329386 0.902221143257872 1 1
0.711492819998768 0.709239970340131 1 1
0.781592114093099 0.779381039378754 1 1
0.77777294881107 0.77558698230938 1 1
0.901314665066271 0.89808246723303 1 1
0.770667288691464 0.768814353462067 1 1
0.856377583534212 0.85418465940848 1 1
0.773635055329638 0.771513957551679 1 1
0.959444891253275 0.956157353641664 0 0
0.832411936580881 0.829682149715958 1 1
0.856816325476606 0.854407536829949 1 1
0.794329889425981 0.791693189936905 1 1
0.644896706603883 0.643426225344088 0 0
0.801633106053877 0.799342466740251 1 1
0.774590015980983 0.772399963621706 1 1
0.899466017855388 0.897496111836877 1 1
0.761128207672013 0.759307554977712 1 1
0.868135509292959 0.865919386232989 1 1
0.800400205451487 0.798121316588381 1 1
0.704470571296166 0.702963153455953 1 1
0.760592535481107 0.757747100294129 1 1
0.750792334377376 0.748382418774911 1 1
0.864975494031644 0.862759790253771 1 1
0.670984858285466 0.668681260047205 1 0
0.73666136054066 0.734986727932168 1 1
0.786354798661604 0.78404524458067 1 1
0.936520799371654 0.934124678514183 1 1
0.706642653675577 0.704799562485685 1 1
0.738190200549128 0.735845286855594 1 1
0.877927520601339 0.875967832418124 1 1
0.781336392208813 0.777848186464099 1 1
0.845254396305678 0.843090610749509 1 1
0.874003800692053 0.871336058456281 1 1
0.697011902746806 0.695243589117059 1 1
0.85992407361509 0.857636442564959 1 1
0.788038773632614 0.785919757684866 1 1
0.719670574920987 0.71792044720335 1 1
0.782173800320157 0.779523594574672 1 1
0.829387516821506 0.827003181819825 1 1
0.858816295975358 0.85647407029895 1 1
0.813949956769574 0.812055308361977 1 1
0.85658161108622 0.854502017801685 1 1
0.85209974755159 0.84994390133251 1 1
0.949695167732453 0.947183437424056 0 0
0.857257695580338 0.855028414465341 1 1
0.762559601454749 0.760123685151298 1 1
0.665316898164737 0.663749789632559 1 1
0.781633567029188 0.779108318706629 1 1
0.841416527230712 0.838831722241588 1 1
0.747232959402689 0.745000539453402 1 1
0.801349639853071 0.799558249444158 1 1
0.860595146693081 0.858157217114504 1 1
0.816547799973218 0.814525207264327 1 1
0.874257330748129 0.871315002019251 1 1
0.863462159347454 0.86078212827266 1 1
0.839201013737707 0.837257452338883 1 1
0.783620586840485 0.781024268573285 1 1
0.880646865014886 0.877745383448627 1 1
0.690174212557575 0.688416130709035 1 1
0.733825956024525 0.731089430487991 1 1
0.87670768177072 0.874504370364445 1 1
0.852112519088582 0.849786550852617 1 1
0.741747318247784 0.739186354376784 1 1
0.714666223953961 0.712377462857125 1 1
0.762592799998674 0.760701220779716 1 1
0.844290327440623 0.841733972320256 1 1
0.869994711642052 0.867647832812218 1 1
0.86390111309143 0.861889172457515 1 1
0.686869545078008 0.684950971261434 0 0
0.711960297712776 0.710394869675277 0 0
0.744523374046617 0.742923935608545 1 1
0.782801494680353 0.780720239393428 1 1
0.805335783817498 0.803354363214361 1 1
0.849101576410427 0.846062917628757 1 1
0.950025350378047 0.946851024878972 1 1
0.843912526907814 0.841384119147245 1 1
0.752104776715668 0.750362622848216 1 1
0.894067549405014 0.891651937113003 1 1
0.798327329393954 0.796015498903915 1 1
0.739081940273109 0.736686765645761 1 1
0.700339534266477 0.698106207991169 1 1
0.83369982384165 0.831251977010569 1 1
0.903843902450788 0.900573060224846 1 1
0.832226068722486 0.82974791469876 1 1
0.881785492998249 0.878704716730932 1 1
0.761790387771268 0.760075856803942 1 1
0.806530025621166 0.80460384089116 1 1
0.833240507460666 0.83143918864126 1 1
0.791608170878346 0.789492278346427 1 1
0.851673884289489 0.849009011451783 1 1
0.766850803763815 0.764471958123168 1 1
1.03443622549078 1.03181562184929 0 0
0.93327931446146 0.930997508829409 1 1
0.71735839425743 0.715738986913905 1 1
0.924253133184321 0.921827551893612 1 1
0.841250371595513 0.839285465234742 1 1
0.86175741875153 0.859624912504458 1 1
0.728374193508417 0.726560308260701 1 1
0.738782294094318 0.736734828319843 1 1
0.794865907861564 0.792953687817976 1 1
0.826567895008823 0.824062742442039 1 1
0.743359926469215 0.741662906004144 1 1
0.785284838543956 0.78315604486986 1 1
0.822460047580042 0.820593860081269 1 1
0.780226003232064 0.778445041463313 1 1
0.804754747871721 0.802810139004537 1 1
0.804834663714076 0.802484857791241 1 1
0.74449048209932 0.742424723703124 1 1
0.967156476425383 0.965246988349118 0 0
0.652752987077788 0.650884480483975 0 0
0.894436713549848 0.891824669906567 1 1
0.787555446623857 0.785282074638412 1 1
0.833260358354236 0.830883455378044 1 1
0.906752508446405 0.903999319418128 1 1
0.84116511641575 0.838157720333297 1 1
0.882855199593076 0.880746600926839 1 1
0.891649927785934 0.889458377019764 0 0
0.846479461774756 0.844438101117591 1 1
0.875456739283051 0.872724059914386 1 1
0.860236046852485 0.857171145533149 1 1
0.782217058789486 0.780020086532916 1 1
0.773635789355431 0.771845155715333 1 1
0.833348686963822 0.830812096432478 1 1
0.796488308385048 0.794535434663258 1 1
0.776219602053886 0.774111356878116 1 1
0.74552435000539 0.742996285464958 1 1
0.751654993560353 0.749546416188988 1 1
0.796840874365004 0.794679568251778 1 1
0.82952638089179 0.827437060854754 1 1
0.828295411634144 0.82623066227002 1 1
0.861792773636378 0.859004860761747 1 1
0.814011695690964 0.81170361453174 1 1
0.754077294278073 0.7520646221261 1 1
0.852177324311718 0.849691629226722 1 1
0.660838290949853 0.659015099160795 1 1
1.00780161566755 1.00496990676013 0 0
0.726458299319457 0.72444505958768 1 1
0.815712607535205 0.812589817241771 1 1
0.919207401284172 0.916426045017906 1 1
0.925134745588128 0.922901959023628 0 0
0.788199599062632 0.786165506314882 1 1
0.849559326443582 0.847500443309104 1 1
0.898583438048523 0.89650033199491 1 1
0.798825022037614 0.796811362284573 1 1
0.843577972802123 0.841701170136934 1 1
0.791944800960291 0.789466614437946 1 1
0.746790135655819 0.744773901291815 1 1
0.756122627095984 0.753477781073775 1 1
0.945365428600741 0.943108412575024 0 0
0.737193284800963 0.73520273274249 1 1
0.690737748084335 0.68924701693284 0 0
0.802367222127837 0.80027905260798 1 1
0.761652343365271 0.759614759528713 1 1
0.785373034234798 0.782917510240683 1 1
0.825513161994003 0.822560875620506 1 1
0.70982280977484 0.707747330847955 1 1
0.853486890473611 0.850968599400213 1 1
0.929727453296872 0.927057193365886 0 0
0.674492110379334 0.67307996414654 1 1
0.757611652554639 0.755422070198996 1 1
0.809238369715776 0.806837104600991 1 1
0.86628336882637 0.863539106532514 1 1
0.882119224996053 0.879553018235781 1 1
0.710079864661653 0.708285166584289 1 1
0.740885120221103 0.738555841543293 1 1
0.720455207340084 0.718560485689212 1 1
0.685727085742526 0.683793617684888 1 1
0.835209089832378 0.832220872982033 1 1
0.792196733864227 0.789652871790223 1 1
0.83352261008388 0.831131279717784 1 1
0.777314518771256 0.775497240211759 1 1
0.827220805377384 0.825130313387236 1 1
0.770043910447486 0.768044440487393 1 1
0.798139732123742 0.796146160849188 1 1
0.85769246669302 0.855459674344639 1 1
0.854687173649368 0.852575909616503 1 1
0.768223687401384 0.765877578765709 1 1
0.743081481278525 0.741066159888608 1 1
0.851437680514805 0.849441180723206 1 1
0.768420363339395 0.764984476129555 1 1
0.880588732050526 0.877839100809981 1 1
0.698100429995248 0.695752603953158 1 1
0.863681925730246 0.861524768683399 1 1
0.815803467732842 0.813286169381186 1 1
0.855294488704368 0.852968053214552 1 1
0.877676294036458 0.874362081165752 1 1
0.749079813347599 0.746847810627055 1 1
0.856311696890077 0.853989538401338 1 1
0.789830568327961 0.787600996740694 1 1
0.809232123157859 0.806550065307593 1 1
0.746819317098793 0.744173074891011 1 1
0.707965222470578 0.706119113772848 1 1
0.647757862221228 0.645585187851538 1 1
0.886699432836857 0.884627258419483 1 1
0.793048009878799 0.790803466149284 1 1
0.835709405829348 0.833369338600379 1 1
0.787564500743117 0.785462702927508 1 1
0.805154260888228 0.80328410837456 1 1
0.815339182419701 0.81375283182052 1 1
0.771476841782574 0.768782091456955 1 1
0.7217698360027 0.719876375684696 1 1
0.8155699658896 0.813397256024696 1 1
0.5996635381929 0.598225042068339 0 0
0.954274014240329 0.951992901249061 1 1
0.852500097876457 0.850654562739437 1 1
0.857144968910985 0.855010445509486 1 1
0.880028249150344 0.877826461896083 1 1
0.857228046070068 0.854835739082986 1 1
0.740330713097588 0.738323669485181 1 1
0.899790910060103 0.897202889737898 1 1
0.708867049170353 0.707078991478195 1 1
0.827910088722357 0.825813425898035 1 1
0.834302218969713 0.832241563425529 1 1
0.884593276918389 0.882648250043243 1 1
0.747980687110354 0.745865833583306 1 1
0.852041597091353 0.849550806936229 1 1
0.80965840147266 0.807055437496689 1 1
0.81197534248386 0.809595890966348 1 1
0.842861024461655 0.840360998451025 1 1
0.864750254109436 0.862306882786525 1 1
0.76091418164849 0.759047655953408 1 1
0.908252232256444 0.906006303010492 1 1
0.750805690659739 0.74885479928913 1 1
0.806140623550087 0.804071640276079 1 1
0.763319551518098 0.760863569634936 1 1
0.857415685006938 0.854855910746839 1 1
0.779515040447405 0.777377728019931 1 1
0.72986897372298 0.727939534046955 1 1
0.777905780158504 0.775046144562206 1 1
0.802523186389489 0.800512934133955 1 1
0.88661746323416 0.884332223790261 1 1
0.790545598176601 0.787802108112118 1 1
0.802107507053255 0.799511096583305 1 1
0.843115648818882 0.840990275620658 1 1
0.693942499779629 0.69225359392031 1 1
0.775763370008774 0.774090553353875 1 1
0.873510219940684 0.870853987735746 1 1
0.803628992844729 0.801654159426975 1 1
0.743604564171928 0.74162330781207 1 1
0.849594459176912 0.84719815414967 1 1
0.897160459321623 0.894168106802923 1 1
0.784764646208661 0.782941158570347 1 1
0.852204949495278 0.849769827651085 1 1
0.783470618278336 0.781051976950656 1 1
0.857542911014615 0.854691771820126 1 1
0.936996029339459 0.93432249557058 1 1
0.956352956689185 0.952911888868009 1 1
0.770095905658037 0.767947283481599 1 1
0.916405880533806 0.913297400957268 0 0
0.783256177834391 0.780552410619123 1 1
0.877709597280984 0.875579782171455 1 1
0.880758388339707 0.87822826525126 1 1
0.703406412779352 0.701538249545767 1 1
0.846933127817358 0.843893256566518 1 1
0.810524164229852 0.808650163863743 1 1
0.852009037949688 0.849709754418629 1 1
0.860411503737518 0.858200820308639 1 1
0.763234851687699 0.760961458339509 1 1
0.762374162725983 0.76043566929907 1 1
0.837390734344022 0.83492073383671 1 1
0.767818996605482 0.766062839641305 1 1
0.898083781565935 0.895776166500965 1 1
0.799604593545243 0.797330162860765 1 1
0.689017805664453 0.686740169561133 1 0
0.717583415968067 0.715644163663428 1 1
0.87722349737805 0.874685010354588 1 1
0.757360592217663 0.755440987303746 1 1
0.649503566317756 0.64762234190978 1 1
0.703825337628191 0.701757490076099 1 1
0.76156179753956 0.759599707386306 1 1
0.719665794084224 0.71768900352388 1 1
0.763901587923321 0.761793374360852 1 1
0.868915248621868 0.866950867746011 1 1
0.744167993897977 0.742701308542234 1 1
0.652463385163325 0.650383020832831 1 1
0.772935643790322 0.770423547260691 1 1
0.76125632534477 0.758264054118075 1 1
0.83528989540382 0.83266552187787 1 1
0.844580683361129 0.842529672506629 1 1
0.822326129748815 0.820440032514519 1 1
0.845281052420459 0.842584989230077 1 1
0.777578040490189 0.774983815167825 1 1
0.80133982915137 0.799467658173042 1 1
0.79301828646656 0.790958111696918 1 1
0.943469983897861 0.940842471040199 0 0
0.78949916783055 0.786900733831979 1 1
0.773847657176282 0.771733442789611 1 1
0.769983245542319 0.767447980849251 1 1
0.572957873924154 0.571623746628927 0 0
0.794057858447373 0.791478379756817 1 1
0.721486390984164 0.719478064574016 1 1
0.789239422060254 0.787508509674467 1 1
0.827100587341281 0.824882185561395 1 1
0.755126646136778 0.752555258184693 1 1
0.865619351945293 0.862566510576745 1 1
0.742754772365095 0.740602765203514 1 1
0.752475245994696 0.750330532905122 1 1
0.71844512440676 0.716180242398437 1 1
0.853157516600613 0.850367960062153 1 1
0.916807521900554 0.914052894154438 1 1
0.750823723606936 0.749161972965397 1 1
0.679012597654863 0.677488501719942 0 0
0.876757841435083 0.873967336800479 1 1
0.874579420528287 0.871775608701745 1 1
0.786230571403621 0.783218528103245 1 1
0.731671357092191 0.730127216319532 1 1
0.808898833065376 0.806629300910931 1 1
0.889096076328654 0.886525380337561 1 1
0.902445590697767 0.899839239099974 1 1
0.720085499104448 0.717564249006876 1 1
0.759458337864358 0.757444602139626 1 1
0.897821167535242 0.895338611687988 1 1
0.862854142116636 0.860582916096575 1 1
0.778503998973112 0.776031655971465 1 1
0.634636233603908 0.633175703156358 0 0
0.686986746506005 0.68519555295768 1 1
0.817935894117628 0.815636108716944 1 1
0.807181771660205 0.804581388341844 1 1
0.796670460132321 0.794619058030552 1 1
0.912460269441778 0.90997626966341 0 1
0.865674335597062 0.863305345618921 1 1
0.860127496274639 0.858238794432101 1 1
0.840049183374676 0.837723983183776 1 1
0.61277496070813 0.611048633100656 0 0
0.809211846276404 0.807517272381944 1 1
0.704889161541499 0.702673081360112 1 1
0.90510577181613 0.902405101864402 1 1
0.852500927799723 0.850569516686783 1 1
0.741011756310211 0.739177810903017 1 1
0.834944075918411 0.832677292189839 1 1
0.768897513911696 0.767031304272623 1 1
0.76923044721864 0.76705450601493 1 1
0.696188911465117 0.694037919554281 1 1
0.892597947761297 0.890435895933629 1 1
0.854266847617061 0.852010518397182 1 1
0.739211705568514 0.736844930820434 1 1
0.770803201816523 0.768913603827198 1 1
0.679126707421906 0.677464214259973 0 0
0.91604220952728 0.913241694032226 1 1
0.743323317422673 0.741257260955684 1 1
0.685256271610986 0.683424040896897 1 1
0.704775082068434 0.702776172500901 1 1
0.818005964455754 0.815714440791699 1 1
0.775591790130791 0.77382147030912 1 1
0.885772723708686 0.883358221500776 1 1
0.832339986260586 0.829489486907941 1 1
0.855456719800418 0.852313100323825 1 1
0.858163492386637 0.856069408868249 1 1
0.827303330251591 0.825029550155448 1 1
0.904161588650693 0.901380489217118 1 1
0.741891702420916 0.740215047615496 1 1
0.847296050556736 0.845357065226489 1 1
0.785105360489469 0.782564635329915 1 1
0.643289899290551 0.641629742695168 1 1
0.742920206626486 0.740825760298082 1 1
0.726139913444178 0.723692291088074 1 1
0.843244880831382 0.841084011917528 1 1
0.710702395258637 0.708049620002308 1 1
0.856226707120318 0.853863665785058 1 1
0.690033279705486 0.688306432540654 1 1
0.809414803579259 0.806927839921818 1 1
0.853482373499648 0.851060751096064 1 1
0.807264669723873 0.805218774945363 1 1
0.764990645380891 0.763062193542204 1 1
0.761867072988977 0.759675718123047 1 1
0.701458327608617 0.698806627558142 1 1
0.817707381981111 0.815237408588471 1 1
0.785539731905809 0.783946824172623 1 1
0.879389869001314 0.876859620556017 1 1
0.749315769921982 0.746812356829886 1 1
0.796402957222406 0.794405227327312 1 1
0.789585524922263 0.787895356590916 1 1
0.767996661388942 0.765710971518405 1 1
0.848959012025073 0.846851006318558 1 1
0.880315290959525 0.878188552788679 1 1
0.713200077415123 0.710805825473617 1 1
0.699013522075987 0.697469476662705 0 0
0.844529712025772 0.842437708863534 1 1
0.927506800054507 0.924592447086959 1 1
0.939478943699981 0.937240757409443 1 1
0.851946539956585 0.849095506824578 1 1
0.740019589129416 0.737682459132869 1 1
0.681321935947884 0.679617034444158 1 1
0.816773122568493 0.814686156662374 1 1
0.82537691652632 0.823392588988683 1 1
0.866206953990965 0.864083525764721 1 1
0.708102540211286 0.706297248510282 1 1
0.798801268672242 0.796255047436148 1 1
0.782136118378361 0.779924848460299 1 1
0.858553144486786 0.855951045691587 1 1
0.815638053431697 0.813347343451718 1 1
0.805329956755362 0.803568926433584 1 1
0.83281072835438 0.830213669783096 1 1
0.773567238033448 0.77179517417855 1 1
0.83439568977796 0.832324891191777 1 1
0.867406746392731 0.864898405525309 1 1
0.885867250502622 0.883487259668344 1 1
0.854615416817011 0.852528410683656 1 1
0.840931195074706 0.837818931937277 1 1
0.670199827215279 0.668216556304905 1 1
0.859594699656442 0.85757610773001 1 1
0.848139133121209 0.845089380631001 1 1
0.813020753272184 0.811163785253332 1 1
0.893658260723216 0.891013987698794 1 1
0.864446661335282 0.86204619722463 1 1
0.926685604916754 0.924160760186889 1 1
0.920568988060774 0.917863263529758 1 1
0.879908659980537 0.877463781138517 1 1
0.755818668896546 0.753549790524457 1 1
0.894488068871568 0.892344583784302 1 1
0.782223658761807 0.780467637885468 1 1
0.717754963241578 0.715248072410838 1 1
0.82308745222067 0.820564868254301 1 1
0.969129347380835 0.966593524309206 0 0
0.77849876741945 0.776282046150904 1 1
0.799120342362385 0.796952416640737 1 1
0.851756492815599 0.849590734097411 1 1
0.70747533810436 0.705845233275127 1 1
0.867046150328316 0.86446560512688 1 1
0.946393420178756 0.944108047888323 1 1
0.93964871247282 0.936652525532036 1 1
0.808597227188592 0.806101187177695 1 1
0.79124493128448 0.789374260269546 1 1
0.772165324133919 0.770233345095929 1 1
0.852347212624932 0.850240992586913 1 1
0.7445632249871 0.742395094542006 1 1
0.783825498601161 0.780777519642803 1 1
0.667497181373349 0.666185059150337 1 1
0.771609428664969 0.76929252164364 1 1
0.886196299191182 0.883824291216343 1 1
0.677396203016503 0.675782476878903 1 1
0.891878213932236 0.888664601349078 1 1
0.865674452966897 0.862910104043939 1 1
0.797693154072469 0.794936524864788 1 1
0.804337529798906 0.802123721595932 1 1
0.817455971102328 0.815298597386134 1 1
0.754948539278861 0.752829596270384 1 1
0.752336370859726 0.749356351292959 1 1
0.982793757932268 0.979494081388967 0 0
0.766494745040852 0.76421965037391 1 1
0.796081291360323 0.794380932803411 1 1
0.850567550881804 0.84879148882187 1 1
0.782984019865815 0.780610972123216 1 1
0.924253096121435 0.921291834606928 1 1
0.812615577085307 0.810572021755622 1 1
0.985306336637106 0.982082553607478 0 0
0.807807946462275 0.805189994365525 1 1
0.797900708315174 0.795872694285355 1 1
0.877463523396419 0.875138204801062 1 1
0.785892380082868 0.783209269933996 1 1
0.648379012441663 0.646343429201019 0 0
0.801508367757513 0.799341348409307 1 1
0.885696907231821 0.883502570081561 1 1
0.752619008538596 0.75010271925145 1 1
0.74001442244694 0.737972565654165 1 1
0.875991093225166 0.873683988453484 1 1
0.744187470284315 0.742435260855741 1 1
0.855077209805294 0.852282594375171 1 1
0.742139719224798 0.739040603724538 1 1
0.733747318814435 0.732081846203565 1 1
0.807450875194223 0.804929670610264 1 1
0.864794891171802 0.862932221691538 1 1
0.783373552594178 0.781664228076303 1 1
0.755345744470962 0.753141704340487 1 1
0.68745169576552 0.685222206896223 1 1
0.928695066989013 0.926015931339381 0 1
0.753746249289613 0.751729075974689 1 1
0.907913693642666 0.905706531954059 1 1
0.970491798946799 0.968285899713285 0 0
0.841812854947746 0.8397150913516 1 1
0.682269793004219 0.680204988319561 1 1
0.807949514769763 0.805862547309715 1 1
0.837552781592206 0.834641229407096 1 1
0.869327024598072 0.867327692974372 1 1
0.733707137058907 0.731538171052316 1 1
0.887690828533436 0.885115435617211 1 1
0.678110576861024 0.676427671296342 0 0
0.689729076857342 0.688105491020964 0 0
0.903260710421644 0.901094273388513 1 1
0.814918819268526 0.81134867031368 1 1
0.810615497995807 0.808213045588509 1 1
0.805897328481637 0.803791803049042 1 1
1.07403596062514 1.07173560852469 0 0
0.725772411934134 0.722995556270725 1 1
0.812332425615526 0.809734321948408 1 1
0.767261997507039 0.765621892741927 1 1
0.797686062844743 0.79579383765369 1 1
0.762650600315429 0.759653704337165 1 1
0.602461372372809 0.600808677686543 0 0
0.858624532848041 0.855947345752858 1 1
0.774443726593532 0.7721954822026 1 1
0.863973077177075 0.861471426104905 1 1
0.751020110013937 0.749126569683431 1 1
0.802176419440571 0.799953880978572 1 1
0.759931154320914 0.758355417888246 1 1
0.765037364313733 0.762714990288974 1 1
0.770296441470013 0.76850579515781 1 1
0.816812895938239 0.814088609240602 1 1
0.736095422466866 0.733841406538543 1 1
0.844181738101156 0.841782744280205 1 1
0.892464968879785 0.890117202437138 1 1
0.751610870565208 0.749494408432633 1 1
0.809307806557913 0.806591438432112 1 1
0.847847700040729 0.845308039575521 1 1
0.701683116073947 0.6997653554216 1 1
0.796217488017706 0.79424400222366 1 1
0.833457845392626 0.830212678999889 1 1
0.837804633840992 0.835133529388348 1 1
0.691845671956142 0.690390705971582 1 1
0.782553751255606 0.780569034128814 1 1
0.767564687779448 0.765443416040995 1 1
0.721111550915958 0.719128657857518 1 1
0.742537468726506 0.739908021393252 1 1
0.735715265489043 0.733277645116535 1 1
0.776850912837166 0.77448017404068 1 1
0.694172816267533 0.691872563047971 1 0
0.696383911898234 0.694486761343518 0 0
0.996531152063761 0.993196512956771 0 0
0.828678319694887 0.826552436370428 1 1
0.814713834349655 0.812254656808451 1 1
0.836793166168978 0.833943233148075 1 1
0.886835679423407 0.884476904127416 1 1
0.864257884563026 0.862040854086326 1 1
0.848437476096161 0.845963110031901 1 1
0.743405606117161 0.741508588259588 1 1
0.842537101673016 0.839255205926414 1 1
0.733801253590633 0.731896578163649 1 1
0.803566238045721 0.801178952056734 1 1
0.62487835022453 0.623013416279164 1 1
0.776389125609332 0.774373303163306 1 1
0.77084136999812 0.768828609380269 1 1
0.872814288889905 0.870331889689909 1 1
0.709860996686212 0.7075098827615 1 1
0.89059392194951 0.888304801877494 1 1
0.763882120373709 0.761980375403821 1 1
0.784651480526875 0.781929399766656 1 1
0.924588366398378 0.92226748096115 1 1
0.728070090664168 0.726044619891279 1 1
0.685349833124657 0.683844344710009 0 0
0.855379001717737 0.851992385999925 1 1
0.881293932813755 0.879237099161795 1 1
0.775098917173942 0.772740661693103 1 1
0.901898577866297 0.898446342924804 1 1
0.767532916406707 0.765148752582286 1 1
0.808566906669246 0.806369797863334 1 1
0.744913429239884 0.743136826666641 1 1
0.858800122229697 0.856039431813296 1 1
0.836075854593522 0.832959602957775 1 1
0.827565416330564 0.825160264054724 1 1
0.738105945575031 0.735432818405372 1 1
0.84937201391011 0.846758949007577 1 1
0.699912818608126 0.698206108334681 1 1
0.724333879840975 0.722613043886392 1 1
0.798573856790205 0.795729215354906 1 1
0.84989391877724 0.84772315310211 1 1
0.688530494707978 0.686587909610454 0 0
0.740387579455858 0.738663928271774 1 1
0.708213764598947 0.706304943068184 1 1
0.732948813959519 0.73111291715075 1 1
0.862054717935679 0.859855093949558 1 1
0.676980449395124 0.674708465330327 1 1
0.767792899399163 0.764940525918076 1 1
0.741201043290558 0.739253454586025 1 1
0.826508175531882 0.824559142722355 1 1
0.801671545230212 0.799613143928136 1 1
0.653028711407293 0.651199172823964 0 0
0.778631215884418 0.776454635709549 1 1
0.802098882695921 0.80006363053265 1 1
0.800373219592003 0.798071346869718 1 1
0.682814629373766 0.680955337747972 1 1
0.831771991504839 0.829504912930972 1 1
0.77405593737056 0.771600712860146 1 1
0.741204177196841 0.738813171343445 1 1
0.8824954945226 0.878930172998824 1 1
0.771445811314407 0.769117258185783 1 1
0.748557476219559 0.746875008776977 1 1
0.798840247525162 0.796590639619951 1 1
0.74566693284347 0.743228298204368 1 1
0.785553046175655 0.783351421741908 1 1
0.851753989148351 0.849874043225232 1 1
0.766920999479569 0.765112300174161 1 1
0.802001369470376 0.79951217058856 1 1
0.796596571440332 0.794253671874325 1 1
0.867403265810066 0.864292281362238 1 1
0.8057491166623 0.803429407897184 1 1
0.616855327922165 0.615627333214286 0 0
0.728037118813503 0.72537074423862 1 1
0.730615135642348 0.728758205930632 1 1
0.672126749082069 0.670592579995655 1 1
0.814633887240243 0.811796977594165 1 1
0.666776637954105 0.665220977152945 0 0
0.8201755891671 0.817307732632224 1 1
0.805770091282724 0.803454748366233 1 1
0.705378434044031 0.70350224287769 1 1
0.961661194546593 0.958729015453274 0 0
0.771280956468907 0.769440562286111 1 1
0.754526720678712 0.752628779116031 1 1
0.808290435780176 0.805758591382524 1 1
0.681249909985357 0.67979379122708 0 0
0.958454573246922 0.955263574004939 0 0
0.860581254458596 0.858317575720515 1 1
0.832079321980895 0.830041895509005 1 1
0.955946538691362 0.953480256782214 1 1
0.858883648370113 0.856617581754416 1 1
0.836907852276895 0.83503230817621 1 1
0.757685356858164 0.755228971101153 1 1
0.880196070621643 0.877283477296121 1 1
0.776744534351266 0.774867490000541 1 1
0.677051103785594 0.675222743021164 0 0
0.783293895130971 0.780876911941083 1 1
0.782418252201268 0.780120509242059 1 1
0.739904076514549 0.737450084367959 1 1
0.705512514310022 0.703560737532253 0 0
0.812669313761562 0.810399449752208 1 1
0.891520654990353 0.888561081956256 1 1
0.818687375501786 0.816128432800505 1 1
0.820781581787273 0.818945441707972 1 1
0.802563666636496 0.800528221101128 1 1
0.804594309155792 0.802073900761844 1 1
0.847016380918143 0.844434821946623 1 1
0.836708799383952 0.834417190692222 1 1
0.728367260362612 0.726275327380922 1 1
0.837783048158679 0.835533724760459 1 1
0.688947527479663 0.686833194446024 1 1
0.658246375965976 0.656207384070156 1 1
0.801141623718845 0.799238925787687 1 1
1.00083388225907 0.998591739606563 0 0
0.779293001658163 0.777043269301844 1 1
0.837884415867781 0.835624014778929 1 1
0.709652331598867 0.707274237086209 1 1
0.754781578267879 0.753205913062296 1 1
0.936174547929235 0.934020343139675 0 0
0.696778142482762 0.694948798141602 1 1
0.762207218419727 0.760248270737339 1 1
0.6815192756927 0.679623250621897 1 1
0.705239470647562 0.702919275460976 1 1
0.71112073418632 0.708816541373816 1 1
0.835901736120809 0.833529209487551 1 1
0.764125142890696 0.762047149546677 1 1
0.774363960151254 0.771293846755623 1 1
0.933525408551784 0.930811955416483 0 0
0.862036813302556 0.859578994213159 1 1
0.8968640504 0.894797638688402 1 1
0.810425683137803 0.80869688797586 1 1
0.852970397711167 0.850853466854419 1 1
0.83661339111312 0.833574620210484 1 1
0.805184962725027 0.803397368949169 1 1
0.926789290380412 0.924051532945932 1 1
0.681910412480043 0.680213426898144 1 1
0.933841609609793 0.93125024833959 1 1
0.934215758880189 0.931030086780002 1 1
0.779921764172654 0.777688676318661 1 1
0.747612066722061 0.746006328691709 1 1
0.788204025289002 0.785701867234515 1 1
0.868530410891075 0.865396437364238 1 1
0.829548992996405 0.827724659423314 1 1
0.736192889703694 0.734080559227282 1 1
0.769969335124366 0.76775872987743 1 1
0.779709857693601 0.77742560497858 1 1
0.840437911280074 0.837954612285984 1 1
0.786984998754192 0.784830522913307 1 1
0.850143415093766 0.847197130373607 1 1
0.658277170794975 0.656651867078401 0 0
0.72290737686216 0.72078347597256 1 1
0.861795837109268 0.858920153025233 1 1
0.756962297393006 0.754716496435138 1 1
0.830631099991914 0.828625374097343 1 1
0.859465415776048 0.856606287188535 1 1
0.910820949660048 0.908554873749832 1 1
0.830838814108033 0.828847526053676 1 1
0.824729207143127 0.82282485725193 1 1
0.869989079425849 0.867606097898291 1 1
0.861578640866775 0.859015322041182 1 1
0.828193234019416 0.825839287589858 1 1
0.781992026620188 0.779447690666572 1 1
0.826909054694316 0.825332504472029 1 1
0.754459157082728 0.751832668881339 1 1
0.731432568088504 0.729676685022792 1 1
0.660439823186861 0.658405816840298 1 1
0.707304314444344 0.705442254305251 1 1
0.781336654136885 0.779177143277951 1 1
0.904324573781784 0.902049401549486 1 1
0.662903647401483 0.661030797379066 0 0
0.868257144644211 0.866298896199535 1 1
0.821798788709306 0.819630151934129 1 1
0.771192158768014 0.768992958652399 1 1
0.823423626637585 0.821297308271614 1 1
0.824794084353395 0.822158064581275 1 1
0.911009087164051 0.908542086562519 1 1
0.806708597480076 0.804733828995971 1 1
1.00325624696204 1.00002079914866 0 0
0.773385440942483 0.7713909899133 1 1
0.77647568296169 0.774153287952739 1 1
0.844041543949812 0.84171847390597 1 1
0.69327639980994 0.690912904017381 1 1
0.755446639778634 0.753125116708821 1 1
0.999525265388947 0.996344532825045 0 0
0.762502101208491 0.760659566659567 1 1
0.915218352446788 0.912365562843211 1 1
0.816160935670082 0.813464678986458 1 1
0.848886036156971 0.846795695011424 1 1
0.796074494638699 0.794169446595264 1 1
0.77462617072332 0.772623371746692 1 1
0.81244745255336 0.810395845952247 1 1
0.813434045909385 0.811372958013227 1 1
0.842517688880468 0.840165257066695 1 1
0.735710628796383 0.733935918765577 1 1
0.70091724577373 0.698846860809664 1 1
0.802463065244636 0.800027830587876 1 1
0.733919205487448 0.731765232903939 1 1
0.786135609931645 0.783782970731158 1 1
0.835592147698708 0.832466902687559 1 1
0.818412386360793 0.816051814009928 1 1
0.701826571269451 0.699732881078756 1 1
0.779253017041055 0.777131077403011 1 1
0.891698768250653 0.889274614033725 1 1
0.831138673679577 0.82872880358779 1 1
0.801776833303996 0.799010639823023 1 1
0.798688262861403 0.796259610944772 1 1
0.894525379266964 0.891291175664881 1 1
0.739748579614844 0.737777821608969 1 1
0.757523025507276 0.755416039430854 1 1
0.750291484086006 0.748600473679237 1 1
0.790458767145685 0.788010867419752 1 1
0.860054657547387 0.858085868223093 1 1
0.582496547660309 0.580833770361437 0 0
0.786839241693039 0.784719929873653 1 1
0.74524903678156 0.743210104785162 1 1
0.870400018021653 0.867815696370804 1 1
0.904500163414509 0.901605844547679 1 1
0.810678125737039 0.808530673377884 1 1
0.653308188174029 0.651506469685197 0 0
0.738880200249659 0.737363490820662 1 1
0.799836802402867 0.79735200453314 1 1
0.778335169218591 0.775921599203467 1 1
0.769215285805873 0.767438330782441 1 1
0.772261066998517 0.770085253064301 1 1
0.766684318214722 0.76479574441301 1 1
0.926127970731596 0.923088498689044 1 1
0.844897865615428 0.84264511044815 1 1
0.851698761694186 0.849366335769871 1 1
0.677031244371791 0.675349867230932 0 0
0.721314031515079 0.719330172532635 1 1
0.868644162005973 0.866331567475853 1 1
0.878653872436151 0.876452315877663 1 1
0.765821214637775 0.763569531854617 1 1
0.755345452117658 0.752647446629613 1 1
0.911251179545172 0.907891447512067 1 1
0.784695093187154 0.782148300439046 1 1
0.841749137911237 0.839784306171056 1 1
0.709645271489289 0.707313441018977 1 1
0.792379385340648 0.789829346674637 1 1
0.810048550390791 0.808088383795384 1 1
0.786945148255672 0.785061505712377 1 1
0.807495954641165 0.804959486786572 1 1
0.817663100404732 0.815007846298837 1 1
0.758057463987223 0.755204890830637 1 1
0.815628952996547 0.813079345026994 1 1
0.786013892670489 0.783929036969908 1 1
0.776182253936439 0.77414624460706 1 1
0.755866252467877 0.754125426219193 1 1
0.731280063587777 0.729509523879507 1 1
0.716004762173294 0.714028711672774 1 1
1.07971284275667 1.07685689688727 0 0
0.813831700947217 0.811489314700106 1 1
0.905832383048153 0.903519098027641 1 1
0.851007958832476 0.848437785556069 1 1
0.819752663615308 0.817614393334296 1 1
0.635300169049602 0.633692071877619 0 0
0.865403997378687 0.863194569763755 1 1
0.845896671761664 0.843305554096978 1 1
0.880379219492139 0.877689766397193 1 1
0.734088594870223 0.732261596154616 1 1
0.795558088734428 0.793824465879169 1 1
0.751808806502512 0.749614619271743 1 1
0.778183478495165 0.775711540396026 1 1
0.813985609727676 0.811724998266828 1 1
0.872279692526362 0.870139692565846 1 1
0.702260912518816 0.700306216401056 1 1
0.856412297159667 0.853379631709005 1 1
0.814052942102013 0.811208101752932 1 1
0.907752727657861 0.905651871167401 1 1
0.85861921106498 0.855507230888295 1 1
0.909930717783066 0.907395439383567 1 1
0.853700613743567 0.851849299760131 1 1
0.785708933294163 0.783063743400102 1 1
1.02234392906893 1.02001445200288 0 0
0.775947909816438 0.773637870442108 1 1
0.730652353585959 0.728784210681825 1 1
0.866111799631476 0.863351240822665 1 1
0.86266260679317 0.859992083946161 1 1
0.782118664045463 0.779590379732704 1 1
0.74575458038046 0.743677945900912 1 1
0.768345863259116 0.766232145054544 1 1
0.644101285388881 0.641714736269022 1 1
0.792301545010774 0.789721695232096 1 1
0.888459362658374 0.885894067662438 1 1
0.805440005466145 0.803300480768933 1 1
0.819423057093096 0.817857628811947 1 1
0.898080996639378 0.895634706623128 1 1
0.791032732490047 0.788657258354904 1 1
0.767169088170664 0.764761643546061 1 1
0.755211667654093 0.752829593015891 1 1
0.86625462037692 0.864217336674767 1 1
0.865507620101704 0.863272387206012 1 1
0.849070810797017 0.84694561135715 1 1
0.696290794281991 0.694183553107394 1 1
0.678494614183816 0.676391772165461 0 0
0.831572141118112 0.829034286703283 1 1
0.829682022658542 0.82764433142941 1 1
0.74826756386737 0.746358818500906 1 1
0.782985286338003 0.780648748203428 1 1
0.785428641088648 0.783585211669731 1 1
0.707207921636549 0.705301517106902 1 1
0.79486014739934 0.792530759395973 1 1
0.72140282118581 0.719419426524703 1 1
0.728975494162562 0.727366981837475 1 1
0.890778698903655 0.888124734334647 1 1
0.716773688163738 0.714947984354022 0 0
0.724734959293437 0.722640995386888 1 1
0.780178995820036 0.777793715762387 1 1
0.866026579729219 0.864091294286364 1 1
0.808813639918201 0.806065233991216 1 1
0.756811739466609 0.754258402076028 1 1
0.809591097896269 0.80780221053931 1 1
0.70447722527992 0.702361908175108 1 1
0.741758889108169 0.739902784641302 1 1
0.735688892478535 0.733479913832078 1 1
0.61656095912915 0.614893001450633 0 0
0.892681252184376 0.890280502197111 0 0
0.846184258506459 0.844192650436779 1 1
0.764443980504066 0.762414949079785 1 1
0.743191348253987 0.741573466747614 1 1
0.832862146562188 0.830508898114146 1 1
0.874002004682136 0.871097700817515 1 1
0.857710182548014 0.855717348566423 1 1
0.801324578530258 0.799575168241747 1 1
0.781628756400076 0.779865638123502 1 1
0.841400012377481 0.838967726034205 1 1
0.839034015209416 0.837070550925643 1 1
0.796592398709014 0.794422213698356 1 1
0.721217782611471 0.719236082722623 1 1
0.692907988330474 0.691109150364497 1 0
0.870361727445794 0.868300347183587 1 1
0.788149797405689 0.785768713669945 1 1
0.695273372486904 0.693674043003056 1 1
0.830131313703859 0.827547392194365 1 1
0.821520112942267 0.819008799516246 1 1
0.73078688182531 0.729029013164823 1 1
0.817364859341001 0.814817522798778 1 1
0.953163802008399 0.95020196425963 1 1
0.67640215319455 0.67478868716173 0 0
0.81609199604217 0.813784647747966 1 1
0.821496000670109 0.81897755391856 1 1
0.811202876390018 0.808856222694401 1 1
0.841151287616916 0.838487793153516 1 1
0.826091400367894 0.824116395685857 1 1
0.740490190354877 0.738233746028991 1 1
0.821761669458621 0.819834195680802 1 1
0.799328247964843 0.797311916682094 1 1
0.959334847472149 0.956128871430523 0 0
0.934753205780035 0.931523810324807 1 1
0.721025277145694 0.718927483526684 1 1
0.786881103425664 0.784495830244176 1 1
0.642309866788006 0.640813803751051 0 0
0.847603049975429 0.845567262416878 1 1
0.811697789682873 0.808784668457698 1 1
0.89374194356099 0.891822653700471 1 1
0.575957511808148 0.574457408010664 0 0
0.780919391520611 0.778556363954798 1 1
0.83753036551973 0.835826756227317 1 1
0.817037080607351 0.814834509229772 1 1
0.802883542845599 0.800915490629647 1 1
0.706517738887308 0.704864631800825 1 1
0.840788105314471 0.838334383877733 1 1
0.77897718438275 0.776388067995006 1 1
0.740545131112376 0.738147902920471 1 1
0.81589673342431 0.814067780635844 1 1
0.778188295446715 0.775784978783146 1 1
0.787384420661407 0.785409298033418 1 1
1.00060915983154 0.997566635910199 1 1
0.755791794465604 0.753450496170325 1 1
0.801985332549964 0.799612417186672 1 1
0.859563644206416 0.857163833481412 1 1
0.836399784514159 0.834072442178168 1 1
0.855746556751904 0.853698885125607 1 1
0.872467605893699 0.869484868830635 1 1
0.687723342579893 0.685924624759918 1 1
0.882178000061892 0.879812320246424 1 1
0.633883318841597 0.6321649394149 0 0
0.727460567366364 0.725555675238201 1 1
0.892160397185083 0.889831397374204 1 1
0.803466124479972 0.801333106197179 1 1
0.836269011605035 0.833986790523452 1 1
0.72558782026454 0.723222660513389 1 1
0.742667184397235 0.740795443162455 1 1
0.784297420505096 0.782048754317378 1 1
0.793793919041668 0.791725188119066 1 1
0.828281860625918 0.826039617758729 1 1
0.862497597057425 0.860680834684913 1 1
0.736701911113916 0.733861590662568 1 1
0.794953103330486 0.793137082621131 1 1
0.881456525774784 0.878545163195298 1 1
0.746981201223419 0.744912710551176 1 1
0.887424041109994 0.884998360898456 1 1
0.778428058194647 0.776774171750004 1 1
0.730389487065469 0.728072941849544 1 1
0.828460454778844 0.825881025084468 1 1
0.579550120228513 0.577768670431074 0 0
0.857806887686669 0.855364683443368 1 1
0.913474114404773 0.910921033694185 1 1
0.77654642212573 0.774331438029949 1 1
0.781308680898936 0.779203333869655 1 1
0.87606101266649 0.874064834199897 1 1
0.890000748002508 0.88748231504159 1 1
0.762654391177449 0.760545653445409 1 1
0.802295610600204 0.800721250395053 1 1
0.758969567148661 0.757105585507583 1 1
0.88812411606285 0.885360262881274 1 1
0.905964806136143 0.902168812826045 1 1
0.776285206344747 0.77390692279938 1 1
0.771084667099151 0.768828533428592 1 1
0.708881720536089 0.706763476460936 1 1
0.838393352059163 0.835986322974437 1 1
0.87246156107414 0.869765605796406 1 1
0.70750121564831 0.705702267578978 1 1
0.911826225218988 0.909316461641658 1 1
0.90193962428462 0.89928610838361 1 1
0.772421064190844 0.770132301967157 1 1
0.747616675373553 0.745227560972257 1 1
0.789252249073734 0.786660612860165 1 1
0.887513947785787 0.885505797203607 1 1
0.810480078483201 0.807623999006958 1 1
0.760324064452441 0.757962551711264 1 1
0.764829710798703 0.762099740536135 1 1
0.804864608121368 0.802176117821346 1 1
0.891687002261337 0.888929245198114 1 1
0.727892265490667 0.725938942695017 1 1
0.907818575694156 0.905327977240436 0 0
0.735465879685857 0.733316841447901 1 1
0.817860336752058 0.815600548314369 1 1
0.744449890499928 0.74198406698079 1 1
0.944531023217277 0.94225175246622 0 0
0.765139193326823 0.762607377294305 1 1
0.84760015853718 0.845312804929458 1 1
0.705822599753763 0.704000502190877 1 1
0.891892858688441 0.889403886492444 1 1
0.817006920006275 0.814709841342754 1 1
0.859196806994979 0.856260069669548 1 1
0.750008498133402 0.748075731255871 1 1
0.903297374406784 0.900591703524464 1 1
0.836083196360489 0.833674588154277 1 1
0.655187571249217 0.653384790796168 0 0
0.827852330133649 0.825177852441275 1 1
0.77290970932584 0.770772201451986 1 1
0.874808584255313 0.871473649997417 1 1
0.706318045675051 0.704256899579904 1 1
0.790583868137569 0.788365111660181 1 1
0.727268197442412 0.725292665931204 1 1
0.826192042330721 0.823301410722026 1 1
0.842966683301641 0.840745769875103 1 1
0.859153592365548 0.856377349673108 1 1
0.710348164584841 0.708918215842831 1 1
0.89801005206495 0.896016225342855 1 1
0.678436872591227 0.676052053242174 1 1
0.698382701114353 0.69619469883769 1 1
0.894509918258335 0.892258934735594 1 1
0.810404132793704 0.808260383090183 1 1
0.810731007801763 0.807817654300872 1 1
0.850771439026518 0.848554176100856 1 1
0.775152010011357 0.772841096023548 1 1
0.951230005248953 0.948077095175155 0 0
0.874942006278471 0.872721529002398 1 1
0.848366244631019 0.846149299110561 1 1
0.769097943075345 0.76676107265953 1 1
0.768342473782278 0.76590006180528 1 1
0.702995598934805 0.701488371507659 1 1
0.915939469012519 0.91327935557795 1 1
0.768365549769979 0.766440454381214 1 1
0.723610650389586 0.721453101563685 1 1
0.825287299451353 0.823448397415755 1 1
0.749943295961483 0.748002862137064 1 1
0.756370406944853 0.754135240907875 1 1
0.72055558850823 0.718812046245041 1 1
0.732193883250124 0.730062507250538 1 1
0.879355956200879 0.877109416638708 1 1
0.737926088663316 0.736089706823897 1 1
0.753956527205522 0.751913723015131 1 1
0.924512705981611 0.921689088681795 0 0
0.679236265291795 0.677350671511927 1 1
0.654528479904028 0.652461865320445 1 1
0.825697123960107 0.82334899852396 1 1
0.861185503056391 0.859131777392143 1 1
0.857189974692798 0.855148640885409 1 1
0.746536082803076 0.744604873017845 1 1
0.72950639972622 0.727482944893513 1 1
0.791494361219921 0.789161332453673 1 1
0.796921391351814 0.794830340269382 1 1
0.757117544954768 0.754876988013597 1 1
0.771644763863913 0.769612950772689 1 1
0.866232036540499 0.86388024047903 1 1
0.763755114293472 0.76120418025573 1 1
0.84322711447778 0.841207538787938 1 1
0.805201810377859 0.802891136416281 1 1
0.77853255421846 0.775658887754776 1 1
0.734279969411485 0.732650349138916 1 1
0.759254565580075 0.757401087203614 1 1
0.778754892994482 0.776737173627698 1 1
0.835394468575364 0.833029988334542 1 1
0.911381198184551 0.907563805150612 1 1
0.839994482012902 0.838007399786972 1 1
0.726190982948792 0.724370322791471 1 1
0.81208565902989 0.8098627404019 1 1
0.916236491216634 0.913856092428344 1 1
0.699610858480608 0.697177566212495 1 1
0.708870189479705 0.706758513181652 1 1
0.818151833955937 0.816085087107187 1 1
0.813715611866087 0.811182272820227 1 1
0.835073347267236 0.831972119569904 1 1
0.753943756700841 0.75193684080754 1 1
0.903298301588862 0.900725221248755 1 1
0.789494630882955 0.787574292743927 1 1
0.96891418106058 0.965637685530185 0 0
0.92281081777641 0.92031819414345 1 1
0.787179425484084 0.785097672393689 1 1
0.748802390772922 0.746687757114192 1 1
0.714962170391225 0.712542220423995 1 1
0.910427079727688 0.907466899162626 1 1
0.807310026781289 0.805441552844796 1 1
0.829978848431277 0.827908480596394 1 1
0.78910025968889 0.786616698052052 1 1
0.827294578435492 0.825103057580434 1 1
0.680777048613448 0.679094152487139 0 0
0.813924417872076 0.811871640446055 1 1
0.806066054881197 0.804233293940953 1 1
0.769890239412615 0.767866133967396 1 1
0.913055617723588 0.910620824062506 1 1
0.872966333656839 0.870482051151278 1 1
0.796144044172489 0.79400849219674 1 1
0.923625124896381 0.920809908711421 1 1
0.871125145812059 0.868617881689378 1 1
0.795142387440155 0.793536402815811 1 1
0.770149523881365 0.76822207515098 1 1
0.791444531601605 0.787758209205536 1 1
0.666345742898692 0.664816688569548 1 1
0.945690816076789 0.943551768659271 0 0
0.807079992405623 0.804665334396545 1 1
0.667642265493269 0.665905649264363 1 1
0.768463333401786 0.766189050627103 1 1
0.897387566287579 0.894859997190284 1 1
0.70207538091211 0.700074154021843 1 1
0.725485682244197 0.723215942556263 1 1
0.747857450842266 0.746155692674385 1 1
0.890997709636213 0.888550643223249 0 0
0.776923340581086 0.775034371534588 1 1
0.798514493194477 0.796742718498037 1 1
0.866305325355621 0.863642005013041 1 1
0.899860758025419 0.896601059599545 1 1
0.764267882043843 0.76164686667224 1 1
0.843806071446521 0.841652479666391 1 1
0.969215385462742 0.966086014822126 0 0
0.76368330625441 0.761659905835605 1 1
0.921005240806819 0.917811757550967 1 1
0.948955315808745 0.945338488822661 1 1
0.745978313763509 0.743778760594584 1 1
0.891525804324654 0.889056742514773 1 1
0.720252587461471 0.71858203875172 1 1
0.822994100712103 0.820549697564613 1 1
0.833618310501779 0.83178192538046 1 1
0.825490373230384 0.823335696570694 1 1
0.856053686300879 0.853429106535903 1 1
0.658137371032148 0.656087358127031 0 0
0.75838434229565 0.756536501144251 1 1
0.683919853722158 0.681526147168379 1 1
0.844004522338137 0.841604316502233 1 1
0.749811525928745 0.747760715953256 1 1
0.686125192814057 0.683724871833854 1 1
0.894948001416414 0.892447710729151 1 1
0.993906017819509 0.990564039825927 1 1
0.824830681691312 0.822773529489027 1 1
0.874392945998283 0.871674303948137 1 1
0.964840725729185 0.962521575117914 0 0
0.838374785743688 0.835961658939754 1 1
0.70087657457145 0.699099756587004 1 1
0.827404168342026 0.824665772101425 1 1
0.66737452145338 0.665533709460145 0 0
0.754879198965687 0.752546121186957 1 1
0.828579937497456 0.826428918437083 1 1
0.882846219287568 0.880030543397712 1 1
0.879165150596193 0.876596173601667 1 1
0.72430587194228 0.722584278037611 1 1
0.812461411727153 0.80978148898694 1 1
0.783656814389574 0.781715002434756 1 1
0.865240491373154 0.862115824698378 1 1
0.755122598192535 0.753287502086667 1 1
0.813828240374335 0.811044998634154 1 1
0.67063469652955 0.668605110603069 1 1
0.802832797201316 0.800456328815923 1 1
0.771820020170432 0.769971704944505 1 1
0.779679587045583 0.777618707008021 1 1
0.940770962751901 0.938819749672299 0 0
0.633841121781479 0.632270719150627 0 0
0.806631447959407 0.804608200368844 1 1
0.958901275355291 0.956106348007514 0 0
0.882751979955966 0.880006546701072 1 1
0.853970951596111 0.852004140471335 1 1
0.746211336733165 0.743886905229144 1 1
0.862288965131508 0.860018604674051 1 1
0.735218930825012 0.733202472269403 1 1
0.692582651411016 0.690305114918579 1 1
0.838410864314476 0.835497815870077 1 1
0.776979433568069 0.774835077038175 1 1
0.891157695628626 0.888730360425878 1 1
0.77147250499768 0.769469803753455 1 1
0.830419883360246 0.827980558478698 1 1
0.75030745628454 0.748381732230101 1 1
0.799994252940671 0.798206456528664 1 1
0.77073310155574 0.768209373695689 1 1
0.851784929497162 0.849640487163846 1 1
0.860048498589466 0.857911413051883 1 1
0.76327545562308 0.761088632410179 1 1
0.769598935085574 0.767306352296511 1 1
0.865779915632076 0.863430760564249 1 1
0.925340605415514 0.9232814109645 0 0
0.70547342506142 0.70373025743151 1 1
0.729280048274542 0.727206308721343 1 1
0.856073933942083 0.853640950058634 1 1
0.706878269141678 0.705152920862111 1 1
0.758791441935991 0.756668579145869 1 1
0.834800183932967 0.832637378683149 1 1
0.739498542268957 0.73697393280154 1 1
0.732262678906989 0.730281447004012 1 1
0.826893371292097 0.824764032162321 1 1
0.86822688649275 0.865811288645218 1 1
0.905886350114349 0.902797441360862 1 1
0.879522614068608 0.877023917477286 1 1
0.642934864156341 0.64151340722264 0 0
0.71487034666711 0.712736435170187 1 1
0.76236902222406 0.760160944036519 1 1
0.706802224744342 0.705187464117195 1 1
0.828251779118375 0.825852241326793 1 1
0.85194655474435 0.84959762116819 1 1
0.658742426634013 0.656877258335445 1 1
0.86233794326374 0.860167318143199 1 1
0.901694622424517 0.89923015779554 1 1
0.790979515008872 0.789261895799816 1 1
0.772751135217717 0.771145317991485 1 1
0.866845344042033 0.864294654937996 1 1
0.705135296971669 0.703602714303267 1 1
0.799490664788704 0.797575386575491 1 1
0.782923989231465 0.780684725377547 1 1
0.766383749069798 0.764534167291165 1 1
0.840443450469746 0.837690982554587 1 1
0.919507379491065 0.916999447140523 0 0
0.926428130095679 0.923625962791598 1 1
0.856535951247937 0.854257119250786 1 1
0.722600045680711 0.720043787368889 1 1
0.879054462820603 0.87609682884867 1 1
0.789669842060735 0.787242659099008 1 1
0.77573676841533 0.773810541952851 1 1
0.747257699946637 0.744538629731502 1 1
0.779969979760327 0.778003634357192 1 1
0.942919657025198 0.940514611533502 0 0
0.735330972949285 0.733687211885315 1 1
0.787110285323139 0.785127860133225 1 1
0.788478542138661 0.786281622803274 1 1
0.845095083455886 0.842488589532137 1 1
0.908963213905881 0.90638702234794 1 1
0.750491971208935 0.748763946318321 1 1
0.775940130974254 0.77373662854592 1 1
0.806829824236763 0.804342779923143 1 1
0.816808159219789 0.814753098145193 1 1
0.856977619276168 0.854761372076712 1 1
0.851076487395287 0.84875199415189 1 1
0.644654674244349 0.642132039813985 1 1
0.731711951426561 0.729317704702201 1 1
0.855741049808161 0.853107104992601 1 1
0.816959986660393 0.814231443848218 1 1
0.798317555063293 0.796445634122881 1 1
0.893900575908855 0.891544477808154 1 1
0.725966817822767 0.723944343237776 1 1
0.742540176716696 0.740826163195533 1 1
0.703678358239109 0.701352533863971 0 0
0.872494366356855 0.870287847664768 1 1
0.713338390218769 0.711435859864546 1 1
0.768390443651854 0.766405742660477 1 1
0.807877884252015 0.805604400622094 1 1
0.701760577793236 0.699693793325038 1 1
0.866086034731007 0.864080643045743 1 1
0.858255620537681 0.85532808098562 1 1
0.85109143034956 0.849231914222173 1 1
0.761622969750692 0.759899289531092 1 1
0.77570175554435 0.773954857167564 1 1
0.944886257324627 0.942651562037388 0 0
0.814475417305046 0.811514286462901 1 1
0.744200930041778 0.742635013080831 1 1
0.725651369925337 0.723730934514255 1 1
0.756801430705251 0.755083797816696 1 1
0.770105822107556 0.767928910470798 1 1
0.753827521151615 0.751973719355619 1 1
0.636755282997357 0.635066683512044 0 0
0.77475489817615 0.772781462335086 1 1
0.839907022569243 0.837659768054281 1 1
0.787226011294877 0.785223527013606 1 1
0.830318262981452 0.828581263977358 1 1
0.762512719438969 0.759533040256542 1 1
0.839092389768915 0.836685239103596 1 1
0.765438333756595 0.76303037425773 1 1
0.85019671206325 0.846618882098508 1 1
0.739096178709556 0.737219199994835 1 1
0.802328164920276 0.800243964216998 1 1
0.94723893050343 0.944239154251156 0 0
0.769892701679585 0.767991062551544 1 1
0.932208371509338 0.929570039871556 0 0
0.740222440285398 0.737866048084964 1 1
0.977551677596507 0.974957258899703 0 0
0.782952343093262 0.780712309790932 1 1
0.890321903289951 0.887922546210639 1 1
0.857153706162403 0.854551718526526 1 1
0.715546795245338 0.713106442094995 1 1
0.875259138973117 0.873561047015442 1 1
0.711077815572685 0.709075519019101 1 1
0.798363737535022 0.795990869214744 1 1
0.826713623607314 0.824303363990364 1 1
0.792335910683205 0.790155991187822 1 1
0.82506961808604 0.823098787930113 1 1
0.67064388065194 0.669004880263658 1 1
0.895077388132936 0.892174065876625 1 1
0.720997577981803 0.718734059146669 1 1
0.824092852310487 0.821955296557632 1 1
0.84455834884517 0.842178698567535 1 1
0.716721736964387 0.714656629502672 1 1
0.820122655530618 0.817615939133762 1 1
0.79278702385726 0.790708115038154 1 1
0.606757186117097 0.604896109760752 0 0
0.774235537106303 0.772055764993648 1 1
0.752214080043643 0.750111403236217 1 1
0.86195724682236 0.860104342693107 1 1
0.774582505783566 0.772737582654652 1 1
0.682664756988253 0.680745438033106 1 1
0.722910533088054 0.721079813340128 1 1
0.730088136389805 0.72838500181521 1 1
0.804066855103668 0.801729235989059 1 1
0.845980281685392 0.84343009962773 1 1
0.889089029547222 0.88660872596061 1 1
0.741568216635149 0.739251603584022 1 1
0.834540797709802 0.832441550359688 1 1
0.691919261343364 0.690474511075487 1 1
0.627694646878117 0.625922847837426 1 1
0.832408136128369 0.830306841652502 1 1
0.699279334594762 0.697511647428971 1 1
0.827838014203901 0.825340710768724 1 1
0.895501975054504 0.893114225260833 1 1
0.955919008222064 0.953418638545581 0 0
0.833303537559653 0.830262037820324 1 1
0.76806173439478 0.765883797584429 1 1
0.699445618811228 0.697375064764163 1 1
0.857374148140229 0.854963306024601 1 1
0.757757447600661 0.756071726299296 1 1
0.795009026150118 0.792661031846797 1 1
0.756986237808454 0.754601874282319 1 1
0.710184924849757 0.708634568652963 1 1
0.897669073292129 0.89548215115067 0 0
0.819249256742377 0.817046936733633 1 1
0.651857555552633 0.650024479204663 0 0
0.845888525686352 0.843707272636431 1 1
0.640151754526825 0.638606308898376 1 1
0.842835859344982 0.840826166471249 1 1
0.697882803094958 0.695795139957678 1 1
0.716302097030716 0.713974601838175 1 1
0.780404642260558 0.778688649464505 1 1
0.706070598016158 0.704200389148829 1 1
0.853136550761062 0.85117303734828 1 1
0.738526062445791 0.735802224193708 1 1
0.89318604529098 0.890657872017506 1 1
0.798880256987368 0.796884800371338 1 1
0.725185340473467 0.723176471782682 1 1
0.764516114084503 0.762419605060841 1 1
0.823975497735562 0.822100907567079 1 1
0.802696559876234 0.800708644564323 1 1
0.801287749752746 0.799112920973218 1 1
0.688211749656969 0.686565071387739 1 1
0.634152811282818 0.631598273670096 1 1
0.741529410762056 0.739471631423396 1 1
0.849626369066055 0.846739171611295 1 1
0.673458614643648 0.671772693025718 0 0
0.708552016901706 0.706349963220329 1 1
0.723733033907081 0.721909624045106 1 1
0.841217431357762 0.838664637205264 1 1
0.784546752359423 0.781989384322762 1 1
0.845208579709269 0.843090196180504 1 1
0.7819053336885 0.779892979695605 1 1
0.703787369056217 0.701268443799987 1 1
0.743674827085061 0.741636573969688 1 1
0.930728288711638 0.928621657536503 1 1
0.820280693694583 0.818100005895029 1 1
0.680137032329343 0.678118924354436 1 1
0.826805827721422 0.824227570802591 1 1
0.750623576613539 0.748156144550256 1 1
0.800833447146307 0.798659912964445 1 1
0.765718560766903 0.763513947771878 1 1
0.7737113164333 0.771305474710297 1 1
0.748230515529518 0.745991496051991 1 1
0.768614272479286 0.765339711019989 1 1
0.767989341958603 0.765774068991909 1 1
0.854083526047379 0.852277169819884 1 1
0.867745755294253 0.864767947845768 1 1
0.825001948803465 0.822739252538035 1 1
0.697285786036602 0.695695512253463 1 1
0.928709938376135 0.926698062862951 0 0
0.723550545971559 0.721934607191563 1 1
0.80300115390926 0.800786579741071 1 1
0.674271521677972 0.672539114181606 1 1
0.804423259206417 0.801968761968783 1 1
0.757738280762754 0.755682626671918 1 1
0.790903721647683 0.788429136572978 1 1
0.841255711111636 0.838742882470066 1 1
0.832118815702536 0.830104658786003 1 1
0.753108060898441 0.751125920295252 1 1
0.832176460107289 0.830089238098888 1 1
0.87651231459062 0.874496461556784 1 1
1.01292569625576 1.0102028537908 0 0
0.811388539386358 0.8094076244582 1 1
0.857557540414021 0.854953805199674 1 1
0.810658460212121 0.8082538605867 1 1
0.875957117636735 0.873665080277264 1 1
0.895982339746101 0.893728929254176 1 1
0.783837645579992 0.781549901024105 1 1
0.684324300117881 0.682641306399624 0 0
0.856640596366975 0.854523179940617 1 1
0.708717168329015 0.706684858842806 1 1
0.838021463156081 0.835367593895841 1 1
0.752774147897108 0.749491290520154 1 1
0.859488915865151 0.856209384954551 1 1
0.757712152986788 0.755341499953479 1 1
0.978703370522448 0.974907327409615 0 0
0.808529120666693 0.805695714212195 1 1
0.770930995575548 0.768207713104656 1 1
0.691528023970321 0.689642371707921 1 1
0.745175137007838 0.743420915470871 1 1
0.789966793551512 0.787536689407661 1 1
0.782881034485204 0.781028956529598 1 1
0.83325209749594 0.830996124275605 1 1
0.86943511670535 0.86724317116233 1 1
0.885799306958812 0.883259139035737 1 1
0.757469013745499 0.755117029511231 1 1
0.769208276511923 0.766947946868564 1 1
0.825338407555087 0.823386872585002 1 1
0.893148124891399 0.890361582396756 1 1
0.799301880605297 0.796919189419436 1 1
0.81177117378895 0.809855413826252 1 1
0.770604803808639 0.768700752879961 1 1
0.898087851417593 0.895204531139204 1 1
0.805312567567331 0.803017880576482 1 1
0.727222531392157 0.72472750312603 1 1
0.781773680621293 0.780009992336458 1 1
0.951850308417939 0.948732137047592 0 1
0.792819250401941 0.790620990259005 1 1
0.979747512004747 0.976976700305495 0 0
0.777106184343915 0.77499223399163 1 1
0.796544418516209 0.794520889369205 1 1
0.908570770229375 0.90606496102287 1 1
0.810778231392556 0.808804190345796 1 1
0.672976701283814 0.670902433142059 1 1
0.968426273613048 0.965594206757825 0 0
0.79220910175134 0.790422118566124 1 1
0.792826415013503 0.790045051291691 1 1
0.893426282729532 0.891013253215029 1 1
0.805146335045504 0.802160188169528 1 1
0.875499576519924 0.871963794824896 1 1
0.801538400584389 0.799154455534703 1 1
0.856017193162508 0.853480909408948 1 1
0.832031092149543 0.829319017010051 1 1
0.978441052208843 0.975611751907769 1 1
0.793852310938805 0.792131077535229 1 1
0.782942936020847 0.780844167299469 1 1
0.895651101626496 0.893344059322258 1 1
0.649101841265829 0.647414253080782 0 0
0.794665158076613 0.792770080617775 1 1
0.830923405579272 0.828571151640077 1 1
0.830438221691121 0.827673972785959 1 1
0.84685658380693 0.844214622451755 1 1
0.937250763921113 0.934597400789548 0 0
0.698142976768106 0.696288463273399 1 1
0.788579048335285 0.786695266247174 1 1
0.79108597634981 0.788836959573906 1 1
0.80023194380878 0.797376297375562 1 1
0.68905551087954 0.686876360668682 1 0
0.833312135337834 0.830335671590416 1 1
0.746055161176271 0.743762659590326 1 1
0.850482003730208 0.848364997471103 1 1
0.65207074953849 0.650349031558054 0 0
0.840112690475141 0.837909333965807 1 1
0.817655749705348 0.815182714465931 1 1
0.831942921643864 0.829607936914998 1 1
0.785014213470536 0.782431924060701 1 1
0.712531342296381 0.710681235365892 1 1
0.86936478141056 0.866795837931392 1 1
0.967586715768642 0.964154039671639 0 0
0.780722807380018 0.777998510304911 1 1
0.91535602835109 0.913097030168697 1 1
0.695813019965869 0.693591011581035 1 1
0.906081129358472 0.903428855023414 1 1
0.876919950286787 0.874554926281595 1 1
0.731099076074463 0.728905492733334 1 1
0.76848153459927 0.766393653473261 1 1
0.899471361557303 0.896975480497969 1 1
0.80211805712287 0.799376206552125 1 1
0.596712497774442 0.595191070166652 0 0
0.809894809040465 0.807812335533832 1 1
0.794041005549372 0.791278619754576 1 1
0.885146224884135 0.883069413375985 1 1
1.00387690879157 1.00101715520115 0 0
0.873089094284893 0.870977168064855 1 1
0.891445290740679 0.888540793655592 1 1
0.770922265064834 0.768963232295833 1 1
0.764845312390822 0.762649560035414 1 1
0.735660998800306 0.733520625842668 1 1
0.770118170008211 0.76822694711954 1 1
0.730246211813559 0.727798389821587 1 1
0.890189770792445 0.887923825330116 1 1
0.721252374775535 0.719524977086183 1 1
0.886409004738965 0.884317796256106 1 1
0.847360611164501 0.845357252302377 1 1
0.968657666278112 0.96550689439853 0 0
0.799085596404436 0.797233632514696 1 1
0.756345776868485 0.754367966382468 1 1
0.777227787832533 0.775392819807073 1 1
0.959842098243998 0.957326079239277 0 0
0.869333152622362 0.867336968755059 1 1
0.803372204291195 0.801451332287036 1 1
0.711782138252938 0.709541091505498 1 1
0.803159237557672 0.800928324108295 1 1
0.946543137368572 0.943559439681396 0 0
0.762081238616936 0.759399094285412 1 1
0.731387024540644 0.729517740669014 1 1
0.64867659141088 0.646275197284326 1 1
0.754993356380792 0.753330275501486 1 1
0.674345987826882 0.672253121783205 1 1
0.834212499853295 0.831891953889314 1 1
0.702510315476875 0.70027916125699 1 1
0.750584245179191 0.748973849117098 1 1
0.716616342383933 0.714849114809592 1 1
0.815506068779299 0.813324551020733 1 1
0.872293670821504 0.870199592814133 1 1
0.726360022962918 0.724222747686689 1 1
0.81265064062402 0.810757709427077 1 1
0.762799111044994 0.760696298769044 1 1
0.706220476322089 0.704586529481187 1 1
0.839271721082413 0.836776862907993 1 1
0.815293417290735 0.812809971920992 1 1
0.816371125058374 0.814398829021058 1 1
0.853862841781561 0.851525853041365 1 1
0.771074391053093 0.768847415009197 1 1
0.974099996660225 0.971271959250282 0 0
0.702945676713178 0.701148520600348 1 1
0.797419631334287 0.794796407055559 1 1
0.906276534354886 0.903165049228216 1 1
0.873154718365654 0.87120364523502 1 1
0.732567796105935 0.730766413919862 1 1
0.757543784086842 0.755709411835264 1 1
0.724765444604408 0.722767557322797 1 1
0.878531003032721 0.874971358914856 1 1
0.822081296867902 0.819926295280311 1 1
0.771644936077493 0.769588736274309 1 1
0.814138323224547 0.812081484451373 1 1
0.829254028518617 0.82703972442219 1 1
0.743414136063023 0.741815317310159 1 1
0.793329147903479 0.790850501496152 1 1
0.819179617812688 0.81720526320681 1 1
0.800148353676891 0.797164298059103 1 1
0.703127963858528 0.701203919327909 1 1
0.82936802532695 0.826751994776034 1 1
0.783516193973365 0.781417840273666 1 1
0.762557617490148 0.760129809972998 1 1
0.820742718952992 0.818647907355539 1 1
0.8187462583867 0.81704449171533 1 1
0.781730599764709 0.778944261108968 1 1
0.871144897413753 0.868651360521243 1 1
0.777680953531754 0.775422809916869 1 1
0.817194012588029 0.814449084307215 1 1
0.775532511229437 0.773648222498324 1 1
0.671006024847716 0.669002087217425 1 1
0.669564427224813 0.667519541495272 0 0
0.716855031820422 0.714720409141541 1 1
0.935966301848141 0.933224813973349 1 1
0.804929926985557 0.803113267736432 1 1
0.926032858237247 0.922708351875767 1 1
0.699243943406517 0.697478400412929 1 1
0.714404050943188 0.712001614763673 1 1
0.841955476792378 0.839868643877528 1 1
0.817754957712394 0.815376655198598 1 1
0.886277751655479 0.883863744015636 1 1
0.870182723324861 0.866684843789742 1 1
0.790011292033144 0.787908870214474 1 1
0.790603347980441 0.788339910376785 1 1
0.812856693192582 0.810367485845282 1 1
0.723044763903529 0.720314295730737 1 1
0.929380522265982 0.92649127186332 1 1
0.807645107638084 0.805548307175623 1 1
0.801510657273451 0.799274563351036 1 1
0.776557039000322 0.773817902026214 1 1
0.99749746443345 0.994705161886961 0 0
0.818094996368221 0.81515028526118 1 1
0.665999853884493 0.664255675089596 1 1
0.826784883683935 0.824868936249072 1 1
0.651797065851841 0.650105351958717 0 0
0.841701731522906 0.839387161827146 1 1
0.740259189760139 0.737617171748831 1 1
0.849975244407266 0.84766566801408 1 1
0.839937005331654 0.837669066228548 1 1
0.789338884547764 0.786893549503988 1 1
0.711578685004602 0.709804720148035 1 1
0.88947433072455 0.886743932454765 1 1
0.777619245942276 0.774877195682615 1 1
0.90592671199778 0.903494674022984 0 0
0.826316285981019 0.824286501454052 1 1
0.750882463951645 0.748243572139472 1 1
0.730662260539106 0.728608201649067 1 1
0.863412711628278 0.861361650071672 1 1
0.890235174642151 0.888147056307411 0 1
0.769432392482121 0.767223189561391 1 1
0.974949811519482 0.971457732412396 0 0
0.777438638066512 0.77562349185724 1 1
0.81746538543677 0.81540145171253 1 1
0.868502575517796 0.865669476749325 1 1
0.779162731781383 0.777390349750955 1 1
0.80596885033438 0.80352997187655 1 1
0.682093126705183 0.679858624268621 1 1
0.797541483534272 0.795786302461728 1 1
0.874578847628011 0.871675862125566 1 1
0.845972107805656 0.843967095904127 1 1
0.726318896708253 0.723726779602263 1 1
0.857607400311459 0.855494083239515 1 1
0.730618558625848 0.728877434274564 1 1
0.796821560931954 0.794509754366089 1 1
0.727952627159792 0.725537797293087 1 1
0.835071977143678 0.832888572618267 1 1
0.836124378167015 0.833651330600493 1 1
0.800920099083774 0.798796064320331 1 1
0.810062859856991 0.808264711459018 1 1
0.873304719962275 0.870236621499576 1 1
0.585109339132717 0.583861429320847 0 0
0.862110080213756 0.859417865821262 1 1
0.750020712209286 0.747656031859817 1 1
0.978148350010211 0.974787438926126 0 0
0.825296148725932 0.822768792251804 1 1
0.690873942476007 0.689123003299415 1 1
0.818063911210387 0.815495948101259 1 1
0.628426355185863 0.626517806768449 0 0
0.744591303785303 0.742568506596205 1 1
0.813462952022363 0.810721356653138 1 1
0.810536021403049 0.808221452464761 1 1
0.767472398324019 0.765706734773281 1 1
0.819726628248267 0.816983203857259 1 1
0.902099941085694 0.899041277824958 1 1
0.734830804017526 0.732323490785635 1 1
0.713391361509046 0.711512018754682 1 1
0.790586350291547 0.78843861812141 1 1
0.716077695781651 0.714563380681054 1 1
0.745737240642167 0.743395870245678 1 1
0.788881368243689 0.786617606995325 1 1
0.794430882585337 0.792460368829994 1 1
0.754716336811186 0.75242435293415 1 1
0.907902035246613 0.905427079576332 1 1
0.784728147732298 0.781659679904684 1 1
0.870685913732115 0.867766048034341 1 1
0.748528978090493 0.746379164370278 1 1
0.721186292385812 0.719110677973557 1 1
0.760473316841471 0.758737703354366 1 1
0.733641773904322 0.731846164945164 1 1
0.718831223292579 0.716972794494589 1 1
0.902555084180687 0.900395392518413 1 1
0.836592894041379 0.834220095340649 1 1
0.802166798443304 0.79932679563534 1 1
0.831267366964151 0.82823293960691 1 1
0.682254733129734 0.680311512882894 1 0
0.808965916090014 0.806795316024775 1 1
0.899963420555014 0.897670803973676 1 1
0.695222937694354 0.693315407380133 1 1
0.733719525550068 0.731855402006624 1 1
0.776518253382209 0.7740684584434 1 1
0.757185924609899 0.755488529522036 1 1
0.899238560390216 0.896752008112609 1 1
0.793669783939314 0.791690986260814 1 1
0.746505186482633 0.7443460910856 1 1
0.832896860638927 0.831299327735658 1 1
0.759228940981573 0.757082478805552 1 1
0.877497158279346 0.874726905570478 1 1
0.760646377477878 0.758615634956494 1 1
0.835566181743531 0.833184340307724 1 1
0.752131250588436 0.749425962376961 1 1
0.69975534362517 0.697992131868568 1 1
0.868986115486233 0.866135828981882 1 1
0.771583559480813 0.769865631134653 1 1
0.68652674839837 0.684884838987098 1 1
0.937649262088147 0.935164016164449 0 0
0.792896944801991 0.790521047754422 1 1
0.84052521625115 0.838634466362941 1 1
0.776544931048497 0.774535186703782 1 1
0.788028765530161 0.785529824478271 1 1
0.778881917683931 0.776708377349245 1 1
0.700521496877439 0.698459563466518 1 1
0.835362974947187 0.833397153033057 1 1
0.82696246765541 0.824766501604816 1 1
0.814632090100693 0.812780187141192 1 1
0.716706690145703 0.715234004575914 1 1
0.855295084179647 0.853541930355906 1 1
0.842647387294026 0.840379273173611 1 1
0.684128070441015 0.682411921288842 1 1
0.761637007637405 0.759475739904195 1 1
0.73378402871931 0.731731409187029 1 1
0.784754706576428 0.782480841579401 1 1
0.72942391425406 0.727414073670499 1 1
0.815257048122387 0.813359915942584 1 1
0.820267568638088 0.818192227630028 1 1
0.805388648148493 0.802982691540794 1 1
0.762249379299509 0.759879213113824 1 1
0.801257664162171 0.799305712929452 1 1
0.813438987276142 0.810652673199946 1 1
0.720511081067911 0.718539237511867 1 1
0.762173379707494 0.759859572025436 1 1
0.774702102145225 0.772958245037304 1 1
0.881365352676071 0.878779067200242 1 1
0.738097821486729 0.736217695884861 1 1
0.726622676928607 0.724664798467515 1 1
0.835506841787953 0.832985543021096 1 1
0.836834164171788 0.833975443850266 1 1
0.72095994150154 0.718468350784675 1 1
0.853307622458547 0.850686561114485 1 1
1.01268675047038 1.00987035255991 0 0
0.868117616913025 0.865912486341927 1 1
0.707501477817312 0.705445339845208 1 1
0.847566645446647 0.84487414561896 1 1
0.754340873962021 0.752627190689611 1 1
0.870717649304376 0.868616549071098 1 1
0.798170397083704 0.795998667761777 1 1
0.806385346920066 0.804572435915369 1 1
0.814340260898408 0.812188935815729 1 1
0.66850529900648 0.665704160389743 1 1
0.763574377763748 0.76178253391289 1 1
0.913073886250798 0.90998724997287 1 1
0.789086801584034 0.787294502768635 1 1
0.765331675107605 0.762759036972274 1 1
0.761688316477346 0.75958932055627 1 1
0.705279926214266 0.703206961307119 1 1
0.821154752340448 0.818692542094555 1 1
1.0226047321246 1.02024473131633 0 0
0.813689980653712 0.811839152917625 1 1
0.681246653001065 0.679457083546136 1 1
0.801320177813548 0.797881737791375 1 1
0.905016374750043 0.90261351747995 0 0
0.896877173290512 0.893930812185903 1 1
0.816026663012283 0.814093572161979 1 1
0.720322531573732 0.718561044164551 1 1
0.843160375610428 0.840947854892688 1 1
0.816763157840838 0.81452643249828 1 1
0.802621817240856 0.800127083148338 1 1
0.741715206795079 0.739208537030608 1 1
0.656825829359162 0.654473993108185 1 1
0.785461521348612 0.783453462766351 1 1
0.789841811720887 0.787979199416731 1 1
0.761185656149893 0.758975026849259 1 1
0.677648980388495 0.675888378426494 0 0
0.841908166240881 0.839898082570817 1 1
0.672569333592923 0.670855653474327 1 1
0.752854930591201 0.749755581583549 1 1
0.857719979380578 0.855260653148642 1 1
0.833242191883661 0.831066728666735 1 1
0.800962167132182 0.799349612198435 1 1
0.743956810785256 0.742184551648761 1 1
0.727881298581295 0.726314424385245 1 1
0.812738348563554 0.810396911267172 1 1
0.960860869017385 0.958309761943873 0 0
0.708709393768503 0.706975246743431 1 1
0.829485273984459 0.826794195860927 1 1
0.869249653280411 0.866562213039808 1 1
0.895663295857994 0.892412910576067 1 1
0.829576344849726 0.826615923946542 1 1
0.683264169142931 0.681580368872104 1 1
0.769802760982581 0.767946398866457 1 1
0.85180212608489 0.849629042257486 1 1
0.722832814487978 0.720306391716226 1 1
0.959104993188668 0.956281605435041 0 0
0.827187343775862 0.824717746388061 1 1
0.842010960852545 0.839937115064574 1 1
0.637461337492084 0.635565623975194 1 1
0.768697917974478 0.76670923504275 1 1
0.814829584563464 0.812796266613651 1 1
0.685573244354112 0.684249181525627 1 1
0.880208448357831 0.877421867901759 1 1
0.856181131798368 0.854421881066628 1 1
0.810412630460196 0.807808800881515 1 1
0.845124261274077 0.842604579827623 1 1
0.805205962482191 0.803128777810966 1 1
0.848526069899976 0.845810235090123 1 1
0.843419928534904 0.84056629526911 1 1
0.765787771292748 0.764069299669494 1 1
0.804190090935453 0.801958797133672 1 1
0.779878408111795 0.777615396790005 1 1
0.875819050318077 0.873548458133605 1 1
0.72752861934772 0.725460185330152 1 1
0.624830389665288 0.622546519751085 0 0
0.809391802757313 0.807185039551034 1 1
0.831974832924277 0.829838145943816 1 1
0.766814195013774 0.765113999135006 1 1
0.782746384903945 0.780765383391429 1 1
0.824104734349442 0.821695562055273 1 1
0.84293615752952 0.840581473713928 1 1
0.814585784492304 0.812573845649406 1 1
0.750522814792444 0.74841174590823 1 1
0.717828542636541 0.715752352008523 1 1
0.781928718997755 0.779930644449152 1 1
0.7328018319088 0.730181474042307 1 1
0.889603375771978 0.887101590171383 1 1
0.88545654623787 0.883190565138862 0 0
0.754770554262385 0.752221388297885 1 1
0.814480013113728 0.812360566135107 1 1
0.709706634971027 0.70739914664117 1 1
0.816927758678466 0.814692533042392 1 1
0.839236822220475 0.836237004213112 1 1
0.850020225055746 0.847567683333085 1 1
0.756045296262742 0.754400714632892 1 1
0.77657993048259 0.774238323506948 1 1
0.755715454638427 0.753403674307056 1 1
0.638750832853834 0.636952121680377 0 0
0.698525406848309 0.696165471558083 1 1
0.773284544077481 0.771321497504502 1 1
0.700711703003393 0.698747086976312 1 1
0.723803152943254 0.721130690200905 1 1
0.706262225151189 0.704427120535948 1 1
0.909516072715018 0.907419416491713 1 1
0.878670818870219 0.876681688206993 1 1
0.739567666817687 0.737729401667052 1 1
0.642781420880234 0.641054418504839 0 0
0.979820348346757 0.976782567744355 0 0
0.731186773860013 0.728999998045231 1 1
0.762007312554849 0.760250317106835 1 1
0.839357897932305 0.837478049896592 1 1
0.722851394949074 0.720808031389692 1 1
0.71991809602287 0.718158153500326 1 1
0.877542916921063 0.874967257056553 1 1
0.799544981772914 0.796979620324812 1 1
0.819662734446935 0.817226559479279 1 1
0.813551602206459 0.811182533315648 1 1
0.669683814504432 0.668289411341102 1 1
0.782667372681168 0.780090093440942 1 1
0.759687211219846 0.757492126150512 1 1
0.774407927901613 0.772199476241816 1 1
0.779863795583323 0.777751289750816 1 1
0.897120272413753 0.89388486586841 1 1
0.853891221230315 0.850893888399888 1 1
0.792313040097247 0.790399993768889 1 1
0.683414806080379 0.680568568999503 1 1
0.664774823683072 0.663144724548731 0 0
0.87155904965331 0.869081034215581 1 1
0.794710878062397 0.792992902802389 1 1
0.738067849755263 0.735973217779795 1 1
0.72755848174226 0.725098687686346 1 1
0.909271951707355 0.906808497839856 1 1
0.799627908859813 0.797500255132415 1 1
0.878054980258606 0.875809146668117 1 1
0.944187022011316 0.941677668848696 0 0
0.881207800377913 0.879016114377745 1 1
0.882464039559209 0.879634343105357 1 1
0.789865869407401 0.787845654190085 1 1
0.830469299200854 0.828362543855908 1 1
0.685143240562274 0.683321455154167 1 1
0.763399917307699 0.760760502948573 1 1
0.807719898912064 0.805625366712535 1 1
0.771800934811338 0.769547275393444 1 1
0.877765748856597 0.875094061620092 1 1
0.882909794463103 0.880671734719056 1 1
0.800267766071024 0.797575559411172 1 1
0.778804869159941 0.776696327216783 1 1
0.882703361969697 0.880164828551088 1 1
0.87542036999599 0.872775281299697 1 1
0.763103898903349 0.761220097346922 1 1
0.867852276805994 0.865592651408662 1 1
0.710633121821333 0.708890137923349 1 1
0.901494353500809 0.899058463028248 1 1
