# Supplementary material for: Bias caused by sampling error in meta-analysis with small sample sizes
Source: PLoS One. 2018 Sep 13;13(9):e0204056. doi: 10.1371/journal.pone.0204056 (PMC6136825; doi:10.1371/journal.pone.0204056)
Supplement: S4 File — (ZIP) [file pone.0204056.s004.zip › results N = 10 theta = 0.8 tau = 0.2 sz = 20-30.txt]

"cohen.dl.theta" "hedges.dl.theta" "cohen.dl.cp" "hedges.dl.cp"
0.831418550440506 0.807864497881672 1 1
0.626462072755401 0.607168927140131 1 1
0.615284397438424 0.597908218373226 1 1
1.05423734642881 1.02237177803393 1 1
0.676384354522201 0.657019750736609 1 1
0.848149255909943 0.8225964880602 1 1
0.696500288744264 0.676558078516029 1 1
0.748826512166393 0.726180912385098 1 1
0.669878824113253 0.650766822475184 1 1
0.917789754764327 0.891876239710435 1 1
0.733145214847354 0.711639432033416 1 1
1.00622046954454 0.979567064737905 1 1
0.784089297918106 0.761150303543676 1 1
0.635192875134476 0.617981127623695 1 1
0.92432924593481 0.897949756982166 1 1
0.680891671778342 0.66089084137747 1 1
0.831539479381109 0.805900362304668 1 1
0.79376121450378 0.770715229676967 1 1
0.670395091448507 0.650006476793849 1 1
0.9159045985126 0.890401969500151 1 1
0.853082181438197 0.829395210907506 1 1
0.753376202170066 0.729432504014185 1 1
0.92244218867958 0.894829796377945 1 1
0.791704950840054 0.767317977541664 1 1
0.454250142395143 0.439789848056707 0 0
0.906490107013119 0.878195426043597 1 1
0.873320242169987 0.847024865135571 1 1
0.774687589368659 0.751666370617919 1 1
0.900663176070939 0.874531326567378 1 1
0.831340094415879 0.808206719123427 1 1
0.970747578659624 0.943372492618909 1 1
0.671275869303954 0.650706457482844 1 1
0.903788771253265 0.877324860967394 1 1
0.96050035984883 0.932501549796258 1 1
1.15628071635135 1.12149639227792 0 0
0.845799779003858 0.821081728101147 1 1
0.71838322629482 0.697670572894429 1 1
0.749003302657117 0.722510425517592 1 1
0.881618879991123 0.853643525962869 1 1
0.923798206047895 0.899107244492801 1 1
0.718971454863601 0.698152198135377 1 1
0.439041983131566 0.42619736610838 0 0
0.652140986549701 0.631210123164364 1 1
0.832249946425837 0.809156647724047 1 1
0.574274788787318 0.558238535107836 1 1
0.913479555895118 0.887318924648233 1 1
0.932147853143608 0.904063951435157 1 1
0.579364489840209 0.562034176366615 1 1
0.848781972005534 0.821137128931432 1 1
0.834969232278699 0.805338209156105 1 1
0.791611705595449 0.768569372726405 1 1
0.882430485679033 0.851712824216888 1 1
0.605114274165392 0.587580573401435 1 1
0.82082130246965 0.799254895439319 1 1
0.636466175859289 0.618635550994298 1 1
0.953146213712872 0.92444317453174 1 1
0.859401662387011 0.833735937603363 1 1
1.09729943849755 1.0644776569831 0 1
0.801718089089749 0.777619427042128 1 1
0.748695323515302 0.726744765573849 1 1
0.613159754925968 0.594031066399573 1 1
0.908402326844171 0.882401368701542 1 1
0.419203806551668 0.40627272642754 0 0
0.793750705645249 0.765362783931353 1 1
0.541377054974344 0.525792106653276 1 0
0.781426586113724 0.759858541508564 1 1
1.06039903079555 1.02609330286749 1 1
0.604042725108861 0.585735823356043 1 1
1.09238781946749 1.06137733832902 1 1
0.506037844644491 0.492237415990879 1 1
0.919702512325843 0.888719395024617 1 1
0.858014022018875 0.834338438888357 1 1
0.982184716789613 0.954138589081354 1 1
0.715876579053792 0.695102605047176 1 1
0.687813819993717 0.669262626712088 1 1
0.522228577155597 0.50331735877162 0 0
0.829713876324146 0.80556983838425 1 1
0.976112425696884 0.947358548581932 1 1
0.876205509129298 0.851303525274513 1 1
0.608488986778555 0.58917387828013 1 1
1.04808863146531 1.01800119496274 1 1
0.74131043839768 0.720117182619402 1 1
0.832752244176232 0.806319937403733 1 1
0.656109445202198 0.633018032798247 1 1
0.86991809103672 0.843164762911764 1 1
0.662238792539055 0.6415341421052 1 1
0.847843816329933 0.824645406879342 1 1
0.954261601031245 0.92499300655806 1 1
0.698513670401289 0.675491605064497 1 1
0.832096598471276 0.80819447105103 1 1
0.620958222881981 0.602477837213183 1 1
0.651572827171228 0.632545060128144 1 1
0.880360637811341 0.855277855452288 1 1
0.840141981381988 0.815500260545761 1 1
0.616139591881352 0.598886967644271 1 1
0.68433716492478 0.665778486287203 1 1
0.572320888641352 0.557201491495629 1 1
0.920565927801115 0.894570261804582 1 1
0.629777782047427 0.611833229081023 1 1
0.742660881934342 0.719960839802947 1 1
0.817163117777311 0.792182283438544 1 1
1.13868032284068 1.10522924328628 0 0
0.839899627153197 0.815394707469374 1 1
0.715160045520579 0.694221620011668 1 1
0.793948883952223 0.771336030622352 1 1
0.718963387901644 0.698830232672315 1 1
0.682966917465782 0.660577188483139 1 1
0.694810596435088 0.675002312725058 1 1
0.721394559109709 0.7026182764995 1 1
0.585390772790075 0.56907932996667 1 1
0.986984367571214 0.957312120826242 1 1
0.826634223008486 0.80150718443784 1 1
0.684331417625964 0.662930381360427 1 1
0.994998505420748 0.966165479514165 1 1
0.979617264317932 0.95099778887683 1 1
0.878787887760131 0.854093493828849 1 1
0.864775744186126 0.840015569013477 1 1
0.923989226732964 0.897533517882945 1 1
0.868133280440624 0.842830415685826 1 1
0.624498427456306 0.606650119141877 1 1
0.849352715372608 0.8224327424466 1 1
0.690768721527853 0.669091080839108 1 1
0.830697627411104 0.806313142107468 1 1
0.616074474689266 0.597722209697476 1 1
0.689348510233572 0.667204847324654 1 1
0.940285220736976 0.910899762558646 1 1
0.832107936817887 0.80585475434013 1 1
0.521150165323507 0.505502435328512 0 0
0.896574230484449 0.871138049467973 1 1
1.1016476404115 1.06951422264133 0 0
0.762163275412473 0.740911041401509 1 1
1.06534470226617 1.03419693643332 0 1
1.11807825053514 1.08378098997885 1 1
0.665356487366764 0.642586360644204 1 1
0.653278446210675 0.634102421665749 1 1
0.806651175423839 0.783385783286122 1 1
0.700856633224351 0.680240322634168 1 1
0.965407715634109 0.939083760619913 1 1
0.598464664576749 0.577348410921827 1 1
0.940129618847704 0.909932221752716 1 1
0.717136416105925 0.694576386830585 1 1
0.932890293537857 0.907179584916361 1 1
0.845387989357655 0.820725864620888 1 1
1.08034395291204 1.04958425460638 0 1
0.761294572123702 0.740757244544011 1 1
0.916496303743882 0.889506628894032 1 1
0.786340386280546 0.765069351125001 1 1
0.800145415235241 0.777122492249123 1 1
0.741842478304226 0.720608630326843 1 1
0.663612035969826 0.643503270365358 1 1
0.777242943881149 0.757427248114228 1 1
0.629712995743959 0.610616073185571 1 1
0.958457106494447 0.932587375231547 1 1
0.779529064070327 0.757206120076195 1 1
0.565203283949202 0.547943501498071 1 1
1.05664382594652 1.02575824680634 1 1
0.586112387775441 0.566693601905612 1 1
0.684608842210061 0.664272451508406 1 1
0.811549468268382 0.787218594879357 1 1
0.823270123923556 0.79763673334585 1 1
0.494684008246005 0.481765682970647 0 0
0.703266396142619 0.682101133129421 1 1
0.874292583150072 0.848548890462546 1 1
0.65847059054283 0.639498971335286 1 1
0.848007323755368 0.820769938977567 1 1
0.512722518439752 0.497301174770824 0 0
0.954341179190822 0.926359786666917 1 1
0.943041850421715 0.916878971361584 1 1
0.882576143500726 0.857187880331059 1 1
0.677823517055353 0.658585106537048 1 1
0.821380879019157 0.79753082648695 1 1
0.571418372548751 0.552691742592085 1 1
0.69820741288966 0.675570186407131 1 1
0.952219553753884 0.92622462282949 1 1
1.12970272148107 1.0986255316006 0 0
0.861801482190565 0.837007477960469 1 1
0.653662583393443 0.634893505868543 1 1
0.873714113133376 0.844368161137775 1 1
0.732493236965215 0.711727328563524 1 1
0.410049532757128 0.397232385243107 0 0
0.603258000166464 0.583994171103633 1 1
0.67217832954977 0.653312852103215 1 1
0.815376387575497 0.789937840589645 1 1
0.705897590567312 0.686072016702963 1 1
0.823287689498509 0.798996696636805 1 1
1.01914542208753 0.989541662776048 1 1
0.790063884594948 0.767761510388368 1 1
0.900144416371575 0.874430459784046 1 1
1.10106971867475 1.07034445374456 0 0
0.89386222216442 0.865088183953553 1 1
0.686069298753639 0.668227674774424 1 1
0.812349285217055 0.787113652509096 1 1
0.794151623849294 0.770118023313393 1 1
0.910779033472532 0.88689571893766 1 1
0.705355318017738 0.683505740145903 1 1
0.888556876644957 0.862133644522904 1 1
0.464159879135153 0.451884683958716 0 0
0.765666270668034 0.739434413542392 1 1
0.903569836105366 0.877238615436529 1 1
0.940233286381366 0.91482156663928 1 1
0.677980643063882 0.657310810882337 1 1
0.638229953953209 0.617895052433775 1 1
0.992109565659391 0.963769064782136 1 1
0.965526654848708 0.936200919409511 1 1
0.91632765601112 0.887300835793928 1 1
1.06122106519172 1.03152261528067 1 1
0.752153573314623 0.730844654350028 1 1
0.931419901960422 0.904040440057284 1 1
0.677793322380266 0.657850305972191 1 1
0.686594516911325 0.665064436686174 1 1
1.00513749252566 0.97688934134543 1 1
0.769676828693924 0.744881116141735 1 1
0.864157221259178 0.839081772309064 1 1
0.595141384929317 0.578047048858267 1 1
1.02530604776399 0.996392843083402 1 1
0.765232306471552 0.741408050038276 1 1
1.01684942595243 0.985018006088062 1 1
0.771668155569909 0.748593035959322 1 1
0.810799638453963 0.785236019811008 1 1
0.857657932535849 0.836039530800143 1 1
0.862011593396452 0.83743071179329 1 1
0.681785843658022 0.660147183763587 1 1
0.770989327550991 0.747328552386496 1 1
0.758358381059895 0.735293677638893 1 1
0.629614292017169 0.610055363765462 1 1
0.857198091671268 0.832923577094781 1 1
1.01963718652856 0.990900300388152 1 1
0.898019878174617 0.872053364779844 1 1
0.965810397756665 0.940185837391303 1 1
0.837776782130138 0.8096229691262 1 1
0.822348357744185 0.800311940152093 1 1
1.06325485598008 1.03147651956989 1 1
0.554669881164098 0.541000647095189 1 1
0.82324397725329 0.79720393256326 1 1
0.732004838399652 0.710201712267716 1 1
1.31650130229929 1.27812093108924 0 0
0.788304342217243 0.767424759297955 1 1
0.879542542613525 0.851921077923721 1 1
1.10602847099118 1.07444319092533 0 0
0.642458327611752 0.624318271996489 1 1
0.911371686769552 0.884192045995728 1 1
1.02352278619416 0.992055900179217 1 1
0.746566542593338 0.725051759670459 1 1
0.350284002771311 0.341357619812438 0 0
1.1040495222055 1.07129793248336 0 0
0.771378432393689 0.749040356513408 1 1
0.922684269103885 0.895455914040351 1 1
0.717003197231181 0.696012640640524 1 1
0.990165836340874 0.958555407548573 1 1
0.738284486551717 0.718103902182079 1 1
0.901268406122156 0.873666346779515 1 1
0.512930866885567 0.497232517996349 0 0
0.747745814127087 0.726198222780456 1 1
0.780171771235974 0.757789997786251 1 1
0.842228310974176 0.81683563189454 1 1
0.744286963394199 0.723273614708447 1 1
0.865832659169884 0.839212182701759 1 1
0.685300866972746 0.664122033031852 1 1
0.804230215524427 0.781568143463771 1 1
0.500140563044326 0.486463323748412 0 0
0.850505294771825 0.823287420338983 1 1
0.999011322524148 0.970995781615243 1 1
0.531697962817056 0.516060274684901 0 0
1.09246759873574 1.06098501577259 1 1
0.895296162139178 0.869151656111492 1 1
0.63318327379255 0.614268001694694 1 1
0.963072098379641 0.935089200385994 1 1
0.593748851311331 0.575142029226953 1 1
0.696305171958813 0.673456991233302 1 1
1.05112538450502 1.0194045036991 1 1
0.831508306366338 0.806081728909767 1 1
0.859683265541857 0.833527169087157 1 1
0.83185270190796 0.808442737239459 1 1
0.656709437939209 0.636758018298966 1 1
0.674718044636308 0.653693454682093 1 1
0.803376830273457 0.779374060030008 1 1
0.870042405426282 0.846180629928059 1 1
0.729633528942122 0.706977290566792 1 1
0.922230174109712 0.89652146303865 1 1
0.897104508008871 0.873420490978352 1 1
0.663911036242355 0.6434839176926 1 1
0.756837350916411 0.733355789092129 1 1
0.84397866839891 0.820403012291987 1 1
0.946370068820067 0.918008872542107 1 1
0.543344232029203 0.525321570384444 1 1
0.9817057837033 0.952585664744169 1 1
0.839290149914445 0.815465487204728 1 1
0.729885005839519 0.706761463578601 1 1
0.94436801869332 0.917432968805657 1 1
0.699747429114034 0.681459787045993 1 1
0.791857417762135 0.76823078108155 1 1
0.729014147254837 0.708446161633651 1 1
0.725580485543379 0.70482952558628 1 1
0.925262845135275 0.895533952399151 1 1
0.534503798485523 0.518532342412307 1 1
1.07139130280435 1.03797352728968 1 1
0.897596098619953 0.871174687907501 1 1
0.828268196286856 0.800021857125208 1 1
0.871625044795499 0.844693016103718 1 1
0.643962767389944 0.624249243289676 1 1
0.599143412021388 0.581936933601776 1 1
0.739439769448398 0.713351120240148 1 1
0.98998358702608 0.960067705066669 1 1
0.62454663053768 0.606975968301079 1 1
0.886139342795355 0.860224503135957 1 1
0.776608982854079 0.755805774736938 1 1
0.584536106973046 0.565223694902878 1 1
0.606851672255921 0.587613017506496 1 1
0.752974074859824 0.730855440745047 1 1
0.961507334309584 0.932654405852313 1 1
1.02821357200135 0.997920552025976 1 1
0.961145760841516 0.932029189836948 1 1
0.725801897050914 0.705738399688678 1 1
0.901201790924182 0.874189175056595 1 1
0.839052401708354 0.815008290538757 1 1
1.04945675189351 1.01934137123524 1 1
0.950494312142547 0.921760519820809 1 1
0.832625407280184 0.806002213201092 1 1
0.605820283396828 0.58852079203226 1 1
0.575667362948728 0.556810346839816 1 1
0.806690745588105 0.783299987625874 1 1
0.749594557097247 0.726163573194335 1 1
0.934941402996207 0.907671510402591 1 1
0.922659448073111 0.892736090925504 1 1
0.678950522724202 0.658700427003349 1 1
0.775691724784046 0.754268092410435 1 1
0.633786701868805 0.614385668145604 1 1
0.778988465047568 0.75765593023664 1 1
0.833826509506032 0.806970766354881 1 1
0.95541626752938 0.92723348866185 1 1
0.656784884783613 0.639274491509908 1 1
0.743976889060688 0.721768291328911 1 1
0.86067025675266 0.833554498743227 1 1
0.989569191995274 0.958216893994261 1 1
0.776143152262295 0.754022307852337 1 1
0.845490875237698 0.820506522909383 1 1
0.516656383228809 0.503534389632871 1 1
0.888811794787887 0.863598488785042 1 1
0.801689927539594 0.777882879856081 1 1
0.795250221566362 0.772294153498639 1 1
0.965718288465922 0.936984935648145 1 1
0.708697017035323 0.687083513922589 1 1
0.581967421208354 0.563941739001456 1 1
0.775100808039684 0.755311587795354 1 1
0.698361788736117 0.678148596457606 1 1
1.09752919473027 1.06554970188343 1 1
0.871528371032199 0.84683423866423 1 1
0.843914174473265 0.817577318285443 1 1
0.986950201761398 0.95725883356129 1 1
0.770011479168078 0.747787804917236 1 1
0.869751072206843 0.845597894926448 1 1
0.687552011527781 0.663891338053764 1 1
0.790692677192232 0.764528237567294 1 1
0.758662737263839 0.736633355308458 1 1
0.792422116250343 0.766786350771422 1 1
0.905939807418386 0.87941603706978 1 1
0.958205038830765 0.927946202017689 1 1
0.670282457392642 0.649421422842765 1 1
0.873510707707915 0.848689535650546 1 1
0.760202495043941 0.738302267451263 1 1
0.788369510200712 0.765484558939993 1 1
1.03687093288957 1.00732329980218 1 1
0.66923583725182 0.651485775136022 1 1
0.935418440136742 0.905948812232023 1 1
0.609788489700305 0.593325924016977 1 1
0.566704650461909 0.549516965663148 1 1
0.719523615364567 0.697175090918144 1 1
0.931738005115995 0.905164915511451 1 1
0.818934387234994 0.794783046788424 1 1
0.77997973548829 0.757176000209026 1 1
0.506754705190136 0.490804081410719 1 1
0.632294144716671 0.612863835539137 1 1
0.717517887283346 0.697118467067174 1 1
0.66178406846207 0.640991625254574 1 1
0.808231634902069 0.786861406983658 1 1
0.895368522536832 0.86932264582007 1 1
0.775752374207432 0.752191839418975 1 1
0.902172146713551 0.878530666401651 1 1
0.858583888806741 0.834033689168514 1 1
0.74868119107946 0.726864131950522 1 1
0.988137841154605 0.960002290988595 1 1
0.651901123848326 0.631765428767895 1 1
0.643042603028642 0.623036639392652 1 1
0.728454736327847 0.708623698360945 1 1
0.884671119168865 0.855518390914567 1 1
1.00053963101296 0.970839697241657 1 1
0.827053336485346 0.800730826902262 1 1
0.635533000773729 0.61609010205863 1 1
0.483182362666171 0.467187105318039 0 0
0.767277385270719 0.744292297084641 1 1
0.75464475292893 0.731551547877282 1 1
0.865023930956675 0.839330152065069 1 1
0.811488154473195 0.787988192597572 1 1
0.958794336058802 0.929718943440838 1 1
0.872264802515994 0.845379482102935 1 1
0.96447798075305 0.935763392992806 1 1
0.692700437200045 0.67154714316406 1 1
0.702821663292721 0.683868780326975 1 1
0.674148624225195 0.655296386345813 1 1
0.879481111800957 0.852011968556719 1 1
0.62937853513381 0.61009566642402 1 1
0.823470874399896 0.799657655981405 1 1
0.87540880908224 0.848155785206828 1 1
0.71244023687893 0.690505423725607 1 1
0.804529289559682 0.778244775809129 1 1
0.740165821855461 0.719018931210249 1 1
0.7008450225829 0.678413141704502 1 1
0.679187733817312 0.657950962235461 1 1
0.809014739616185 0.785325229667159 1 1
0.797478665557963 0.776025062235093 1 1
0.943979914543492 0.917097573355396 1 1
0.78734128224014 0.765708685041333 1 1
0.792355195965533 0.770179658727752 1 1
0.687620588195296 0.665182001651684 1 1
0.886015650374959 0.860602936287893 1 1
0.876630190784951 0.852089421528942 1 1
0.719651269460019 0.700460676596724 1 1
0.852195865918372 0.824183154636768 1 1
0.61738753242038 0.599816598298327 1 1
0.822652005670777 0.79664454479095 1 1
0.867214957191397 0.843227644326715 1 1
1.17430845940886 1.13883154632862 0 0
0.533738861009398 0.52028459555533 1 1
0.885928362231987 0.861248887583624 1 1
0.630094709941879 0.610955727529356 1 1
0.708597782296642 0.689475265439449 1 1
0.60469899000162 0.585815184458486 1 1
0.57318937874189 0.557657267492734 1 1
0.933221547030639 0.905235350491907 1 1
0.757148631165593 0.734961041111397 1 1
0.816573645741967 0.791861845485325 1 1
0.672342269656071 0.652654684338697 1 1
0.822007121181917 0.796462250391014 1 1
0.783296087748867 0.75754511318258 1 1
0.709270220850792 0.688615459499704 1 1
0.87173950237082 0.844385103280965 1 1
0.598729470496218 0.579863140205551 1 1
0.570560832404445 0.553619490099056 1 1
0.910360272836864 0.881042259220222 1 1
0.494911359337508 0.479914106525775 1 0
0.839878887540098 0.815776456022613 1 1
0.771611254428574 0.749818045528413 1 1
0.53749858660456 0.521260334366602 1 1
0.788236252081648 0.760971305735397 1 1
0.668529955875313 0.649569560622923 1 1
0.767219951744789 0.739409626117502 1 1
0.804819846681522 0.780864638064564 1 1
0.799077273189387 0.774248911721869 1 1
0.751521846262809 0.728520314334356 1 1
0.878048873541987 0.852483681009694 1 1
0.727277611479703 0.708937686996676 1 1
0.627360541012314 0.60666480770221 1 1
1.0004402653458 0.972381726253613 1 1
0.794718255939295 0.77086757810075 1 1
0.707242571902532 0.685287321446618 1 1
0.952367225465742 0.924025803090247 1 1
0.951578201820544 0.922231512625065 1 1
0.870908059965965 0.846751024394841 1 1
1.08555456400333 1.05492827266995 1 1
0.744184144579665 0.722179510732386 1 1
0.810404752325586 0.784895713869657 1 1
0.914032770781522 0.888761414837276 1 1
0.828088259027096 0.804134995035951 1 1
0.80497288448064 0.780823823883271 1 1
0.646016019540962 0.627922632279888 1 1
0.756326963835037 0.733478490969634 1 1
0.771592122646908 0.747729527611406 1 1
0.793041227510535 0.764420896879787 1 1
0.846657224781013 0.820676291934692 1 1
0.689413990404801 0.665878637787085 1 1
0.878316428653362 0.849452097354035 1 1
0.963854654188584 0.932249133853168 1 1
0.926451024871815 0.901226543890054 1 1
0.771602744336547 0.749949542302413 1 1
0.963705157643504 0.934837897512987 1 1
0.629805650850331 0.611465234348395 1 1
0.839425773748157 0.815695143879944 1 1
0.995462832285226 0.963015155954015 1 1
1.01888315907425 0.989873377318058 1 1
0.868675268135293 0.841394589987511 1 1
0.780587422878089 0.759527219507684 1 1
0.828293770614199 0.803247827155045 1 1
0.751199602140505 0.729440034072179 1 1
0.670938485910044 0.651164812356269 1 1
0.931741781874209 0.90309860501411 1 1
0.679127118422868 0.660436273142775 1 1
0.854684797590996 0.831585901231101 1 1
0.7302763364817 0.710411949793361 1 1
0.53551241910581 0.522975903977784 1 1
0.86545890847905 0.840178887530509 1 1
0.733090992017058 0.714071073631951 1 1
0.750938771936157 0.72919565656331 1 1
0.851241890232948 0.823580706152261 1 1
0.60735280727493 0.588925195855234 1 1
0.704917344299387 0.681893534450746 1 1
0.605126549885688 0.588093031559938 1 1
0.605115653481151 0.586788425641514 1 1
0.817783438911172 0.794222277467021 1 1
0.81251657730937 0.788178237386981 1 1
0.717318054345741 0.696587190091209 1 1
0.532392851285017 0.516856622555967 0 0
0.800591672807426 0.775819174407999 1 1
0.939847424617914 0.910615420445941 1 1
0.739397990107021 0.714977517924502 1 1
0.694251594119273 0.674236805402633 1 1
0.929268647173261 0.901140697852506 1 1
0.828367022595168 0.802709524306329 1 1
0.810474074046293 0.788245434696664 1 1
0.902701761140067 0.877815279165523 1 1
0.924736097668977 0.898832872590769 1 1
0.885576110014192 0.856801223098777 1 1
0.640575649196005 0.623672169185232 1 1
0.867983611026846 0.841044728509133 1 1
0.882352405649859 0.85751671901107 1 1
0.997005463873461 0.969041647706887 1 1
0.595208591191083 0.578972038367682 1 1
0.799645303934654 0.775709508184743 1 1
0.773873309489944 0.751318484435527 1 1
0.604237260493363 0.588297890195386 1 1
0.965887640948974 0.935803961054819 1 1
0.839009635024444 0.814965930086354 1 1
0.859528396194376 0.835027233639465 1 1
1.20461332513212 1.16691756610493 1 1
0.742717621004907 0.719055855117511 1 1
0.744489373726008 0.720721372117254 1 1
0.721023059143882 0.699842101783108 1 1
0.661803569136038 0.639395104615098 1 1
1.01292685111281 0.983676389509236 1 1
0.612000944713682 0.594978372507448 1 1
0.745302534707234 0.721991995153208 1 1
0.823929211039285 0.797301452130299 1 1
0.806529095834579 0.782729701817222 1 1
0.811583496990342 0.787522205029849 1 1
0.806873002533294 0.781157492091114 1 1
0.833431942006056 0.808292546323046 1 1
0.588952476416126 0.570457345482319 1 1
1.10733174545347 1.07571027822151 1 1
0.65895107714666 0.639423429111361 1 1
0.918025045683047 0.888805153318905 1 1
0.596314122779489 0.57618492198984 1 1
0.937147799787153 0.909704942091126 1 1
0.896006166046249 0.867424033811603 1 1
0.703405750202399 0.683632192803328 1 1
0.876529456347381 0.850641752459337 1 1
0.788662414412918 0.765092825661632 1 1
0.831084855461522 0.807542353153813 1 1
0.745176722666211 0.723389456778833 1 1
0.833977287246613 0.806581503962436 1 1
0.923464452718797 0.895165512559545 1 1
0.626921002446085 0.609767840000569 1 1
0.533608352661404 0.515811686523148 1 1
0.936863356402188 0.91098644847784 1 1
0.827793581045207 0.802028329579445 1 1
0.835050833194818 0.811330084857734 1 1
0.636133841195552 0.619885535102186 1 1
0.594666267263625 0.577374668253169 1 1
0.740299938403257 0.72025409161498 1 1
0.682204306674928 0.663634222466396 1 1
0.838122433985904 0.813022835924552 1 1
0.710494264992608 0.690392130761808 1 1
0.739869106941417 0.717581482010434 1 1
1.15313668873265 1.11888016005909 0 0
0.774789116290951 0.749684734772598 1 1
0.567453570482389 0.550911345945258 1 1
0.800207115988527 0.77723483709484 1 1
0.807659064791473 0.778410616373618 1 1
0.94601970839459 0.919073386161885 1 1
0.698753034514693 0.678221531397768 1 1
0.72465584790658 0.704138048000011 1 1
0.784305112815614 0.761312890734379 1 1
0.764759902855516 0.741971435726499 1 1
0.836551746124575 0.810813428158254 1 1
0.474473330534065 0.460352263463609 0 0
0.66126571805887 0.641447069206878 1 1
1.10110977609785 1.07075128037731 0 1
0.792160485751019 0.767511103236307 1 1
0.6328573661859 0.614711261803258 1 1
0.728248390546848 0.703806540427282 1 1
0.781962892320893 0.759200706720776 1 1
0.799684588292076 0.778606491850448 1 1
0.699801184698257 0.678308553852148 1 1
0.461620952957308 0.448641045557026 0 0
0.650811863773535 0.630582898179474 1 1
0.896935252855156 0.871366730125541 1 1
0.734231850078247 0.712809779531696 1 1
0.857739690083613 0.832756121131696 1 1
1.00993630057505 0.978361363054842 1 1
0.802340262979749 0.777834497797487 1 1
1.23265119308242 1.19327573753357 0 0
0.757948418130493 0.738047872399159 1 1
0.729325567500913 0.708043972260778 1 1
0.891058240970358 0.864179685820355 1 1
0.516611807780127 0.498435766022508 1 1
0.861457823560573 0.837063231517215 1 1
0.886705704851425 0.861073268904003 1 1
0.714702662648105 0.693178121840632 1 1
0.791959758013328 0.765564965156437 1 1
0.876552312585008 0.849790128703902 1 1
0.673390627338787 0.653459106624912 1 1
1.02285199531023 0.992033321849656 1 1
0.615633519150289 0.597607022454886 1 1
0.770260188387694 0.745101553745651 1 1
0.916169577419099 0.888596684013927 1 1
0.882057815899831 0.852606816871708 1 1
0.772365455085288 0.74946399104396 1 1
0.819496232587424 0.794072898020267 1 1
0.657341531672725 0.638759004703715 1 1
0.625682265204473 0.608446093555304 1 1
0.771209940926685 0.746786385847541 1 1
0.963174689590912 0.931692913635186 1 1
0.756595958631931 0.735741142887356 1 1
0.580627801356719 0.562987124518412 1 1
0.769884448568756 0.747250825596729 1 1
1.05275105916468 1.02122375642973 1 1
0.821558824112351 0.797602185912675 1 1
1.09688149396204 1.06215058550046 0 1
0.74006667674093 0.719034952829005 1 1
0.920088509720191 0.894386439702212 1 1
0.963491969960015 0.933793810716747 1 1
0.952535659702438 0.923905918910186 1 1
0.720063117187728 0.69761310740873 1 1
0.947517842020366 0.91990652591306 1 1
0.866703264835641 0.842168553630445 1 1
1.06990282753428 1.03801832399602 1 1
0.754045647090093 0.732840173752695 1 1
0.977900464226131 0.949404938438538 1 1
0.704972054781627 0.68465532239679 1 1
0.999649259270181 0.971744618682201 1 1
0.905238902239999 0.879086125506199 1 1
0.789033549292687 0.765164919446317 1 1
0.842772884442629 0.818288422523367 1 1
0.988738448528254 0.959522404635656 1 1
0.894176147427157 0.86669456733139 1 1
0.890126131146286 0.86507785333359 1 1
1.04218059716827 1.01145247304663 1 1
0.829026305138902 0.803755286927203 1 1
0.887514326231205 0.862691700190696 1 1
0.649165031952517 0.632621984470429 1 1
0.79262164886156 0.770059871437623 1 1
0.942430833606512 0.912652801073049 1 1
0.75178721357498 0.728291198907077 1 1
0.890624729501001 0.864456341655177 1 1
1.06027647104092 1.02999547981682 1 1
0.805451041020543 0.782838494821644 1 1
0.863557016322726 0.838423022596203 1 1
0.917328216461976 0.890968218169132 1 1
0.506371569261 0.491079664431864 0 0
1.03158252953474 0.999344080063826 1 1
0.760250309520713 0.738663107837334 1 1
0.725531337255293 0.705086438009293 1 1
1.00688008857647 0.978515704609405 1 1
0.596896171554496 0.580531603095894 1 1
0.856683659852056 0.830525061062608 1 1
0.930236222345739 0.90339172617799 1 1
0.756936798689399 0.734852540972792 1 1
0.931605134677229 0.900392291940409 1 1
0.664557530814192 0.646081975435543 1 1
0.651234302246414 0.630196563793132 1 1
0.720749294685578 0.699865850891413 1 1
0.719456857040169 0.699774702140152 1 1
1.12005507999202 1.08760171887668 1 1
0.675534267273199 0.65747093171301 1 1
0.777419996228448 0.752457774615135 1 1
0.822519351393996 0.801747546242078 1 1
0.55859160085257 0.543053641828444 1 0
1.04155738617799 1.00977993700009 1 1
0.983511287267557 0.954811574081292 1 1
0.916170531837099 0.885195483681558 1 1
0.878612850480714 0.853549571376278 1 1
1.07099553269436 1.03938561503331 1 1
0.729018984928793 0.707666033155702 1 1
0.636031713626219 0.618287514574246 1 1
0.589045921619231 0.571965449901182 1 1
0.822031379449784 0.798554514234015 1 1
0.674132142340287 0.652756409162261 1 1
0.790502823986062 0.765901582982052 1 1
0.787853280021904 0.765545222236937 1 1
0.750395243707127 0.7291587517112 1 1
0.957253956826407 0.926772808823119 1 1
0.855233812723962 0.830158374204604 1 1
0.891342503410455 0.866578166207354 1 1
0.748774757064607 0.726809164659575 1 1
0.518774866703598 0.502899685589319 1 0
0.610017639439933 0.591280217595554 1 1
0.836558759114914 0.814522052954738 1 1
0.882318989113511 0.854986726179168 1 1
0.748667332856697 0.724886253580076 1 1
0.72591544133635 0.703942244179881 1 1
0.731528374362232 0.709291962288464 1 1
0.779061548540541 0.755149557959229 1 1
0.734820059379681 0.713864562878698 1 1
0.772539430188254 0.749135338343403 1 1
0.893096499988871 0.867166916249618 1 1
0.742820232210399 0.721471696682958 1 1
0.912249812404568 0.883485173346227 1 1
0.976433406248099 0.945843653917474 1 1
0.620496676225725 0.601840447789495 1 1
0.727876737125519 0.706462616633423 1 1
0.854927834986966 0.830954678428733 1 1
0.559789155628123 0.540864481370801 1 1
0.842848286553024 0.817835893453668 1 1
0.742081165725663 0.720144573122802 1 1
0.883398046008584 0.855327799927313 1 1
0.586115237587254 0.568527806280913 1 1
0.762018784387775 0.73925948109543 1 1
0.911780930421703 0.885804023571816 1 1
0.882660550888868 0.858112574577197 1 1
0.669593320605061 0.648524523731299 1 1
0.745215332639586 0.724446042619796 1 1
0.56200417018327 0.5470103999064 1 1
0.96817043992474 0.940330030211789 1 1
0.542433361396189 0.525067237143214 1 0
0.821292079291949 0.797225928647465 1 1
0.469595430712659 0.455513098315223 0 0
0.791595433136957 0.766806110072566 1 1
0.460557289982555 0.448173518751003 0 0
0.573913934297049 0.55497202018116 1 1
0.960838778140494 0.932022082448134 1 1
0.813472134874062 0.790000888878538 1 1
0.837007823175432 0.81134410190479 1 1
0.800291851992985 0.776106927880445 1 1
0.561525624013297 0.545730835472698 1 1
0.908528950823243 0.878091235722375 1 1
1.14156432369995 1.10810629360888 1 1
0.72614127172969 0.704394793168046 1 1
0.867627656372492 0.844079480118043 1 1
0.949327017607625 0.918937386585119 1 1
1.00936018574085 0.979848447040728 1 1
0.823763333231544 0.797940968142412 1 1
0.740545453289425 0.719565283685735 1 1
1.23391705660365 1.1949475390391 0 0
0.894468360956592 0.868602883602997 1 1
0.723258231122218 0.699275764155371 1 1
0.876150813758022 0.851420667350211 1 1
0.828102586329882 0.804058918278555 1 1
0.96015291743991 0.93209628054476 1 1
0.788125988363176 0.764686372767964 1 1
0.743222841870858 0.71972260810486 1 1
0.68250738406021 0.659821157228396 1 1
0.78824786278198 0.764073336787308 1 1
0.6778963572152 0.65829623998138 1 1
0.690851529745386 0.671330004628285 1 1
0.891000479900278 0.862752846843218 1 1
0.583216565332864 0.564894727165154 1 1
0.687144113349194 0.665634825715951 1 1
0.7567553690536 0.735423255830257 1 1
0.697212661402981 0.676271311591382 1 1
0.903475941464073 0.874837469825273 1 1
0.790725366731862 0.767909890508647 1 1
0.697213870583625 0.677130450736552 1 1
0.830270256724793 0.805635546676973 1 1
0.692307284264286 0.671052416761579 1 1
0.918020157198692 0.891959024649618 1 1
0.806459668028568 0.783486507360314 1 1
0.757917344679257 0.735794998073772 1 1
0.968691227384008 0.938613104333266 1 1
0.719375407861719 0.69670718039375 1 1
0.654356650277786 0.634559288180596 1 1
0.697649082915173 0.678555264516541 1 1
0.776999886071703 0.75503313096146 1 1
0.803158592514227 0.780130139591448 1 1
0.829020461505072 0.804965687535243 1 1
0.69663438986289 0.677424438202981 1 1
0.827502023835482 0.802461017332606 1 1
0.902193423469282 0.874869144263643 1 1
0.721339401919022 0.700401431986434 1 1
0.612061009922635 0.593466018147373 1 1
0.666271721880308 0.64583707273397 1 1
0.874240287631102 0.846978782854228 1 1
0.64117545724049 0.623065845441763 1 1
0.844850185769614 0.817839338845576 1 1
0.830951437337772 0.805908348550626 1 1
0.718793846887194 0.697902078434062 1 1
0.966151023190725 0.93637781939643 1 1
0.937540828191799 0.907719587931381 1 1
0.771257934178913 0.749640340164343 1 1
0.851348370424664 0.823769011771456 1 1
1.00878807416862 0.97884737588956 1 1
0.996398295134582 0.967445590853594 1 1
0.791935379435612 0.768837804151619 1 1
0.572942147441932 0.5564235295685 1 1
0.942548235985093 0.913349981256492 1 1
0.907043839714533 0.88038673195699 1 1
0.807274675890442 0.782673198135761 1 1
0.863787586785992 0.841366118993259 1 1
0.709764840164118 0.686553398379259 1 1
0.865170632780364 0.839735050132074 1 1
0.909321306174756 0.882739030308795 1 1
0.817148379281663 0.79200298365233 1 1
0.955840310259554 0.929149055493033 1 1
0.790299233669207 0.76648899469631 1 1
0.702220675856242 0.681608316160419 1 1
0.788666805036764 0.765730081197573 1 1
1.15995744086031 1.126796467288 0 0
0.529089687688261 0.515765334412258 1 1
0.75282814720778 0.730244639355482 1 1
0.840197166177542 0.816014715752264 1 1
0.794028109820394 0.770305906257221 1 1
0.523406679386963 0.50712086383807 1 1
0.969641374112726 0.939515611326783 1 1
0.755658867140732 0.732894078863193 1 1
0.633398636680009 0.615593597720305 1 1
0.999467091684937 0.972271814122529 1 1
0.985627016771383 0.957449964142928 1 1
0.663563140268384 0.644145292937181 1 1
0.924637616939272 0.897888943330581 1 1
0.52668028443891 0.508966185176484 1 1
0.906172541815007 0.879486747541189 1 1
0.85631792718267 0.830540291166539 1 1
1.03287004117584 1.00309420708782 1 1
0.467842553555637 0.454030839370207 0 0
0.822596373077308 0.801069625935435 1 1
1.08164922366913 1.05291286159839 0 1
0.777757415379464 0.754042416609752 1 1
0.784244836740594 0.76195937269164 1 1
0.714391878325807 0.69407239081707 1 1
0.825047573238015 0.801640965982817 1 1
0.763617304832326 0.742202294031812 1 1
0.801526163838899 0.777529363150524 1 1
0.559858851836369 0.543384175676517 1 1
0.680119578653627 0.658645892946856 1 1
0.83149909317466 0.806379892098634 1 1
0.935736821291874 0.907466964793304 1 1
0.68128534272143 0.659863162175544 1 1
0.687838809997454 0.667667721004452 1 1
0.8265103549471 0.80216031070327 1 1
0.588387020229887 0.571631030117853 1 1
0.713270159470877 0.693058865668922 1 1
0.974530473471014 0.942877086131771 1 1
0.892156981969032 0.866077245763102 1 1
0.92128327864025 0.89226397840097 1 1
0.726924275073764 0.705465452070508 1 1
0.77590748709187 0.752914496315037 1 1
0.417592540030414 0.404238433975945 0 0
0.912626745854606 0.887628004100123 1 1
0.813759197099691 0.790690837576017 1 1
1.18163048256648 1.1453322701379 0 0
0.887486077313546 0.861870125760645 1 1
1.11569762062286 1.08038750830568 0 0
0.59231308227687 0.574676029973574 1 1
0.928473946372091 0.90119159444353 1 1
0.387074763516668 0.37568277460024 0 0
0.73563842558233 0.716200303388706 1 1
0.583409781620269 0.566064366668476 1 1
0.660833180416643 0.641082495769998 1 1
0.639227507112796 0.619213038374274 1 1
1.02089591545742 0.990570440501181 1 1
1.24935171019499 1.2102233225952 0 0
0.885830681545628 0.859648434550253 1 1
0.649858542943814 0.632942168744274 1 1
0.813214402780664 0.789620104332293 1 1
0.823363764770449 0.797973690793743 1 1
0.831394648272226 0.806316308175174 1 1
0.681541104222542 0.661985331520631 1 1
0.652294748943909 0.633182210651803 1 1
0.915615294152639 0.886186550270262 1 1
0.827564758863576 0.802995444432807 1 1
0.955394164275771 0.928258815950131 1 1
0.751504082295581 0.729306163682698 1 1
0.773223526553119 0.751950131984305 1 1
0.605040374850374 0.586486755708536 1 1
0.753846672646611 0.731957314921606 1 1
0.914492509570451 0.888002759056916 1 1
0.649592247592848 0.630219655464654 1 1
0.863932276060022 0.837680511666746 1 1
0.503497488029839 0.489937244533856 1 1
0.736537116287777 0.714375549878309 1 1
0.587503679715369 0.570486343404426 1 1
1.1421784383313 1.10791135117814 0 0
0.936361182927534 0.907301765056116 1 1
0.621614213036539 0.60344454739481 1 1
0.748933703431291 0.725811754861902 1 1
0.751385694927094 0.729429500777821 1 1
0.717507503618882 0.694478364073831 1 1
1.07356137162795 1.04186020196732 1 1
0.680766204396856 0.659008395516377 1 1
0.915627515978425 0.889896906189821 1 1
0.943351856672965 0.913571824985999 1 1
0.727654010718372 0.707206479313003 1 1
0.461410340430592 0.448689421275052 0 0
0.681588443008714 0.661343166339562 1 1
0.657232598891542 0.637693017259115 1 1
0.760783865341811 0.734464184259389 1 1
0.902938197808955 0.876581961662134 1 1
0.751687898350798 0.730890812874489 1 1
0.734519734629093 0.711776352892715 1 1
0.948195432476262 0.920939646300017 1 1
0.889575843653291 0.864756766620875 1 1
0.790304467399399 0.766735742164988 1 1
0.840249470232395 0.812420059811201 1 1
0.65131400523117 0.632302377991914 1 1
0.832602949582745 0.807633347436922 1 1
0.840436034926645 0.81572068482185 1 1
0.750705824880519 0.729224135017423 1 1
0.711500176673467 0.688334488698158 1 1
0.97317183687808 0.94502248220762 1 1
0.639101658094497 0.620461184187426 1 1
0.849124334921748 0.823848421459943 1 1
0.77802567064152 0.75734068958111 1 1
0.719354254038956 0.696257569834525 1 1
0.805555085339135 0.782687813972097 1 1
0.715591504091339 0.692657656424344 1 1
0.727022865110778 0.704774618375948 1 1
0.892505538422317 0.864777825664136 1 1
1.06103908627631 1.03158776714231 1 1
0.825646114199594 0.80083835906148 1 1
0.575991785457426 0.560647220349621 1 1
0.815758355641738 0.792966378595108 1 1
0.840530781581753 0.817140117000837 1 1
0.643985593342547 0.62385296809679 1 1
0.607913635870253 0.586830013397999 1 1
0.872224784041854 0.843364085199156 1 1
1.01267763869239 0.984091594959034 1 1
0.644892599428663 0.625260662648359 1 1
0.914371770943392 0.885594312872721 1 1
0.741354108740764 0.71974986312408 1 1
1.06014155867879 1.02842601226553 1 1
0.655746959198049 0.637272173539134 1 1
0.86815000278564 0.842610040398391 1 1
1.16962070609268 1.13552684609443 0 0
0.67495198614677 0.657164418399462 1 1
0.858954621566018 0.835379352482537 1 1
0.706896587159732 0.687597079557226 1 1
0.64168081417742 0.622515240046204 1 1
0.728358677591855 0.705201205120982 1 1
0.529621165968662 0.514114358145315 1 0
0.753811249106132 0.73133260574265 1 1
0.795005759619365 0.770490811037559 1 1
0.939638671805587 0.912521402520815 1 1
0.83591720040816 0.81086359168309 1 1
0.819935212454337 0.795202867719219 1 1
0.711234335613624 0.690459610497156 1 1
0.863364280543838 0.837078238695319 1 1
0.624882771425326 0.6044693830928 1 1
0.879629631408381 0.854470670056898 1 1
0.903089227017175 0.877219785107168 1 1
0.789279023801988 0.766270426543375 1 1
0.67644431417139 0.657437828102457 1 1
0.895907339740692 0.867775645526951 1 1
0.465674927447275 0.450307826473386 0 0
0.849289330838246 0.822600151604835 1 1
0.645461867898269 0.625177836037367 1 1
0.898771009106211 0.869594379553168 1 1
0.788625940629817 0.765021719490184 1 1
0.954763060356354 0.924727160340964 1 1
0.889216958860572 0.862702419693545 1 1
0.734055305998008 0.713463790569538 1 1
0.808869876381465 0.78561288790528 1 1
0.926611466254267 0.899310523092027 1 1
0.618618932762623 0.599776295308333 1 1
0.748788491449688 0.728081514337427 1 1
0.954801910895921 0.92892531190687 1 1
0.977035357520943 0.949138138369449 1 1
0.961898847059599 0.934168200630795 1 1
0.948569865297107 0.918058950783108 1 1
0.910907910561211 0.884903609828126 1 1
1.15897164729965 1.1275644347729 1 1
0.706375380203278 0.684420234621856 1 1
0.895815183537091 0.868913987269201 1 1
0.911555404321924 0.885302625348363 1 1
0.887015258559313 0.861086454841997 1 1
0.623678283882977 0.608636221017336 1 1
0.788368653642604 0.765846662789944 1 1
0.668709407767941 0.650705886452726 1 1
0.981041532339825 0.953755030634354 1 1
0.956716405928187 0.930891268927393 1 1
0.654024818040514 0.634832989389218 1 1
0.827332923314275 0.802758910995707 1 1
0.764965035874471 0.741650948523895 1 1
0.585591401728157 0.567335782691458 1 1
0.591334303356962 0.573962367240549 1 1
0.695859431992797 0.677118671325285 1 1
0.751192815883853 0.728384170006558 1 1
0.878595527638136 0.852066122200546 1 1
0.713371648031037 0.691314422666075 1 1
0.780554906480642 0.759250379760214 1 1
0.612451995167502 0.593849182730675 1 1
0.7808519490137 0.756705147711266 1 1
1.07427638161547 1.04240816584247 1 1
0.722771986434391 0.700446263296193 1 1
0.849637828411491 0.827133224372419 1 1
0.673102064751715 0.656005859695783 1 1
0.967315066430933 0.940188522387449 1 1
0.959843937769744 0.932146932232547 1 1
0.589888030968262 0.572589028099752 1 1
0.77795853845379 0.755414094486048 1 1
0.870365604867035 0.844155086271702 1 1
0.529817888053911 0.515978734425459 1 1
0.732562245132512 0.710259051942496 1 1
0.76584805237546 0.741660408577853 1 1
0.815748215633032 0.791802140619578 1 1
0.848248581957908 0.820836921437949 1 1
0.780682480315653 0.757207883229127 1 1
0.554533572304135 0.536267430379327 1 1
0.936363421565521 0.909751931481269 1 1
0.765276995917044 0.741321579265228 1 1
0.751730873591142 0.73021026901843 1 1
0.616058847768531 0.596447337614821 1 1
0.816383246995122 0.791543444781007 1 1
0.740934861067524 0.720113244144583 1 1
0.716138723653668 0.693968852801321 1 1
0.8602959804317 0.836308123624566 1 1
0.676266842454142 0.657106927120763 1 1
0.741415435611715 0.718295695189326 1 1
0.806827223283088 0.781495347374936 1 1
0.998040893270999 0.969975380636144 1 1
0.468947031822522 0.455437251608822 0 0
0.936677907125772 0.908408254135858 1 1
0.523109515387516 0.508708626830137 0 0
0.930035963377769 0.90134206337492 1 1
0.906297608241773 0.880693593196103 1 1
0.745924957762568 0.725496524631159 1 1
0.835201239667224 0.809675117101198 1 1
0.81647649217377 0.793916742245966 1 1
0.959122457300232 0.92829240844419 1 1
0.963604396926372 0.934649825469214 1 1
0.63510861873433 0.616551560739352 1 1
0.930754963742735 0.900915809785362 1 1
0.677525310647474 0.659296524199344 1 1
0.912294582138492 0.883435691450573 1 1
1.0264026303546 0.99813951285454 1 1
0.802685401840982 0.778447088782007 1 1
1.02685838340432 0.993399785167066 1 1
0.761527768752714 0.7374223078188 1 1
0.527809084395799 0.512968807240033 0 0
0.862102766214616 0.836606764812507 1 1
0.700688001870077 0.682180176912462 1 1
0.560072720677413 0.545382788564984 1 1
0.662182208676822 0.643710893932941 1 1
0.568767431282589 0.551768229827247 1 1
0.518190213117212 0.503308316611677 0 0
0.705558722910937 0.684628823650224 1 1
0.683130051974174 0.662612093959868 1 1
0.864451266982824 0.839099908576818 1 1
0.802712234583912 0.779483853375167 1 1
0.972505298405579 0.943497392462943 1 1
0.800744373914834 0.778645711715676 1 1
0.684901688214713 0.660950542859614 1 1
0.961527123316111 0.932514641496099 1 1
0.617613076680841 0.597653296327971 1 1
1.01001069209267 0.979773855515371 1 1
1.08565747262516 1.05519118944621 1 1
0.6916663763188 0.67108215914796 1 1
0.653153816979273 0.6331030838621 1 1
0.806384888549543 0.782919440181487 1 1
1.17125896499683 1.13644408910621 0 0
0.689759115103142 0.666120053550444 1 1
0.884400165317442 0.858052430642027 1 1
0.696491399430523 0.675734993043342 1 1
1.09300194696806 1.05848606792138 0 1
0.821461277597835 0.798273392874718 1 1
0.787592717945418 0.767211316503566 1 1
0.536266904789965 0.519993168563006 1 1
0.77653162796443 0.752183458384866 1 1
0.834263804124263 0.808099946174466 1 1
0.881931217087255 0.854418292496533 1 1
0.644185416015815 0.626233150019276 1 1
0.724893831675555 0.702872957388751 1 1
1.09978911657086 1.07044075880536 1 1
0.994244732388158 0.963497473763122 1 1
0.988777501512909 0.959444211655489 1 1
0.630629586148789 0.611301818957708 1 1
0.794465196107905 0.772790759807712 1 1
0.575068983915508 0.55615198932948 1 1
0.909686663973598 0.876676439554446 1 1
0.849600864750104 0.823620066625448 1 1
1.00351781266273 0.973572839940549 1 1
0.876339563951785 0.849176088505568 1 1
0.797202514353774 0.773444878096828 1 1
0.971280566103846 0.941715858006016 1 1
0.954062171369483 0.924493943748567 1 1
0.763517442019595 0.739894766745932 1 1
0.95928239881795 0.928868697535326 1 1
0.987801130736609 0.96040346014006 1 1
0.945760306680427 0.915383698621544 1 1
0.81804919751811 0.789912547840629 1 1
0.671204579563659 0.65324466353269 1 1
0.805217604908388 0.781782913365806 1 1
0.803794504016534 0.780011573631546 1 1
1.01262818952121 0.983331185448066 1 1
1.08813015716725 1.05800893278745 1 1
0.681166520266991 0.659130265690912 1 1
0.905139749614031 0.88033331690258 1 1
0.887049735169996 0.857613268969778 1 1
0.738938654250206 0.717136859392777 1 1
0.68910334308578 0.669357387056815 1 1
0.65648334678262 0.63789035586103 1 1
0.803489833959694 0.781015887774154 1 1
0.831520949141064 0.808651911589408 1 1
0.737664397803005 0.71778098948172 1 1
0.939507323373126 0.909617499258331 1 1
0.997716036374157 0.966790593563899 1 1
0.886423316611072 0.861873523978613 1 1
0.823773027138258 0.799092922993745 1 1
0.812885153562601 0.787322466316367 1 1
0.764014912676007 0.74275473845996 1 1
0.971651856237364 0.94492650151157 1 1
0.824928621339197 0.799895783553074 1 1
0.837040190697231 0.810806632190262 1 1
0.897920584692843 0.870201825958903 1 1
0.827779190300162 0.801816114526861 1 1
0.55913724894887 0.544259313448307 1 1
0.871553398300217 0.848565243000881 1 1
0.765749809987474 0.744061838569528 1 1
0.671373111381233 0.651219127712135 1 1
0.773088279618226 0.749541895080777 1 1
0.661452444347009 0.64266084713694 1 1
0.985119948624746 0.951701889424343 1 1
0.731797653962379 0.712527483433065 1 1
0.693161700210767 0.674079473406981 1 1
0.884413956976602 0.857731293444505 1 1
0.570324812998939 0.553000645973595 1 1
0.475886088195959 0.461434917653139 0 0
0.906884924004323 0.879999410700958 1 1
0.664577016261108 0.645231056511893 1 1
0.933484180627529 0.906165999328633 1 1
0.677322873952316 0.657660553233502 1 1
0.680701647220322 0.660121771765762 1 1
0.829548088705488 0.804126126971561 1 1
0.56231906037858 0.547701437892968 1 1
0.860270764316667 0.836274893823586 1 1
0.735163159865671 0.712829317063935 1 1
0.785284196743799 0.763794375250159 1 1
0.878705320818469 0.853285196269984 1 1
0.836053853489003 0.812894699530251 1 1
0.793536473681339 0.770027695192437 1 1
0.792745630116712 0.769559471434725 1 1
1.0767182576863 1.04682777184589 1 1
0.682318223521124 0.659598797325376 1 1
0.974250153091368 0.946803106137619 1 1
1.01044059449813 0.979842517475249 1 1
0.642585389132008 0.622506135146191 1 1
0.791464001249662 0.767259644444325 1 1
1.0037443252336 0.97017078337535 1 1
0.675161547648192 0.653897244038112 1 1
0.791093678001149 0.765520992532777 1 1
0.769980723440258 0.746831130114202 1 1
0.959207055527832 0.931675655203341 1 1
0.813593681814553 0.790257041163144 1 1
0.809433307740802 0.784433928739917 1 1
0.908005753140293 0.87887101128226 1 1
0.953368717610168 0.923202422622872 1 1
0.623926670655891 0.606804748246576 1 1
1.00811704291603 0.976935313161277 1 1
0.884042346277117 0.858779356826016 1 1
0.80532755539233 0.78242793633807 1 1
0.742059519169562 0.718987063205293 1 1
1.07346944694908 1.03971926660517 1 1
0.828254816498062 0.802684104112564 1 1
0.790111690102049 0.766868665826424 1 1
0.765959427503875 0.742613130704488 1 1
0.794667801289685 0.773130813544036 1 1
0.965489222693387 0.935358951640651 1 1
0.834272712540078 0.812298701767752 1 1
0.872860496948525 0.848337938098661 1 1
0.39223690364506 0.38080975969127 0 0
0.902557780815642 0.875352977854085 1 1
0.857834588840255 0.832099608119654 1 1
0.831726595079635 0.807897012615346 1 1
0.631867897542014 0.611972370787775 1 1
0.536121660718905 0.518286767354239 1 0
0.909751823398596 0.881551910831179 1 1
0.82911312111563 0.805460359908696 1 1
0.637702193035189 0.618703918452577 1 1
0.845021916465118 0.820184367189545 1 1
0.967988510321535 0.941918546045548 1 1
0.867692203157947 0.841999304965448 1 1
0.649812869031689 0.632674612881903 1 1
0.71222657214998 0.691152761076549 1 1
0.684907908128114 0.66486483756007 1 1
0.742268552321314 0.721208992477229 1 1
0.808435220461074 0.782195661633519 1 1
0.516072396411847 0.499027327822923 0 0
0.698280285050661 0.678012606602331 1 1
0.824748084619426 0.799943877777116 1 1
0.644235205466504 0.623028555172321 1 1
0.417175508797635 0.4048205155741 0 0
0.687406200670335 0.66306571943687 1 1
0.846852230734476 0.817977500897452 1 1
0.522745753908423 0.507124807871871 0 0
0.983155945154849 0.952277461863372 1 1
0.985663830904717 0.956086911988773 1 1
0.779877366668085 0.756000877036629 1 1
1.08421841747821 1.05090334584533 0 1
0.964484951328391 0.93938322050493 1 1
0.646149368549766 0.626848810935881 1 1
0.736548210390467 0.714398704490101 1 1
0.912173542421876 0.886490192848506 1 1
0.854839817132806 0.82914635520915 1 1
0.503907305146274 0.486739420427567 1 0
0.869139325349401 0.843823987357102 1 1
0.86535602570159 0.836505473600801 1 1
0.705908216019668 0.687552963829742 1 1
0.917181089318282 0.890303563298116 1 1
0.911581490670459 0.886318933841115 1 1
0.843684056994568 0.82048169593818 1 1
0.910167358158191 0.884056199179249 1 1
0.850116356781783 0.824470261075042 1 1
0.656564514423156 0.63798895037769 1 1
0.789184759716333 0.764770291552588 1 1
0.486326766754424 0.473673761082534 0 0
0.64959224176135 0.630816913198062 1 1
0.855727875585031 0.830112041028948 1 1
0.753473935647142 0.729824904795507 1 1
0.595179695118015 0.578536895563264 1 1
0.622075042082726 0.60336341557093 1 1
0.646801422312224 0.62618588578532 1 1
0.681714058271194 0.660482825044113 1 1
0.619923827083756 0.602469224029867 1 1
0.800016638531197 0.773951315248384 1 1
0.631625457371058 0.613065559167695 1 1
0.896537782472119 0.869210796724238 1 1
0.776334291150327 0.755566074638324 1 1
1.01954313984126 0.98981150435206 1 1
0.819477525086679 0.794459985161464 1 1
0.706834315125017 0.68543967374369 1 1
0.797391856354802 0.773949319651353 1 1
0.638435845783505 0.620359898441589 1 1
0.856060998266849 0.829844503668565 1 1
0.624832323445725 0.607153629425511 1 1
1.07561581932256 1.04011695751214 1 1
0.729877747864488 0.709233252885937 1 1
0.564813949148005 0.549313395259742 1 1
0.856814479616403 0.831253683096605 1 1
0.923262376303926 0.898881374537781 1 1
0.963183127885145 0.934285850591247 1 1
0.666754999582671 0.649381882367094 1 1
0.807858995028734 0.784768507735881 1 1
0.720924967788486 0.700721993548793 1 1
0.968374035289861 0.938322217973495 1 1
0.801843050798452 0.778119360828168 1 1
1.16506907293195 1.12855728187256 0 0
0.574415578456777 0.559062250837261 1 1
0.572972573878672 0.556691863522748 1 1
0.796030861868279 0.772473912050994 1 1
0.809944252753515 0.786883094401188 1 1
0.791106140558561 0.76570099162986 1 1
0.785766310237219 0.765036247384959 1 1
0.839125796052627 0.811720406944412 1 1
0.928150695456891 0.89933990744877 1 1
0.915793965461569 0.888959133827859 1 1
0.853290633768088 0.82949065405743 1 1
0.832292843051678 0.80869209450607 1 1
0.67921968167814 0.660146542408617 1 1
0.809358341577538 0.785290682836929 1 1
0.530339689894603 0.515961732502368 1 1
0.797110259450215 0.773875592968508 1 1
1.0153272579977 0.986241924131953 1 1
0.629964887836938 0.609608454991995 1 1
0.660011599555487 0.641339153851122 1 1
0.818351955176562 0.79212526340439 1 1
0.665503584281792 0.646592898860508 1 1
0.963783540303884 0.937122870718096 1 1
0.504728673996124 0.490952421962102 0 0
0.84887106955485 0.82021028678524 1 1
0.912837168486544 0.881837977911764 1 1
0.765194961954774 0.740993106115917 1 1
0.864096437511966 0.838363876652425 1 1
0.785068787636743 0.760804967121606 1 1
0.571655435484955 0.55596981240927 1 1
0.438977381240233 0.425381496067712 0 0
0.789141799316007 0.763914562676201 1 1
1.07497849333786 1.04508040087658 1 1
0.843850328954834 0.82161425284505 1 1
0.871351294942188 0.846245911063467 1 1
0.880370845358451 0.854779417964087 1 1
0.751015364718986 0.727680036260437 1 1
1.09600208958055 1.0655025732388 1 1
0.969149750463087 0.942040052242016 1 1
0.674424722540715 0.655283876819959 1 1
0.894079620130949 0.867966465548822 1 1
0.64965843782154 0.632499072532673 1 1
0.691864723074611 0.669598908821197 1 1
0.762862630938588 0.739902699617776 1 1
0.796903205768266 0.772744388409349 1 1
0.875502599701276 0.846721604304043 1 1
0.563214209409864 0.546058988840076 1 0
0.826697248732645 0.803375540537024 1 1
0.572131035650153 0.553508791853154 1 1
0.520622595230109 0.506025436550258 0 0
0.814378072841983 0.787990582725762 1 1
0.43286249098907 0.41913569885412 0 0
0.821349111011108 0.798211888491908 1 1
0.663548242325072 0.643544049650754 1 1
0.709434452477303 0.68803526103721 1 1
1.03685784470189 1.00803920055713 1 1
0.922926707953452 0.894689601010908 1 1
0.729829545944732 0.707440736922551 1 1
0.749006909490952 0.724673277899211 1 1
0.805641904830103 0.782475043530456 1 1
0.480333013924837 0.467648039898269 0 0
0.978153768503715 0.947877727140363 1 1
0.764358804984057 0.741863363323273 1 1
0.694209947473924 0.674743395245352 1 1
1.19109810280252 1.15601749995263 0 0
0.509842581417944 0.494716647042287 0 0
0.887253622789298 0.862929360701381 1 1
0.843911018089437 0.818769964760133 1 1
0.754830546436156 0.730999896221616 1 1
0.903080027751764 0.875043539602223 1 1
0.713993269936899 0.695009508427855 1 1
0.889205589830295 0.861448635430528 1 1
0.931112265176194 0.904269595927807 1 1
0.809202876704327 0.787417606498803 1 1
0.659919895551799 0.640792360681746 1 1
1.28727565981809 1.2508359011038 0 0
0.925555531758251 0.900313778932977 1 1
0.820368366991817 0.795160319029482 1 1
0.911087320984394 0.880435808140941 1 1
0.860363511020896 0.83605794630507 1 1
0.574277170840916 0.556803030321749 1 1
0.961353475091046 0.936208345174876 1 1
0.841771394625641 0.818776711057787 1 1
1.04330836504477 1.01080794536856 1 1
0.870876304387086 0.843712098510685 1 1
0.720266815084749 0.694408265946323 1 1
0.993282145853562 0.961795027204354 1 1
0.580519363639283 0.562992297274977 1 1
0.778522623111253 0.754489321912118 1 1
0.635878707106401 0.618856812416621 1 1
0.694233808634638 0.674809904569313 1 1
1.15048946264059 1.1149535489275 0 1
0.467753371361105 0.455081467325554 1 1
0.649689435256228 0.629064381561675 1 1
0.950854972090061 0.924634278729921 1 1
0.970258084622414 0.938661371227515 1 1
0.747049693543832 0.725552973518893 1 1
0.932624756977789 0.904557038158446 1 1
0.723427480357555 0.70153482950621 1 1
0.755353770608957 0.733220444505518 1 1
0.682581343163105 0.663217093791588 1 1
0.821544160454211 0.795489318630676 1 1
0.749585141268726 0.72863288710487 1 1
1.00648719229346 0.976699133171376 1 1
0.661742089757397 0.641205185529993 1 1
0.61515256219354 0.594596846951024 1 1
0.831590542660571 0.804038659020822 1 1
0.93115806354437 0.903523731398745 1 1
0.952803598461038 0.925473159224528 1 1
0.82839519641802 0.806259253411877 1 1
0.730975670351823 0.710252784639432 1 1
0.719180232499961 0.698244613070866 1 1
0.827047419892838 0.805510732793471 1 1
0.706269995465347 0.685931956337903 1 1
0.758002565862427 0.733235983657961 1 1
0.952647568276309 0.922756202754634 1 1
0.751127135595965 0.726829053223032 1 1
0.733630302811539 0.710614929921863 1 1
0.635055840637426 0.616344815668211 1 1
0.867760075298637 0.840887260713534 1 1
0.910145541264103 0.885586911734319 1 1
0.863139652051271 0.838162335893591 1 1
0.984988575053849 0.954368971720647 1 1
1.05955812409314 1.02531854080664 1 1
0.816524141108264 0.794510702952707 1 1
0.904409665591037 0.877955522088309 1 1
0.819255636906156 0.794768638651356 1 1
0.711852371770689 0.691254612198623 1 1
0.883453350493631 0.858540603125182 1 1
0.874915866126166 0.84741004917082 1 1
0.843185337585599 0.818526287356166 1 1
0.778672933769328 0.753656706697486 1 1
0.821678310049769 0.798175614738788 1 1
0.753976625690766 0.732257460250277 1 1
0.835990131720165 0.811796665906827 1 1
0.859211659276072 0.833784257107697 1 1
0.752614042761659 0.731474797182943 1 1
0.84684625385853 0.819419127670682 1 1
0.971933169629723 0.942748570547679 1 1
0.52886542774554 0.512415018379717 0 0
0.877623239371637 0.852326861311359 1 1
0.814451844567319 0.788028824516771 1 1
0.623165897401251 0.603780493010246 1 1
0.723888252614646 0.703210208584172 1 1
0.733067823182625 0.711348777185462 1 1
0.809969081017793 0.784656014419299 1 1
0.905166939394741 0.877972152465247 1 1
0.808251461655724 0.788117976353693 1 1
0.695807511333363 0.671572009825252 1 1
0.735104659551698 0.711047806673314 1 1
0.91094266730471 0.885933389211414 1 1
0.640596768969441 0.620419208448771 1 1
0.98419638244105 0.957760801246165 1 1
0.926078138799407 0.898734103711313 1 1
0.620270196380163 0.603630412571717 1 1
0.920984643629504 0.89239016526921 1 1
0.995369431166471 0.966945232595569 1 1
1.01273022274671 0.98047103270323 1 1
0.802551732259134 0.779848230612144 1 1
0.860728868280763 0.836893298779384 1 1
0.901674466602065 0.875306022270729 1 1
0.89995339253726 0.872106638103738 1 1
0.851801895496695 0.824840825269519 1 1
0.987191136207937 0.962609416519104 1 1
0.566408565572065 0.55197549618637 1 1
0.813304517644191 0.789773696952191 1 1
0.675104151195572 0.657778974106634 1 1
0.789492826273078 0.765794720559992 1 1
0.418800752892921 0.403250194211998 0 0
0.70996576901987 0.690059601020758 1 1
0.934484760840988 0.907935254754461 1 1
1.10047807132313 1.06492026781183 0 1
0.840923370298512 0.811584441233129 1 1
0.813077448483161 0.791226808269088 1 1
0.745016029240832 0.724143300809697 1 1
0.847399877418239 0.821990471591121 1 1
0.863093482334736 0.835444647231151 1 1
0.687877516792902 0.668070053983705 1 1
0.644143197019211 0.626088078407034 1 1
0.793806575525465 0.770125667919679 1 1
0.950656774317666 0.921580748788767 1 1
0.762411026610696 0.741046247071831 1 1
0.675107353268369 0.654722509100333 1 1
1.06831714159059 1.03812105617966 0 1
0.764387965837674 0.741002702049407 1 1
1.10936629719982 1.07162310601961 1 1
0.650799238022737 0.631410044075675 1 1
0.942782291227452 0.913109988553724 1 1
0.811773023975488 0.78702434423642 1 1
0.606334700653665 0.585010874488254 1 1
1.27365981515719 1.23546612903764 0 0
0.958298087794293 0.931623872182487 1 1
0.871908946870438 0.845766937464274 1 1
0.913787608872882 0.888831722937304 1 1
0.869792745513916 0.844335196360051 1 1
0.979929385227584 0.950715545061507 1 1
0.771381339381551 0.747830166723036 1 1
0.650106078713219 0.631491905108579 1 1
0.766174470536673 0.742316305880458 1 1
0.962925163196769 0.93298929066519 1 1
0.741461510839607 0.720693448457481 1 1
0.99921967916265 0.970171855623792 1 1
0.799823520782446 0.772354733806497 1 1
0.802091288883772 0.776679540346132 1 1
0.841765413605807 0.818656449174051 1 1
0.532355044714954 0.517276258578438 1 1
0.615020959819822 0.598786579160933 1 1
0.961103276827189 0.933061500938897 1 1
1.11547906550462 1.08399226939671 1 1
0.639450418558335 0.620212642543447 1 1
0.635864885476519 0.617573202732839 1 1
0.765690051873166 0.744755129195301 1 1
0.855786865569791 0.829095772931818 1 1
0.919103080696697 0.895535033767617 1 1
0.950211564684652 0.919089739814595 1 1
0.780937805339225 0.754634030453406 1 1
0.648982907826771 0.630554120887214 1 1
0.738998111656074 0.717831152517313 1 1
0.726647578274757 0.705370105874614 1 1
0.685026725563219 0.665891689487229 1 1
0.600397664546278 0.58084585125206 1 1
0.831689101362541 0.807112803664488 1 1
0.712347396730368 0.688190484145554 1 1
1.10055296543188 1.06676832071841 1 1
0.578496871129149 0.561133160292669 1 1
0.927514435279454 0.90086365878915 1 1
0.966518956290105 0.938240019995284 1 1
0.949773028038248 0.91976641446147 1 1
0.941168992811401 0.91260455904474 1 1
0.596168250240024 0.578523700942671 1 1
0.913228244511154 0.884460375249423 1 1
0.865899215002448 0.837965432261318 1 1
0.982660731835187 0.954100006652019 1 1
0.53979585265766 0.52398834649971 0 0
0.507135160311501 0.490440514513302 0 0
0.746117286446695 0.724850013338061 1 1
0.687406045932224 0.667703765238275 1 1
0.598838906790055 0.58254458039013 1 1
0.805191613998941 0.781040231898791 1 1
0.669811106833987 0.651118249855308 1 1
0.569428774663997 0.55426075452733 1 1
1.0527446667493 1.02064442013306 1 1
0.971106449147351 0.943767023376897 1 1
0.675913981126925 0.65467939018936 1 1
0.647235634835749 0.627945379514445 1 1
0.768907213844252 0.744311351191693 1 1
0.633999653503647 0.615460996899819 1 1
0.860634172263802 0.83282009956029 1 1
0.901484862913552 0.876892898810723 1 1
1.07590054994412 1.04280588428057 1 1
0.70247096413921 0.684237058332037 1 1
1.00278396859193 0.971638289331248 1 1
0.950842446184441 0.920120094725605 1 1
0.864083149919783 0.838251376672076 1 1
0.664612218020883 0.642958364373674 1 1
0.882145595522594 0.855321361754772 1 1
0.727760781258593 0.706322242742599 1 1
0.951946292936378 0.924474448287121 1 1
0.84142015526439 0.816764559611909 1 1
0.978218429981911 0.949990900068377 1 1
0.922500640951752 0.896492176416419 1 1
0.730582004832367 0.710332105604747 1 1
0.776734906773786 0.753456251813921 1 1
0.942370785854711 0.914306284335963 1 1
1.14239801658221 1.10875542986512 1 1
0.771448161045234 0.748836987480997 1 1
0.764340803491419 0.741184009987665 1 1
0.805277236577073 0.780273043701724 1 1
0.754286263561458 0.731990888184233 1 1
0.70157890645043 0.681479009051819 1 1
0.597693934363741 0.581879760725219 1 1
0.829548505107494 0.803606341439758 1 1
0.719464592278941 0.699162906408163 1 1
0.733802161260065 0.713004228126144 1 1
0.929639702895797 0.90046305096333 1 1
0.699810223463401 0.678953199538696 1 1
0.967996895214396 0.93839332037498 1 1
0.524624097814598 0.511106183143135 1 1
0.530523426250683 0.514528863009677 1 1
0.890888222305467 0.865146229290134 1 1
0.644333929647296 0.625604866309103 1 1
0.820505493116054 0.796531042373608 1 1
0.69533200305934 0.674163555543351 1 1
0.999699717006644 0.972157416972729 1 1
0.653442668554028 0.633206482663553 1 1
0.796326834636398 0.774987166379877 1 1
0.679721814016191 0.658954799946368 1 1
0.615455361421928 0.596746856970368 1 1
0.82539466403246 0.800788424134064 1 1
0.81083128809253 0.785651871634308 1 1
0.772009675900408 0.747640264716311 1 1
0.800992971213817 0.77777600375206 1 1
0.9396819729749 0.91235291189339 1 1
0.78703413560085 0.764400100406323 1 1
0.84906144501084 0.824278213604402 1 1
0.656047490231823 0.634707281433214 1 1
0.845468979744451 0.819844741700678 1 1
0.847832505285893 0.824882806086035 1 1
0.535266360960202 0.518940895835465 1 1
0.489386763531863 0.477282782167338 0 0
0.785474603387412 0.763497545895293 1 1
0.879718743339185 0.853182180866717 1 1
0.667586490237903 0.647536341101875 1 1
0.794778948222127 0.771285828065892 1 1
0.964170108072733 0.935436679437248 1 1
0.643564187956598 0.62369972219883 1 1
0.593658347190439 0.573630710622398 1 1
0.794806487208284 0.771400666057299 1 1
0.850034765072495 0.824827422868223 1 1
0.842141639586554 0.817567955091514 1 1
0.891143798041297 0.864185110005042 1 1
0.749694964060689 0.72720762674862 1 1
0.755752438885658 0.732658148054746 1 1
0.921602610335745 0.895467502055011 1 1
0.772213698512417 0.749357158559219 1 1
1.15192193435912 1.1194262132742 1 1
0.89019055755359 0.861981302908059 1 1
0.725994221011568 0.703487173099534 1 1
0.886296545142743 0.85920282951954 1 1
1.08580795563881 1.05657666576739 1 1
0.915941917910989 0.889251408825546 1 1
0.851170078395938 0.828866209060729 1 1
0.885923307230382 0.860433928005268 1 1
0.709065211391336 0.688204265071848 1 1
0.602496252866857 0.586508184896441 1 1
0.575011526686966 0.555827527300788 1 1
0.794691989960605 0.772224190101681 1 1
0.715453989915315 0.693481920229454 1 1
0.916989341862498 0.890166973358663 1 1
0.780502948385474 0.756608228036842 1 1
0.825412202552886 0.802011349831112 1 1
0.814422409652765 0.790961891591035 1 1
0.850660558900112 0.824212091665336 1 1
0.717411050459457 0.695862719820696 1 1
0.937225834985122 0.911984056648051 1 1
0.826587988116201 0.804799124257345 1 1
0.498014850217658 0.483121873901525 0 0
0.754081714079115 0.731178804680821 1 1
0.644623962852603 0.624467811479902 1 1
0.73314800232086 0.71130891402066 1 1
0.990357827419599 0.962823690487955 1 1
0.819570224878972 0.795052890621494 1 1
0.831412660662095 0.806960786313976 1 1
1.01946974868946 0.990303389667272 1 1
1.14197366652363 1.1068848184621 0 0
0.694667795476803 0.674059629734506 1 1
0.953938110208044 0.926023088731355 1 1
0.61437645193576 0.595845527251681 1 1
0.646450638501081 0.625893068845002 1 1
0.760918315334234 0.737392304246612 1 1
0.696812853611227 0.675294106915491 1 1
1.16926217071822 1.13344681362448 0 0
0.727320442240367 0.706297310859204 1 1
0.921345299959019 0.891612411280965 1 1
0.829807063695938 0.805501112067057 1 1
0.77807983087586 0.753166406848769 1 1
0.739501980583839 0.715098303496161 1 1
0.690591541964895 0.669939021354284 1 1
0.599304703540802 0.582394940862383 1 1
0.744207688827652 0.722793037307272 1 1
0.842705103452995 0.816635629229632 1 1
0.908007687783879 0.879119246430422 1 1
0.992003274011448 0.963074653134068 1 1
0.871449722168003 0.845081825014421 1 1
0.863813515612171 0.836755731141459 1 1
0.707091469652634 0.687559515768727 1 1
0.733527169793619 0.712479614203939 1 1
0.843512054604952 0.819389878040648 1 1
0.775618300431101 0.751269304771556 1 1
0.638552702245653 0.620825001853469 1 1
0.795674054096027 0.772079330633401 1 1
0.675772536270362 0.654005330609837 1 1
1.01447130817518 0.986481951389953 1 1
0.880679321179009 0.851771964328416 1 1
0.642925511200335 0.623239425389528 1 1
0.83709929485181 0.813144457935722 1 1
0.889455132224389 0.864949482519123 1 1
1.00371206513278 0.975355933076447 1 1
1.03651351168938 1.00617109652394 1 1
0.793816479176383 0.769812870964183 1 1
1.0598232379416 1.02492967056843 1 1
0.913197328109388 0.886708964602065 1 1
0.659075137542867 0.64061915968062 1 1
1.03761506734744 1.00787112832702 1 1
1.0130940363891 0.983053476774768 1 1
0.818950270611038 0.793462610784616 1 1
0.990463125225878 0.961472090884853 1 1
0.908370081685505 0.880971086483161 1 1
0.6716395740285 0.652327488968702 1 1
0.555851453614159 0.54282060538813 1 1
0.882515407718119 0.855693493248708 1 1
0.766990605114795 0.745255745221819 1 1
0.755338252587073 0.731456072349504 1 1
0.991871873964767 0.95800670703389 1 1
0.869054366850809 0.84443477995055 1 1
1.14272018921325 1.10789474483351 0 0
0.492104388518082 0.474746707495646 1 0
1.06288268829944 1.03219648993439 1 1
0.849631824734317 0.825106778411147 1 1
0.71647863505171 0.69706164695287 1 1
0.75414878898692 0.732553400779409 1 1
0.636824953484127 0.617388860011254 1 1
0.717942848716216 0.694562729937836 1 1
0.840961691734329 0.818026930046074 1 1
0.804486493199156 0.780061831203728 1 1
0.541002540932239 0.528151234093107 1 1
0.808548940624597 0.786004235624511 1 1
0.7306268560644 0.704860472932073 1 1
0.584725887941714 0.566957676659165 1 1
0.940746837483948 0.910341701675646 1 1
0.535601446492053 0.519916165833439 1 1
0.974468084453163 0.943991400975842 1 1
0.861140102523072 0.837543400305015 1 1
0.772404250971568 0.750414392011083 1 1
0.802070697887736 0.778797573888574 1 1
0.62226631145556 0.603903970681719 1 1
1.11010021022748 1.07410245105022 0 1
0.735214109694917 0.714553654390064 1 1
0.969777881486229 0.942555840413913 1 1
0.93655181155518 0.908426810918935 1 1
0.720883547540286 0.701142199205612 1 1
0.70185029622522 0.681773920856234 1 1
0.619602411629589 0.599669033043682 1 1
1.06856684174649 1.03673337514611 1 1
0.750059791059148 0.728742865903721 1 1
0.849364147569524 0.824875345244313 1 1
0.666758848196458 0.647205740906155 1 1
0.706804058449696 0.686299894460719 1 1
0.97556105060089 0.946458266943415 1 1
0.732387944226193 0.711751648203298 1 1
0.612227127131569 0.594110320844103 1 1
0.906859449503937 0.878660386425578 1 1
0.830576222907378 0.807757682662589 1 1
0.837013790115966 0.809820417513678 1 1
1.00726996077705 0.976657650495691 1 1
0.741538458003161 0.719716993305737 1 1
0.871344936114225 0.843133001865918 1 1
0.878225282205915 0.853939922192141 1 1
0.960549201374185 0.929237370846235 1 1
1.0974658973101 1.06347791472287 0 1
0.477564454686972 0.462436082352018 0 0
0.657649391738163 0.639721314974147 1 1
0.788228023662358 0.7640321135548 1 1
0.868368560792644 0.84311758504735 1 1
1.01116678000123 0.981677630394478 1 1
0.897858374817121 0.87133220872501 1 1
0.648579731728364 0.630911151500408 1 1
0.859119954610852 0.835275746990394 1 1
0.940002676716205 0.913553103180932 1 1
0.979082993656518 0.949796352926095 1 1
0.810457683450097 0.78952722848498 1 1
0.798147306425944 0.775623760082583 1 1
0.948402485746676 0.919316103394097 1 1
0.620011971210798 0.603905823567952 1 1
0.817870484197303 0.794735678131866 1 1
0.929766407002274 0.90314632909717 1 1
0.776554930555741 0.753471958697851 1 1
0.885575505200795 0.861661150666064 1 1
0.491574294293266 0.47796636787616 0 0
0.739086966021602 0.716551243890313 1 1
0.888001456845669 0.862115847514321 1 1
0.812042789799761 0.789803016207585 1 1
0.961068951405289 0.935431386505843 1 1
0.643737718621857 0.626455374377452 1 1
0.772601751352476 0.750470166307501 1 1
0.62448276676869 0.605728922562362 1 1
0.930744390467933 0.903981894025641 1 1
0.672679527836059 0.653631420278945 1 1
0.937381740691725 0.90958476653814 1 1
0.650364863801907 0.631448227034436 1 1
1.06988874802569 1.03857234310847 1 1
0.756538403468706 0.732396732351425 1 1
0.933933070831046 0.908213477737335 1 1
0.753056257173956 0.731247151858942 1 1
0.782008233640843 0.761328472676262 1 1
0.832629824757196 0.805859760834302 1 1
0.893305940947285 0.866502617795179 1 1
0.722898337120283 0.702275246287003 1 1
0.856072410526186 0.831342493909889 1 1
0.922512801640592 0.895979049064637 1 1
0.741458161381285 0.721122635875834 1 1
0.792069205424628 0.764891321840208 1 1
0.896448356485692 0.871041290302061 1 1
0.702406041465223 0.682409046223158 1 1
0.500769775017952 0.485740335934659 1 1
1.08198534608318 1.05142642692934 1 1
0.613658146850038 0.596404509865028 1 1
0.504640836766882 0.489051557180254 0 0
0.867809604516665 0.84103698891539 1 1
0.607228754544726 0.589262789342517 1 1
0.519704166353618 0.503748767395298 0 0
0.789648404416503 0.766334742478698 1 1
0.878210009400715 0.849982338734216 1 1
0.733604913458039 0.713343268180261 1 1
0.704645167047089 0.681705478960596 1 1
0.711701109779963 0.689911977528846 1 1
1.05276678787711 1.02139895003917 1 1
0.729268887267301 0.710319402843544 1 1
0.873419050299291 0.843320626074816 1 1
0.850817817134947 0.826431823122915 1 1
0.909940250018633 0.884881006364063 1 1
0.84908403581387 0.818860295332422 1 1
0.79100632700197 0.767271929441472 1 1
0.857921760885217 0.834358035720487 1 1
0.883277222952031 0.856510950163317 1 1
0.698058812211629 0.676691792962108 1 1
1.16593333545547 1.13171704377634 0 1
0.87957577065436 0.854125636140794 1 1
1.0069254360091 0.976718853254351 1 1
0.711760938774838 0.690482938146651 1 1
1.13427261091712 1.10085579399924 0 0
0.783146273331714 0.760751931300728 1 1
0.750877290217451 0.728861760965581 1 1
0.762720986176464 0.738866000173594 1 1
0.696843669606527 0.674173026836953 1 1
0.704708844962953 0.683172766531803 1 1
0.828436015025022 0.803130826097035 1 1
0.799483911445458 0.775067608572621 1 1
1.1906960294729 1.15679515047643 0 0
0.90529046690773 0.875765526851121 1 1
0.914799607543666 0.886713245268321 1 1
0.864717020536421 0.839236777714687 1 1
0.976789155305124 0.947588576747379 1 1
1.11564271333556 1.08496355848159 0 0
0.962192469990546 0.93376204510128 1 1
0.813901585109949 0.789904337762177 1 1
0.876691779808154 0.849192506368053 1 1
0.794497891288307 0.77189408142249 1 1
0.762149992882999 0.74049687818595 1 1
0.693261869382791 0.668819427242399 1 1
0.7394922533515 0.714981508553313 1 1
0.909987586494589 0.883066472192119 1 1
0.726472494766285 0.707032691267402 1 1
0.602674935416683 0.586936761152913 1 1
0.846957885044176 0.82292896715264 1 1
0.552076889740199 0.53584605360845 1 0
0.474172156064967 0.461134401253116 1 1
0.583803133713928 0.566907250440821 1 1
1.02090079406909 0.990706880820829 1 1
0.835375636169127 0.809781305081309 1 1
0.742459579382303 0.71705402823416 1 1
0.693867891297093 0.675160108932222 1 1
0.99922629216661 0.970941470349895 1 1
0.639478344524126 0.61761752631687 1 1
0.671567510758746 0.651312909432979 1 1
0.84612914630387 0.823073495993483 1 1
0.806177414566149 0.781919816242205 1 1
0.90916883169359 0.882771849219936 1 1
0.943313495102173 0.916225393461043 1 1
0.698734384276669 0.677994302718928 1 1
1.1286039968636 1.09374226552828 1 1
0.773306554551755 0.751408388208104 1 1
0.896116218194381 0.869995744392419 1 1
0.751145266049507 0.726421581288989 1 1
0.799195122013307 0.776982520500607 1 1
0.769393716273312 0.747306935585559 1 1
0.857956024099346 0.833818063372726 1 1
0.836310465759182 0.812840396351309 1 1
0.722058244022109 0.699010696013596 1 1
0.599739885285731 0.582421253913463 1 1
0.974199390197362 0.94500058284221 1 1
0.829338551845877 0.803143626559255 1 1
0.991508984475415 0.963506652241815 1 1
0.846535716390022 0.819561376970104 1 1
0.75929688864458 0.737516485398018 1 1
1.14867177808777 1.11711585342851 0 0
0.740575000171855 0.717960831473164 1 1
0.777271603379634 0.754308875014275 1 1
0.719146917078985 0.700199190092167 1 1
1.01331791976845 0.981011293100366 1 1
0.84621777213078 0.821266428443172 1 1
0.79239280331821 0.768050041103821 1 1
0.820496329951153 0.795923580870862 1 1
0.855919314730487 0.830462428041364 1 1
0.741597403943041 0.71941369887845 1 1
0.778357934556103 0.756553121547571 1 1
0.637546160088111 0.616202500511189 1 1
0.93552471030861 0.906655092607577 1 1
0.545745711787228 0.530775817991501 1 1
0.912523372570271 0.882280699282788 1 1
0.931720380260411 0.904392963152319 1 1
0.80344787071835 0.780341410636106 1 1
0.8901089227248 0.864006188972741 1 1
0.788063922890291 0.762697445235464 1 1
0.841447496109866 0.818128288946077 1 1
0.68739720712425 0.666141544622323 1 1
0.483798410788737 0.468837932721948 0 0
0.771217893309307 0.746639001433522 1 1
0.779246558778004 0.754351921996301 1 1
0.623031091759411 0.606133734127627 1 1
0.768919912369312 0.74765807508987 1 1
0.872820645661929 0.846565050340428 1 1
0.681251351605575 0.662242331107138 1 1
0.883600341416672 0.858664404119322 1 1
1.07482989996279 1.03682021752369 1 1
1.00829813699489 0.978302116396511 1 1
0.806645575083512 0.782926774226854 1 1
0.705111557062636 0.683902516561605 1 1
1.03901896911204 1.01489751719609 1 1
0.851752547867258 0.825760840400456 1 1
0.868015485566078 0.840990875222643 1 1
1.00150807624738 0.966945138282643 1 1
0.814860322173715 0.789642546348469 1 1
0.783419307185705 0.759613745660097 1 1
0.61511402978946 0.598469774049283 1 1
0.908642853268125 0.881885594782306 1 1
0.77557351981508 0.753197363080515 1 1
0.847744041901029 0.819840483600372 1 1
0.668901351705011 0.647959431565265 1 1
0.568139081873669 0.551219804997663 1 1
0.815783965510698 0.788256561537207 1 1
0.682040948749559 0.661636412053959 1 1
0.872990235953971 0.846413027958861 1 1
0.978810686245314 0.949864021943396 1 1
0.61631549016954 0.59709411595501 1 1
0.876668307359127 0.850724565238715 1 1
0.747130548232572 0.725230492853693 1 1
0.874398843568462 0.849467083527164 1 1
0.903657440896928 0.878544452365611 1 1
1.01979494070507 0.990572649783869 1 1
0.791506622559996 0.770364897828564 1 1
0.823440738850068 0.799837429272356 1 1
1.00804297587711 0.978588826459536 1 1
0.878109638558515 0.854125482339406 1 1
0.769108940573198 0.747583388413483 1 1
0.760329459921438 0.738982177015503 1 1
0.639801744312265 0.62142056137331 1 1
0.851422953034869 0.825414545962259 1 1
0.865610480336327 0.843153734550223 1 1
0.65407140650585 0.635587232294415 1 1
0.837679889845365 0.81184970594843 1 1
0.577057515453427 0.56144646807449 1 1
0.791844828182219 0.768006862824561 1 1
0.642911469331835 0.625139709441042 1 1
0.757133805540324 0.731846572130089 1 1
0.483010012648091 0.468750686600938 0 0
0.99004414452982 0.959265940892845 1 1
0.544097540288078 0.529435782789778 1 1
0.693312802345816 0.67455927734574 1 1
0.93761448365466 0.909420021283494 1 1
0.808113290714118 0.782161190674251 1 1
1.04103101678407 1.00957420655352 1 1
0.746385859831067 0.726430958062131 1 1
0.590968504605048 0.573620416590589 1 1
0.721442005208718 0.69853694558492 1 1
0.767884792898981 0.746945605115217 1 1
0.885356020218426 0.858496412375336 1 1
0.927773277765328 0.902342235825318 1 1
0.865857435813667 0.840930422654179 1 1
0.441975809962027 0.429066877931543 0 0
0.530474587956294 0.515709851953992 0 0
0.859101140021788 0.834359396927545 1 1
1.03643576689432 1.00486107992048 1 1
0.893756515421852 0.865808537027298 1 1
0.668587632191416 0.648714266076092 1 1
0.854501988737112 0.824749604200465 1 1
0.61671996964741 0.598395996857054 1 1
0.834420142451731 0.810137233929341 1 1
0.770667937008399 0.74769146117632 1 1
0.674506455853727 0.653492782865454 1 1
0.929260816387891 0.899777987427449 1 1
0.683103231807019 0.661092492006781 1 1
0.567590989948297 0.549675943105134 1 1
0.697701687999886 0.677139197843765 1 1
0.809762445389303 0.784614809229949 1 1
0.867798196099178 0.842800783009807 1 1
0.779933007356136 0.755333385932665 1 1
0.632992704252489 0.614288157637319 1 1
0.632918913657938 0.614507642550637 1 1
0.814249297817799 0.791010825795218 1 1
0.575572024277636 0.557267670031174 1 1
0.660285561850042 0.639911669289824 1 1
0.891445325183299 0.863086293464159 1 1
0.663874634096502 0.644942880312519 1 1
0.894777442450903 0.866880132330378 1 1
0.761749417455808 0.737085378083105 1 1
0.524848191821512 0.507109907117617 0 0
0.699886109658003 0.678881524795403 1 1
0.774341531328207 0.752153377788466 1 1
0.67864819549877 0.658252228252052 1 1
0.509358625754361 0.495759793721258 0 0
0.663791561853725 0.644072513951804 1 1
0.956424820359925 0.928245828338368 1 1
0.821531555908304 0.796821660237127 1 1
0.847962781988852 0.82120340855714 1 1
0.858238417876819 0.833525954918989 1 1
0.801092465875273 0.778262530940257 1 1
0.656951295180824 0.639623549918973 1 1
0.73009036702565 0.707785948038753 1 1
0.967699937815449 0.936329287235713 1 1
0.826285025248864 0.802267425292382 1 1
0.864388176974204 0.839888958567373 1 1
1.04647020963029 1.01520119453972 1 1
0.852369604345872 0.829819926677948 1 1
0.628885751263818 0.610135580665393 1 1
0.820765215288335 0.797914745255688 1 1
0.780182861418685 0.754353878583982 1 1
0.823690419171139 0.800125533613676 1 1
0.638636297214504 0.617469674393686 1 1
0.693034630284049 0.673472560254517 1 1
0.545145417114992 0.531027002958682 1 1
0.914641336079815 0.88946384131024 1 1
0.737174168155752 0.715608918645807 1 1
0.782160733139284 0.759241668577849 1 1
1.03066899970498 0.998736563686915 1 1
0.827371055023433 0.802256600322976 1 1
0.899685818157468 0.872904002279836 1 1
0.670974243341886 0.652750681356583 1 1
0.73781908232504 0.71670410994624 1 1
0.936671209384478 0.909140272048413 1 1
0.65353739338664 0.635023880020257 1 1
0.565505052083004 0.548849709585691 1 1
0.810272757029378 0.788418057414607 1 1
0.841586256868039 0.814419719693679 1 1
1.0031220242597 0.975295605551765 1 1
0.612642557900989 0.595545851478869 1 1
0.721806259794323 0.700488769655695 1 1
0.857578805017473 0.834127240811669 1 1
0.649052281362854 0.628093687476422 1 1
0.635484764637492 0.616966928927293 1 1
0.869467708003834 0.843477000257049 1 1
0.77133762557504 0.749080318854644 1 1
0.73314546080303 0.711497951312974 1 1
0.971030053303311 0.940125752651581 1 1
0.655944844895432 0.63600310289863 1 1
0.987080243780238 0.958451987848486 1 1
0.610850916028261 0.594595082467488 1 1
0.915631289518432 0.887924857890935 1 1
0.879329725291353 0.850933908698705 1 1
0.771324764894943 0.747752679752367 1 1
0.679667084026482 0.659190776098048 1 1
0.994756548157333 0.963942168590915 1 1
0.755928113480926 0.73186574451292 1 1
0.774228460836386 0.748601549785986 1 1
0.867050846306593 0.839644193026993 1 1
0.977162099987657 0.944590380306332 1 1
0.899223588691537 0.871868555937891 1 1
0.848945249874301 0.824643928648079 1 1
0.775000152721499 0.751282690370792 1 1
0.828273637932698 0.804693193654655 1 1
0.910656430976737 0.885525523972406 1 1
0.832266738042344 0.808331294265596 1 1
0.87049770157878 0.846282730955606 1 1
0.804144980519117 0.778725317937141 1 1
0.729401673311789 0.709810247254329 1 1
0.68259898657361 0.661109770057603 1 1
0.848609489858671 0.824274783682325 1 1
0.866773370323458 0.838456242485233 1 1
0.855418879467524 0.828891985687293 1 1
0.504658478868746 0.491234764544844 0 0
0.800252240371444 0.776908726102714 1 1
0.634743499040232 0.615421621588275 1 1
0.916392204002615 0.890639372637976 1 1
0.588396445522272 0.57000151866072 1 1
0.88363547231176 0.857457643438237 1 1
0.650413403753675 0.629529660151404 1 1
0.644941361182928 0.626613933142932 1 1
0.658602713930413 0.639728860064813 1 1
1.06496212997833 1.03545829905595 1 1
0.779428019726626 0.756842200562041 1 1
0.874260718180483 0.848364322355245 1 1
0.679990346707561 0.658297865532213 1 1
0.671095325988745 0.650407226364637 1 1
0.821458584684086 0.794364553864089 1 1
0.614173785596112 0.596379789258639 1 1
0.813325045121049 0.789979989438867 1 1
0.77314636141326 0.747681877870318 1 1
0.509871233472451 0.495361062107132 1 1
1.02463705149656 0.993348777399353 1 1
1.06529959899458 1.03337839699961 1 1
0.947001833467264 0.920953224499441 1 1
1.00393843135043 0.975019102817224 1 1
0.384036487807484 0.373839427742261 0 0
0.744250020451688 0.72213259529563 1 1
0.799998092748765 0.774611200248443 1 1
0.598212084725619 0.582052981518289 1 1
0.933961378985678 0.907369730534085 1 1
0.706714239066654 0.687687959881345 1 1
0.659111776808557 0.641281649472815 1 1
0.591251883600913 0.572341769624223 1 1
0.601238530062245 0.584155405363257 1 1
0.592891299176326 0.575430839125663 1 1
0.912381659605548 0.886421320500291 1 1
0.81415804968169 0.789697658512202 1 1
0.865657977156969 0.839512387257091 1 1
0.757084125935631 0.73311163773466 1 1
0.963775542440518 0.937305843741509 1 1
0.719410850516228 0.699206565873727 1 1
0.743192765906274 0.72084588446737 1 1
0.819179278338542 0.794956001863627 1 1
0.594544909235988 0.576128398614126 1 1
0.921292433480989 0.891543261974481 1 1
0.940693426593959 0.914278273642251 1 1
0.783232572262212 0.760265497349233 1 1
0.796983150328289 0.775494708413536 1 1
0.950101777161103 0.922347752327241 1 1
0.467781412495697 0.453264161879232 0 0
0.743280514982698 0.718393315908828 1 1
0.737803202816822 0.714946571838944 1 1
0.833102973346209 0.807405292976827 1 1
0.888577246580807 0.862871413482276 1 1
0.677996880842237 0.655822884315287 1 1
0.958592723892869 0.930338937206217 1 1
1.00195222210054 0.972438889532065 1 1
0.427072464539029 0.415067572709908 0 0
0.887493910664213 0.858538858148802 1 1
0.931188647749403 0.903162944675173 1 1
0.851935131505517 0.825910255601574 1 1
0.830872431480614 0.80721612897178 1 1
0.569179097091907 0.55270910874438 1 1
0.968247858988152 0.938125964757272 1 1
0.712893816342802 0.691355893035009 1 1
0.705297491590012 0.684798129418642 1 1
0.953989225268182 0.924333534048427 1 1
0.965073208486711 0.937048612592848 1 1
0.67758913032202 0.657402768046119 1 1
0.873060951500422 0.848245453992162 1 1
0.716740896474823 0.696392258378728 1 1
0.963986788081928 0.935731439737508 1 1
0.705143281699129 0.680884290956165 1 1
0.641926706701574 0.622436155603618 1 1
0.783725094793081 0.761347942540543 1 1
0.871016920554027 0.844846505845085 1 1
0.672963513742653 0.653602374217056 1 1
0.661860177792762 0.642386962612211 1 1
0.858153312586672 0.83338467173728 1 1
0.704133333982715 0.682597451327207 1 1
0.707225290904914 0.685325941744923 1 1
0.993253705673396 0.96550363473391 1 1
0.83534549767525 0.809687662505616 1 1
0.680432200898209 0.659688325236356 1 1
0.798083499779883 0.773313229007168 1 1
0.502286725893957 0.485336961709018 0 0
0.759115134408934 0.737697357305934 1 1
0.926644666802417 0.898379976998051 1 1
0.786606032234316 0.763900424497485 1 1
0.872331452622945 0.849811503476933 1 1
0.802359017395745 0.781806957959857 1 1
0.701819943850542 0.679610045391278 1 1
1.09868991578609 1.0679440425811 0 1
0.689556876985736 0.67062793805513 1 1
0.865733333521139 0.838380486548955 1 1
0.974895000235641 0.944274732303 1 1
0.818345278791925 0.794435867579941 1 1
0.75810450608002 0.733702658602541 1 1
0.999815258839275 0.971311139315207 1 1
1.01290189402818 0.983682623312022 1 1
0.935864085728077 0.910003727466952 1 1
0.964777924206688 0.936002613520317 1 1
0.91435347503056 0.888547729772231 1 1
0.578803124266825 0.561779914976734 1 1
0.853151612718093 0.830384891153852 1 1
0.753061643267446 0.73099875697204 1 1
0.700550372302504 0.679762103002051 1 1
1.03003828112205 0.999846607353705 1 1
0.624150455795688 0.605386884393866 1 1
0.760141483712929 0.736124594109705 1 1
0.739384267919538 0.717454487412197 1 1
0.742790182194415 0.722514684342347 1 1
0.611365188471153 0.593977119167087 1 1
0.933992780989807 0.905510702246305 1 1
0.786384655611798 0.763899328994745 1 1
0.995229681360989 0.963785467875021 1 1
0.916873340757294 0.888097163690506 1 1
0.886453335975766 0.859691259702314 1 1
0.954931153547085 0.924775174931771 1 1
0.657942018406087 0.639727840870035 1 1
0.882909937161805 0.858239222023867 1 1
0.917113805399438 0.892127265091518 1 1
0.886501393538634 0.862500135109028 1 1
0.693013156614827 0.674731607696814 1 1
0.960902536477279 0.934678512029978 1 1
0.839859612715249 0.814944768388547 1 1
0.720327168722904 0.701279239051829 1 1
0.667896281835699 0.648538371876156 1 1
0.732335234635719 0.711752866994853 1 1
0.830899818279389 0.804912089480997 1 1
0.80676080378363 0.783659014140597 1 1
1.02545635083984 0.995012020917527 1 1
0.931722635000583 0.904974036181288 1 1
0.954962212450237 0.924847814425558 1 1
0.661131701895432 0.639912672800789 1 1
0.710712494391711 0.689217613408975 1 1
0.775890775967115 0.747565203575968 1 1
0.83335798960683 0.811924987532744 1 1
0.64745166680155 0.628736324731483 1 1
0.847566093782017 0.822549039974107 1 1
1.06701006341592 1.03285861617327 1 1
1.0481636843156 1.01823913111045 1 1
0.965662749267022 0.939207223536736 1 1
0.796873247170221 0.77289027877539 1 1
0.616292875438115 0.598511512902811 1 1
0.736385645241356 0.71659856055123 1 1
0.849830652742128 0.824457395156174 1 1
0.929086121916129 0.90048083783249 1 1
0.813823470756725 0.788249843057127 1 1
0.932723471943565 0.906394721626687 1 1
0.61042773673534 0.591939509296 1 1
0.817601275460465 0.792241396519118 1 1
0.654947007247893 0.635208520396988 1 1
0.665471907332252 0.643642898413873 1 1
0.834662104020991 0.810674657752663 1 1
0.68048277670428 0.657737732160244 1 1
0.707418937748657 0.68350681082425 1 1
0.914521833152183 0.885758244430435 1 1
0.963556795137018 0.935434047008559 1 1
0.850473545228389 0.826920412278759 1 1
0.982059828562113 0.954308733834157 1 1
0.893214558361685 0.863578514468118 1 1
0.576238865603809 0.561211806961735 1 1
0.935893881047312 0.909183374689441 1 1
0.668532598239568 0.648453817381273 1 1
0.896831326799249 0.871129406849336 1 1
0.780311059890779 0.756420597324399 1 1
0.753137516520598 0.732897832927485 1 1
0.822299882824912 0.79682420816753 1 1
0.935180387899513 0.906804795011408 1 1
0.976245379094495 0.947094629665561 1 1
0.731004749008258 0.708660918134344 1 1
0.692842601381462 0.672385269356693 1 1
1.04087514905416 1.01047133616174 1 1
0.810061035383804 0.785273450010678 1 1
0.784468985099691 0.762860609016634 1 1
0.592894571164851 0.574713643908844 1 1
0.91002481035063 0.881181442322311 1 1
0.796541244080289 0.7701965426187 1 1
0.641977918006911 0.621182278867281 1 1
0.782901909107997 0.75893351199114 1 1
0.903063148856566 0.875018896987902 1 1
0.858132072266751 0.832451719451627 1 1
0.706671048715135 0.686192844494405 1 1
0.828863343276898 0.806885584108765 1 1
0.7574668315656 0.734736908211625 1 1
0.740849270753208 0.717997618517164 1 1
0.867344898153852 0.843287288878135 1 1
0.7239755420772 0.700491013649154 1 1
0.675820962008955 0.657055379709654 1 1
0.699242782262557 0.67807495350149 1 1
0.94082348063695 0.913305272517926 1 1
0.737079404804119 0.715493890836661 1 1
0.803543816233563 0.781390235879232 1 1
0.830176822628206 0.806745198207654 1 1
0.961394574947792 0.933617725799074 1 1
0.73240736444732 0.711158124642085 1 1
0.823475053107093 0.798108703622366 1 1
0.723744541250077 0.702000739877436 1 1
0.977233900883002 0.946968252255015 1 1
0.846919663258237 0.820230427678124 1 1
0.638853209106629 0.620019593998047 1 1
1.06368325949937 1.03273684250518 1 1
1.08043673267311 1.04635766847577 1 1
0.529796893181077 0.51555157227441 1 1
0.809187123852706 0.782459617363713 1 1
0.924588925316888 0.897683313320825 1 1
0.749539188306919 0.725892673955528 1 1
0.772900279722599 0.750913752579253 1 1
0.748736327305782 0.727158943637748 1 1
0.622206909695918 0.603575820315791 1 1
0.777108806748021 0.7558138013147 1 1
0.656612469722188 0.637827748743242 1 1
0.672485498377917 0.652818548973468 1 1
0.788391581151122 0.765740789614099 1 1
0.586015743580978 0.568454307783765 1 1
0.739295055893753 0.718021319992386 1 1
0.693502873401626 0.673111176360638 1 1
0.736608128174491 0.717036318389421 1 1
0.85289420170386 0.826016444369747 1 1
0.866233941618601 0.840333754644116 1 1
0.577720294503409 0.562169824364675 1 1
0.846739615773888 0.822925717658761 1 1
0.510179929131253 0.494076764242148 0 0
0.860519458800721 0.833873799826764 1 1
0.635853759051292 0.617461045350363 1 1
0.864529008508175 0.837168217764417 1 1
0.866700363159632 0.839516908812048 1 1
0.758955363813728 0.737096478387959 1 1
0.915822164995257 0.889601036241193 1 1
0.807134048133621 0.778959075192818 1 1
1.02864764160488 0.99763713114073 1 1
1.09865170077942 1.06714045388018 1 1
0.758697778571089 0.734478527839441 1 1
0.842255655251403 0.81600767086253 1 1
0.81401317750196 0.78874655700569 1 1
0.839381812405575 0.814891176987194 1 1
0.816639279088195 0.79254534272972 1 1
0.906846040334194 0.879560676277059 1 1
0.526543635409244 0.514443657090592 1 1
1.01712040228959 0.983720583352579 1 1
0.767132205591911 0.742681999277104 1 1
0.891239549617739 0.865903178120017 1 1
1.02239116364929 0.991456322467713 1 1
0.995029722622841 0.967201536945423 1 1
0.817647753265903 0.792623707719118 1 1
0.58674208867665 0.569308990999919 1 1
0.933747525921926 0.905301969271379 1 1
0.902784533426953 0.877295684189848 1 1
0.933680642859135 0.907422115323055 1 1
1.0916205532498 1.05851810900913 1 1
0.76086462775524 0.739561792902233 1 1
0.973066083306328 0.941444381330927 1 1
0.920889322456582 0.892397045965162 1 1
0.957961081985124 0.927793849942745 1 1
0.912007238586871 0.885561980333359 1 1
0.70403931295396 0.683575190481303 1 1
0.642057552443507 0.624605286834447 1 1
0.905490052615487 0.878741574343922 1 1
0.831226696773732 0.803704798839733 1 1
0.699748818926149 0.679885130981372 1 1
0.475987373132787 0.462007102176704 0 0
0.824048062430736 0.799498198912441 1 1
0.723703618082748 0.702389147157295 1 1
0.562734153547589 0.546666761995706 1 1
1.10153173093243 1.06930609237113 1 1
1.02138906041823 0.988836085303372 1 1
0.746906649420808 0.725494700429403 1 1
1.07088213816552 1.03892290174901 1 1
0.851244304546504 0.825413739092813 1 1
0.830717541489268 0.803741792738122 1 1
0.895114094928637 0.867625936850727 1 1
0.833924324683647 0.807236796929408 1 1
0.947456181507188 0.916790485809149 1 1
0.68479633819512 0.665411387535191 1 1
1.12181892518133 1.08822829506707 0 0
0.707183944988525 0.687688849981315 1 1
1.00009314800316 0.970635088271703 1 1
0.922998328992345 0.894834646297946 1 1
0.867348524555299 0.843976190811343 1 1
0.648693072484352 0.629721489595731 1 1
0.864354010397572 0.835971772707045 1 1
0.89491787970443 0.868751137139684 1 1
0.78624345877012 0.764541101278499 1 1
0.823276990264411 0.797507662742014 1 1
0.975387142874367 0.945009447329765 1 1
0.78722974921617 0.765945226965656 1 1
0.78889152999314 0.76405960746198 1 1
0.944624476443794 0.917311520208456 1 1
0.632021038589658 0.612708172376985 1 1
0.690009631398152 0.669554684778726 1 1
1.01500232799809 0.982320063956271 1 1
0.86618061871962 0.840500351596917 1 1
0.745102027726149 0.721964908559073 1 1
0.855712792533196 0.831464058033816 1 1
0.730000817974114 0.708618021327783 1 1
0.899180778391355 0.870330214795442 1 1
0.854526532466655 0.826806858119018 1 1
0.823176837210747 0.800171331664041 1 1
0.648637673878813 0.631050130644865 1 1
0.8330765480684 0.80559908151839 1 1
0.447310999086362 0.43457967933991 0 0
1.04050395457826 1.00834845955042 1 1
0.914799004746166 0.887775174494557 1 1
0.527949869299295 0.510849043392232 0 0
0.711677846926094 0.690657292057319 1 1
0.685734130300256 0.66383780116223 1 1
0.812881214999331 0.788760231554792 1 1
0.805613201272593 0.784341088902586 1 1
0.7191833001622 0.698039159976187 1 1
1.02401452409256 0.99280939153675 1 1
0.792662340838048 0.771258823835143 1 1
0.792134136389843 0.768819662684234 1 1
0.797285702045366 0.773817832964722 1 1
0.765399866298082 0.742420322793265 1 1
0.619278923423136 0.602401649047002 1 1
0.912505737250545 0.883997796338218 1 1
0.98874222609894 0.959380817794746 1 1
1.00162570909849 0.969832102709879 1 1
0.783555961253456 0.760121472117064 1 1
0.645971866926897 0.62711641163177 1 1
0.799237381101083 0.772698449818958 1 1
1.04749435713541 1.01219137785187 1 1
0.841641900041359 0.816484624630367 1 1
0.611510884000824 0.595055536039159 1 1
0.852776289918279 0.824930541090891 1 1
0.885265485651093 0.857440866756 1 1
0.856892775198524 0.833278115982802 1 1
0.843130735956386 0.818223684882201 1 1
0.951793579627914 0.924059754450342 1 1
0.748839323489182 0.728613995886632 1 1
0.84158762179454 0.819034690233383 1 1
0.950571970571958 0.924200838375343 1 1
0.700924270578152 0.678519580917524 1 1
0.852812682783796 0.827953301166521 1 1
0.771347832623467 0.749223903800654 1 1
0.781815002885376 0.75233192607996 1 1
0.744169919529911 0.722558405176598 1 1
0.405939614933786 0.39468809351005 0 0
0.988508967364439 0.959136296661485 1 1
0.48271111564459 0.468708258997404 0 0
0.647176763340174 0.630337282578912 1 1
0.869071609096038 0.845453937799315 1 1
0.68452008823768 0.66666384934124 1 1
0.796092632469537 0.774031831585416 1 1
0.719997565888073 0.700657124247678 1 1
0.757101884549644 0.734378367433076 1 1
1.06672887492431 1.03631580236727 1 1
0.685539053592313 0.664774190815127 1 1
0.869113802942158 0.844805697991353 1 1
0.781497462435123 0.756192157625781 1 1
0.699893076014328 0.678884027408943 1 1
0.809361997705785 0.786325688809563 1 1
0.83500679521637 0.810155851503847 1 1
0.789474684047216 0.762841931418897 1 1
0.833780656059236 0.807995160119915 1 1
0.68097771848965 0.660153772584165 1 1
0.662549723124535 0.643202872400823 1 1
0.846201217685218 0.821042575878754 1 1
0.959791642912915 0.931427810169842 1 1
0.962496401513608 0.935851911749127 1 1
0.658789951582308 0.639611192857443 1 1
0.937400234395054 0.911982329966722 1 1
0.758758051731963 0.737338723617097 1 1
0.843719833806326 0.817463159028705 1 1
0.54235913088649 0.52600137869693 1 1
0.842247790793203 0.819890228486185 1 1
0.954431059292381 0.925725635156849 1 1
0.78857103606029 0.764600510370184 1 1
0.655495875693871 0.635619069382005 1 1
0.830058096485044 0.803690600314622 1 1
0.589566725523559 0.573466623824276 1 1
0.681464361518685 0.6625883033725 1 1
0.780259818769319 0.756174142820766 1 1
0.831489442358582 0.808209540177593 1 1
0.718863849158565 0.698088324398127 1 1
0.931898568916669 0.904922216822943 1 1
0.677274968734221 0.65705460246425 1 1
0.62050975252528 0.603002875985079 1 1
0.780330315926356 0.758387073525736 1 1
0.547874060554879 0.530625338777267 1 0
0.680788860093243 0.662173200771495 1 1
0.872777257960412 0.845643171490875 1 1
1.07945608145937 1.04622455346615 1 1
0.994169128603738 0.965272228646899 1 1
0.807734503290311 0.782942841018322 1 1
1.08940019105864 1.06137877412354 1 1
0.895977117505211 0.870460563550997 1 1
0.673968519083362 0.652623805079245 1 1
0.834006351615566 0.810138251015857 1 1
1.09528770736805 1.06506127299609 0 0
0.838950298326711 0.813369092099427 1 1
0.846834589233272 0.822602956002663 1 1
0.736085741984424 0.714289907528307 1 1
0.846967917511298 0.821013627545537 1 1
0.905619602700039 0.881489474617992 1 1
0.854248739008193 0.83297164622284 1 1
0.938765936953411 0.909510646428044 1 1
0.859945241317663 0.837034879263453 1 1
0.991272774997595 0.956671058755252 1 1
0.833906701128499 0.809062254030155 1 1
0.865668982124121 0.840499721552395 1 1
0.852313586415638 0.824953265388683 1 1
0.786937185299828 0.763308469520247 1 1
0.916873305474432 0.887314798695133 1 1
0.88706935268881 0.862226190474864 1 1
0.921042707450193 0.889689229233711 1 1
0.857902752781026 0.834639699755138 1 1
0.84417006425994 0.820441895554378 1 1
0.960930192765921 0.934784644714963 1 1
0.669863102552304 0.649214258245291 1 1
0.920790440754151 0.893833986258969 1 1
0.492693077421829 0.477991177329456 0 0
0.710192258113095 0.689017549022537 1 1
0.705384935928408 0.684915286687416 1 1
0.814752512574778 0.791065475471601 1 1
0.701399584186383 0.682429580936013 1 1
0.85818473598285 0.833392715519798 1 1
0.894832586718171 0.867880137287668 1 1
0.958191982409168 0.933071468001945 1 1
0.590599149374589 0.573366351646145 1 1
0.911644174283159 0.884023898988938 1 1
0.863061877890185 0.837023722305858 1 1
0.769587800700693 0.744817055617825 1 1
0.875290943592074 0.849556540691145 1 1
0.781033366862582 0.758145595558907 1 1
0.78685424951437 0.763813240091727 1 1
0.858922517906885 0.834801819519753 1 1
0.742190217335714 0.719900345376179 1 1
0.750617420531379 0.727267210769183 1 1
0.985237736760129 0.957467322841004 1 1
0.767927447170094 0.74066813853766 1 1
0.987867206617696 0.95802254719514 1 1
0.75081312082208 0.730730025422561 1 1
0.984626611538477 0.954609662287969 1 1
1.01834013841913 0.98906506937673 1 1
0.74792743960794 0.724765090611586 1 1
0.906353777669973 0.879810478834609 1 1
0.733870521862966 0.70934714303181 1 1
0.864484979805432 0.839293102156399 1 1
0.906967074577547 0.880122434013729 1 1
1.16659101786889 1.13116469043737 0 0
0.887241931141096 0.861054550047925 1 1
0.649119361678175 0.629157933239978 1 1
0.907773393663692 0.880154205762287 1 1
0.641588330195935 0.621392817359421 1 1
0.706285724495698 0.68579563159188 1 1
0.544073852174013 0.528373961974513 1 1
0.647825702879455 0.628064615505864 1 1
0.450771974174545 0.437129050191056 0 0
0.822065993710296 0.794942891563686 1 1
0.591176693715831 0.573248523723265 1 1
0.830914952786693 0.806414219412064 1 1
0.816283529361676 0.793024651870286 1 1
0.950655509585182 0.921615335613185 1 1
0.740072457149852 0.716399924752094 1 1
0.885457266893841 0.860941745863833 1 1
0.844089315430181 0.820493989346412 1 1
0.658266172210084 0.636813328801661 1 1
0.835846839984095 0.809590274849481 1 1
0.683881976673373 0.665501762193171 1 1
0.639608350345556 0.620046508287992 1 1
0.916598844598055 0.889177148706905 1 1
0.636917586754578 0.619701705604822 1 1
0.960085318331746 0.931579182724576 1 1
0.896145591667291 0.870090431923397 1 1
0.740992120429344 0.72098638706839 1 1
0.683477946633964 0.661923684626129 1 1
0.797978174063073 0.775983813436368 1 1
0.861282567196763 0.837487776296397 1 1
0.884657755624632 0.85790053565107 1 1
0.758980697871538 0.736506826209068 1 1
0.941916902089589 0.911670404128963 1 1
0.981014691204521 0.951805643677736 1 1
0.895238423317085 0.866866923837095 1 1
0.815079887136069 0.792139437634302 1 1
0.786287687185499 0.762387488941211 1 1
0.860829202805697 0.835581485483785 1 1
1.00990066949765 0.98161192067302 1 1
0.715134607944698 0.694925153952021 1 1
0.562606712753232 0.543402600318804 1 1
0.90203179545777 0.878759894612402 1 1
0.690120849019184 0.67122954299518 1 1
0.575361069794046 0.556022831976168 1 1
0.84881645922337 0.823672645692677 1 1
0.552388304080542 0.535315542287478 1 1
0.742170015935105 0.720237315363985 1 1
0.717341885657455 0.695761076039214 1 1
0.737335217440728 0.712248516383752 1 1
0.769424221041792 0.747235849185186 1 1
0.880681176673696 0.856058524026971 1 1
0.757425734821633 0.734675524002228 1 1
1.09724263153534 1.06424202997751 1 1
0.778669210987173 0.756410884573471 1 1
0.754116818867505 0.732013865214169 1 1
0.78742234791301 0.764104390153898 1 1
0.811715404363129 0.789335308544991 1 1
0.692855764096884 0.67372515522708 1 1
1.04768244218134 1.0190135842641 1 1
0.473492361755 0.458678590001348 0 0
0.865109258700295 0.839459605470623 1 1
0.788587551875716 0.765965463392564 1 1
1.03629474348723 1.00597729913541 1 1
0.636760274115297 0.618630518297344 1 1
0.948302144575237 0.921253145562387 1 1
0.956427294687036 0.92796178657114 1 1
0.739204867080598 0.718047459246801 1 1
0.653194619220798 0.634697861176644 1 1
0.597946113034554 0.579277348816143 1 1
0.774560404570183 0.748044260310357 1 1
0.999594015135275 0.969276240921204 1 1
0.830218998128629 0.807467821803747 1 1
0.918900151437928 0.890089334497179 1 1
0.837818437261208 0.811587470075878 1 1
0.801868524388053 0.77816270638302 1 1
0.571253109408422 0.553931867029497 1 1
0.734566114966417 0.713182928994076 1 1
0.821111402587711 0.796598430522411 1 1
0.769072665341163 0.746942549185477 1 1
0.857609706549816 0.832957391994218 1 1
0.860022530920924 0.834604132280379 1 1
0.684698091755404 0.66307875056297 1 1
0.798116283245714 0.775173546033319 1 1
0.873359379894615 0.846991564704103 1 1
1.08554688856775 1.05274990039271 0 1
0.907963393768709 0.883039139011021 1 1
0.770256540148422 0.750364111024034 1 1
0.759657165326631 0.73640843408877 1 1
0.872825161899689 0.848727545979516 1 1
0.947575845839919 0.918751909565848 1 1
0.826922217239692 0.803677132348321 1 1
0.766100072835489 0.742208241068482 1 1
1.06332542518309 1.02730217542482 1 1
0.893470981695253 0.866501704449131 1 1
0.815928769661182 0.791661009805152 1 1
0.803250157163548 0.779934687730181 1 1
1.08575981070181 1.05585768792496 1 1
0.865427872323104 0.841353883358349 1 1
0.473492528485786 0.457232935711893 1 1
0.79000868738694 0.762863054733941 1 1
0.913961648712391 0.889405394473735 1 1
0.86213280869368 0.835232530120163 1 1
0.765388016247882 0.742462043703234 1 1
0.564291696918913 0.548248360148484 1 1
0.673691616989023 0.653565635734967 1 1
0.824332889066016 0.798297569103799 1 1
0.904036284615847 0.877231572103758 1 1
1.04323915214766 1.01234973424978 1 1
0.648293854104075 0.630352978555319 1 1
0.768689033160788 0.744169623532803 1 1
0.852395196911091 0.826783432563933 1 1
0.865789781952114 0.839244900205328 1 1
0.787466079089122 0.764354271175172 1 1
0.553499132565554 0.535281649608927 1 0
1.18801968018128 1.15118846558368 0 1
0.700420749826125 0.678208746447058 1 1
0.988583522679219 0.960488660583346 1 1
0.849067827032973 0.824993574650166 1 1
0.884914461334698 0.857166473623789 1 1
1.02330008862079 0.994921265146118 1 1
0.568862632449041 0.551355225985147 1 1
0.662033446846612 0.643708987717901 1 1
0.639572355252367 0.621190061653866 1 1
0.74573590988539 0.72506888810634 1 1
0.87217353666037 0.848174061853952 1 1
0.820908191533516 0.794798422882202 1 1
1.01121425124632 0.982711958251582 1 1
0.613686249132107 0.59458188759904 1 1
0.870821362469687 0.84564124993281 1 1
0.96486890580152 0.938286270571447 1 1
0.810314704376201 0.785372483923887 1 1
0.607502934508678 0.588055262135656 1 1
0.914738043210882 0.888192827519268 1 1
0.877917087684822 0.852268257640314 1 1
0.621753302938232 0.602646476806645 1 1
0.701553976252814 0.681648153816019 1 1
0.835513900983738 0.811602337293333 1 1
0.745500813319251 0.723029999405766 1 1
0.592902978811471 0.5791364288671 1 1
0.769973016708612 0.748300473117322 1 1
1.22214958038153 1.18517952051748 0 0
0.878839882690228 0.852688844405461 1 1
0.994891917094636 0.964082156667582 1 1
0.687977646182931 0.665966951668816 1 1
1.01800423728828 0.985236334923882 1 1
0.694803392754432 0.674791234275368 1 1
1.00001361781171 0.968929222254914 1 1
0.727414236685891 0.70454073048957 1 1
0.797902199576576 0.775206040905357 1 1
0.647951986673368 0.631090414063994 1 1
0.69585611266404 0.673606653252485 1 1
0.947482012107408 0.918315220005186 1 1
0.503055680800592 0.486760900853598 0 0
0.730288306219658 0.709510235094193 1 1
1.06329822955567 1.02765535566977 1 1
0.853116979573301 0.828146498099983 1 1
0.705469170213034 0.685317458627426 1 1
0.862179749642662 0.835061226502042 1 1
0.85497410800406 0.829544045816416 1 1
1.07707790783001 1.04567814560778 0 1
1.00586686344102 0.974630480699929 1 1
0.477344325693023 0.463581954923383 1 0
0.718795074251104 0.696805773975347 1 1
0.489456536897943 0.472084294737546 1 0
0.765972760611209 0.742737792835486 1 1
0.912853180802012 0.886468924711118 1 1
0.818810623917377 0.792617251954347 1 1
0.725866778754705 0.702590884088446 1 1
0.64257337021445 0.624036439572604 1 1
0.709554605481896 0.689240938638614 1 1
0.775130365590641 0.752092232886233 1 1
0.801939678399702 0.777345589290831 1 1
0.971817177989371 0.942615582280705 1 1
0.968327356168738 0.941625523324056 1 1
0.858598757713328 0.83387810084545 1 1
0.799364686158327 0.777068412338166 1 1
0.830239915668421 0.805154089702654 1 1
0.767230414990502 0.741942351280735 1 1
0.998521607281994 0.970425041215587 1 1
0.670108851837957 0.651327086078366 1 1
0.846996784632845 0.822554759357645 1 1
0.783125721869628 0.761111681610661 1 1
0.795789284327143 0.771918053919856 1 1
0.715965351083242 0.694185560585933 1 1
0.893288080092399 0.863477206187168 1 1
0.767220695218105 0.74484593098833 1 1
0.801853203542198 0.77819130129887 1 1
0.55595621205881 0.539667991584325 1 0
0.675066335778154 0.65475347592372 1 1
0.716351648172037 0.695268950672638 1 1
0.84601913508473 0.821648594539829 1 1
0.629667286842302 0.612143709405837 1 1
0.753989443368398 0.731729091120301 1 1
0.803551570988711 0.780706841123814 1 1
0.665099726500225 0.645287772596142 1 1
0.795658278745584 0.768446432212169 1 1
0.625558414935137 0.60760288132094 1 1
1.01824112664258 0.990189133045541 1 1
0.92132500329033 0.896777982854233 1 1
0.80424234874339 0.780583259563719 1 1
0.882945738590764 0.853629736600965 1 1
0.93609872828945 0.908359166587748 1 1
0.807132596095272 0.781828713813845 1 1
0.677040482473916 0.657137671487227 1 1
1.10557052540848 1.07384019853598 1 1
0.987438996317085 0.958783411810211 1 1
0.838984779682089 0.814934340285619 1 1
0.914786393982036 0.889253191965002 1 1
0.671683712504277 0.653422746089317 1 1
0.653445432419285 0.634878687706834 1 1
0.732176909208021 0.710508698687468 1 1
0.967454466406965 0.936988993614193 1 1
0.88979552297731 0.866429229342152 1 1
0.816879600724906 0.79417243798401 1 1
0.653728517840956 0.635585797098697 1 1
0.842393053522132 0.815965030716774 1 1
0.542447590404089 0.525562544523642 1 1
0.969311672935738 0.939536820815084 1 1
0.880299366599994 0.856387972968736 1 1
0.709132091861903 0.687646397858556 1 1
0.62439315308351 0.606710893065572 1 1
1.01760996569773 0.98562855118253 1 1
0.88916229862599 0.863149122842206 1 1
0.522920351165864 0.507554177154004 1 0
0.732073984363896 0.708100996988324 1 1
1.04668017434446 1.01633770982986 1 1
0.585020191027579 0.567558781087748 1 1
0.693514324442862 0.675350155509288 1 1
0.940970028445784 0.911504682703517 1 1
0.801932450449281 0.777513482377962 1 1
0.59281731177225 0.573140710986825 1 1
0.736759774838876 0.715906308907186 1 1
0.598655138728168 0.582101625743775 1 1
0.640654981670325 0.623484044708797 1 1
0.779553329626991 0.757006246211346 1 1
0.596905352070258 0.580031080369254 1 1
1.10893152741404 1.07287067168834 1 1
0.629141304352623 0.610932337029476 1 1
0.697244648648876 0.676498795185867 1 1
0.928070326738172 0.898278324854051 1 1
0.872512801621637 0.848694502457236 1 1
0.503475574892313 0.488090218936146 1 1
1.06732699308467 1.03578214170676 1 1
1.06708464059476 1.0377207304197 0 1
0.81246576485247 0.788345442496626 1 1
0.845888829827388 0.821809249033377 1 1
0.729803395201727 0.708113721708732 1 1
0.866691541321471 0.840148138348755 1 1
0.790713518526559 0.767058662445054 1 1
0.878908458325289 0.851338424379673 1 1
0.705719978657 0.685305012537647 1 1
1.28692609867054 1.24726541988357 0 0
0.976521818504113 0.948231729743148 1 1
1.0249805284279 0.995990198744426 1 1
0.812815372560359 0.787780945530954 1 1
0.699184938945313 0.679094554604761 1 1
0.870297694176037 0.846585967633707 1 1
0.758211416743452 0.735292694180524 1 1
0.595942698969841 0.577762782646186 1 1
0.991965695662774 0.964659932277421 1 1
0.922410793335805 0.892234757782432 1 1
0.818973423323271 0.794763126958894 1 1
0.744111519625682 0.723384703880431 1 1
0.826328312067415 0.802408253687881 1 1
0.594666433699628 0.579622892428797 1 1
1.05252206673502 1.02212845165976 1 1
0.724797451337625 0.703257785483271 1 1
0.876169878330574 0.850805925447141 1 1
0.903736509863993 0.878150394357544 1 1
0.945996869970996 0.919742594748084 1 1
0.976846717625547 0.949545167948932 1 1
0.840218061436461 0.816729482133488 1 1
0.88657214130279 0.862177378567406 1 1
0.918918038849339 0.889809663493855 1 1
0.848585561453088 0.824220120186841 1 1
0.74865492849442 0.725979765160282 1 1
0.935208578404324 0.907819790062536 1 1
0.604074076598345 0.586446366984255 1 1
0.863039339022934 0.84011546745441 1 1
0.708590325330058 0.688020297673646 1 1
1.04357191620147 1.0092273403242 1 1
0.947123613850723 0.917805113356423 1 1
0.786777275696006 0.762650308148853 1 1
0.768445954993294 0.745806982554381 1 1
0.850295902263892 0.825625629300146 1 1
0.816810081707189 0.789523133585392 1 1
0.724719559857938 0.702112246376869 1 1
0.739387524548274 0.716973229079597 1 1
0.75136947380642 0.731848737336027 1 1
0.798427869898133 0.774817649829844 1 1
0.771997101889104 0.747217937425928 1 1
0.759109957442986 0.736143554122581 1 1
0.766397823346004 0.742571619899197 1 1
1.10883788478988 1.07660571143734 0 1
0.97407571863395 0.945779646738355 1 1
0.904008977213059 0.877216269307642 1 1
0.737674085875872 0.717054646809221 1 1
0.846268146332597 0.819406930371794 1 1
0.803356994398948 0.777517793090152 1 1
0.974653102405967 0.944256795252519 1 1
0.849944232496615 0.824827014313703 1 1
0.849470814958506 0.825313271896352 1 1
0.821352703795957 0.79661438412524 1 1
0.839499911247389 0.813667314004822 1 1
0.862547621473353 0.833343225096591 1 1
0.846491501614775 0.81868244745011 1 1
1.11193578631553 1.07912761998814 1 1
0.857698082294148 0.833448935524247 1 1
0.659231152727668 0.640288127341986 1 1
0.925967370218805 0.896346962554771 1 1
0.903105593444636 0.876606201360098 1 1
1.10097640578556 1.06987277582174 0 0
0.797926470786986 0.774265999125943 1 1
0.652559032387917 0.62933112609339 1 1
0.810989346831848 0.787399005678855 1 1
0.651987935698087 0.632941896934103 1 1
0.94250557077503 0.915167769647002 1 1
0.773714991218197 0.748656874725209 1 1
0.751511273755532 0.725854859344213 1 1
0.693906383082824 0.674784058154447 1 1
0.847698772295749 0.82192687389435 1 1
0.997383180061872 0.964810881404725 1 1
0.695602913392952 0.674662961231401 1 1
0.828253440350632 0.802726142318742 1 1
0.846403664514562 0.821604433359042 1 1
0.698511482634614 0.674731147656052 1 1
0.656959302397398 0.636044133505636 1 1
0.750767297730387 0.728008067267149 1 1
0.793314924957912 0.769983454426506 1 1
1.08908681262064 1.05826747131654 0 1
0.470018313986207 0.456050438377323 1 1
0.996109723472039 0.964413382724184 1 1
0.847464535820901 0.821286993956051 1 1
0.903630324271534 0.876748954094958 1 1
0.934928349287961 0.903770522255266 1 1
0.648575448594761 0.626687014911643 1 1
0.728556230945553 0.707237524029389 1 1
0.787913079555498 0.764786456626736 1 1
0.83971439171168 0.814258372723218 1 1
0.854245787507862 0.828139418900436 1 1
0.9069210757925 0.880031340615697 1 1
0.646683766798601 0.624099183282487 1 1
0.833995078196159 0.808174100940191 1 1
0.795687630720018 0.771957709521083 1 1
0.733847213874066 0.712033555923318 1 1
0.471975458983094 0.458230054291253 0 0
0.715655997935984 0.695208119480743 1 1
0.993127341735736 0.965533526768316 1 1
1.02287604527199 0.993185360019622 1 1
0.696249773530645 0.679604715780276 1 1
0.929145365856667 0.901939280111873 1 1
0.705756169816192 0.685162636648523 1 1
0.774899665181285 0.749508164770606 1 1
0.69409577091845 0.675200502805859 1 1
0.844312030655226 0.819305931903801 1 1
0.799763228604107 0.77690493621109 1 1
0.832225646444936 0.804952966348467 1 1
0.690589395958838 0.670320398840027 1 1
0.887484919231627 0.863188548996845 1 1
0.643981547721599 0.625967256413429 1 1
0.873467719994758 0.849580073600127 1 1
0.848882963941162 0.822187667530654 1 1
0.843674289520562 0.820285182303595 1 1
0.77705711497163 0.753989529732345 1 1
0.964097894137751 0.934174499270744 1 1
0.728224189229012 0.707549702156706 1 1
0.557588105731953 0.540415721286108 1 1
0.686068395185241 0.666160472037006 1 1
0.951557148880885 0.922144298083002 1 1
0.977150041979841 0.948739103901069 1 1
0.67788303909325 0.65702567723348 1 1
0.757045913035379 0.735607726434687 1 1
0.793425832769938 0.770993221674982 1 1
0.910756304905822 0.882544811898755 1 1
0.703194671551037 0.684747084550812 1 1
1.05842200210037 1.02702397994509 1 1
0.820368665072568 0.797602024744893 1 1
0.803768957166515 0.780300277689407 1 1
0.909817587667177 0.880379322012404 1 1
0.713752873617876 0.692207896129452 1 1
0.88910392088005 0.859304500977114 1 1
0.841074600265202 0.815761930518182 1 1
0.703101440780079 0.680070512493694 1 1
0.528406820947262 0.514660665090204 0 0
0.779340048168967 0.752218611999606 1 1
1.313879111814 1.27311824388615 0 0
0.858891263528822 0.83354543235414 1 1
0.774159594284384 0.750058793025631 1 1
0.82045538692499 0.79602578915463 1 1
0.9109904726266 0.88573824689896 1 1
0.938779900376091 0.911316555213108 1 1
0.957501158202191 0.92944329755806 1 1
1.02974156572357 1.00026262097896 1 1
0.697338164995936 0.678281554155881 1 1
0.733202602240906 0.711685014232411 1 1
0.824223153347607 0.800345655518164 1 1
0.871747680308201 0.846603486280368 1 1
1.03410571668608 1.00689837266515 1 1
0.774125437315995 0.750563752847299 1 1
0.773599776766253 0.749149838108653 1 1
0.443702084730537 0.430648105280387 1 0
0.657955159454397 0.639405932053887 1 1
0.802459986378018 0.778614971166952 1 1
0.510134997819417 0.494186890817532 1 0
0.682075590286719 0.664832921682705 1 1
0.757474655790784 0.734852032471184 1 1
1.01910816292388 0.987475583716074 1 1
0.481090011302223 0.466066104654841 0 0
0.589874688304777 0.572944876770459 1 1
0.645737786860605 0.62828018318136 1 1
0.663303391049664 0.643677572709089 1 1
0.717694965221599 0.69695526963392 1 1
0.935058668043074 0.909596451642739 1 1
0.777682943623441 0.755099762474957 1 1
0.822901101721136 0.801348078221064 1 1
0.716719296788633 0.696649232642182 1 1
0.957512454582354 0.926188286413126 1 1
0.964743564580502 0.937453983137456 1 1
0.986374893819832 0.959847596705535 1 1
0.606165446979747 0.585279017474162 1 1
0.744547211156475 0.722332997131298 1 1
0.742542696753729 0.721473175956465 1 1
0.928900232187738 0.902484908577983 1 1
0.871104717192251 0.847082889755644 1 1
0.68467453881942 0.663724682473019 1 1
0.747102647191324 0.726595218176734 1 1
0.827579312755141 0.80228741509531 1 1
0.835980766149935 0.810516525023145 1 1
0.947670518722805 0.918649532629967 1 1
0.911801128607176 0.885158501960103 1 1
0.832830172558177 0.808772149535773 1 1
0.863892580512092 0.836204401939521 1 1
0.799027892719529 0.773695562876515 1 1
0.766406872324966 0.745376891101919 1 1
0.655862764651607 0.635057953030439 1 1
0.926178601398392 0.897273718303452 1 1
0.96541910342908 0.935998709670882 1 1
0.949836672240423 0.921547104791389 1 1
0.717973927458451 0.695180917077615 1 1
0.928754981728043 0.900427172863793 1 1
0.786745168092637 0.762711093715631 1 1
0.813851225284727 0.789088305715116 1 1
0.490899284076029 0.478250751520152 1 1
0.718185374026299 0.696846107733232 1 1
0.72522955015922 0.703570541209602 1 1
0.77344004324885 0.753051934590158 1 1
0.842238304819643 0.818027931488007 1 1
0.781201347501513 0.757365918615424 1 1
0.789536242668559 0.766861809466286 1 1
0.645207331070511 0.625879454652126 1 1
0.872789696259234 0.848147109540652 1 1
1.01148032200055 0.980753288546368 1 1
0.808823811450021 0.78417649332716 1 1
0.649339390227573 0.629935308717657 1 1
1.0282210044218 0.993763841846947 1 1
0.801661795830135 0.774736906413377 1 1
0.778764124969274 0.754949739512483 1 1
1.08539732835279 1.05232544289919 0 1
0.981996554949545 0.954300875097797 1 1
0.908392589097133 0.880585153148532 1 1
0.763847851890869 0.742163526214373 1 1
0.882837936165091 0.854430926824876 1 1
0.806441421233927 0.783617414008124 1 1
0.658320836130456 0.638125529310404 1 1
0.749440208156495 0.729783800227303 1 1
0.8030472067178 0.776364338611312 1 1
0.7901861720412 0.76777787788396 1 1
0.741697871117445 0.723077624694827 1 1
0.915824567264084 0.889814431664439 1 1
0.990304297510362 0.961833029903084 1 1
0.988322479499748 0.958314130948739 1 1
0.802253061892474 0.778503880516796 1 1
0.703351752892604 0.681535162256685 1 1
0.953937447987732 0.926926956176472 1 1
0.731013110357492 0.708826462074866 1 1
0.847957081932839 0.82125248598262 1 1
1.05018750033545 1.01933787004218 1 1
0.643698933295867 0.624979884340231 1 1
0.599332855167075 0.582819942328474 1 1
1.06119936496504 1.03046907378835 1 1
0.898544063018724 0.871649673161753 1 1
0.515070985470298 0.501906169256047 1 0
0.877789901070598 0.852123317024177 1 1
0.85169226173373 0.824875338569932 1 1
0.740542723174264 0.719852242045929 1 1
0.808333850708491 0.785156657934963 1 1
0.981438375321432 0.953440492530859 1 1
0.880638525444843 0.854628428603604 1 1
0.684685006270425 0.665108447514199 1 1
0.575772638696383 0.553736655646506 1 1
0.983965392305464 0.952654681876509 1 1
0.770831279520004 0.74795654159741 1 1
0.749657792430999 0.727775155384129 1 1
0.779147501866144 0.757573360012368 1 1
0.814956730784903 0.791754339448404 1 1
0.840841589457895 0.816471835425996 1 1
0.726213393715808 0.706163200489458 1 1
0.591067753753737 0.575578415338099 1 1
0.978960233474585 0.952566648288621 1 1
0.822461841063939 0.797155237881864 1 1
0.973736280675416 0.944557479898927 1 1
0.808563980312519 0.784387688973122 1 1
0.739856257465738 0.719673227650411 1 1
0.787926866628866 0.763887923724548 1 1
0.864875758077165 0.838241847737704 1 1
0.637505132778431 0.620642092568177 1 1
0.522931649777062 0.505010689548654 1 0
0.620807352209385 0.602885706444158 1 1
0.725840863656659 0.703978763921393 1 1
0.466895827122953 0.452818912831875 0 0
0.658096216766639 0.639547385128493 1 1
1.03147039971403 1.00117751744445 1 1
0.767396127715315 0.743676193814468 1 1
0.655080386531281 0.633164945786538 1 1
0.833753617781361 0.808338778653406 1 1
0.711167678038455 0.689436735845235 1 1
0.755437950260895 0.735043404535068 1 1
0.82515375934312 0.800441826859694 1 1
0.785035279755106 0.761035650688264 1 1
0.847466249724471 0.822919347597422 1 1
0.727803073455592 0.708495922907597 1 1
1.0514137359063 1.01795286985018 1 1
0.76706410318097 0.741660519365244 1 1
0.712381921550082 0.691623869289952 1 1
0.828210827771632 0.80352272517407 1 1
0.812314780219808 0.786832511046461 1 1
0.927375158093196 0.900619031721501 1 1
0.719746210547371 0.698498991366944 1 1
0.829945493612614 0.805371299647143 1 1
1.01008576707525 0.979380079507149 1 1
0.763741462336483 0.741289685630839 1 1
0.90622931061041 0.878665429889518 1 1
0.924532584317005 0.89940288751742 1 1
0.614684627071733 0.596958167690457 1 1
0.499401525408036 0.484687134341405 0 0
1.0237192376269 0.994665492372121 1 1
0.888347329987431 0.862697061021561 1 1
0.449719663541487 0.438407160601611 0 0
0.711157227079518 0.687659837129235 1 1
0.980611966181391 0.952414511700176 1 1
0.805344809329585 0.780951121045778 1 1
0.828264351352552 0.806263635857129 1 1
0.755392666368879 0.731902864819392 1 1
0.880095762143584 0.853301539828802 1 1
0.840503557286621 0.818414059855421 1 1
0.627114945443247 0.610132158484738 1 1
0.800594089073124 0.776800420908875 1 1
0.863626664102098 0.839460289212273 1 1
0.868479970570299 0.841500815672223 1 1
0.940567173477256 0.910749968101563 1 1
0.775694391775457 0.752012428327008 1 1
0.856294100590912 0.833042991140635 1 1
0.991133590230674 0.961197876913904 1 1
0.658429863124486 0.638297243129418 1 1
1.03045104206182 1.00006119625824 1 1
1.03818297044772 1.00934633412248 1 1
0.97109077440039 0.944877486517028 1 1
0.634973658955576 0.618389748781998 1 1
0.8859700447734 0.857791299128416 1 1
0.702245136883386 0.682590732311504 1 1
0.789821536032483 0.766659912373585 1 1
1.02428215844656 0.9920619369458 1 1
0.733708238330892 0.713338131802715 1 1
0.725679528935706 0.70626757158254 1 1
0.647311911209628 0.627920464457489 1 1
0.65085983948037 0.630242569286674 1 1
0.633688606135071 0.613757246905672 1 1
0.963682742437283 0.934434311617034 1 1
0.863927485947967 0.837559436623216 1 1
0.777233189140765 0.753063673195669 1 1
0.629261005116314 0.611458539632466 1 1
1.02502310083234 0.995281308596505 1 1
0.740697007594643 0.717655958924555 1 1
0.975669802326966 0.948897556886954 1 1
0.515415419549955 0.498721239859677 0 0
0.944043803932527 0.917128273928121 1 1
0.561059306242795 0.544911698932518 1 0
0.594781851842864 0.576527133782494 1 1
0.770488261743427 0.74604346738653 1 1
0.551123821590239 0.534464034547868 1 0
0.499771118481215 0.486650561256069 1 0
0.620561850563362 0.600847767208213 1 1
0.920125730051648 0.892751094220582 1 1
0.6041748361986 0.587618498181128 1 1
0.956965547632605 0.928818484781868 1 1
0.894331509606295 0.869361351803134 1 1
0.642047395287928 0.622231963962807 1 1
1.03968120133298 1.0063736919749 1 1
0.755198336497797 0.734404698067166 1 1
0.85435226636179 0.828551742257641 1 1
0.606452243134668 0.588751860218249 1 1
0.977689005467067 0.943798325121851 1 1
0.918110592425483 0.892654030928665 1 1
0.692532849914309 0.671350366773025 1 1
0.831997499184544 0.806384959729692 1 1
0.858462440792214 0.831687476641789 1 1
0.628932553497741 0.611289802645608 1 1
0.71109748297786 0.691015768711675 1 1
0.815816800783201 0.788839245344439 1 1
0.685877100793557 0.66608252520804 1 1
0.968830092176528 0.942608974231723 1 1
0.721163105682293 0.70068024958953 1 1
0.789255322850041 0.765671201141562 1 1
0.661319192822532 0.640277241050049 1 1
0.945224922574732 0.919111021054894 1 1
0.602925562955009 0.586066194594763 1 1
0.695377904080761 0.675944181886523 1 1
1.01065643962804 0.979777674131155 1 1
0.656541690619101 0.636862453403151 1 1
0.946698157369076 0.919308056187141 1 1
0.771865336133747 0.748164958433197 1 1
0.400119027209178 0.38556943106301 0 0
0.655965838653698 0.637097074362169 1 1
0.771496152568281 0.747528421356064 1 1
0.823799003299353 0.80057801503651 1 1
0.754473160307899 0.731506564018039 1 1
0.78630430470361 0.763084497846616 1 1
0.741451061557774 0.720168869880198 1 1
0.80109645004618 0.778647130671873 1 1
0.857057269781844 0.831262593677522 1 1
0.868589804267182 0.842291949619746 1 1
0.648676285315283 0.626030548754695 1 1
0.729492631118229 0.706004115374136 1 1
0.705029580070313 0.683321357009785 1 1
0.888876176786008 0.860489705789084 1 1
0.819324404718736 0.797914309744473 1 1
0.785276578241477 0.757806129142518 1 1
0.885342453641591 0.857378321740479 1 1
0.8753461448531 0.850668205380471 1 1
0.712724323841913 0.693535135377556 1 1
0.753172571074325 0.730557049431173 1 1
0.627220970116455 0.609128502448725 1 1
0.669802164609507 0.649574595978428 1 1
1.04714542637962 1.02016087043543 1 1
0.906698360138109 0.878908371262402 1 1
0.833562646692332 0.808504033390034 1 1
0.763759812989591 0.742290996252393 1 1
0.744670438406393 0.721058949432851 1 1
0.741455417480665 0.7210847543868 1 1
0.362549473560968 0.352438668879547 0 0
0.876875194711633 0.852024944265368 1 1
0.979050485768686 0.948862298890046 1 1
0.933157697348296 0.902254908453498 1 1
0.843043687780501 0.818106560928828 1 1
0.649272244468099 0.631802112397918 1 1
0.914550778215004 0.88914273800674 1 1
0.829313404001296 0.80415273221968 1 1
0.771786749700675 0.746060596625759 1 1
0.551995394499629 0.538645056580087 1 1
0.945820274609085 0.9193019423641 1 1
0.633482767306605 0.614205294941459 1 1
0.672240758418948 0.650193979279494 1 1
0.930630636722835 0.903501581229377 1 1
0.880660186915435 0.854517548612752 1 1
0.77303728921388 0.750735389248388 1 1
0.762226667147393 0.740776313710851 1 1
0.920105386397815 0.889597632933426 1 1
0.949153088943899 0.919472059130384 1 1
0.751927334242765 0.72942584041684 1 1
0.961957062267158 0.929085492068726 1 1
0.595084731718091 0.576838316880467 1 1
0.669497917559841 0.650314693366259 1 1
0.786070032372732 0.763062230346291 1 1
0.771983364994618 0.748589440472845 1 1
0.712467194068549 0.690583833230363 1 1
0.705202845688893 0.682709584841284 1 1
0.58168848431036 0.560611070018708 1 1
0.581709218450642 0.564336722835651 1 1
0.858148281832767 0.835809069259511 1 1
0.865278788365933 0.83854799261284 1 1
0.83480801417657 0.809945548250683 1 1
0.741712559097459 0.719782868987855 1 1
0.887614040952219 0.861534163495491 1 1
0.667211885019083 0.647732313519549 1 1
0.664476355626542 0.646779965044721 1 1
0.676254412580156 0.653286979954789 1 1
0.695828863667991 0.676205138778971 1 1
1.11987163877556 1.08854988911788 0 0
0.319077621246931 0.311209632616014 0 0
0.898506353178783 0.871749788886455 1 1
1.18012456570387 1.146528068537 0 1
0.875024134610027 0.847194941844143 1 1
0.611828574602493 0.593759215013198 1 1
0.668149928498753 0.648588128621016 1 1
0.568547409555571 0.549720700227769 1 1
1.03178293473573 0.999652630865514 1 1
0.779064378758203 0.755798934574827 1 1
0.866367722442383 0.840137949775259 1 1
1.20653999195995 1.1685923652121 1 1
0.885961225264011 0.861632590204462 1 1
0.834735494914823 0.811925618011448 1 1
0.793154399579013 0.768701287958231 1 1
0.763016680478465 0.742007610804452 1 1
1.03166990155967 1.00193623607052 1 1
0.718197019548607 0.696655701914379 1 1
0.755159292932218 0.732931835215614 1 1
0.660614880277906 0.641731413594798 1 1
0.649494221198804 0.631031077906153 1 1
0.696423067662673 0.674897993663329 1 1
0.718749061669338 0.697330401261736 1 1
0.732892377519325 0.709023646088455 1 1
0.88732512075808 0.86144772210758 1 1
0.864885144980043 0.839248135265254 1 1
1.01021616746955 0.98129993218981 1 1
0.625068270900517 0.606680115936789 1 1
0.699509923147051 0.678508355790614 1 1
0.351773458235295 0.340509146505478 0 0
0.742738669883308 0.719241555375328 1 1
0.800392298559578 0.774294155337021 1 1
0.784134790546907 0.762890107565904 1 1
0.882428127293571 0.858338665490552 1 1
0.720328801232619 0.696433443893525 1 1
0.860897006381082 0.835126068007108 1 1
0.632020121566079 0.613578694236152 1 1
0.887397557880275 0.860446273190442 1 1
0.659147730800483 0.640333181028204 1 1
0.695449618197015 0.674773822306853 1 1
1.12910401277873 1.09354714336719 0 1
0.710360003843119 0.685302430291652 1 1
0.680636106976348 0.662161730914098 1 1
0.729318022372761 0.707127423673625 1 1
0.836131816595555 0.813308140308328 1 1
1.17575590284947 1.14184163269573 0 0
0.68277292061558 0.663022931772905 1 1
0.836314868259765 0.812904677266917 1 1
0.706560103779906 0.686634321744046 1 1
0.797673081491948 0.773464616742284 1 1
0.936166196300473 0.908325979451933 1 1
0.749633550023628 0.727613671262087 1 1
0.733220856915594 0.709890740401473 1 1
0.937170860228585 0.91030528140561 1 1
0.853749289172549 0.825610144130226 1 1
0.916409824096849 0.889411816921977 1 1
0.589540087718906 0.571976210894458 1 1
0.778951436656957 0.757882736136786 1 1
0.734894072226787 0.713824261077979 1 1
0.889920128461105 0.860550833586634 1 1
0.865136323828732 0.841508249982939 1 1
1.04044760046407 1.01122501206064 1 1
0.888325613594926 0.862176084561653 1 1
0.788563152257503 0.765279004975474 1 1
0.823036390778177 0.797548015332859 1 1
0.906820705008623 0.876755583834685 1 1
1.0892314954497 1.05799609729569 0 1
0.772360018754861 0.748096776998367 1 1
0.815407825330355 0.792521175475315 1 1
0.874687070628069 0.851170908591076 1 1
0.556344032950004 0.539563786864348 1 0
0.908721812370458 0.882631922163482 1 1
0.563448885197194 0.548303054499509 1 1
0.59772225393801 0.578868315846256 1 1
0.9395675666215 0.911149353079423 1 1
0.673524392425055 0.6514589724807 1 1
0.818443128823172 0.797235630381449 1 1
0.67035130809707 0.649695221811398 1 1
0.997515253966857 0.967279871049096 1 1
0.701054390133237 0.681427622719404 1 1
0.718904348293799 0.699446591251539 1 1
0.735568036432494 0.709676329134653 1 1
1.00859629255042 0.976864149524378 1 1
1.03364514806927 1.00448606086585 1 1
0.720916490517633 0.701283257992571 1 1
0.823185364323371 0.798598042583915 1 1
0.732487258264503 0.710318203893362 1 1
0.728324827900934 0.706377755627756 1 1
0.881916024025396 0.856825225024128 1 1
1.18966731962533 1.15189307043301 1 1
0.857274388561244 0.831522859027898 1 1
0.548892992998373 0.532735147602683 1 0
0.634241804947296 0.615595244679211 1 1
0.760497241526966 0.737498656550309 1 1
0.828714856038902 0.802959272978557 1 1
0.680903642653934 0.661900254442144 1 1
0.650492862256421 0.631394459417522 1 1
0.767171801511473 0.743558807444563 1 1
1.2135453382131 1.17902002695576 0 0
0.538815427288418 0.523913191192569 1 0
0.688964883129583 0.667932245041209 1 1
0.973714547142015 0.945732197748491 1 1
0.901270860909446 0.874666913304711 1 1
0.855128879011687 0.829606244315747 1 1
0.577170750912843 0.559812629038773 1 1
0.955006998339658 0.923760373757334 1 1
0.940247563940612 0.911639843292029 1 1
0.768184561916835 0.741311659072563 1 1
0.676126668796924 0.656262550569224 1 1
0.955825528704053 0.925708275146763 1 1
0.922908544955049 0.894699614637291 1 1
0.657864517879225 0.639270342949847 1 1
0.780525505764402 0.757184261600834 1 1
0.782121400375976 0.759531599924461 1 1
0.700732413783626 0.681402285512299 1 1
0.742139101810995 0.718007304370485 1 1
0.627745294979105 0.610274534298971 1 1
0.770692036374136 0.748461607372886 1 1
0.798472492515817 0.776359687366402 1 1
0.773137974425698 0.751223742679227 1 1
0.671467458868235 0.648593261773466 1 1
0.928837866799219 0.901755896532509 1 1
0.802805181048965 0.776577911962025 1 1
0.718667781179969 0.699649555878594 1 1
0.691969364454394 0.671402662191682 1 1
1.15278331217424 1.11430601397705 0 0
0.77435618775514 0.753587876943241 1 1
0.619521053931711 0.600127893373648 1 1
0.731187267383084 0.709516384997318 1 1
0.900876865337018 0.8743958601121 1 1
0.859401355596148 0.835002737185129 1 1
1.09371332534966 1.06099329906315 1 1
0.812304259161391 0.789514013367624 1 1
0.771915557831064 0.746769200895539 1 1
1.23460291365048 1.19589509935183 0 0
0.785045694833975 0.758177198037753 1 1
0.785703688945608 0.761013410346473 1 1
0.500314634060303 0.485627495960784 0 0
0.778914104550535 0.754148967919021 1 1
0.739132567692924 0.717704031930877 1 1
0.824547752625563 0.798662659737887 1 1
0.803452680410079 0.780524299919676 1 1
0.787530646790242 0.764329180980465 1 1
0.75634964688612 0.734349286352592 1 1
0.612188373713513 0.591719612548375 1 1
0.817706342858667 0.79572948185663 1 1
0.713623743390829 0.689630105459415 1 1
0.737652382027107 0.715120194045314 1 1
0.785213526390174 0.764357913665207 1 1
0.481459291585054 0.466206627777395 1 1
0.760787372686795 0.73758318326411 1 1
0.815937868633404 0.793204613996105 1 1
0.887284137382283 0.863733695716718 1 1
0.797627055217538 0.775000995792554 1 1
1.22291411989173 1.18926023013078 1 1
0.796406149106985 0.773994846766246 1 1
1.12677487804273 1.09428988668407 1 1
0.388559805080412 0.375969836986703 0 0
0.970084187988832 0.943080923345927 1 1
0.718178048815386 0.696683975103666 1 1
0.751913041425398 0.728911126109632 1 1
0.865407175423524 0.838575464458451 1 1
0.765733000162466 0.743229013752694 1 1
0.967174151841919 0.938579574939565 1 1
0.831800127763322 0.808714489580669 1 1
1.1184928329867 1.08537689066933 0 0
0.799186225963189 0.777003364602864 1 1
0.915548112766831 0.887105997884171 1 1
0.588668135695056 0.567391087645776 1 1
0.648695092616026 0.628628504428898 1 1
0.903325312998059 0.877384257586069 1 1
0.73629627880889 0.714334399181399 1 1
0.499806335871089 0.48426749135076 0 0
0.543947881853055 0.526721465253322 1 0
0.880549081906191 0.849368149383031 1 1
0.985145785957558 0.955851608283752 1 1
0.768116729506956 0.744216608913643 1 1
0.671335638377161 0.651934222476461 1 1
0.94199209092755 0.913143618922619 1 1
0.570661434509648 0.553159201937684 1 1
0.832925126178013 0.809203015870669 1 1
0.703959969427261 0.68042007099451 1 1
0.823128400035661 0.800427732291412 1 1
0.604022205104691 0.586431425212139 1 1
0.916155204859211 0.88753338777083 1 1
0.70054787407763 0.677612829383327 1 1
0.871942819193276 0.846617880404654 1 1
0.854843089067236 0.827890701426811 1 1
0.731678104440536 0.709698484454628 1 1
0.853716161669792 0.829384378516106 1 1
1.29304970965771 1.25324976839821 0 0
0.663154760790383 0.644343455170342 1 1
0.642267373724294 0.62345639227939 1 1
0.563795531859765 0.547808185841031 1 0
0.730805536113253 0.708249769681984 1 1
0.672872303242303 0.653798068313461 1 1
1.1862217824101 1.15092360542908 0 0
0.885282921614284 0.861662801764219 1 1
0.83883076256041 0.8142739232414 1 1
0.781255337588929 0.757132873143299 1 1
0.592243896260827 0.577150912627066 1 1
0.965853992844407 0.937008028579393 1 1
0.659570932235504 0.639597271074773 1 1
0.642468134739856 0.623120850065242 1 1
1.15966987141447 1.12668822082077 0 0
0.88827519595566 0.861292727785993 1 1
0.984394282125658 0.954637595908507 1 1
0.939214359877913 0.911382846542627 1 1
0.868585663680993 0.841816212490014 1 1
0.934424232629098 0.907187011367829 1 1
0.625198532307963 0.606539343776883 1 1
0.706432182011437 0.686910752717176 1 1
0.730568168361745 0.709812781637867 1 1
0.650556569632601 0.631390668795371 1 1
0.809320133977007 0.785304223486988 1 1
0.724433201930057 0.701522474323233 1 1
0.682517021255103 0.662629265220736 1 1
0.778111492725167 0.751025730954661 1 1
0.91561528832316 0.88722425272734 1 1
0.888696116194469 0.861495302816601 1 1
0.794757109751351 0.772149507700557 1 1
0.848789837680665 0.825393784542234 1 1
0.674716954731315 0.653191947782761 1 1
0.735555225838159 0.714146761721656 1 1
0.617973868841128 0.599296949178461 1 1
0.936743021624211 0.911233690195025 1 1
0.785780509427053 0.765528425833815 1 1
0.792882193370261 0.771165079594118 1 1
0.844440754672626 0.820817047054866 1 1
1.05767667434799 1.02475103186072 1 1
0.981878994762575 0.951637645342816 1 1
0.894633848269684 0.867742347283478 1 1
0.76292960685936 0.741262970004485 1 1
0.67218164538476 0.654199622306775 1 1
0.829271353286495 0.807076167666002 1 1
0.7717476747885 0.749144961284726 1 1
0.844842022915295 0.82171533803421 1 1
0.735199925090922 0.714130785689021 1 1
0.627230967094548 0.608485216777908 1 1
0.719817553182163 0.699055045111497 1 1
0.797336195497371 0.770860394866812 1 1
1.00011441157736 0.972211205612326 1 1
1.02761872821976 0.99934719788747 1 1
0.941188868522086 0.912662823391092 1 1
0.70828092859375 0.68814709516351 1 1
1.00318315090232 0.971448473417709 1 1
0.861988800497768 0.834165766569426 1 1
1.02742169078107 0.998397428740997 1 1
0.774135282337384 0.750256921297324 1 1
0.639157917357642 0.620414808083729 1 1
0.910451252487276 0.884866203498734 1 1
0.751280404123863 0.726662916460739 1 1
0.478644443002602 0.464215625747838 0 0
1.01425069601585 0.983977207020413 1 1
1.13397445479416 1.09598829122973 1 1
0.715881048692942 0.69595964202252 1 1
0.805264437661684 0.780073671897331 1 1
0.729871282855539 0.710161159464351 1 1
0.894554062872344 0.867991108835016 1 1
0.493244909805079 0.478586706936342 1 1
0.684699268804599 0.663534833944328 1 1
0.866549219059621 0.837382011131845 1 1
0.885770434428306 0.859918687147941 1 1
0.907023524475734 0.881616629543198 1 1
0.83349211979529 0.809006898245573 1 1
0.778280489744162 0.756267003430703 1 1
0.691307986245111 0.667647756365467 1 1
1.05592072163895 1.02236343208848 1 1
1.16473410499907 1.13380282275791 1 1
0.564641076918167 0.549206061259825 1 1
0.769591541525503 0.747664485593416 1 1
0.888353404926969 0.862969579940257 1 1
0.785237713625031 0.76423401219418 1 1
0.849975122761964 0.823632648836683 1 1
0.671075184181824 0.649953941720373 1 1
0.875689309838243 0.85129367940324 1 1
0.835374321758892 0.811892267370662 1 1
0.763604452774335 0.741055424086772 1 1
0.778102224637344 0.753356460253147 1 1
0.841140539193368 0.817067899071371 1 1
0.803322186626805 0.778129260087793 1 1
0.741919629826139 0.719195476607598 1 1
0.737246772372286 0.715929671217138 1 1
0.672253660542588 0.65235970088573 1 1
0.859383683374068 0.835058988088533 1 1
0.830234043860722 0.802609848770566 1 1
0.72384625061181 0.701655734273811 1 1
0.760375599363103 0.73937788123474 1 1
0.884671777470333 0.858477911777547 1 1
0.72793717174302 0.706690461819912 1 1
0.958224677877903 0.927732922626221 1 1
0.764793465160508 0.741213965640091 1 1
0.953634918472392 0.92569213395916 1 1
0.798646802691599 0.772588378941389 1 1
0.801337105874765 0.77978860737664 1 1
0.794884421220659 0.771463407610948 1 1
0.884918847153808 0.861189378166172 1 1
0.850324838548642 0.825168071078969 1 1
0.816969395500757 0.791872089700135 1 1
0.952892194597575 0.927006209217699 1 1
1.19619669566629 1.16043463964345 0 0
0.872815152260161 0.84737647409917 1 1
0.656927490915167 0.637870517646618 1 1
0.907640832448869 0.880307243418753 1 1
0.533547314771965 0.517142860689129 0 0
0.539056998765892 0.523206690657046 0 0
0.778188452640769 0.752565859528224 1 1
0.836723153505205 0.810966672791872 1 1
0.692813563331026 0.669486273737428 1 1
0.615325952971649 0.59676182110994 1 1
0.660424652541558 0.640660466628888 1 1
0.665790244798563 0.646480426820864 1 1
1.16173051316278 1.12699972468367 0 0
0.71324164161769 0.690406771666416 1 1
0.606816800066055 0.591099273256136 1 1
0.868061111955116 0.841209103856276 1 1
0.784672009383599 0.763350589696661 1 1
0.476640411061622 0.462159800523747 1 0
0.832772430574511 0.806684872023482 1 1
0.747968180550339 0.725295384179291 1 1
0.845826171921636 0.819990460549364 1 1
0.795311275676945 0.773739282989033 1 1
0.738900249198003 0.716354508359127 1 1
0.599693685860811 0.582592799172174 1 1
0.819483078877317 0.790729941293398 1 1
0.838163721925847 0.813991537974462 1 1
0.762055919960565 0.740416466961861 1 1
1.10795997243615 1.07738328794297 1 1
0.572757987780172 0.556169916508471 1 1
0.750905105072386 0.729588865647638 1 1
0.566698349193275 0.548862125639373 1 1
0.780973312901373 0.758404140099245 1 1
0.707157756170533 0.687369078800397 1 1
0.817245150347228 0.79176297395413 1 1
0.916010249413569 0.889252513598019 1 1
0.795774869975023 0.773818290423559 1 1
0.783718156319761 0.759901490435702 1 1
0.86936261289453 0.842590367692918 1 1
0.84315026886189 0.81831825833973 1 1
0.703569757218212 0.681084580998911 1 1
0.971505894415344 0.936570364547216 1 1
0.786074425853772 0.760376171597002 1 1
0.758085082907257 0.737422388591009 1 1
0.899208764113249 0.872658933836654 1 1
0.854714665378798 0.831264049832784 1 1
0.664668741354466 0.646033315456865 1 1
0.826635114947318 0.802154061825535 1 1
0.822960201159539 0.798180037944832 1 1
0.941740839523146 0.913700100030576 1 1
0.691114041043332 0.67012645340975 1 1
0.652202942558177 0.633819423155794 1 1
0.693581894124648 0.671764078289106 1 1
0.890417782039045 0.866464973081573 1 1
0.741798702781972 0.720992354887103 1 1
0.924736359412719 0.897085955827906 1 1
0.754610348192283 0.731889144896649 1 1
0.880270183762102 0.853095037358119 1 1
1.0760491067777 1.04584167261481 1 1
0.679118341311177 0.658642483624263 1 1
0.783271434819096 0.761800936866506 1 1
0.720106420309687 0.699442821972264 1 1
0.430783979538165 0.418639887776774 0 0
0.736109943734032 0.713846424411926 1 1
0.726643594160392 0.705568818426205 1 1
0.673473551989436 0.655045812525732 1 1
1.07159666879089 1.03844899676747 1 1
0.825166937521301 0.800797100316203 1 1
0.598714585174287 0.581770421743402 1 1
0.706104248093352 0.683168126371178 1 1
0.872572886592743 0.845582417091932 1 1
0.71229234692579 0.691386476763165 1 1
0.843073493241712 0.818926108662293 1 1
0.770096663901088 0.748369286237176 1 1
1.01704638204605 0.985660303761091 1 1
0.915233725033953 0.886374370588275 1 1
0.725437798359269 0.702428269939896 1 1
0.892027806001915 0.865435523599408 1 1
0.69119138028867 0.670484172141653 1 1
0.776240440734043 0.751253133907099 1 1
0.606659233690182 0.589257499337376 1 1
0.903606595811906 0.874207694537294 1 1
0.805302777228038 0.779277303694043 1 1
0.740323411295379 0.717619018262337 1 1
0.827791625411804 0.801972028018051 1 1
0.770642990126992 0.747938445226633 1 1
0.757232420860596 0.73489031449431 1 1
0.994898181592399 0.962960217685587 1 1
0.901415039966617 0.874952078685456 1 1
0.69295898544009 0.672967026983889 1 1
0.798392454037514 0.77091681777563 1 1
0.886948517890126 0.860067444518202 1 1
0.838055996880045 0.810171251117965 1 1
0.81396712013844 0.787652800275664 1 1
1.06639332254976 1.0341713134106 1 1
0.991496625891349 0.962484949556283 1 1
1.05783785971588 1.02605709812585 1 1
0.94975998263877 0.919888451652072 1 1
1.05038216599284 1.01919270444604 1 1
1.13831793886611 1.10364902358193 0 0
0.675101554520579 0.655527268185625 1 1
0.694459431300469 0.67329822802726 1 1
1.03369171892955 1.00232934617322 1 1
0.902288914486379 0.872935533586287 1 1
1.03275265862825 1.00293474771534 1 1
0.781690006363784 0.753994917371113 1 1
0.96626292377858 0.937503821236076 1 1
0.797786283082392 0.773380859014934 1 1
0.792003681801054 0.767639841101138 1 1
0.977427959495927 0.948764215495678 1 1
0.599271589030989 0.581428562908896 1 1
0.833557764598276 0.809926599226786 1 1
0.715159812092988 0.693818304851464 1 1
0.811486591137882 0.785634968335446 1 1
0.793947423040296 0.770801310708525 1 1
0.784773331324018 0.763235443552258 1 1
0.716178020182511 0.693949702054842 1 1
0.665374681117488 0.647514509687253 1 1
0.860358236600418 0.834702368641092 1 1
0.953219468075128 0.925027437661946 1 1
0.643261884261521 0.623043492799274 1 1
0.714583563448992 0.695323225706342 1 1
0.788118336365254 0.761334658501195 1 1
0.80151916854894 0.780752011698277 1 1
0.810383137960793 0.787598427559189 1 1
0.868674487419867 0.842275905295997 1 1
0.587225211839106 0.565816749515603 1 1
0.698996859067573 0.678382769051244 1 1
0.600259317943699 0.581494979666949 1 1
0.848416285841777 0.823333792115368 1 1
0.953919320409398 0.926598234059571 1 1
0.682479504815105 0.661736648471223 1 1
0.852218256572789 0.82854864578809 1 1
0.944368358056052 0.918420138368313 1 1
0.66104824581107 0.64123533107742 1 1
1.02118724604209 0.991527707720831 1 1
0.73266574741776 0.709755021433833 1 1
0.680850023321007 0.661850472752569 1 1
0.887146540137176 0.861173081506017 1 1
0.667100364392664 0.647483759901386 1 1
0.726244040999086 0.703070664656346 1 1
0.499249356322856 0.483441348910431 0 0
0.795662794651925 0.768210802310975 1 1
0.740599951511743 0.717896595532957 1 1
0.712444999169096 0.691144845024948 1 1
0.59757960137299 0.579767345401844 1 1
0.583073623595884 0.563739185868102 1 1
0.768996555033219 0.746107171942602 1 1
0.943298600839276 0.9128784582174 1 1
0.952882882076869 0.92523198700804 1 1
0.793511016500631 0.770149217392425 1 1
1.00143963293748 0.969940638700389 1 1
0.920240284364233 0.893593027779129 1 1
0.634682660581938 0.614929625188371 1 1
0.846366162622402 0.820252095283351 1 1
0.900579952858843 0.876057147829685 1 1
1.15229112451162 1.11825648629039 0 0
0.683066651549818 0.661140767159364 1 1
0.734871609766889 0.712502181837628 1 1
0.629759304098326 0.609243184624772 1 1
0.983711118651723 0.955745053166037 1 1
0.607077545018436 0.589853022419686 1 1
0.962645629921716 0.934458600712633 1 1
0.722923394397256 0.703763880791259 1 1
0.891988049766463 0.865039155630765 1 1
0.637622454111054 0.619472901866959 1 1
0.658398581682861 0.638797590134924 1 1
1.01171658772125 0.984594196281033 1 1
0.900713379945107 0.872658763540985 1 1
0.604811076590168 0.584005268982256 1 1
0.638103609269631 0.61858354564624 1 1
0.838027741882222 0.813335992568034 1 1
0.834305484297995 0.809354904808319 1 1
0.839538248189133 0.814639513487113 1 1
0.673855601322929 0.655169728643946 1 1
1.12632334846594 1.09115821551643 1 1
0.743649518721364 0.7236023809438 1 1
0.853307469537707 0.829452682439037 1 1
0.95907301952748 0.932522481997985 1 1
1.12117506492635 1.08809268296971 0 0
0.702937054990092 0.681017202209981 1 1
0.71634032186288 0.694127667990489 1 1
0.76688512016459 0.744068364440131 1 1
1.11770552202882 1.0842062172126 1 1
0.716545010627837 0.69450417868779 1 1
0.794075201954653 0.772444984214529 1 1
0.893947515282722 0.86583486763404 1 1
0.770595727580565 0.746319423121796 1 1
0.83259000578751 0.80816772515942 1 1
0.57936627037072 0.562066770778846 1 1
0.99145617942873 0.961519057497142 1 1
0.667126879897834 0.647608871078554 1 1
0.897028990923376 0.871298580981824 1 1
0.807747302203713 0.78579421812042 1 1
0.993670940704184 0.965229513833634 1 1
1.04479259217595 1.01345644099843 1 1
0.9343671941562 0.906953963092342 1 1
1.07446124350613 1.04509094389293 1 1
0.690144688139181 0.668357380824837 1 1
0.848552320556106 0.821419626269666 1 1
0.683051380311317 0.663295881617671 1 1
0.781430242696838 0.757649897574989 1 1
0.726324480247133 0.704273498429648 1 1
0.873070946323552 0.848908725044359 1 1
0.644982108924475 0.623425266788871 1 1
0.76654985242185 0.742579412022237 1 1
0.776102767354172 0.75383173556283 1 1
0.918107356286886 0.893355064234744 1 1
0.853754530433643 0.825490111375597 1 1
0.622129894774229 0.60528761927766 1 1
0.728561820319875 0.703473739024633 1 1
0.934747717378646 0.906065714476348 1 1
0.626702368040591 0.606217225491243 1 1
1.10388434971199 1.07125524735117 0 1
0.693678646274637 0.674435995964539 1 1
0.642702334577616 0.624311026836857 1 1
0.743415118132658 0.720572894564722 1 1
0.955611018017869 0.925148805465867 1 1
1.04161754050979 1.00613963077326 1 1
0.722519341206109 0.70044370412176 1 1
0.767768114669868 0.741375668482612 1 1
1.23384640306477 1.19735647614068 0 0
0.700391778203871 0.681469446781298 1 1
0.951433261394305 0.920827356909219 1 1
0.800534571142924 0.778496506805251 1 1
0.940205455781636 0.911700108324426 1 1
0.957905022003372 0.931300131222919 1 1
0.826567125952894 0.800468305913354 1 1
0.921477953934525 0.891286551953764 1 1
0.89670560631206 0.869038210833147 1 1
0.843764981848438 0.819578867500479 1 1
0.804536876788607 0.779814591975492 1 1
0.641366479796569 0.620567005623847 1 1
0.691290307322468 0.667333129189507 1 1
0.70115127612906 0.68005781093843 1 1
0.776061432870174 0.754070378568221 1 1
0.877294627315361 0.852342960456342 1 1
0.671092714744376 0.649583515624658 1 1
0.812562567731127 0.790988044814588 1 1
0.508121574674756 0.49369858267039 1 1
0.674163532772075 0.65509085688615 1 1
0.834274706480895 0.80728772946518 1 1
0.98425181639119 0.954993905384882 1 1
0.819030673233222 0.795985939106599 1 1
0.803529417583564 0.779239847424702 1 1
0.501947752670429 0.48665990280944 0 0
0.80088846767642 0.777579498291864 1 1
0.382209149984476 0.370705479030785 0 0
0.756544269991816 0.735865085032304 1 1
0.724344539743553 0.705118060577412 1 1
0.689186323882869 0.669336671181348 1 1
0.937879083695011 0.9133395651717 1 1
0.835036979026242 0.811618686338738 1 1
0.8192930346655 0.794580331407222 1 1
0.568899641852751 0.553133486114412 1 1
0.503520559403194 0.487927789508214 0 0
0.55137408000391 0.534214908167589 1 1
0.431271905410503 0.418366997508534 0 0
0.855970475139212 0.829438875200754 1 1
0.67362350254814 0.653107459077691 1 1
0.807467683744982 0.781526903195193 1 1
0.879013616742542 0.853723214553731 1 1
0.713219147191789 0.689001828111689 1 1
0.676083797551008 0.656520919575127 1 1
0.759329597442818 0.739104164403999 1 1
0.773047381501266 0.749460330511003 1 1
0.768238451095045 0.74415519641875 1 1
0.969605329600859 0.940647953956922 1 1
0.817266655613317 0.793764314506834 1 1
0.735468757613601 0.714108544220497 1 1
0.811283263299134 0.785714945871642 1 1
0.881295801583188 0.852930928907675 1 1
0.791441121784117 0.768476495631894 1 1
0.787662275375486 0.766380836405512 1 1
0.574561360239352 0.554950870901134 1 1
0.702082087602483 0.68129771444298 1 1
0.856637949922715 0.831252304359961 1 1
0.747246673776423 0.725770613852586 1 1
0.938421868349837 0.908985613875545 1 1
0.58648319344976 0.567053724687779 1 1
0.766624481731726 0.744165492860784 1 1
0.794659108390898 0.767750194492533 1 1
0.857612498324346 0.83112772730442 1 1
0.711699788795161 0.689142038902386 1 1
0.715290733624293 0.693976211482913 1 1
0.894405273452681 0.868420976390041 1 1
0.847080494447657 0.821885279070446 1 1
0.753181111454193 0.729701299845997 1 1
0.81416394916083 0.789418907796933 1 1
0.695337783760379 0.675958561313906 1 1
0.765956786010439 0.740359660042973 1 1
0.906499421919744 0.878454728302153 1 1
0.775757796812015 0.753563271814482 1 1
0.820189878103864 0.7970345551943 1 1
0.853791051103519 0.826126676722678 1 1
0.700472182168823 0.678259234102101 1 1
0.755592459840764 0.734164839144263 1 1
0.929457105916068 0.902586671160386 1 1
1.07271812596396 1.04043183248907 1 1
0.909235592853439 0.881347665135692 1 1
0.789529056632877 0.766697187674703 1 1
0.578784858107813 0.561438195317951 1 1
0.683308087690367 0.662570003734651 1 1
0.817900235313926 0.794938626388674 1 1
1.02185568951904 0.995162873884071 1 1
0.863314233844211 0.839847620622328 1 1
0.892943476815288 0.866809321135502 1 1
0.630624527094515 0.613025165197692 1 1
0.718421604479266 0.696941253358514 1 1
0.915302639102311 0.88881369401176 1 1
0.874860574246097 0.849147797888126 1 1
0.664369161285989 0.647536451190714 1 1
0.800298078991024 0.777153454836092 1 1
0.717713507718832 0.697243989479939 1 1
0.725640842625627 0.705230194307265 1 1
0.698158032653344 0.678423636243625 1 1
0.677833033469202 0.655111443228223 1 1
0.637999859010565 0.617877547106699 1 1
0.827570785442244 0.803911202190709 1 1
0.501692153351801 0.485963689594723 1 0
0.637146320886354 0.615892726516431 1 1
0.983529457798535 0.952135352244979 1 1
0.995949096375143 0.965717979001466 1 1
0.707227339651307 0.685252122126402 1 1
0.591178378232393 0.571468581593656 1 1
1.01888718546235 0.985632410639626 1 1
0.657478899496047 0.636609709073724 1 1
0.673864614489691 0.653499880558487 1 1
0.558649141897653 0.543412116645648 1 0
0.671400458629498 0.651174635538434 1 1
0.939709783175015 0.913377525426406 1 1
0.913455363480364 0.885910529868848 1 1
0.517728588690549 0.503200620486093 0 0
0.910428227345691 0.883221278373141 1 1
0.757711726374251 0.735298166671449 1 1
0.583316176475831 0.569433733952087 1 1
0.897439588426053 0.871417812826759 1 1
0.742248384688705 0.720526782794948 1 1
0.806602917710221 0.783200485241095 1 1
0.677135229149789 0.65838241655618 1 1
0.831601404746189 0.806587220515161 1 1
0.776099936665422 0.752483337241715 1 1
0.846252987751151 0.817469799813267 1 1
0.588593366528522 0.573337963096817 1 1
1.00247142812759 0.973562080562936 1 1
0.685340990007519 0.662134006879405 1 1
1.07784311563481 1.04507464298298 0 1
0.764648310534635 0.743363859288994 1 1
0.681898752114471 0.663495081174923 1 1
0.885271818278728 0.857597415550146 1 1
0.622593003280182 0.604791002673334 1 1
0.796348800947564 0.773484054919646 1 1
0.90939083843974 0.883871331229262 1 1
0.941701102017984 0.912998532072552 1 1
0.713451424527037 0.69158506983223 1 1
0.901295404764312 0.873343959746986 1 1
0.681414704570925 0.660875908786162 1 1
0.892825981230228 0.867549306631992 1 1
0.719663126218943 0.699112035881003 1 1
0.721621681963633 0.697251828988774 1 1
0.819438034659029 0.796324979431575 1 1
0.663232318920585 0.644383765980381 1 1
0.725514109407758 0.703480258823294 1 1
0.811823517411244 0.786737296481185 1 1
0.594885524466845 0.578513818205146 1 1
0.751828504839482 0.728589624179854 1 1
0.511034825146294 0.493664689326437 0 0
0.507842865157961 0.49214701719301 0 0
0.582296764196775 0.564801656774133 1 1
0.977119945084325 0.950247615479181 1 1
0.939932712077627 0.914050259800683 1 1
0.881143653705625 0.855791406149013 1 1
0.663946640319407 0.643848717978883 1 1
0.632961839007139 0.613607810907732 1 1
0.622100559386323 0.601906059075823 1 1
0.860313129479721 0.834684695746433 1 1
0.627396207755126 0.608660117386527 1 1
0.812229886253293 0.787466201383266 1 1
0.795350706378359 0.77104186666994 1 1
0.937945067506178 0.908852662922751 1 1
0.734553757368196 0.71311092184335 1 1
0.809609090222065 0.787981233830198 1 1
0.563240489657467 0.546133481806259 1 1
0.743114257036555 0.72099033498214 1 1
0.784388953860822 0.760044108929063 1 1
0.788665022591172 0.763656335652556 1 1
0.917108395831052 0.888955675713454 1 1
0.404414632130891 0.392124646786044 0 0
1.02902511555936 0.998990055562104 1 1
1.12385354888742 1.09261164337476 1 1
0.808511690337473 0.783541135432975 1 1
0.816401426744223 0.792761067126378 1 1
0.812255611790267 0.787423928483255 1 1
0.874895258089387 0.847858557492956 1 1
0.694181296109535 0.673577389920977 1 1
1.01207779840952 0.984170017361274 1 1
0.730626136789868 0.708529402683006 1 1
0.883312561058277 0.857386354179997 1 1
0.925206523130792 0.900378136022212 1 1
0.994384193107747 0.964906551395902 1 1
0.743459773724419 0.722182237396353 1 1
0.680237218781387 0.658868547043731 1 1
0.818583744230965 0.795755341062235 1 1
0.713100939968455 0.692776793776832 1 1
0.67583111703019 0.656567034601774 1 1
0.393899029214786 0.382698883312117 0 0
0.727187178618498 0.704686499498413 1 1
0.714687278448342 0.693019368291426 1 1
0.93717826042331 0.908148600748511 1 1
0.928355713739226 0.900800131457027 1 1
0.903876684626938 0.877139032093887 1 1
0.969507736572938 0.937307623272699 1 1
0.684155447773456 0.661223436748301 1 1
0.568882376439926 0.551286753797523 1 1
0.769894689929417 0.7455753079651 1 1
0.963405924610386 0.935528304463065 1 1
0.787888716199582 0.765960308146881 1 1
0.52868881980408 0.513194333587798 0 0
0.933997472180621 0.905189113496091 1 1
0.906206611602627 0.878166965951097 1 1
0.95896049190859 0.931287356299768 1 1
0.965939890285441 0.937820737253132 1 1
0.820731272025699 0.796462263264628 1 1
0.611241831281635 0.593180300168121 1 1
0.569570105271271 0.552707971758819 1 1
0.840329429669008 0.8155794051488 1 1
0.779365593378434 0.757684874425175 1 1
0.691717483656198 0.670535361367038 1 1
0.57735290778428 0.560647568020247 1 1
0.540212760820086 0.524395488410061 1 1
0.892307136754023 0.864164004765306 1 1
0.886822940139894 0.861759682003358 1 1
0.717317950185076 0.695253819715268 1 1
0.577673219072429 0.561716780276122 1 1
0.713236785989546 0.694353441141016 1 1
0.882070745466828 0.855581712090279 1 1
0.842554584927622 0.815681113284874 1 1
0.859265202103802 0.833035778193305 1 1
0.666106258170188 0.647240546731161 1 1
0.863341840862151 0.833384142943092 1 1
0.72572311220609 0.705683938884831 1 1
0.798192521183944 0.773449832516703 1 1
0.859495997273856 0.832036779273799 1 1
0.895765159191544 0.870108840349206 1 1
0.778675937801809 0.75845036693913 1 1
0.619686401540339 0.601886691350448 1 1
1.03785195163308 1.00511162081133 1 1
0.904150097763068 0.876997077722208 1 1
1.05854121138238 1.02587768949016 1 1
0.614027404803555 0.594224098455411 1 1
0.866602645604186 0.842090751249944 1 1
0.865503038783132 0.839732715533231 1 1
0.705061673824061 0.685231612557966 1 1
0.710667355261123 0.689084737558648 1 1
0.632812451302605 0.615833390800651 1 1
0.79279116056552 0.770116817915484 1 1
0.828952874769897 0.80586103656386 1 1
0.721557658922459 0.699762200128081 1 1
0.828687197179012 0.80304275358498 1 1
0.921219257735965 0.893896389760781 1 1
1.27053463430773 1.2326450725851 0 0
0.804057813728197 0.78115294575483 1 1
0.883317544485075 0.85690722167489 1 1
0.828432890304685 0.800970361578182 1 1
1.006257768404 0.977124874177527 1 1
0.660431498358087 0.639283820046212 1 1
0.64643458853693 0.627839831602016 1 1
0.785841207617667 0.760751200449552 1 1
0.813942998868318 0.789797434646467 1 1
0.448459092995103 0.434812445222044 0 0
0.600443463805271 0.58197893757517 1 1
0.736882144520639 0.714537161066185 1 1
0.838958679481427 0.814120105944838 1 1
0.631942829806337 0.613438785637221 1 1
0.674302359151865 0.656586532060961 1 1
0.992128212348823 0.961739990822938 1 1
0.791538578352668 0.766101160505021 1 1
0.452373380516435 0.438697557457253 1 1
0.960236945610057 0.931741268827873 1 1
1.01207169895548 0.982078499551632 1 1
0.701538444557965 0.681915262581923 1 1
0.512164752574037 0.495089591172958 1 0
0.990359392463057 0.960814304717819 1 1
0.791282679092127 0.76783236263826 1 1
0.818609040821665 0.790704078088128 1 1
0.857408410216932 0.832220963034194 1 1
0.888910462255815 0.864979602901209 1 1
0.933351242628557 0.906088677313833 1 1
1.07163061467572 1.03941664478483 0 1
0.779507284369657 0.75447245441457 1 1
0.888187842926786 0.861318080890663 1 1
0.580662913784315 0.564458475562596 1 1
1.11247405509737 1.08131997135622 1 1
0.734321012846511 0.712037648192802 1 1
0.817881181529495 0.795141858601794 1 1
0.826496552235646 0.801898061654768 1 1
0.906146466238614 0.878018415430518 1 1
0.935811265438704 0.905528656135175 1 1
0.868390471986275 0.844274314095683 1 1
0.788024226970734 0.764015644228258 1 1
0.756396141699058 0.735210584746805 1 1
0.790911376716798 0.768917648700238 1 1
0.734031880336683 0.712551056820771 1 1
0.940343467861371 0.913810367485058 1 1
0.631974478705935 0.611351189244584 1 1
0.865474653710916 0.841357842174307 1 1
0.905597825499666 0.87961441699089 1 1
0.706768646383121 0.685283162568635 1 1
1.09331235644891 1.05841704129205 1 1
0.895082966993947 0.871533121080101 1 1
0.683625485960004 0.664363742662355 1 1
0.890494084381611 0.861880444870349 1 1
0.770846413699411 0.7476601605832 1 1
0.943224265434277 0.914229471578531 1 1
0.570505465920643 0.552622005970865 1 1
0.943233257516468 0.914632421193546 1 1
0.94830056870521 0.920099602821103 1 1
0.841518976196592 0.819207723381766 1 1
0.958475964397037 0.930120704779318 1 1
0.814125874628938 0.788490332569767 1 1
0.775704461800015 0.752855333181804 1 1
0.890030180803669 0.865400427668761 1 1
0.827219040691065 0.803177070502678 1 1
0.375709155888081 0.365657827234876 0 0
0.796746703088746 0.773029798256537 1 1
0.675175347374515 0.656193897006772 1 1
0.922813917218904 0.894591141578187 1 1
0.802552862229804 0.779066271692758 1 1
0.788989039943628 0.769034444310815 1 1
0.620942075569014 0.604679125013368 1 1
0.767775493646381 0.742232140356393 1 1
0.636573833325725 0.615554746964057 1 1
0.670711218822033 0.651158852210304 1 1
0.986936217715266 0.958314016849763 1 1
0.857272965919421 0.832379845996118 1 1
0.897142924014042 0.871902819967117 1 1
0.864762581027934 0.836996977488432 1 1
0.893855953586276 0.86685587763559 1 1
0.774470059006342 0.750954892432286 1 1
1.02259850430312 0.990456263334377 1 1
0.458513528026626 0.445720061371377 0 0
0.88795135508227 0.860871018440748 1 1
0.797139711302681 0.768691995124378 1 1
0.827673527282779 0.803076702984593 1 1
1.06193821325265 1.03075978693051 1 1
0.768071825551853 0.742748680306709 1 1
0.80572570679876 0.780701279047359 1 1
0.891198848215746 0.865197260507774 1 1
0.719173569189872 0.698925892592792 1 1
0.713563088969411 0.693680935704243 1 1
0.975201568595748 0.949294357192892 1 1
0.792797825344794 0.770890366552663 1 1
0.752811252340521 0.730966228940667 1 1
0.780388001038206 0.755434941664506 1 1
0.817123074896498 0.79393326595111 1 1
0.883627911460853 0.858250720714195 1 1
0.759696544056912 0.737896723190948 1 1
0.658425847023244 0.640620798409103 1 1
0.894272585624718 0.868491177724643 1 1
0.776006292185911 0.754649535487425 1 1
0.989633379120102 0.960803881086234 1 1
0.781933397723898 0.75551083486552 1 1
0.943133016118111 0.914482536569211 1 1
0.901852350302632 0.875399800051867 1 1
0.627389098074966 0.607320908135748 1 1
0.457400259489027 0.444040977451598 0 0
0.908423245791338 0.884450639814648 1 1
0.904715696972841 0.877936558600261 1 1
0.66082597760907 0.639627963858336 1 1
0.932698499909243 0.902603753461216 1 1
0.541991082328768 0.526360374792229 1 0
0.97727668214999 0.948431585046889 1 1
0.796316303501969 0.774045747423678 1 1
0.905539306539022 0.878335261693257 1 1
0.672389291019461 0.650926202694394 1 1
0.623735110150074 0.606183357118582 1 1
0.678068134644458 0.659733866503758 1 1
0.852422570182574 0.828017493483799 1 1
0.726657384569147 0.706304132665232 1 1
0.710584277861634 0.689129989017949 1 1
1.5232923698519 1.47408844898779 0 0
0.574999521003567 0.558811624295507 1 1
0.684691159871873 0.663465586006473 1 1
0.856056344038466 0.829993494742404 1 1
1.08175908328766 1.04845984288924 1 1
0.817703536851386 0.7939742230878 1 1
0.85525009010198 0.829843841699879 1 1
0.740457355642917 0.719220482170771 1 1
0.756416606976064 0.734953669455699 1 1
0.97403112864244 0.944994145845951 1 1
0.832577701336549 0.806380158280455 1 1
0.517135743280051 0.502631499382011 1 1
0.519356302686266 0.506572691771244 1 0
0.578158871459257 0.560826481009696 1 1
0.748301176312031 0.725992429155809 1 1
0.713283488639586 0.692373398552463 1 1
0.767816832100915 0.744597246142306 1 1
0.917009299624034 0.887599949751426 1 1
0.721427684659963 0.699834037113532 1 1
1.06658644106148 1.03293784586179 1 1
0.685594453925222 0.6629088832255 1 1
0.867600227148636 0.841469326429223 1 1
0.840400955360641 0.81379049297872 1 1
0.733776013308304 0.711852525885819 1 1
0.846987696872968 0.823476251631212 1 1
0.595575196823563 0.578319490095255 1 1
0.737989658375469 0.716071489758327 1 1
1.07373751508692 1.04252337849185 1 1
0.80448995328715 0.778211586497376 1 1
0.759321946102696 0.73554182567753 1 1
0.684540800145822 0.663700886662187 1 1
0.771891967056719 0.745037998824317 1 1
1.31727023339735 1.27524900515103 0 0
0.891412034190134 0.867526302191295 1 1
0.885465676641694 0.857065993828602 1 1
0.829478463283952 0.803118248536863 1 1
0.635044113400524 0.616967824331209 1 1
0.815252104883977 0.790583358508707 1 1
0.783554953303654 0.760390445833568 1 1
0.817501579967518 0.79288462773751 1 1
1.15241107311181 1.12084038385722 0 1
0.664128993139753 0.644056346846562 1 1
0.736283663334673 0.715362688095228 1 1
0.754812778440792 0.733508644547001 1 1
1.02534886060743 0.995153302769634 1 1
1.03952589263742 1.00908979078119 1 1
0.933461848897141 0.903845651007957 1 1
1.01131353655124 0.979833479060427 1 1
0.955135635031422 0.930219444686633 1 1
0.825079005854197 0.800617382936546 1 1
0.780020486632833 0.755109907361128 1 1
0.737836082243759 0.71468812175481 1 1
0.868431550339018 0.841263764778559 1 1
0.81919797422491 0.794484919734693 1 1
0.717207018599294 0.693791237602875 1 1
0.962411378371426 0.934004567497527 1 1
0.853477042861499 0.829815117162126 1 1
0.731980792088064 0.710082484855316 1 1
0.781272717551254 0.760959529724378 1 1
0.795144854772926 0.771821462719433 1 1
0.573572701245201 0.555626561795343 1 1
0.711628819519701 0.690231407703731 1 1
1.00970687513214 0.980168880665325 1 1
0.7137193186448 0.692903812441189 1 1
0.908175170142872 0.883079021741668 1 1
0.707900931547085 0.686211382887721 1 1
0.678264774213054 0.658927984049563 1 1
0.7819893748091 0.759879361072154 1 1
0.701869033082695 0.680770580791736 1 1
0.70377236818195 0.683162096963233 1 1
0.635207161641208 0.615846329881719 1 1
0.790049199551517 0.765678853128657 1 1
0.647087580437178 0.628951761838593 1 1
1.06213046338414 1.03096336486837 1 1
0.768154275924159 0.747173193280711 1 1
0.901629130385557 0.873580354995176 1 1
0.994914159863755 0.965639066113817 1 1
0.788314645560251 0.765083018226147 1 1
0.86177857198299 0.837006955983583 1 1
0.426899966318464 0.414120136397238 0 0
0.634235322474747 0.616610821087508 1 1
0.723653734078203 0.703096564934341 1 1
0.597317123066364 0.577702876547294 1 1
1.00829356069516 0.977605278599259 1 1
0.814380741365204 0.793477389674078 1 1
0.87811648401539 0.853573971270033 1 1
0.5549140073236 0.537969368912091 1 1
1.04823615647834 1.02040571397545 1 1
0.752408833666342 0.731128614509506 1 1
0.93346995626313 0.90072953124049 1 1
0.898841706780213 0.87665644111976 1 1
0.647348594758874 0.623072199155452 1 1
0.604873921293133 0.586863814719934 1 1
0.969224592153992 0.939814311685221 1 1
0.855889178892356 0.828828802349362 1 1
0.856725053339745 0.830468764126368 1 1
0.819599562976544 0.794204878117093 1 1
0.961412909573948 0.931229975611936 1 1
0.970849374027511 0.941811236638544 1 1
0.895026072862167 0.87083841086207 1 1
0.857841495205029 0.833461439042468 1 1
0.838758716128825 0.81524577748205 1 1
0.703886935948611 0.682921646143427 1 1
0.899282691944404 0.873508437668329 1 1
0.887222241350497 0.860578729666753 1 1
0.834749683220994 0.809699663935456 1 1
0.866192348869039 0.841079258280213 1 1
0.842091894195865 0.815272726924782 1 1
0.989531573821471 0.958946707399017 1 1
0.79241353850509 0.770358794042389 1 1
0.61509029062919 0.597717820129068 1 1
0.799495147829355 0.775187118459373 1 1
0.883345677525253 0.856672153207415 1 1
0.785389941299715 0.761688234552857 1 1
0.625813043524473 0.606991682877847 1 1
0.752500881665172 0.730655811057935 1 1
0.779759260815151 0.758276857802931 1 1
0.6534049254874 0.634998038283779 1 1
0.817774748934396 0.793843193705546 1 1
0.639255687682151 0.619128521520865 1 1
0.622423280296204 0.601571691451063 1 1
0.766384782994522 0.743745363816371 1 1
0.591380630463761 0.570762733306552 1 1
0.963869530531896 0.9304491091744 1 1
0.680308622870074 0.660001457596403 1 1
0.682274468163548 0.663075902724124 1 1
0.695427443736404 0.674834521664675 1 1
0.79389045143413 0.770185867053816 1 1
0.79901121057891 0.774474629575791 1 1
0.871497419829898 0.845837699344231 1 1
0.804501649824481 0.781309972860449 1 1
1.0279317290593 0.997780659069031 1 1
0.707011932126273 0.687535833203241 1 1
0.605273867370864 0.585672278375775 1 1
0.613438917600074 0.594630844048909 1 1
0.599149349224994 0.582041329445531 1 1
0.911022772886737 0.883302808532595 1 1
0.794654265037465 0.77232587137395 1 1
0.873150861514175 0.849101778604199 1 1
0.919489839244971 0.892150719926717 1 1
1.0267887234748 0.996159577257522 1 1
1.12856491860361 1.09683421206703 1 1
0.629598298995239 0.611108919052096 1 1
0.723825614383477 0.702528782791462 1 1
0.866821131153472 0.839656995959434 1 1
0.677021283495793 0.656897048745478 1 1
0.777449108323091 0.752578256034555 1 1
0.787202402785126 0.764662927331712 1 1
0.873725635124327 0.846746713517038 1 1
0.745257124008496 0.722756017135995 1 1
0.593044925350297 0.576671670244372 1 1
1.03872753950512 1.0095682504802 1 1
0.986243099380153 0.959392626246195 1 1
0.725845471755937 0.702993554007572 1 1
0.817837719554128 0.796121352086841 1 1
0.527145147051877 0.5104404820563 1 1
0.768582713671119 0.74224592757243 1 1
0.668298443079716 0.648105365556786 1 1
0.656868009569297 0.63791432900514 1 1
0.839375975273402 0.812075370434325 1 1
0.760955725122338 0.736296311568392 1 1
0.903300520415801 0.874898258423607 1 1
0.881510936961512 0.853860596737408 1 1
0.671781858630761 0.652424026155106 1 1
0.93254282792653 0.907434212826851 1 1
0.766815480559462 0.746320049397324 1 1
0.664161240125337 0.646128152171541 1 1
0.757079789300013 0.732952806788162 1 1
0.668786207245772 0.648745373105641 1 1
0.761896375700537 0.741103608497366 1 1
0.945916123291958 0.917269352912665 1 1
0.813711109645527 0.789621030722724 1 1
0.918807120101945 0.890137405893061 1 1
0.898658933658645 0.871593922814066 1 1
0.830102129038318 0.806691881497716 1 1
0.754879946992788 0.732124457586319 1 1
0.811908158637238 0.78706175710999 1 1
0.849017160987794 0.825966248392702 1 1
0.671660333812729 0.651258041892541 1 1
0.79087312159242 0.76538611553582 1 1
0.81982026621041 0.794142886247954 1 1
0.600207056500871 0.579308269605428 1 1
1.09781635238357 1.06655894294085 0 1
0.681720070854214 0.660839359694787 1 1
0.975384388625136 0.944817224688416 1 1
0.791284509343971 0.768911283304945 1 1
0.713481155051799 0.692784037417112 1 1
0.880796355178074 0.852635990328141 1 1
0.746865546918633 0.722482975063219 1 1
0.915746743854213 0.888468647972711 1 1
0.782994983020905 0.758917833710904 1 1
0.680079293446488 0.661435684467033 1 1
0.902756459876876 0.878859416618783 1 1
0.77788955038536 0.754119467124293 1 1
0.64042512356228 0.620784947918729 1 1
0.976798585698741 0.946247300439299 1 1
0.681874250503188 0.662993805075085 1 1
1.04474892540765 1.01441739841426 1 1
0.662851703030857 0.644203166642109 1 1
0.746864108363992 0.723971614466505 1 1
0.704610769293922 0.68352076857947 1 1
0.879986355315579 0.852818371048651 1 1
0.87707562069575 0.845607519828825 1 1
0.604354759440813 0.58413367113455 1 1
0.766564553558178 0.744826391014084 1 1
0.831992299249935 0.809144489715054 1 1
0.824714796094619 0.801663634893795 1 1
0.704913103127508 0.685480378028093 1 1
0.731266561837006 0.707998728458021 1 1
0.696546627440923 0.678066847591574 1 1
0.960822792608972 0.933268671274847 1 1
0.634610585104665 0.616334579560839 1 1
0.548354097074201 0.532491492541741 0 0
0.973141672852285 0.944187346685914 1 1
0.949389650928945 0.919596163542986 1 1
0.713920163397089 0.692234094504857 1 1
0.767820380567793 0.744573433246979 1 1
0.956458989883724 0.929524821781089 1 1
0.66226502791966 0.64106030843313 1 1
0.57186132281348 0.555179331925313 1 1
0.864115419654097 0.83827938545317 1 1
0.987869382606061 0.958727849725335 1 1
0.821521430735341 0.797483482073828 1 1
0.723296269666959 0.702310019593706 1 1
0.920709978226848 0.89254565664693 1 1
0.974847168644018 0.944476366588396 1 1
0.961635500664 0.931262509446378 1 1
0.743554318272313 0.721471408416732 1 1
0.859010660497354 0.836031582943269 1 1
0.60149200502725 0.585057059545721 1 1
0.716157166612545 0.696456877615558 1 1
0.883831906653008 0.859852521182278 1 1
0.79713691510244 0.774982324349439 1 1
0.954491183102967 0.925616958381844 1 1
1.00241093418214 0.974292411403664 1 1
1.22596324450683 1.18928783377861 0 0
0.6853524159531 0.665470445120846 1 1
1.0189027463682 0.988762805033708 1 1
0.984130568360786 0.951354425445977 1 1
0.886659775590749 0.859550924451626 1 1
0.665332632877057 0.645690957665427 1 1
0.779000836348958 0.756699281417165 1 1
1.05462283186035 1.0227844103189 1 1
0.859981868895262 0.833070701452517 1 1
0.873054134633733 0.846168714781908 1 1
0.801558581414338 0.779390935116131 1 1
0.737061972257499 0.718048281372423 1 1
1.02107077808923 0.991964916542386 1 1
0.857150767703596 0.832359612278095 1 1
0.686519285245995 0.666990387544242 1 1
0.743452049123591 0.72353389139578 1 1
1.0056236257205 0.975336976788096 1 1
0.910736007539885 0.884257017681639 1 1
0.767868779270196 0.746325016538523 1 1
0.87533680704061 0.849481246782883 1 1
0.728641757958254 0.707764916342945 1 1
0.852660442031805 0.827254438943272 1 1
1.02267323429753 0.991820055880213 1 1
0.61200997795844 0.594502572248306 1 1
0.792811190999172 0.766643330137164 1 1
1.03788060533483 1.00592616974236 1 1
0.735245173318633 0.71405081867261 1 1
0.593465658570584 0.576521710166514 1 1
0.766324034099085 0.744671398827602 1 1
0.756722355510999 0.732052779874525 1 1
0.898217487333093 0.872582635843975 1 1
0.707375545454805 0.687089223616224 1 1
0.616181371363919 0.599356739556191 1 1
0.669663314019568 0.64980864122966 1 1
0.703244979702907 0.680897639244046 1 1
0.829884514197902 0.803961385307821 1 1
0.947470249659196 0.919536498625069 1 1
0.913575848781719 0.886979512691466 1 1
0.487830665087944 0.472418066171026 0 0
0.834980373235649 0.808542136106737 1 1
0.762257870206263 0.740786818992554 1 1
0.628040103934141 0.610206900774693 1 1
0.952395735868122 0.92435163338656 1 1
0.869306312981784 0.843831276356294 1 1
0.842926040214277 0.816441390959968 1 1
0.687112785388855 0.666210569807957 1 1
0.464707050226243 0.451355353938493 1 0
0.943068189060594 0.917041356695465 1 1
0.661836367309599 0.640971501755124 1 1
0.80450957263697 0.780524297677004 1 1
1.31287210673263 1.2753763374273 0 0
0.935602467134613 0.907298880622925 1 1
0.841167332060129 0.815358858168773 1 1
0.717363083828814 0.693099633015733 1 1
0.920512106155296 0.89437182843903 1 1
1.10469583739523 1.0696380343035 0 0
0.867731854117987 0.843425874982913 1 1
0.862892682248781 0.836281923091365 1 1
0.592764786151888 0.575189005812139 1 1
0.731139383651563 0.709104901699274 1 1
0.648816922256212 0.630993995375343 1 1
0.570467189770897 0.553867335305399 1 1
0.956442261991726 0.928171647640204 1 1
0.793953559818139 0.769423824792733 1 1
0.505308997943387 0.492300429428774 0 0
0.813002217282568 0.790890512245736 1 1
0.86070351218063 0.833574340002305 1 1
0.714783448792731 0.695508825205006 1 1
0.867413797835827 0.841555364947986 1 1
0.952417990370515 0.923511396244942 1 1
0.745490848031843 0.722920713158917 1 1
0.749671589219829 0.728889182729242 1 1
0.878725914075119 0.852338006674555 1 1
0.822650059723309 0.799255292256828 1 1
1.00703857183563 0.978102140367554 1 1
0.907806137239193 0.881430884623612 1 1
0.987365987322756 0.960243994837302 1 1
0.914922241742607 0.887505280716011 1 1
1.07783494742119 1.04476099774417 0 1
0.778785456072385 0.754517256409777 1 1
0.743267946015796 0.722909297199306 1 1
0.979733994125611 0.951189829132365 1 1
0.742271545775846 0.7213549642071 1 1
0.696699315729856 0.675313765081352 1 1
0.987218439027819 0.958424154142864 1 1
0.825710013832565 0.803950784304417 1 1
0.828657626351603 0.803467157496806 1 1
0.918546359154094 0.891457361974714 1 1
0.870567843624189 0.847407105233136 1 1
0.874519982272599 0.85048370814833 1 1
0.865250637246438 0.840006977369762 1 1
0.702724436321341 0.681873044186398 1 1
0.941178700315611 0.912486946385095 1 1
0.645917610561079 0.628772472996701 1 1
0.799571357251688 0.778002864767638 1 1
0.611681785456478 0.594700644472178 1 1
0.729903863140024 0.709977770875458 1 1
0.699656083085698 0.678245091147575 1 1
0.703196362567401 0.682093661764249 1 1
0.785809435738295 0.761433034215769 1 1
0.718008523811342 0.697956208846087 1 1
0.647843020817463 0.626738073597763 1 1
0.957240285913158 0.930046025511015 1 1
1.00050418968623 0.971772500128488 1 1
0.829099312265162 0.800451912588012 1 1
0.816783582072799 0.793832947141821 1 1
0.762394170863831 0.73922376645229 1 1
0.804895005929724 0.782121906805039 1 1
0.745891443086236 0.724585961691548 1 1
0.98483951525455 0.95705169906238 1 1
1.06187402133395 1.02963706883349 1 1
0.6646225282684 0.642754155080948 1 1
0.668935487086871 0.650428391785649 1 1
0.606466460032766 0.5874978700519 1 1
0.875673748758074 0.849959247582276 1 1
0.996242702628922 0.966705499620261 1 1
0.68182510046603 0.661525419709506 1 1
0.678265122565956 0.658106747948029 1 1
0.58495284070109 0.566507297347082 1 1
0.820556358030321 0.794969636997311 1 1
0.612166070189831 0.595139390687632 1 1
0.83432642146799 0.810147263615097 1 1
1.08440286151444 1.0520408885603 0 1
0.565997180580967 0.55125154044726 1 1
0.907055814856799 0.879791271434986 1 1
0.744381578155032 0.722474268544023 1 1
0.788476680654901 0.767254335931001 1 1
0.750446654588182 0.72660759081237 1 1
0.401609502613869 0.390918451616577 0 0
0.783207844362513 0.760307988536126 1 1
0.732013450354584 0.70991386777828 1 1
0.715111932935593 0.692228665616531 1 1
0.949650506854336 0.91976627000941 1 1
0.622651694531773 0.604677446497649 1 1
0.7142181334613 0.691479975803306 1 1
0.903877465289286 0.877067012478413 1 1
0.74677068635258 0.722711956216721 1 1
0.806718193092982 0.783826403813481 1 1
0.801834679739316 0.776330593431519 1 1
0.616812758129368 0.596407142691175 1 1
0.861201805405534 0.835590846425008 1 1
0.616859355507822 0.596602089366706 1 1
0.847465789514587 0.823648652920775 1 1
0.888733058184868 0.862925980854716 1 1
0.761360555302105 0.739302332511519 1 1
0.388737896643939 0.379194924693066 0 0
0.747832664477557 0.728474896597043 1 1
0.718083817392546 0.696958840458923 1 1
0.690119567002623 0.670936509588383 1 1
0.782714023730933 0.755849858169851 1 1
0.739737685350827 0.71610075542734 1 1
0.597739614577404 0.580215654494808 1 1
0.968593312756466 0.938165419194975 1 1
0.457246202478341 0.443289738006132 0 0
0.872759254688346 0.847626527467994 1 1
0.635365416844235 0.616023089877978 1 1
0.928819137234298 0.900858988585377 1 1
0.843875577873386 0.820695696910493 1 1
0.730063922191407 0.705806695497107 1 1
0.906465779969391 0.880711929488788 1 1
0.836658817028897 0.81131411288169 1 1
0.94322346677629 0.914626503089143 1 1
0.640672326856427 0.622570998713432 1 1
0.723054166604797 0.703068130581038 1 1
0.674936375667176 0.655038988728466 1 1
0.655424484128099 0.635970382294645 1 1
1.0156705157691 0.983944415471302 1 1
0.96277058598801 0.933490053610942 1 1
0.778937138482922 0.758094183013338 1 1
0.995983933929061 0.964849047986257 1 1
0.53036865379434 0.514255336691011 0 0
0.669563237091613 0.648435729374864 1 1
1.09688935090736 1.06480897025951 1 1
0.792824736504549 0.767166830416323 1 1
0.638725448377476 0.619431926558526 1 1
0.869933467511655 0.84532492548506 1 1
0.580154163550604 0.562644087976214 1 1
0.735698807066384 0.715291235627607 1 1
0.932574147679631 0.904596278322459 1 1
0.602239717950708 0.584159281452159 1 1
0.796258425319344 0.770141768945241 1 1
0.889688121840025 0.863878849240963 1 1
0.871510885993864 0.846744560980358 1 1
0.877804235422806 0.850830928740308 1 1
0.502355239713669 0.48697977107647 1 0
0.920398828667029 0.892954760934579 1 1
0.922201078940388 0.894357491019168 1 1
1.0555220202103 1.02763194534551 1 1
0.665528109734187 0.647168877297157 1 1
0.682091091004804 0.663730726938257 1 1
0.734634268056591 0.713112979737492 1 1
0.836160757119176 0.811308101401778 1 1
1.02780371911953 0.994905251155538 1 1
0.799456828099161 0.777680976458095 1 1
0.615515674115149 0.594228034023398 1 1
0.614724728172817 0.597236730854466 1 1
0.974639375043671 0.943978890059631 1 1
0.883109253415665 0.856786064266839 1 1
0.731141569049217 0.711860762578243 1 1
0.582804064025924 0.566438291207964 1 1
0.752192504719155 0.72922025695641 1 1
0.637817295051548 0.620820558444095 1 1
0.790456925433915 0.768458503096196 1 1
0.706269427390976 0.685576871191146 1 1
0.754640664630776 0.733627932582701 1 1
0.81701977107663 0.791967051815516 1 1
1.02645267551442 0.998984896837296 1 1
0.74974432277793 0.730038921702449 1 1
0.644319267636978 0.625674003203008 1 1
0.531664750911945 0.515273635167869 0 0
0.556887335190159 0.541861098640446 1 1
0.603699069104598 0.587095582974324 1 1
1.05383066692945 1.01955479250382 1 1
0.999021624078996 0.967799122764472 1 1
0.785134646767764 0.762012593214007 1 1
0.703948348155497 0.683750752042341 1 1
1.11591538217863 1.08111300667175 0 0
0.92405950992621 0.898463456943635 1 1
0.591875123062226 0.574217489661087 1 1
0.934722956128206 0.907709041306797 1 1
0.736972054108496 0.710943792808107 1 1
0.795184009964485 0.772930715334327 1 1
0.672943657848291 0.652300634803298 1 1
0.752439488823292 0.729932435795245 1 1
1.02044364859982 0.991010026858139 1 1
0.648602358902831 0.62967817527166 1 1
0.460569755567092 0.446400583003068 0 0
0.943955168754087 0.914832500111703 1 1
0.838204130477084 0.812887231043928 1 1
0.708492215254465 0.688859249002195 1 1
0.433884798059485 0.419985887224879 0 0
0.625984118799631 0.608821074317666 1 1
0.922870160498077 0.896673937602654 1 1
0.676877546096895 0.655911557500774 1 1
0.796134868898209 0.772563281458743 1 1
0.628325688356287 0.609743527871855 1 1
0.699492289618198 0.680115198948958 1 1
0.769166210864866 0.746454315070319 1 1
0.943562288359206 0.917235708262563 1 1
0.989052201611807 0.956886769279268 1 1
0.691182387651135 0.668716062968144 1 1
0.819814307575356 0.798050074070321 1 1
0.693332216105673 0.67229194113087 1 1
0.902535757087993 0.8748719422987 1 1
0.455163939724408 0.442389202089041 0 0
0.965425914118338 0.934316713413809 1 1
0.872913612607994 0.848375747001855 1 1
0.971943824022181 0.940394321303268 1 1
0.890991629596722 0.862749741955015 1 1
0.514522856522823 0.498564157242656 1 1
0.812118276698112 0.788111873480266 1 1
0.731570237772117 0.711818320118315 1 1
0.843421235746203 0.813251535566761 1 1
0.95316987841452 0.924530314549321 1 1
0.918592181363997 0.892317895070013 1 1
0.650833751950221 0.631112979479212 1 1
0.533816643113021 0.517405848409903 0 0
0.646327241718969 0.627187402169816 1 1
0.908508245999261 0.882117307688862 1 1
1.06287142517858 1.03286047366514 1 1
0.891793058869033 0.86495106674936 1 1
0.903735550940277 0.875649956977638 1 1
0.477888895527849 0.462811727017717 0 0
0.767537260265212 0.743514938478193 1 1
0.700164790362863 0.679058830758964 1 1
0.920364779479366 0.893252155280218 1 1
0.835767651521008 0.810052388270087 1 1
0.991232743511951 0.961292070403821 1 1
0.70623279719014 0.686332520494975 1 1
0.809035125385994 0.784896491642701 1 1
0.8264149012209 0.800106315722108 1 1
0.669024033960128 0.64875410484128 1 1
0.845958405839917 0.820523951777784 1 1
1.15273693630652 1.11843890634253 0 0
0.944085176208131 0.9180575974472 1 1
0.633253756462683 0.616439085886914 1 1
0.886026396063591 0.856150363277721 1 1
0.802143316661582 0.777680081919059 1 1
0.598720423930039 0.580706094202903 1 1
0.790399979986508 0.766779846883271 1 1
0.526541577050564 0.512652186227758 1 0
0.644222006503053 0.625678355884259 1 1
0.868927835311412 0.842417433800462 1 1
0.792897467521578 0.768223182544779 1 1
0.597602245712037 0.579066702784912 1 1
0.456769456092843 0.443168389996297 0 0
0.649886539471139 0.633270631517388 1 1
0.860941673909116 0.835904349143327 1 1
0.870273085222511 0.842586797395543 1 1
0.842705694097685 0.815707106360102 1 1
0.997303631158893 0.968823458027828 1 1
1.00107641069685 0.96996257063877 1 1
0.884540707996747 0.859805786174559 1 1
0.955143857325226 0.926056753318041 1 1
0.727833432968642 0.705160864299395 1 1
0.72470646381967 0.69987588612142 1 1
0.875811179914813 0.850298785140706 1 1
0.91194878213345 0.883651065467927 1 1
0.920627253824157 0.892791519661587 1 1
0.934363232952503 0.907119088880454 1 1
0.770258249413293 0.747987459017471 1 1
0.831210894522759 0.807232236494394 1 1
0.593112445368386 0.575515887179826 1 1
0.800621639622656 0.777614515493895 1 1
0.844785929377152 0.819677707585714 1 1
0.943804544306164 0.914924090157012 1 1
0.838806268328588 0.811247026939747 1 1
0.783714967418172 0.76114910003099 1 1
1.00337336421191 0.973344270852964 1 1
0.853804560502855 0.827304631866122 1 1
0.952890660673258 0.924452685539707 1 1
0.500174817887196 0.485235988212237 0 0
0.612496828754413 0.595430019446103 1 1
0.976137566526321 0.947019997236828 1 1
0.642388328554582 0.621345525949446 1 1
0.789736358260425 0.765165365297795 1 1
0.81033189317544 0.783902451385199 1 1
0.898566369017596 0.873408151833794 1 1
0.606527794720019 0.588067359549696 1 1
1.23706577057493 1.20045602853612 1 1
0.762918970157565 0.7388898437302 1 1
1.11941634069847 1.0838721340439 1 1
0.750366177517102 0.728184389147342 1 1
0.501606479098667 0.485362141405862 1 0
0.558726723124294 0.542770074786326 1 0
1.02983604098605 0.999658536157697 1 1
0.833572526330022 0.810201143607186 1 1
0.82921725287226 0.804536957137204 1 1
0.613751511755549 0.596006053041907 1 1
0.528786722281915 0.512248025252696 0 0
0.567316535024158 0.549175822478473 1 1
0.901851770945685 0.876737511112893 1 1
1.01219088744475 0.980639152880715 1 1
0.909906920152122 0.886179577302933 1 1
0.619812779250074 0.602941271397769 1 1
1.14441446709019 1.11184536310513 0 0
0.782351151367117 0.757428384684697 1 1
0.818541773346222 0.794407999275709 1 1
0.707065108852768 0.689320481590307 1 1
0.545022857748905 0.527411002189762 1 1
0.933182160826511 0.904155498965776 1 1
0.99049421479411 0.959960452983284 1 1
0.878688728311955 0.854084300523452 1 1
0.969554574691885 0.940795843483229 1 1
0.75365434618246 0.729189601052726 1 1
0.804481028932558 0.781168536119871 1 1
0.916180980666641 0.8904467265647 1 1
1.03626133483646 1.00641792555831 1 1
0.814920108122898 0.790584075276857 1 1
0.875242593473529 0.848526450786155 1 1
0.772345773858395 0.748108365944746 1 1
0.718032457719928 0.698630765577023 1 1
0.649473046910189 0.628631508617724 1 1
0.803951064019844 0.779663445620224 1 1
0.555126795441806 0.536006146235487 1 1
0.7211902894589 0.700807498270521 1 1
0.955543004278635 0.927907565791392 1 1
0.748655541209721 0.726479269263566 1 1
0.830587759606264 0.80516826794828 1 1
0.974765717341245 0.946591193638259 1 1
0.76309735092575 0.743340819803104 1 1
0.796085787462185 0.771932167051739 1 1
0.830860973664656 0.81064033921934 1 1
1.13076283567806 1.09677007382718 1 1
0.670872016315387 0.65305810790042 1 1
1.07937843558421 1.04767737201766 1 1
0.890009037645 0.86235882952617 1 1
0.474241408231187 0.460313098241663 0 0
0.819921580949789 0.79584531055864 1 1
1.03467817190776 1.00346691408028 1 1
0.755292396716227 0.732626131394652 1 1
0.799685322526177 0.775892764951997 1 1
0.834638445755977 0.810288702967764 1 1
0.728214611291707 0.706662462633389 1 1
0.970844139910561 0.942786903877192 1 1
1.05155832109399 1.02131567517942 1 1
0.971866682915093 0.9423456678 1 1
0.73066067081555 0.709691252733707 1 1
0.674054650907706 0.653688412656069 1 1
0.900233439507774 0.875324670454947 1 1
0.81234384033081 0.786759896488889 1 1
0.885590182819829 0.858602039054379 1 1
0.61588674819513 0.598201115576447 1 1
0.924936865206488 0.898412833883222 1 1
0.895916367701963 0.868213814920318 1 1
0.777080481475051 0.753594534820902 1 1
0.700584326704473 0.679875724380356 1 1
0.554757475753053 0.539955337192212 1 1
0.964549810046933 0.932893532775129 1 1
0.682466355762345 0.66355347692365 1 1
0.828192744850228 0.803017373724899 1 1
0.69265889226851 0.670103552096555 1 1
1.00956621924984 0.978275621376757 1 1
0.692525982494351 0.673054603429509 1 1
0.985914788586905 0.956147254909771 1 1
0.828584060717925 0.805345414621932 1 1
0.946869753211649 0.919075014621607 1 1
0.582365167313626 0.566841694172396 1 1
0.722870394489309 0.702239240296512 1 1
0.790497240884723 0.76867999888543 1 1
0.80619732243875 0.783883758831493 1 1
0.64130491712757 0.623787927897288 1 1
0.78350144141037 0.761518866710452 1 1
0.689503204043497 0.670531273761106 1 1
1.08304394032668 1.0493825243289 0 1
1.02673745602993 0.995296578162386 1 1
0.739766510746195 0.718522309099908 1 1
0.701861696996522 0.683529764399136 1 1
1.03575759798719 1.00354745644582 1 1
0.746211232702974 0.720800698144297 1 1
0.560249854934053 0.539793925276229 1 1
0.630946528215702 0.611389112922321 1 1
0.826964014527715 0.802827194506029 1 1
0.638732787713399 0.620241790548732 1 1
1.00062693548012 0.969682746633718 1 1
0.806677329437481 0.782546660003179 1 1
0.762589546104236 0.738975124406615 1 1
1.17995216725435 1.14426774196167 0 0
0.799232666323679 0.777548655953405 1 1
0.77586316620264 0.752629529010129 1 1
0.961318851890916 0.934218576564036 1 1
0.684490316684877 0.663190736555056 1 1
0.668825683989461 0.650046044588782 1 1
0.723541884091042 0.703684763179736 1 1
0.802293477152836 0.777856991541187 1 1
0.771799808395356 0.748201003887882 1 1
1.14233368038951 1.10565881193053 0 0
0.668932332443074 0.647479248692027 1 1
1.12268906262601 1.08729722910922 1 1
0.698920072260132 0.677986844281787 1 1
0.783874340804802 0.761352420600982 1 1
0.946689219640799 0.918917994060351 1 1
1.0072294661187 0.979211799522244 1 1
0.840239146074318 0.816504152251949 1 1
0.631812737055856 0.611101752665225 1 1
0.730837101571741 0.70820617859642 1 1
0.864792458073271 0.835745388431817 1 1
0.772599789767614 0.751393761463414 1 1
0.460210359770292 0.446391845812909 0 0
0.968082973809589 0.936746332980961 1 1
0.776103881281475 0.752765521142815 1 1
0.648989609023519 0.628444984506141 1 1
0.737975954874993 0.718137395659246 1 1
0.578267704587402 0.562543996388942 1 1
0.734827231073877 0.713110988829889 1 1
0.849083492849301 0.822823507424677 1 1
0.937842874147464 0.911145986996827 1 1
0.554635600966455 0.539585663998544 1 1
0.931817157544724 0.904256875710616 1 1
0.784979052301642 0.761491648643171 1 1
0.90547313428124 0.877864762110117 1 1
0.968731450313399 0.9406596797201 1 1
0.695271402514607 0.676601021302848 1 1
0.717519178802442 0.69581688450498 1 1
0.577694331906905 0.561615374677275 1 1
0.725485341353194 0.703901260190473 1 1
0.536207510270593 0.518439667166544 1 0
0.825219766188633 0.801053507565213 1 1
0.782503124750113 0.758114284697054 1 1
0.732867596405241 0.708341353844398 1 1
0.626656939562231 0.609164241018914 1 1
0.977373317787653 0.946397621312953 1 1
0.561743910938702 0.545488311771868 1 0
0.94571132121898 0.917309525571347 1 1
0.913662993032465 0.884143527176669 1 1
0.652252966200337 0.631457445882382 1 1
0.58781620410349 0.568540736968514 1 1
0.771862070011138 0.748586575583074 1 1
0.644992819046061 0.62727578641138 1 1
0.670005647379918 0.651602957557081 1 1
0.924190957954261 0.895165259271647 1 1
0.93880177257692 0.907860032388624 1 1
0.721821069544914 0.700247408394227 1 1
0.681174794497362 0.661280168975135 1 1
0.719903578308465 0.696946041343795 1 1
0.676743030581513 0.658045098477292 1 1
0.9872736224464 0.95889046501881 1 1
1.13315795047901 1.0967782131825 1 1
0.74692116400664 0.723517418401403 1 1
0.853712197079115 0.824973136536013 1 1
0.926910125025038 0.90013758753662 1 1
0.881944001560321 0.856675429131949 1 1
0.900668283908569 0.875147392820092 1 1
0.605930286993754 0.588390758431559 1 1
0.775904108554954 0.754153393171831 1 1
0.693496561301056 0.669197477328524 1 1
0.961056575090976 0.934249196132527 1 1
0.710549837383144 0.690154157806434 1 1
0.742400968895187 0.720761897942359 1 1
0.693192217230499 0.673277492607324 1 1
0.698772692504673 0.677622117536611 1 1
0.761586372652379 0.74041236666267 1 1
0.981559703653764 0.952123024890304 1 1
0.681802749994194 0.660551164492956 1 1
0.628091742449314 0.610340514989617 1 1
0.920907372413917 0.896039644362158 1 1
0.583804306204573 0.564323309866326 1 1
0.667126991637503 0.647956981449408 1 1
0.682623943154213 0.664900389898547 1 1
0.651381401549097 0.631884947676674 1 1
1.06686344260773 1.03581960962871 1 1
0.457656565546192 0.443088304544737 0 0
0.82045781321954 0.797729100397139 1 1
0.796611125825304 0.772779722418711 1 1
0.848890828134647 0.822219472318124 1 1
0.774588025919542 0.753464006594138 1 1
0.845721593895222 0.820738789395407 1 1
0.59884724099437 0.580841600617897 1 1
0.844933601679321 0.820772230042656 1 1
1.04767376121199 1.01663870865685 1 1
0.679761910000306 0.660849236116638 1 1
0.709588800479325 0.686961897475889 1 1
0.982688659085532 0.953581401925653 1 1
0.776048603825931 0.751817719901835 1 1
0.569102006680174 0.551723111482622 1 1
0.697623750809799 0.676129180264973 1 1
0.746172760098603 0.724159936381054 1 1
0.960484531498473 0.930145278433529 1 1
0.745322542137263 0.722596223479316 1 1
0.779329817763075 0.754258605110744 1 1
0.973256200952383 0.947128278050092 1 1
0.732483444447863 0.710619102732392 1 1
0.489487149443349 0.474513302362596 0 0
0.666186088479253 0.647108266752429 1 1
0.970910885891038 0.941875570783819 1 1
0.955520285513063 0.926006750364218 1 1
0.671420388378989 0.654223911203605 1 1
0.757893702131552 0.735412173031951 1 1
0.562282877799315 0.54465331110163 1 1
0.817154114204788 0.793988666828198 1 1
0.936243697895558 0.908329047424277 1 1
0.731968473303764 0.709378447356119 1 1
1.08986843595228 1.05691438621443 0 1
0.70601282212349 0.682978506427466 1 1
0.751044353631866 0.730380993160147 1 1
0.803724396094988 0.782136127733424 1 1
0.989647297301356 0.960185511932351 1 1
1.05307747117256 1.02061221090578 1 1
0.960363986502494 0.932052041340877 1 1
0.919665190033605 0.891861602403797 1 1
0.446932033235069 0.434255991723936 0 0
0.712823543210194 0.690654482371491 1 1
0.49860577497448 0.48282892277879 0 0
0.846621016942783 0.820364954153841 1 1
0.750604743159855 0.725833160251336 1 1
0.601755532703687 0.584396548878525 1 1
0.866838269188775 0.840899067952989 1 1
0.900214960062708 0.874023461674621 1 1
0.793236927410182 0.771166419817481 1 1
0.90201785097921 0.873785005963567 1 1
0.840253390804405 0.811905120209111 1 1
0.73211446180688 0.709851412466676 1 1
0.804017167919233 0.781239792325176 1 1
0.916857742818065 0.890788818690135 1 1
0.565149829818899 0.549208861994928 1 0
0.821025161899137 0.797972077837887 1 1
0.800907680412164 0.776918260706724 1 1
0.769065385867842 0.748069522655786 1 1
0.993046442694895 0.963967928079686 1 1
0.960106910283473 0.932375883772394 1 1
0.8296467234856 0.807513319254034 1 1
0.836974740578482 0.813150390703269 1 1
0.603288568771297 0.584773818303765 1 1
0.856546166627639 0.828597618146297 1 1
0.776201280978994 0.751487753948996 1 1
0.680070534906139 0.659436206879352 1 1
0.636799869470676 0.616288863900968 1 1
0.832624296905394 0.807701934825711 1 1
0.667078906716963 0.645091351087857 1 1
0.968172987030755 0.938127169354887 1 1
0.731416882802417 0.709908682494657 1 1
1.04298062504725 1.01116713309199 1 1
0.694307361251041 0.675474689307692 1 1
0.646841706402588 0.630670968571359 1 1
0.938718288113672 0.910340491642871 1 1
0.619478564492255 0.601066368216412 1 1
0.741812749522802 0.722523725971339 1 1
0.745601073403851 0.721856476666161 1 1
0.650699202916617 0.631950946494313 1 1
0.820099809109589 0.795285276350568 1 1
0.613410387309824 0.596125761261541 1 1
0.820608000926494 0.796056725696839 1 1
0.55576748527436 0.538634617907431 1 1
0.702935275098366 0.682651375267653 1 1
1.01320174266761 0.981408675223587 1 1
0.799805549853346 0.774475702092345 1 1
0.762954917997638 0.737288002670325 1 1
0.585074570291217 0.566497356507176 1 1
0.91342516354918 0.886499217162645 1 1
0.806910017569836 0.783567320915064 1 1
0.84247181905388 0.816896944178294 1 1
0.701341611005237 0.683184937183106 1 1
0.968923454329545 0.936870781589567 1 1
0.599273308562642 0.582493573953795 1 1
0.70727658654352 0.686550446799465 1 1
0.689854823788492 0.668168068672597 1 1
1.00821042441257 0.974811689274442 1 1
0.821070752490184 0.794429170415172 1 1
0.838361732614701 0.814206495664983 1 1
0.82010598784648 0.794715465964363 1 1
0.637445388635014 0.617570690299775 1 1
1.02789359460695 0.99805561794111 1 1
0.655683345826748 0.635025231534726 1 1
0.809081951674495 0.786156926682974 1 1
0.579839732660456 0.563655849181859 1 1
0.7042391674991 0.683134735915206 1 1
0.609669537228115 0.591691374520133 1 1
0.704019448391779 0.682247168665545 1 1
0.778162213189286 0.757540170244367 1 1
0.650089565768374 0.630751830299867 1 1
0.492644519458598 0.478825504841735 0 0
1.05397269070493 1.02122345898509 1 1
0.755914880993951 0.734170552383113 1 1
0.955108264796545 0.925504817450745 1 1
0.819075837930677 0.79419008636966 1 1
0.813345392005572 0.788171427626365 1 1
0.711040097083454 0.688240412381345 1 1
0.829405647616347 0.805279284507096 1 1
0.943049148483384 0.915989848042055 1 1
0.579303036253463 0.562463671616115 1 1
0.72341968840687 0.701649549402603 1 1
0.739235975818638 0.717473698437349 1 1
0.937427467436668 0.911914607755246 1 1
1.10269820488047 1.06894028122335 0 0
0.596176312381506 0.578770212422876 1 1
0.938647158912031 0.910596710046364 1 1
0.907146191186883 0.880628949426323 1 1
0.67136263449869 0.652133086118591 1 1
0.774665155294829 0.75165930570665 1 1
0.696098009884099 0.675608853149406 1 1
0.562341878794714 0.546317493162217 1 1
0.656231385679288 0.637088968676434 1 1
0.718321772747579 0.698326062918834 1 1
0.589235388093493 0.568560375736827 1 1
0.632563434650604 0.615399779049791 1 1
0.903588780828508 0.878455349712313 1 1
0.666981052612391 0.648025963860754 1 1
0.768467285443212 0.746006087332775 1 1
0.976573562869174 0.947086757305804 1 1
0.793131952475792 0.771420577928392 1 1
0.689656753633257 0.670084799721938 1 1
0.84386782100712 0.8168264912507 1 1
1.02167554304778 0.99180757169689 1 1
0.571486379059809 0.556054534910028 1 1
0.794233703687871 0.771294389885234 1 1
0.763634112912147 0.739853734945442 1 1
0.708444289159651 0.686047521153496 1 1
0.720804936987437 0.699731385345952 1 1
0.762374078651158 0.733997604396384 1 1
0.918767284604096 0.889680670591314 1 1
1.0319529290519 1.00047979180214 1 1
0.686144552214598 0.663421295791295 1 1
0.99375747420243 0.96162292185683 1 1
0.77136345977001 0.748218368785951 1 1
0.763274900825227 0.741419514961095 1 1
0.74939896685268 0.726188472350121 1 1
0.890622556278683 0.865346207353868 1 1
1.17652218277628 1.14045424277763 1 1
0.667651577794842 0.648774099005096 1 1
0.823317571166525 0.799859971236799 1 1
0.894671400131362 0.865508452228835 1 1
0.583321218354321 0.564946428408547 1 1
0.694189691823204 0.671909679866577 1 1
0.873136112612395 0.850140962366155 1 1
1.03675152928511 1.00588023799335 1 1
0.772820053048575 0.750321835604348 1 1
0.828792134352482 0.804215870021225 1 1
0.681512376255523 0.662417434718901 1 1
0.594224190301619 0.577092978526098 1 1
0.725844300736376 0.704405234966807 1 1
0.870419358220414 0.842036480932036 1 1
0.586648832768787 0.570689622508979 1 1
0.653310642409129 0.633709980860624 1 1
0.998600142045711 0.968617006922873 1 1
0.636886906213977 0.620597596296386 1 1
0.687835971086071 0.668333429195331 1 1
0.519132841880184 0.504668298582824 0 0
0.52595351626153 0.51070432762214 0 0
0.861469187668965 0.837236274825364 1 1
0.672149247529687 0.651275551184164 1 1
1.17239437656698 1.1299127974967 1 1
0.863693628125699 0.837538692342101 1 1
1.07006233609224 1.03954412233851 1 1
0.811693252606948 0.788250205990341 1 1
0.718126455935912 0.696335901182324 1 1
0.652909292597351 0.634049932760339 1 1
0.726503145171591 0.705037733407619 1 1
1.00859938406971 0.979027007454652 1 1
0.813341267143331 0.789283463829287 1 1
0.984785915158659 0.956200006915308 1 1
0.846931911946 0.820472980149268 1 1
0.770811090832239 0.747260609363348 1 1
0.853623356245085 0.825091176221372 1 1
1.0204833910356 0.989775297474229 1 1
0.731391256627322 0.71006543668152 1 1
0.651221249016781 0.633330532678428 1 1
0.674687340699635 0.654937244361542 1 1
0.968291335495922 0.937340157882574 1 1
0.803531405331328 0.780918593817857 1 1
0.643104483817703 0.624253241105378 1 1
0.747771218103438 0.724814555372458 1 1
0.844782719715519 0.819928300494764 1 1
0.956737837221376 0.929834774901988 1 1
0.516372976927778 0.501710351095952 1 1
0.908134069662356 0.882590053599929 1 1
0.702738946240762 0.681308978245744 1 1
0.763111612880159 0.73936469652152 1 1
0.46515492352605 0.450925805753666 0 0
0.767290389841046 0.744656866500315 1 1
0.881034826213694 0.854696916254523 1 1
0.745479045446419 0.722956994807033 1 1
0.828212767170793 0.806013396927263 1 1
0.822533314598708 0.799603605291879 1 1
0.738072768524423 0.716052857860328 1 1
0.8389996285128 0.812952442234738 1 1
0.946087347028472 0.919312227206768 1 1
0.963024791032636 0.932541905471334 1 1
0.655743501863283 0.637167403853275 1 1
0.833998713316981 0.808723270260828 1 1
0.668297189251562 0.649144939113908 1 1
0.979351028726259 0.951211978472019 1 1
0.880785165843335 0.854903893745423 1 1
0.639675075040544 0.617011952712996 1 1
0.910975389074356 0.884369528105872 1 1
0.678494891386289 0.658102498080073 1 1
0.710812912265901 0.689094714194964 1 1
0.98367766999889 0.953423781615442 1 1
0.901072450497096 0.873409742833817 1 1
0.779533916840618 0.755914309969364 1 1
0.743815475874447 0.720799854013014 1 1
0.900477177591819 0.873546687588129 1 1
0.873748430118709 0.847281877921682 1 1
0.57129990415635 0.555620041435816 1 1
0.496958439859186 0.483434641668697 0 0
1.02334289980501 0.992997845858753 1 1
0.86119993408207 0.835358194659623 1 1
0.797158762969669 0.774781916488392 1 1
0.773567480087542 0.750748636899439 1 1
0.803197298114505 0.776942048382658 1 1
0.822467176437414 0.79866127175747 1 1
0.841625549817534 0.81791579941425 1 1
0.537079657328818 0.517785257535115 1 1
0.911048992061962 0.884970627314118 1 1
0.725382555900836 0.705338029967441 1 1
0.669804247357226 0.648677451445338 1 1
0.778892391874369 0.757310537609399 1 1
0.88705806560773 0.862033729752073 1 1
0.812650694874628 0.788259179157335 1 1
0.583241845237694 0.565996640108493 1 1
0.570058222015861 0.553433446374503 1 1
0.703992026138627 0.682560356028303 1 1
0.614462444409518 0.59422353842238 1 1
0.706213810400903 0.685620995371143 1 1
0.81559069278954 0.790211151337377 1 1
0.829596698726136 0.806667709244297 1 1
0.627118408114279 0.608554317326668 1 1
0.847105105107535 0.821253218408423 1 1
0.978403469725328 0.949272148091866 1 1
0.626580573612748 0.608821706339356 1 1
0.673618604911462 0.652196592687493 1 1
0.802278568285051 0.780087568002765 1 1
0.716437325908038 0.695406466893355 1 1
0.858436282337543 0.832351419684611 1 1
0.673098232883394 0.650812728522637 1 1
0.908064202227154 0.882961579114319 1 1
0.887088886347648 0.858236838909688 1 1
0.793721471105378 0.771903928133568 1 1
0.640019647926334 0.622143066775413 1 1
0.896659308394584 0.870691150853553 1 1
0.447437044601591 0.433275692074739 0 0
0.814700908940405 0.792289310166863 1 1
0.743217745368061 0.723125825494367 1 1
0.762953278070067 0.740030031059754 1 1
0.797857217235342 0.777038740054186 1 1
0.926547870644284 0.895764250214381 1 1
0.921918403480807 0.895736958345678 1 1
0.936719693775679 0.90856608359285 1 1
0.817254863033444 0.793847781832225 1 1
0.672685052923741 0.651203722266263 1 1
0.9377079830983 0.910441160458867 1 1
0.739601543262527 0.719007537351487 1 1
0.832057684970361 0.807117093342229 1 1
0.618152661472966 0.600020141840493 1 1
0.684443957521214 0.665436663140683 1 1
0.751206150897724 0.728180307980125 1 1
0.814942820711377 0.790991444240076 1 1
0.878349793809038 0.851111788908181 1 1
0.89937756423668 0.873806189184776 1 1
0.728002800335016 0.706676060575858 1 1
0.514221561578554 0.496804063925461 0 0
0.906725276603025 0.879831652190276 1 1
0.702398107716512 0.677774835368648 1 1
0.778917817087466 0.755337086126979 1 1
0.991767567011667 0.963541772993337 1 1
1.07805885689548 1.04558948638122 0 1
0.882103093751208 0.855091933016222 1 1
0.892499080759933 0.866268366033863 1 1
0.603821211793333 0.588289656047918 1 1
0.767783371840951 0.744733006823337 1 1
1.05549772195721 1.0233939236711 1 1
1.15163894871228 1.1166654172063 0 1
0.773333155294567 0.751387816014991 1 1
0.954758363307813 0.931034528140393 1 1
0.755592710345028 0.732321682692047 1 1
0.8723352372652 0.846883345237952 1 1
0.569231960672982 0.55350032034079 1 1
0.989475726297745 0.959186134196009 1 1
0.485281135366521 0.470143646813766 0 0
0.470311151100486 0.456507993048944 0 0
0.715768301250095 0.695228025698219 1 1
0.845843106447877 0.819616056806319 1 1
0.755596941324937 0.732272807729329 1 1
0.690737961261143 0.66892170420206 1 1
0.716858272327361 0.695417644006891 1 1
0.705857145621468 0.685021416634667 1 1
0.847113959259401 0.824009699820232 1 1
0.906447795447689 0.878785856627573 1 1
0.583160098960894 0.565511106267865 1 1
0.798753802726232 0.774747080493384 1 1
0.882448410641887 0.856461141440261 1 1
1.10038287183067 1.06547604843941 1 1
0.810285449296072 0.785645416419799 1 1
0.951087688413932 0.92061232922999 1 1
0.802295326511455 0.779199891881984 1 1
0.73268281923733 0.711580244586622 1 1
0.709490663144467 0.689050915579155 1 1
0.746326461475557 0.724431710659136 1 1
0.525201477207993 0.510884255483058 0 0
0.946362788258158 0.917666649484231 1 1
0.706386125800057 0.683897887546316 1 1
0.912329410178307 0.886791098653963 1 1
0.937976461865634 0.909840234923704 1 1
0.705275991083317 0.684822900924756 1 1
0.679379514600059 0.660254138931162 1 1
0.946187034139651 0.917481886008999 1 1
0.965263588061598 0.937549749396271 1 1
0.729641167582501 0.708509364354853 1 1
0.617595786830141 0.599371396663017 1 1
0.494505661526839 0.480418876421587 1 1
0.794436517893975 0.770546426283304 1 1
0.669787416757376 0.64953555603872 1 1
0.982358856108707 0.953085337871255 1 1
0.854862140179744 0.830793924730476 1 1
0.852675305780365 0.827357026259064 1 1
0.742316682314246 0.720197985025711 1 1
0.814567319649619 0.792104176315325 1 1
0.735224180835921 0.71292744329035 1 1
0.524976629538663 0.507225912262841 1 1
0.567523860011849 0.54928501709698 1 1
0.645783122500917 0.626589503543114 1 1
0.653492074444036 0.635314982175902 1 1
0.848405960312277 0.823335752572845 1 1
0.886547611909665 0.860100189867266 1 1
0.882710207795294 0.856040387787285 1 1
0.708576996136286 0.689128684651911 1 1
0.471961773061732 0.45853513276772 0 0
0.512316109857943 0.498086052254522 0 0
0.729364671621734 0.708286415203382 1 1
1.00339980463112 0.972804451457419 1 1
0.789000917971467 0.768040100688251 1 1
0.622528887474447 0.604529056958473 1 1
0.792535412539514 0.768315108401963 1 1
0.903652149749738 0.874527308970236 1 1
0.40940886712283 0.396415887747709 0 0
0.608483833162812 0.589134584141007 1 1
1.03405043327972 1.0048277920961 1 1
0.624021883681795 0.606883820331984 1 1
0.768402097093559 0.744597293701933 1 1
0.750701848146377 0.726393787752291 1 1
0.864149990541288 0.839347470604822 1 1
0.852447157279604 0.826476239371181 1 1
0.828461745109576 0.804782091130298 1 1
0.786984933551666 0.765187177443842 1 1
0.700852009729895 0.682655569826688 1 1
0.729693368271769 0.706164122026986 1 1
0.799779012990725 0.774705596511946 1 1
0.700394487508559 0.680545824388345 1 1
0.922784515490011 0.895438591036933 1 1
0.712942288129134 0.689380730539413 1 1
0.626595951855925 0.608496955054721 1 1
0.83937893795948 0.81123512969065 1 1
0.896671225758164 0.869774647112401 1 1
0.731121739157893 0.708233870612277 1 1
0.74339570596806 0.721894002868835 1 1
0.82923400999387 0.803302273608818 1 1
0.973980895259719 0.945711932251736 1 1
0.794695126594756 0.772218514054497 1 1
0.916549608589038 0.888505657908838 1 1
0.725945656914513 0.704861968841279 1 1
0.805243505725304 0.781083542593755 1 1
0.845432627426374 0.819640825437788 1 1
0.688736756104696 0.668613043658644 1 1
0.610683988174337 0.592779954240044 1 1
0.717994686239638 0.697159537811321 1 1
1.01553375834913 0.984738656787351 1 1
0.875007166148482 0.84778737291572 1 1
0.814597850201597 0.789324103524842 1 1
0.808845768879203 0.785636182898999 1 1
0.646178249388526 0.628851737889096 1 1
0.727029109163698 0.703224944503303 1 1
0.856526357117213 0.830702939584209 1 1
0.546533490605784 0.530651175535363 0 0
0.615756641089354 0.597637921304738 1 1
1.03519411599604 1.00540855133681 1 1
0.638387854068565 0.618499249442064 1 1
0.940592238955517 0.913959404696172 1 1
0.81098861104581 0.785194849517152 1 1
1.07508841959179 1.04160308540885 1 1
0.938699567790692 0.91073489917523 1 1
0.71662362148227 0.695429102313882 1 1
0.69323428629955 0.674304869376779 1 1
1.00526151982009 0.976119536395871 1 1
0.754719044341712 0.73191830068665 1 1
0.590284014069223 0.572095081135853 1 1
0.829171531895974 0.803556874639181 1 1
0.539115737335466 0.525505830382161 1 1
0.71907044565973 0.697490648503064 1 1
0.808331917341895 0.784700558682961 1 1
0.656542909456666 0.638496785451375 1 1
0.669073443144798 0.650383372946117 1 1
0.880024595433136 0.853079007355188 1 1
0.726924952932689 0.702556809924711 1 1
0.7391506778545 0.716151074452935 1 1
0.763689386293655 0.7402837785332 1 1
0.860828515172056 0.835679014074855 1 1
0.596927096925888 0.579982604699584 1 1
0.544181605273467 0.529113610433499 0 0
0.722651041167064 0.699907563628779 1 1
0.737971371287753 0.717066016399756 1 1
0.804735542261395 0.781034415211694 1 1
0.954969855896688 0.925740470850183 1 1
1.0846059557687 1.05324344263137 1 1
0.593834255659517 0.573722813901832 1 1
0.581846602092813 0.564705791765699 1 1
0.749411184780695 0.72790243074996 1 1
0.881600302376772 0.854855918276501 1 1
0.8763421687956 0.849396838798621 1 1
0.810665551831028 0.786641493866547 1 1
0.789590682062374 0.764999457465412 1 1
1.17418108109966 1.13600079206038 0 0
0.743754090099721 0.717465258403344 1 1
0.78622771934762 0.764467704601484 1 1
1.00441080703386 0.97267625778844 1 1
0.635368178890475 0.615400698582442 1 1
0.725364617290317 0.702564682830233 1 1
0.761227972030621 0.742034210992466 1 1
0.753089084357115 0.730937857994683 1 1
0.556792519147244 0.539930359194837 1 0
0.930564799748284 0.902270007921558 1 1
0.872811406607422 0.84936710028297 1 1
0.82589136893234 0.801333145332549 1 1
1.10576652623856 1.07083665045139 0 1
0.701144600656295 0.679085749997023 1 1
0.791355792618059 0.767451406675923 1 1
0.832677797672202 0.808946267565443 1 1
0.960195949298732 0.930104850109763 1 1
0.855205116812484 0.827867384421059 1 1
0.715130880729982 0.69213787653987 1 1
0.824206130848046 0.799628806456206 1 1
0.868263245647139 0.8424540678009 1 1
0.800212128709364 0.779202103556346 1 1
0.977596384406935 0.946265401022371 1 1
0.853147891666437 0.827833707291399 1 1
0.712265352859505 0.691231499114614 1 1
0.861037849320939 0.835521636352694 1 1
0.555623259301423 0.540434117125471 1 1
0.630868286507521 0.611601572912175 1 1
0.667337616899856 0.645026750428767 1 1
0.842692950851678 0.818609930675916 1 1
0.51871912460463 0.504918843344422 1 1
0.809177796766498 0.786382761267392 1 1
1.01600257543568 0.986520214819731 1 1
0.705693325538125 0.684878667323168 1 1
0.843842335080261 0.818690590904471 1 1
0.725580771868424 0.703685117154493 1 1
0.581944133767275 0.563115648774444 1 1
0.715806579397266 0.695001776185873 1 1
1.07691541114126 1.04409690850194 1 1
1.08842141561816 1.05902232614323 0 1
0.90131037438093 0.875224106908599 1 1
0.714890543244472 0.692087929179878 1 1
0.749781409199402 0.725692654880354 1 1
0.903217168746743 0.876489061961668 1 1
0.787359588266831 0.761939463400049 1 1
0.675004795179952 0.655744495464474 1 1
0.926069138195375 0.900494639263977 1 1
0.763336817588408 0.739228367892796 1 1
0.699273475632111 0.675409985016574 1 1
0.436320008484948 0.424558353816396 0 0
0.718967457028022 0.698468666051132 1 1
0.918464371084624 0.88978166787521 1 1
1.08708792875531 1.05500321848729 1 1
0.647427999784854 0.630030701807286 1 1
0.935266052144721 0.908038702901954 1 1
0.793202921254615 0.769458932194745 1 1
0.638846476791911 0.62140205616263 1 1
0.903615152177145 0.876849203775046 1 1
0.490474381415921 0.477487454993612 0 0
0.896384544824445 0.86992293574793 1 1
1.02988869027781 1.00127300693003 1 1
0.827968280643541 0.802450048384661 1 1
0.701316124960033 0.681238498572799 1 1
0.735747993597733 0.713399192268115 1 1
1.07450158659007 1.04477762556638 0 1
0.768995325342576 0.74725072402589 1 1
0.91153334062315 0.884301257237764 1 1
0.765462369551437 0.740665470658959 1 1
0.812757091799096 0.789045262980583 1 1
0.79143106239262 0.767708079753198 1 1
0.790984982481381 0.768311822607675 1 1
0.706788610029478 0.685063292089953 1 1
1.02433939572662 0.990977085021141 1 1
0.577214059530992 0.558125898314678 1 1
0.735300808384741 0.714658356993814 1 1
0.730439262718863 0.708786169826214 1 1
0.688159728790847 0.665981830511448 1 1
0.835803707574242 0.81008990336622 1 1
0.727744115650637 0.707384588870181 1 1
0.717956296726546 0.696285827991516 1 1
0.753688763666697 0.73057313496048 1 1
1.16248659400927 1.12787191664876 1 1
0.80139084721695 0.778359387457052 1 1
0.534975193592378 0.519429336895955 1 1
0.731602285362674 0.707931410308733 1 1
0.789610274530788 0.76727395357784 1 1
0.671682444746314 0.651076308324284 1 1
0.720646731982316 0.700744553173118 1 1
0.685571696322047 0.664806269993233 1 1
0.873499436095313 0.849357952906451 1 1
0.9167652336303 0.891094724065187 1 1
0.98104502721002 0.951931462309029 1 1
0.685082041982786 0.663698846824087 1 1
0.678166606769119 0.658185517978456 1 1
0.802803192832117 0.780510589820343 1 1
0.666244456658898 0.648002939496874 1 1
1.11321300237428 1.08245570975524 0 0
1.04478429444895 1.01292678057864 1 1
1.03777942243445 1.00688810910718 1 1
1.03373035962787 1.00184426245815 1 1
0.740711503856868 0.719749616199159 1 1
0.848796966735873 0.823589386122256 1 1
0.896654172417933 0.871534739053329 1 1
0.863163587681019 0.835652490179747 1 1
0.870895720047948 0.845653451069897 1 1
0.88750694542617 0.861112201302003 1 1
1.16612549655243 1.13073655360609 1 1
0.83222966241819 0.807565668321252 1 1
1.07992864805749 1.04285582249679 1 1
0.545170585293546 0.526757326992966 1 0
0.73520183033025 0.713142444027109 1 1
0.785359849254969 0.762147063406205 1 1
0.602669095486991 0.585065711305382 1 1
0.834871081250693 0.809956054362406 1 1
0.63509174245133 0.616930762307743 1 1
0.686609210643007 0.667431925351842 1 1
0.515755481502024 0.500065505728823 0 0
0.796529259859435 0.772088336747166 1 1
0.881592543439673 0.853051744599516 1 1
0.898396771187329 0.872700813669687 1 1
0.769920938472914 0.750274344229173 1 1
0.955262004496525 0.928393936181774 1 1
0.64034727818703 0.621518671243084 1 1
0.65821868690544 0.639627414008638 1 1
0.730778076508568 0.707623394015982 1 1
1.0601519278649 1.02942237293193 1 1
0.950523706089042 0.920024282427575 1 1
0.792893049495283 0.76672185556685 1 1
0.894444133948478 0.867450965221415 1 1
0.634215358435144 0.611623485497282 1 1
0.598497520278022 0.580481511374772 1 1
1.03099276170704 0.998174618546588 1 1
0.547293437014479 0.532095252208678 0 0
0.781548216310193 0.759036627007325 1 1
0.802159016691807 0.776735193329751 1 1
0.906469442270753 0.882892035357059 1 1
0.915932942794571 0.891610034243481 1 1
0.753455453515786 0.727923114701928 1 1
0.767226760371637 0.744647494845594 1 1
0.852728329677667 0.825374831655309 1 1
0.833180249967158 0.808471064223927 1 1
0.823971056667693 0.798021580848686 1 1
0.705745086428394 0.681800073433383 1 1
0.755899132814341 0.734110161472527 1 1
0.90694247185579 0.87642071847032 1 1
0.980224142380712 0.948065259788264 1 1
0.86579650960833 0.838567139864214 1 1
0.949999144897703 0.921489389135262 1 1
0.570412305082488 0.555110691764703 1 1
0.703909064016768 0.686200409977691 1 1
0.787283464324488 0.766983379333677 1 1
1.03512033191178 1.0044522295302 1 1
0.823081794719841 0.79593877495416 1 1
0.798978247195539 0.773983869543736 1 1
0.667871550827751 0.64963272826864 1 1
0.964741648011352 0.936924733393212 1 1
0.76626148144138 0.741137545917593 1 1
0.743754523933895 0.720811785823431 1 1
0.890375734584586 0.864627823675808 1 1
0.803310674153054 0.779190905990634 1 1
1.00787416366348 0.978669461469642 1 1
0.98761494666212 0.960299646408045 1 1
0.802490016937334 0.778109752065561 1 1
0.898558239151225 0.871925879738713 1 1
0.768211058218185 0.746222308124761 1 1
0.759054073762305 0.737170561652088 1 1
0.597319610357842 0.582260498386514 1 1
0.937839781162386 0.909042376332819 1 1
0.753666342062153 0.730624804042379 1 1
0.463598596202174 0.448795150941814 0 0
0.608848762390396 0.591404611172316 1 1
0.94763413622236 0.919924516843722 1 1
0.634602291538042 0.616137413959581 1 1
0.795562665785444 0.772509615831977 1 1
0.6685383883902 0.647937712653783 1 1
0.699088826449091 0.677317637808227 1 1
1.15726452455487 1.12255110528691 0 0
0.599556212716082 0.582555553985001 1 1
0.889197066616528 0.863210354673372 1 1
0.702375988112863 0.682904875905634 1 1
0.78877652546072 0.76500746064184 1 1
0.832335698472652 0.807235847961428 1 1
0.80852027655275 0.786663407070295 1 1
0.923503929545368 0.893909708427939 1 1
0.631056462446227 0.613984439537342 1 1
0.598374945320796 0.57843084284214 1 1
0.877159441276731 0.852947283196635 1 1
0.819691629419296 0.795307900107353 1 1
0.830013060937312 0.805960834240529 1 1
0.902090381931033 0.876984305651015 1 1
0.500897301757634 0.484490929893519 1 1
1.23960523642693 1.20261840665066 0 0
0.846000703692767 0.820582491134488 1 1
0.731265672347851 0.708111449153996 1 1
0.708042724961522 0.686417345285155 1 1
0.875910448190775 0.852255635521281 1 1
0.830402608629367 0.805609271810278 1 1
1.04380681666069 1.01113486463235 1 1
0.79517262231682 0.773224201865109 1 1
1.09587146398258 1.06117824168785 1 1
0.801577859763756 0.776859425036939 1 1
0.736455693873902 0.712607191980221 1 1
0.847043145595712 0.822274944187267 1 1
0.66516270959764 0.645801551271442 1 1
0.825529308241197 0.801852914893913 1 1
0.762320847262698 0.741030169308351 1 1
0.912695680065718 0.885919759230126 1 1
0.729055852551478 0.70723764205868 1 1
0.783872794655904 0.760935430836585 1 1
0.800974271420122 0.779212939030209 1 1
0.625445816799118 0.608700150197449 1 1
0.927358798784536 0.89882894546159 1 1
0.648360822358391 0.629955329522722 1 1
0.935851893567934 0.906980220212827 1 1
0.865590757494934 0.840466830578082 1 1
0.507674182479336 0.492393028099392 0 0
0.831343408942973 0.807879122741913 1 1
0.805973795087718 0.781930463348361 1 1
0.859232132464591 0.838749813905865 1 1
0.759086576152679 0.737625073567831 1 1
0.712973637083788 0.690258240105912 1 1
0.685133233255185 0.665216370977481 1 1
0.686013213493313 0.667349916955951 1 1
0.70916396863129 0.68829151503583 1 1
0.51453659524019 0.499710275237846 0 0
0.730690739057285 0.709509559563011 1 1
0.615060555912568 0.598512522331919 1 1
0.673007645692066 0.65392511761571 1 1
0.715195544413774 0.696740304755832 1 1
0.890664957305261 0.863689739992429 1 1
0.807388665053322 0.782191840926024 1 1
0.532079479288004 0.516633790319078 0 0
0.599404638090119 0.579497344796597 1 1
0.76208286361219 0.738081218855015 1 1
0.876984983915225 0.853455405900535 1 1
0.657743743474487 0.637117380977798 1 1
0.771550778313511 0.746852768460623 1 1
0.807859286489989 0.783285778412168 1 1
0.980942460092335 0.952913664801042 1 1
0.845759975828576 0.822052752086132 1 1
0.837586536827447 0.813185078262623 1 1
0.905065706727879 0.8780073640865 1 1
0.761087851281302 0.740330213349826 1 1
0.887774424166809 0.862239032036516 1 1
0.817677019712138 0.793104536148545 1 1
0.794055479037017 0.769658170467934 1 1
0.691418713748843 0.668714677924832 1 1
0.779076390878671 0.756551292219146 1 1
0.732972812716513 0.709722271299 1 1
0.723515100634659 0.702420537823378 1 1
0.850255924961668 0.824139900490131 1 1
1.05300510035826 1.02502755902852 1 1
0.545941494953937 0.530682085242439 1 1
0.699988948381339 0.678084004017762 1 1
0.853132299992158 0.828837277063488 1 1
0.718416114113541 0.69747815370069 1 1
0.582645167247651 0.567376589651562 1 1
0.89426476367339 0.868338579760528 1 1
0.720759998726745 0.698172193207469 1 1
0.754237729800691 0.73228575640673 1 1
0.676549613492202 0.655549466358607 1 1
0.752730048672071 0.731506704701449 1 1
0.77933534653353 0.757205142670058 1 1
0.669561733684813 0.647819163421517 1 1
0.889883254157903 0.862627314995621 1 1
0.708107782667015 0.686383214777935 1 1
1.25502875370046 1.21316999847754 0 0
0.892795905226046 0.866271566836579 1 1
0.836421575382147 0.809138041894376 1 1
1.07273320610387 1.04080289838748 1 1
0.960551404580941 0.929981885553563 1 1
0.864488212933412 0.841599693359481 1 1
0.874903145118206 0.849372700079153 1 1
0.564095155154607 0.547277644435837 1 1
0.685002255070037 0.665231967188689 1 1
0.949388903816761 0.920578629184495 1 1
0.700904358568393 0.680739161639542 1 1
0.870728587561447 0.846136089727925 1 1
0.911165417327419 0.885513851028206 1 1
0.872946826476699 0.845228891500714 1 1
0.842671263867042 0.818990063496929 1 1
0.950936283507708 0.924533158870693 1 1
0.953431668777926 0.923454879864139 1 1
0.678767221115484 0.661263156731844 1 1
0.699469876133552 0.677813817101261 1 1
0.938678305167358 0.91438130106334 1 1
0.871528156976868 0.847725687912576 1 1
1.02797945529199 0.996328757780886 1 1
0.695017122213197 0.674934998484422 1 1
0.652634566903368 0.633051435599963 1 1
0.943862943335589 0.91767461669299 1 1
0.814169273199848 0.790147248126419 1 1
0.8981736145168 0.870966239655025 1 1
1.07654149292727 1.04576737423837 1 1
0.865016358046541 0.840901152618246 1 1
0.849165011703671 0.824687190895253 1 1
0.838659997103692 0.814447276962603 1 1
0.547781262706891 0.527837420513819 1 1
0.921160632094801 0.894538473494681 1 1
0.790116979152035 0.766054083356611 1 1
0.93741037198519 0.910068983784325 1 1
0.741738048266621 0.715102754663045 1 1
1.17472810760962 1.13914349345192 0 0
0.813682003559526 0.79167295903028 1 1
0.811240517828718 0.789019216727109 1 1
0.782392043954632 0.756189380672107 1 1
1.00929700787108 0.977733144358484 1 1
0.73496207303365 0.715235865932172 1 1
0.776685337539731 0.753386030270456 1 1
0.64981572728886 0.632292188771528 1 1
0.64377307958559 0.62552901851766 1 1
0.828491690856398 0.804529910779461 1 1
0.692867510751517 0.671211493078253 1 1
0.791203428724976 0.770048767477344 1 1
0.88832727931151 0.862887326963419 1 1
1.01893136556044 0.989645483069167 1 1
0.673745384761795 0.650137237516665 1 1
0.67591663446515 0.652918610351404 1 1
0.563065570427924 0.546813844890027 1 1
1.16040323046643 1.12636001495907 0 0
0.89732206313189 0.867972824225988 1 1
0.778271401449123 0.755154301671184 1 1
1.00172046139821 0.974464034399507 1 1
0.608142111978928 0.590699399259411 1 1
0.7320963274022 0.711424153503653 1 1
0.75632340232861 0.733493140826778 1 1
0.888960795814024 0.864794081616606 1 1
0.603620535925665 0.587264707958219 1 1
1.10023341629698 1.06747329083517 0 0
0.936492538236858 0.906577868693392 1 1
0.745219984370629 0.724535513598727 1 1
0.995061245893005 0.965655619617479 1 1
0.782049513515888 0.7590579009843 1 1
0.936135107943985 0.907488702767183 1 1
0.985488078307044 0.954867291550121 1 1
0.624694452899302 0.604999405346247 1 1
0.839517504881225 0.815031893798634 1 1
0.876759770807004 0.853275884239769 1 1
0.993210761106355 0.965618750557171 1 1
0.733054564932198 0.710976527552969 1 1
1.01455005870337 0.98483558491404 1 1
0.83979207686737 0.816857986743882 1 1
0.898032913457497 0.873997339501261 1 1
0.836187859089506 0.812273331734342 1 1
0.55222410119333 0.537499016929089 1 0
1.01874257512175 0.986328323642026 1 1
0.566175911368727 0.550120421830467 1 1
0.97779864006763 0.950824220079746 1 1
0.676454775563898 0.654964418821418 1 1
0.665302934262206 0.647627065242761 1 1
0.672081651818314 0.649224976773466 1 1
0.696256990398924 0.674867314914548 1 1
0.729083249630145 0.707298236058698 1 1
0.614483933463428 0.595634943548799 1 1
0.987387600744787 0.954777073437241 1 1
0.768861137820861 0.745948151550771 1 1
0.91146628129029 0.885878975853037 1 1
0.992273714650602 0.961873503934959 1 1
0.929719711875787 0.902898901513588 1 1
0.971114665280806 0.94324477396208 1 1
0.693853288260798 0.676261615428708 1 1
0.769028782397831 0.746286307448347 1 1
0.676617223717055 0.657250353803647 1 1
0.469170143608034 0.455875557212745 1 0
1.05618343108595 1.0260992914192 1 1
0.798670841797781 0.775702224952571 1 1
0.918371617746503 0.89092645716538 1 1
0.770346981723879 0.746540110589522 1 1
0.812169704918824 0.78784003523917 1 1
1.03545191375707 1.00390905026493 1 1
0.960587734969649 0.931822129536071 1 1
0.729267248262395 0.707832086221509 1 1
0.861072974237548 0.833843797986684 1 1
0.87345668451512 0.850189080591194 1 1
0.65633938774575 0.635902636197567 1 1
0.790598207304402 0.769641011735195 1 1
0.741996646756056 0.719497428441843 1 1
0.85202161057409 0.828152582819827 1 1
0.651038777852102 0.632910503832763 1 1
0.572828056009272 0.555936697921441 1 1
0.833839924583723 0.804937775367712 1 1
0.712304598480294 0.690794928968965 1 1
0.845715676929467 0.820850620267965 1 1
0.618816615185194 0.597627010912863 1 1
0.897790051883221 0.872960417425464 1 1
0.573855680524456 0.55841481942743 1 1
0.875237974985646 0.850769113405377 1 1
0.76510493583203 0.74075797483935 1 1
0.816098090795436 0.792903620956262 1 1
0.819276843572976 0.796033584569558 1 1
0.822761057937138 0.800293410794802 1 1
0.794163657402755 0.770024984195527 1 1
0.930492170227373 0.904165637995663 1 1
0.766536617713137 0.742129153099159 1 1
0.671792066619044 0.653376524185239 1 1
1.00253329787718 0.973678258826252 1 1
0.850898448688255 0.82519897463381 1 1
0.928039924926015 0.904814871494818 1 1
1.02411357032601 0.99276087087602 1 1
0.564330992450169 0.546124819950287 1 1
0.967698681707218 0.938887616614934 1 1
0.641187729155799 0.622220513964902 1 1
0.594035615349138 0.576738539218267 1 1
1.04678491729862 1.01651242640861 1 1
0.792180481949796 0.770099938699018 1 1
0.881534859819943 0.855529492915523 1 1
0.96040503354277 0.931021062656393 1 1
0.724363738586877 0.702584592913572 1 1
0.716620758026806 0.695975341358858 1 1
0.769514058535107 0.745154934195442 1 1
0.899078009540583 0.872161078220197 1 1
0.487720891029328 0.473142853224777 0 0
0.699274520403283 0.676903417275075 1 1
0.745816272300329 0.722113945588631 1 1
0.960810005611241 0.929779094802698 1 1
0.849306170381622 0.82583653239659 1 1
0.921099269744037 0.89410285115962 1 1
0.675578914532448 0.657375004854156 1 1
0.907290647900815 0.880067393213149 1 1
0.812112158981967 0.788403528598071 1 1
0.678739950260348 0.658759340163307 1 1
0.907518428487754 0.88416806363127 1 1
0.889302595031891 0.864514793098451 1 1
0.734011367805799 0.713395037167114 1 1
0.770160669980747 0.747677062719806 1 1
0.948856518989866 0.921570996350394 1 1
0.479575704029026 0.46614076509202 0 0
0.777146349768931 0.75446489282317 1 1
0.963520658962547 0.934663613551071 1 1
0.789191842434601 0.766763813007278 1 1
1.14093340093396 1.10893388422152 0 0
0.90479712068892 0.877836943585182 1 1
0.681883495636786 0.661089528129157 1 1
0.779175027226967 0.757423257393494 1 1
0.983829473418971 0.955775014894248 1 1
0.648801798432076 0.628910276011411 1 1
0.711490821278954 0.69015830387281 1 1
0.866426506030195 0.843182997460983 1 1
0.636138570482705 0.618529564618696 1 1
0.973656635565183 0.944694717457735 1 1
0.814901605099237 0.79059207772052 1 1
0.859228905169194 0.833267436041889 1 1
0.834161549602099 0.808502689817229 1 1
0.745136432761642 0.723180735227894 1 1
0.727886510982246 0.707681170222143 1 1
0.691600148821471 0.671830760031711 1 1
0.942937330946495 0.914101604260069 1 1
0.628469057631293 0.610376795434433 1 1
1.01468916267963 0.982054916365871 1 1
0.814043451291172 0.791162174697356 1 1
1.01995642010028 0.989345431579592 1 1
0.984664339858094 0.958048640283441 1 1
0.759290809053787 0.734802005315136 1 1
0.766768031846858 0.742078023790911 1 1
0.973225364063837 0.945678894868596 1 1
0.887398749820761 0.858761243772537 1 1
0.690655859788077 0.671763083526423 1 1
0.693164534964571 0.673017321564475 1 1
0.860067667449096 0.833966947025665 1 1
0.790707768172628 0.768213189759274 1 1
0.689862611716395 0.669956105233126 1 1
0.853116887230252 0.82873897508247 1 1
0.920561509107184 0.894466223237289 1 1
0.794030212831428 0.769800177253277 1 1
0.644456007830244 0.623843378919716 1 1
0.788664836550989 0.767534425782485 1 1
0.810153593724251 0.78240197839221 1 1
0.689321139388515 0.670240586026263 1 1
0.800507629407396 0.777234083414169 1 1
0.595855677518213 0.580072073882854 1 1
0.717899217142463 0.69604195057739 1 1
0.799907046468986 0.777449182944967 1 1
0.775659961280682 0.751961090427682 1 1
0.624129646365537 0.60701352633725 1 1
0.900329905330169 0.874969163960434 1 1
0.825048187445858 0.800194783859524 1 1
0.686575169621662 0.665019381633948 1 1
0.723518147218096 0.702962858580384 1 1
0.723021874271188 0.702185566981834 1 1
0.84300280446463 0.817364775406712 1 1
0.824465245000468 0.802260728455172 1 1
0.854285606666628 0.830938205807471 1 1
0.8506382296521 0.826523831740023 1 1
0.733923602061075 0.710658662883932 1 1
0.7528462699564 0.731258200975187 1 1
0.885630291357615 0.8617456794793 1 1
0.648700298600301 0.630090347473403 1 1
0.902845184591221 0.879328756215162 1 1
0.908327800206299 0.882000092964708 1 1
0.935675752481719 0.905704598478718 1 1
0.883666089723685 0.858263933261823 1 1
0.798636009318239 0.774749139989351 1 1
0.600956571778356 0.580655116060069 1 1
1.02353555127127 0.991985719381112 1 1
0.793400744560873 0.769443903068557 1 1
1.15485094328605 1.12245504220155 0 0
0.435073380535149 0.4215124094967 0 0
0.673479131073334 0.655524274144343 1 1
0.929278012326023 0.899906391871127 1 1
0.640811030630765 0.622061747458013 1 1
0.631101933420876 0.61479374712479 1 1
0.822746144466164 0.799450474937061 1 1
1.01935639842781 0.988368623113539 1 1
1.13755855319122 1.1044378927668 0 0
0.928226650501893 0.900174668519095 1 1
0.7653326014924 0.744208732795603 1 1
0.768423338853883 0.746486025228865 1 1
1.04057719641477 1.00986871393997 1 1
0.908690710455316 0.882945223739703 1 1
0.887817884223017 0.858940157322881 1 1
0.606789624183673 0.588330160820343 1 1
0.653561959666399 0.632871816614789 1 1
0.636776153946968 0.618665052148512 1 1
0.799959943053863 0.77719426951423 1 1
0.990633964208284 0.962519734930042 1 1
0.91004966269605 0.882772937952647 1 1
0.613090298387267 0.596325045050436 1 1
0.544090958209667 0.528086532132376 0 0
0.569808089933043 0.554089447285724 1 1
0.445508667416744 0.430398405262255 0 0
0.724039321420058 0.702181634919578 1 1
0.793212837063562 0.769989336533315 1 1
0.999512369436511 0.972313650910501 1 1
0.933732449466627 0.906804885637017 1 1
0.667694736160358 0.647919670372919 1 1
0.848120157858738 0.824495224436942 1 1
0.766406481465097 0.740026383920177 1 1
0.637176097726239 0.619265980494777 1 1
0.826499989569987 0.797828981186833 1 1
0.862461006052617 0.836573278999004 1 1
0.819216444943391 0.793126039575836 1 1
0.913373960452572 0.884745694253594 1 1
0.816049620667283 0.791498368385689 1 1
0.787253094099874 0.762497396302064 1 1
0.585162781198476 0.56824468778536 1 1
0.821485886890398 0.797486832181862 1 1
0.631322087925055 0.614724254838239 1 1
0.782965938824613 0.760126846213814 1 1
0.957857000876877 0.931269672259466 1 1
0.942985111853193 0.915324090881953 1 1
0.819823637563068 0.796591178712455 1 1
1.14677262784685 1.11098038078789 0 0
0.665781331345647 0.64705184487147 1 1
0.600728057677474 0.583056799255989 1 1
0.521164773346231 0.50520512907538 0 0
0.720309166174636 0.699700417255835 1 1
0.822976064654316 0.801290645596428 1 1
0.68799002279086 0.669269108944533 1 1
0.862807072579047 0.838038752533705 1 1
0.952952756478892 0.924040169588177 1 1
0.559941396919107 0.544490916544998 1 0
0.476643854750212 0.464989162884302 0 0
0.773901758304116 0.752240638418283 1 1
0.718728496956802 0.698258411313456 1 1
0.912780498076008 0.885502167800557 1 1
0.501388147778107 0.48664141945461 0 0
0.806443872800765 0.783301897291479 1 1
0.789534565711498 0.765515663326862 1 1
0.635120319812915 0.617424336272345 1 1
0.675801160128548 0.655341587738774 1 1
0.747358281958649 0.723134734733577 1 1
0.837054551730931 0.813173911585902 1 1
0.73929387020722 0.717144334500827 1 1
0.777667363798865 0.755407997362082 1 1
0.668238294084539 0.648590165420817 1 1
0.633725543661654 0.614986501487007 1 1
0.956535091295658 0.925427946729089 1 1
0.717008488909796 0.695188813120603 1 1
0.889166923472409 0.863689707960902 1 1
0.729273348725448 0.707108795439384 1 1
0.656183429560739 0.63513794579297 1 1
0.80696748298096 0.781441881113204 1 1
0.967100034236277 0.94161332977597 1 1
0.68869379874466 0.669354873808072 1 1
0.975862105527912 0.946442441350979 1 1
0.762586188880951 0.740658595783859 1 1
0.826335059379108 0.802676536864805 1 1
0.750962485628644 0.72900682546956 1 1
0.780470292414409 0.759652650723722 1 1
0.828036455642909 0.803126427581031 1 1
0.639757330390396 0.621276126898366 1 1
0.87528426984128 0.850088374686947 1 1
0.719672354559415 0.698036326150046 1 1
0.757911466095436 0.738667418930169 1 1
0.691457398171428 0.670664311494379 1 1
0.989047697662708 0.957291862394835 1 1
0.98883155600638 0.961305209686289 1 1
0.873394911162104 0.847034982761849 1 1
0.882964829085326 0.854113896114854 1 1
0.7016454520065 0.677382019680709 1 1
0.923913435935013 0.898499372365946 1 1
0.803265043021237 0.777657450355889 1 1
0.702900854876427 0.683656162768178 1 1
0.549775956687325 0.532259861911446 1 0
1.08175915067005 1.04847991005117 1 1
0.976524284172541 0.949600935197081 1 1
0.88597383587835 0.85835132080314 1 1
0.925800570416933 0.900650155131075 1 1
0.879158635187605 0.855176556793593 1 1
0.883141491924981 0.855712819279001 1 1
0.839907433281615 0.815885095828716 1 1
0.854928765312936 0.829040516252921 1 1
0.744594462605224 0.721083435753053 1 1
0.766733240071984 0.744054866820985 1 1
0.727113614710376 0.706093680740067 1 1
0.793022267148272 0.769513800722237 1 1
0.687257771439805 0.667209567495131 1 1
0.716083888645356 0.693781154838208 1 1
0.737506210767506 0.716251611913294 1 1
0.849525869753405 0.825657188433309 1 1
0.75781512551378 0.734895585982288 1 1
0.712341233119531 0.693853419741094 1 1
1.07107531326756 1.03751436700046 1 1
0.761442289560709 0.738439026709861 1 1
0.859561046271497 0.832516522220507 1 1
0.600177708348674 0.58183550799886 1 1
0.950463201704842 0.922405778091076 1 1
0.943516867772131 0.916099891442352 1 1
0.6360819887758 0.612061765743811 1 1
0.65204628852903 0.632008253266445 1 1
1.41511852575149 1.37113689715843 0 0
1.06684853103981 1.03421987877983 1 1
0.770281165602557 0.746222025102824 1 1
0.758593290083759 0.738170255657571 1 1
0.871139865185434 0.848782307701843 1 1
0.766599766277878 0.744374767234186 1 1
0.995277095315887 0.963521259441539 1 1
0.695723172778142 0.675009847664166 1 1
0.904069493328756 0.87926988089691 1 1
0.609858178804386 0.591720942757139 1 1
0.848145007556747 0.821987673155268 1 1
0.65686739645068 0.638028698342204 1 1
0.892286507345225 0.864872725065735 1 1
0.886101003547516 0.860128896778378 1 1
0.482456664953297 0.469370435112299 0 0
0.571193431821057 0.555681472453538 1 1
0.65991046902752 0.640215787603545 1 1
0.886420425990805 0.859800257704455 1 1
0.971250472487441 0.940889252665164 1 1
0.73268482738974 0.712344447059393 1 1
1.02885061149715 0.998427728431384 1 1
0.603460259347229 0.587821252630082 1 1
1.00223378764073 0.973004349671237 1 1
0.77651924635236 0.753600837482738 1 1
0.632904800268292 0.611373456684834 1 1
0.701358788721894 0.679913548733176 1 1
0.627165248530388 0.60832688818599 1 1
0.828428240036938 0.801194455543532 1 1
0.943982919820754 0.914722347364397 1 1
0.643860145745519 0.625086918986691 1 1
0.994324312086086 0.963402658451866 1 1
0.626524046081303 0.609177288525369 1 1
0.813149041707882 0.789788769729505 1 1
0.596343942062658 0.577707944058614 1 1
0.778387566755261 0.756378894946126 1 1
0.824152582541153 0.799655221416835 1 1
0.770008664985654 0.745244713663395 1 1
0.972064434057123 0.943266173394668 1 1
0.76476686111271 0.742033920981007 1 1
0.797828027007499 0.769703953627567 1 1
0.742920154778348 0.721691517678257 1 1
0.896156013742884 0.870508078811401 1 1
0.876729656895625 0.850725276409072 1 1
0.665722067025494 0.646581158558305 1 1
0.732032453752449 0.709576128243646 1 1
0.640029231434806 0.619529108062944 1 1
0.703815842328726 0.680959832448687 1 1
0.674092719301623 0.653391065348019 1 1
0.728702388173283 0.707377308426426 1 1
0.617355617464038 0.596534115552591 1 1
0.701442810977754 0.682086468398628 1 1
0.869870540328041 0.846041380109239 1 1
0.598284949450854 0.579645240620476 1 1
0.754545294143602 0.732631442468967 1 1
0.624486684125212 0.606526504982531 1 1
0.830723033196969 0.807090906447047 1 1
0.574367008268665 0.554309911865618 1 1
0.799714419612974 0.775228637553976 1 1
0.757458621230926 0.734985699888475 1 1
0.794636381176468 0.773344569251471 1 1
0.774632990278866 0.753640956077401 1 1
0.711448067383885 0.690065758476243 1 1
0.925113252096534 0.897758779231406 1 1
0.861198275095848 0.833947589639783 1 1
0.977533886011543 0.951288536338369 1 1
0.931419658046151 0.906246381891455 1 1
0.983605270193391 0.955601361104639 1 1
0.723360146001565 0.70372477925119 1 1
1.04880306619781 1.01813892412298 1 1
0.701692541987863 0.681516016450997 1 1
1.22900229070284 1.19027809177737 0 0
0.743886795296674 0.721389649189873 1 1
1.08397909643632 1.04937263948911 1 1
0.840048467620146 0.815777650258641 1 1
1.00166936398817 0.973130497880169 1 1
0.951689188003842 0.921056903991229 1 1
0.651913972641569 0.633480088470438 1 1
0.649067108871249 0.630541199815595 1 1
0.573121984318281 0.557470729350256 1 1
0.587281961785523 0.568314463058757 1 1
0.703256959778055 0.681319565240299 1 1
1.05989124154166 1.02995923449863 1 1
0.76255370539153 0.737532832440629 1 1
0.887841976386649 0.862720453416821 1 1
0.776645269738152 0.752589140159198 1 1
0.861621890845202 0.835822693019847 1 1
0.836165327051895 0.811660899409393 1 1
0.851151374381632 0.82668975154904 1 1
1.00574386711064 0.975935363571767 1 1
0.722269644444798 0.7009807010323 1 1
0.801737259621309 0.779054461991036 1 1
0.81444604914251 0.791659894322782 1 1
0.899741755325856 0.873011488910414 1 1
0.925538206141524 0.898734589215753 1 1
0.746011913027571 0.724602016642497 1 1
0.579330242493812 0.561646077239296 1 1
0.878394992791107 0.851277765909762 1 1
0.721334987067956 0.701992851451859 1 1
0.567429604280544 0.550494081682381 1 1
0.976854725874983 0.946878397329727 1 1
0.615896094192632 0.597334892212556 1 1
0.446708732862848 0.433337686297602 0 0
0.617699658430283 0.600682581149056 1 1
0.784688604297127 0.764919786949778 1 1
0.919457686490357 0.893247254349558 1 1
0.540517933654956 0.525237739325873 1 1
0.967797814499008 0.937555717188762 1 1
0.555371818631565 0.539148867114499 1 0
0.915284305586136 0.889932593610472 1 1
0.796815088211568 0.76991551215691 1 1
0.816238048073794 0.792515422768682 1 1
0.674594271993894 0.65327678416017 1 1
0.710544491852553 0.689606147916429 1 1
0.929253167846261 0.903695140480651 1 1
1.03903046536464 1.00829796567285 1 1
1.09942515394472 1.06399759231796 0 1
0.871593628891715 0.844825147766059 1 1
0.58931462148734 0.571908860527837 1 1
0.783613736549001 0.757325901025165 1 1
0.705985690985735 0.685762265198752 1 1
0.788566299887413 0.76428329270789 1 1
0.721416689088126 0.701019530053747 1 1
0.687081810079006 0.667996763214293 1 1
0.795772122239802 0.77031738713902 1 1
0.69315418590998 0.670678043802385 1 1
0.696285133480557 0.677429531732243 1 1
0.900691825593586 0.875098450370792 1 1
0.793153546606393 0.768580163902716 1 1
0.438463542562676 0.425648246052239 0 0
0.542925941481164 0.529013540188189 1 1
0.929179721128335 0.90317631521743 1 1
0.729779707629641 0.707988668642499 1 1
0.751124582006322 0.728560420574058 1 1
0.878679718063478 0.854695042966271 1 1
0.823130210492266 0.799753777391298 1 1
0.642076259730351 0.623661027350235 1 1
0.84035196916212 0.815169697612939 1 1
0.655146282170845 0.637008181190289 1 1
1.04598166852207 1.01549759366504 1 1
0.739650207841323 0.715015429829972 1 1
0.742782811371795 0.72294794703944 1 1
0.941646531622716 0.91595924388562 1 1
0.820665624317663 0.796815816596272 1 1
0.881199173482184 0.85508316940298 1 1
0.677250305269634 0.657705312598356 1 1
0.804467497777001 0.780238488429386 1 1
0.686927423407071 0.667868015786573 1 1
0.962070155158453 0.935273804696289 1 1
0.886882492796808 0.859536255887522 1 1
1.0160783104301 0.986274815417051 1 1
1.18135989953443 1.14293361028018 0 0
0.862025543747542 0.835848513165626 1 1
0.886589418294299 0.86240773067585 1 1
0.808783642741993 0.787359520755697 1 1
0.642257599111173 0.622023321783238 1 1
0.920549339221367 0.89281678152431 1 1
1.02989582577805 0.99836621116865 1 1
0.524680335191434 0.508583614494707 0 0
0.753670164663415 0.733762193758377 1 1
0.67811867687121 0.65663981065204 1 1
0.784951223364412 0.762678497063948 1 1
0.694889179745338 0.677544673278772 1 1
0.722652371116637 0.703284175960731 1 1
0.606798388826978 0.587904841606756 1 1
0.995767522130946 0.965566698150677 1 1
0.583152619441977 0.565474773435635 1 1
0.756846226361112 0.733777010884604 1 1
0.71493954346909 0.695192920112254 1 1
0.800680060315284 0.775406618425799 1 1
0.643591420678878 0.62500527204175 1 1
0.906413261700127 0.879604220983241 1 1
0.874972888608949 0.851005671745858 1 1
0.883384496778866 0.857866800235724 1 1
0.96519944702847 0.935586646143924 1 1
0.799263217824739 0.775004797647516 1 1
0.797604179632478 0.775992419309445 1 1
0.82931255554054 0.804471291967709 1 1
0.648079905053277 0.628813463098374 1 1
1.04534234627384 1.01321722846216 1 1
0.619370769398944 0.60131581658308 1 1
0.663734466720555 0.644509473396306 1 1
0.654723872874663 0.635589104997363 1 1
0.609713442159822 0.591186929998775 1 1
0.784569133120859 0.761029651775488 1 1
0.744067519832567 0.721819694507241 1 1
0.745673519104782 0.723006420611592 1 1
0.735880737997333 0.714950440098276 1 1
0.836694797885559 0.812072359764998 1 1
0.936576760678412 0.910018373542154 1 1
0.973036308090347 0.944648926790072 1 1
0.690619677011415 0.669187153097146 1 1
0.675654846254567 0.65515916085961 1 1
0.90873205367557 0.881203498803039 1 1
0.70717797576776 0.688042107624021 1 1
0.912802859038708 0.888110505970539 1 1
0.63467359572919 0.614504102022692 1 1
0.686319828203444 0.667916060035901 1 1
0.629355974139228 0.610504572241876 1 1
0.912038698885933 0.884695592859383 1 1
0.812460289165751 0.791837489559819 1 1
0.921551537969522 0.895012596018974 1 1
0.896705590479974 0.871108773980946 1 1
1.21689018307943 1.18163415217081 0 0
0.736994936699994 0.715471225829424 1 1
0.847415613855771 0.819733290536769 1 1
0.416510099229033 0.402393409374178 0 0
0.752529762109857 0.728831659112736 1 1
0.982786598520888 0.950952506941423 1 1
0.917585595256337 0.892556561932491 1 1
0.95643842362826 0.924683893619614 1 1
0.852060633371582 0.826973850816363 1 1
0.698699420590007 0.679414536911296 1 1
1.0285569297061 0.999648768624334 1 1
0.883860635824785 0.858598570237583 1 1
0.922844426032405 0.896634400093455 1 1
0.672455036181246 0.651064687221368 1 1
0.632237720043833 0.614660290748238 1 1
0.710554086374062 0.689305824157848 1 1
0.930375635686023 0.903492353819846 1 1
0.80135398151947 0.776751099904346 1 1
0.822687897644965 0.79780834005438 1 1
0.690096696796261 0.66771644614612 1 1
1.01856401705082 0.989126414276104 1 1
0.539922978240858 0.525324576734939 1 1
0.975169562355323 0.948578815306297 1 1
0.665138315601356 0.646264533963131 1 1
0.721509102299915 0.701920495886288 1 1
0.582971985916064 0.568819262788967 1 1
0.82985672110016 0.805184756268091 1 1
0.927003251044929 0.898578126930335 1 1
0.781567077052345 0.758801663435152 1 1
1.00357166976775 0.974419489627558 1 1
0.678735828474792 0.660911542519378 1 1
0.772057582413136 0.749032381496801 1 1
0.87931357687907 0.850745146738386 1 1
0.733872748907018 0.709073251762537 1 1
0.568471599445716 0.551666440973242 1 1
0.891034814712734 0.865079239772071 1 1
0.595692732666353 0.578981930492371 1 1
0.874218650758246 0.850318878977199 1 1
0.758915842088688 0.734113368322414 1 1
0.907436428349066 0.881288933765056 1 1
0.698069248651503 0.676790785460572 1 1
0.683682760159182 0.664256851755444 1 1
0.903315176873983 0.875993443334993 1 1
0.808888090599937 0.786437115252495 1 1
0.796559343720538 0.771086401515609 1 1
0.664125665556801 0.644547100786484 1 1
0.892835750935643 0.866285806067567 1 1
0.75105926702459 0.727580450904115 1 1
0.875070996048925 0.85160833197616 1 1
0.861553480846572 0.835839207984105 1 1
0.879836515961918 0.856029600460868 1 1
0.896878191939731 0.870962925426595 1 1
0.578231995550791 0.559646495347831 1 1
0.791993998481346 0.768745377908271 1 1
0.860752192630497 0.835238622403852 1 1
0.718532508320246 0.695899751826318 1 1
0.718113008730136 0.696875230740621 1 1
0.865347818257471 0.841328507819167 1 1
0.791121707992749 0.76533130048265 1 1
0.757656922026347 0.735406955682518 1 1
1.08011442622826 1.04419629325266 1 1
0.677966385011449 0.6591747015097 1 1
0.856815028624435 0.82966378957131 1 1
0.664954185777116 0.64530653630205 1 1
1.00409539010324 0.975551268345555 1 1
0.697875235980891 0.677372162939792 1 1
0.649044771403863 0.629725809412188 1 1
0.750057605065573 0.728901762678474 1 1
0.755552917747662 0.730920524219093 1 1
0.498498158703677 0.482821918450734 0 0
0.839491485434883 0.815678025993801 1 1
0.53878791991764 0.521691334313368 0 0
0.716295054368881 0.691286297228822 1 1
0.907795309503463 0.87968397466438 1 1
0.533841705145748 0.518970467273028 0 0
0.928553389097307 0.89846196906585 1 1
0.966183844086634 0.937011403809119 1 1
0.732143916494148 0.711335489039928 1 1
0.942429738950505 0.914855466565469 1 1
0.774059558936962 0.748900681092183 1 1
1.00969818409475 0.979017525100484 1 1
0.829327966994397 0.804345208803836 1 1
0.992126211973818 0.965726858465394 1 1
0.979938282455295 0.951415174909601 1 1
0.66709056055946 0.648306633480737 1 1
0.66632883376299 0.643740148480877 1 1
0.608928093252604 0.589776476966853 1 1
0.873066290487979 0.847467289316643 1 1
0.657968141045222 0.639375836747237 1 1
0.846773079777246 0.822321898655204 1 1
0.819843634233897 0.794563872645978 1 1
0.924022282825637 0.897096574294815 1 1
0.97679112455425 0.94505354997151 1 1
1.01856866803529 0.987621078078318 1 1
0.792492923607361 0.768473703777024 1 1
0.802027480016917 0.77957161032378 1 1
0.563711543062119 0.548106098605642 1 0
0.859287761215547 0.832326168731485 1 1
0.948417101059048 0.917930720105996 1 1
0.87143637758134 0.845945870820624 1 1
0.692139023030574 0.669699627916868 1 1
1.01423107841531 0.983573922225431 1 1
0.685024431208912 0.664291200657958 1 1
0.853425921268043 0.82773081194089 1 1
0.698400193335011 0.677916486761863 1 1
0.783097215593593 0.759469970606748 1 1
0.630270262425952 0.609804437597517 1 1
0.853652914690444 0.82951518219528 1 1
1.25417578817998 1.22024124539968 0 0
0.879508511725564 0.855098039695121 1 1
0.885460456001541 0.860901699658062 1 1
0.603109200880953 0.585111351827225 1 1
0.987406074715236 0.958177419927661 1 1
0.780443683296026 0.757269116669881 1 1
0.795969022652383 0.773320307672121 1 1
0.859743833955815 0.834894332922357 1 1
0.721776701508075 0.702086512612285 1 1
0.653242129776989 0.631258318152577 1 1
0.961726819553868 0.931251107405518 1 1
0.874247789177254 0.848819691132401 1 1
0.672346750617688 0.653912520606269 1 1
0.724627936510139 0.702856479216485 1 1
0.41887494077846 0.406644002506706 0 0
0.810988184469878 0.785081395381134 1 1
0.745030991596931 0.724062041202093 1 1
0.85514677821074 0.829624189929142 1 1
0.856038108176672 0.831197196154743 1 1
0.893455248312792 0.866581055157419 1 1
0.934143189842095 0.905154911346145 1 1
0.941092037230996 0.91197007956045 1 1
0.872064068780301 0.846429535805677 1 1
0.767637790225494 0.745987081688414 1 1
0.858899278808469 0.833991306177926 1 1
0.99658376507266 0.966475380403782 1 1
0.837857556721525 0.812236292086954 1 1
0.915383667531675 0.886383134664843 1 1
0.69303755286132 0.670754300267412 1 1
0.756977872370062 0.733373409906525 1 1
0.815563009731003 0.790773293777292 1 1
0.646681209512419 0.627117716891335 1 1
0.941761430689844 0.914111091684829 1 1
0.817389789357348 0.793788122858978 1 1
0.905956952018319 0.877763178801339 1 1
0.842144980109665 0.817612693680233 1 1
0.777473974315332 0.756332950202243 1 1
0.634718151309711 0.615625099022598 1 1
0.65297020883731 0.633687612067723 1 1
0.792420858077435 0.770567839973808 1 1
0.620971698253316 0.602652973332647 1 1
0.776153614366088 0.753863961773851 1 1
0.504353098889938 0.490768903229128 0 0
0.734957669065741 0.713471629881623 1 1
0.703638485974896 0.680963810416882 1 1
0.673438454087748 0.653944164763148 1 1
0.554160078890324 0.538850181556189 1 1
0.759122359366064 0.734765788836211 1 1
0.70075525987774 0.680413758743536 1 1
0.988797465520678 0.960653671640296 1 1
0.925070514926955 0.895614862766128 1 1
0.845762995231928 0.819745543140811 1 1
0.567418339600508 0.549526529564178 1 1
0.774305569200011 0.748979844162441 1 1
0.700154239107703 0.677208957186447 1 1
0.666567110923701 0.644599150536318 1 1
0.643129788996699 0.622775977426651 1 1
0.566646254219485 0.551911984818284 1 1
0.931285172353113 0.902968380121247 1 1
0.75672971074287 0.736242553523035 1 1
0.731759921287914 0.707121708836678 1 1
0.725084415892096 0.706761434831938 1 1
1.03989555938533 1.00884959356829 1 1
0.810408081989639 0.787464686356242 1 1
0.766269249741002 0.743521706882089 1 1
0.884701811472347 0.859850446511508 1 1
0.451450220453312 0.437251426044562 0 0
0.921814268544087 0.891762690224821 1 1
0.708082178279105 0.685989399538775 1 1
0.592568246043701 0.572041071964334 1 1
0.881113849624687 0.854538503535341 1 1
0.834437170378542 0.810214789030213 1 1
0.574624480390582 0.556970364504907 1 1
0.731711422517094 0.71021055722427 1 1
0.772091610698862 0.750510448905524 1 1
0.63947723343042 0.617202071504051 1 1
0.591831055888597 0.576343514351021 1 1
0.730286652079241 0.709612756522275 1 1
0.658698502143115 0.641130410155327 1 1
0.807289241754018 0.782309037448192 1 1
1.06493726114042 1.03242786564364 1 1
0.991951791334949 0.96479463966449 1 1
0.780326861237575 0.758199760958611 1 1
0.79537970635589 0.772510209653182 1 1
0.795117716540616 0.774269060735827 1 1
0.6741472539929 0.654380941731791 1 1
0.830891199008164 0.807142965257408 1 1
0.68541083757239 0.666013126190146 1 1
0.858178104535444 0.834011146138011 1 1
0.69344941505261 0.670827445770485 1 1
0.783521045015683 0.760995539857464 1 1
0.76560792523533 0.742993761118875 1 1
0.782072925589085 0.756893897213262 1 1
1.12882924651569 1.09677282163609 0 0
0.848945721898762 0.825670810989883 1 1
0.702120430957104 0.680763148788716 1 1
0.789350514833598 0.764995485479911 1 1
0.547220091079082 0.531263589965653 1 1
0.938054311780996 0.908498780182187 1 1
0.822225378506972 0.797371876566651 1 1
0.773336799267554 0.750053697160184 1 1
0.667002772135511 0.646549476520111 1 1
0.814590823062043 0.787445835008761 1 1
0.736169083396286 0.714881566227554 1 1
0.939211725962336 0.913760219869083 1 1
1.05132023160801 1.01811879702775 1 1
0.786082411483039 0.761535289024649 1 1
0.929364276047461 0.898540872285965 1 1
0.88499063056737 0.860555204952027 1 1
0.785534349586787 0.762767789698464 1 1
0.843808375283304 0.820300395207396 1 1
0.800036763592048 0.775102794982795 1 1
0.968293575085198 0.93959346925061 1 1
0.821322048171451 0.796618465756764 1 1
0.778143257938611 0.75708015000075 1 1
0.927771561632657 0.901360433766056 1 1
0.882200238335466 0.856295353650379 1 1
0.594981340026423 0.577415135341854 1 1
0.765313033345172 0.744279559903175 1 1
0.909224586325026 0.881465353308032 1 1
0.75757926674425 0.734059960820741 1 1
0.974397047621117 0.94527126763031 1 1
0.871624624537106 0.847969618245626 1 1
0.917415990901408 0.891628363779488 1 1
0.367801484007191 0.357675518655422 0 0
0.907587243829761 0.880668965387801 1 1
0.97268042887298 0.945726969859537 1 1
0.600095159310931 0.582575606676942 1 1
1.02591282329147 0.999271395299618 1 1
0.734509443506567 0.714025231728628 1 1
1.01800780830337 0.990048907653409 1 1
0.830425244468029 0.806169014777069 1 1
0.848164604285647 0.82275693006836 1 1
1.01758812424308 0.985676721798195 1 1
0.686772034983456 0.667830027511976 1 1
0.827682479496789 0.804163204048978 1 1
0.710533557294878 0.690021620778401 1 1
1.01683400042709 0.986247525492091 1 1
0.886764672232914 0.862948408089539 1 1
0.895959953346804 0.871469569373115 1 1
0.403730870780065 0.392245978083544 0 0
1.04156168514203 1.01233011532312 1 1
0.687165495036911 0.667069209626488 1 1
0.599568160421689 0.580887602175672 1 1
0.996980340985671 0.972092671368973 1 1
0.449551182119562 0.437928682749432 0 0
0.900515489828325 0.873819948836095 1 1
0.535147968786279 0.519329869772462 0 0
0.729603164787233 0.708552739238273 1 1
0.726259848992666 0.704388745557739 1 1
1.00514031919415 0.976855082800558 1 1
0.63242102232875 0.613344651191374 1 1
0.880554383569066 0.853276858286754 1 1
0.88986338911066 0.863237894982036 1 1
0.813972882920427 0.79005170942935 1 1
0.968086175840454 0.93867938390645 1 1
0.747588776904806 0.727634036624375 1 1
0.567002280352479 0.5514819812373 1 1
0.809850331802192 0.784143199389249 1 1
0.722103937922315 0.701628555034694 1 1
0.759563357890899 0.7380355569904 1 1
0.837807825194802 0.813316600289141 1 1
0.590381749525643 0.573516775411412 1 1
0.676780017841877 0.658589494477579 1 1
1.11857032179229 1.08505144080186 0 0
0.773577647546932 0.751971972796196 1 1
1.10543227928717 1.0724689671214 1 1
0.743156994476152 0.719572120614184 1 1
1.30389035221948 1.26763996485675 0 0
0.664749943065502 0.645482207779765 1 1
1.10764787220926 1.07035267638994 1 1
0.930722391813036 0.905128024440291 1 1
0.631704055020318 0.61265846189902 1 1
0.694942802856968 0.674439470313845 1 1
0.500549950471516 0.485227037807493 1 1
0.880535978552721 0.855166349391669 1 1
0.713161840209824 0.69102030241394 1 1
0.459950629910594 0.446116786349644 0 0
0.718110508897366 0.694688063022162 1 1
0.934561832555079 0.908613616870903 1 1
0.860663467085996 0.836665044113476 1 1
0.636296707029193 0.617477304182201 1 1
0.77846723083021 0.754771095899007 1 1
0.411562427678571 0.399379223929977 0 0
0.794457300854138 0.770569969795081 1 1
0.642239401913888 0.622712462545768 1 1
0.766904718764174 0.745855813305958 1 1
0.740940777138416 0.718625475092319 1 1
0.691941088819699 0.673235804589055 1 1
0.493854004112564 0.480131056465572 0 0
0.765530293395264 0.743142488304996 1 1
0.71658282314606 0.693767317158676 1 1
0.741491426024197 0.718855868612004 1 1
0.784350317823061 0.759684658269014 1 1
1.0448889271948 1.01500014083641 1 1
0.737865077608901 0.716604152707242 1 1
0.858094727618462 0.832578668383595 1 1
0.944423776090613 0.913961368989909 1 1
0.788278174653203 0.764666447341501 1 1
0.812195538548162 0.783461947038567 1 1
0.799759978461191 0.775751268120995 1 1
1.13843025284272 1.1021729405441 0 0
0.681309748411832 0.661668765786661 1 1
0.705010953335868 0.68545728027489 1 1
0.682637039571879 0.66367358478985 1 1
0.858842923189972 0.833543439013294 1 1
1.07394468218429 1.04371024524116 1 1
0.832109705613415 0.80880134332688 1 1
0.891159140234643 0.864630166646367 1 1
0.899793649891098 0.874407448639012 1 1
0.702992835049393 0.682925181937365 1 1
0.771514861971621 0.746128862693923 1 1
0.890615327827664 0.859908251381728 1 1
0.977198961881414 0.947824706541874 1 1
0.992724809943744 0.96454889882384 1 1
0.938723654536459 0.911729290774665 1 1
1.14685869010534 1.11090203942477 1 1
1.000768710301 0.971528262192038 1 1
0.923388568231193 0.897230383150656 1 1
0.991177970854753 0.96095660760504 1 1
0.812882447120525 0.788650603208778 1 1
0.547353695579486 0.52956326819612 1 1
0.857390741739054 0.83172714444291 1 1
0.79499719216784 0.770066289898967 1 1
0.833340079880674 0.808247890181096 1 1
0.755484499702769 0.732104179773873 1 1
0.614020651827263 0.595896858738138 1 1
0.907418619832642 0.878490012982063 1 1
0.643672316186084 0.624558756365672 1 1
0.893012247035856 0.867264266329284 1 1
0.69843647883731 0.676456667783801 1 1
0.810044652281253 0.784609441823706 1 1
0.902277936231752 0.875762197404903 1 1
0.881546506566827 0.853689978780045 1 1
0.922287809731968 0.892861327516467 1 1
0.963292342614075 0.936274536339808 1 1
0.781104949162995 0.758404480902497 1 1
1.01311465829272 0.981546860122596 1 1
0.758810062771701 0.737190041106811 1 1
0.626484032322953 0.607780406879451 1 1
0.759394776361267 0.737184056525405 1 1
0.944836615483327 0.91718478742858 1 1
0.755164168204884 0.731875417013516 1 1
0.893260307785892 0.86494819218471 1 1
0.875319931090477 0.850413534363997 1 1
0.760237706648579 0.737129088194466 1 1
0.705652591060514 0.682695447010031 1 1
0.782236117900861 0.760469047614817 1 1
0.858776117789039 0.830403603992145 1 1
0.464926059197787 0.449466115868754 0 0
0.648248168117194 0.62756465906634 1 1
0.813769224673439 0.789097940672048 1 1
0.815856465213915 0.791284565005163 1 1
0.910446188830427 0.883640780960077 1 1
0.961760745534358 0.932756799598836 1 1
0.960563916378341 0.931705680122192 1 1
0.670395425005156 0.651714545733922 1 1
0.894851168278219 0.865957964515582 1 1
0.918655197234305 0.892746456775538 1 1
1.0812266422957 1.05046668644639 1 1
0.792658796502032 0.767271181553325 1 1
1.02132894209453 0.992668236881206 1 1
0.923834134685061 0.894866737996106 1 1
1.16741797324275 1.13171504998971 0 1
0.999802519865653 0.972893762101723 1 1
0.638757493780881 0.620304011364467 1 1
0.532122303870908 0.516320254150978 1 1
0.616794627730226 0.598757242301835 1 1
0.732252541707501 0.706724710017507 1 1
0.689431533688686 0.667765818065318 1 1
0.740921310708818 0.719315617421949 1 1
0.78098062318687 0.756535858716739 1 1
0.824857289988904 0.800491075439824 1 1
0.8184533615627 0.795347850339456 1 1
0.556236018526493 0.540532780157307 1 0
0.748613563887428 0.726448154940993 1 1
0.70134528769502 0.682589134979712 1 1
0.633077301820807 0.615431219277817 1 1
0.676605072182498 0.658421530361353 1 1
0.981895253177284 0.954578500495516 1 1
0.764911926114404 0.742915771236444 1 1
0.989238665668294 0.961745800086398 1 1
0.665972690910831 0.642987593887221 1 1
0.920239913649402 0.892529488704711 1 1
0.955263766685531 0.921497397123784 1 1
0.939817917377077 0.912342246067912 1 1
0.638322949044592 0.617602556802066 1 1
0.832150432171116 0.806871549027949 1 1
0.715584760484258 0.695394883620545 1 1
0.728392052399796 0.707927529315988 1 1
0.635789654165166 0.617397671888747 1 1
0.633517183649075 0.612187677845773 1 1
0.703864639196164 0.683629405289765 1 1
0.669762416200301 0.650162024482963 1 1
0.682303109506141 0.663116550456338 1 1
0.696376096760059 0.675324286394786 1 1
0.926506017527681 0.899811421319404 1 1
0.735147948656681 0.715442956276141 1 1
0.837794749734276 0.813738159137999 1 1
0.64729616663301 0.629147477993202 1 1
0.725168713775518 0.705142682274305 1 1
0.630969320558879 0.612918920654293 1 1
0.906382859442189 0.879958184569997 1 1
0.758587624781135 0.737442023334101 1 1
0.91407665918519 0.888703950799478 1 1
0.754270463689347 0.731013348959155 1 1
0.645013053386343 0.627603073183666 1 1
0.390833968759832 0.378606425111955 0 0
0.760403302714894 0.734923961547777 1 1
0.932845459477585 0.904683379163175 1 1
0.829267136077552 0.805991900616213 1 1
1.06012394137598 1.03018239291972 1 1
0.522541077614111 0.506879632520431 0 0
0.660545244371073 0.640698022622921 1 1
0.576893374255446 0.559912311499187 1 1
0.666913338101145 0.646766196275559 1 1
0.746196290369657 0.72546406969434 1 1
0.636705180194232 0.615520992137323 1 1
0.825382123609916 0.79978008866771 1 1
0.717680650864615 0.695971833411796 1 1
0.932017365514126 0.903968001997998 1 1
0.934146635762148 0.900596054131255 1 1
0.909254332654352 0.882836359360311 1 1
0.892574318955272 0.866228710528378 1 1
1.05587580690423 1.02589505424941 1 1
0.81098397231815 0.789633243267792 1 1
1.02830561818327 0.997980643276694 1 1
0.915876987805185 0.890545131748767 1 1
0.708204280632374 0.687528599949343 1 1
0.710513335551223 0.688041402581823 1 1
0.781418913108795 0.757665808622727 1 1
0.738658180648834 0.71389917097056 1 1
0.707996551520306 0.685826815856854 1 1
0.719774774477516 0.699853705433402 1 1
0.635734251061451 0.617240827667037 1 1
0.894176805325186 0.866413481847206 1 1
0.812409218764052 0.786892563001043 1 1
0.687634803931157 0.667404046963758 1 1
0.710223910671964 0.687918540536305 1 1
0.870432307853235 0.844763512967613 1 1
0.978064165304108 0.949217123327437 1 1
0.831471499696863 0.807327784865766 1 1
0.561445267683972 0.543930049465836 1 0
0.89666410872236 0.87018370323485 1 1
0.802045991408599 0.778060962970821 1 1
0.777693980023953 0.757214947820229 1 1
0.598023530610769 0.580195106812816 1 1
0.613830197717863 0.595912851332153 1 1
0.78600469928621 0.76133823924312 1 1
0.678383664513963 0.660812827970711 1 1
0.926526921324104 0.89749939147778 1 1
0.919833179609492 0.891935685482625 1 1
0.527841839934107 0.512805247559777 0 0
1.12520654393078 1.09129939192234 1 1
0.718212811936802 0.697739905423956 1 1
0.807746089877786 0.784833796975789 1 1
0.866219507412374 0.838562052294935 1 1
0.74737987849645 0.724970564091367 1 1
0.737001665697126 0.716933044284041 1 1
0.967569672504113 0.937519547794227 1 1
1.03839004821176 1.00655217375779 1 1
0.8844064230977 0.858664160667895 1 1
0.91745780646495 0.888473497918662 1 1
0.550241002446044 0.53235051568961 1 1
0.867861327851275 0.843318905689303 1 1
0.682260440183654 0.658931191589005 1 1
0.837458505606727 0.812534669157141 1 1
0.618748757828192 0.600949231197945 1 1
0.798596029514032 0.775981636901108 1 1
0.598762156902621 0.581167126936164 1 1
0.906542303654062 0.880578362215697 1 1
0.96006412154334 0.932315139267525 1 1
0.875874963318589 0.851061559315506 1 1
0.892362977770831 0.865754653606997 1 1
0.699724855459206 0.680731498902581 1 1
0.888284105960475 0.860911054289429 1 1
0.9026008749096 0.876600823555717 1 1
0.88317646441054 0.857272369965958 1 1
0.706496561610644 0.684536544053131 1 1
0.640576742097075 0.62284190882519 1 1
0.831843017616168 0.805944356017646 1 1
0.931698018389669 0.906378860083402 1 1
0.593220985322377 0.577442209110518 1 1
0.619802230274534 0.602441691479697 1 1
0.742026311168009 0.719175982653155 1 1
0.84826624235635 0.823369932786249 1 1
0.874781217800559 0.848361427498371 1 1
0.901011276634796 0.873177108562012 1 1
0.865573083575101 0.839799269557525 1 1
0.800635827184896 0.777964758592214 1 1
0.706834357044941 0.685202594812523 1 1
0.654312630529683 0.636172276671915 1 1
0.878996987472181 0.854670469547195 1 1
0.820097483030877 0.788464694379349 1 1
0.722519076626955 0.701612237856098 1 1
0.642306309990667 0.622408240845933 1 1
0.911894292842803 0.883083016203586 1 1
0.874215998981544 0.849433808644222 1 1
0.637576959680322 0.622221401575995 1 1
0.884641981582065 0.858404521046516 1 1
0.816140573999679 0.790640392982816 1 1
0.856728203413156 0.830287452911445 1 1
0.637648761035057 0.617742169880981 1 1
0.920499175739629 0.892506767967313 1 1
0.810121048835157 0.786311556633314 1 1
0.778225335718698 0.755288420921057 1 1
0.954480806199308 0.925428629057043 1 1
1.02762965248317 0.997995799430259 1 1
0.770094690480868 0.749278873272745 1 1
0.854169416598032 0.827245573079307 1 1
0.722059127516717 0.699486594774319 1 1
0.857390555817304 0.831062331959119 1 1
0.468949929365527 0.457263659160902 1 1
0.759667265384357 0.738048963289123 1 1
0.638968377465104 0.619078480188717 1 1
0.938823587768996 0.910475863428924 1 1
0.869992890062843 0.842525758090051 1 1
0.639811158472938 0.619780369313937 1 1
0.757804818796138 0.737152751591899 1 1
0.934763690347561 0.907420136688059 1 1
0.721945383219666 0.701402659032805 1 1
0.71497648776655 0.693976607391629 1 1
0.836202840508089 0.808908163436501 1 1
0.646750531627041 0.628546664094118 1 1
0.758932053699697 0.734593181330899 1 1
0.912929996752448 0.886894499427087 1 1
0.677976400485264 0.653242351463229 1 1
0.932281330835433 0.902644643858698 1 1
0.666380828367337 0.648184132532397 1 1
1.00068590031094 0.968942030125989 1 1
1.06037393666346 1.02731282077689 1 1
1.0918831481853 1.0580527273277 0 1
1.02550605981598 0.998018487850563 1 1
0.615012202028518 0.597247535538919 1 1
0.718414719846834 0.696915864709824 1 1
0.763951549094404 0.741103068222945 1 1
0.775976830763899 0.753184653031685 1 1
0.718384653524827 0.694158561533946 1 1
0.854076157153374 0.830044238344295 1 1
0.772729351963547 0.748936327610648 1 1
0.922193310033442 0.895482986074538 1 1
1.06113561106143 1.02959572706358 0 1
0.828010230530101 0.803579778405471 1 1
0.708954900539334 0.686231345105357 1 1
0.81348879449865 0.790614452586243 1 1
0.985037222563195 0.95612462523788 1 1
0.63654521640837 0.617616776427329 1 1
0.703390551789231 0.681871486454029 1 1
1.02619572778295 0.996437149643412 1 1
0.955637736001632 0.929589669594751 1 1
0.770746622338459 0.748399575875651 1 1
0.649873380562622 0.631991860783942 1 1
0.710234333286209 0.689655576221369 1 1
0.915115920895167 0.888969421455918 1 1
0.710310361659903 0.688978702378884 1 1
0.956624210792067 0.927217056141463 1 1
1.19460935607841 1.16110520985655 0 0
0.812494234281472 0.790270104480106 1 1
0.936385143398843 0.907923092697054 1 1
0.919873128662896 0.892668403416631 1 1
0.878893789456882 0.851499947877495 1 1
0.762101811820433 0.740218284769277 1 1
0.806322287837049 0.784394520408509 1 1
0.872657711209823 0.847135572083858 1 1
0.889850603341512 0.862765792923448 1 1
0.839373175884973 0.81608493856009 1 1
0.768839991792335 0.746111748223815 1 1
0.753667855746186 0.732780749484743 1 1
0.625873341619784 0.608872906921403 1 1
0.868178128509853 0.839053940664168 1 1
0.758384240869407 0.73565746795867 1 1
0.930421850952958 0.904687523551144 1 1
0.682531670222971 0.663582497829113 1 1
0.977498410924206 0.948449790275914 1 1
0.696333134084387 0.677008929784903 1 1
0.985088950008724 0.954884397529342 1 1
0.789399182684969 0.767199513661812 1 1
0.83905761716887 0.812571997815078 1 1
0.712621238989227 0.690403574210056 1 1
0.640429626632087 0.623668047954828 1 1
0.993284159864254 0.965879277818077 1 1
0.808925175816446 0.785136288931442 1 1
0.880717546109759 0.855727083099417 1 1
0.844237179673214 0.819577531364654 1 1
0.811042231084729 0.786632923500676 1 1
0.685906093377253 0.665926431957488 1 1
0.853425921752786 0.82909660193456 1 1
0.744701416221177 0.724317717368404 1 1
0.696230467073053 0.678158473852885 1 1
0.574600471697868 0.556235205256099 1 1
0.823748741260372 0.800734493762363 1 1
0.673733842605045 0.649416510740857 1 1
0.676594168710037 0.657107201038566 1 1
0.744213341027199 0.720718155594446 1 1
0.657202224694167 0.636433688563716 1 1
0.958499536685514 0.927360759277537 1 1
1.04495687667886 1.01321146157228 1 1
0.994297844340854 0.965507996205864 1 1
0.916082960371643 0.887238623490428 1 1
0.840686152396642 0.814229504184073 1 1
0.765330971176362 0.739252691979778 1 1
0.952081959216722 0.92299997486098 1 1
0.917036037108839 0.886971264690049 1 1
0.911915073599204 0.881879121417189 1 1
0.789749369649298 0.764795407680076 1 1
1.05879484608152 1.02869679119589 1 1
0.741380808653751 0.7200449276282 1 1
0.786744423297768 0.763624562358403 1 1
0.60773765759947 0.590830639898253 1 1
0.655648458206731 0.636940361879565 1 1
0.751685244953364 0.730337902425952 1 1
1.03414671588826 1.00074275036106 1 1
0.78609951426239 0.76162508984938 1 1
0.773398850266209 0.751043493225078 1 1
0.770269114025621 0.747749077908782 1 1
0.822585846716028 0.798846858252948 1 1
0.706624523710566 0.683237741285716 1 1
0.858747760710648 0.835139144374946 1 1
0.49556092298932 0.480383468926473 0 0
1.01278447316449 0.984072972854005 1 1
0.705621480616297 0.686876588744756 1 1
0.614014989645018 0.595439048306117 1 1
0.897710692021442 0.870319066656089 1 1
0.900078458164248 0.872360886339587 1 1
0.734442686759392 0.715215717629074 1 1
0.834846495467654 0.811316663017489 1 1
0.601243975663982 0.585493365507813 1 1
0.857505103307939 0.834750186380018 1 1
0.820069674572323 0.796873788705744 1 1
0.644232771135339 0.625897860395797 1 1
0.923195143479553 0.896875256947622 1 1
0.641742767077157 0.621809175271025 1 1
0.900234250618735 0.875432066661672 1 1
0.749251346144273 0.726671099600392 1 1
0.905195889585749 0.878290813388711 1 1
0.932819055647039 0.903473376542824 1 1
0.814757077298073 0.792120177871187 1 1
0.764059189983869 0.740522246703562 1 1
0.781786081521255 0.757912501094645 1 1
0.662252405003444 0.640748297527009 1 1
0.608190839862877 0.589411714660083 1 1
0.7312525831172 0.710626966341722 1 1
0.710410238247234 0.690894577667722 1 1
0.80820033980526 0.783668204538022 1 1
0.623471459491735 0.606121880071333 1 1
0.494110358646283 0.479262171497451 0 0
0.719181398700328 0.697712366469304 1 1
0.74727194775959 0.727606428034677 1 1
0.600905241965673 0.583151774752007 1 1
0.796197307782225 0.770436752789149 1 1
0.913206881865296 0.888684270600616 1 1
0.55861972454105 0.541431793959696 1 1
0.649886530557551 0.633401531053671 1 1
0.872156039520026 0.847214797822993 1 1
0.583423329136033 0.565983631859009 1 1
0.651411520652949 0.632539254803139 1 1
0.762205267482562 0.736150342437629 1 1
0.682727177492406 0.664713112493359 1 1
0.876289138698373 0.850939544737975 1 1
0.765063927361263 0.742639244897314 1 1
0.899783222353247 0.868597682441888 1 1
0.793347604715352 0.76754621642298 1 1
0.732896443157663 0.70849264792211 1 1
0.739690037006126 0.717163501453499 1 1
0.645251806527516 0.624720100622664 1 1
0.616529194972374 0.598190707678717 1 1
0.707645228740385 0.686665484707349 1 1
0.787043544077537 0.76305932907277 1 1
0.660090118258561 0.641238699817263 1 1
0.909937224897445 0.880972032771123 1 1
1.11403067024372 1.07926204757679 1 1
0.783487851802375 0.759115804584088 1 1
0.713707718235216 0.692874196357121 1 1
0.640754810118672 0.62227373497654 1 1
0.498271647336987 0.483357010908351 1 0
1.17688179877814 1.14225782782095 0 0
0.802594230654006 0.78057173491676 1 1
0.672550439297477 0.654228306755149 1 1
0.948826141716051 0.920692849338314 1 1
0.66431330469374 0.641067192602939 1 1
0.400040844718672 0.388961865686207 0 0
0.993893988281926 0.964588334518798 1 1
0.815157553594616 0.790232416500196 1 1
0.726544376172959 0.707365651200851 1 1
0.566386024109563 0.547842422427438 1 1
1.00947177691226 0.980794381443664 1 1
1.01249116714971 0.981515751152536 1 1
0.895634544855294 0.867985000469313 1 1
0.847337306849839 0.824101475787148 1 1
0.873679804784131 0.846468752551989 1 1
0.679494500248775 0.66004178518173 1 1
0.72494404476458 0.704740146170091 1 1
0.651958447034729 0.634743424740462 1 1
0.76440312386189 0.743508076049475 1 1
0.829406869209654 0.807465886352347 1 1
0.845722016106194 0.822807529972093 1 1
0.60584219311282 0.588766430779268 1 1
0.920760340452359 0.893417253400986 1 1
0.870218715614949 0.846533843876801 1 1
0.65086978092098 0.632109117534052 1 1
0.88256059001946 0.857280125147782 1 1
0.726823824511296 0.704893841057032 1 1
0.951759658244129 0.924024995550957 1 1
0.566552464406938 0.551038873243686 1 1
0.846414750618487 0.820894587651828 1 1
0.959395034543594 0.930334598505012 1 1
0.539733759300496 0.525252444342975 0 0
0.684218576661974 0.665040764740885 1 1
0.932647516510051 0.902827125691342 1 1
0.918525341388432 0.892676013401917 1 1
0.959511874768561 0.933721564010354 1 1
0.704016727097121 0.685529588993162 1 1
0.980172007702032 0.948715844319949 1 1
0.864829530254295 0.840114807320964 1 1
0.971718532504021 0.940126938632773 1 1
0.930710008216375 0.903477743425916 1 1
0.707650728609812 0.687076641794825 1 1
0.864014186422104 0.837055077120639 1 1
0.974619684119603 0.944406835868714 1 1
0.931732503501751 0.905039500722298 1 1
1.10523977186603 1.0731385297214 1 1
0.96258439307301 0.932905168946804 1 1
0.791259184064331 0.77008450633365 1 1
0.933690164790723 0.904344257749214 1 1
0.631030833534249 0.612164959548593 1 1
0.707844776012507 0.688436773344882 1 1
0.806251595462129 0.779201271424187 1 1
0.921115793061325 0.894076465481663 1 1
0.610723613806651 0.594857940489184 1 1
0.948072170909006 0.918417595310624 1 1
0.829602484184204 0.805470133105404 1 1
0.830222165689374 0.808411684189359 1 1
0.860565623890181 0.833768509605607 1 1
0.614776682543134 0.598480346922457 1 1
0.702675849663515 0.679304046331361 1 1
0.981199294473275 0.949553342355148 1 1
1.01325767141783 0.986180597352103 1 1
0.872221549371611 0.845885150723198 1 1
0.774755542224245 0.752585090721417 1 1
0.711793019398446 0.691733370244601 1 1
1.01736963352787 0.988834770286451 1 1
0.975878773461808 0.947759440325682 1 1
0.632390380767934 0.614117648651956 1 1
0.660942034537183 0.640667169724016 1 1
0.892588084673195 0.865063741565466 1 1
0.618347625228547 0.599011488875659 1 1
0.731483392461733 0.709497355926531 1 1
0.572698870981053 0.555509118069223 1 1
0.632624696727186 0.611181103325931 1 1
0.818255265301667 0.796139595100904 1 1
0.882448217659491 0.858958322996498 1 1
0.575758630825158 0.558205506909145 1 1
0.794884618881691 0.77119933063449 1 1
0.982535372498366 0.955171208996537 1 1
0.883922353227833 0.856230314684193 1 1
0.479604310190399 0.464981998771309 0 0
0.67935461894461 0.659322304605492 1 1
0.684143348309849 0.664860073707961 1 1
0.831948842748679 0.807742186953841 1 1
0.837679893136867 0.813707771525586 1 1
0.774022002759738 0.750041432320157 1 1
1.1523371606503 1.11801610864604 0 0
0.895002341308399 0.86790525463322 1 1
0.707427202240914 0.686181807934055 1 1
0.761842794330008 0.73774640871428 1 1
0.762440871140934 0.739616312794406 1 1
0.852027179075752 0.826277246756598 1 1
0.776593434918307 0.753435280465308 1 1
0.96707914940369 0.9368950169178 1 1
1.13436493740672 1.10165536131139 0 0
0.990816399022692 0.960341925708138 1 1
0.849518202004872 0.824724405689031 1 1
0.952359428296286 0.9222628967897 1 1
0.682787590131284 0.663245017760004 1 1
0.856995906310802 0.835493418697105 1 1
0.515421279342665 0.500058499991809 0 0
0.882692893084104 0.853909079062532 1 1
0.817291481468758 0.795734014752668 1 1
0.793039366502703 0.767698442956828 1 1
0.862539594970692 0.835693887858858 1 1
0.719491059561938 0.69959777460531 1 1
0.741611747858374 0.719915950026592 1 1
0.90582928643251 0.880533381881861 1 1
0.6325504123891 0.615731972315607 1 1
0.811842687085668 0.789685265915065 1 1
1.00638869958424 0.978248737843239 1 1
0.918542859014702 0.894041173704666 1 1
0.930845305274653 0.905122716002098 1 1
0.866285841241303 0.838316763327077 1 1
0.705355343525197 0.684892316132412 1 1
0.733965737741902 0.71334630556273 1 1
0.86292273831607 0.83718673501415 1 1
0.739121151323036 0.713624404899029 1 1
0.643724459223554 0.623611878683541 1 1
1.24408101442116 1.20713302572944 0 0
0.744754831082552 0.725183957234671 1 1
0.938525502619393 0.910583240639754 1 1
0.903190091364328 0.876206791808228 1 1
0.586572814412462 0.569626579172778 1 1
0.710291416745633 0.688414492536868 1 1
0.873990334286254 0.85078058572035 1 1
1.19215281355405 1.15545391228084 0 0
0.902787823855432 0.877349897004889 1 1
0.895675968868055 0.869715367050165 1 1
0.829580601951126 0.804079139473329 1 1
1.04317425649557 1.01001893516532 1 1
0.900920716747099 0.874451664391792 1 1
1.03461492914444 1.00641475619016 1 1
0.541779947246122 0.525423727904466 0 0
0.549187665643814 0.532794484059919 1 1
0.745297138482779 0.724464538153344 1 1
0.653217930704531 0.632041871840612 1 1
1.0542141182904 1.02177943475596 1 1
1.08749931507642 1.05710026502237 0 1
0.901636162117451 0.873781249984921 1 1
0.701711477514064 0.680394068310542 1 1
0.824444023470222 0.802557702582782 1 1
0.775249461055876 0.752333470996035 1 1
0.96897613276601 0.940607034787565 1 1
0.741881955938349 0.720173846418724 1 1
0.796803526513329 0.773071268808353 1 1
0.914791300408628 0.887981867508414 1 1
0.652742446455571 0.633383318004043 1 1
0.714320368244376 0.694546759102371 1 1
0.705355036017717 0.684353539595455 1 1
0.893499004436556 0.863141092356007 1 1
1.0440232788894 1.0107423303126 1 1
0.756042947036175 0.73441228157552 1 1
0.902924028370235 0.871390997513991 1 1
0.647768309756175 0.628682901568083 1 1
0.861428890186797 0.835667563710085 1 1
0.900968070054467 0.876184147523076 1 1
0.702598733583459 0.683947317845196 1 1
1.02864251265214 0.997690259055743 1 1
0.917143061378424 0.888429322644149 1 1
0.684694161111126 0.665669926358963 1 1
0.557803111980574 0.540866360768268 1 0
0.698011483603167 0.679704380924865 1 1
0.991607364578347 0.962493239509711 1 1
0.588307871937821 0.566345280797001 1 1
0.565279490871579 0.547016308370787 1 1
0.851223358541381 0.82545417955885 1 1
0.919325971387793 0.892406603379286 1 1
0.664588275540475 0.644864271890256 1 1
0.811438006659149 0.785874132498842 1 1
0.777188193920597 0.754472812555047 1 1
0.56859246429544 0.550923325346722 1 1
0.567265301483398 0.551236656292518 1 1
0.873462450478476 0.847363255038271 1 1
0.687011242050171 0.666864908451589 1 1
0.679851552822049 0.660366633275569 1 1
0.411700053979307 0.396441976745584 1 0
0.74110856056667 0.718017770631349 1 1
0.920930339991276 0.893225396618537 1 1
0.855687259627883 0.830214941214749 1 1
0.821926552750578 0.797612662129507 1 1
0.856312253404815 0.831727936234263 1 1
0.823295458370858 0.800261435557342 1 1
0.767864275196556 0.744007935402045 1 1
0.739060502391769 0.714494692814311 1 1
0.784495796628412 0.759154887730869 1 1
0.588162593513886 0.570198353419744 1 1
0.770067256113036 0.746310881112548 1 1
0.540242232515747 0.524796837786139 0 0
0.96176423166294 0.931985602751164 1 1
0.820686354604847 0.798454762771008 1 1
1.11670833122699 1.08201426854364 0 0
0.751490455739471 0.729691138604529 1 1
0.845074958515287 0.819512090474661 1 1
1.06231373387781 1.03296732979132 1 1
0.74345801004051 0.718564816838145 1 1
0.601401143755542 0.582709770336835 1 1
0.77766441038858 0.750912608212361 1 1
0.818997492429489 0.793200155114839 1 1
0.790253501721736 0.765799586733956 1 1
1.10138452106949 1.06943838562183 0 0
0.910990534238308 0.884957940286968 1 1
0.774371327048088 0.749480181840374 1 1
0.554995804803257 0.540004505217642 1 1
0.960315311516751 0.933340594612526 1 1
0.946575681744962 0.918505182209865 1 1
1.04247029696488 1.0116859501583 1 1
0.871554505740291 0.845413147087713 1 1
0.704278612124584 0.685643517293827 1 1
0.86952768376665 0.839524884363796 1 1
0.72557131654224 0.702888012332936 1 1
1.14986049881735 1.11734295122851 1 1
0.730682917956515 0.709705540329012 1 1
0.733525104126649 0.710221956233621 1 1
0.786955004472937 0.763732125623836 1 1
0.714356448025945 0.694615268057071 1 1
1.00472694599104 0.974812747335889 1 1
0.542864301036227 0.525242781301433 1 1
0.673053242491507 0.652973273411617 1 1
0.749426942316369 0.727553162631208 1 1
0.783870110929008 0.759564841541854 1 1
0.756625093191953 0.733289647480925 1 1
1.18668764924346 1.15219223771939 0 0
0.802401710820239 0.775960841934569 1 1
0.841517327821259 0.815115696769384 1 1
0.780553478605535 0.759683918455168 1 1
0.953087074797693 0.926456136991111 1 1
0.765477717292609 0.740001482916759 1 1
1.01173837623524 0.982885164318192 1 1
0.794117707695333 0.769377024132556 1 1
0.833732086158575 0.811451899305063 1 1
0.723860777823084 0.700109161769225 1 1
0.985923743221433 0.956963783218463 1 1
0.642968676806431 0.624164683926302 1 1
0.80447960370052 0.78172570473531 1 1
0.797660854071494 0.775353136127232 1 1
0.780737371291292 0.756931992848677 1 1
0.830713022004307 0.806273542556106 1 1
0.825476508798097 0.801148626047059 1 1
0.678410345266363 0.658205616856487 1 1
0.622176544437903 0.602864318739224 1 1
0.850793093091872 0.82523790077121 1 1
0.777419007478598 0.754210225744265 1 1
0.781965568504143 0.760101119690763 1 1
0.844175971583163 0.817416723875905 1 1
0.799960552837974 0.774274507350428 1 1
0.852723707883735 0.826203931468659 1 1
0.857413488395476 0.83492818919518 1 1
0.837879516708561 0.812246136194325 1 1
0.829948431791846 0.805196456220477 1 1
0.837071573847842 0.814828449115451 1 1
1.02158697098319 0.989906449203854 1 1
1.0491492625287 1.0166191849611 1 1
0.877035081562025 0.853632184923337 1 1
0.914390985142222 0.887894692570405 1 1
0.798022238173988 0.775559829876171 1 1
0.904031889628399 0.875392322311011 1 1
1.0115922056593 0.983883653541749 1 1
0.587462652532227 0.570120606573863 1 1
0.964767299004335 0.937023435916294 1 1
0.838448610993788 0.812811299247546 1 1
0.588862797130472 0.572305752384011 1 1
0.94934290506203 0.921707322620539 1 1
0.866076397141567 0.8371383744287 1 1
0.811845828177237 0.78871315975417 1 1
0.961202342078788 0.93408216729427 1 1
0.807434973837359 0.781334423348268 1 1
0.628331706662774 0.610516926204708 1 1
0.900626056438249 0.871144590609384 1 1
1.04550778393811 1.00913916606653 1 1
0.807387865563369 0.782706484800661 1 1
0.541434577570886 0.526147797973228 0 0
0.490135171238169 0.476761084534394 0 0
0.930563857875013 0.899695241379599 1 1
0.660833115160872 0.641613715759617 1 1
0.85253814630207 0.828853451870819 1 1
0.764991839550379 0.7423682752241 1 1
0.862339905910815 0.837235118112456 1 1
0.858423202430507 0.83264729108259 1 1
0.653883973695826 0.634066173537055 1 1
0.672884523837538 0.652511701221269 1 1
0.77547884824653 0.751829879291556 1 1
0.974161057509205 0.945443857127463 1 1
0.932712939816563 0.903045358725399 1 1
0.816137593589155 0.791692857829717 1 1
0.634897496879816 0.612216774048418 1 1
0.634386219361545 0.616452926388759 1 1
0.676411524459186 0.659497268656619 1 1
0.863673852782678 0.839316586348515 1 1
0.677973146268796 0.658547379479516 1 1
0.823925686348882 0.799764341068533 1 1
0.497086719617904 0.480469750458093 1 1
0.847761912922994 0.826125154673326 1 1
1.02648211145162 0.992762663329535 1 1
0.938867215674063 0.909281680704375 1 1
0.784739255638996 0.760474698754928 1 1
0.800993717960182 0.776320755212684 1 1
0.675796342553678 0.655738613894554 1 1
0.643998282223924 0.626177680545297 1 1
1.02522167558079 0.993342761790134 1 1
0.729023233822834 0.707914197889847 1 1
0.286234710885478 0.278026022807328 0 0
0.760606418261839 0.73411254475832 1 1
0.729959379875248 0.70908716715713 1 1
0.668876219649887 0.647962508333273 1 1
0.793239821080126 0.770588302212143 1 1
0.648812197526694 0.631207542983887 1 1
0.785011441976144 0.761307359806563 1 1
0.682591572974437 0.66312636033624 1 1
0.61777168795265 0.600412547735595 1 1
0.958928561393962 0.929933499257523 1 1
0.852300503045285 0.826383239746112 1 1
0.857688809249508 0.832010002344745 1 1
0.59587965340396 0.578084093290363 1 1
0.881661966493366 0.85645677470999 1 1
0.876049770770064 0.848384216637744 1 1
0.830089336591909 0.805867732145919 1 1
1.10727534573483 1.07625997854307 0 1
0.794445761379956 0.772178199352942 1 1
0.950775835604005 0.920816998736779 1 1
0.724614149859653 0.703425329997845 1 1
0.539477962559987 0.523124898351192 0 0
0.875505725407339 0.849460283975019 1 1
1.0050019973495 0.976645813447483 1 1
0.832765515158743 0.805799285975427 1 1
0.855666487858949 0.830939788464665 1 1
0.542060358114308 0.522984432584989 1 1
0.669722229182878 0.649745710130215 1 1
0.92584963883251 0.897386043256695 1 1
0.848912162630504 0.820445801150701 1 1
0.668375387244586 0.648444539847187 1 1
0.710924506526827 0.68890475046365 1 1
0.851222200281297 0.827366262297402 1 1
0.753569473195607 0.733476456798338 1 1
0.499695893216693 0.4855018957391 0 0
0.955994493852226 0.929855570905603 1 1
0.558967950324393 0.539772320227526 1 1
0.913374444017202 0.884627788728604 1 1
0.865613887187367 0.837943706250123 1 1
0.587312782671895 0.571045757289318 1 1
0.639550327159346 0.618849386412923 1 1
0.780024450629115 0.756362499957147 1 1
0.559075717481907 0.542867416090875 1 0
0.66158988111787 0.644375321890841 1 1
0.860057169028425 0.83600268030522 1 1
0.890184154342608 0.863116394441852 1 1
0.683860812284146 0.663847850406394 1 1
0.808728092782981 0.784012309732754 1 1
0.891036236235555 0.863384623054194 1 1
0.852968614106737 0.829178614676073 1 1
0.704388965637018 0.681425659822475 1 1
0.443348296156235 0.42862930820458 0 0
0.66138647447465 0.642576729996054 1 1
0.851728410707451 0.826566331300971 1 1
0.714527208991123 0.69373212169182 1 1
0.955370463433803 0.928188949047905 1 1
0.909874133095402 0.884109405740613 1 1
0.59018776487369 0.57330747675267 1 1
0.701532758470263 0.682822625994379 1 1
0.66161723398185 0.642511405269281 1 1
0.775210684391001 0.749084814837195 1 1
1.02298359121282 0.992200745845674 1 1
0.797101884405862 0.775768344565728 1 1
0.930274641768364 0.899741293693391 1 1
0.800936760828524 0.777560636293109 1 1
0.769402921824641 0.748250925676826 1 1
0.901142461003262 0.876288139557033 1 1
0.749016529689146 0.727547472286445 1 1
0.540681257315045 0.526863212737262 1 1
0.899938073510387 0.874120792678856 1 1
0.67996862958099 0.657346675733163 1 1
0.704496835996729 0.683501908777298 1 1
0.783996314528071 0.760989581613254 1 1
0.711401827705842 0.689540120558374 1 1
0.869740579783245 0.842235096873217 1 1
0.791732832564277 0.766804460526179 1 1
0.819209589258333 0.79642796858279 1 1
0.594016808800315 0.576371911892457 1 1
0.790120341600889 0.767124053516215 1 1
0.586906113810548 0.568595665506801 1 1
0.851391746611836 0.826484010391102 1 1
0.921089745244261 0.893619201988009 1 1
0.865044983818456 0.838501699241682 1 1
0.848244085441276 0.825239212554074 1 1
0.889532622146758 0.864689991216658 1 1
0.882491108427951 0.857255214566961 1 1
0.611941324221015 0.593642865804436 1 1
0.870438686161682 0.84654531435711 1 1
0.842317460803218 0.818308023882004 1 1
0.59703125591187 0.576569085599278 1 1
0.762342273200489 0.739393160070338 1 1
0.715046892578023 0.694544469901847 1 1
0.828174192633504 0.805735872402516 1 1
0.715538554228152 0.692323258757044 1 1
0.842443184397883 0.818747924010762 1 1
0.565975721245761 0.548443557565292 1 1
0.687068606401898 0.665314375027149 1 1
0.767060940618325 0.744230016611444 1 1
0.954421702124013 0.925235094200113 1 1
0.788793987451071 0.765824682257738 1 1
0.532801698808175 0.517278252781468 1 0
0.897612099580567 0.871792362336592 1 1
0.738059383157377 0.715219006865406 1 1
0.93847556996981 0.912885094653772 1 1
0.89213744426597 0.864902801425091 1 1
0.514885308481832 0.500219497583611 1 1
0.67525585129399 0.655996662502608 1 1
0.831563483358339 0.805715849302183 1 1
0.886986170785831 0.8618657916672 1 1
0.578739149841532 0.561291131517412 1 1
0.667558670696539 0.646732248649526 1 1
0.764412045618019 0.742776412061378 1 1
0.862780420581271 0.838456454518608 1 1
0.60538920382032 0.587458641938668 1 1
0.974274978879843 0.944592557296123 1 1
0.73108438829742 0.708288756454289 1 1
0.951574170005297 0.923468647238352 1 1
0.894869104397009 0.867319143941846 1 1
0.735219428688623 0.710085411056542 1 1
0.498276020394873 0.482571026802274 0 0
0.756704646756638 0.733581142277889 1 1
0.793085202667261 0.770808361756266 1 1
0.648720196826533 0.630180936418214 1 1
0.883486958814395 0.856428379265093 1 1
0.732784923422339 0.711900663192134 1 1
0.898870416975667 0.874798026186968 1 1
0.565058680842603 0.548672197618614 1 1
0.90274017389155 0.877497774484681 1 1
0.709965135361512 0.687569887935493 1 1
0.987908565603232 0.959794305685591 1 1
0.641934177859075 0.624519516361942 1 1
0.600228550384327 0.582559745543055 1 1
0.857736802396352 0.835365471681333 1 1
1.03261000068734 1.00152292385635 1 1
0.969926763741981 0.93784627522719 1 1
0.749564033708294 0.729473755221 1 1
0.76044987918186 0.738749183934928 1 1
0.905520057247219 0.876176320548957 1 1
0.841966095308252 0.816876849439243 1 1
0.665397454581414 0.648209420377017 1 1
0.821642160915008 0.795992465662965 1 1
0.746190314130189 0.72490119786086 1 1
0.83391548565264 0.807910977407498 1 1
0.864514406659033 0.839557596207633 1 1
0.722872995775948 0.702613864364373 1 1
0.642485469662506 0.622827242201548 1 1
0.97478983151795 0.946094380233567 1 1
0.754878314247478 0.732412899013913 1 1
0.779838381299587 0.758392169034237 1 1
0.809205400469629 0.786231325013758 1 1
0.848611073609615 0.823905304816997 1 1
0.933794051299928 0.908499903698272 1 1
0.891060384162879 0.865416272067033 1 1
0.534223513995825 0.520577613617093 0 0
0.700307536722966 0.677799753460895 1 1
1.03664582101103 1.00545697021751 1 1
1.06350109329482 1.03303110848246 1 1
0.512599445263875 0.497559946450918 0 0
0.680696735559461 0.661143264831798 1 1
0.882047281818383 0.853655184754153 1 1
0.877364061890953 0.849609181409594 1 1
0.6722045262955 0.653787714167075 1 1
0.718700338088484 0.695935048841541 1 1
0.490782899267667 0.478388019111849 1 1
1.04498745277005 1.01426588702417 1 1
0.787603012526642 0.766085701634649 1 1
0.747814284026776 0.726443401351534 1 1
0.790126976432527 0.768344804241831 1 1
0.875267914245127 0.851516785907823 1 1
0.837208344535713 0.813913339572661 1 1
1.03232539462362 1.00275829744071 1 1
0.811509117029608 0.783988227759988 1 1
1.08368618233099 1.05203718124743 1 1
0.782069032087883 0.757538373855423 1 1
0.866862045463615 0.839063476619033 1 1
1.05642176683135 1.02812345885822 1 1
0.878959067514075 0.850838835513993 1 1
0.87818289623692 0.852935882846315 1 1
0.563455850737497 0.547219841949986 1 1
0.571212442422865 0.551036849912241 1 1
0.761605374030139 0.738507039503735 1 1
0.921339955464556 0.894365504632169 1 1
0.950290407623693 0.921786451141398 1 1
0.608509378128199 0.592472659470595 1 1
0.727352422280184 0.705776023576923 1 1
0.931198085568364 0.904691725334293 1 1
0.606804055288177 0.58850508678344 1 1
0.996796299613617 0.968780352215523 1 1
0.756640745534627 0.734229409973988 1 1
0.654400702592842 0.635376094112514 1 1
0.956528145674588 0.930201529579512 1 1
0.574374920670864 0.555408738347402 1 1
0.817856748691484 0.790773190622435 1 1
0.558599453329375 0.542828899772588 1 0
0.748035231380976 0.725775531606445 1 1
0.580495880529086 0.56365895370834 1 1
1.04971242731991 1.01722533614864 1 1
0.716540078096867 0.695102878134183 1 1
0.794651582326397 0.773564545313355 1 1
0.839908558810018 0.816526808239501 1 1
0.824265198338882 0.800641657059663 1 1
0.659163339644496 0.63963542978481 1 1
0.800852836978296 0.776756356816964 1 1
0.863174747339611 0.837708762400187 1 1
0.718154366927679 0.695786994051984 1 1
1.00045319807678 0.96979010149289 1 1
0.477033554508198 0.462225405239032 0 0
0.806097099477072 0.7818893022072 1 1
0.82537760360885 0.801232453361874 1 1
1.15698083191377 1.1210652280928 1 1
0.508737514689325 0.48919866487914 1 0
0.670612917950095 0.651184483160849 1 1
0.809572030230333 0.784454254447906 1 1
0.814752301946428 0.790406260598229 1 1
0.959661138851891 0.930964957178498 1 1
0.694071781874646 0.673444512118791 1 1
0.544326442836707 0.52700108701811 1 0
0.736195837111854 0.71490272462046 1 1
0.879513594287117 0.852641205156271 1 1
0.968434219580843 0.941228204271866 1 1
1.0485602899994 1.01916760478323 1 1
0.658532084692167 0.637925464348967 1 1
0.564966776050323 0.549071109405501 1 1
0.742739633354427 0.719181702988897 1 1
0.8584115111192 0.833293045130141 1 1
0.910945036641407 0.88471677926143 1 1
0.947321058828447 0.91980972953004 1 1
0.711519393052849 0.69104745651837 1 1
0.849705026033489 0.822477863522661 1 1
0.775241527320669 0.75234292164355 1 1
0.780829269547252 0.756792375125492 1 1
0.913932832247923 0.88826013234159 1 1
0.904316162427912 0.878341555893057 1 1
0.79213586064699 0.768715483113767 1 1
0.897519067187622 0.869192658677923 1 1
0.798563530702872 0.774643791206086 1 1
0.683414110849148 0.663918080525238 1 1
0.749714848880999 0.728757206644645 1 1
0.833924286669535 0.808161075388979 1 1
0.84595856594156 0.818573975939344 1 1
0.77778497843061 0.752356876849947 1 1
0.821560613312635 0.798309790155685 1 1
0.896442812614318 0.872339439691658 1 1
0.8258367250156 0.802444043374572 1 1
0.999639221121994 0.970391890263693 1 1
0.748621096292905 0.728223294081089 1 1
0.769830768980486 0.749886243341246 1 1
0.651050039719009 0.631826554598037 1 1
0.84266554236829 0.817582718296572 1 1
0.890686530447012 0.865537215548588 1 1
0.639576897772145 0.622095120336046 1 1
0.796580394785229 0.770286766961309 1 1
0.779110170614266 0.75960071893982 1 1
0.70962904559964 0.688047462900453 1 1
0.68050955190251 0.662297892773816 1 1
0.457282998307203 0.444225918640319 0 0
0.574774596271151 0.556339217175933 1 1
0.577436492522509 0.56105384640393 1 1
1.00283908900088 0.973924191805123 1 1
0.555221983490012 0.538645632134276 1 0
0.738212926985097 0.717270808913021 1 1
0.857291953637645 0.832725866395145 1 1
0.881140314009011 0.855361829972521 1 1
0.901600232435611 0.873352704893673 1 1
0.908525565029397 0.882823226132537 1 1
0.895529242565278 0.86691847001901 1 1
0.830301136672524 0.8081951665838 1 1
0.795184727244969 0.772565996825502 1 1
0.736672132304655 0.714924137612895 1 1
0.916037628661428 0.892018191050185 1 1
0.598218701271628 0.58157336431788 1 1
1.02926891160588 0.998817668888304 1 1
1.0701211694825 1.040110903856 0 1
0.963481092354654 0.937412768786282 1 1
0.716649833624378 0.695605563741883 1 1
0.587487976164756 0.569677656295935 1 1
0.80589318660351 0.783892401855548 1 1
0.807494229006615 0.783556306654769 1 1
0.638863575225822 0.621337954182004 1 1
0.949638153755068 0.919655549774683 1 1
0.621891924344937 0.604470068230014 1 1
0.925020795550027 0.89909326433003 1 1
0.554451048102009 0.53845850369652 1 0
0.612084039460208 0.59214720133942 1 1
0.696552346762705 0.676359745790286 1 1
0.85838347606449 0.830309111244936 1 1
0.657536918007677 0.638929036624008 1 1
0.783748322198376 0.76049543540875 1 1
1.02247588739768 0.99142451608823 1 1
1.02737988878182 0.996119736028439 1 1
0.828719308713256 0.806358795701997 1 1
0.88159329020136 0.856771016852141 1 1
0.918885832197024 0.892803985221216 1 1
0.823117315544891 0.799764043789321 1 1
0.807400337352379 0.78338926748867 1 1
0.81157466471615 0.78547557566201 1 1
0.759245010039931 0.739569757582227 1 1
0.713391640231167 0.691939067058777 1 1
0.902957140954826 0.874377367661153 1 1
0.804237384258151 0.777694099514546 1 1
0.570268470471192 0.553978627014853 1 1
0.899711301193708 0.872845065896386 1 1
1.05428322271383 1.02239477916622 1 1
0.871891815271983 0.843565824126242 1 1
0.991375217821168 0.961480454718854 1 1
0.940835287122516 0.912556038245361 1 1
0.798518101321874 0.774147631449843 1 1
0.91672061258329 0.890365136065288 1 1
0.943847033646974 0.914803854691256 1 1
0.99306159601794 0.961912861877985 1 1
0.681070692413003 0.66288897967625 1 1
0.902217710433398 0.877468731122057 1 1
0.569590737114365 0.552119829515854 1 1
0.781504788923939 0.757003791496483 1 1
0.744806192951842 0.724409804433656 1 1
0.678720569952797 0.66296397550596 1 1
1.2042189482857 1.17143922661657 0 0
0.942011142769032 0.91378942821555 1 1
0.747736623598319 0.725376798993613 1 1
0.555039542264193 0.538788066781736 1 1
0.690240653554899 0.669077105067117 1 1
0.931413336618669 0.905257986157941 1 1
0.788864044888205 0.765620509373573 1 1
0.634600174165441 0.617917387479439 1 1
0.673984552794255 0.655461733259831 1 1
0.724251574580422 0.700977741901566 1 1
0.5477905745893 0.532429660965917 1 1
0.515605230268088 0.501263779196982 1 1
0.943293416900935 0.91561283263784 1 1
0.817547186215983 0.793647606847457 1 1
0.532235721522335 0.515461758947629 1 1
0.948840078159617 0.923888968955419 1 1
0.65894547575034 0.640168755056905 1 1
0.79464910610395 0.770272566889591 1 1
0.940643048694149 0.910996385603062 1 1
0.78790418142078 0.762849191052599 1 1
0.985668702834803 0.95772741783138 1 1
0.903822196164924 0.878254833923789 1 1
0.870152371732596 0.844355350013636 1 1
0.684956502453477 0.665554097119951 1 1
0.807321245485407 0.782751744788678 1 1
1.14164726247446 1.10378399651094 1 1
0.84427708793805 0.818166497604149 1 1
0.726572347289237 0.703845193249649 1 1
0.828677328741578 0.803935503557035 1 1
0.847919841300405 0.823515527784675 1 1
0.879493265081887 0.855194047994433 1 1
0.985264950376662 0.956600710552865 1 1
0.675252654275004 0.654065807809716 1 1
0.696574873946298 0.675455285771332 1 1
0.961914565467572 0.934110315701526 1 1
0.942684076013345 0.915315465328603 1 1
0.669878063789062 0.648267912105425 1 1
0.699857931859561 0.677152949373045 1 1
0.516841811379881 0.500690579423645 0 0
0.660835895841763 0.641218440288994 1 1
0.829355389639145 0.806066659258294 1 1
0.819517150610406 0.79446596434048 1 1
0.658402623461814 0.639350508656042 1 1
0.658872515289594 0.638716415846841 1 1
0.899051933909672 0.870247972185621 1 1
0.734921744365586 0.711660431798517 1 1
0.698779542373284 0.677139628807531 1 1
0.770390641308825 0.747033262467463 1 1
0.610824297403328 0.59377938355963 1 1
0.738437096720781 0.71714256168794 1 1
0.97121379271944 0.944087213705802 1 1
0.733408353354014 0.714576092543821 1 1
0.618138979902467 0.598991035151221 1 1
0.776785764816244 0.753200182933942 1 1
0.608623481527158 0.5898831518837 1 1
0.705655718774052 0.684459321926559 1 1
0.938940236359883 0.909930554622746 1 1
0.459299864512981 0.446631723775781 0 0
0.817125574028655 0.794486845458931 1 1
0.894972880318358 0.866660485008242 1 1
0.829407601643619 0.802588964838253 1 1
0.537610112505389 0.520678473932703 1 0
0.913859294523928 0.883569761540025 1 1
0.798408048870991 0.774733531039222 1 1
0.726887464513685 0.70490295067508 1 1
0.724615746205145 0.703611066474422 1 1
0.939641452860043 0.91089802022374 1 1
0.79184427440307 0.767303643898795 1 1
0.908165420638707 0.879829835071342 1 1
0.99409651277371 0.965622878314869 1 1
0.805271488840339 0.782362536601521 1 1
0.830203927092607 0.807169689138525 1 1
1.04439768423662 1.01520703547037 1 1
0.799012508067053 0.777973949548928 1 1
0.813157070341884 0.791525306529872 1 1
0.923698635816244 0.897146281121955 1 1
0.944791805940182 0.917822781167319 1 1
0.790376277757881 0.76766433840244 1 1
0.834251241898057 0.809817597677432 1 1
0.892970955159626 0.865532787137827 1 1
0.708179186602067 0.686011479082256 1 1
0.685813353325315 0.663393904269641 1 1
0.982033100648757 0.951906386829007 1 1
0.916419630786914 0.88795813716823 1 1
0.661758450583135 0.644218102429955 1 1
0.925769259890657 0.899417325270645 1 1
0.796931817038394 0.774797469245385 1 1
1.01094640607734 0.981695389146058 1 1
0.759209988599322 0.736196333828154 1 1
0.837786700321347 0.814734047622605 1 1
0.808584558776277 0.782826431320632 1 1
0.786591450672918 0.763071761619747 1 1
0.723512300936909 0.704382777057879 1 1
0.98923916746436 0.961580156155722 1 1
0.787657749875523 0.763921788915009 1 1
0.726317217445727 0.707227205922817 1 1
0.859238659327316 0.835937342305414 1 1
0.732860500202384 0.711765172047038 1 1
0.501054142647454 0.487222382700448 0 0
0.57667705964202 0.558539073884963 1 1
0.748547982247866 0.724738319107328 1 1
0.90207706359258 0.877103810828698 1 1
0.805347097493123 0.78041685296197 1 1
0.739346411061156 0.716947544032747 1 1
0.869055925054834 0.841457287085199 1 1
0.825564337046931 0.801598090914106 1 1
0.407577427335341 0.395388285107186 0 0
0.838481743298341 0.815880935115777 1 1
0.708804853681558 0.68653327065336 1 1
0.774303013211265 0.748878607706481 1 1
0.902763766525031 0.873245347544225 1 1
0.756064178179015 0.734028679789447 1 1
1.25759196752263 1.22108437911499 0 0
0.915823781131049 0.888690444659483 1 1
0.802391046431859 0.778755819217724 1 1
0.865198589930116 0.841574447008351 1 1
0.978972815734473 0.945405221262944 1 1
0.688794823279099 0.669677250949735 1 1
0.939833480550862 0.911625973926371 1 1
0.887373101925525 0.858668614212767 1 1
0.704491152004511 0.68192626216736 1 1
0.891556029791918 0.863044542876968 1 1
0.739904129465231 0.716334521386895 1 1
0.725789376894728 0.705844587388441 1 1
1.03277077952434 1.00231887639967 1 1
1.03465467062353 1.00543150514804 1 1
0.885523083892126 0.858960899064072 1 1
0.58893467417506 0.573540143930797 1 1
0.715530142218947 0.694033275420982 1 1
0.920306992809725 0.892017333174218 1 1
0.821836556914936 0.796769642348238 1 1
0.406942528953768 0.395464592413487 0 0
0.606606570497595 0.587543773691632 1 1
0.765419934535617 0.742779259723401 1 1
1.10510215218776 1.07190057137284 0 0
0.68085966389471 0.662085874104542 1 1
0.816933285371743 0.793705899044346 1 1
0.773471413417167 0.747169223674112 1 1
0.688959401145882 0.668249906511959 1 1
0.718793116801275 0.698205885924337 1 1
0.744763217257277 0.724482976086815 1 1
0.843877659870045 0.819275751928561 1 1
0.822111759803432 0.799546477907411 1 1
0.684031142584675 0.662124563190524 1 1
0.713812857542388 0.694822246456454 1 1
0.987804302140708 0.957308307598501 1 1
0.891848548926439 0.867313211509616 1 1
0.596158145449738 0.576624283582017 1 1
0.715599822515186 0.69423132333765 1 1
0.523666154029546 0.507497592959058 0 0
0.776119265003878 0.75329241149472 1 1
0.803995441294013 0.780680750040433 1 1
0.676494194346354 0.654670153680327 1 1
0.788631581647456 0.766877846119888 1 1
0.967208547739906 0.939846362583644 1 1
0.978199950312512 0.948278401263568 1 1
0.749938958430768 0.727240163207315 1 1
0.779079170719808 0.757456319623256 1 1
0.763714665719925 0.739624839013469 1 1
0.67129074016641 0.653173170328496 1 1
0.886968004335899 0.860678497940759 1 1
1.02550284064287 0.995318194836371 1 1
1.07864369809368 1.04595720448107 1 1
1.06603118080763 1.03597788926161 1 1
0.54973427810016 0.532962568846239 1 1
0.747345215166345 0.725877934781055 1 1
0.750724920857603 0.728706864436218 1 1
0.987182447124233 0.957699157866115 1 1
1.05781172301667 1.02840626685757 1 1
0.520171366195397 0.50603967790477 1 1
0.857729410811452 0.833141183395493 1 1
0.948450306669269 0.921461892785846 1 1
0.743096849333238 0.722525979958564 1 1
0.765312317873248 0.742068175839353 1 1
0.899444725323554 0.872585917396494 1 1
1.00094905640663 0.971675374151829 1 1
0.865567275648112 0.840303447428603 1 1
0.739902455616949 0.718236573278336 1 1
0.790705711271243 0.767346320730793 1 1
0.720468548180138 0.701043739473504 1 1
0.696996315116754 0.677244123782424 1 1
0.797000428017576 0.774534614769764 1 1
0.713114996462072 0.69226907990564 1 1
0.811890922929531 0.786959422678831 1 1
0.451540031864085 0.437163891299024 0 0
0.922270668987645 0.894453508197279 1 1
0.54484359525416 0.52789043717441 1 1
0.818433438721776 0.796164483473528 1 1
0.986961846381492 0.957280994096098 1 1
0.702072734774271 0.680587985622257 1 1
0.643207643790069 0.624472416640483 1 1
0.78014876767807 0.754569897954475 1 1
0.735558449256817 0.713088814752612 1 1
0.525524175164746 0.510598482192658 0 0
0.584902820602001 0.56757633275257 1 1
0.840397880491061 0.816728308918526 1 1
0.805996430987041 0.781262235214279 1 1
0.756534113086424 0.734372206705303 1 1
0.791932812197509 0.76888057537483 1 1
0.840736597876728 0.817411334619945 1 1
0.814565360854682 0.789244088544669 1 1
0.676411256056415 0.658754227503664 1 1
0.629761848760868 0.611113605600524 1 1
0.710298381228332 0.688513203367389 1 1
0.818743511943854 0.791850210752337 1 1
0.943332514390228 0.915524039656525 1 1
0.573176611085375 0.554417789268222 1 1
0.846474732249581 0.823227555587914 1 1
0.715816497590319 0.695594764118963 1 1
0.69599239709482 0.673880939868182 1 1
0.964635253158823 0.935762748831874 1 1
0.785213169374699 0.757862093404127 1 1
1.03305490890977 1.00478949231288 1 1
0.882191558915642 0.854643770832321 1 1
0.738175820993995 0.718132434584893 1 1
1.02654470033566 0.995792338087394 1 1
0.705153723944137 0.68346527255384 1 1
0.874531890431852 0.849593107457332 1 1
0.811234189088605 0.787522576100494 1 1
0.745290859217612 0.722344498555459 1 1
0.969145980390619 0.942422651501759 1 1
0.523570261841695 0.508594928136975 1 1
1.02533780698651 0.99121588831691 1 1
0.967802167794625 0.940763070464856 1 1
0.655635906205389 0.637794578325449 1 1
0.72356687710855 0.702134368604513 1 1
0.479520502832417 0.467398592937806 1 0
0.835983288637248 0.813136755906128 1 1
0.853261556298999 0.827878782216681 1 1
0.508494631335059 0.493143423723614 0 0
0.780292796435107 0.755894363058789 1 1
0.493425995377639 0.480196434958798 1 1
0.688174975143388 0.667079614838165 1 1
0.667834115219711 0.647689651758326 1 1
0.838353821413055 0.814959881276363 1 1
0.929090311923778 0.899555115132592 1 1
1.13612037175346 1.10177205340721 0 0
0.992680293731411 0.960358164648174 1 1
0.849623864633043 0.823243107238858 1 1
0.923692131614357 0.896619615434001 1 1
0.725855274125259 0.704095493941427 1 1
0.889661639669608 0.864143153997806 1 1
0.939654685346597 0.914094342954185 1 1
0.878510049028556 0.854970707892518 1 1
0.869154798043156 0.841311424524323 1 1
0.855303533877509 0.828170370051601 1 1
1.01081903311931 0.981043747164244 1 1
0.611402121482441 0.593705748727976 1 1
0.749034732865459 0.726951999235548 1 1
0.653920725582611 0.631801049591512 1 1
0.953650980695234 0.925710919571667 1 1
0.526262677378729 0.510688979329417 1 1
0.663927634905402 0.644047873774158 1 1
0.381548964847095 0.370351988837621 0 0
0.637817153939479 0.620498111862031 1 1
0.902755707103922 0.878011968780605 1 1
0.78006563448288 0.758454658027995 1 1
0.778883016845355 0.755802491829611 1 1
0.660275032153983 0.640130380901664 1 1
1.04378539678635 1.01317440596001 1 1
0.885662424098681 0.857830296180322 1 1
0.854510758153334 0.829794404776182 1 1
0.966059182301412 0.938960121346632 1 1
0.65709265077126 0.638133395817329 1 1
0.830774917029804 0.807012152548744 1 1
0.745002686047017 0.725222625996198 1 1
0.61684971067934 0.599343916849979 1 1
0.588527901806325 0.572576777117343 1 1
0.503739636490234 0.48866821904517 1 0
0.731257037726465 0.709159007018291 1 1
0.934281013439797 0.90749504209764 1 1
0.459552941374478 0.445877636056475 0 0
0.612439202083667 0.594783215703051 1 1
0.648244917095915 0.62997578474068 1 1
0.939353627604962 0.911852647228519 1 1
0.831445019122045 0.808039220886965 1 1
0.654185292716328 0.636384073518907 1 1
1.0189125735003 0.98756735771108 1 1
1.02090328885335 0.991343701770973 1 1
0.604040226897726 0.587903250413703 1 1
0.740395895924644 0.716969096046035 1 1
0.933409630008858 0.905731603175958 1 1
0.548324537795204 0.528342267974867 1 1
0.562282962034713 0.545273784713467 1 1
0.882564034166152 0.856398402012882 1 1
0.81795685596709 0.790909531841522 1 1
0.758072747929416 0.735664866717811 1 1
0.809053172174656 0.787135392810037 1 1
0.740196082711419 0.716149080453507 1 1
0.718799147250497 0.699400672160275 1 1
1.1418770009137 1.10564373288528 0 0
1.07522515304878 1.04532558917217 1 1
0.876586178487332 0.850997496441508 1 1
0.664530943343761 0.644236435593614 1 1
0.796168942379154 0.772541847468517 1 1
0.874613491912163 0.850469125758129 1 1
0.997089022767265 0.969247962537602 1 1
0.876313625184903 0.84948076570345 1 1
0.649274030022993 0.629015570281609 1 1
0.911225404859241 0.884765259716107 1 1
0.909535039737649 0.883153748933153 1 1
0.619942247910799 0.602722403209384 1 1
0.650966675741052 0.632730479668431 1 1
0.74510968758791 0.721143986529589 1 1
0.59025606427678 0.573764493715931 1 1
0.813865154113684 0.788443553320594 1 1
0.876440713126189 0.851773344421548 1 1
1.00252838176556 0.971841780352731 1 1
0.838667839392373 0.813739666812012 1 1
1.05568067731151 1.02588032419506 1 1
0.666869761132245 0.646766658528481 1 1
0.762551662388759 0.738540496664876 1 1
0.607788523917476 0.590758925489862 1 1
0.627193516447977 0.609907552402981 1 1
0.886006951972842 0.859587674553618 1 1
0.860390428883092 0.835058988973314 1 1
0.687987104318552 0.668647809340988 1 1
0.759487095597067 0.735902099501886 1 1
0.985871128872844 0.955805472141137 1 1
0.651188484488794 0.632256269736011 1 1
0.765039512471295 0.742441882213837 1 1
0.663520821343479 0.645749454427612 1 1
0.676189141169469 0.65441440261511 1 1
0.794573514193739 0.773744819213923 1 1
0.889141702573924 0.861534424312966 1 1
0.825903056097993 0.802232628365403 1 1
0.708567043282904 0.688865032908893 1 1
0.842318834026959 0.820269028952288 1 1
0.585513211599687 0.568143478447264 1 1
0.707420774004191 0.684948385409202 1 1
0.896217007019718 0.872704654058863 1 1
0.960151751313261 0.934221143247967 1 1
1.01019065401469 0.97719688369464 1 1
0.789459495301068 0.766863424837567 1 1
0.7566205232967 0.731130799103421 1 1
0.714692687081785 0.693946972091766 1 1
0.862014486165408 0.834921529600209 1 1
1.06944776051061 1.03895877922707 1 1
0.602899838951872 0.585391200021957 1 1
0.921671755538694 0.89516957169199 1 1
0.672620155752812 0.651540976125198 1 1
0.655745058774606 0.635849999512338 1 1
0.945334330571022 0.919070064408615 1 1
1.0048562610844 0.975383749749203 1 1
0.584846883268653 0.567780258828347 1 1
0.860692403260955 0.837564177910869 1 1
0.747840316666655 0.727506609602249 1 1
0.975626315332682 0.945704987272062 1 1
0.558020866130435 0.54253997155544 1 0
0.996642374819835 0.964622395052163 1 1
0.785783784322213 0.761715113577828 1 1
0.744487366319651 0.723677332742094 1 1
1.11893443455906 1.08626965707385 0 0
0.873610804478076 0.844355498683636 1 1
0.629048740327477 0.612862251086886 1 1
0.627506113342844 0.606829594966511 1 1
0.817813374203951 0.792951931148013 1 1
0.782258495788244 0.759351671788802 1 1
0.911744262308099 0.882980256044061 1 1
0.622156084873069 0.605539283497019 1 1
0.709518817526889 0.688857337276631 1 1
0.784068301934117 0.762632383723809 1 1
0.933146237312573 0.905728420412188 1 1
0.771343935724926 0.749420174495276 1 1
0.762576666363931 0.74176573861997 1 1
0.931477414046816 0.903010337486617 1 1
0.707259412042305 0.686432927605261 1 1
0.602736528634745 0.584665087191527 1 1
0.765505462840596 0.744892874289643 1 1
0.956326300672768 0.926850969782162 1 1
0.556975204044292 0.540447796745962 1 0
0.907237911092096 0.878384258817582 1 1
0.719579438372354 0.699834390098995 1 1
0.764217452539617 0.743742882475498 1 1
0.825657533574105 0.79872210846619 1 1
0.858154856961027 0.832567187130113 1 1
0.691326864106142 0.670305578918133 1 1
0.684648922371274 0.663769500905454 1 1
0.622522772512438 0.603618951168604 1 1
0.518474985047615 0.501310715949319 0 0
0.879535808561512 0.856857137851452 1 1
1.05077378517431 1.0208863875041 1 1
0.478890674060391 0.467726955724766 0 0
0.984019877178828 0.953348867073987 1 1
0.680749967178826 0.660300020548421 1 1
0.718093954233281 0.697025896479794 1 1
0.743871342860179 0.722175605038151 1 1
1.10472632715057 1.07020518174463 0 1
0.598762622789255 0.580833001592658 1 1
0.679391896312339 0.660261741473482 1 1
0.645443986511559 0.624174411097846 1 1
0.686211005420347 0.666446686006972 1 1
0.982480581317184 0.951660911071903 1 1
0.785328456395732 0.760724088557837 1 1
0.740660099205949 0.719332624399524 1 1
0.727831675375957 0.70485621483755 1 1
1.00196597171999 0.968530617731334 1 1
0.595370116496357 0.575379229222303 1 1
0.980850994184533 0.953437864221454 1 1
0.730423063771623 0.704448033525428 1 1
0.765642439137579 0.742830725660382 1 1
0.79932159669652 0.776062100907745 1 1
0.848765957168265 0.822733227029023 1 1
0.717347511198931 0.694671517806989 1 1
0.849680935819006 0.822489246647391 1 1
1.14296141256426 1.11232445232139 1 1
0.880420106024804 0.856841488986534 1 1
0.795713723993386 0.772822902965644 1 1
0.901120043022881 0.8740329327855 1 1
0.997796563843831 0.968193757112012 1 1
0.754784325718704 0.73304795863699 1 1
0.70550237026292 0.685766873997744 1 1
1.00711492745812 0.974518320908949 1 1
0.884050966189266 0.85544364422784 1 1
0.918807151209411 0.891828689628918 1 1
0.806976355020823 0.784540934104079 1 1
0.829547970294472 0.804927049186436 1 1
0.564876456905813 0.549748568075653 1 1
1.0194346785823 0.990880249143247 1 1
0.809788959334981 0.786115366881402 1 1
0.938814047374046 0.909669627277138 1 1
0.637874432546238 0.62181556879939 1 1
0.49102037535226 0.477313617422608 1 1
0.841404024841849 0.816660482851964 1 1
0.596096230040307 0.577988089224968 1 1
0.825517057972442 0.802314543882674 1 1
0.750109658731232 0.72749871146349 1 1
0.806533032455722 0.78374923075197 1 1
0.767584044196944 0.745954243901877 1 1
0.64807958670855 0.629592890475371 1 1
1.05921870587487 1.02956643422659 1 1
0.622318980662208 0.607092641714952 1 1
0.90151825998605 0.876029573213041 1 1
0.858901500452135 0.832692133430505 1 1
0.849483450934432 0.824100708181407 1 1
0.745978677176689 0.722456314999531 1 1
0.603809290210271 0.585400091380447 1 1
0.784955049418075 0.763256650210083 1 1
0.63796553544405 0.618896650368484 1 1
0.912882269918714 0.887247768406074 1 1
1.22746966272725 1.18973084245054 0 0
0.784292921068917 0.760689106789573 1 1
0.719296136619803 0.699334633969483 1 1
0.54591868890386 0.5260015431556 1 1
0.908181127521517 0.883240522370676 1 1
0.814571651358633 0.793123655081575 1 1
0.622977288282475 0.604784092770358 1 1
0.690759665454924 0.670258193658643 1 1
0.768850027407155 0.744486746735406 1 1
0.950909873092758 0.921743917184773 1 1
0.684403770902847 0.66410940796639 1 1
0.609611467862027 0.593286254121695 1 1
0.815112688592483 0.789946800053195 1 1
0.918814921322447 0.892968480436329 1 1
0.624667287228641 0.607043737667106 1 1
0.744633212947199 0.721782318209253 1 1
0.853827237225507 0.8293352280176 1 1
0.769146380768619 0.746790100227858 1 1
0.454656892960363 0.44217177640742 0 0
0.713444234105818 0.689448652282098 1 1
0.859031753991703 0.83359212410593 1 1
0.728350269715364 0.708819128654865 1 1
0.683688872596967 0.664233264585967 1 1
0.904157645049587 0.879849764705089 1 1
0.838271745858424 0.813438901967987 1 1
0.936909930888729 0.910016147169107 1 1
0.805421202448404 0.782968825086196 1 1
0.950497912586302 0.921263790500766 1 1
0.799716740510945 0.773366499027627 1 1
0.490708909746429 0.475286299175948 0 0
0.84843221370319 0.823474805655372 1 1
0.548221648226008 0.531190282144762 1 0
1.09439056617588 1.05925134478783 0 1
0.926183824970323 0.900015846660025 1 1
0.677835060183063 0.659722769261529 1 1
0.854030199092952 0.830441602038938 1 1
0.834369429567292 0.808849880606666 1 1
0.799959938885166 0.775661413244658 1 1
0.504251915280581 0.491018169650815 0 0
0.757782259623528 0.735323438966637 1 1
0.661820643317891 0.64046629220129 1 1
0.793200159383988 0.767266998270206 1 1
0.836172053996602 0.812487044663713 1 1
0.909771787800792 0.882301604872209 1 1
0.923492632902302 0.897235361738688 1 1
0.921266894244463 0.894253169642152 1 1
0.914477930063402 0.887532891644462 1 1
0.964745984875088 0.935723498135676 1 1
0.960580319818083 0.934790202457633 1 1
0.621154977805319 0.603282273735507 1 1
0.828834483913471 0.804562755437971 1 1
0.99093600597283 0.962549122495157 1 1
0.985120456607814 0.952003769286936 1 1
0.563928735772423 0.545552095593032 1 1
0.879861294444477 0.854109358923138 1 1
0.679063075236731 0.656387850119228 1 1
0.630058904938101 0.612234346112071 1 1
0.911399458266625 0.88592466352991 1 1
0.741232075181923 0.719393185894397 1 1
0.738399291028071 0.715388689165764 1 1
0.639829897936902 0.619325233579057 1 1
0.923595523620537 0.895276862071477 1 1
0.603084911008998 0.587302685650257 1 1
0.887293981769899 0.860259125236847 1 1
0.809012670641521 0.785790663240534 1 1
0.985282020657837 0.956590144644406 1 1
1.17671901891875 1.14275601861417 0 0
0.943935119952339 0.917741478568726 1 1
0.911661624812309 0.887009651123422 1 1
0.818933378680051 0.794821369308369 1 1
0.70235772623044 0.682337850923128 1 1
0.583869789564876 0.564771701747068 1 1
0.788133115686814 0.767194447155179 1 1
0.631235025928013 0.614711012294483 1 1
0.961974039068984 0.934244709943966 1 1
0.919924991835259 0.89448942949399 1 1
0.814464777175667 0.7911990395592 1 1
0.85176185895692 0.826549566833671 1 1
0.857942844033563 0.833279225413641 1 1
0.715938918333466 0.693611043271141 1 1
1.02042380391991 0.991603438971093 1 1
0.887860349938512 0.858377463222457 1 1
0.754850382948853 0.731404466272948 1 1
0.723885701637683 0.704540158443689 1 1
0.827383655634089 0.799338755117931 1 1
0.815956164070336 0.792328045256666 1 1
0.906127129089548 0.879419454092432 1 1
1.07736942174306 1.0459569413803 1 1
1.06954420592358 1.03436599147649 1 1
0.839485252163212 0.815098282546184 1 1
0.9258095138088 0.898978697437709 1 1
0.999800806599255 0.967050321119832 1 1
0.95670646125469 0.929090914523905 1 1
0.698084868100995 0.678364057994156 1 1
0.635457974156444 0.614576520554076 1 1
0.800112982241294 0.77862743754518 1 1
0.567535613713682 0.551150609661631 1 1
0.77357577081454 0.749017344632371 1 1
0.816142262171709 0.791009672630464 1 1
0.896837221945637 0.871510973874562 1 1
0.966857959639196 0.940141500009737 1 1
1.10666824140942 1.07476654758752 0 1
0.777248120000514 0.754448065728537 1 1
0.809973204659161 0.785790159029174 1 1
0.865151327593308 0.842076280817409 1 1
0.697825673305866 0.67702557654782 1 1
0.446769607098047 0.432749489271514 0 0
0.920055991041133 0.893717075162199 1 1
0.752965067666526 0.729867355072688 1 1
0.980325728888428 0.95225723460315 1 1
0.653722384875324 0.633522205576538 1 1
1.18123363056988 1.14357920765015 0 1
0.660795046463907 0.641082842371495 1 1
0.83052115644129 0.806013801213637 1 1
0.839636572813003 0.812712934563439 1 1
0.570644695334357 0.555275187179687 1 1
0.677982047646769 0.658410986646096 1 1
0.793610589711301 0.769817010998696 1 1
0.908948947389864 0.881421239411185 1 1
1.02773814337765 0.994739759158633 1 1
0.839128162812715 0.813801830367173 1 1
1.02203493954552 0.992209328567396 1 1
0.916630807435959 0.891143590446884 1 1
0.803469664492664 0.779938364200492 1 1
0.920389500529303 0.895247916055382 1 1
0.768240969837236 0.746834439125743 1 1
0.715681483230126 0.696374929864723 1 1
1.11451242206697 1.08222561856684 1 1
0.761340837999814 0.738017179419535 1 1
0.837433990730488 0.81277160266926 1 1
0.725653435571132 0.703487461634058 1 1
0.889899547514282 0.862636811958985 1 1
0.873549975001637 0.850051540904129 1 1
0.862915844280463 0.837588559825803 1 1
0.787774688876709 0.766749492866455 1 1
0.821067226920435 0.797773793283295 1 1
0.693370185268248 0.67052460418654 1 1
0.673745696103296 0.652894343679551 1 1
0.922851132602928 0.896904691824883 1 1
0.800596624461104 0.778277386330991 1 1
0.982162794965377 0.954070245835888 1 1
0.973629275447771 0.947590845125521 1 1
0.596434827646347 0.581725998813654 1 1
1.07838268714042 1.04507392327402 1 1
0.606992365643696 0.586783578236777 1 1
0.536997821866416 0.523114637979844 1 1
0.766280506633231 0.742038145082468 1 1
0.781756263963454 0.757885421640931 1 1
0.926507048621569 0.900451759258461 1 1
0.828720509158585 0.805544754860621 1 1
0.700578407644711 0.679269204607532 1 1
0.858581597589333 0.833528919520958 1 1
0.83043166538446 0.804347181957058 1 1
0.822989959432465 0.799558558348345 1 1
0.600921372202956 0.584004537121077 1 1
0.862399216328014 0.838220547817621 1 1
0.493530391099147 0.478771921388996 0 0
0.55661259334864 0.540197819268957 1 0
0.761593143550217 0.740284376472089 1 1
1.14551679297084 1.11157496713999 0 0
0.666168410957898 0.646585213315504 1 1
0.575279676326208 0.558959524240501 1 1
1.0546189207116 1.02301949009131 1 1
0.869653691644306 0.842886516551063 1 1
0.750575455913933 0.72641302534638 1 1
0.648675286174441 0.630878680793723 1 1
0.698990871968528 0.679513022323862 1 1
0.790943144394267 0.76618420550106 1 1
0.77782621920673 0.756582914670858 1 1
0.801330734445891 0.778849751869777 1 1
0.789900599213957 0.76578803886462 1 1
0.68790479893984 0.668146771362589 1 1
1.02435416663076 0.991635879457734 1 1
1.02304417259203 0.992303406458128 1 1
0.476822877946179 0.461958336444401 0 0
0.711786248292708 0.690319103177177 1 1
0.722283075367892 0.7011050843587 1 1
0.68038559767761 0.661814404399976 1 1
0.675224400010092 0.654804978053564 1 1
1.00456084454545 0.977253951708711 1 1
0.788296222305261 0.764234464844349 1 1
0.87721946388072 0.84997169405953 1 1
0.877616276826987 0.849376015451474 1 1
0.737111554873308 0.71494798724581 1 1
0.981011279544363 0.951549123788747 1 1
0.664268465385034 0.644340900243215 1 1
0.642506529349842 0.621830177346729 1 1
0.848979925200624 0.823403953363289 1 1
0.65829950217406 0.636305819807861 1 1
0.815906543321538 0.788643400868503 1 1
0.645751407798057 0.624835325244132 1 1
0.585965073704404 0.567831252871377 1 1
0.694235016102399 0.673508496378976 1 1
1.12708737773515 1.09433191375594 1 1
0.997409057350789 0.967969159242059 1 1
0.873912886622994 0.846095369416531 1 1
0.582910341992453 0.565021333149092 1 1
0.757758134869743 0.734347262265262 1 1
0.59779006711136 0.580583442372851 1 1
0.752623305589375 0.731721201954111 1 1
0.749664355262433 0.728046010545189 1 1
0.889378806334061 0.863173146936608 1 1
0.817985968386205 0.791874630088729 1 1
0.787702696359654 0.763378311109392 1 1
0.715992622049602 0.69393754737159 1 1
0.720345821986442 0.696495691262392 1 1
0.649249562249304 0.6272765666514 1 1
0.645347144653158 0.627271975686662 1 1
0.951997212338243 0.921184420705477 1 1
0.658709755813403 0.637634437580714 1 1
0.674317155358262 0.654661724335896 1 1
0.7734047074694 0.75057428938222 1 1
1.12533939551618 1.09015344712535 0 1
0.750398865015804 0.727780895648868 1 1
1.09811616517168 1.06834450958165 0 0
0.763818978816707 0.741295669164256 1 1
0.707701527504404 0.684354951026637 1 1
0.787244695037314 0.765463836310712 1 1
0.906353272806633 0.880594992782624 1 1
0.77654415970986 0.754646772574493 1 1
0.637151023211058 0.61716752279321 1 1
0.853644146073727 0.826038968912534 1 1
0.642776742977993 0.622339909331763 1 1
0.759175091438921 0.737603214342544 1 1
0.832853772131528 0.809029215270912 1 1
0.497053083054118 0.484326466936643 0 0
0.97144302277074 0.940950368182412 1 1
0.918603564809537 0.891401078606299 1 1
0.821151663772151 0.796404496861792 1 1
0.588852517863906 0.571285657705042 1 1
0.844514076224527 0.819182828172401 1 1
0.779349422456158 0.757072436908743 1 1
0.801116930027346 0.780126741491306 1 1
0.814330872669257 0.788092043435082 1 1
1.18192692274219 1.14771470196215 0 0
0.607568640323892 0.589580636719604 1 1
0.812250653411144 0.788539492067386 1 1
0.936157344148612 0.909737711548403 1 1
1.10150718686959 1.06859205279492 1 1
0.645972253809883 0.626390297732267 1 1
1.00738717046245 0.978617697233753 1 1
0.650004664545967 0.630790665369006 1 1
0.836779323268967 0.813718528215512 1 1
0.563213615144499 0.546381677988499 1 1
1.05401933768672 1.02327773789895 1 1
0.744337062711176 0.721078611514528 1 1
0.65598074265388 0.635607089278453 1 1
0.672167804833352 0.652487049139699 1 1
0.613251974546496 0.595394005478777 1 1
0.817107301803509 0.792872162197975 1 1
1.06123293894848 1.02906516983044 1 1
0.821103716224964 0.797962771367204 1 1
0.986355482513422 0.956117954119493 1 1
0.776840640445971 0.754047804214143 1 1
0.554425238141527 0.54031701570951 1 1
0.931489640667631 0.904675250116986 1 1
0.659011472256411 0.639156875642639 1 1
0.914852832567511 0.888956036358959 1 1
0.856218567006455 0.831837751016205 1 1
0.746121536186082 0.719146917474098 1 1
0.930524048800019 0.90150675644441 1 1
0.714374647915852 0.692872586625813 1 1
0.795662296447681 0.773088628200606 1 1
1.06074269855406 1.03019647521888 1 1
0.943122868975292 0.914490786080682 1 1
0.606037331885438 0.586741418456929 1 1
0.847390882863411 0.824301755652711 1 1
0.853577969562738 0.830453187716298 1 1
0.740995506197104 0.721021860753957 1 1
0.760864947223869 0.736177951974493 1 1
0.859733432875571 0.835151745565223 1 1
0.79252977828033 0.76361518908619 1 1
0.741934057093649 0.719835042194666 1 1
0.657676644193804 0.635014619688816 1 1
0.633467900041188 0.614736039100648 1 1
0.88061608077005 0.854673036797246 1 1
0.977776204409857 0.949234542778615 1 1
0.741963221344986 0.72171130672837 1 1
0.686317089225233 0.665667593298624 1 1
0.911955372075863 0.882156147981524 1 1
0.707642448838598 0.686310876865756 1 1
0.918963180049108 0.891166893156261 1 1
0.873306446423623 0.845536374842939 1 1
0.734977602808206 0.713589477355511 1 1
0.621917148009087 0.60360916626446 1 1
0.617366522282076 0.600500607344277 1 1
0.780653450210911 0.75712978448049 1 1
0.990225723038842 0.962400022621011 1 1
0.76533941452433 0.742304098884881 1 1
0.611789690946539 0.592740533657154 1 1
0.859234486332618 0.833105138968512 1 1
0.991329016201849 0.961651407549247 1 1
1.0288190767721 0.99791719051637 1 1
0.838658160476137 0.81387031458197 1 1
0.917476864758359 0.89141847527123 1 1
0.593731325271474 0.576827594455103 1 1
1.07837131055541 1.04755037095478 1 1
0.792354087038732 0.769618582626469 1 1
0.823100174828684 0.800377936025449 1 1
1.13108246360331 1.09718402568693 1 1
0.68156561134085 0.659312831794205 1 1
0.770491783595486 0.747527608579266 1 1
0.853578008782883 0.827902162397266 1 1
0.708941963789586 0.686044156869476 1 1
0.796774663611997 0.772332397008208 1 1
0.686918387878357 0.664621017678655 1 1
1.05284905207946 1.02329406237405 1 1
0.72269719678865 0.701752235284997 1 1
0.728883427888132 0.706030790685974 1 1
0.824123939966946 0.797571656246931 1 1
0.559566280852094 0.543294967216115 1 1
0.885742440155673 0.861849744596317 1 1
0.758162777864072 0.734280882241419 1 1
0.815507292887984 0.790547812407984 1 1
0.700064276311362 0.678754583011464 1 1
0.781975130931825 0.76043291619434 1 1
0.663144672843601 0.643180056320009 1 1
0.684975601053971 0.66699357513887 1 1
0.713977900492644 0.693606057289627 1 1
0.940268116056455 0.911037387259637 1 1
0.593393589855207 0.577469979070725 1 1
0.793423236973511 0.769730960380263 1 1
0.864123002360169 0.839341214100253 1 1
0.808626229166487 0.785696728372664 1 1
1.00905832337966 0.974499306354419 1 1
0.868950899154408 0.841997410048491 1 1
0.683455284439166 0.664611734687178 1 1
0.982307706791046 0.95266923546993 1 1
0.839263810280596 0.813916477466452 1 1
0.896722811140525 0.871091469611533 1 1
0.599516569387035 0.581625764818799 1 1
0.815709132163175 0.789247978511612 1 1
0.894044183067738 0.866908628844878 1 1
0.688691544773873 0.667651386889711 1 1
0.795803614215748 0.770134005239775 1 1
0.896335493821377 0.871255091423075 1 1
0.758700357195667 0.735677358427054 1 1
0.826836667080563 0.801767722400923 1 1
0.64414101289915 0.624450341160939 1 1
0.962240254771903 0.935406438811485 1 1
0.454771201273984 0.43993179506579 0 0
0.855132381125051 0.827847572486073 1 1
0.642998207139309 0.625354662036318 1 1
0.780334406554056 0.760614249191317 1 1
0.786810312840859 0.762819743256379 1 1
0.751532405200032 0.726777765683648 1 1
0.841349619823764 0.816580667019645 1 1
0.661095400902305 0.640644550085537 1 1
0.655278143456749 0.637472093814763 1 1
0.906898564040142 0.878307008349449 1 1
1.14084806234621 1.10649760330469 0 0
0.990892248754981 0.963684313207704 1 1
0.613923668867515 0.596538981961969 1 1
0.794850989837282 0.771148979024437 1 1
0.880758479791809 0.856211165870283 1 1
1.23398789528825 1.2003345579496 0 0
0.640114599140444 0.619446514015951 1 1
0.934789216013692 0.906283081166735 1 1
0.71530293751805 0.694031156165746 1 1
0.614770896358194 0.596692227217781 1 1
0.712292269778105 0.688939690669792 1 1
1.04223595269372 1.00922679452229 1 1
0.929617505454396 0.903439166330486 1 1
0.450690891824177 0.436960373510122 0 0
0.795666753085919 0.770806637874459 1 1
1.08998492576364 1.056935832283 1 1
0.618298581864289 0.600084210864779 1 1
0.783044376072517 0.759922675250444 1 1
1.02561966997376 0.991930838587247 1 1
0.814137894160188 0.788558815554594 1 1
0.886806619571918 0.859406239007951 1 1
0.67856361065385 0.659399371536916 1 1
0.936889942128822 0.907260547446915 1 1
0.596287728290394 0.578739266160794 1 1
0.927131541649621 0.899118626021517 1 1
0.708433062096478 0.686571695412042 1 1
0.703985934137203 0.682955769249702 1 1
0.984765796567908 0.953285479692461 1 1
0.672805683598851 0.655174399610349 1 1
0.997661785114694 0.966429368545184 1 1
0.743775250653903 0.722864869679992 1 1
0.734216182512406 0.714214365862402 1 1
0.847142391007108 0.823693784679332 1 1
0.881698279085952 0.854203762508452 1 1
0.995520721003797 0.966769290229496 1 1
0.715320059032872 0.691988167128753 1 1
0.625417519537289 0.607066425689564 1 1
0.70817766187298 0.686885190435591 1 1
0.997371880157679 0.967467244349236 1 1
0.775714414121969 0.751599206642334 1 1
0.88260535829853 0.854774976369909 1 1
0.955538511111715 0.92537037415529 1 1
0.932448599953741 0.905450529519988 1 1
0.620622460206162 0.603231048507996 1 1
0.855196121027429 0.831479097461732 1 1
1.07915608125847 1.0476614193588 1 1
0.701957108640658 0.682367335867758 1 1
0.60823482550789 0.591862807045935 1 1
0.96411590673042 0.935389395815041 1 1
0.625253085211753 0.607948042570419 1 1
0.7410652843686 0.714799045351497 1 1
0.625914891705137 0.608376808251654 1 1
0.756815460722817 0.731950997763887 1 1
0.543090044450968 0.52729427962875 1 1
1.03458078215889 1.00636989355634 1 1
0.774969442167076 0.751749224059848 1 1
0.647848860615209 0.630027887358706 1 1
0.893834280665362 0.865981500856366 1 1
0.685297967750993 0.666323838929913 1 1
1.07533403176455 1.0423242541559 1 1
0.568064211786188 0.551321110634196 1 1
1.11413283413589 1.07842798028894 1 1
0.849434800311042 0.823295313796167 1 1
0.76153238068267 0.737938851615706 1 1
0.829569860146508 0.807776050782684 1 1
0.670090035775096 0.649636777939774 1 1
0.93903565485891 0.911910985478249 1 1
0.851882038297939 0.826563363015312 1 1
0.644433932557644 0.624229164382889 1 1
0.593464178698275 0.576336124967377 1 1
0.70016013962735 0.678274475283081 1 1
0.835457200840409 0.812198523307043 1 1
0.728910644664482 0.706630593717322 1 1
0.964985595847792 0.934959637843156 1 1
0.682188625045936 0.660842904113577 1 1
0.510759501702853 0.495733890269003 0 0
0.932637866949638 0.904328707644742 1 1
0.910140107223377 0.883930711944571 1 1
0.779872007069046 0.758642982092171 1 1
0.756288742175333 0.731450446058272 1 1
0.628427854281488 0.610780418352347 1 1
0.637493835565064 0.617910985251804 1 1
0.693754877784906 0.674793406283177 1 1
0.503165196534865 0.488717151603335 0 0
0.739826332537861 0.71772810462163 1 1
0.462897910127889 0.449517389787484 0 0
1.11816101330907 1.08548989176391 0 0
0.630871204516149 0.611808842995269 1 1
0.587831596509607 0.5670526782429 1 1
0.873749729763443 0.847529775200123 1 1
0.870709707274789 0.84402923046257 1 1
0.781470850421819 0.755548026251931 1 1
0.75831722333528 0.736296434821107 1 1
0.815169406593127 0.790845909838554 1 1
0.857998823788209 0.833485516616279 1 1
0.55527623804731 0.537469662754977 1 0
0.67672940204797 0.655933039879621 1 1
0.529628087942026 0.514728091829656 1 1
0.713118694491029 0.693150444563387 1 1
0.73268891597923 0.712635025274909 1 1
0.723854325719994 0.703111684300472 1 1
0.772814076169159 0.748584637802883 1 1
0.830796690937821 0.806369302741501 1 1
0.785726017024477 0.763607596839181 1 1
0.863158073178823 0.837599683338979 1 1
0.874907299412218 0.851157696362845 1 1
0.819579791606372 0.796948918678777 1 1
0.882498132022249 0.856465698554812 1 1
0.536266046754548 0.516350294278827 1 1
0.610539929837028 0.592415636652699 1 1
1.21540234421976 1.177320144291 0 1
0.773248541456819 0.747435260072123 1 1
0.788091122558113 0.762168208155009 1 1
0.951820891843001 0.922828663850597 1 1
0.657904420966977 0.639297916076217 1 1
0.707843526245141 0.686652562856881 1 1
0.416273535699233 0.404029189313448 0 0
0.794753090811289 0.773133749586618 1 1
0.777469982451554 0.753028672700223 1 1
0.8231100474468 0.797627415377657 1 1
0.938935540886506 0.913281069931393 1 1
1.10626781392756 1.07481955376502 1 1
0.717216653875813 0.69599346962511 1 1
0.820212632030692 0.794742637967552 1 1
0.597799244222439 0.578329596649287 1 1
0.969894911946115 0.942959947787409 1 1
0.980027938378156 0.948419855897928 1 1
0.787126122841964 0.764900375529965 1 1
0.989779328122378 0.96020456047186 1 1
0.593223377371428 0.574586077260144 1 1
1.05110266554777 1.02020397456922 1 1
0.947011137933839 0.918049826250482 1 1
0.782029830676135 0.757170104094179 1 1
0.882624143548304 0.854498046423715 1 1
0.969410029049686 0.940384089421469 1 1
0.473815163715701 0.460749451012039 1 0
1.08019093955532 1.04964242815308 1 1
0.800046886367321 0.77945102993046 1 1
0.731417239072558 0.709988283702526 1 1
0.911793243523966 0.886440434451616 1 1
0.688917666237997 0.668191791561758 1 1
0.799142587701666 0.773026479526444 1 1
0.893104809703473 0.869106080559513 1 1
0.921230890331886 0.894497480645707 1 1
0.598756500183987 0.582329541875917 1 1
0.761612914635796 0.740851139144589 1 1
0.697473410609736 0.675946804200941 1 1
0.759956140436834 0.739407176656573 1 1
1.02810315736211 0.998096165427248 1 1
0.723828953990477 0.701326499102832 1 1
0.882841843114509 0.856436777415546 1 1
0.864061558134183 0.838554602160731 1 1
0.996547007751734 0.968868054033099 1 1
0.493157042248006 0.478047462851876 0 0
0.900765222607946 0.873843003120218 1 1
0.877234363607511 0.850164567290448 1 1
0.639313062833906 0.622133380443888 1 1
0.730933470894622 0.708392879582041 1 1
0.748816643127612 0.728651316133684 1 1
0.694356632775425 0.674436879698941 1 1
0.782313496384403 0.758371376750566 1 1
0.937888474142649 0.907061745535081 1 1
0.541546557092882 0.525544578765097 1 1
0.813484664031495 0.788330075941976 1 1
0.972889248987212 0.942670261418541 1 1
0.845678742892266 0.819183951325457 1 1
0.74274084587176 0.721102147632278 1 1
0.878573679059297 0.852548278345909 1 1
0.834809920999396 0.810937976612629 1 1
0.736537902370457 0.714254411999502 1 1
0.656220731478651 0.633607098845847 1 1
0.801599793433043 0.777540580428758 1 1
0.675660616474604 0.654522961031657 1 1
0.611476026014047 0.595304622094827 1 1
0.869749202527748 0.843218669136306 1 1
0.779693494195974 0.754265225584732 1 1
0.889714501908242 0.865110933930108 1 1
0.816998904177421 0.794182632552249 1 1
0.912833978722768 0.886969593950982 1 1
0.395151929001269 0.384507507905494 0 0
0.57680571306039 0.561375761070149 1 1
0.724074904018639 0.701450437577153 1 1
0.884044370983554 0.858017076772528 1 1
0.882153157154313 0.855998072745393 1 1
0.708640108461927 0.687230130565551 1 1
0.51766957594301 0.503401957599931 1 1
0.768321887861893 0.746321259754719 1 1
0.917005542530877 0.889102218601395 1 1
0.807363074072777 0.784171496582151 1 1
0.715579307742461 0.693015289634775 1 1
0.871673848965369 0.847822860619485 1 1
0.860172726204299 0.827312507196881 1 1
1.04608004151044 1.01624714867455 1 1
0.7641066075791 0.741389276450556 1 1
0.628401096854243 0.611751025428277 1 1
0.975728319630864 0.946162275566691 1 1
0.548778901001772 0.532723150354611 0 0
0.669349280796775 0.650074189674206 1 1
0.95695482492582 0.92863943980718 1 1
0.893412210833914 0.867511588027824 1 1
0.818316965511769 0.792079084600205 1 1
1.09531942191314 1.06303591651202 1 1
0.834956696540682 0.811258638458223 1 1
0.836750691447927 0.812906685266686 1 1
0.719908255387772 0.699223674541588 1 1
0.791041289517939 0.767653494659561 1 1
0.964895226037599 0.933525641467538 1 1
0.85062124907302 0.8255113614812 1 1
0.830622114842342 0.80402726746421 1 1
0.810579339905084 0.786438308233484 1 1
0.606964778698529 0.588285913137469 1 1
0.801904647999877 0.779161674519214 1 1
0.564313200735223 0.547722470677525 1 1
0.699643053709975 0.679750945422293 1 1
0.909610957605226 0.876866783751486 1 1
0.661774111186996 0.642402426143173 1 1
0.850896453450528 0.826066015106974 1 1
0.981099037370875 0.950597117802792 1 1
0.861611666017638 0.835233424462701 1 1
0.718037343165843 0.697671773978548 1 1
0.88464487266023 0.85689675909633 1 1
0.901963927456902 0.876524167113167 1 1
1.12284536750274 1.08991580392279 0 0
0.408411206274713 0.395758128500919 1 1
0.669470928456436 0.64770066994263 1 1
0.783921164876114 0.76142341383404 1 1
0.94834005355068 0.919676753750493 1 1
0.912682352972604 0.887985727446819 1 1
0.631849230192653 0.61235128712164 1 1
0.511307606967771 0.497191769192109 0 0
1.03042395716414 1.0015095685444 1 1
0.725603387236399 0.706612343504601 1 1
0.645807158056067 0.626740473855749 1 1
0.783642311064827 0.761868793941151 1 1
0.893651666912103 0.865388617680719 1 1
1.18241771498382 1.1463475554186 1 1
0.947471562915573 0.918203986800258 1 1
0.861713936103038 0.838386068425517 1 1
0.834971701553731 0.809676793084847 1 1
0.681802463132572 0.660417245661269 1 1
0.727715828909605 0.706090946563176 1 1
0.684107564265626 0.663088942521039 1 1
0.940337381080872 0.91225372303885 1 1
0.838939378316009 0.813993571662985 1 1
1.17180830277588 1.13567561104539 0 0
1.06419582543392 1.029869109082 1 1
0.623829718600139 0.607163664332491 1 1
0.884007558484868 0.858893067457419 1 1
0.659567746251199 0.640351003084921 1 1
0.787342767282867 0.765519274171342 1 1
1.09674615425793 1.064286171786 0 1
0.996093000006816 0.96599045199465 1 1
1.0391314102819 1.00865532948195 1 1
1.01925882056868 0.989885958718146 1 1
0.720415947307485 0.702994941277261 1 1
0.685003812325213 0.666350485559557 1 1
0.702647547580882 0.683311069487251 1 1
0.855142604078624 0.830006335810502 1 1
0.959706654675896 0.931837495032924 1 1
0.799270889365072 0.773156298800735 1 1
0.869149919789578 0.844385108527346 1 1
0.845418814307488 0.820837363152931 1 1
0.874701980293585 0.848939365662905 1 1
0.819737563028962 0.794963583671264 1 1
0.816338400672047 0.792624264141319 1 1
0.695812214222853 0.676861671223779 1 1
0.770741187444439 0.748324908100064 1 1
0.61599206553227 0.597840066085314 1 1
0.853604143422848 0.829194554891325 1 1
0.944592279363786 0.92058273772981 1 1
0.888467041626021 0.861864219433008 1 1
0.917409868899679 0.891427881031973 1 1
0.726411119104733 0.702786717176698 1 1
0.964822375607141 0.937392477683684 1 1
0.801986531330044 0.777000659705487 1 1
0.744594189926776 0.717453457420041 1 1
0.631517369119528 0.613263746185607 1 1
0.808754799986644 0.786110297117611 1 1
0.483061455534796 0.470158587767954 0 0
0.938737733923832 0.909705070163591 1 1
0.57647273130719 0.558203155184516 1 1
0.741884131673811 0.722201140188017 1 1
0.858384114894684 0.83424089676288 1 1
0.632833935522463 0.613058624141775 1 1
0.947780170889344 0.921135888206614 1 1
0.706723386973135 0.688244154283131 1 1
0.724417834015838 0.701276432210217 1 1
0.81269338553061 0.789499076192157 1 1
0.767311290609059 0.745776975490365 1 1
0.840979085751888 0.816825681407389 1 1
0.742691127973721 0.722219446694471 1 1
0.415029321578872 0.401159619758131 0 0
0.83430590661106 0.809615900494856 1 1
0.729090348687526 0.708400319979999 1 1
0.519399765742249 0.507040639773203 1 1
0.66660898624825 0.6464126502877 1 1
1.08032240898515 1.04716732809099 1 1
0.917101532646453 0.890082560976003 1 1
0.612352911573003 0.591281823951587 1 1
0.953575235855697 0.92540743873784 1 1
0.945650219945027 0.919426375689629 1 1
0.94191924122227 0.914058309419728 1 1
0.925898098279332 0.900461603663283 1 1
0.701319530648824 0.682307839963079 1 1
0.696720402447361 0.676613004589686 1 1
0.746804218819855 0.726823013489132 1 1
0.702168319693282 0.681804304271789 1 1
0.747985400011593 0.727004543763071 1 1
0.684715078081137 0.663140269825032 1 1
0.95006397593803 0.922894470499385 1 1
0.568666068657228 0.550547038300404 1 1
0.590245543021585 0.574415866072528 1 1
0.787491543032155 0.764685368684775 1 1
0.888509986449359 0.867847154112771 1 1
0.875357045220914 0.849355706329368 1 1
0.709338877987417 0.687629522678465 1 1
0.66583540953436 0.646892392390177 1 1
0.772492534453876 0.749345576410965 1 1
0.910978614207753 0.882643556136599 1 1
0.784156115889223 0.76073771964608 1 1
0.674968327035373 0.655411755167962 1 1
0.705356827027629 0.685355579287312 1 1
0.732838150718077 0.710699114849117 1 1
0.865084391107995 0.837649517969696 1 1
0.686413868905157 0.66732441853648 1 1
0.692851117468073 0.672843727699429 1 1
0.638557748964397 0.61839765194495 1 1
0.65629312473967 0.637103055254296 1 1
0.954352902596455 0.924179533387369 1 1
0.49064187172778 0.474618864016187 0 0
0.959394037645037 0.928960312874641 1 1
0.760911347552113 0.736364433055451 1 1
0.688160753661528 0.668168418686518 1 1
0.652257698228819 0.632109754418941 1 1
0.901266829415396 0.87298379047158 1 1
1.01832518847891 0.988085373198504 1 1
0.644052117285083 0.625032604584682 1 1
0.74885354385503 0.726125259243095 1 1
0.814843751283572 0.791250104631832 1 1
0.942648604872918 0.916903613516281 1 1
0.625889937112382 0.606026860625902 1 1
0.911733531472833 0.884683008451625 1 1
0.504282265128825 0.488164101234924 0 0
0.670488229970644 0.651404253850989 1 1
0.986842602106078 0.956571099419345 1 1
0.79221201524161 0.769303248769103 1 1
0.757743674673103 0.734972736202089 1 1
0.866101428299643 0.841490383022643 1 1
1.03331581043136 1.00120490941933 1 1
0.996076205248545 0.965987253025671 1 1
0.801098755887295 0.778136004892066 1 1
0.752748184172543 0.731805915321601 1 1
0.744393967871635 0.723945152957518 1 1
0.623653217134473 0.604293913882308 1 1
0.74858360505933 0.727625450379075 1 1
0.809164672218913 0.785705901273327 1 1
0.889515035826615 0.860730061550542 1 1
0.562009603730928 0.546447185368239 1 0
0.756998953420051 0.734796897744221 1 1
0.737645382024401 0.716975782144752 1 1
0.720427363955438 0.697586849637464 1 1
0.877133319489596 0.852524540612223 1 1
0.83921149859593 0.814636600830463 1 1
0.679347478535273 0.660120298730422 1 1
0.744884134050273 0.72165946502526 1 1
1.00660650501584 0.978665346652385 1 1
0.986144407984697 0.958749159122328 1 1
0.873845143006309 0.85174603932186 1 1
0.832994938498424 0.809775969336852 1 1
0.732210094301461 0.710679575283585 1 1
1.10502661734271 1.07269657530943 0 1
0.724152550102044 0.703747386428385 1 1
0.951875136214532 0.924626790259326 1 1
0.854333965240655 0.829315781082739 1 1
1.01503865196511 0.986944429501418 1 1
0.678578646975562 0.658892445103956 1 1
0.79371534019946 0.772124695829627 1 1
0.799965265526545 0.773678364867475 1 1
0.693693998590602 0.672980480032601 1 1
0.736595190569734 0.71596608419428 1 1
0.920667254164225 0.89310360405054 1 1
0.570634846419196 0.553688680134413 1 1
0.700852770196776 0.680773785481426 1 1
0.432395968861229 0.420547707171938 0 0
0.88700424722707 0.86179223892896 1 1
0.782505976375483 0.757913711243145 1 1
0.756886224173176 0.733655909225238 1 1
0.918000005555549 0.886953590664046 1 1
0.834989878237347 0.812519921184698 1 1
0.522809356391341 0.506670841538496 0 0
0.852754800863254 0.8278627028833 1 1
0.813621497451328 0.789727631297183 1 1
0.763494385897755 0.73989398366045 1 1
0.581669224902082 0.562907112982693 1 1
0.808627551654197 0.784059288392578 1 1
0.746534874118948 0.725837226796894 1 1
0.886714996148078 0.861167248706636 1 1
0.677160066842097 0.656591744201737 1 1
0.481165419881553 0.466460422886392 0 0
0.784716087166548 0.761057056612187 1 1
0.851926292473575 0.825434568184486 1 1
0.736266173510492 0.714480505902538 1 1
0.738273218082968 0.715982043904874 1 1
0.742115370743977 0.721483853362597 1 1
0.84632063575154 0.819947993458273 1 1
0.805445609237097 0.77953154349603 1 1
0.924930552298716 0.898127833486211 1 1
0.999697495264124 0.967699778264604 1 1
0.80931240602527 0.786002764521333 1 1
0.820431402924119 0.79353403441181 1 1
0.859967339140094 0.834213807377383 1 1
0.700207226428772 0.681987672663322 1 1
0.757037847451316 0.73386170196292 1 1
0.718782847174927 0.699189080275144 1 1
0.777533068598426 0.753111406271308 1 1
0.907955097746064 0.882222400844899 1 1
0.763390564986126 0.742377387931558 1 1
0.974716119569437 0.945089469027015 1 1
0.885173056838667 0.857912451895725 1 1
0.766811815887342 0.744069561019572 1 1
1.24045117839285 1.2018341599829 0 0
0.683467977880452 0.66351063733635 1 1
0.75903467789022 0.736726959761378 1 1
0.70581275167957 0.684409577749283 1 1
0.75779763838254 0.735650472531737 1 1
0.798395872807613 0.774880591382628 1 1
0.924927107235037 0.895387571159103 1 1
0.776565070821558 0.755041855493422 1 1
0.81366654324856 0.789180745273971 1 1
0.769515192584769 0.747049342915621 1 1
0.680968446539557 0.662069338857542 1 1
0.823228098813064 0.798930013456595 1 1
0.775802463866102 0.752325088876021 1 1
0.600001124237689 0.58412293531807 1 1
0.735300497047473 0.714869658001797 1 1
0.679579106782653 0.658654456586007 1 1
0.735320895911322 0.710822439567043 1 1
0.559109837357822 0.539722465751271 1 1
0.887330096230045 0.857937900037415 1 1
1.20458713706641 1.17018011210906 0 0
0.699784367425841 0.679752634754722 1 1
0.765140063563626 0.741385416952027 1 1
0.614282406754666 0.593884077883383 1 1
0.596127436025091 0.579233812916631 1 1
0.682963647247509 0.664004976939052 1 1
0.941477232299192 0.912888162361406 1 1
0.623131598107395 0.605652651294871 1 1
0.49735583052623 0.481867430179791 0 0
0.793764961470379 0.768417536310902 1 1
0.574228770435375 0.558345998047584 1 1
0.979636165326442 0.949140866613371 1 1
0.785740593451663 0.760343612373879 1 1
0.902910861639231 0.87688832489218 1 1
0.882663906086632 0.855035393889889 1 1
0.758703877014972 0.736146008949958 1 1
0.927287405636373 0.897529520419203 1 1
0.766845899677491 0.744957073568486 1 1
0.80000016129861 0.776560255895677 1 1
0.756705619883835 0.735286807515059 1 1
0.895068505191169 0.8676097988686 1 1
0.758004462382127 0.735607288429653 1 1
0.65933047242773 0.641494494689957 1 1
0.576346567123255 0.560240715822611 1 1
0.811241812197935 0.789356717140908 1 1
0.80618394374733 0.780907841940438 1 1
0.585728053755327 0.568629179685833 1 1
0.793545802911811 0.771581158013247 1 1
0.979339239082886 0.94873148851723 1 1
0.809987349796995 0.78585657313119 1 1
0.724459412485713 0.703485495248032 1 1
0.80528788917217 0.779272751149582 1 1
1.17709774540456 1.14173562671873 0 0
0.823302747590947 0.800659269629539 1 1
0.78857507895669 0.765468439146006 1 1
0.824958293794048 0.799453766378924 1 1
0.478036673935457 0.462647634353618 1 1
0.943123933555327 0.915909527696356 1 1
0.815287685745302 0.789355532290442 1 1
0.675510998172942 0.654789605688916 1 1
0.940891764730861 0.912743361345515 1 1
1.22072074494343 1.18629889401378 0 0
1.11193770439115 1.07880875841564 0 0
0.821389544148238 0.798240579771355 1 1
0.590977202850853 0.575234108884408 1 1
0.753323076114114 0.731425756139555 1 1
0.855501845009268 0.830710307466984 1 1
0.84379363432794 0.817752228537296 1 1
0.973660689302709 0.945679013980453 1 1
1.00544813511624 0.978416364186088 1 1
0.726107105328094 0.70539102583186 1 1
0.860031457759237 0.833922401863238 1 1
0.875480198969763 0.848921321745809 1 1
0.627961195154507 0.60999348622383 1 1
0.851933796899736 0.826273695142521 1 1
0.812944839108069 0.79115456405536 1 1
0.915072344640769 0.889238447905213 1 1
0.664800859506991 0.644876099713149 1 1
0.616325185229035 0.599717288783076 1 1
0.866712016951976 0.840978992714417 1 1
1.03465766479001 1.00211106615871 1 1
0.697588960640005 0.674261830252971 1 1
0.840951592085619 0.815244586872992 1 1
0.620011105305192 0.602915808467059 1 1
0.847810484830796 0.821744586541725 1 1
0.743541927605683 0.723783112317819 1 1
0.852638502128709 0.828472770068434 1 1
0.786232062091918 0.760774190507254 1 1
0.528559599007747 0.512941123225363 0 0
0.914804236324831 0.888339824523597 1 1
0.781616478087278 0.758822136593077 1 1
0.877350739942734 0.85064761330318 1 1
0.781507784023181 0.760618573722484 1 1
0.958129091174439 0.931383042927209 1 1
0.852537415291325 0.827064792861355 1 1
0.605503408883425 0.587071808782112 1 1
0.852251114845029 0.828152779392158 1 1
0.779295646179958 0.75647677758562 1 1
0.954593508921726 0.928647044949047 1 1
0.919111640104627 0.890018721881991 1 1
0.75452851006841 0.732290691805586 1 1
0.797125507977808 0.772161163825716 1 1
0.744824942795596 0.722223802145838 1 1
0.781779219961463 0.75861679049552 1 1
0.68007026408285 0.659448080483838 1 1
0.689742350712541 0.669700860144925 1 1
0.50900618787287 0.494148996285624 1 1
0.600905944772282 0.579067337330203 1 1
0.492582845739092 0.478391685308156 0 0
0.798144042804165 0.777664994061879 1 1
0.837142623821826 0.813005451109408 1 1
0.707917068082872 0.684974140464305 1 1
1.17088749310565 1.13667625050676 0 0
0.795058432107874 0.773892182975466 1 1
0.791937892905005 0.768032724143939 1 1
0.673696870910575 0.654639945263504 1 1
0.56228368762038 0.545753674649044 1 1
0.829467572183275 0.803727346757147 1 1
0.791670727712535 0.769333928602099 1 1
0.660731693070239 0.640967025121801 1 1
0.914094316019338 0.886380998984944 1 1
0.901246441452287 0.875056181592456 1 1
0.773880965772645 0.750031348123336 1 1
0.577154623949611 0.558807004302291 1 1
0.553072468752619 0.537159808442022 1 1
0.678761688051758 0.658671210487106 1 1
0.689243755429987 0.670256384074758 1 1
0.968396215907296 0.941728255828854 1 1
0.584199398786044 0.5676216279296 1 1
0.870620482838817 0.843051119240256 1 1
0.574955575861379 0.557026883759167 1 1
0.819752694339928 0.796004975225189 1 1
0.827338126986994 0.804321871183264 1 1
0.695752755446022 0.677558885537602 1 1
0.693340765501969 0.672637677262502 1 1
0.794137053934208 0.772511915859565 1 1
0.77123652484883 0.751295033468313 1 1
1.08803443779705 1.05814661419735 1 1
0.760956624065257 0.739513092810318 1 1
0.780173347497371 0.756125273336209 1 1
0.908650754168654 0.88071932139847 1 1
0.48469096107208 0.469967470554242 0 0
0.861126222372369 0.834364023044494 1 1
0.68202672201703 0.660916403067594 1 1
0.735960878639799 0.715865175221737 1 1
0.904475243800311 0.878307412533494 1 1
0.829731805576152 0.806139555882788 1 1
1.11936469489619 1.08517323643153 1 1
0.85744127383771 0.832952191855531 1 1
1.09611111645238 1.06290828945088 1 1
0.5326139622745 0.516174953023355 0 0
1.09184172072879 1.06165179504957 1 1
0.636368144153302 0.619035494631748 1 1
0.648302151353193 0.624839137677567 1 1
0.989583782451176 0.959364871190215 1 1
0.925065709867701 0.897290694545262 1 1
0.777440155387896 0.75126287817685 1 1
0.824500300667589 0.800305824758482 1 1
0.67652774896265 0.656234358628001 1 1
0.679910358953721 0.659698319264943 1 1
0.679798602632033 0.659190469627921 1 1
0.965082229785528 0.936207058508023 1 1
0.961539679555496 0.932044238951826 1 1
1.08607650812911 1.0530404069209 1 1
0.719076213796748 0.698808031813672 1 1
0.795324375832743 0.772857390754038 1 1
0.834787484550149 0.811405476929519 1 1
0.843165876221325 0.818485050032306 1 1
0.623754316958878 0.605203718766195 1 1
0.552468361530365 0.537868495170165 1 1
0.877726926943822 0.852457483914613 1 1
0.792273000460067 0.76838973813081 1 1
0.746312116705111 0.724962168459671 1 1
0.90871768460383 0.877122194453132 1 1
0.815836848881891 0.79090967919195 1 1
0.778345911401621 0.75510683715226 1 1
0.748911981714729 0.727164961855419 1 1
0.796025649550148 0.775803725780843 1 1
0.883085070788911 0.857205610440952 1 1
0.816797808079773 0.789579136612575 1 1
0.753142741451576 0.729938920374484 1 1
0.857241363135328 0.829573073089857 1 1
0.753051956493602 0.732847563573807 1 1
0.991834598990251 0.963682298021234 1 1
0.710721312821954 0.688202279990417 1 1
0.885577761402244 0.859965851366549 1 1
0.8163994926765 0.791180343773723 1 1
1.06151897465258 1.0296289845444 1 1
0.595934536858273 0.579036096491278 1 1
0.637974176062023 0.621423638938442 1 1
0.72945302013654 0.708386546225689 1 1
0.830873034998892 0.803452435814451 1 1
0.655888304738036 0.638258915952174 1 1
0.782355899243326 0.757775022786958 1 1
0.887418852126553 0.860814364707739 1 1
1.01937988454646 0.988545116542393 1 1
0.939242500934713 0.911002915779778 1 1
0.929680392222951 0.903522513498297 1 1
0.71304185343321 0.692522270317196 1 1
1.01540731314975 0.984961869429752 1 1
0.561764109447396 0.544392075375533 1 1
0.791464093824777 0.769544351255038 1 1
0.559765940471284 0.543928358147394 1 1
0.898102565864329 0.873188261026268 1 1
0.835703621409656 0.811442693536722 1 1
0.837925137238258 0.813392844916971 1 1
0.703163976364042 0.680982427792941 1 1
0.932989076335732 0.904515264498644 1 1
0.732934500202928 0.709922621106682 1 1
1.03642057058653 1.0079956827015 1 1
1.07408438661654 1.04407480731237 1 1
0.761329164120956 0.73873009510723 1 1
0.718787786791378 0.694489875029363 1 1
0.781701136380407 0.761916947311228 1 1
0.698895073564325 0.675855036980015 1 1
0.873405250131868 0.849159358743646 1 1
0.770452693437986 0.747035533099275 1 1
0.613617223657719 0.596651424652156 1 1
0.747097107216198 0.723400940070746 1 1
0.736669627327155 0.715762062956478 1 1
0.826096908196556 0.803559388883298 1 1
0.663434641693782 0.641957801761709 1 1
0.969387910485196 0.939153346285166 1 1
0.531827132132228 0.515192821903148 0 0
1.008278243926 0.979334817306767 1 1
0.748167936251566 0.724554210803208 1 1
0.897075811519282 0.868579726324021 1 1
0.908512613380426 0.88414634010002 1 1
0.918643035348062 0.891425743549011 1 1
0.512192622292804 0.494895371339275 1 1
0.55706762965725 0.54196652634238 1 1
0.711590061311184 0.691840337759913 1 1
1.00056433947042 0.971769951612548 1 1
0.823432218121096 0.7990939208506 1 1
0.75432330546741 0.732343272308918 1 1
0.587824226439163 0.571610012328585 1 1
0.823458221042985 0.802931883192467 1 1
0.607275748714225 0.586154224687779 1 1
0.785094968953132 0.763781141544208 1 1
0.946011087703668 0.91641579464845 1 1
0.797788946376041 0.771854692082017 1 1
0.757349877560683 0.735122151941156 1 1
0.961552339399394 0.933683822194634 1 1
0.754780125933625 0.732674100931572 1 1
0.678253743644486 0.656145445525935 1 1
0.764120870161646 0.73975397141098 1 1
0.801170286442165 0.778073044511072 1 1
0.658606537148597 0.63882642415927 1 1
0.473605653739049 0.461515386750735 1 1
0.674143617297992 0.654644264242937 1 1
0.649652191883181 0.631928250595525 1 1
0.826390428338632 0.801143843551423 1 1
0.863186910306443 0.834277174298862 1 1
0.636956579320884 0.615245262910926 1 1
0.615176666024356 0.597385435747996 1 1
0.689012547700663 0.668872783201825 1 1
0.552621563818357 0.536351471509685 1 0
0.909683458701416 0.883559311192738 1 1
0.814628189307617 0.790370384983927 1 1
0.944306548775125 0.914125266778599 1 1
0.78272451773091 0.760187233668883 1 1
0.970412896575907 0.939959343385136 1 1
0.665006557116159 0.646903461991053 1 1
0.686949435026381 0.666863489676071 1 1
0.532852269211614 0.516425503662451 0 0
0.456404954914224 0.441935771156391 0 0
0.867233095845285 0.842471112527504 1 1
0.852454555894412 0.825111318127781 1 1
0.783834380724061 0.761520010997181 1 1
0.779624583032473 0.757843241529163 1 1
0.791909529337603 0.768147499530234 1 1
0.778713510408471 0.754203044747851 1 1
0.73278829090523 0.710119229376577 1 1
0.846328048518571 0.82307724565113 1 1
0.762275719395816 0.739069045915912 1 1
0.876594349491206 0.852113113237687 1 1
0.953751540984568 0.926696143659639 1 1
0.753036592996898 0.729966639968939 1 1
0.682827883555217 0.663412715312192 1 1
0.79182769807284 0.767337061625241 1 1
0.668253679402526 0.649064149730387 1 1
0.966917333874014 0.931159681232368 1 1
0.969871190927318 0.942757360827008 1 1
0.808841237503784 0.786049575058033 1 1
0.962276556711728 0.932649164898882 1 1
0.678278167308092 0.658475035140075 1 1
1.00097244205692 0.970665314382011 1 1
1.08834148543465 1.0579924535829 1 1
0.669789963341075 0.64876197727882 1 1
0.808690122883684 0.781366849003257 1 1
0.887511014198234 0.860185131984027 1 1
0.848352224391415 0.820051892278109 1 1
0.722507973555302 0.700806832395983 1 1
0.729817243732526 0.707292887286961 1 1
0.650742738543451 0.631734734829323 1 1
0.490396393266268 0.476129654142836 0 0
0.814577692318608 0.789915041853236 1 1
0.796823080729687 0.772596226933192 1 1
0.758895955587358 0.738550835597042 1 1
0.904383436918574 0.877199239530406 1 1
0.716423754267771 0.697269780622919 1 1
0.878021963305401 0.853286956643888 1 1
0.604409766024903 0.583011204547985 1 1
0.791296400127174 0.766345352572063 1 1
0.613105299668991 0.595946770399272 1 1
0.862734620802691 0.838899291094909 1 1
0.891755215934071 0.865782003670155 1 1
0.604652172899027 0.585708129317936 1 1
0.859801460737079 0.835182019661477 1 1
0.668551289116346 0.64800869470583 1 1
0.644773440301826 0.625188893014997 1 1
0.565828149501888 0.547729021926115 1 1
0.845321881040264 0.820644052364297 1 1
0.975347484596586 0.94353294885589 1 1
0.827614322631004 0.800347286448986 1 1
0.857763836986747 0.831288872755595 1 1
0.630546607207723 0.612778982460856 1 1
0.773860504617219 0.752726157773745 1 1
0.569574626116325 0.55245096523052 1 1
0.871502485459488 0.842645060891198 1 1
0.767878306368472 0.745260955925275 1 1
1.00907197752361 0.980731275561072 1 1
0.737221715938759 0.717304876841242 1 1
0.833583630771109 0.810359412906785 1 1
0.855908289116301 0.829678665780206 1 1
1.02745124499323 0.996016780153363 1 1
0.951281878010817 0.921505956172567 1 1
0.63785317767408 0.620581092159804 1 1
0.665388565586838 0.644265754100906 1 1
0.692499360782254 0.672529312776444 1 1
0.909644286064034 0.882617516956052 1 1
0.618856453455714 0.600692573309831 1 1
0.764921013644763 0.743553286363232 1 1
0.566372775696304 0.547254720889116 1 1
0.92928701240608 0.904053374327809 1 1
0.825806391837446 0.799086668354846 1 1
0.961001184447743 0.931233805820463 1 1
0.721329989722583 0.697886709128268 1 1
0.789932739436113 0.766452685326098 1 1
0.672867962871986 0.653921248958789 1 1
0.646344224209991 0.629094155784795 1 1
1.06703400483265 1.03406397507375 1 1
1.1817508947987 1.14592879360557 0 0
0.801475891516113 0.78043492523992 1 1
0.850007996031607 0.824423443542009 1 1
0.827416324214307 0.803487466023812 1 1
0.901968050348675 0.87639090270844 1 1
1.01796784907461 0.987493355266426 1 1
0.665154605728158 0.64469034312879 1 1
0.801841749883511 0.77749127650266 1 1
0.744650030418856 0.721256696815 1 1
0.627586843338721 0.608510843071595 1 1
0.7184044075509 0.696431660323545 1 1
0.602669851105968 0.584407885376501 1 1
0.957989543757464 0.927529927218958 1 1
0.895265783718404 0.870197899503034 1 1
0.720002305208298 0.697443567602671 1 1
0.605612866638911 0.587869040166352 1 1
0.824108928691755 0.802889893371233 1 1
0.885043961792056 0.860697833107805 1 1
0.6320242400143 0.612358985603637 1 1
0.881994910648478 0.854942767271011 1 1
1.02783466366731 0.997244965568181 1 1
0.692076433913759 0.670444611910284 1 1
0.746025443969823 0.721995944786235 1 1
0.810063129508317 0.785356362285055 1 1
0.675004450348485 0.656124536291694 1 1
0.635880065411155 0.616371635011034 1 1
1.05754066683318 1.02771986776367 1 1
0.704257625396919 0.681346824212112 1 1
0.776553120978925 0.755366811223555 1 1
0.671877521964744 0.651124447179401 1 1
0.809618774974616 0.786582490601451 1 1
0.902182273452428 0.877628366780477 1 1
0.720487914490623 0.698678169232682 1 1
0.546810407970888 0.531133147294266 1 0
0.601279542269189 0.582518828128438 1 1
0.777686658169312 0.753644657277852 1 1
0.883688821376276 0.856563230851492 1 1
0.834681528651103 0.809349744947284 1 1
0.713243769946696 0.693789030122636 1 1
0.746901754136906 0.723521635307825 1 1
0.668278919232901 0.648276862509744 1 1
0.912520506105534 0.886969116475731 1 1
0.88602998393134 0.862152893093834 1 1
0.921390553889013 0.896797360117041 1 1
0.832998907604946 0.810602923251641 1 1
0.849533904939091 0.822957852971101 1 1
0.682901775909219 0.662920816686152 1 1
0.94884704623929 0.917439197630382 1 1
0.607033254856656 0.590643915163337 1 1
1.06997681124987 1.03992377621851 1 1
0.733135203592757 0.709008537259549 1 1
0.761061808390912 0.739309018551995 1 1
0.908261202258747 0.883210138886968 1 1
0.771861437501848 0.747889525773305 1 1
0.592590455125021 0.574232221462565 1 1
0.822744813939158 0.800588214541121 1 1
0.778234708638622 0.753586106461723 1 1
0.73819550463161 0.716000224639972 1 1
0.754491172045443 0.732877605258981 1 1
0.927496979821829 0.899293319539536 1 1
0.8335982369279 0.809269375326924 1 1
0.707166050081055 0.683560606769462 1 1
0.790837524037942 0.768329876607337 1 1
0.725000616458676 0.704683012086645 1 1
0.941273973228316 0.914662611528282 1 1
0.66263592702036 0.639444381437375 1 1
0.863886573330373 0.839671135701955 1 1
1.01469867752847 0.982921468842975 1 1
0.834172121323353 0.810108394317492 1 1
0.911280616723096 0.884454685492164 1 1
0.698063090940772 0.678981937736965 1 1
0.725091300687635 0.70352695973738 1 1
0.830280268930863 0.805046351599491 1 1
0.862778686693964 0.836973477775445 1 1
0.591877274296003 0.574559617724321 1 1
0.842323031411343 0.819941660984952 1 1
0.587647739177021 0.568399380703602 1 1
0.953223809475915 0.925840514269046 1 1
0.724439974361662 0.700780444507151 1 1
0.834428309754288 0.809519599924773 1 1
1.0910387770872 1.05808694702185 1 1
0.739538704066758 0.716567972639596 1 1
0.707423896579137 0.686497876771198 1 1
0.953303985656171 0.927831104863073 1 1
0.824936466024262 0.798003059711851 1 1
0.981007744347073 0.952239245024872 1 1
0.94926185833783 0.922281863092775 1 1
0.777042873705925 0.753880442830724 1 1
0.729011145180411 0.707575011585784 1 1
0.670933206375085 0.652748764571817 1 1
0.861854005052395 0.835186677265747 1 1
0.683216929005209 0.66336667198238 1 1
0.752602427604621 0.727821498472935 1 1
0.772773933634934 0.750202119837646 1 1
0.695455392174869 0.674448701639413 1 1
0.683870607185525 0.665028632767975 1 1
0.871052429545142 0.844949652311482 1 1
0.82826191715056 0.804237048482425 1 1
0.817358533131686 0.792054576196372 1 1
0.86631877997253 0.839560907534342 1 1
0.747790108387841 0.72695463655157 1 1
0.764014863555624 0.742586987372544 1 1
1.01592095958126 0.986460828703722 1 1
0.89199244975653 0.867904021326033 1 1
0.966762405827916 0.940926800784599 1 1
0.908560380648696 0.882316777158714 1 1
0.899751598782693 0.875229193490092 1 1
0.861405052810999 0.8364967539757 1 1
0.592272341553863 0.573690374301262 1 1
0.732321504975182 0.709916511409001 1 1
0.928718407137016 0.899713281785603 1 1
0.856494598655703 0.828339210601406 1 1
0.866854423214474 0.843279554247496 1 1
0.679195145338839 0.659612615920914 1 1
0.86139807660546 0.834554554556521 1 1
0.946358926209598 0.918267996207029 1 1
0.988476403842149 0.957998619175475 1 1
0.824662898147967 0.798199860983761 1 1
0.759782597029653 0.737589344732094 1 1
0.56446989607422 0.546259606859707 1 1
0.944779124493443 0.917502721227221 1 1
0.391661193707594 0.381252963118464 0 0
0.82555400223521 0.802256965058694 1 1
0.605786932400438 0.587133368695343 1 1
0.764988973905944 0.74309349711708 1 1
0.516806809606838 0.501533208050239 0 0
0.606312998400287 0.586439007380252 1 1
0.690503824454699 0.670720795105924 1 1
0.937817318987461 0.908809571272588 1 1
0.894057017492941 0.866998173609185 1 1
0.827996004610487 0.803232459185158 1 1
0.751070622704864 0.730518387228374 1 1
0.803617243197054 0.781785576655111 1 1
0.871808361168564 0.845987698567665 1 1
0.782129114044744 0.75833827388467 1 1
0.902499269070047 0.877210393213651 1 1
0.942346327915441 0.91371907887018 1 1
0.799885840485888 0.777115658801581 1 1
0.989197418623941 0.957331822224124 1 1
0.973744118178859 0.945614047106909 1 1
1.05362502534947 1.02303184458655 1 1
0.731471765050224 0.709744286783847 1 1
0.523656243628472 0.510135795462725 1 1
0.758145714381603 0.736212054740398 1 1
0.881560433547723 0.857466355621997 1 1
0.843312074394478 0.818494062167862 1 1
0.567209338841068 0.549683051236985 1 1
0.761256840189621 0.736829559245285 1 1
0.891887106484301 0.864662202565989 1 1
0.886218355760498 0.863035456307584 1 1
0.753003388295735 0.730206430815722 1 1
0.796626088417577 0.770721140225374 1 1
0.829857755575782 0.805350576053875 1 1
0.491243967200972 0.47819916358604 0 0
0.886281964581233 0.859749308461932 1 1
0.913354398643598 0.885174027242952 1 1
0.854000277511562 0.827942365836701 1 1
0.793805451035188 0.770643974394922 1 1
0.972710022311631 0.944466774410736 1 1
0.835790310770654 0.809632170809466 1 1
0.707276234652107 0.687458859215457 1 1
0.849166811820329 0.824688021315187 1 1
0.630416969555961 0.611103576944554 1 1
1.14680947348596 1.11350727306164 0 0
0.803977041635851 0.779322437163096 1 1
1.01807460841288 0.989488031448808 1 1
0.8059555591028 0.782137425005732 1 1
0.785483764832746 0.761526396380512 1 1
0.819789428434548 0.796505825236147 1 1
0.498879224598244 0.484313194049471 0 0
0.802800359349342 0.778556232107893 1 1
1.16514156307261 1.13030305788198 1 1
0.712724343549796 0.690957208272753 1 1
0.507076625980202 0.493586946585192 1 0
0.813473833902305 0.78899363891904 1 1
0.796877193033071 0.772570412388205 1 1
0.976023120385359 0.948455090107628 1 1
0.877604710878797 0.852403839156884 1 1
0.463443763336076 0.44995945968775 0 0
0.845973307084897 0.820849608806907 1 1
0.745002372614683 0.720983569334512 1 1
1.03885883257438 1.00813646410964 1 1
0.717598212561555 0.693056745004513 1 1
0.798132091233537 0.774905117814225 1 1
0.934002394720399 0.908813303552881 1 1
1.00298444208614 0.969555919122196 1 1
1.00469141611363 0.976708227017156 1 1
0.873549744478077 0.844968878724223 1 1
0.571062754635651 0.554505310556905 1 1
0.681515099250677 0.66108149871914 1 1
1.17392188943176 1.13789064362679 0 0
0.591124037531477 0.574028219043023 1 1
0.699675548172003 0.678252922995839 1 1
0.735254135970828 0.713885105637273 1 1
0.635449009730355 0.615633288781469 1 1
0.831741688562076 0.807236219784495 1 1
0.973773395994775 0.943924193067039 1 1
0.793546966578611 0.77067425148072 1 1
0.64768167107515 0.629221701223691 1 1
0.906408437571287 0.877932640518564 1 1
0.676964537169599 0.656489179235124 1 1
0.588355167944678 0.568084421533961 1 1
0.885199347909803 0.857697076728545 1 1
0.653761405238108 0.634762000415029 1 1
1.04073680628432 1.01065237048649 1 1
0.898962694043805 0.87374553048535 1 1
0.528539571183286 0.512004268616564 0 0
0.769114275551753 0.744712718034313 1 1
0.866736997878264 0.839579064189007 1 1
0.85860716678255 0.834859700163694 1 1
1.01016547256874 0.979581840667814 1 1
0.611794177704992 0.594053020271407 1 1
0.72966817615643 0.709449123832166 1 1
0.471782057917511 0.45786437430639 1 0
0.847831350679894 0.824101070887537 1 1
0.607882152136692 0.588830631217786 1 1
0.628719662653648 0.611726929239233 1 1
0.843632677098221 0.819244670831248 1 1
0.845943506331491 0.819466707544787 1 1
0.791693021946322 0.766839067245424 1 1
0.794636282480777 0.769433385159952 1 1
1.11450558610567 1.08380300763562 1 1
1.09010484667033 1.05658277274127 1 1
0.684428197456009 0.66497043643618 1 1
0.76219200965074 0.739882341778518 1 1
0.704959602166975 0.683595782203054 1 1
0.677041140000733 0.658209955961508 1 1
0.677257746904823 0.655310259032178 1 1
0.66134400309295 0.64262030739377 1 1
0.981202026120985 0.950113407771188 1 1
0.870168182125388 0.845531729953481 1 1
0.753004798811984 0.73222991734936 1 1
0.854241634135457 0.829752315882795 1 1
0.977056449953248 0.947712192133805 1 1
0.867505890608669 0.840300214304238 1 1
1.01809620946504 0.991870687415515 1 1
0.970587672787735 0.944245256334524 1 1
0.975021148690673 0.948781735856212 1 1
0.809512147849995 0.786144442045263 1 1
0.904726960222481 0.879854259649754 1 1
0.582638356017204 0.565690796881098 1 1
0.733316027762865 0.712009382753486 1 1
0.650182455603262 0.630090554653133 1 1
0.918724659786838 0.892931176596073 1 1
0.490220488453813 0.475197571037292 0 0
0.802625035484463 0.781294665856723 1 1
0.92565540051149 0.896367989037254 1 1
0.720898936825605 0.69734706499745 1 1
0.748780892750539 0.728141325165076 1 1
0.595013818681845 0.576313737434985 1 1
1.04006746966577 1.01024445812824 1 1
0.684006511330756 0.664115007729586 1 1
0.734304029369276 0.714467026036917 1 1
0.973079302856969 0.942666732840481 1 1
0.819000971362779 0.795100150561994 1 1
0.712484850344623 0.691628061601571 1 1
0.836696318336401 0.812534925553809 1 1
0.665567588444336 0.64657995189212 1 1
1.06192519693823 1.0320734153632 1 1
0.783863408560189 0.76060131384751 1 1
0.874349859272801 0.845131449390624 1 1
0.789803447675857 0.764285330017267 1 1
0.879668747960531 0.851846356954769 1 1
0.714998078564712 0.694047739188619 1 1
0.506090201918299 0.492928849944835 0 0
1.07370981061985 1.04441084416998 1 1
0.642678431840531 0.622639729739413 1 1
0.928905872448448 0.902414450943871 1 1
0.583063514391469 0.566766460736032 1 1
0.6077012266302 0.591526969843405 1 1
0.820608962704418 0.798797187943297 1 1
0.74744494434174 0.726332132176789 1 1
0.98920931047135 0.959537078627103 1 1
0.801681863867315 0.780093699799614 1 1
0.80049050905739 0.77561000906791 1 1
0.92947252790433 0.89835335512633 1 1
0.776295483316454 0.751757927284621 1 1
0.979713895770732 0.952534557901138 1 1
1.02369793378678 0.99274559891642 1 1
0.902359552960168 0.876011089075586 1 1
0.998684458881153 0.969841984147317 1 1
0.925519206128345 0.89692586993281 1 1
0.585202486087125 0.568105121254032 1 1
0.8965789507587 0.868534636676292 1 1
0.681150919654639 0.660388757750375 1 1
1.05416724418301 1.02437730376728 1 1
0.653249473608262 0.633227589091216 1 1
0.772928569997711 0.748366670777044 1 1
0.65003541584235 0.632599801479156 1 1
0.474631354238169 0.462503138541971 0 0
0.793307831848961 0.769970467650051 1 1
0.645164668701598 0.62736642008468 1 1
0.623302758943679 0.604244601278141 1 1
0.977184496138996 0.950466329092667 1 1
0.541916883364012 0.525668213707834 1 0
0.798956632235239 0.77370708670903 1 1
0.905369072439929 0.879497941949203 1 1
0.860060725593548 0.834890956784514 1 1
0.654324218587363 0.633443714858259 1 1
0.947896645039983 0.922144106725393 1 1
0.588245799962689 0.569291945647323 1 1
1.04118438005181 1.01305710189514 1 1
0.926784110621543 0.899440692473375 1 1
0.6601242184862 0.640775870784729 1 1
1.02199144453365 0.989177676505522 1 1
0.716390137119079 0.697459188823531 1 1
0.835271173051671 0.809763510702744 1 1
0.77592132986216 0.752260207577059 1 1
0.488082134142919 0.473006973163556 0 0
0.876743275537604 0.850464129996239 1 1
0.760980956398495 0.735440612566408 1 1
0.772632216730724 0.748372620421566 1 1
0.858605540109556 0.830868076180872 1 1
0.899728753097812 0.87486510702402 1 1
0.945388590665538 0.916929440500496 1 1
0.802499002675122 0.779845618581705 1 1
0.641525168107423 0.624462847118528 1 1
0.592295174538606 0.574619997751457 1 1
0.726894931636433 0.704386797117515 1 1
0.881225236846442 0.855465045944876 1 1
1.06243996367073 1.0306568456341 1 1
0.723170537729672 0.701426592425646 1 1
0.809549096153432 0.783660159586742 1 1
0.786922989832907 0.764371347436618 1 1
1.04700123120999 1.01741668933247 1 1
0.477065638840492 0.463477279875673 0 0
1.00006744223129 0.969651733826959 1 1
0.789319003993108 0.763087686775251 1 1
0.897121890501406 0.870665260078254 1 1
0.723275161715852 0.703209259676768 1 1
0.974520086855452 0.944693986238103 1 1
0.833363309936141 0.808017741730527 1 1
0.856436769652496 0.829417344669894 1 1
0.685486413534997 0.666025119668784 1 1
0.858634587579744 0.830049036924308 1 1
1.03964173093047 1.00503250981167 1 1
1.00063389984364 0.968630227417231 1 1
0.921597399064985 0.894275863641647 1 1
0.94052147320186 0.916145356363977 1 1
0.910262608881336 0.88180964796748 1 1
0.985593178590552 0.958232943939515 1 1
0.709799721404276 0.685977714199283 1 1
0.980252614892636 0.953051197258068 1 1
0.8080744862031 0.782167097307191 1 1
0.734519121404022 0.714092083279279 1 1
0.829570473561846 0.805692231713962 1 1
0.884255246220225 0.857988363017384 1 1
0.742308589291652 0.719956727855574 1 1
0.954505161776834 0.925127900997087 1 1
1.1749255723272 1.13891846233052 1 1
0.893478134137849 0.865179187755208 1 1
0.770343881300672 0.748689069710855 1 1
0.646608482390522 0.62983501151791 1 1
0.810479251737465 0.784321303105683 1 1
0.70890112224041 0.688237396492334 1 1
0.958932358045331 0.927017327356387 1 1
0.637882470768328 0.619061126204448 1 1
0.930697213771399 0.901873749513508 1 1
0.720689277803427 0.699635104363755 1 1
0.546362854355811 0.528983328797401 1 1
0.766099303136881 0.740446588581516 1 1
0.712317338819636 0.690990005879948 1 1
0.598951044847888 0.584217531924044 1 1
0.678037237678131 0.65866378395851 1 1
0.687654978101039 0.666122137794579 1 1
0.753550183372275 0.731749720385775 1 1
0.983447221301844 0.952859754926672 1 1
0.949204028037004 0.922806837309467 1 1
0.595401860487719 0.576164869112944 1 1
0.622062688056535 0.604830897886885 1 1
0.947299897281766 0.917255399519112 1 1
0.845594702926304 0.818955661191945 1 1
0.969833504243301 0.942728077065231 1 1
0.938971545958259 0.909642936453241 1 1
0.774764131372895 0.750474508504806 1 1
0.745000416484399 0.722756115732225 1 1
0.843595874564853 0.819236217903437 1 1
0.616760965699103 0.59811028726188 1 1
0.990200004188329 0.961190543182649 1 1
0.890073515031592 0.859519957723389 1 1
1.03046623803477 1.00083591462263 1 1
0.779444312697854 0.757747196675649 1 1
0.824632338450443 0.801046344321251 1 1
0.73036618621485 0.711259120647389 1 1
0.604546778031631 0.589907497599314 1 1
0.797477835584861 0.774572673936029 1 1
0.701890881855792 0.682932926932775 1 1
0.637421047022088 0.619288948180468 1 1
0.862067177687583 0.837377706348616 1 1
0.779528412240082 0.756575785112073 1 1
0.680562450288081 0.660204092624042 1 1
1.05433837290059 1.02296538461329 1 1
0.927516738206602 0.901609062079449 1 1
1.1066706913809 1.07630630599991 0 0
0.766925851039047 0.746276777261789 1 1
0.637426520767336 0.617082671461526 1 1
0.864595413980164 0.837121446221024 1 1
0.933928597787817 0.905876684249078 1 1
0.779644345407441 0.756263884599537 1 1
0.625046629032164 0.606461344289295 1 1
0.712364610095749 0.69078725958724 1 1
0.899129915697585 0.871839413770227 1 1
0.668674718866942 0.649779408264193 1 1
0.612669357076745 0.594877752495189 1 1
0.611060370661601 0.591218975873766 1 1
0.546859398155914 0.531264062307282 0 0
0.608333053924352 0.590560841509089 1 1
0.964987266190776 0.936802162559239 1 1
0.741870397043942 0.720476021833226 1 1
1.06381049041669 1.02835838041706 1 1
0.47619119546141 0.461800623994802 1 1
0.748000658417674 0.725520863821102 1 1
0.804308910875534 0.781459550870193 1 1
0.782333746072771 0.760345114110735 1 1
0.47810868326628 0.46256313679411 0 0
0.680640480406296 0.660266372286373 1 1
0.824409140996202 0.799377502214535 1 1
0.846645491639569 0.821679204649938 1 1
0.715332446401913 0.693170458895075 1 1
0.861503718119421 0.836607481384189 1 1
0.747213487747311 0.72321819416731 1 1
0.648222273941986 0.63050904927634 1 1
1.02388761990425 0.989786813832558 1 1
0.633917103370053 0.616009469427391 1 1
0.849062434038985 0.823807531875227 1 1
0.796703445201087 0.773696655786292 1 1
0.717992978520229 0.695442972044197 1 1
0.936034623849189 0.907701406223987 1 1
0.795703667200609 0.773659503479631 1 1
1.03190571818379 1.00163997817431 1 1
0.819720365260814 0.79507401014988 1 1
1.05101351460173 1.02263676176256 1 1
0.65811366313202 0.638280909656019 1 1
0.807023837426177 0.78366570511979 1 1
0.911311940772906 0.885177984524802 1 1
0.804743978819817 0.781108043275608 1 1
1.10616743943221 1.07434856461863 1 1
0.776099124258594 0.753119881437813 1 1
0.65475037980243 0.636306731235836 1 1
0.835392408476553 0.810704335679848 1 1
0.961939185823807 0.933628588161459 1 1
0.640007772099791 0.621891222360929 1 1
0.736883151906832 0.717048565315114 1 1
0.986957533168808 0.952219380468884 1 1
0.607559853036992 0.59092579828271 1 1
0.987571131257512 0.959195493039131 1 1
0.974520364018621 0.945841191054858 1 1
0.750790071226824 0.73112170985525 1 1
0.974264428737292 0.943987967931382 1 1
0.853641564708449 0.82792689999639 1 1
0.750325409730301 0.728104289089735 1 1
0.754102526798236 0.731775477449942 1 1
0.674210159830049 0.656098147795606 1 1
0.893774782921497 0.866042046351724 1 1
1.01614143710601 0.986558690550579 1 1
0.846598833471894 0.823320516317677 1 1
0.640094224583819 0.621092497027448 1 1
0.753693000374199 0.735078865380543 1 1
0.558345951721358 0.542339913785494 1 1
0.833773206235698 0.809888554619203 1 1
0.597752488256899 0.5802031094993 1 1
0.521074908827219 0.506890099671743 0 0
1.12981076865206 1.09324863206193 0 0
0.80792799905341 0.780946690365782 1 1
0.567111920776171 0.54636119072406 1 1
0.84468540994669 0.81968325613643 1 1
0.566028470415625 0.549711253728562 1 0
0.714786727086973 0.692483983862982 1 1
0.53847814836507 0.524516475933298 0 0
0.87213106145988 0.847295676295711 1 1
1.03870507207522 1.00769829619022 1 1
0.799682863571891 0.774278176672031 1 1
0.935711969814095 0.908213107181967 1 1
0.742719650183526 0.719483156483752 1 1
0.827884161208863 0.803794173815207 1 1
0.718591882348292 0.697495539194141 1 1
0.782421382603871 0.758966555164024 1 1
1.02589605813957 0.995731270289925 1 1
0.908069521726448 0.880700030877905 1 1
0.806842821100917 0.781322718796216 1 1
0.977546652420403 0.946644017355532 1 1
0.844287844867894 0.820627070595647 1 1
0.893946791309254 0.864736826902464 1 1
0.945506601845038 0.917412388252656 1 1
0.89190781054248 0.865725904187637 1 1
0.986151213891959 0.956368981052597 1 1
0.723955695603255 0.702049150709958 1 1
0.669421160913794 0.650836923442699 1 1
0.88645518431208 0.860295294266427 1 1
0.906237924027893 0.877687875631938 1 1
0.734044594251667 0.714782380621183 1 1
0.825270383011412 0.800729090271874 1 1
0.80999649826197 0.787419890716573 1 1
1.08971483445397 1.05831534367304 1 1
0.84558505116192 0.822159469864664 1 1
0.813801085883103 0.787043273352972 1 1
0.72510793759769 0.701876639267767 1 1
0.80851823584027 0.783574805792546 1 1
0.979389953162753 0.952340736815333 1 1
0.76878712147591 0.747645490050373 1 1
0.896085732366773 0.871911732396265 1 1
0.782030330304347 0.758113451459083 1 1
1.06726984274184 1.03660074675607 0 1
1.25477723101418 1.21823637191002 0 0
0.937060614457743 0.909028029193855 1 1
0.831478743947903 0.807653574147361 1 1
0.82406538481429 0.798690172252393 1 1
0.773331422128489 0.751872601337192 1 1
0.748438223080784 0.724687273143817 1 1
0.798370296349044 0.773977150569445 1 1
0.9277310597648 0.898868877191611 1 1
0.699626308743859 0.678110898663232 1 1
0.70472001517009 0.683952434447815 1 1
1.27040359505092 1.23247747757947 0 0
0.847130279923872 0.822425184389343 1 1
0.711055241564998 0.68902103907207 1 1
0.886149459917857 0.861585481473478 1 1
0.78207069026584 0.759280637685532 1 1
0.926953257134674 0.898281170306951 1 1
0.616697412297538 0.598715353256766 1 1
0.765447643270336 0.74265165386354 1 1
0.598543969377819 0.579702795783749 1 1
0.796832434801024 0.772588644103085 1 1
0.977776080050967 0.95091358923648 1 1
0.760475509432244 0.739794891793511 1 1
0.862283080812545 0.836747981122657 1 1
0.83407624067678 0.809367663882853 1 1
0.799313522263607 0.777707533468247 1 1
0.551926544974935 0.533677748400221 1 1
0.770570793496156 0.749045817230133 1 1
0.721679962814294 0.699653028719444 1 1
0.548658006447971 0.531881210218761 1 1
0.754460312251151 0.732021298691515 1 1
0.78995946393071 0.766472120092814 1 1
0.908376236485774 0.879289447491914 1 1
0.943193647218138 0.915811017185515 1 1
0.578268709092647 0.563006245008422 1 1
0.423661454138949 0.412098559229843 0 0
0.757931424807764 0.736254101637335 1 1
0.785631058518777 0.764471686805452 1 1
0.837726315250503 0.812145264577031 1 1
0.892368989619451 0.866606364245579 1 1
0.650177300437197 0.62858648506218 1 1
0.923260891686222 0.89674503674334 1 1
0.757002493722745 0.736646594083149 1 1
0.680461177247259 0.661496822197262 1 1
0.81141472477626 0.789212295024234 1 1
0.760702353251121 0.739194675113251 1 1
0.716530699433474 0.696358218801737 1 1
0.583835072219667 0.566621306660524 1 1
0.762416575496857 0.739900020391193 1 1
0.703125262320779 0.684144000244938 1 1
0.742040181624533 0.721249946824382 1 1
1.03779582293211 1.00335339670025 1 1
0.73638469122931 0.715584208693124 1 1
0.779121630125401 0.756573202714381 1 1
0.82948822075606 0.803469921617529 1 1
0.845596346174418 0.818937052402171 1 1
0.969094908395327 0.940444580189382 1 1
0.909574423641335 0.885629621458381 1 1
0.707709743373707 0.685965567645453 1 1
0.538979462532886 0.523824587670387 1 1
0.936581987015146 0.909906047369652 1 1
0.456768546928344 0.443764895767502 0 0
0.883980691467433 0.858996920983391 1 1
0.791902300251792 0.768847346185149 1 1
0.882569842808107 0.855373081128051 1 1
0.953316772570979 0.927149240474002 1 1
0.70989025615656 0.690732348503866 1 1
0.586753050719307 0.569980631164955 1 1
0.97197411077395 0.942608782466737 1 1
0.745557399450777 0.724497398054901 1 1
1.00847503108494 0.975881107084002 1 1
0.833558458227744 0.808585029581513 1 1
0.857337229713477 0.827921921137433 1 1
0.645954330263765 0.625257655025858 1 1
0.717816062973148 0.697538916456748 1 1
0.825144355622937 0.799170412839187 1 1
0.793368308525973 0.771451937122414 1 1
0.625061227567746 0.607002454725832 1 1
0.651444480207234 0.632243176054291 1 1
0.83841838885146 0.814669334516275 1 1
0.804778819154264 0.778960932467588 1 1
0.658143314963123 0.639194759599594 1 1
0.740306380114647 0.717214176146765 1 1
0.643577995489094 0.624760704212657 1 1
0.709652203028277 0.686949290319363 1 1
0.78671913611002 0.763159780688033 1 1
0.860178514061939 0.835738303680247 1 1
0.836138561693622 0.809375650721795 1 1
1.01988837100534 0.993416073129396 1 1
0.770790270287068 0.748313641562384 1 1
0.729841344923132 0.709988408428417 1 1
0.966912965092462 0.939312137493305 1 1
0.75715810714413 0.731784501427432 1 1
0.79156322175611 0.767977079545665 1 1
0.605029619575636 0.586910416305971 1 1
1.01474595827868 0.9857792214905 1 1
0.890045776665497 0.864524977656834 1 1
0.511806155104617 0.497399920095392 0 0
0.813716903129292 0.789823473597802 1 1
0.82899307818987 0.802778928452058 1 1
0.811672545719843 0.788447816143145 1 1
0.720640289879038 0.699338589281124 1 1
0.948938094193961 0.922643108210009 1 1
0.943593195653451 0.913087173841168 1 1
0.691806155656849 0.668977396462537 1 1
0.730192451045065 0.707986359824692 1 1
1.09053863184694 1.05598113021555 0 1
0.750517011013008 0.727727552392553 1 1
0.840144051143379 0.817405706276675 1 1
1.01349035475013 0.981267370085278 1 1
0.667291951582588 0.648232105685026 1 1
0.947004865219303 0.918696018430977 1 1
0.487484380482961 0.472993197511516 0 0
0.790360370587594 0.766383506372261 1 1
0.935717087074998 0.907522397457725 1 1
1.13862012004889 1.1053310119729 0 0
1.02651556423642 0.993708977615575 1 1
0.748869931036024 0.724946314462852 1 1
0.735335898708618 0.716198442844111 1 1
0.699563686159415 0.679102522647915 1 1
1.0012770084281 0.970407324177095 1 1
0.696769603068498 0.676664435108534 1 1
0.794084540849656 0.770114622114294 1 1
0.846825354809155 0.822286714278738 1 1
0.510329157698108 0.497199677515687 1 0
0.767703288605246 0.744620040425916 1 1
0.718751660838291 0.699811877688107 1 1
0.773181612208348 0.74988542110664 1 1
0.872212204580101 0.846588625488013 1 1
0.876207303081318 0.850836516451586 1 1
0.882793573134609 0.856267272297162 1 1
0.779264584908996 0.757830087067723 1 1
0.617246432180664 0.598010411733497 1 1
1.00342145110986 0.972993866076063 1 1
0.682231520075027 0.661023951940228 1 1
0.731824948308672 0.710959902069447 1 1
1.03430459628379 1.0049014116791 1 1
0.648559792864085 0.627576087138843 1 1
0.653308592591261 0.635898310679502 1 1
0.766240226690678 0.744820835352981 1 1
0.822632720330215 0.799458447978903 1 1
0.881047166925411 0.85484488081634 1 1
0.918241973220059 0.891187300349043 1 1
0.729929844236464 0.707262375928955 1 1
0.744518057331222 0.723751337178199 1 1
0.638128158598798 0.621196569340689 1 1
0.662119310353011 0.644777166394893 1 1
0.663589754174852 0.643484334464327 1 1
0.801103088649727 0.779518759337363 1 1
1.07177123563162 1.03803678632265 0 1
0.832937747619976 0.807263163496965 1 1
0.820113975893056 0.794674599325964 1 1
0.737697960348664 0.714904668293294 1 1
0.846282264362846 0.821276656175606 1 1
0.521625456190407 0.503863356150633 0 0
1.01932212968553 0.9877687821781 1 1
0.880236724378763 0.856985400396228 1 1
0.860063617545977 0.834436494566272 1 1
0.56620804585513 0.549289226110026 1 1
0.724276035007331 0.703732629429147 1 1
0.849049891358437 0.822542674154543 1 1
0.745546276651704 0.724691475998547 1 1
0.476436126528253 0.458580545214265 1 0
0.756601492894353 0.735101585947012 1 1
0.826050215217789 0.803348476651679 1 1
0.646721146018886 0.62649452546376 1 1
0.70042636943755 0.679713606226502 1 1
0.716042257701731 0.696236631129322 1 1
0.999109766026444 0.972144183933795 1 1
0.87778282552222 0.852171313426659 1 1
0.917754821270364 0.890940032387487 1 1
0.370389719205336 0.359749580867755 0 0
0.86372274258847 0.838506191929861 1 1
0.868129689659378 0.843664588215846 1 1
0.495858027495968 0.481534498258205 0 0
0.645771089535317 0.626792548105335 1 1
0.79533048478408 0.773794780053167 1 1
0.945663047175509 0.918292196835379 1 1
0.53886021037873 0.522899886053173 1 0
0.808430590245759 0.785521377949768 1 1
0.770146132353276 0.746645985725781 1 1
0.811847403022476 0.788617631484861 1 1
1.0066511143916 0.976884082342133 1 1
0.788907120392182 0.765930909942193 1 1
0.622840469897895 0.604074757749782 1 1
0.887082767079349 0.861123542222433 1 1
0.693433467797968 0.67248907722351 1 1
0.80273601394279 0.778210407505121 1 1
0.670754024099524 0.65242493282949 1 1
0.810134062084686 0.786392314508139 1 1
0.54945282525291 0.53286512171167 1 0
0.909937547275826 0.883350521341328 1 1
0.895717429149606 0.871094770644115 1 1
0.860417884809797 0.835964490117915 1 1
0.795615726497123 0.771640300740826 1 1
0.653047016445661 0.633612924066098 1 1
0.794556262928549 0.768792094007192 1 1
0.810974465543523 0.787170683887586 1 1
0.929016912525509 0.903150482595479 1 1
0.539713585922128 0.522663697795363 1 1
0.700095366153784 0.678733124257211 1 1
0.834117023499074 0.803043389200648 1 1
0.600338912136344 0.58108151912874 1 1
0.835286077224475 0.812121368945223 1 1
0.826373207639663 0.798231069041321 1 1
0.569758966209469 0.553514205015515 1 1
0.844300219509689 0.820590339828773 1 1
0.819407619116079 0.797235312671134 1 1
0.682292369656642 0.663754511814384 1 1
0.733999265808918 0.713400918897745 1 1
0.722784771786045 0.701606079520858 1 1
0.902562763274485 0.87618945417612 1 1
1.01092849433727 0.980454612252956 1 1
0.782335622114577 0.759939276039763 1 1
0.743686116493589 0.723308509367324 1 1
0.690808624062039 0.671043488792812 1 1
0.58892428749411 0.573232002672193 1 1
0.612833398055124 0.596017541729865 1 1
0.892863679613523 0.868101108332187 1 1
1.01287684151097 0.984125044815826 1 1
0.762037479952957 0.742421483428512 1 1
1.03717286288695 1.0062108039954 1 1
0.924681860690385 0.896313343497068 1 1
1.0105719487301 0.981005782079157 1 1
0.868312713364535 0.843831474367224 1 1
0.911530531395078 0.882879286904931 1 1
0.742428779341618 0.721547752934413 1 1
0.758727476584794 0.736308508506612 1 1
0.851473792440833 0.826405863654079 1 1
0.63704737971024 0.617693363322532 1 1
0.675438676769141 0.653257630776094 1 1
0.69120855223454 0.668513510119766 1 1
0.691409834539459 0.67037612155064 1 1
0.965749182159562 0.934724865856547 1 1
0.785053625487788 0.759329034658093 1 1
1.0203919038237 0.990184067258937 1 1
0.581243010463061 0.563682877808339 1 1
0.896305651034465 0.869133150121923 1 1
0.599559891947245 0.580123221619448 1 1
0.866028875780128 0.841963208288456 1 1
0.949919405501934 0.921995755427551 1 1
0.666022671073729 0.64712459151852 1 1
0.750565846922499 0.726959261247356 1 1
0.999682482767021 0.969217611469152 1 1
0.670050558938972 0.650593451484522 1 1
0.784641927416898 0.762334386319064 1 1
1.09335781923149 1.05991704966771 0 1
0.685599922117453 0.664619703474948 1 1
0.866730503678243 0.843388723198573 1 1
0.885229941084568 0.860854543998335 1 1
0.967289623357959 0.934678189327214 1 1
0.712700319275377 0.692418706082903 1 1
0.844997316651967 0.817919441407638 1 1
0.737876429359902 0.7168523521343 1 1
0.821616188862255 0.796826738169284 1 1
0.727071046252785 0.702828223594983 1 1
0.979477483168526 0.950074863557868 1 1
0.447715545390234 0.435346667397428 0 0
0.619635864277559 0.602308336999668 1 1
1.02500367512034 0.994253205103588 1 1
0.613312784748468 0.594868799879128 1 1
0.797798168035591 0.774836424295793 1 1
1.08669305252685 1.05175566370229 0 1
0.685465614198396 0.667754390662691 1 1
0.603203285830169 0.583487467720221 1 1
0.816807947125779 0.79478025565226 1 1
0.805638741158973 0.777276553819466 1 1
0.887067191397451 0.856779210194864 1 1
0.78997732414352 0.766187554172544 1 1
0.784577887233661 0.761153141041819 1 1
0.966457367441755 0.939130400797267 1 1
1.23877337818513 1.20225909212449 0 0
0.64469736755344 0.627035710007486 1 1
0.800941849583911 0.779107525966277 1 1
0.977839893852065 0.950205894240856 1 1
0.394400351619475 0.382774667594574 0 0
0.819341077307035 0.797200759635836 1 1
0.586860754260557 0.570363155719883 1 1
0.777080621990468 0.753869911052966 1 1
0.96929105598018 0.937823481058253 1 1
1.08444527649315 1.0533116378721 0 1
0.600284930274054 0.582938424336003 1 1
1.01820018873741 0.987729711529027 1 1
0.917885048720303 0.889555885345168 1 1
1.11191807802623 1.07676905903132 1 1
0.853970189771658 0.828885785587079 1 1
0.867624035458424 0.841199718429421 1 1
0.672566342162886 0.651371311427445 1 1
0.792316819056582 0.769705699584074 1 1
0.747788494304033 0.725742747204375 1 1
0.77157688890829 0.749274857981986 1 1
0.624319290647256 0.604839234560326 1 1
0.584234561321777 0.568033528612853 1 1
0.62272455613128 0.604204729947431 1 1
0.701859323348909 0.680780785142256 1 1
0.740898965381743 0.718374776495503 1 1
0.835979392855522 0.809152557391297 1 1
1.17266224372298 1.13804788299 0 0
0.694266059199264 0.674697328615012 1 1
0.606755715767545 0.589300574719295 1 1
1.02680390351173 0.99370143418959 1 1
0.84646880472549 0.821127507859183 1 1
0.696753083734109 0.675145053065768 1 1
0.951029099927082 0.921712695189226 1 1
0.810879272002106 0.785878876783659 1 1
0.9202920434838 0.890752751422165 1 1
0.785904403584703 0.761261070258663 1 1
0.869665972805417 0.84562728972711 1 1
1.00866272549966 0.978280081458411 1 1
0.873830520122104 0.849361466383578 1 1
0.907362267558155 0.880692644498967 1 1
0.937458334463212 0.910923888757654 1 1
0.904441869091488 0.87773560495821 1 1
0.787379960811947 0.765747836980791 1 1
0.883589697810598 0.85756423706025 1 1
0.595188501534645 0.574297673723106 1 1
0.706804303137652 0.687257682335842 1 1
0.770672278026212 0.747056351179547 1 1
0.57324499836094 0.556017616580816 1 1
0.705713562485012 0.686653223545669 1 1
0.982061183981748 0.954574825823508 1 1
0.893658591169436 0.867786732624583 1 1
0.987327621457405 0.956723885773883 1 1
0.772141099589749 0.750981592089125 1 1
0.814905474143514 0.792470717908935 1 1
0.828089483217001 0.805431587834443 1 1
1.19328573171863 1.15898646610544 0 1
0.885172316242771 0.861244894223857 1 1
0.860363547956928 0.836112687178302 1 1
0.820867016693139 0.796065887606202 1 1
1.01201144125178 0.982309528458214 1 1
0.754479912266811 0.731276099591104 1 1
0.797215340511275 0.773032351053387 1 1
0.641099571466743 0.623044375845949 1 1
0.815606528419545 0.78976375418204 1 1
0.630415130895457 0.613551480591792 1 1
0.454212142212878 0.438935927048961 1 0
0.787527564109541 0.764842493832207 1 1
0.561910992828036 0.54578941816067 1 1
0.664491767062968 0.646491457936648 1 1
0.739658730698513 0.718694096609676 1 1
0.871943010250846 0.845975433955741 1 1
0.963359144408909 0.93494225778923 1 1
0.776701862246537 0.753420816887864 1 1
0.767063343342917 0.745289935535163 1 1
0.673320540270776 0.654437754078483 1 1
0.840465074021787 0.81643762128222 1 1
0.867610070876401 0.842643729776548 1 1
0.889882304503199 0.865070110659796 1 1
0.903780591007756 0.877764634998104 1 1
0.73329739941314 0.713173084906113 1 1
0.501970397886085 0.485947139534881 1 1
0.728232488077908 0.706004082697328 1 1
0.747833684890867 0.725633646698054 1 1
0.831784682920973 0.805370116220175 1 1
0.955520970781352 0.92673644178073 1 1
0.948611302166945 0.922325125955072 1 1
0.574607696612789 0.557311441461564 1 1
0.650563095987407 0.631664193887438 1 1
0.986205933709196 0.95575395759644 1 1
0.610307710434169 0.590897576620081 1 1
0.710096099267525 0.689625354857104 1 1
0.695514296317545 0.674585779498979 1 1
0.572882045215393 0.555817268146929 1 1
0.852573391481609 0.827577971405224 1 1
0.869990992951535 0.844511309039406 1 1
1.01112326970587 0.98042501505458 1 1
1.04735385317107 1.01803476366381 1 1
0.769649762261252 0.745760262052722 1 1
0.787506059417508 0.765075968306435 1 1
0.63423226263037 0.615046218268708 1 1
0.743446473756436 0.723751699625177 1 1
0.702867371777054 0.680934219579403 1 1
0.713002614360591 0.691481090989748 1 1
0.776606924971416 0.753690178965683 1 1
0.835964939542565 0.808483961672953 1 1
0.806019942897293 0.779591710689064 1 1
0.666817615031916 0.647278149371008 1 1
0.866052281279084 0.83952448267883 1 1
0.734158390626102 0.712649057068575 1 1
0.650326630590375 0.630103289006212 1 1
0.721673996571923 0.69978364602965 1 1
0.824261765362061 0.800599535663755 1 1
1.00081514175382 0.96835252202414 1 1
0.70160990423358 0.682326441964234 1 1
0.784665747752675 0.76085633729226 1 1
0.866699466429927 0.840546874940083 1 1
0.871565271105527 0.843603162690185 1 1
0.731800589837666 0.708711750219574 1 1
0.931784152553459 0.903740463740766 1 1
0.884217564745893 0.857572983671046 1 1
0.698600250930025 0.677108383575949 1 1
0.998317781648653 0.96962184555127 1 1
0.482271425378584 0.468494955423709 1 1
0.943091982401735 0.913630011395901 1 1
0.921687902088886 0.890379556765378 1 1
0.826242009198879 0.799878144910489 1 1
0.86542533893421 0.84011812746948 1 1
0.703101265706344 0.682119540914946 1 1
0.649354086590376 0.629778270276585 1 1
1.00698332706118 0.977216026224869 1 1
0.681594853383931 0.66175042227168 1 1
0.321370516216751 0.312895006673006 0 0
0.772114815942831 0.750503342842446 1 1
0.731985125745539 0.712520870376535 1 1
0.739204983384259 0.717371192338915 1 1
0.718176463470866 0.696105567978937 1 1
0.783832121696863 0.761317298537076 1 1
0.735551668725243 0.713551940724746 1 1
0.659373444648862 0.639730650765044 1 1
0.72958205449742 0.709266686730595 1 1
0.721491874434593 0.699683125126086 1 1
0.704818251322147 0.683456915112102 1 1
1.00138141287612 0.972051209465332 1 1
0.958647232893401 0.93141181062402 1 1
0.773482552592464 0.746581872507339 1 1
0.387238831744084 0.378102632218133 0 0
0.882336461328525 0.857777619481335 1 1
0.823844194119559 0.801138060288614 1 1
1.01795066846829 0.98668408013848 1 1
1.08560544196768 1.05355449634689 1 1
0.860651097015821 0.83567045661899 1 1
0.813947154376566 0.78971590389535 1 1
0.733775312297045 0.712518143874016 1 1
0.799328629609686 0.775814329012761 1 1
0.568311123709998 0.550889964689627 1 1
0.637011055157408 0.614894753066922 1 1
0.812719385642301 0.789715401387439 1 1
0.60325163300974 0.585784675552218 1 1
0.561593621710738 0.547032931414593 1 1
0.764416273417309 0.740501779427609 1 1
0.727892352622404 0.708907199811319 1 1
0.795678586273959 0.772790239039721 1 1
0.822545637608335 0.796667537161125 1 1
0.551473351062856 0.534452254164693 1 1
0.677770637833631 0.658782353080284 1 1
0.94263119768508 0.912562857670605 1 1
0.985835029829891 0.958237274715108 1 1
0.944496525499465 0.917489360829897 1 1
0.679268157382842 0.657615735237756 1 1
0.488153682667276 0.476144189144558 0 0
0.671699961547531 0.65222437184123 1 1
0.864638841880963 0.838341402192786 1 1
0.756246238795633 0.73306152865296 1 1
0.712246401593267 0.689426584174308 1 1
0.556072097092289 0.541554403792372 1 0
0.820852799727307 0.798249403845886 1 1
0.850686799242321 0.824281409332122 1 1
0.624428659821076 0.606516443795393 1 1
0.704759598417856 0.685022915672924 1 1
0.836855814223603 0.810085872569649 1 1
0.604743899475351 0.587997802945264 1 1
0.92500989298651 0.895410658448478 1 1
0.969402949704367 0.937859152528755 1 1
0.639662375413469 0.621946493246903 1 1
1.01578051548476 0.987168116600756 1 1
0.561696209325612 0.544582956737595 1 1
0.575781129881808 0.55816452475191 1 1
0.907936575884794 0.878736054169141 1 1
0.79165900405358 0.768431491213711 1 1
0.742206421940357 0.720483277642951 1 1
0.793771775489594 0.770534660980048 1 1
0.889357112515418 0.861326668893669 1 1
0.653610911689031 0.632676008066738 1 1
0.873122996266333 0.846801960516135 1 1
0.783613516549678 0.760608345018336 1 1
0.781519053348503 0.757900321728094 1 1
0.815780414943283 0.792190133663524 1 1
0.902279614371327 0.876663693817693 1 1
0.636971149598766 0.61908515022505 1 1
0.780318203178445 0.759423836413336 1 1
0.743718632665657 0.72171976312728 1 1
0.75271075813787 0.728538086197584 1 1
0.628549179346706 0.608473222025873 1 1
0.842129544302963 0.81885719018749 1 1
0.685095827110182 0.663898754869986 1 1
0.774371289658271 0.752908701490793 1 1
0.794942184318621 0.770625840447942 1 1
0.937858235467545 0.910397809095178 1 1
0.844521248282867 0.819576086757922 1 1
0.750712567026792 0.729161814987979 1 1
0.756468519489808 0.733797515853018 1 1
0.72888590463008 0.70881469842192 1 1
0.459581254250655 0.445852137568467 0 0
0.88021659587692 0.857075305336666 1 1
0.870508768184355 0.84510674939408 1 1
0.733971824728932 0.711590288824248 1 1
0.719642092619555 0.698651406766605 1 1
0.846897631546228 0.820593609008081 1 1
0.877506886653979 0.848230827049891 1 1
0.618425210215465 0.601391760896637 1 1
0.997020016725181 0.964075154621671 1 1
0.854402970726354 0.828370897460673 1 1
0.9153728187271 0.889122156526338 1 1
0.952408859879235 0.923972523532759 1 1
0.873759493520378 0.848103953942324 1 1
0.865934155401574 0.840349719196846 1 1
0.800554842529382 0.777314589984769 1 1
0.72897811617642 0.705754871472235 1 1
0.462565912808904 0.448499016138255 1 0
0.538402142297575 0.51991435308438 1 1
0.754143365939254 0.732205571726258 1 1
0.823093700730265 0.798822307675194 1 1
0.70137895950222 0.681396555950642 1 1
0.672915873756605 0.65546922128188 1 1
0.713083066851848 0.69302040628789 1 1
0.503753638483679 0.490525603171742 1 1
0.881584654577321 0.857144124775844 1 1
0.775351682177301 0.752983581498511 1 1
0.780684914090085 0.756412870185869 1 1
0.52749793589157 0.510668284300166 0 0
0.60892470972969 0.590956572772038 1 1
1.01306362782437 0.984721133242632 1 1
1.00209263393196 0.973263227416762 1 1
0.970831246884435 0.941823258207145 1 1
0.756267644622506 0.73431487730269 1 1
0.677720644129388 0.658213623925102 1 1
0.735379542213291 0.712553886919032 1 1
0.751887249318536 0.729229403267626 1 1
0.629000570922076 0.611896918303769 1 1
0.627646202995547 0.610773632452991 1 1
0.75781511421104 0.734796761181119 1 1
0.721990619963231 0.701117182858821 1 1
0.761053161493055 0.736572571342595 1 1
0.888362052378623 0.863714762353219 1 1
0.928216494012615 0.903834592103029 1 1
0.626588381224223 0.608677188528636 1 1
0.655902312211192 0.635567527717508 1 1
0.838958610527903 0.814640518519869 1 1
0.576968374210001 0.559306303528866 1 1
0.720191233931968 0.70003096170679 1 1
0.844102415056374 0.817707254917281 1 1
0.64142123170142 0.622728397933887 1 1
0.954326882140118 0.927758840822484 1 1
0.723465003996913 0.702355790388075 1 1
0.880486587354681 0.859920151971269 1 1
1.02807667060083 0.99723760952458 1 1
0.610910183180094 0.590373528993182 1 1
0.75387971301124 0.731200308445207 1 1
1.01852213299921 0.987055642063841 1 1
1.02529972588175 0.995327126512351 1 1
0.734613759166611 0.713515980251133 1 1
1.02961145253424 0.998001529763946 1 1
0.768861176514763 0.744865539117719 1 1
0.67751670318341 0.655994155207428 1 1
0.786200610257507 0.766395297236805 1 1
0.756205109086769 0.733937723254095 1 1
0.659858775703547 0.642139181828454 1 1
0.712698738233021 0.687504036867246 1 1
0.904268603789637 0.87917184578579 1 1
0.680160564708962 0.661391226033457 1 1
0.882512879924319 0.85873042579867 1 1
0.622563530262073 0.60661482051485 1 1
0.98473428801492 0.957368439047335 1 1
0.869855596043082 0.844179142368586 1 1
0.758092882928255 0.734976697591342 1 1
0.481756523151309 0.467629794066166 1 0
0.711513509615573 0.690869691484722 1 1
0.809811681631421 0.786431949100565 1 1
0.783986636234349 0.762285056911848 1 1
0.567599088351205 0.551071228373768 1 1
0.679860211213985 0.659141088990795 1 1
0.805437773959768 0.78158760694811 1 1
0.900584957996134 0.87259939321469 1 1
0.692617561029834 0.669976790054859 1 1
1.06691074250723 1.03356021185659 1 1
0.633751496124093 0.615777962766268 1 1
0.545254076842776 0.531901674777237 1 1
0.60955403219641 0.592948959989186 1 1
0.698627471176937 0.678554977168638 1 1
0.900672411596134 0.875281353771701 1 1
0.68274342688768 0.661753902157183 1 1
0.913716540439602 0.887254250069 1 1
0.821891773161456 0.797422323217814 1 1
0.811906502028937 0.789691009485817 1 1
0.849046812331622 0.823751554923709 1 1
0.782108395333794 0.757037228588194 1 1
0.748075021358986 0.724836991755055 1 1
0.623412710340142 0.6046925377712 1 1
0.945647150027453 0.916058168259787 1 1
0.686896151256713 0.666561593921239 1 1
0.801086451907584 0.777990636737238 1 1
0.770861394691063 0.747781242646907 1 1
0.75646429330596 0.73348807690821 1 1
0.638341071323594 0.619393188349449 1 1
0.698212458921623 0.675117310035082 1 1
1.03045975426025 1.00122337323781 1 1
0.762845620440974 0.742866330917585 1 1
0.709365644543607 0.685740941318984 1 1
0.683224620873097 0.666041832462945 1 1
0.826880727372967 0.80222151792588 1 1
0.999276520035691 0.971107633727008 1 1
0.853723283999015 0.829962346450667 1 1
0.954604437016184 0.926300267411594 1 1
0.581722226180559 0.56288773782096 1 1
0.886611554388969 0.862374180823015 1 1
0.800880756417125 0.777075508316353 1 1
0.855980773232108 0.83162903572005 1 1
0.937789613059534 0.909208441120596 1 1
0.899786455885407 0.870950272487703 1 1
0.548360750741617 0.532221932761231 1 0
0.820495827028623 0.796720616783068 1 1
0.670519724421489 0.652064775886963 1 1
0.628132343182433 0.610863919555572 1 1
0.672250282450821 0.651201247970181 1 1
0.812722043676936 0.78518875700868 1 1
0.917882619262322 0.890955086550105 1 1
0.715301052044136 0.693697781536738 1 1
0.931469806221701 0.904950619433249 1 1
0.958186586298605 0.928465625318597 1 1
0.595872001451076 0.576826097275501 1 1
0.566918822882597 0.545848340924585 1 1
0.993292545940482 0.964352764439261 1 1
0.696399301740755 0.675553320889358 1 1
0.67298719771515 0.653443117126198 1 1
0.969373125423451 0.94112485784938 1 1
0.835723634787584 0.810423772923011 1 1
0.817956112275207 0.792366472057627 1 1
0.561852267695224 0.545314317428299 1 1
0.872186288554666 0.843968316055129 1 1
0.644762724023883 0.626838776655662 1 1
0.600079580686271 0.583074307912265 1 1
0.707281514758844 0.686171761591162 1 1
0.587145019867114 0.569325995914032 1 1
0.801064892399241 0.77695143253755 1 1
0.711620333163606 0.68948478167649 1 1
0.706701384313068 0.686210413876234 1 1
0.771256261803503 0.746576062263756 1 1
0.777183317780426 0.755132739954085 1 1
1.09937049740344 1.06951274728444 0 0
0.860083670745175 0.835720861263691 1 1
0.625520425390609 0.607713412518358 1 1
0.737340863577219 0.716738785166553 1 1
0.913264529336003 0.885654991586637 1 1
0.622298140861826 0.603064768022427 1 1
0.843779744102437 0.820661983762775 1 1
0.754618487616797 0.731758619377743 1 1
0.620076531128824 0.601749897057288 1 1
0.677339396155267 0.658520546510341 1 1
0.765239631980543 0.743400640866318 1 1
0.810209597508695 0.785545622724591 1 1
0.84403233523206 0.81874776100058 1 1
0.611720028123737 0.592908290138996 1 1
0.633533593903231 0.615875383326338 1 1
0.728787113587642 0.704514675942927 1 1
0.815514778247426 0.792646953683346 1 1
0.888793456227847 0.86175238404249 1 1
0.817159586558392 0.790693123856141 1 1
0.761494560144717 0.735413347353821 1 1
0.746575871040054 0.721507779580836 1 1
0.771122280049321 0.748987078071136 1 1
0.743442965299353 0.71911393251175 1 1
0.704297497622232 0.685981242315879 1 1
0.876740734675801 0.850678220890531 1 1
0.947269008769001 0.9222525823599 1 1
0.691924906818607 0.67133169111507 1 1
0.721359727044755 0.695509959792429 1 1
0.842558357368899 0.817185426476897 1 1
1.06734215379074 1.035858574067 1 1
1.07931294008466 1.04725744942613 1 1
0.799130268128556 0.776285268623262 1 1
1.14034777480084 1.10719344521644 0 0
0.830260068342422 0.80438197829053 1 1
0.844152757818709 0.820725015781128 1 1
0.950040004617803 0.920961209917743 1 1
0.553280578857148 0.537487198704507 1 1
0.665806702079549 0.645146343328275 1 1
0.697595197601827 0.677161647168681 1 1
0.833798685344295 0.807325025185719 1 1
0.919960951008328 0.891659043052685 1 1
0.9020785116516 0.876665876149002 1 1
0.888377566232545 0.860584490797379 1 1
0.755465953049669 0.733212838912193 1 1
0.939282812883616 0.908893029800302 1 1
0.712180402089053 0.692796552594982 1 1
0.712229754680739 0.691037633302882 1 1
0.904315454449924 0.878230372858739 1 1
0.516574318663924 0.49988682686368 1 1
0.771989333043767 0.749750503464586 1 1
