# Supplementary material for: Bias caused by sampling error in meta-analysis with small sample sizes
Source: PLoS One. 2018 Sep 13;13(9):e0204056. doi: 10.1371/journal.pone.0204056 (PMC6136825; doi:10.1371/journal.pone.0204056)
Supplement: S4 File — (ZIP) [file pone.0204056.s004.zip › results N = 10 theta = 0.8 tau = 0.2 sz = 30-50.txt]

"cohen.dl.theta" "hedges.dl.theta" "cohen.dl.cp" "hedges.dl.cp"
0.783187597594255 0.769426242876699 1 1
0.708908500002896 0.695597306329962 1 1
0.825154818505226 0.81149598064038 1 1
0.627589176126002 0.615212918427237 1 1
0.837358390100317 0.822159023490285 1 1
0.839728482166213 0.824817513921489 1 1
0.826025717390589 0.808897450017781 1 1
0.846370393752393 0.828760618466259 1 1
0.643110633342514 0.629802809671339 1 1
1.00864437920518 0.989278188582901 1 1
0.837607472409914 0.821483524412025 1 1
0.683211294881491 0.671733954792323 1 1
0.855239361232175 0.838777099150238 1 1
0.845243475884554 0.829595521830477 1 1
0.764976166839044 0.751027309397921 1 1
0.755401226757615 0.741009069741385 1 1
0.652012149040775 0.638549658463562 1 1
0.777023528303475 0.762575062395042 1 1
0.74271454847287 0.729465817987684 1 1
0.900391027941726 0.883584995938796 1 1
0.951249637451223 0.93434596857888 1 1
0.8949160549291 0.877586921544217 1 1
0.765928633976131 0.751491167849806 1 1
0.596668789254903 0.585089391461966 1 1
0.815508743490782 0.801127972994624 1 1
1.01845314569302 0.999343292197414 1 1
0.787644426223636 0.772875224540416 1 1
0.767722119322587 0.753558263047016 1 1
0.753807715685769 0.739249459913553 1 1
0.88899553361304 0.873292121924518 1 1
0.803264585679618 0.788720962877093 1 1
0.75986157922392 0.746715001154044 1 1
0.877857000652859 0.861773928649317 1 1
0.682847887528711 0.669800252161337 1 1
0.914124581075373 0.897856528308343 1 1
0.5685449792775 0.557917806546876 0 0
0.835649982065986 0.819727060580175 1 1
0.757337712606111 0.743380706450571 1 1
0.936061146520361 0.918308166100784 1 1
0.82088475526649 0.807551623755927 1 1
0.814270985163016 0.798851975029296 1 1
0.414663910953164 0.407059175885628 0 0
0.715734645347786 0.70199299641078 1 1
0.767458436231631 0.754852252652138 1 1
0.783442466508813 0.769028323891293 1 1
0.933042448038698 0.914028441925456 1 1
0.78487982940748 0.770175475219937 1 1
0.593200025570757 0.581903840575334 1 0
0.68561567916346 0.672571812866717 1 1
0.915193543188078 0.895892957035527 1 1
0.878875788711602 0.8634815139001 1 1
0.924578873113722 0.904872591019367 1 1
0.713542102170384 0.701190490204897 1 1
0.869264314439581 0.853505868543527 1 1
0.806689016643028 0.79040818878265 1 1
1.02761444003136 1.00732872914996 0 1
0.713808267077694 0.700159037796826 1 1
0.798081146252006 0.783137043941105 1 1
0.80598693758178 0.790613748249242 1 1
0.819782551367961 0.804759640464394 1 1
0.796252593595398 0.78062141293538 1 1
0.742670828717331 0.729176689717416 1 1
0.641669136399647 0.629949005312062 1 1
0.768553954076973 0.752432935915451 1 1
0.611421448734455 0.599909009865962 1 1
0.93182162914387 0.914374785783639 1 1
1.13907797955175 1.11433615474312 0 0
0.651268522461179 0.638631415783289 1 1
1.02208964481889 1.00342644218364 1 1
0.75001315487723 0.73637434835575 1 1
0.87452835270534 0.855699607558664 1 1
0.745222061713472 0.732328663332402 1 1
1.02867695232196 1.00799746431424 1 1
0.828230492054071 0.812431404747306 1 1
0.575341056988816 0.56547450402191 0 0
0.737174438120021 0.72446358715808 1 1
0.914059880496745 0.897114952181106 1 1
0.906317846113633 0.892113600049663 1 1
0.694963790023656 0.681669506048052 1 1
0.869137296408663 0.852058664285085 1 1
0.757312070129894 0.743734032008338 1 1
0.829646489431022 0.812881543518026 1 1
0.748191424843912 0.734361265392369 1 1
0.880522321985393 0.863007328696841 1 1
0.830300682908068 0.814388557629345 1 1
0.752379846897149 0.738441248687565 1 1
0.980828273017219 0.964292499325326 1 1
0.952731516159662 0.935617988097155 1 1
0.688865923737117 0.673286932379185 1 1
0.816660074002869 0.802579170123173 1 1
0.762792990772765 0.748283551928275 1 1
0.735160594984767 0.722708593248199 1 1
0.541206801239469 0.530931784328173 0 0
0.811402869020365 0.79679365459483 1 1
0.543844946709914 0.533491701466409 0 0
0.748671385935517 0.735049043853108 1 1
0.483922046290868 0.474544821522369 0 0
0.815081213017464 0.800505730877618 1 1
0.575495010995416 0.564322754236508 1 1
0.694994185672755 0.679922266945736 1 1
0.721326660964536 0.707544852745578 1 1
0.87776830968891 0.861313078905932 1 1
0.958496381067945 0.941053913401408 1 1
0.826672908926336 0.811690540663241 1 1
0.863627190907488 0.847299325359462 1 1
0.936722038637291 0.919850709359711 1 1
0.841178728170243 0.82574769832095 1 1
0.765196352880124 0.751134771748967 1 1
0.499477820554296 0.491682779760923 0 0
0.693024581367216 0.680713635058701 1 1
0.989783834831216 0.970128252372395 1 1
1.11314769662457 1.09159393667807 0 0
0.757000840095606 0.742792303863789 1 1
0.920529672507237 0.903742488527981 1 1
0.982393066644547 0.964676631306192 1 1
0.708644850931562 0.69590871661738 1 1
0.842269927651337 0.826975883403387 1 1
0.892309219393836 0.875657772975491 1 1
0.663670118789013 0.650834450948316 1 1
0.670169762736019 0.656710353810063 1 1
0.740422560747995 0.725622312901817 1 1
0.649900222848511 0.637437318661138 1 1
1.00319348460547 0.98364228640284 1 1
0.917008151717501 0.900590871680407 1 1
0.748228915223061 0.734549825457417 1 1
0.899460229491796 0.881630493373853 1 1
0.862363013334969 0.845528919895761 1 1
0.633145385149657 0.621480472065408 1 1
0.828740069452689 0.814032598587734 1 1
0.936114296085198 0.918865581487069 1 1
0.575761283239631 0.564717509289316 1 1
0.970783351248195 0.952747410955066 1 1
0.785494564720443 0.771081765627927 1 1
0.818753057247837 0.802170225354982 1 1
0.700931746757094 0.688445464924284 1 1
0.734377257366088 0.720846397052339 1 1
0.89736661674757 0.881170559128652 1 1
0.822911311238824 0.807974184130187 1 1
0.728276954894627 0.7150881778573 1 1
0.917693427470542 0.899501667471208 1 1
0.76081260967687 0.745887075686643 1 1
0.950719516275705 0.93507225051016 1 1
0.888566521747886 0.87281560135899 1 1
0.973887900949613 0.956112832214559 1 1
0.929729062084432 0.913537056972987 1 1
0.865377672842051 0.850130921313284 1 1
0.90288173585224 0.885708347696808 1 1
0.879059122078214 0.863251090621997 1 1
0.741064184026223 0.726987828996202 1 1
0.814441371635603 0.796880444383292 1 1
0.968596726947584 0.95129210990367 1 1
0.794997123700458 0.780659413820157 1 1
0.757619766829989 0.744113596854576 1 1
0.57491336379112 0.564734728741682 1 1
0.928481797824572 0.910557793109928 1 1
0.857382305045223 0.841907185833754 1 1
0.69094388301783 0.677986861298559 1 1
0.826547455714566 0.80953883111089 1 1
0.969405228125562 0.951269589816283 1 1
0.974815980367811 0.955263618084113 1 1
0.726928156902232 0.713988755392129 1 1
0.842016344779682 0.827178872712277 1 1
0.94288390768523 0.925591579680074 1 1
0.691765643459267 0.678251422407953 1 1
0.825115102967727 0.808861822351647 1 1
0.611953830246535 0.600985004885332 1 1
0.991635653818704 0.974026398634894 1 1
0.80022679695433 0.785927846648104 1 1
0.957008672714423 0.939235068379934 1 1
0.805724447225882 0.790209380672205 1 1
0.729653788807646 0.715625120343377 1 1
0.786690771778858 0.771608304857514 1 1
0.760097864736276 0.74295315270574 1 1
0.756435104556103 0.743088709706084 1 1
0.874669516112921 0.859570345176498 1 1
0.665012708797354 0.652151282374993 1 1
0.674768985057178 0.661482377271274 1 1
0.741590187306278 0.727126247718071 1 1
0.702390907374712 0.690547640862352 1 1
0.641921635630836 0.63060496397417 1 1
0.802318234916736 0.786466672539118 1 1
0.659679616305842 0.64791086716241 1 1
0.912489704152875 0.895433345383389 1 1
0.827827841405235 0.813398863944036 1 1
0.706487128182538 0.693465379079223 1 1
0.618087311826824 0.60605304385628 1 1
0.903651134335676 0.885305485647905 1 1
0.531123662276473 0.521075409378692 0 0
1.0070945222197 0.98867693302629 0 1
0.720629295165699 0.705918769232212 1 1
0.705271123928956 0.69380598894772 1 1
0.77791318402832 0.762928102395289 1 1
0.828577861174848 0.812950645553988 1 1
0.776194961575051 0.763173395151465 1 1
0.999700882766773 0.981486482585788 1 1
0.743727144761473 0.73075398847153 1 1
0.506267723212338 0.496521671597208 0 0
0.631381674851229 0.620464064649311 1 1
0.693005463492692 0.680775674912125 1 1
0.95385340440166 0.938362746513268 1 1
0.705054879234829 0.692250556465683 1 1
0.658486856576985 0.644544451356045 1 1
0.795664489980638 0.781422409753163 1 1
0.843228233643787 0.825506630938995 1 1
0.66331655011715 0.650622326721728 1 1
0.900730228326527 0.884571931015166 1 1
0.821808939295542 0.806191855396789 1 1
0.735724324744781 0.723313276331669 1 1
0.810780651888008 0.795813566923137 1 1
0.830848099209007 0.816327701967848 1 1
0.891697119614639 0.87593511645158 1 1
0.940659237614554 0.923881545139132 1 1
0.828649995215662 0.814679935868224 1 1
0.635353102484911 0.623534460318098 1 1
0.842411566347708 0.82749545048972 1 1
0.889905977295231 0.872025489185388 1 1
0.697584113556611 0.683484479105237 1 1
0.844215889019387 0.828560020981701 1 1
0.613690779051694 0.602119187653558 1 1
0.793724391075103 0.78004350472106 1 1
0.794553910217196 0.780223547406731 1 1
0.894462410848054 0.878434319907759 1 1
0.818170087419766 0.802943108288834 1 1
0.858247401059143 0.841184744095695 1 1
0.945696299204455 0.92861053559686 1 1
0.777898009835649 0.763501320146273 1 1
0.603671259615847 0.593233054107703 1 1
0.643683328046257 0.6310349893237 1 1
0.853287019819911 0.838874842749582 1 1
0.901481152254206 0.88320696721176 1 1
0.922504775096546 0.907023769312556 1 1
0.663502987797756 0.650625098095159 1 1
0.629700856684155 0.619074361024087 1 1
0.788049343941425 0.77277303869864 1 1
0.741029846088813 0.727634963822496 1 1
0.865479970501876 0.849720499093935 1 1
0.97616421518669 0.959538966378512 1 1
0.679586403268246 0.666884919748677 1 1
0.896017225332738 0.880550434954625 1 1
0.791329105948767 0.77656823616787 1 1
1.12986875493618 1.10843517954248 0 1
0.83728374423179 0.820630738495922 1 1
0.859213451415013 0.843212732906832 1 1
0.890296893945145 0.873688640483358 1 1
0.953782004654788 0.935972536042744 1 1
0.792661849272559 0.776681724083539 1 1
1.03830465073127 1.01914059665704 1 1
0.616375094933872 0.606303115631288 1 1
0.697982634519122 0.682515340966009 1 1
0.987465810846999 0.967924010883084 1 1
0.845242742820541 0.82939547563245 1 1
0.688921407678359 0.676257872671075 1 1
0.707222748625779 0.69501763314955 1 1
0.895628267384192 0.878698722744063 1 1
0.860827557675477 0.845487073363051 1 1
0.905606515834485 0.886981236701273 1 1
1.07070476307097 1.04857225773108 0 0
0.882934138380577 0.865238467463399 1 1
0.778951641498418 0.764508055446518 1 1
0.794985621843756 0.779263395671607 1 1
0.688324066468466 0.675752593172861 1 1
0.831536888185649 0.816867187846684 1 1
0.822611830396953 0.80472178513441 1 1
0.926056814529197 0.908905815168502 1 1
0.843490779458561 0.828211366213078 1 1
0.787337684085553 0.772457731475421 1 1
0.77394761145243 0.759077161376976 1 1
0.779307772237274 0.764245398102933 1 1
0.924728000755912 0.906668302203202 1 1
0.781507449734682 0.767596488093284 1 1
0.843430290713213 0.826268023314902 1 1
0.939793032147095 0.921865374052883 1 1
0.898299480155436 0.882467120168476 1 1
0.802746768698562 0.786927607008077 1 1
0.769033516517178 0.753121118546718 1 1
0.718066449660327 0.704306426835428 1 1
0.960441192247319 0.942849899171055 1 1
0.71594503463352 0.702346740277926 1 1
0.923324166919012 0.906730322754484 1 1
0.746991449392595 0.734847688406668 1 1
0.700829031295626 0.68775026358942 1 1
0.841054845377575 0.825912329582888 1 1
0.753405745957426 0.740470263984117 1 1
0.846397354731248 0.829992448343937 1 1
0.748079560038204 0.73409696549866 1 1
0.765702842744048 0.751850919014289 1 1
0.771624711449892 0.756886408404607 1 1
0.990840571771495 0.971809114796451 1 1
0.596497402820909 0.584493014826144 1 1
0.793762978682689 0.77997915184316 1 1
0.947427004372196 0.928310275319537 1 1
0.590871608856509 0.580769306576283 1 1
0.656127602747982 0.641417468320683 1 1
0.604858924875766 0.593094066288075 1 1
0.903248707323714 0.886468807177795 1 1
0.604830524917871 0.593743396463739 1 1
0.74926194502559 0.735524508629945 1 1
0.767821643600411 0.752306493504328 1 1
0.938014578049143 0.9183905428636 1 1
0.806566283115675 0.790739816222076 1 1
0.73263053748073 0.719623954867629 1 1
0.769027959710117 0.754394945619557 1 1
0.78163784277329 0.767181993904424 1 1
0.640378797980016 0.628919841522851 1 1
0.805899411670887 0.790821547251663 1 1
0.967216505034546 0.951050924749521 1 1
0.876768632634276 0.859120522911665 1 1
0.833851951822746 0.819128816044543 1 1
0.748141169803579 0.73283210251096 1 1
0.724698965053219 0.710844414858552 1 1
0.672535182272734 0.660093492870424 1 1
0.731937052505151 0.718200440982755 1 1
0.892045114346054 0.877164208437149 1 1
1.0042937069926 0.983665103555728 1 1
0.704975461563487 0.692203197055453 1 1
0.895616735669693 0.879240412055815 1 1
0.827107594797681 0.812103380100252 1 1
0.713945907678891 0.699432519405994 1 1
0.719705026717255 0.706830705698281 1 1
0.555849519843734 0.544230531192666 1 0
0.863879421850994 0.847896115350692 1 1
0.869134984090324 0.853601793936401 1 1
0.993514787225895 0.975426647613457 1 1
0.947669243760062 0.929021764784006 1 1
1.02019612032391 1.00292739505548 0 0
0.815730637598336 0.80132340469073 1 1
0.789950104023891 0.774315739492154 1 1
0.921354719587423 0.905499683014569 1 1
0.753546033938481 0.737876252648551 1 1
0.872799256139798 0.857777300742582 1 1
0.74313950724763 0.72995765631301 1 1
0.941154620546474 0.924894185378625 1 1
0.776264855472895 0.760154891132783 1 1
0.904831053194876 0.887349491492033 1 1
0.803084010569977 0.78783026990654 1 1
1.01853563312959 0.999540013726531 1 1
0.803112109885412 0.788507256272816 1 1
0.527657902020166 0.518768535689337 0 0
0.834623805241584 0.82013713240014 1 1
0.694966273889905 0.679311090601052 1 1
0.926501177733541 0.909571407576843 1 1
0.908282235193759 0.891474011117763 1 1
0.633755938825871 0.621781536258714 1 1
0.938458481836508 0.923427991770103 1 1
0.736744559038651 0.723071895443445 1 1
0.959432246024626 0.941884438850052 1 1
0.592609225130559 0.58193480345064 1 1
0.621991764971093 0.609981826990008 1 1
0.696826848021632 0.683421733225711 1 1
0.888833024170578 0.872722514442629 1 1
0.948342680270175 0.931753277681134 1 1
0.854774570892617 0.838752569555579 1 1
0.667038556431014 0.653036407888353 1 1
0.84675999149675 0.83080686103979 1 1
0.70885244739237 0.694677169756706 1 1
0.794713063466646 0.780631776957227 1 1
0.934926123720419 0.917758250864253 1 1
0.787967491289347 0.772550157247782 1 1
0.782497494588416 0.76877672445313 1 1
0.607616315271405 0.597134820822268 1 1
0.772925656187049 0.759446513462472 1 1
1.11135925726376 1.09136307319427 0 0
0.900699326582225 0.884432914808262 1 1
0.798824102132251 0.784404460114392 1 1
1.06000200428733 1.04130716066568 1 1
0.812569670093112 0.796923871307657 1 1
0.797184556926281 0.782736053946042 1 1
0.83579452117998 0.820388245091971 1 1
0.892515258174139 0.874934791246741 1 1
1.0206551473217 1.00184065589474 0 1
0.683777081970963 0.671050032180535 1 1
0.833245177425172 0.81663011419398 1 1
0.735461629757324 0.721925156943109 1 1
0.749272139253044 0.734726128550372 1 1
0.700451444944939 0.687958382198047 1 1
0.698136798967701 0.684200286204611 1 1
0.845193624198424 0.829895647736943 1 1
0.880099964495732 0.864130784873043 1 1
0.704583728391572 0.691007894468755 1 1
0.824632384680468 0.808862648764611 1 1
0.969978112721282 0.952425479105303 1 1
0.789935974381129 0.774409045430497 1 1
0.805138495260679 0.790449201135403 1 1
0.709128585487126 0.697117550332576 1 1
0.872088169541218 0.856184853863129 1 1
0.699179012569248 0.684630929478487 1 1
0.665629851657978 0.653118027439136 1 1
0.783336735876064 0.768078669745596 1 1
0.586159596310897 0.575395629359492 0 0
0.709365130897675 0.695534483526414 1 1
0.809792918785424 0.794465930458019 1 1
0.705528560487905 0.691637585198126 1 1
0.880995547354124 0.864830528595466 1 1
0.775999628091839 0.75943205068092 1 1
1.04533434303007 1.02411577182074 1 1
0.718311170294516 0.704880038018034 1 1
0.826593459138609 0.810230718412719 1 1
0.701179272455224 0.689562619507752 1 1
0.696329729862242 0.684139563717082 1 1
0.692764473929372 0.678293850373627 1 1
0.813648260007927 0.797977794476089 1 1
0.874709153468103 0.857790060831395 1 1
0.692614138514951 0.681036002486303 1 1
0.870903119397893 0.856144254007646 1 1
0.705022444451922 0.690326355352382 1 1
0.701864857121373 0.688565189974859 1 1
0.701743239323618 0.688056071611133 1 1
0.896784782098928 0.87890945224335 1 1
0.666675344366954 0.65332008876887 1 1
0.869571184283217 0.854344778336767 1 1
0.968510387506195 0.950841426526122 1 1
0.67199887005003 0.660949546718727 1 1
0.664197808620887 0.652801965075501 1 1
0.70256496671473 0.689727029430063 1 1
0.860369414375993 0.844354755956274 1 1
0.785737059310514 0.770574666825272 1 1
0.821065401199006 0.807037527253939 1 1
0.996563815214712 0.976594549917814 1 1
0.733591902316239 0.718045287290407 1 1
0.817193409059903 0.799217091268268 1 1
0.766982659208116 0.751568572656316 1 1
0.94550657638168 0.928192810197128 1 1
0.650232784630195 0.639651282244401 1 1
0.812580049793988 0.798269167426014 1 1
0.659693329727521 0.646795299124431 1 1
0.83272795245046 0.817326210699285 1 1
0.814794718560771 0.799868798847767 1 1
0.838639502478286 0.822668000832966 1 1
0.770106818722278 0.756819926175742 1 1
0.895902358420262 0.878198854894904 1 1
0.834038878836425 0.817479413793721 1 1
0.650814560923934 0.639475303926786 1 1
0.653318994057864 0.640800447184739 1 1
0.676149481268746 0.662763518533778 1 1
0.804987159548929 0.789091411322815 1 1
0.965601636615028 0.947003142558001 1 1
0.647712608592734 0.635399395708735 1 1
0.751538518579392 0.737136509998009 1 1
0.773804721705346 0.758867422090323 1 1
0.812712114077396 0.795512641238145 1 1
0.771093937647538 0.756085680778166 1 1
0.716917929958231 0.704086085814348 1 1
0.961946678657627 0.944996553318666 1 1
1.05767891897349 1.03688968994402 0 0
0.860916637751529 0.845250425831908 1 1
0.719341261085907 0.704458174376711 1 1
0.863123799292249 0.846487636418514 1 1
0.969435919443584 0.951068277059283 1 1
0.780698535669384 0.765384226153591 1 1
0.859675352598752 0.843693045501264 1 1
0.904984374891126 0.887974346425678 1 1
0.849333716739586 0.832495396280436 1 1
0.776036903355719 0.761961173764333 1 1
0.806071486948282 0.791701269666156 1 1
0.601590608813945 0.590143817209484 1 0
0.745481381989209 0.732012451332187 1 1
0.845531654605909 0.829818010264378 1 1
0.88037937115152 0.863592487922155 1 1
0.896793713766733 0.880773454268915 1 1
0.911988869172579 0.895909399859816 1 1
0.83105356770654 0.814527003572459 1 1
0.857506433276992 0.841077715500697 1 1
0.907930348651575 0.892002027972435 1 1
0.880299484435919 0.864474912979101 1 1
0.595950855246812 0.584605486113396 1 1
0.738591065209287 0.724737888539017 1 1
0.933257105506983 0.915475206104482 1 1
0.647938315528392 0.634412386295876 1 1
0.821919451111039 0.806582934885498 1 1
0.892610333638898 0.873683083514907 1 1
0.913716950772937 0.89534227272353 1 1
0.818236145781604 0.800300244549984 1 1
0.955867810736435 0.93857469227044 1 1
0.748166149460449 0.734659604521764 1 1
0.822007152996765 0.80593059750517 1 1
0.773006454403162 0.758513885812297 1 1
0.624990577612496 0.613413021676415 1 1
0.753384644771819 0.738311225319813 1 1
0.909746329055111 0.892552863745388 1 1
0.905610040699339 0.889022602771307 1 1
0.778107573206012 0.763357590089456 1 1
0.818839430058015 0.802599205914817 1 1
0.454528575915032 0.445069402280669 0 0
0.704724400738941 0.691908165254564 1 1
0.773277686557075 0.758827297173404 1 1
0.773653737710048 0.759930583392736 1 1
0.901099095341322 0.885813555356995 1 1
0.794657647024435 0.780307352692948 1 1
0.836414882529502 0.820184977265562 1 1
0.720350230306006 0.707270489204893 1 1
0.537087303989032 0.527687043540428 1 0
0.928852857369301 0.911138505122669 1 1
0.774112084334827 0.758942885275718 1 1
0.726530017350646 0.713502588768842 1 1
0.779116562156853 0.764685853888908 1 1
0.763207612424121 0.749799722625827 1 1
0.634803896859581 0.623639221642001 1 1
0.795235711420177 0.780563000078105 1 1
0.905774171224691 0.888937689854349 1 1
0.837722409786332 0.821855321397623 1 1
0.721616478302146 0.709309607581677 1 1
0.747724250805138 0.729905006400222 1 1
0.74607023527343 0.731767221722419 1 1
0.711041082195263 0.698198394353326 1 1
0.723874077922466 0.710924699174062 1 1
0.803488182774671 0.787729166005305 1 1
0.886439517515318 0.869417835222549 1 1
0.913146637706012 0.895431951034802 1 1
0.811400004276256 0.79706674568239 1 1
0.584576368479232 0.574267032141821 0 0
0.803869325107533 0.787946197059466 1 1
0.739006281787698 0.725183189020334 1 1
0.70416105491872 0.691364856190297 1 1
0.708478444769565 0.695164352415821 1 1
0.934340191694104 0.91585501413467 1 1
1.01965530328521 1.00213681424265 0 1
1.06421576415562 1.04563169876484 0 1
0.855573438825138 0.841056331801618 1 1
0.852373582678639 0.836690324531972 1 1
0.895838772060054 0.87936317303383 1 1
0.521229870907285 0.512868981557351 0 0
0.896012781277533 0.879778264658887 1 1
0.896872305231531 0.879340271186072 1 1
0.730772363247501 0.715934062904369 1 1
0.66371392494759 0.65153214465819 1 1
0.510138842624665 0.500232711603137 1 0
0.971538826787925 0.951972629031852 1 1
0.90219345745255 0.885212008434602 1 1
0.842642567458034 0.827494731555916 1 1
0.809012917704943 0.794009013485638 1 1
0.829629063972086 0.813454882023348 1 1
0.725782135568885 0.712144034783486 1 1
0.91747285453294 0.9003060181297 1 1
0.803492031354889 0.789277246626131 1 1
0.810657294794831 0.794553615339837 1 1
0.650896208404319 0.637691135986332 1 1
0.962952293692595 0.945151040632665 1 1
0.789884673518846 0.77500925526709 1 1
0.71526204103847 0.700138039069087 1 1
0.547674178869552 0.537849881484014 0 0
0.900192068604732 0.882951740815124 1 1
0.799977809524576 0.785225963011709 1 1
0.915413307541804 0.898592962287334 1 1
0.722129165375638 0.709788694858801 1 1
0.786433045512482 0.771932672092612 1 1
0.734640197358449 0.721538653191977 1 1
0.820207791398544 0.80573414968382 1 1
0.861613875013683 0.843708097482442 1 1
0.887525672948708 0.87001851278456 1 1
0.700970127594516 0.688191933897652 1 1
0.508460710981908 0.498982924799864 0 0
1.01756466233462 1.00006538216316 1 1
0.878206605451913 0.860968230798883 1 1
1.09082549481988 1.06960166154267 1 1
0.796570937908152 0.78208627395893 1 1
0.87382531797566 0.85759380433465 1 1
0.799351961780499 0.786741083856045 1 1
0.82652448014678 0.811279070590705 1 1
0.885439177491268 0.865649789717562 1 1
0.748475408776839 0.734158050783168 1 1
0.873593125984023 0.856382845438695 1 1
0.89231049371246 0.874222611472355 1 1
0.868522238961341 0.851570491626602 1 1
0.981687001718292 0.962490441291878 1 1
0.880603507524915 0.864088914192083 1 1
0.955410932353586 0.934767589964673 1 1
0.63627325974611 0.623991093167474 1 1
0.91791700855224 0.900495500967646 1 1
0.724728437134097 0.711318446822304 1 1
0.746845358312397 0.734480079564507 1 1
0.857064465885186 0.839200727716829 1 1
1.09236091242909 1.0704233005413 0 0
0.796627076121175 0.78184228187342 1 1
0.934860047487236 0.915336659691253 1 1
0.751763568664324 0.738369256823774 1 1
0.727585698097809 0.714774199905595 1 1
0.813778542713172 0.798949715478676 1 1
0.629983745507511 0.617643336989565 1 1
0.645239857800615 0.63323523237269 1 1
0.756221126208645 0.742203094955525 1 1
0.761400374649974 0.746819761831366 1 1
0.562681172620534 0.551407768706305 0 0
0.669974625601467 0.65673676192061 1 1
1.09353138053648 1.07390985193982 1 1
0.763276963722383 0.749841727498344 1 1
0.647714400249752 0.634574334695366 1 1
0.651465595513138 0.639137325249616 1 1
0.782590308566698 0.766740510915581 1 1
0.826371536888051 0.810807308340014 1 1
0.767392845014037 0.753895578866372 1 1
0.625863544838419 0.614448418343666 1 1
1.01495970417465 0.995047639499123 1 1
0.700942598299063 0.688131934803144 1 1
1.01961630848925 1.00150466950886 0 1
0.734034309125313 0.721028492245389 1 1
0.640924728493658 0.629812484630468 1 1
0.874005234892398 0.856426218832898 1 1
0.922862429583198 0.905216407708064 1 1
0.963499903952502 0.945329840914473 1 1
0.808545043296131 0.792588299794641 1 1
0.864465964395166 0.849146288749918 1 1
0.536465080725331 0.525572016608358 0 0
0.715786954366719 0.702474960210607 1 1
0.892783918521392 0.87431069397706 1 1
0.840495631928373 0.825287124375477 1 1
0.909192900126717 0.890678757486152 1 1
0.652554331701777 0.640919577355485 1 1
0.659484599459056 0.6464782646885 1 1
0.851026825684601 0.834687436582926 1 1
1.00881698261532 0.988652642733508 1 1
0.916373506871022 0.898962123292074 1 1
0.734971710723659 0.721274226684558 1 1
0.781098724086034 0.766685790364629 1 1
0.902854151221643 0.885671964794496 1 1
0.967668575433667 0.949262084028856 1 1
0.672611165219465 0.659710715553627 1 1
0.76118586965728 0.747273168597631 1 1
0.754346610256956 0.741108500890885 1 1
0.7092884068419 0.696489545477121 1 1
0.749156710108731 0.734233275279992 1 1
0.742574254183354 0.728821479343705 1 1
0.830783843303406 0.815551787750388 1 1
0.899892548048 0.884034576083264 1 1
0.829726567644645 0.814588152703705 1 1
1.0068576364533 0.989766703853227 1 1
0.653005703484853 0.640698054421523 1 1
0.871175470462559 0.854712659229459 1 1
0.818097544776932 0.803387368154079 1 1
0.933689766574823 0.917545186320824 1 1
0.822323433685049 0.806350959839493 1 1
0.73576555518591 0.722336788570061 1 1
0.909077526230073 0.892076088147263 1 1
0.846736669070667 0.83095440362277 1 1
0.806447389261232 0.793068960205435 1 1
0.935791001914903 0.917950736776417 1 1
0.704170912780087 0.69048618685076 1 1
0.768902618084384 0.755398060507991 1 1
0.823196024824519 0.808236819201916 1 1
0.837717796696995 0.822489906763918 1 1
0.761100733446989 0.746574605247235 1 1
0.795436281895809 0.78003695938716 1 1
0.718625201724849 0.705301805210823 1 1
1.07415188622474 1.05513080080451 0 0
0.846793451117303 0.831688834684183 1 1
0.63744446867534 0.625144581090994 1 1
0.770162779558153 0.756071339363786 1 1
0.57843728377323 0.567667803498712 1 1
0.651549915518608 0.639655923108242 1 1
0.702993606926991 0.689353270685292 1 1
0.578386262071224 0.568343028163593 1 0
0.975448616645533 0.958535914866042 1 1
0.870073917086239 0.854344163210987 1 1
0.885611334704056 0.8674867883771 1 1
0.776514934242632 0.762128043047148 1 1
0.651076041353373 0.639360727185786 1 1
0.703567956123039 0.68991061007898 1 1
0.541351948677119 0.530968568851759 0 0
0.592037515883063 0.580115032411244 1 1
0.735028739157441 0.722749006209422 1 1
0.776509084851029 0.762547051347447 1 1
0.965746739923991 0.948440830230726 1 1
0.681063860512744 0.669998290911371 1 1
0.75069233799233 0.734899749260115 1 1
0.974883402496752 0.957122013336884 1 1
0.814639157832948 0.799201525152101 1 1
0.623916210644921 0.611840486933704 1 1
0.64683981897472 0.634306159869355 1 1
0.941392344386929 0.923018922714276 1 1
0.78831871605324 0.774914936968991 1 1
0.847061739499786 0.831523673573297 1 1
0.696052629970757 0.683507792800401 1 1
0.649588756617375 0.637477687218262 1 1
0.641641057747159 0.630201887943464 1 1
0.715801859760748 0.702601343494586 1 1
0.816863908975477 0.801375304220084 1 1
0.765873659667735 0.753122530717998 1 1
0.784623221932295 0.770708281635027 1 1
0.715420379287904 0.702981736287944 1 1
0.860721782625052 0.843693873231068 1 1
0.786180235718444 0.771898830082444 1 1
0.814670231500044 0.800933447892497 1 1
0.872148611379854 0.854088381695522 1 1
0.75794934968064 0.744227079871307 1 1
0.870769371098852 0.853615486239986 1 1
0.622076682470456 0.610163498647774 1 1
0.861218724242966 0.845659837316608 1 1
0.797220530734655 0.782000890447998 1 1
0.674867937290345 0.662139252639587 1 1
0.60808177966899 0.596889221067916 1 1
0.65786109680077 0.645714116056314 1 1
0.823817524700614 0.80763023240193 1 1
0.789976407344506 0.775099277330866 1 1
0.874918535778258 0.859206046347139 1 1
0.722522574636195 0.710252438835798 1 1
0.956001847374874 0.937709440686838 1 1
0.515787816149157 0.506151853584408 0 0
0.652027645833274 0.640750147438249 1 1
0.90655806691369 0.889614608908465 1 1
1.00883522049746 0.990722829786598 1 1
0.598615524178651 0.586602405118702 1 1
0.819568171939383 0.804934711888517 1 1
0.753798893634139 0.738892409955415 1 1
0.758525086652915 0.745501274417695 1 1
0.778394342646694 0.764116726849659 1 1
0.689073684796742 0.677662907605996 1 1
0.847343548213642 0.83120135815589 1 1
0.783026504908899 0.76947816519736 1 1
0.749204809662855 0.735955224066581 1 1
0.605087394946658 0.594401217457622 1 1
0.845347275764295 0.831270627083048 1 1
0.941771287959064 0.925422062020121 1 1
0.890240544914398 0.87166270540422 1 1
0.556382948795088 0.546448826289088 0 0
0.72741015262413 0.714756768231373 1 1
0.987820742466805 0.968949520751838 1 1
0.630285246471295 0.619386744493083 1 1
0.761071730527436 0.74594807890229 1 1
0.941147132525219 0.923562998912327 1 1
0.877648186137983 0.860522868755912 1 1
0.875224052140288 0.857112424138487 1 1
0.839064662251198 0.822238574482398 1 1
0.711541802684215 0.698676446837749 1 1
0.892894107612875 0.875256230853667 1 1
0.961932298277302 0.943806227735833 1 1
0.803244381382573 0.789166803885492 1 1
0.880758988646734 0.864368909770899 1 1
0.991480562086278 0.971654594752361 1 1
0.875832062544314 0.859432307116255 1 1
0.833403085770391 0.816874368770487 1 1
0.844429768037296 0.829116741646625 1 1
0.926193902286217 0.908489647084903 1 1
0.87545894516787 0.860207251079877 1 1
0.781333055216026 0.765856548043469 1 1
0.664087744002773 0.651365975461133 1 1
0.781976408198885 0.766229748031957 1 1
0.701684545945909 0.688447781053505 1 1
0.974555966095873 0.956324756480228 1 1
0.824896301837201 0.808521102887931 1 1
0.574455386018094 0.564364678424163 0 0
0.875670219884536 0.859755968850968 1 1
0.658931290236007 0.646663285790208 1 1
0.50756097569522 0.498814183777746 0 0
0.807887697195896 0.792811943443279 1 1
0.490964511859173 0.482772337928878 0 0
0.793310753772339 0.778674914286812 1 1
0.816171029859879 0.80184564828548 1 1
0.856325961479485 0.8408116975811 1 1
1.23600849070658 1.20981322275387 0 0
0.62905334074374 0.618319114104883 1 1
0.773963033590088 0.75973766116908 1 1
0.972372303531983 0.954217967581355 1 1
0.902879488582303 0.887584907237828 1 1
0.859784605688986 0.843635498347986 1 1
0.719027253644806 0.70645305888735 1 1
0.928902693168788 0.912418485116549 1 1
0.910802775346429 0.893793798601094 1 1
0.813914369208561 0.79904908668037 1 1
0.729612423314962 0.714621351128223 1 1
0.601866845834442 0.590081063258058 1 1
0.755034991842413 0.739586683246948 1 1
0.899919061933227 0.885235786511882 1 1
0.958136858517301 0.939944196175357 1 1
0.644868319134576 0.634182274537743 1 1
0.672132235317672 0.659630141189406 1 1
0.8905613155372 0.872222287964752 1 1
0.552644828427973 0.543118781195646 0 0
0.760648833315699 0.745864920560839 1 1
0.914119522187437 0.89700279739683 1 1
0.580912697051664 0.56981174135118 0 0
0.658557775885188 0.647038205555435 1 1
0.658436729949329 0.646364082501951 1 1
0.992628277966778 0.972376690859095 1 1
1.02347024459294 1.00433443146562 1 1
0.974065276007115 0.954193218896038 1 1
0.670613490979951 0.657383205659057 1 1
0.870657619981602 0.854650424305753 1 1
0.922766134374912 0.904232397378266 1 1
0.777854401649327 0.763293307303915 1 1
0.878777407867873 0.862498786741632 1 1
0.911320582427178 0.893121404719045 1 1
0.640060753421032 0.628737886218274 1 1
0.949430902121012 0.930744399233042 1 1
0.931844848505928 0.915660167430349 1 1
0.93052939726163 0.912873547346836 1 1
0.764550197477127 0.751645056565671 1 1
0.700565788729766 0.687049903887045 1 1
1.07849399280769 1.05880960944486 0 1
0.764451576068763 0.751763286566332 1 1
0.799446784525814 0.783383323013129 1 1
0.82455926485221 0.809707138640671 1 1
0.775189293851042 0.760650760687109 1 1
0.819904737071046 0.804894882687128 1 1
0.699442674071839 0.686475075818588 1 1
0.819067088531642 0.804836627527799 1 1
0.890233507665751 0.875262874655035 1 1
0.569012603544276 0.559209914521929 1 1
0.598223919531535 0.58760665882492 0 0
0.738515622825847 0.722264513757757 1 1
0.638414330984727 0.625211807190673 1 1
0.825737829245872 0.809292335531143 1 1
0.85703296276927 0.840921893378979 1 1
0.829277022075224 0.814524358894207 1 1
0.460501894229489 0.452027978985297 0 0
0.845574457415886 0.831031824463946 1 1
0.788013339162988 0.7737622361813 1 1
0.965644186093912 0.947374645950462 1 1
0.608264185189872 0.59571107952149 1 1
0.77971869995784 0.764411688391051 1 1
1.02034232304768 1.00075427314515 0 1
0.76857462478794 0.754820524791495 1 1
0.64802930171891 0.635792452088185 1 1
0.879508049625688 0.864837788583482 1 1
0.849375832223254 0.835473512904376 1 1
0.882496814893908 0.865484016531047 1 1
0.714444464954003 0.699273298713238 1 1
0.751063101511692 0.737163206406242 1 1
0.677330404521638 0.663968595957992 1 1
0.984448385350492 0.966926153544989 1 1
0.669728230951951 0.656742788107082 1 1
0.67752601889269 0.663423044597892 1 1
0.708232745393377 0.694077165162235 1 1
0.675861166625752 0.664008255218112 1 1
0.795270759457912 0.780493564449221 1 1
0.726548178609728 0.712974424751406 1 1
0.956693242607141 0.938807627274251 1 1
0.794696053818681 0.780195780873057 1 1
0.637464721291832 0.626522450389653 1 1
0.824263741346752 0.808191261107653 1 1
0.793984754936419 0.77860629063958 1 1
0.930739634198725 0.91293019391716 1 1
0.687239411580017 0.67418705798039 1 1
0.716209692475233 0.70322616484592 1 1
0.632581473028022 0.620258424210898 1 1
0.668587544074663 0.655429813115485 1 1
0.929645000013706 0.91261931574343 1 1
0.980639981174814 0.963280055175567 1 1
0.952175173810639 0.934439560381838 1 1
0.88018549966703 0.864745068956183 1 1
0.700881893275917 0.687412329338954 1 1
0.738284721807539 0.724362111911201 1 1
0.819313949929217 0.804368405654103 1 1
0.62275210422039 0.609432906014758 1 1
0.871963701201333 0.856490406878936 1 1
0.707506183019799 0.693038623004828 1 1
0.68258506016578 0.669000994850657 1 1
0.61452296142059 0.602935005784319 1 1
0.788914526600808 0.774228753011994 1 1
0.8808882502464 0.863533928284235 1 1
0.705075123833478 0.691646879538823 1 1
0.825649362872077 0.811193881215096 1 1
1.05961334114949 1.04003311606749 1 1
0.676964393406191 0.663660373666796 1 1
0.961972584113316 0.94451650124801 1 1
0.675925090344091 0.664504141269842 1 1
1.03123790574131 1.01359066048983 0 1
0.915232751222329 0.897882997874051 1 1
0.702723327821368 0.690355433402466 1 1
0.838375479236061 0.822267424243616 1 1
0.788320988971791 0.773738321707337 1 1
0.976524479391239 0.960366113208612 1 1
0.513944926124585 0.504739669895454 0 0
0.852180547054924 0.836800730340812 1 1
0.779407651524856 0.764706923241833 1 1
0.735680034426322 0.722878102845223 1 1
0.542088795855379 0.531855274332305 0 0
0.725973931533607 0.713239302587923 1 1
0.829818697094649 0.814891094009487 1 1
0.528594185660748 0.51847529613752 1 1
1.12374025136124 1.10334912313047 0 0
0.854739654678299 0.838310380822317 1 1
0.754192514138492 0.740480759134592 1 1
0.850875662711957 0.836447210915109 1 1
0.846491109614423 0.831668924141206 1 1
0.68100328157612 0.667554680595174 1 1
0.827010531916122 0.811258748863478 1 1
0.813890244485315 0.798099441053777 1 1
0.798582369194582 0.782791728449264 1 1
0.866614694304215 0.848370922123393 1 1
0.857112717296724 0.841628579840478 1 1
0.774154085512866 0.759597442327223 1 1
0.685402929672835 0.673032939641685 1 1
0.759877583454185 0.744626421662243 1 1
0.692643184231495 0.679070218553495 1 1
0.664689262073611 0.651328353969484 1 1
0.754534592368815 0.740645215645095 1 1
0.561530974359935 0.551369814374347 0 0
0.506982142191134 0.498523644107091 0 0
0.84985153568613 0.833911227525827 1 1
0.683095581891267 0.669524661986303 1 1
0.912974083753206 0.895217274854019 1 1
0.814705985131407 0.798702630735681 1 1
0.750753055155284 0.737379006117952 1 1
0.825035051694601 0.809209885273401 1 1
0.728813811992401 0.715423262603498 1 1
0.770622419955254 0.755228397701118 1 1
0.985797522281855 0.967353950038256 1 1
0.866911596199736 0.850802463095601 1 1
0.870941819585049 0.855122407871804 1 1
0.851974903370943 0.837265598101635 1 1
0.802789799075004 0.787282907634378 1 1
0.976415473025489 0.958939208252021 1 1
0.76489407028128 0.748860804838091 1 1
0.797163548293608 0.782008422084532 1 1
0.722809131064342 0.708764089853441 1 1
0.995730568455918 0.97740370270697 1 1
0.883334343041307 0.866302689942323 1 1
0.725859933254811 0.71163497444041 1 1
0.7618386986343 0.748362596977018 1 1
0.844315460229853 0.829959045468302 1 1
0.695068220125369 0.681988974729141 1 1
0.779694298634778 0.763672921499232 1 1
0.703984195508019 0.689563744889157 1 1
0.727485487937622 0.714893720616156 1 1
0.987920149604822 0.968944748670817 1 1
0.73006199991398 0.71614711882769 1 1
0.957055972146018 0.940651393743263 1 1
0.79142599983087 0.776881412681108 1 1
0.661217826522002 0.649774159345486 1 1
0.956435804616885 0.937997743213029 1 1
0.703993974275483 0.690344601277205 1 1
0.839251546950233 0.82308071147063 1 1
0.671067114929309 0.659481215325391 1 1
0.604524421452905 0.594118446504582 1 1
0.749247381717278 0.735654049161414 1 1
0.570213385702896 0.559666446929919 1 1
0.77692891531758 0.761456838084395 1 1
0.754849456242115 0.740518103140409 1 1
0.757185571368147 0.742748928541063 1 1
0.901093033383777 0.885188247875582 1 1
1.00522134644201 0.985375486186399 1 1
0.605764674121433 0.59289727755622 1 0
0.557723763467085 0.547323688449702 0 0
0.73781154897716 0.72452600859638 1 1
0.49317555037479 0.482368521435066 0 0
0.801290541659925 0.786820043860289 1 1
0.982368388754399 0.96581740522745 1 1
0.788962670799106 0.773318918003501 1 1
0.691263889917026 0.678612504255828 1 1
0.819182586289564 0.803579172754467 1 1
0.623027277468162 0.610836372727382 1 1
0.77806576902113 0.763900926702156 1 1
0.65094958357364 0.638150534246693 1 1
0.968089020967896 0.949930912472346 1 1
0.867138602145864 0.849747559799925 1 1
0.864639465679775 0.847707248112664 1 1
0.854881551856715 0.838728767934171 1 1
0.809914747135643 0.79497164054097 1 1
0.789237093263959 0.775158078122301 1 1
0.859025943028991 0.843093795420764 1 1
0.793985898268514 0.779192572989329 1 1
0.888053567245904 0.872018165799952 1 1
0.870481879725579 0.85550446876785 1 1
0.89937364866207 0.883155952219614 1 1
0.888441650837391 0.873001106555809 1 1
0.804287710486112 0.788893754119604 1 1
0.831272528806881 0.816179254638019 1 1
1.12756933707746 1.10570854956879 1 1
0.865724659170341 0.848532258211852 1 1
0.885436408825805 0.868872088241619 1 1
0.817167387394195 0.802577542012928 1 1
0.8194156172353 0.803288059891999 1 1
0.889958331045766 0.873056474202884 1 1
0.974910647232475 0.956872687891061 1 1
0.659999927562063 0.648708097806006 1 1
0.81299003276747 0.798415334937575 1 1
0.910367219774649 0.895081268824824 1 1
0.800388144680176 0.784647201074743 1 1
0.90606278982737 0.889334930853993 1 1
0.951900518515631 0.933665863186465 1 1
0.888333274685728 0.870435070856133 1 1
0.856889448326953 0.840506108416403 1 1
0.942142696023909 0.92480468228196 1 1
0.643915393310813 0.631699657517985 1 1
0.870182886589071 0.855722822915534 1 1
0.812093206027306 0.79691539765425 1 1
0.81631807586251 0.802247337942114 1 1
0.961839693498568 0.944609524091264 1 1
0.869654585187483 0.853092731073845 1 1
0.688647826345544 0.675593637739616 1 1
0.82430721330739 0.808405073549719 1 1
0.75458118098939 0.741615861068421 1 1
0.797284194759372 0.78227770643405 1 1
0.883029943405577 0.867283344803452 1 1
0.83492462889207 0.819705744159431 1 1
0.695402888335941 0.683031304061938 1 1
0.800849251254187 0.786850267815543 1 1
0.651294409399663 0.639826318913235 1 1
0.641540314018914 0.629576691260372 1 1
0.836862577725184 0.821688315738891 1 1
0.812276006051932 0.796758166577161 1 1
0.801737874943797 0.787781830981885 1 1
0.984441347989 0.965186834385061 1 1
0.853668328875288 0.836372106058365 1 1
0.923019146295202 0.905502325128047 1 1
0.586117993625922 0.575591747659431 0 0
0.620831129230857 0.609070113586672 1 1
0.910090222557931 0.89354453428644 1 1
0.59148128288065 0.578705844596767 1 1
0.901854695899753 0.885730537917953 1 1
0.931999912291896 0.913593901019931 1 1
0.872035052802152 0.856005803700576 1 1
0.812792148617674 0.797827969963421 1 1
0.920413892924664 0.903088324553188 1 1
0.881883637673907 0.86398519274075 1 1
0.887576503589548 0.871534184368378 1 1
0.975331516706477 0.956622173017229 1 1
0.662182923903259 0.649433485294073 1 1
1.04964252541267 1.02911325574557 0 0
0.67639753235818 0.665411521278712 1 1
0.8538549499584 0.836844452265451 1 1
0.606863184359639 0.596284937953887 1 0
0.921776857076951 0.905806269474273 1 1
0.723011212958238 0.708830021387464 1 1
0.841172556582581 0.825992602654616 1 1
0.893466146435185 0.87580793553677 1 1
0.923019676276892 0.905359634087782 1 1
0.715210216360318 0.701497091521576 1 1
0.962133543273161 0.943741289334613 1 1
0.742095763163631 0.728732333495186 1 1
0.879809339493013 0.86303728107043 1 1
0.752028716775477 0.739669330793746 1 1
0.662667025543752 0.648157452208591 1 1
0.648958383495314 0.635859776806953 1 1
1.03676112876344 1.01592372700943 1 1
0.663464167058841 0.651255763898577 1 1
0.763788074297008 0.750439090122592 1 1
0.586576668751846 0.576971231466204 1 0
0.724668770816533 0.710140351711109 1 1
0.817328456672027 0.803030542607585 1 1
0.597102518576437 0.586236497467066 1 0
0.751717916675536 0.736866231978917 1 1
0.848727696993547 0.833984980276819 1 1
0.95428500354349 0.937084367785755 1 1
0.922194334561589 0.903805562352294 1 1
0.801761540924685 0.787657704109455 1 1
0.861513902018526 0.84692854366737 1 1
0.68922668679986 0.676742290708147 1 1
0.708278772080879 0.694597567100216 1 1
0.585870328587542 0.575662209984393 1 1
0.813795565491521 0.79778909063706 1 1
0.833693494177259 0.818198248763874 1 1
1.04239123181788 1.02238088381849 1 1
0.678264091242725 0.665688270855255 1 1
0.836687870688376 0.819533761300151 1 1
0.833189397439826 0.817760909943181 1 1
1.004834477909 0.986229813674262 1 1
0.726954419902895 0.713871872849684 1 1
0.746793976376992 0.732216150980216 1 1
0.875487012441077 0.859747501399069 1 1
1.05156821860975 1.03181720168619 1 1
0.748820556792136 0.735103689828178 1 1
1.06051909696171 1.04333044905582 0 1
0.626944691251045 0.615616303152595 1 1
0.993611100196726 0.975544975421407 1 1
0.864189535584741 0.845910252711856 1 1
0.983033895639843 0.963595311215524 1 1
0.830138596718649 0.815226891080014 1 1
0.76021904219533 0.745371834544976 1 1
0.79753782448237 0.782741377399605 1 1
0.814290390562579 0.79815252351798 1 1
0.728240808054561 0.715689157184026 1 1
0.870710169919677 0.853720540636906 1 1
0.568012549092981 0.558267729492645 0 0
0.708239909989867 0.694090775173856 1 1
0.861774807936483 0.842853436543593 1 1
0.885479958495706 0.868797332339307 1 1
0.892525183659143 0.876959367566395 1 1
0.876047890114499 0.859878887643683 1 1
0.731706116192751 0.717737788967277 1 1
1.04045491265024 1.01954454419045 1 1
0.874853814374631 0.858668525254807 1 1
0.872227609287685 0.855900116077699 1 1
0.774852990084659 0.759773761911508 1 1
0.505543474944048 0.497028296021255 0 0
0.799289481167605 0.784214059729897 1 1
0.810466099521233 0.794342476217579 1 1
0.683474016378943 0.672243338624567 1 1
0.652965898733518 0.641071977630864 1 1
0.74061175588496 0.72676437433041 1 1
0.883769161838329 0.867243111398903 1 1
0.769241870967009 0.755568340170547 1 1
0.856640440452567 0.83878476772084 1 1
0.799894674615711 0.783150336774314 1 1
0.789338008353166 0.773554077330635 1 1
0.858612125916962 0.843119586376238 1 1
1.04903346561213 1.02975209194262 1 1
0.776616842059006 0.763162426199889 1 1
0.689174119344194 0.675422573149563 1 1
0.96425695509706 0.944595481362812 1 1
0.713842769176295 0.701058681930237 1 1
0.865532380270741 0.848507931601541 1 1
0.916685059653394 0.899859061427292 1 1
0.703208706979767 0.690388486113996 1 1
0.729266792622423 0.714745140424872 1 1
0.763260410153487 0.748489415617915 1 1
0.887587574177716 0.870911980892514 1 1
0.740473555038669 0.727382439485753 1 1
0.782680924126247 0.768763777445371 1 1
0.821212597368536 0.805026740811765 1 1
1.00164723776471 0.98232005140934 1 1
0.952263962603548 0.935128609471285 1 1
0.889661912067448 0.870588176587512 1 1
1.07390227605127 1.05484081977377 0 1
0.904772687252991 0.889019140422305 1 1
0.702811898585939 0.689823386384103 1 1
0.990991518213698 0.970880954850035 1 1
0.778756061117376 0.764466113203584 1 1
0.800253605711884 0.783493723471138 1 1
0.814288263811245 0.800018280170941 1 1
0.971444722242806 0.95398393917401 1 1
0.781003630266158 0.76652958437747 1 1
0.772174816023777 0.758183294946893 1 1
0.801525076467456 0.786049644760266 1 1
0.981445100099179 0.963043690441306 1 1
0.81883902048462 0.803865360790686 1 1
0.794166556988921 0.779940908827987 1 1
0.768612524425501 0.754458503479685 1 1
0.735704567425122 0.722099898024444 1 1
0.783269816933685 0.76759075099767 1 1
0.72664721685329 0.713347330735786 1 1
0.865801062410838 0.84860880993916 1 1
0.647819372576444 0.635379587845721 1 1
0.669641675556114 0.656855368826281 1 1
0.94261654464178 0.92476474909487 1 1
0.803295587442512 0.789248316437592 1 1
0.849030168728236 0.832644585709193 1 1
0.745631929482217 0.731481951744321 1 1
0.836480035592532 0.819591946288306 1 1
0.93872966821706 0.921999228162044 1 1
0.799556453337553 0.786278836839368 1 1
0.843454504301976 0.827685044468754 1 1
0.812450808187085 0.798137001255454 1 1
0.807585659226972 0.79108003716773 1 1
0.792892303696169 0.776528356127854 1 1
0.868433786349188 0.852153522013113 1 1
0.814259537569381 0.799531880274543 1 1
0.706825343880429 0.693564572276138 1 1
0.761732423681945 0.749106529333101 1 1
0.674578704251817 0.661163322326302 1 1
0.851281622138064 0.83348750935643 1 1
1.08078345838863 1.05905224796202 0 0
1.01948246500277 0.99834150579166 1 1
0.790400430483542 0.776481540001288 1 1
0.862713914306589 0.846752618907242 1 1
0.839281929681143 0.824095771746556 1 1
0.67898598984166 0.667346333267375 1 1
0.779747998825286 0.764982003510906 1 1
0.928156930375375 0.91072084165664 1 1
0.739343922383754 0.724492980705317 1 1
0.814832240767367 0.800178293921616 1 1
1.00064809696689 0.98241318268866 1 1
0.779846571054427 0.766124400111279 1 1
0.629320022137297 0.617362412989401 1 1
0.771677629539674 0.758187787869084 1 1
0.941474242613034 0.923897644182506 1 1
0.713973048011562 0.700637659864912 1 1
0.786975870919412 0.771884236857652 1 1
0.823530820195069 0.806560159563434 1 1
0.883438811315245 0.867558634035128 1 1
0.547773952659531 0.536316763518773 1 1
0.849712315311944 0.833727854619888 1 1
0.848518865089668 0.832726975645347 1 1
0.770211457004277 0.756644042865579 1 1
0.75903835032209 0.744696875354856 1 1
0.812747181853938 0.796896955583771 1 1
0.714485656281451 0.703010253158073 1 1
0.953545387195082 0.937058268177417 1 1
0.622685652140274 0.611537408570547 1 1
0.948900599672962 0.930327185775297 1 1
0.876116972459458 0.860444765290809 1 1
0.909850771068338 0.892135909486004 1 1
0.715080066403 0.70179498599898 1 1
0.810328421956762 0.794062473489422 1 1
0.80010677408262 0.785429056023427 1 1
0.764447617943548 0.747894316731812 1 1
0.596503012439055 0.584456763940352 1 1
0.695549395772563 0.682224445968688 1 1
0.596884774956402 0.585100602959771 1 0
0.493937174519662 0.485041693685424 0 0
0.765438315253639 0.751970693231223 1 1
0.811279100195216 0.795636577257445 1 1
1.07097871718418 1.0487829332439 1 1
0.53565432870369 0.525203200363325 0 0
0.936625536094209 0.91837496154375 1 1
0.81527208591207 0.801159472892038 1 1
0.69104177083401 0.678061281126409 1 1
0.799521381570916 0.78480898558602 1 1
0.766313426702885 0.751717144240287 1 1
0.974297777566731 0.954633041185724 1 1
0.706625929514359 0.690752762860121 1 1
0.915364760465441 0.898705000855157 1 1
0.660796175628906 0.647235439800766 1 1
0.775168355356007 0.761658274914509 1 1
0.948428624941051 0.930622874720344 1 1
0.870183674002038 0.855013215694271 1 1
0.749733449235828 0.735145490775892 1 1
0.745480256309267 0.730417896248302 1 1
0.753427233953234 0.739909006126019 1 1
0.727886996919929 0.711972657564967 1 1
0.736277858390912 0.722602069582511 1 1
0.772537889847401 0.758923744061943 1 1
0.808251084962224 0.793169300839564 1 1
0.943834072205823 0.926283912018812 1 1
0.740926240037214 0.726529760697801 1 1
0.858740191180769 0.8428254882376 1 1
0.930288791902341 0.912374840810486 1 1
0.956797360121353 0.939678486243886 1 1
0.683832601141854 0.669655477501481 1 1
0.901251492904231 0.884564123294231 1 1
0.759477091399935 0.744789521562052 1 1
0.711568102824529 0.698647760840464 1 1
0.52524979343924 0.515629002638348 0 0
1.11692788049293 1.0968462014008 0 0
0.555444899483284 0.545356582534695 0 0
0.7612591763677 0.747309373328598 1 1
0.694977087896646 0.683276790074838 1 1
0.819967255722699 0.802779675381484 1 1
0.726787547591255 0.715214364197261 1 1
0.8504429138962 0.834552393019157 1 1
0.752558070600944 0.738192426025183 1 1
0.92412388892654 0.906095369476169 1 1
0.681563510284805 0.670745852928105 1 1
0.589463548393404 0.577362721738281 1 1
0.903570909648535 0.887449825725013 1 1
1.09065621251159 1.07217759770778 0 0
0.635658964992851 0.623832825092645 1 1
0.855742125056284 0.840514555976678 1 1
0.770350876156921 0.755474233034094 1 1
0.631391603961845 0.620264213168913 1 1
0.740062168371128 0.725309104399496 1 1
0.994518092259653 0.975897049196053 1 1
0.772633207143008 0.758937690235077 1 1
0.609979680487596 0.599305254937193 1 0
0.840824551875043 0.824256817582329 1 1
0.652682842424688 0.640126194463201 1 1
0.768678347212786 0.753660640068312 1 1
0.65481954887364 0.642078764186153 1 1
0.761092428730564 0.748405440702025 1 1
0.824247961847619 0.808854434341973 1 1
0.629335006879084 0.61745574770086 1 1
0.750597472981705 0.736528536477903 1 1
0.981980034912909 0.964630203364484 1 1
0.976054188528091 0.957926230651645 1 1
0.837532321939241 0.822279978540703 1 1
0.533508756636495 0.524817389561462 0 0
0.631841863170671 0.619869334427586 1 1
0.620336177673698 0.608077604272787 1 1
0.744770905168538 0.732757595399241 1 1
0.788389909503829 0.773253441501048 1 1
0.883793971687604 0.868367438186278 1 1
0.922437227012287 0.903143127197427 1 1
0.613832889690698 0.60269006009708 1 1
0.860186463789084 0.845352913411381 1 1
0.860945437277434 0.844211429424601 1 1
0.946324024818524 0.92613255792656 1 1
0.846407428055478 0.828556124091215 1 1
0.845773413112235 0.82937364154914 1 1
0.746908982340684 0.732068195047952 1 1
0.789719641123753 0.774231213359935 1 1
0.729585565005034 0.71590672759801 1 1
0.520387625303174 0.510411186989941 0 0
0.844406605297854 0.826482824950398 1 1
0.986758798445586 0.968955592017269 1 1
0.738001052364272 0.724409662971911 1 1
0.914374855432998 0.898864760337141 1 1
0.757005299959262 0.743408777184287 1 1
1.0321888649241 1.01086912517982 0 1
1.27070607700198 1.24825627548168 0 0
0.810928222426906 0.796339834872721 1 1
0.798334556087004 0.784511884944774 1 1
0.882169088760289 0.866310895394713 1 1
0.803251815015555 0.790405796617806 1 1
0.619093875080851 0.606217817914495 1 1
0.699220554212346 0.686296328235669 1 1
0.84202346701914 0.826286254404203 1 1
0.778671167424461 0.762752089569126 1 1
0.647174611011902 0.635394597490281 1 1
0.913875989426412 0.897619404103059 1 1
0.567865881675236 0.556923703021131 0 0
0.687518768851835 0.675126503291766 1 1
0.728867956589294 0.714296448412465 1 1
0.636762805940663 0.623204956242532 1 1
0.907666463203337 0.890725253276701 1 1
0.708847214326173 0.694233524842271 1 1
0.602348138202687 0.591255011303225 1 1
0.811805032472323 0.798170921192366 1 1
1.00062574780208 0.982509258330614 1 1
0.746871306201534 0.73267921121569 1 1
0.71254145389376 0.69854934596703 1 1
0.923669057337002 0.907623344008261 1 1
0.59101848623314 0.580885932088579 1 1
0.612771142644947 0.600578982240734 1 1
0.794379390209601 0.779668611585597 1 1
0.928267262555937 0.909759780597632 1 1
0.894754848875906 0.879211328491408 1 1
0.872274638984569 0.855972962636729 1 1
0.891292846120096 0.875622142453505 1 1
0.714618931026732 0.701647231602909 1 1
0.854657998458144 0.839843055671322 1 1
0.892663659874146 0.875850144322616 1 1
0.686254865501227 0.675454721135472 1 1
0.86131463068656 0.84491361248766 1 1
0.703554467647116 0.69004335668 1 1
0.552835799940608 0.543472431868551 0 0
0.529633980623824 0.520232422210221 0 0
0.893717609538749 0.876593513770499 1 1
0.778715698501734 0.765357336922943 1 1
0.875256075005433 0.859306189920757 1 1
0.821193117189232 0.804761708069609 1 1
0.748584562318112 0.736118549365494 1 1
0.613768814245095 0.602023742706067 1 1
0.949445671494502 0.933495867881281 1 1
0.774031778559318 0.760181176632969 1 1
0.944930538565754 0.926520348361501 1 1
0.999552091062766 0.979919497611988 1 1
0.95460590088649 0.935434565207113 1 1
1.08862563287119 1.06439597787794 0 1
0.605587123905278 0.593021300855396 1 1
0.887857514727948 0.870819404804335 1 1
0.741992598531634 0.728909813455307 1 1
0.723139746153692 0.709659407950854 1 1
0.895956035304943 0.879163067858773 1 1
0.660463184603015 0.648807825263886 1 1
0.67465012547905 0.6596690392364 1 1
0.666704657071506 0.655815942401388 1 1
0.82109527691 0.805067853560622 1 1
0.671336229527215 0.659651155329904 1 1
0.826059460225345 0.811747096100084 1 1
0.777716550516556 0.763046584635473 1 1
0.743358094515806 0.729374125576773 1 1
0.731500721030934 0.717383716463857 1 1
0.740602559587942 0.727215962301461 1 1
0.915760974441862 0.898974393956467 1 1
0.90228451075606 0.885028732084757 1 1
0.698732613319638 0.684702011433296 1 1
0.738160048268761 0.724771682112514 1 1
0.764412830519402 0.74940188796982 1 1
0.481041603118257 0.471847265240225 0 0
0.803890693881419 0.788500804877394 1 1
0.775869424290572 0.762759332211949 1 1
0.713708251024518 0.700925696315105 1 1
0.902053354053385 0.885144859500235 1 1
0.991307965095548 0.9746470137304 1 1
0.681275529587918 0.668409305233835 1 1
0.831809235644523 0.815989907723045 1 1
0.745829738430346 0.730982679138792 1 1
0.968261898103627 0.950700117748058 1 1
0.984436161795781 0.966315932253848 1 1
0.77017233658772 0.75472811825783 1 1
0.889386415131428 0.872724805446062 1 1
0.818772088749581 0.804182999481552 1 1
0.828210560659402 0.813218846532664 1 1
1.0368048102103 1.01797305805479 1 1
0.690033192173062 0.676001998939366 1 1
0.819657256484558 0.805157096822816 1 1
0.834701235133947 0.818231740236663 1 1
0.998080930541933 0.977868813168118 1 1
0.87511647433698 0.858817636532107 1 1
0.700019672378766 0.684243486781656 1 1
0.637469252476626 0.624885901454265 1 1
0.861665030439934 0.845028312471919 1 1
0.875832718460704 0.859354756735724 1 1
0.658265285675243 0.644760111215641 1 1
0.857549612339845 0.840986748890515 1 1
0.655939577932479 0.643700750525348 1 1
0.920656279247868 0.902463116934689 1 1
0.864490017568974 0.848269851822132 1 1
0.871908095723974 0.855007588448862 1 1
0.705960985785279 0.692575067706456 1 1
0.889290642892605 0.873064140767542 1 1
0.88367918587057 0.868034462953265 1 1
0.920613323548935 0.902901307083148 1 1
0.616101324069792 0.604388001432079 1 1
0.804986057762513 0.789128373120778 1 1
0.872940953198805 0.855026268220542 1 1
0.855743518242294 0.840438877266203 1 1
0.876143052826363 0.860247969867695 1 1
0.897753589412137 0.882865105106376 1 1
0.725655030497079 0.710193591319072 1 1
0.729269694902849 0.715130682769045 1 1
0.764620048582947 0.751874419570749 1 1
0.806831683681114 0.79129894959069 1 1
1.15367247780019 1.13496146956532 0 0
0.862321084713602 0.844565046295533 1 1
0.693035785918057 0.679525402824022 1 1
1.08325804377835 1.06155171152874 0 0
1.00614886719883 0.98795149135601 1 1
0.730169606528893 0.71550222588849 1 1
0.67825210624599 0.666081578097331 1 1
0.999152411026335 0.981254272615658 1 1
0.999069585695706 0.979902574804174 1 1
0.771844759049348 0.757249276027879 1 1
0.77964606309156 0.765771510699897 1 1
0.947199223708437 0.93103071742791 1 1
0.85162237942662 0.835697989540224 1 1
0.943554760877687 0.92567834336758 1 1
0.870074982435079 0.855204659315873 1 1
0.707431025767221 0.693941390969352 1 1
0.607659183156988 0.595843334045151 1 1
0.803256008840965 0.787335309814705 1 1
0.926556228672525 0.90878637495488 1 1
1.06043407588819 1.03966716672405 1 1
0.771925716063114 0.756384005652664 1 1
0.743408191815491 0.730899068530421 1 1
0.735327068349357 0.721745895176565 1 1
0.687912304785253 0.674638058338878 1 1
0.985893670657987 0.967590470041918 1 1
0.927602517864292 0.910697384733683 1 1
0.909799493586036 0.892886143857955 1 1
0.882917520303578 0.867139781145983 1 1
0.671076067982386 0.657355642329839 1 1
0.819360501498518 0.802700403121733 1 1
0.853836403515816 0.838585917570722 1 1
0.953150987618425 0.936658759912685 1 1
0.680001255211896 0.666657707512429 1 1
0.969733905107059 0.951856368084878 1 1
0.803883350752332 0.78867989069062 1 1
0.798391640409586 0.78301988381391 1 1
0.659766342122454 0.647139687181353 1 1
0.77345470218566 0.757797158734373 1 1
0.889990389073525 0.872848001579485 1 1
0.762327345494553 0.74868772771278 1 1
0.717738588620092 0.703982241195864 1 1
0.879542587293368 0.864717585315016 1 1
0.641504341076844 0.630384133545344 1 1
0.779261016164544 0.765658997886715 1 1
0.922629540066862 0.904886116612675 1 1
0.756383847790522 0.742682393452084 1 1
0.768514384482957 0.753368764465188 1 1
0.826476949608605 0.812572064561671 1 1
0.786334297304532 0.77158843351526 1 1
0.84578103674285 0.82992349052044 1 1
0.857453622142372 0.838276363944861 1 1
1.15353807019984 1.12852614351143 0 0
0.628750933198523 0.617757269426276 1 1
0.737636467209739 0.724281942073887 1 1
0.718898758628227 0.706496082292888 1 1
0.804568395720865 0.790749996118677 1 1
0.918646504097251 0.900701694069317 1 1
0.741794734534133 0.727906309385403 1 1
0.714489451407222 0.701331245376223 1 1
0.860767663466576 0.84641475484147 1 1
1.0658117896102 1.04566167038809 0 0
0.788070686445343 0.772900752218085 1 1
0.644682873209274 0.631646307815519 1 1
0.704635293839418 0.690888432574565 1 1
0.911867793451856 0.895137934718887 1 1
0.743150551091568 0.730316411418234 1 1
0.747186811398576 0.732201198495072 1 1
1.02480991527725 1.00540407349237 0 1
0.630212617929972 0.618402033283265 1 1
0.928429059100698 0.910501705375732 1 1
0.646593009403166 0.632599417501545 1 1
0.894857045966099 0.878674112051389 1 1
0.593403638199225 0.582789170896913 1 0
0.759996311971247 0.745560494127347 1 1
1.19389813035373 1.17151235086863 0 0
0.908340586756222 0.890680187025177 1 1
0.950905868599155 0.933537107617397 1 1
0.732107531378303 0.717682564950076 1 1
0.782116517546624 0.767052520547523 1 1
0.904937594840889 0.887124399736677 1 1
0.881998917045617 0.865664496034672 1 1
0.890626448692786 0.872478428978922 1 1
0.648897514642504 0.636279422622767 1 1
0.822440221225727 0.805542346441343 1 1
0.818385245940343 0.802581046178189 1 1
0.733814341497692 0.721129644337781 1 1
0.852920997825845 0.836752689739906 1 1
0.849186774033883 0.832890558608116 1 1
0.668092749347742 0.65569519647172 1 1
0.808681035041318 0.791888413848828 1 1
0.69610541809567 0.683587363805501 1 1
0.762087008454869 0.747169675247472 1 1
0.857386034012113 0.841507804555369 1 1
0.658218733690542 0.646165542731005 1 1
0.892027405941903 0.8765475051011 1 1
0.670840039810577 0.658564601803737 1 1
0.85841287396507 0.842791487853937 1 1
0.964337873806347 0.946729874148917 1 1
0.853339901789768 0.837788674629404 1 1
0.661298993907061 0.650085811659902 1 1
1.07289438711083 1.05104239489347 1 1
0.8508519195827 0.834296591571156 1 1
0.767782539596158 0.752520794428712 1 1
0.829146725086335 0.813630890462925 1 1
0.75322421637881 0.73943094305994 1 1
0.889225907324953 0.871468140591266 1 1
0.751019850412769 0.737129745715422 1 1
0.871932521888499 0.856535963642703 1 1
0.721223784559485 0.70721935535618 1 1
0.819855576651873 0.806880202157978 1 1
0.76356120941865 0.749160552727682 1 1
0.805180951614208 0.790392783681963 1 1
0.875720303672077 0.859096051595478 1 1
0.897405024850506 0.880231469311642 1 1
0.669748074959281 0.656382528407878 1 1
0.837082413199574 0.818933452099322 1 1
0.885028196738528 0.866849530099965 1 1
0.814432140166394 0.799000473270589 1 1
0.916992846119512 0.898892401636213 1 1
0.899802648178645 0.883099300674349 1 1
0.759706772869383 0.744966363876743 1 1
0.989093457954376 0.971025017304571 1 1
0.834814075449078 0.817495440914355 1 1
0.84435736930354 0.828338306267521 1 1
0.984520631006457 0.965707666263654 1 1
0.686723466742832 0.673298190712547 1 1
0.771753391207976 0.756379982416789 1 1
0.936276857081288 0.919088064731048 1 1
0.678383832419706 0.665871193177604 1 1
0.850311340575726 0.833960061674904 1 1
0.848678164193547 0.831860818065957 1 1
0.900881694561418 0.885445509225208 1 1
0.873674251739417 0.856114981470309 1 1
0.904882233198341 0.889261105539723 1 1
0.770185181966746 0.754686530014054 1 1
0.934405240512895 0.915663062425057 1 1
0.867490225925443 0.851468729231872 1 1
0.784164592686065 0.769988931437097 1 1
0.675331094928223 0.66173401249327 1 1
0.665657522278361 0.652635040299191 1 1
0.917484040134346 0.899888910470569 1 1
0.855714770498494 0.839048688505006 1 1
0.809055389213688 0.795331299258009 1 1
0.675786908008293 0.662958511015186 1 1
0.787803298789893 0.772277740845354 1 1
0.983350623037713 0.965919938778851 1 1
0.706260057249286 0.69307913088077 1 1
0.584452512451692 0.574526031091057 0 0
0.964265950251424 0.947264595958494 1 1
0.632157401824084 0.618757156323861 1 1
0.725352635185118 0.711577425438891 1 1
0.803224383220805 0.787447257964661 1 1
0.873744718360289 0.858769200301602 1 1
0.793568282125086 0.777782120523114 1 1
0.740621739805169 0.726976426531816 1 1
0.920971342066259 0.903844020960604 1 1
0.686681963332797 0.67338921575749 1 1
0.563176903362905 0.55315021322817 0 0
0.748470329873111 0.733139934882526 1 1
0.553059421938364 0.542136888049014 0 0
0.499972019467052 0.490719997277155 0 0
0.879461486928339 0.863935096303209 1 1
0.757157584668962 0.744387206687069 1 1
0.774060509634465 0.759378606080052 1 1
0.719612480175552 0.70535671512055 1 1
0.947483293056279 0.927423867655073 1 1
0.664850897266809 0.652038086586842 1 1
1.09058803607457 1.07227219938612 0 0
1.07483228098451 1.05574289222951 0 0
0.819133695479027 0.80545334148969 1 1
0.670572166499634 0.658805512881931 1 1
0.929761060676302 0.911937369206401 1 1
0.82395123400068 0.807751536888621 1 1
0.782511631038864 0.766926579153439 1 1
0.675980008692479 0.662876325400407 1 1
0.929313446162327 0.911317555577598 1 1
0.86133687648991 0.845172724220335 1 1
0.761776025039418 0.748512617866103 1 1
1.04621508617874 1.02660055808597 1 1
1.01113626085129 0.993016524250278 1 1
0.84567065830419 0.830913499070204 1 1
0.79737739190098 0.782301163857171 1 1
0.872723226565141 0.858115576709921 1 1
0.85987155053418 0.845923131538375 1 1
0.73112888459094 0.717312960494729 1 1
0.67445687375112 0.661524673212754 1 1
0.75720343340766 0.742508323011011 1 1
0.6201839123591 0.60891460619696 1 1
0.911899148616045 0.89604182113688 1 1
0.97431728095382 0.955703365374718 1 1
0.940841558492838 0.92176578177795 1 1
0.685139021924269 0.672695836405214 1 1
1.08648574559579 1.06577947800832 0 0
0.865707138181366 0.849616541280105 1 1
0.648970678540896 0.637354326925237 1 1
0.885389812282748 0.869600101078868 1 1
0.785531519741975 0.770137739505604 1 1
0.563423813563492 0.553836766285001 0 0
0.900847147657819 0.883861151196582 1 1
1.05735944038894 1.03683123985196 1 1
0.810516667416031 0.795398954369735 1 1
0.749770505488094 0.736278486944394 1 1
0.936880161516391 0.918996001659539 1 1
0.818648278244119 0.801731753987131 1 1
0.592175044419153 0.580422974557269 1 1
0.766860418952804 0.752628843208013 1 1
0.881692405013033 0.864137873449145 1 1
0.894391352004807 0.878362935026843 1 1
0.713799542667005 0.700895892738952 1 1
0.846421509281288 0.829594680716194 1 1
0.706454008407476 0.69276862218916 1 1
0.950774027777571 0.93251316856983 1 1
0.946899779554023 0.927813480551272 1 1
0.803712175145249 0.787769604594582 1 1
0.882266153315419 0.86696459062223 1 1
0.914698046945845 0.897535516304427 1 1
0.985098352992997 0.963756346951838 1 1
0.801049265909644 0.786744973135727 1 1
0.951905048384459 0.933222707641916 1 1
0.769318159223836 0.754839208122409 1 1
0.850978509090485 0.835396496667545 1 1
0.933406774446287 0.914211908370404 1 1
0.895574590017543 0.877869538351526 1 1
0.84633365086094 0.830945152858545 1 1
0.742041162959558 0.72943281817122 1 1
1.03486330229161 1.01465238761533 1 1
0.940903018327329 0.923852435835016 1 1
0.685460340780749 0.672536510455086 1 1
0.849588844677463 0.831179051338449 1 1
0.815402017770899 0.799990354648799 1 1
0.703455454338539 0.690193552042771 1 1
0.81316845702474 0.798894809092108 1 1
0.6029675117785 0.591656680606523 1 1
0.838606561541471 0.822838486629749 1 1
0.99222018002441 0.973732931314406 1 1
0.647501583729684 0.636780863845271 1 1
0.716220759802508 0.70381789319923 1 1
0.73608031195505 0.722015776656669 1 1
0.869703737412284 0.853428051121123 1 1
0.560360613353144 0.550169615305851 0 0
0.74076678753589 0.726384858242321 1 1
1.03571684131149 1.01524445305917 0 1
0.676987468563237 0.666078382017943 1 1
0.686471264343437 0.674684664011697 1 1
0.800449187691124 0.784624572063528 1 1
0.577804581285629 0.567008401776083 0 0
0.716713479308767 0.703748588585906 1 1
0.753387488779219 0.740119785382615 1 1
0.822270051879864 0.808283609563211 1 1
1.05127701515531 1.02996134103959 1 1
0.708040497986808 0.693905031208243 1 1
0.817156973236211 0.801389401147318 1 1
1.03298244072957 1.01239568205825 1 1
0.806581777576423 0.793324346452459 1 1
1.01534513213622 0.996488944907879 1 1
0.832707391724818 0.817345862025674 1 1
0.739974380643293 0.726289586617647 1 1
0.672240338289265 0.658876080716916 1 1
0.937587528021366 0.920460390112224 1 1
0.924476437176703 0.905606741832422 1 1
0.753814740820547 0.740673815526992 1 1
0.960529839545714 0.942574708196223 1 1
0.707150762119541 0.694442698761886 1 1
0.83138249731026 0.814155023083828 1 1
0.864746130196922 0.846928054112943 1 1
0.993873836914221 0.97618433731295 1 1
0.970377412443084 0.953128120566362 1 1
0.856073567514231 0.841454859583835 1 1
0.949181374485043 0.932759407509451 1 1
0.532647153896502 0.522546622513255 0 0
0.927954157601481 0.909693516680265 1 1
1.10884835852468 1.08937199836676 0 0
0.47529784976585 0.466383849895024 0 0
0.685375187379142 0.674025455990402 1 1
0.773666049606728 0.758644708391163 1 1
0.671507863707665 0.658094619533754 1 1
0.618633947605212 0.607256869293425 1 1
0.797652981327239 0.782459918265991 1 1
0.631760766993718 0.621181437117748 1 1
0.677389396547062 0.665260508593472 1 1
0.914607821970778 0.896999830755268 1 1
0.913088716739155 0.893118755656928 1 1
0.852076134448064 0.83520202735188 1 1
0.508746842014302 0.500012662945289 0 0
0.71253265267877 0.69859655038413 1 1
0.862375539556639 0.847475851171441 1 1
0.942145691862356 0.922399465269398 1 1
0.942686570893542 0.924481149188158 1 1
0.754583255800711 0.740482453169389 1 1
0.802710947778294 0.788163197401983 1 1
0.856318881407231 0.840394641669864 1 1
1.03795522587928 1.01832428606712 1 1
0.681436144398161 0.669918451063044 1 1
0.592765994457586 0.582730420044578 1 1
0.698330360846288 0.686906405536965 1 1
0.873496354795754 0.857961339417608 1 1
0.804152326639414 0.790540767183536 1 1
0.783692639574831 0.770085384468002 1 1
0.90190852226648 0.885545848953369 1 1
0.81009030551584 0.795443332326665 1 1
0.763186342679115 0.749354230267047 1 1
0.852399194702883 0.83779109395304 1 1
0.8394722784935 0.823362708445184 1 1
0.713574133186186 0.700680269191943 1 1
0.949737238467932 0.932198722912772 1 1
0.952026488026704 0.934825601929592 1 1
0.604636064936187 0.592827584487528 1 1
0.697632047205226 0.683612610321417 1 1
0.833507063203057 0.818627188237859 1 1
0.832766503921873 0.818388667143577 1 1
0.587524846305701 0.577238938439689 0 0
0.722893792679719 0.710306292827419 1 1
0.840421475683214 0.824349070031708 1 1
0.876615899965631 0.859947607963301 1 1
0.933763233532182 0.917635439259327 1 1
0.894357413700509 0.87700985484628 1 1
0.845164231793343 0.83015019709088 1 1
0.748884279226853 0.733421755552494 1 1
0.904351624735884 0.886889580724042 1 1
0.797683883039479 0.782386521032562 1 1
0.79996175455483 0.786443770332576 1 1
0.8475968966429 0.832172772634856 1 1
0.625238852996988 0.614276484488004 1 1
0.748172277145356 0.734816069825079 1 1
0.967641802150481 0.950048954664495 1 1
0.727493757348778 0.713800964102595 1 1
0.87110222030575 0.854336199453385 1 1
0.813778248177549 0.799411814800942 1 1
0.905099075859843 0.88721932332428 1 1
0.930618941692802 0.912367477471623 1 1
0.754508286267233 0.740518908555613 1 1
0.761483947351784 0.746912930887328 1 1
0.748317236275481 0.732783022477559 1 1
0.863097970206975 0.847165489211576 1 1
0.752159075033516 0.738803842309441 1 1
0.591894702373461 0.581732529702321 0 0
0.778294598438126 0.762608462127349 1 1
0.785013325896547 0.771821714409741 1 1
0.640034111177829 0.627142883001206 1 1
0.855203779112093 0.838392498691446 1 1
1.04198286781903 1.02194266213087 1 1
0.898725224622818 0.881120556805238 1 1
0.835946600460207 0.820383456189836 1 1
0.744756578469984 0.730205416998087 1 1
0.714513620391872 0.701015134823555 1 1
0.76951428893014 0.756535740086203 1 1
1.00817793081141 0.988867374868689 1 1
0.893080581446396 0.875185091157287 1 1
1.00047248807432 0.982905063394235 1 1
0.747007419944127 0.732429019977361 1 1
1.08579289529632 1.06460375638938 1 1
0.767524765172235 0.754334292454232 1 1
0.857524871302243 0.841440066609609 1 1
0.568681241195012 0.559261753144129 0 0
0.851469692926583 0.83532163856999 1 1
0.766665375223734 0.752708059123187 1 1
0.926943444167405 0.909591992748411 1 1
0.971381508535784 0.952949106767021 1 1
0.847165725517791 0.831163074277414 1 1
0.743788531641599 0.729536807509501 1 1
0.679248640234501 0.667348773032467 1 1
0.583764189305678 0.570647298370023 1 0
0.77168962936756 0.756285080004984 1 1
0.855505993749775 0.839518518920777 1 1
0.847416490929987 0.832153996199659 1 1
0.97864814729642 0.959101094965679 1 1
0.79875471250042 0.784385263566077 1 1
0.652857340075258 0.641072853902708 1 1
0.884517949395982 0.868299174099582 1 1
0.772077175779877 0.75637088295028 1 1
0.763352315861128 0.74943320566504 1 1
0.987087425054201 0.970209733167708 1 1
1.05337090646455 1.0335015253036 1 1
0.89379134633321 0.875046953542468 1 1
0.703710843958465 0.690230384621957 1 1
0.855001130698827 0.838780464496909 1 1
0.77664153515004 0.763173230935017 1 1
0.89259877993269 0.875794904887744 1 1
0.986644685889961 0.967663592373045 1 1
0.643001794688694 0.630676678427431 1 1
0.675451829266551 0.663713558636876 1 1
0.80883457051133 0.79419793285279 1 1
0.749948513601273 0.736273900117868 1 1
0.641337178539209 0.628926166584374 1 1
0.791466286111334 0.777282600809153 1 1
0.763059068114428 0.749246994227658 1 1
0.73845286453743 0.724455874831866 1 1
0.734986155468327 0.721138368576714 1 1
0.665794397284266 0.653060494149037 1 1
0.914488447732641 0.897584593329019 1 1
1.05378914757166 1.03527114373945 1 1
0.775903999230624 0.758906120408642 1 1
0.659479166551759 0.647728192937383 1 1
0.700637375596582 0.688778322884294 1 1
0.801139349951439 0.786483756656502 1 1
0.74897068043638 0.735030870843349 1 1
0.730674232893614 0.718132872606386 1 1
0.747299747573667 0.732744177522255 1 1
0.735605203463462 0.723337401387306 1 1
0.624674516605134 0.61405043988954 1 1
0.710468003879138 0.697349315852638 1 1
0.738481243508369 0.724073508727725 1 1
0.661157278952815 0.649068455657157 1 1
0.874561238964871 0.85915592710753 1 1
0.711150165782777 0.69828579748276 1 1
0.845483364916094 0.832205816217319 1 1
0.839721752346419 0.823812756477099 1 1
0.518697703859231 0.508855002952986 1 1
0.802343153315476 0.787027668984617 1 1
0.903762946170714 0.887473752302695 1 1
0.948984669927905 0.932816103537883 1 1
0.890312875822402 0.873090822504426 1 1
0.578594622237734 0.568464459766353 0 0
0.846192234236077 0.830730312373995 1 1
0.753720772836651 0.738976880583808 1 1
0.841186155765465 0.825739415575915 1 1
0.885510535755973 0.87043685054738 1 1
1.00250008638792 0.982795750833782 1 1
0.836489916687514 0.822451912725391 1 1
0.779798528958287 0.763883152967209 1 1
0.751251231989231 0.737284345569028 1 1
0.84576419404627 0.830235904760451 1 1
0.63185879305463 0.620356278703437 1 1
0.780574376403319 0.766870147571124 1 1
0.632109266250812 0.619950972806386 1 1
0.766264053625011 0.751993128491812 1 1
0.730786378370999 0.717087663418711 1 1
0.487634615030448 0.477184367381151 0 0
0.670518263894828 0.657628469136547 1 1
0.791607245144628 0.777537671477393 1 1
0.895679641421996 0.878372301101115 1 1
0.771057405805006 0.756090052141433 1 1
0.820186434362838 0.806550361493192 1 1
0.683098750339806 0.670248979999409 1 1
0.666860536826982 0.653146568903077 1 1
0.804520424988497 0.788913327357955 1 1
0.75148451196592 0.737076871034123 1 1
0.781409722716861 0.767238518357999 1 1
0.987649958761205 0.970246335610668 1 1
0.530240020172685 0.520296740422421 0 0
0.76607826558777 0.751953870542551 1 1
0.671216771243264 0.659290043612927 1 1
0.809525365142098 0.79257603112553 1 1
0.780842273136277 0.767073078193025 1 1
0.890596962954884 0.874763910458637 1 1
0.820315257338774 0.802760800142887 1 1
0.818146880822363 0.803415938763686 1 1
0.883727636316675 0.866910542452386 1 1
0.978172650961345 0.95941381726731 1 1
1.00664327922985 0.985586847963879 1 1
0.717680870458959 0.702461812309863 1 1
0.84246711662721 0.82701106671066 1 1
0.872914584164009 0.856702117507155 1 1
0.654627625929461 0.643157465747826 1 1
0.881023570234376 0.861886301875467 1 1
0.614476644693195 0.602468630029354 1 1
0.843982690361844 0.828376098481495 1 1
0.823648357283522 0.808011815838276 1 1
0.811258999901479 0.795738276865899 1 1
0.678880889922087 0.664949574449434 1 1
0.749870843506448 0.735566369363317 1 1
0.765190973493982 0.751895081610247 1 1
0.895076508612761 0.878509799661688 1 1
0.733597659387846 0.719121439304564 1 1
1.09049187128653 1.07052027052842 0 0
0.818410613881124 0.802926461761033 1 1
0.70945248639271 0.697091656358132 1 1
0.914037320867721 0.897960420140709 1 1
0.771035032514622 0.75821205458376 1 1
0.807638162210832 0.793129715196138 1 1
0.663003593035761 0.650393214906613 1 1
0.871814533231027 0.855795184165824 1 1
0.83183346504691 0.81676322628347 1 1
0.713628624377998 0.701142732218389 1 1
0.890175717008413 0.873079617327133 1 1
1.05959436342798 1.03990308581815 0 1
0.904388452182596 0.889129506143151 1 1
0.749379085767357 0.735409118105577 1 1
1.08309265677705 1.06437358475618 0 0
0.85575604000033 0.84038253045647 1 1
0.654016233160564 0.641241630331373 1 1
0.540458541252438 0.530252691306952 0 0
0.714407270000802 0.701330989602396 1 1
0.708794820349929 0.694595654002155 1 1
0.697784965701509 0.683373707849573 1 1
0.702197282093354 0.689254570799474 1 1
0.753079704938459 0.738754233584205 1 1
1.0339777106283 1.0150923167506 0 1
0.594099765209958 0.582224594740262 1 1
0.966861862862525 0.948960222814007 1 1
0.740803410467916 0.728102613609734 1 1
0.867707257594172 0.852079355443359 1 1
0.880187151784728 0.863278415068017 1 1
0.764792440702828 0.750916240187972 1 1
0.857607467348649 0.841138970496157 1 1
0.821427167781049 0.807497310461736 1 1
0.741412115815262 0.725528893306054 1 1
0.725767178429479 0.711276163613793 1 1
0.621660729514501 0.610299387256404 1 1
0.554918903925464 0.544633922332458 0 0
0.75293578852006 0.73853909187714 1 1
0.596330007702404 0.58492334514606 1 0
0.87808791776037 0.860641067176229 1 1
0.640140881947227 0.628364061144415 1 1
0.755683675116166 0.740588356025295 1 1
0.641150580851912 0.628943169691671 1 1
0.87488484198656 0.858245513997977 1 1
0.995839306297282 0.976639279187578 1 1
0.806792131771703 0.791283278231933 1 1
0.642267603592662 0.628521287982694 1 1
1.06440375282775 1.04392903971984 0 0
0.75218099859954 0.738985956121224 1 1
1.04060949187673 1.01964419849573 0 0
0.758712670598703 0.745814551586947 1 1
0.995076907036558 0.97545404736908 1 1
0.697624556135427 0.684903535463726 1 1
0.744628019171632 0.732118125272518 1 1
0.797659474744184 0.78359943093649 1 1
0.838474592481966 0.823620297470202 1 1
0.870937818040339 0.855645737960904 1 1
0.738738851374358 0.723490352820741 1 1
0.570887482421929 0.55898877123638 1 1
0.842790073773907 0.828070518572465 1 1
0.520711608753768 0.510024190666258 0 0
0.844629742516738 0.827000685542625 1 1
0.888497912045955 0.871566530282992 1 1
0.687600518234071 0.674851124840926 1 1
0.77016711810089 0.755419028529068 1 1
0.743211374665803 0.729868357923021 1 1
0.588241491160839 0.577407056804651 1 1
0.844640395130542 0.829541798227344 1 1
0.826871084720887 0.812014791929172 1 1
0.775803798437925 0.760650291874581 1 1
0.662459797094328 0.650415493952423 1 1
0.710584386405935 0.696437188999905 1 1
0.647882028390119 0.637403699520788 1 1
0.413309595341487 0.405710626433768 0 0
0.813221847712729 0.797613159291356 1 1
0.848558109438783 0.831890455167249 1 1
0.95360812319958 0.935969578209999 1 1
0.819813932009427 0.805010373097785 1 1
0.94865928317236 0.931497928951991 1 1
0.86626056811434 0.849247217262698 1 1
0.731514439133902 0.718074424959784 1 1
1.06702631753133 1.04560260415714 0 0
0.777402373282713 0.763336577339718 1 1
0.549031029992482 0.538414619359582 1 1
0.665153326196696 0.653064709802231 1 1
0.977650601140978 0.961050176111595 1 1
0.805709876550072 0.790520471273675 1 1
0.745746640797153 0.731227485150515 1 1
0.632316441557401 0.620938012992887 1 1
0.816227741718401 0.800796026644965 1 1
0.784539300734376 0.769944657301921 1 1
0.861796818581875 0.84560487967229 1 1
0.617640212602715 0.606996497976877 1 1
0.905463075610994 0.889805317650038 1 1
0.773884005797394 0.759852948473316 1 1
0.786476653036011 0.772548208538873 1 1
0.725608017360002 0.712927479528489 1 1
0.759853614179006 0.745859642724623 1 1
0.755490687532821 0.741391846873437 1 1
0.741729903640189 0.729402809137284 1 1
1.02412725033228 1.00574476811782 1 1
0.719892337516511 0.704998157209923 1 1
0.705401318190765 0.693376268670936 1 1
0.712105934020961 0.699178023981962 1 1
0.786488069480109 0.770774923562601 1 1
0.759264530620967 0.744414585785562 1 1
0.836218080028618 0.82188005964413 1 1
0.735155824840551 0.721352301982235 1 1
0.867753250456868 0.849261132442641 1 1
0.501122209426705 0.491553422428199 0 0
0.928525800364953 0.911711151071704 1 1
0.742420393754456 0.728901643946488 1 1
0.784674320396476 0.770314826099769 1 1
0.815616526357296 0.800384505560126 1 1
0.627828581564672 0.615580813089262 1 1
0.811295182453363 0.795945042486488 1 1
0.609159475988392 0.598261347177721 1 0
0.734457735330981 0.718663626700112 1 1
0.764814423789108 0.749219550859912 1 1
0.574965775320142 0.56360937146942 1 1
0.699131461722542 0.684461832497143 1 1
1.0483427585958 1.02705501708028 1 1
0.747945471273838 0.7347444198224 1 1
0.83088177502763 0.814516555156641 1 1
0.69587035469065 0.683863947906944 1 1
0.652424085630183 0.640355079485768 1 1
0.784442420740733 0.770042868656895 1 1
0.782377756881938 0.768045656266845 1 1
1.00020325896207 0.981864494205116 1 1
0.62654295467966 0.616182907033275 1 1
0.643778944311806 0.632601075267875 1 1
0.664382207393367 0.652380910503034 1 1
0.919163308289802 0.901342160887077 1 1
0.834379414368921 0.819562854783874 1 1
0.423336995401305 0.416388615372251 0 0
0.815736195516025 0.799570541002444 1 1
0.609268787256252 0.597547993298361 1 1
0.658052366881324 0.645592844352176 1 1
0.528175406401971 0.518628784096947 1 1
0.877938001545804 0.862147762418848 1 1
0.742460386796208 0.726235780961024 1 1
0.653580976170989 0.641791081707768 1 1
0.864116647022207 0.847737495470638 1 1
0.745042901973455 0.731377260670921 1 1
0.829804593492275 0.814082600747869 1 1
0.937447933530556 0.919977210813656 1 1
0.748904601035187 0.735224871708134 1 1
0.983827367173537 0.964177845642891 1 1
0.753998675851784 0.738380833020301 1 1
0.63898399263591 0.627088692497505 1 1
0.820782956790618 0.804721732233141 1 1
0.660577580413084 0.648085676588244 1 1
0.707469405568428 0.693392368411781 1 1
0.625611524473496 0.613787939931644 1 1
1.05492011755751 1.03587664508806 1 1
0.649396603726828 0.638056027725032 1 1
0.91384519042964 0.89693157272112 1 1
0.504411459843788 0.494457275567398 0 0
0.625794807534652 0.615483296655019 1 1
0.747532828000675 0.732426689797325 1 1
0.694731233568155 0.683140783520411 1 1
0.749538928342016 0.735702249012725 1 1
0.862602045562202 0.846905322670549 1 1
0.637894085509412 0.627077091543079 1 1
0.949646684456796 0.93250815730041 1 1
0.90707757325685 0.889417049498726 1 1
0.610606164563492 0.599328924573916 1 1
0.963864078273628 0.94561679962484 1 1
0.72168199781104 0.708166533043414 1 1
0.558202129821661 0.547071569212457 0 0
0.83332767084182 0.817980125854147 1 1
0.872080456966229 0.856414960120562 1 1
0.835827445184808 0.821397684821737 1 1
0.794384030715066 0.780539025794056 1 1
0.963458830429156 0.945728063453029 1 1
0.586985610274551 0.575854770004828 0 0
0.62329267981532 0.611641362106363 1 1
1.1888676936504 1.16768666419665 0 0
0.720152259483353 0.706260921893194 1 1
0.844104901242941 0.827974540228326 1 1
0.932455233281748 0.914564914976799 1 1
0.774096189363996 0.758044472520202 1 1
0.693497778061587 0.680670281511391 1 1
0.771593793829574 0.757691782426908 1 1
0.688299127579722 0.674500341781938 1 1
0.816234567772082 0.799725786370778 1 1
0.65451426618187 0.642128720178712 1 1
0.919395673297843 0.903377428296709 1 1
0.871266947341355 0.85601529053816 1 1
0.801609154106294 0.787719958506579 1 1
0.822972335812179 0.807847351509905 1 1
0.877182659579991 0.861628388814634 1 1
0.845850719970545 0.82880941345931 1 1
0.871164257317998 0.85309027461116 1 1
0.796099957299166 0.782748076740461 1 1
0.774254070555383 0.760496099959985 1 1
0.97052108001046 0.952327089069212 1 1
0.843057129560796 0.827588633284125 1 1
0.765477669349268 0.750786637604637 1 1
0.705773439085113 0.693838673036043 1 1
0.876949835537332 0.859924057709946 1 1
1.07891653516509 1.05775287036867 1 1
0.980797021690068 0.96180896751103 1 1
0.866300660143436 0.850744070337926 1 1
0.717917391137569 0.703631746914773 1 1
0.702425495066674 0.687632493860767 1 1
0.81660723867328 0.80136499458684 1 1
0.933806405273338 0.915346065617089 1 1
0.849592718508385 0.834710141750751 1 1
0.653258254244167 0.64065773834926 1 1
0.606242417270064 0.594548844930777 1 1
0.883993287940875 0.867336900058794 1 1
0.780951635895008 0.764532199078667 1 1
0.907123429502934 0.8895677930368 1 1
0.736418279977866 0.72299679973381 1 1
0.929025131706489 0.912758045303937 1 1
0.944892548669687 0.926820082138404 1 1
0.841331847944196 0.822853638360066 1 1
0.614656792752696 0.603870816612126 1 1
0.932728952514252 0.913468966888485 1 1
0.698356729935722 0.684387959781626 1 1
0.923256161458955 0.907407503799258 1 1
0.836731159130017 0.822423297183997 1 1
0.734211652473395 0.721053246653236 1 1
0.797733076257221 0.784057892232465 1 1
0.829108279585201 0.813482584921677 1 1
0.805497641347433 0.79023445514329 1 1
0.837209820152627 0.819522081757354 1 1
0.738392178291083 0.724161464083399 1 1
0.768550030679656 0.754404377283858 1 1
1.06560686300403 1.04598268871377 1 1
0.703921194184831 0.690502243914692 1 1
1.01112268006167 0.993074009479635 1 1
1.00529131630768 0.986274335663417 1 1
0.850508610412743 0.834356755888775 1 1
0.810850249670217 0.795987018185016 1 1
0.690125143996616 0.678005365269789 1 1
0.723811782677511 0.709912215954427 1 1
0.829572486661575 0.814238325102044 1 1
0.769478667976688 0.755804181396371 1 1
0.712644854837339 0.699117965735148 1 1
0.615192275877124 0.603661393096474 1 1
0.598817564754229 0.58810199878497 1 1
0.932293681077858 0.915719667870417 1 1
0.737906826488139 0.725203045514361 1 1
0.889892112501979 0.872990136935353 1 1
0.970528809711863 0.953037742740681 1 1
0.806771776313298 0.789686096966045 1 1
0.940880947886278 0.922606178539215 1 1
0.685264968320135 0.672107877340112 1 1
0.825919432107856 0.809230670353268 1 1
0.715256640685683 0.700846566915339 1 1
0.885630359360237 0.869056919688832 1 1
0.806826123411885 0.792880579464289 1 1
0.896886333752547 0.881222712134618 1 1
0.649614615087796 0.637841757347048 1 1
0.831242546540951 0.815955877102487 1 1
0.726175543621823 0.712170531567661 1 1
0.711281147742775 0.699602200456586 1 1
0.853214803022843 0.838539873767188 1 1
0.753073738723268 0.740324717278264 1 1
0.882809896107842 0.866361327462892 1 1
0.652730507225216 0.640171700765676 1 1
0.884150641003282 0.867357679212008 1 1
0.733815004962696 0.721239174051141 1 1
0.589111858246854 0.577532861861039 1 1
0.743515225669359 0.728918843003368 1 1
0.873372496700802 0.858033223597705 1 1
0.572368352530358 0.559225986772967 1 1
0.977767805126544 0.961165280693122 1 1
0.759479996302413 0.746463059058827 1 1
0.866419728206381 0.850006411514775 1 1
0.591908214564013 0.580065483969521 1 0
0.822241843325776 0.807447352882892 1 1
0.755134594619423 0.741326276549408 1 1
0.937730456752547 0.920569816672023 1 1
0.769396194826795 0.755749635797139 1 1
0.699553767778932 0.687450222718662 1 1
0.807962688494312 0.793465571745498 1 1
0.820047450034711 0.803547945975804 1 1
0.743772545811912 0.730611536711017 1 1
0.961477890737024 0.944840252274592 1 1
0.897011624517517 0.879704158935004 1 1
0.776400264147504 0.760478284399876 1 1
0.663552113278165 0.651348002553444 1 1
0.688845071022867 0.674569886353983 1 1
0.846262179320071 0.831160029752889 1 1
0.686470494289858 0.672146343075585 1 1
0.652067706182828 0.640581603192188 1 1
0.775641249704712 0.759856215339971 1 1
0.875922544075877 0.859757552024512 1 1
0.963124207173855 0.945582186391545 1 1
0.995958865458894 0.978427827448922 1 1
0.816762247584355 0.800822847006427 1 1
0.688750369571085 0.677260659236376 1 1
0.957610239358916 0.93985029603242 1 1
0.853044102730557 0.837293394940445 1 1
0.766327871758864 0.752626122140408 1 1
0.860499733850523 0.84443700319192 1 1
0.649085618680864 0.637452981950989 1 1
0.703760409482947 0.690692756602495 1 1
0.924259811657649 0.906257221285399 1 1
0.856848045405704 0.841199388906069 1 1
0.997211615472603 0.980062458101447 1 1
0.604490294810898 0.593135139717162 1 0
0.701446882410856 0.687740812067597 1 1
0.841429172067873 0.826168612639227 1 1
0.781318937512221 0.766454611549874 1 1
0.848493293791135 0.832231666840731 1 1
0.942696758038186 0.92323485621884 1 1
0.936054963739787 0.917201648017354 1 1
0.79905503913428 0.782769949329727 1 1
0.969588835363926 0.952192474987189 1 1
0.855518678245649 0.838287542475907 1 1
1.17342892356418 1.15274197873219 0 0
0.774141611330469 0.759366342143272 1 1
1.02951673739547 1.0125336372095 0 0
0.821110132524784 0.805674994585596 1 1
1.09741458793439 1.07518305341013 0 0
0.778902614621096 0.765975818142306 1 1
0.832869380369406 0.816065423663156 1 1
0.770323716049752 0.756183921251712 1 1
0.722503977017836 0.709775956249946 1 1
0.845058961647181 0.829837832201559 1 1
1.08428324621304 1.06482789189035 0 0
0.800626984352884 0.785801898473419 1 1
0.851010551223344 0.834146724091284 1 1
0.587327980298845 0.576941439305556 1 1
0.5842809529899 0.573865020846859 0 0
0.747018232348719 0.732647483677633 1 1
1.13306652918247 1.11222153954379 0 0
0.992401422013986 0.972838511114059 1 1
0.650486058305907 0.638685815795506 1 1
0.662063130808687 0.649791846122957 1 1
0.964065364248353 0.946963076094423 1 1
0.773396468181217 0.758443562971838 1 1
1.01592262132139 0.996792514517379 1 1
0.788602489327574 0.771766716776841 1 1
0.834418568698975 0.819517808253711 1 1
0.719683080758548 0.704174917075882 1 1
1.06240474966078 1.04253167518881 1 1
0.723720192264058 0.710883354287279 1 1
0.601466542718229 0.589012275242736 1 1
0.624134378980458 0.612262715083364 1 1
0.853220728673219 0.837762221469291 1 1
0.871408221778775 0.854100066146402 1 1
0.7662343080031 0.752219153030205 1 1
0.586805754276659 0.575000702843331 1 0
0.697929187132361 0.683942287375229 1 1
0.913439947958839 0.895069191702725 1 1
0.777425343764904 0.763217858785282 1 1
0.754226310343764 0.740490471339962 1 1
0.609764139652377 0.598488064231583 1 1
0.902080674563076 0.884712829979026 1 1
0.946431901445189 0.929280154044966 1 1
0.744279851644522 0.730095479136674 1 1
1.00417049235984 0.984744616111856 1 1
0.986211473066262 0.965637155026391 1 1
0.620040192756546 0.608869994320783 1 1
0.75765542267195 0.742850315094548 1 1
0.806814185046003 0.792650608176236 1 1
0.647144989545778 0.636082753945574 1 1
0.831704607458622 0.814666169616085 1 1
0.760576785716537 0.747297575805326 1 1
0.852361047069787 0.837035704335043 1 1
0.799632302563563 0.783610626023405 1 1
0.743871489355686 0.730967857919268 1 1
0.770748520987441 0.756510157944366 1 1
0.647319570543388 0.634101141511858 1 1
0.866670341536867 0.850538857521626 1 1
0.524612283647451 0.515635542252198 0 0
0.676926846036201 0.664909749722367 1 1
0.969867939730574 0.950574733790264 1 1
0.587323929493818 0.575655112325798 1 1
0.626175966026677 0.615474515527388 1 1
0.802666013772458 0.78736319221999 1 1
0.891542686359287 0.875497310720071 1 1
0.919446415266043 0.901708429563449 1 1
0.738345718478061 0.724434461415349 1 1
0.69298630764322 0.679703937847125 1 1
0.681848161921583 0.670006396690555 1 1
0.757727159888626 0.744255019714137 1 1
0.889793098802769 0.873509960031888 1 1
0.767380423521585 0.754637366461049 1 1
0.797353739440133 0.781960362998553 1 1
0.937914226834895 0.920389000839938 1 1
0.797396687936549 0.781055494817083 1 1
0.732823629641458 0.718637999860808 1 1
0.874891725446886 0.859007098817321 1 1
0.862204431422542 0.847029296372928 1 1
0.799514493928556 0.783889124459654 1 1
0.97178227090792 0.953086185748246 1 1
0.875164177521031 0.858052500414149 1 1
0.760383683446282 0.746109030061352 1 1
0.784982100681564 0.772011094268827 1 1
0.837906130073115 0.822717567045683 1 1
0.835419349847612 0.819202976350606 1 1
0.768399718349136 0.753967733521096 1 1
0.837975891643277 0.820278146370207 1 1
0.725521175702368 0.711009817771131 1 1
0.868324360123466 0.851987434418737 1 1
0.744810658777761 0.731255265171867 1 1
0.877160534844163 0.858574151860363 1 1
0.814566629953315 0.799695731679087 1 1
0.838117306900592 0.822208596644047 1 1
0.778683686543364 0.763657703342291 1 1
0.94802201840991 0.929898421115263 1 1
0.786547358361448 0.77066577183488 1 1
0.741725595409026 0.728369251752673 1 1
0.639353864142863 0.627973379741468 1 1
0.822041082944753 0.805721653134275 1 1
0.679734215328065 0.66626772688112 1 1
0.679658473403205 0.667236846724365 1 1
0.759105258403421 0.742901512919018 1 1
0.867693857883255 0.85164614517716 1 1
0.608669488682152 0.59865172233715 1 0
0.756566629833834 0.743074530024139 1 1
0.67683877266738 0.663557360900992 1 1
0.902918573091556 0.887057062570913 1 1
0.527066097584905 0.516251873892228 0 0
0.940671495081888 0.922131190483963 1 1
0.841839065385862 0.826173555871566 1 1
0.852135349237589 0.835078972767464 1 1
1.0504096633068 1.02964498562393 0 0
0.857005889994752 0.84006627901963 1 1
0.773993512726403 0.76016315056604 1 1
0.799043867837412 0.783987274100922 1 1
0.90676888816291 0.889855432985545 1 1
0.793958617603418 0.779234206872275 1 1
0.671256277062068 0.657618446503706 1 1
0.74156140440272 0.727372858451771 1 1
0.684894864555644 0.673428665059123 1 1
0.753738663063405 0.739297642788094 1 1
0.848653623885464 0.833967807018648 1 1
0.849667098479999 0.832646428485658 1 1
0.87956456084321 0.861378879111613 1 1
0.781276495772279 0.765866894844018 1 1
0.923327589529965 0.907087729947523 1 1
0.662524631281107 0.650129033779715 1 1
0.876232160954162 0.860817294500494 1 1
0.92661507597206 0.911399613129879 1 1
0.774783737514182 0.760777086834443 1 1
0.827858117210931 0.811025924305649 1 1
0.733169240908256 0.720559872518743 1 1
0.793287160800356 0.778477188705273 1 1
0.795545021561849 0.780149630932113 1 1
0.764101481942018 0.748502902303556 1 1
0.756655408896752 0.742773071590435 1 1
0.628735255551181 0.616755347021882 1 1
0.877025707214392 0.86092618182952 1 1
0.71360641299665 0.700269982227098 1 1
0.6957289565266 0.682659376547692 1 1
0.768392403649515 0.753271985179807 1 1
0.904105381393242 0.886433430637225 1 1
1.16770966473456 1.1464901730307 1 1
0.787909562218245 0.773921612296356 1 1
0.828291957461988 0.81367192222987 1 1
0.738681522639416 0.723828678986767 1 1
0.919534285603009 0.90264413451922 1 1
0.925503657941609 0.90880396991661 1 1
0.517871634039272 0.508362758227286 0 0
0.886757774958246 0.868852896531754 1 1
0.929747655298134 0.912396389232258 1 1
0.850483597907477 0.835650181988913 1 1
0.815521335388317 0.801022602805615 1 1
0.85929626013158 0.842353027824865 1 1
0.679967405194755 0.667516016249073 1 1
0.76470236006603 0.750548122723078 1 1
0.763088670063568 0.746298441340808 1 1
0.902991068208093 0.886437504026922 1 1
0.669846062460216 0.656887644200196 1 1
0.890606973611072 0.873341769475022 1 1
0.799469947561188 0.784263067996011 1 1
0.682782590422811 0.671242399343289 1 1
0.816687422626591 0.802210811074249 1 1
0.905354998885247 0.888903349016563 1 1
0.569581336638868 0.55956986465535 0 0
0.877970732711108 0.863066341595687 1 1
0.635520523200531 0.624238843995566 1 1
0.728421153053445 0.715651004528071 1 1
0.831539035542338 0.815974277565193 1 1
0.908230490771208 0.891407139046436 1 1
1.04682580976783 1.02742179425275 0 1
0.774203642779334 0.759298758574647 1 1
0.96437772162523 0.946458807092279 1 1
0.908316036627016 0.89258383661522 1 1
0.831623599154963 0.814495318787203 1 1
0.808970882192157 0.793274960773014 1 1
0.687702929850207 0.675302993812399 1 1
0.720075058955639 0.706073330229138 1 1
0.967140505388693 0.947566549105838 1 1
0.623840552144458 0.612024556408072 1 1
0.84385019528182 0.829153396837462 1 1
0.930461606325358 0.912264060767219 1 1
0.913072126276135 0.897534155547538 1 1
0.775697829947884 0.759997206382248 1 1
0.868191307320388 0.852751937776954 1 1
0.52514058626221 0.51547994317917 0 0
0.801249036759856 0.787216355730319 1 1
0.856590126192398 0.840718950162824 1 1
0.608862674760079 0.595179664520881 1 1
0.963489156210989 0.943615559501223 1 1
0.630560211610522 0.618243847797411 1 1
0.84597021377409 0.83091701200822 1 1
0.726261037850175 0.712607791325821 1 1
0.786441542483848 0.770303548294441 1 1
0.784632577152185 0.770144172099294 1 1
0.826407536151799 0.812188907130139 1 1
0.776578743938165 0.762633644633619 1 1
0.682422422550016 0.670293487633083 1 1
0.602280155203707 0.590630195335083 1 1
0.755245708846633 0.740507171728299 1 1
0.868217299582931 0.852538454593527 1 1
0.679846933050151 0.66861020768089 1 1
0.878196658361341 0.862565732436431 1 1
0.684037230771648 0.670492180915378 1 1
0.973317755560116 0.955472542611593 1 1
0.647457051375913 0.636114222868854 1 1
0.77298534710129 0.759751036448094 1 1
0.793433190949029 0.778483547072544 1 1
0.68768248805239 0.675124100660428 1 1
0.810584821023067 0.795050415397605 1 1
0.859208969468615 0.844437705231318 1 1
0.608820523100506 0.596435533387983 1 1
0.956084771299945 0.938731323229327 1 1
0.6510634775696 0.639288870555986 1 1
0.7190533166888 0.704428660711005 1 1
0.933459619719812 0.917912097668397 1 1
0.901898876566308 0.885071269247489 1 1
0.831072085867044 0.814381804512839 1 1
0.695985752300803 0.684157340392106 1 1
0.849874937816807 0.833133429784552 1 1
0.782279903637128 0.7672005405719 1 1
0.709907839463711 0.696821566188691 1 1
0.735656716108436 0.720435640251065 1 1
1.03907896589125 1.0205828210655 0 0
0.85161852349301 0.834098871734035 1 1
0.958599627110869 0.940906731987047 1 1
0.96668331843607 0.94711657978365 1 1
0.838408735791743 0.823424982099824 1 1
0.780543066992321 0.766968461243936 1 1
0.878718285504738 0.863626283413159 1 1
0.697257277610799 0.68384879224357 1 1
0.781526765782897 0.766779647287507 1 1
0.744089956216825 0.729583672580811 1 1
0.698828563769913 0.686660813047632 1 1
0.784674336177573 0.770408985733317 1 1
0.808121910567537 0.793960542325369 1 1
0.711741048551812 0.699653939738752 1 1
0.716598453664693 0.703369198594423 1 1
0.808934845608569 0.792105234426033 1 1
0.891153635412314 0.875832041350729 1 1
0.715148998476312 0.700831606788225 1 1
0.890707370608893 0.875017023187401 1 1
0.736919092373822 0.723266550490111 1 1
0.731693580901991 0.71712375447578 1 1
1.0902730292213 1.06938756974437 0 0
0.863840359656117 0.848150312443573 1 1
0.70703316537794 0.693353034397644 1 1
0.752841500595669 0.739444158629591 1 1
0.875213956724311 0.858005978935021 1 1
0.802534827773677 0.787089755968412 1 1
0.855041845895794 0.839825515800449 1 1
0.616577297397798 0.603806195011697 1 1
0.737614015170848 0.723379196680115 1 1
0.888482899978458 0.873743820717927 1 1
0.86185293386549 0.844369298356786 1 1
0.848565764351772 0.833788064636829 1 1
0.845627653827746 0.829037150659482 1 1
0.909480988694852 0.892300414963642 1 1
0.740598021171085 0.726344086772433 1 1
0.779533468079711 0.764957859601814 1 1
0.84827980756291 0.831881001728986 1 1
0.976849243154356 0.958157697826107 1 1
0.946888493155492 0.930123881348332 1 1
0.61822655587035 0.605272204345151 1 1
0.870957523292711 0.854868397140321 1 1
0.5789558991724 0.568206880778173 0 0
0.826710043752706 0.812806959684163 1 1
0.822938420624765 0.807714894221187 1 1
1.00575270422674 0.98635597573553 1 1
0.820119213078238 0.805141847156515 1 1
0.823327876009038 0.807188239860777 1 1
0.496849977822791 0.488071581314157 0 0
0.807448040058933 0.79188276890541 1 1
0.95394166396216 0.937046740929516 1 1
0.867792995463498 0.849862010741574 1 1
0.878849291647893 0.860958794938276 1 1
1.01562549865696 0.997097693187554 1 1
0.914714986369163 0.898752664388988 1 1
0.799598892103478 0.78400954793685 1 1
0.845292646848964 0.827454006549739 1 1
0.713389458595736 0.700329927462433 1 1
0.878092592069666 0.861742410840444 1 1
0.960455128171945 0.943374809428796 1 1
0.90469149231815 0.890068298822049 1 1
0.645066600728649 0.633593940593337 1 1
0.88592760737695 0.869834390000553 1 1
0.930409530754076 0.914455270178943 1 1
0.916530927916528 0.899365509291204 1 1
0.746256532144698 0.732247423783446 1 1
0.708973440023805 0.696155047773069 1 1
0.790926044779241 0.774630478228306 1 1
1.02508598012188 1.00682030681995 0 0
1.10462013984253 1.08368116259335 0 0
0.938537663977085 0.921261634806118 1 1
0.768415050394932 0.75397592284996 1 1
0.687135578527803 0.676283480661601 1 1
0.753211045537229 0.738478617012133 1 1
0.932463157050749 0.916358860694546 1 1
0.862064580553351 0.846163996354282 1 1
0.800025095765901 0.785751581607014 1 1
0.530519967806872 0.520105788632537 0 0
0.822941732759693 0.808491250483309 1 1
0.743012281284356 0.73033282181326 1 1
0.878276724935775 0.861279072247629 1 1
0.759584910865544 0.745728485418303 1 1
1.06359938076918 1.04397287432686 0 0
0.733567336940415 0.720058116227718 1 1
1.10979036186046 1.08814837538647 0 0
0.83923671219877 0.82184854684303 1 1
0.916517233518624 0.898924516138831 1 1
0.654854527333092 0.643221677789727 1 1
0.751154116011994 0.737349710868735 1 1
0.743920778494389 0.729551210735264 1 1
0.510834796665864 0.502718977008984 0 0
0.912101082984237 0.893959938018364 1 1
0.818894384876332 0.802968832767669 1 1
0.687697236233293 0.675498754893308 1 1
0.88770851903045 0.87231493322798 1 1
1.14190786571198 1.12096819896493 0 0
0.652809846064684 0.640642572495235 1 1
1.1226168424375 1.10203283445902 0 0
0.842412568083579 0.827900429303889 1 1
0.655744547349579 0.644479298676699 1 1
0.70555580853871 0.69258849648175 1 1
0.994308991469625 0.976688738270484 1 1
0.408421691577982 0.400643343692988 0 0
0.894358434615558 0.877670523761238 1 1
0.592537758177576 0.580900370479977 1 1
0.802542085717294 0.788083917741468 1 1
0.717978996288838 0.702969921035386 1 1
0.967826851961305 0.950010352033258 1 1
0.774735298364265 0.761447947731469 1 1
0.688229847312611 0.672669973061433 1 1
0.90146001682646 0.8827500412775 1 1
0.783997300396182 0.769804389668549 1 1
0.749911484877498 0.736499746068062 1 1
0.744748109170752 0.729404082985598 1 1
0.831402119023888 0.817063373410393 1 1
1.03529271866909 1.0164503756048 1 1
0.760484454106681 0.747288528127695 1 1
0.783392022270686 0.768442465433209 1 1
0.853905668212374 0.83812565127137 1 1
0.709581898908766 0.696232373902397 1 1
0.926307077074426 0.908882312968878 1 1
0.753262201253522 0.738086825851329 1 1
0.843831917744208 0.829077205128994 1 1
0.774823364967854 0.760393262715862 1 1
1.02318312348659 1.00268888018329 0 1
0.723690083608717 0.709985257583066 1 1
0.848667235387756 0.833172301186391 1 1
0.819009137693102 0.804487981218425 1 1
0.819987779167161 0.80437633450111 1 1
0.748219066978823 0.733982311529721 1 1
0.706178887834517 0.69428702771959 1 1
0.81863923674188 0.803974918341949 1 1
0.936921206680238 0.919763162492596 1 1
1.01395277770697 0.996323818693482 0 1
0.905752450852184 0.889224027691983 1 1
0.566056676949308 0.555226076713686 0 0
0.809088138482153 0.793832647573134 1 1
0.695328355278226 0.683022668373667 1 1
0.751495753440627 0.737681923526167 1 1
0.715542125556527 0.701211197305429 1 1
0.604282493549121 0.592238428570481 1 1
0.744559213717754 0.731131282048625 1 1
0.758978191129876 0.743727631997021 1 1
0.790861433573513 0.773666341085895 1 1
0.733828771377659 0.720354839614118 1 1
0.704706835554121 0.691574528401061 1 1
0.643399300443857 0.631359715497503 1 1
0.863383017318053 0.847011904947986 1 1
0.806391524370085 0.790690186090265 1 1
0.876361196616865 0.860957630280468 1 1
0.816490053685874 0.800606145203323 1 1
0.604547957715528 0.593424953541357 1 0
0.948307474008874 0.929809939658689 1 1
0.935100333000564 0.918791478794275 1 1
0.804839824131634 0.789926619273711 1 1
0.954327135136114 0.936051693282571 1 1
0.893396814124153 0.876654897913918 1 1
0.753686034870637 0.73938284921672 1 1
0.728111874400865 0.715148116119661 1 1
0.878139184545803 0.8624688466627 1 1
0.827362262124814 0.812337351889661 1 1
0.83073023152674 0.81570891815084 1 1
0.785534225303975 0.769141675112216 1 1
0.883218819796187 0.86639558177009 1 1
0.633387033763249 0.621653157699868 1 1
0.858085841900002 0.842002046701505 1 1
0.542950745843369 0.534088616479287 1 1
0.82239644904539 0.805449781675308 1 1
0.984353104653306 0.965162060501373 1 1
0.967445687781238 0.948847530310573 1 1
0.857217433248935 0.840356626696818 1 1
0.798932770508299 0.783922006102547 1 1
0.927912125545629 0.911088139259422 1 1
0.785985675565453 0.771900393989586 1 1
0.739179635506157 0.7269231047319 1 1
0.931614022448501 0.914276076108617 1 1
0.713023425937227 0.699646578932205 1 1
0.875512346563023 0.858990291430128 1 1
0.906623827151691 0.889676244712205 1 1
0.759871467395048 0.744422884877202 1 1
0.616047903988415 0.603976754079408 1 1
0.955729464850902 0.936199268091029 1 1
0.694586017636245 0.681414562237852 1 1
0.856022216971855 0.841400929210075 1 1
0.852442001450859 0.835629780524505 1 1
0.930895625145286 0.913886561410829 1 1
0.759898843389735 0.746615263415542 1 1
0.862242955884565 0.84444686156616 1 1
0.831025167450334 0.814332069609553 1 1
0.680043633425157 0.667581888602433 1 1
0.81125440167089 0.795628836604897 1 1
0.785787470231017 0.770162829415572 1 1
0.762890530494494 0.749682525025739 1 1
0.682151015083485 0.66793294963087 1 1
0.870660674225866 0.853463174490249 1 1
0.841449714985185 0.826244253471193 1 1
0.906907390065272 0.890943788183985 1 1
1.1299277840179 1.1078704031669 1 1
0.644458181552013 0.633017460072926 1 1
0.790022700667582 0.774929187216028 1 1
0.795949549297042 0.779839910077478 1 1
0.745173115146985 0.731643793504619 1 1
0.759501247285405 0.745016188282442 1 1
0.720690899794886 0.705965308887447 1 1
0.854306020608317 0.838115307827377 1 1
0.70510566782317 0.6918274376918 1 1
0.860968314664441 0.844989614217331 1 1
0.634833895532663 0.623167856286952 1 1
0.850746856402724 0.83495891496046 1 1
0.90007146919558 0.881399095221776 1 1
0.77720113176298 0.762897815922356 1 1
0.564996971933786 0.553673155996486 0 0
0.620925880968117 0.609835859080407 1 1
0.651411516797529 0.639564860324695 1 1
0.730617605848808 0.714799371539317 1 1
0.858027686961106 0.840447428182617 1 1
0.700904853901785 0.688623537910934 1 1
0.720532855622515 0.708055816327515 1 1
0.729174883262951 0.716208707032122 1 1
0.866498090545134 0.85050885070846 1 1
0.884646703066811 0.869039217187242 1 1
0.79088995721019 0.775393011534096 1 1
1.01770229292004 0.998939902572119 0 1
0.710094417839312 0.697511194136808 1 1
0.934718574713181 0.91737521242751 1 1
0.709042594359996 0.693774875376696 1 1
0.752834325752897 0.739513906127608 1 1
0.903235032635218 0.886487577833465 1 1
0.885495461628267 0.868854161023994 1 1
0.761430904975765 0.747814922927265 1 1
0.905142024437774 0.888272377984013 1 1
0.750694462541436 0.736283196442561 1 1
0.87050050954114 0.852492782255382 1 1
0.613735188009421 0.603391912710134 1 1
0.750323737874263 0.736727303179909 1 1
1.07061990667084 1.05256076049322 0 0
0.856809627523392 0.841525851715846 1 1
0.957335684724732 0.937290513708595 1 1
0.712391100437212 0.69920841905813 1 1
0.684465578635344 0.67205529392994 1 1
0.802355278019978 0.786861806456013 1 1
1.03356529653717 1.01345642284705 1 1
0.762580786484569 0.748571433985185 1 1
0.999498976855122 0.98089494539876 1 1
0.866713011583201 0.851243264286086 1 1
0.821832288719806 0.80773699742609 1 1
0.480007622808824 0.470420589333412 1 0
0.575654530291288 0.563683356191439 1 1
0.948596771517876 0.931054493758541 1 1
0.915804484345126 0.89986063059392 1 1
0.898169633237185 0.881839333635882 1 1
0.695750341177853 0.683917534686974 1 1
0.87128964818764 0.854694624126833 1 1
0.829440032644403 0.813135332056236 1 1
0.621409169762317 0.610230005811537 1 1
0.759849934585281 0.746225873048493 1 1
0.849284221095547 0.833087298532189 1 1
0.558384134713208 0.548670537453332 0 0
0.742123176774325 0.728251201461557 1 1
0.899670860049949 0.882450457531208 1 1
0.703083866446724 0.690548802026897 1 1
0.595478253860337 0.584581610014713 1 1
0.804227699680234 0.789788602352434 1 1
0.758385281595585 0.744032700201629 1 1
0.893257077244516 0.878187098497243 1 1
0.583423233957873 0.573388533039688 1 1
0.992962419315883 0.974551728145606 1 1
0.688831152060339 0.675614382236027 1 1
0.597554113184588 0.587274541507534 0 0
0.732819940451933 0.718228652600304 1 1
0.682389324404791 0.670186096217001 1 1
0.946488573811399 0.92998213879966 1 1
0.689406654795736 0.677036552394589 1 1
0.716985465813097 0.702878738095324 1 1
0.752966440015135 0.738028895098255 1 1
0.6587247621404 0.64581726901111 1 1
0.798570519958013 0.780158081150751 1 1
0.988000346301585 0.968527631666672 1 1
0.814638689003493 0.799851624536078 1 1
0.843534909790755 0.827211604869046 1 1
0.738819607310231 0.726396474588736 1 1
0.735823282981605 0.722920713787517 1 1
0.903748087199239 0.887710266304635 1 1
0.907955658876257 0.888677869217168 1 1
0.676997719835178 0.664152912874778 1 1
0.837039178230345 0.821830240272603 1 1
0.996107515579695 0.976081512410516 1 1
0.758625730008488 0.743895214838138 1 1
1.10285546852532 1.08302543772451 0 0
0.686480776803401 0.673832775960669 1 1
1.00724701543054 0.987416464679327 1 1
0.814120800035728 0.799579249023159 1 1
0.758550120044841 0.744672510192692 1 1
0.739002970782481 0.725876884732427 1 1
0.692071566708094 0.679200639760786 1 1
0.743051334465863 0.72882253083384 1 1
0.869622681245933 0.853711090460095 1 1
0.6757721100548 0.661921889894911 1 1
0.954225989612845 0.937536086432967 1 1
0.681162230545938 0.667752290928043 1 1
0.876964813117221 0.86034813617033 1 1
0.602825647442493 0.592207665810928 1 1
0.811766112712979 0.796893750479531 1 1
0.928655621828156 0.91135747716231 1 1
0.577763651588325 0.566615659505082 1 1
0.89005334809487 0.873671931606227 1 1
0.687418801082481 0.674788078122792 1 1
0.936362142052865 0.920342128169339 1 1
0.813944491921055 0.798490379647005 1 1
0.576968642539068 0.566195634615967 1 1
0.693513276559171 0.680220094314006 1 1
0.946816658286689 0.930036116950724 1 1
0.787944208485321 0.772002713421429 1 1
0.945540885774757 0.927523204931854 1 1
0.806602401966745 0.792676007250655 1 1
0.739940584442055 0.727066163193454 1 1
0.82844080688038 0.813953018913311 1 1
0.842667105960466 0.826137894314142 1 1
0.941931175527278 0.922300102147653 1 1
0.726975532278399 0.712720101650703 1 1
0.820312893344126 0.804440501193419 1 1
0.957098232940287 0.939298741386109 1 1
0.711481348619259 0.69653392108299 1 1
1.03017392691324 1.01083216333807 0 1
0.828287230609941 0.812970277241759 1 1
0.688772452685535 0.67574170533686 1 1
0.772872414849092 0.757992686517504 1 1
0.779701918399684 0.765068549230268 1 1
0.627953437811357 0.616080044697327 1 1
0.80718789440886 0.790912507462433 1 1
0.906068732012594 0.889885572279183 1 1
0.90937015063919 0.891949415453629 1 1
0.792031576518767 0.7772576835638 1 1
0.917339656205342 0.899837244245084 1 1
0.649198421296943 0.636198497050407 1 1
0.84711415071499 0.830487823433567 1 1
0.843521729218377 0.827050430076921 1 1
0.795997577447149 0.781279144418729 1 1
0.848513211039758 0.83363247840755 1 1
0.873852437514959 0.855248254636428 1 1
0.732880173442747 0.717631408488308 1 1
0.836477412393458 0.819720213378627 1 1
0.931055424985653 0.910963281090643 1 1
1.04299832095297 1.0234676154374 1 1
0.873633677423891 0.856883327565392 1 1
0.819194360165122 0.803646173427717 1 1
0.895003022246097 0.876865156111397 1 1
0.841961345163171 0.825410556963035 1 1
1.02536196458593 1.00661846419813 0 1
1.00023043692924 0.981371881215461 1 1
0.783567655768999 0.766703743104431 1 1
0.718058994579994 0.704165294623369 1 1
0.894245038197114 0.878018377700725 1 1
1.00119986215412 0.983121333832396 1 1
0.826254655339201 0.810237440761743 1 1
0.699974496624325 0.685552352132022 1 1
0.909452052786226 0.89281849166039 1 1
0.822458387054076 0.807093595465356 1 1
0.985166777532191 0.966854263474863 1 1
0.7241048113535 0.710390043098554 1 1
1.11302731740088 1.09122710401854 0 0
0.880286114795663 0.864889084706888 1 1
0.827798716934374 0.812079578037859 1 1
0.644639245114122 0.632008696826392 1 1
0.804797040316466 0.789943845395352 1 1
0.733834506636164 0.718572817624659 1 1
0.690148027093619 0.677848292848273 1 1
0.777878735292863 0.762764856999958 1 1
0.732776391417442 0.718686660064697 1 1
0.770990721771718 0.756672522613931 1 1
0.746047446278796 0.732130657883521 1 1
0.828586333666136 0.812539774666673 1 1
0.602389399144316 0.590394509242743 1 1
1.02106709851977 1.0016755861966 1 1
1.07876162844104 1.05830215936527 1 1
0.823143065138208 0.806784606559867 1 1
0.986288084586392 0.966748887348741 1 1
0.619956581089366 0.608224978694611 1 1
0.757945734323135 0.743918741709454 1 1
0.832081339540234 0.816382676985177 1 1
0.663012561118029 0.649421402222605 1 1
0.808039995986064 0.793684700612098 1 1
0.709556374221313 0.694981012232508 1 1
0.741866858950793 0.727049369960253 1 1
0.832656011465467 0.81798089519296 1 1
0.804050430053773 0.789275350725813 1 1
0.688396100672466 0.675588013220585 1 1
0.942495638316887 0.923824456129514 1 1
0.66350808000379 0.650128202072875 1 1
0.812643665983982 0.796901387897282 1 1
0.737880614707277 0.72436562690835 1 1
0.845304427090564 0.830128834264853 1 1
0.876755673054937 0.860470032755363 1 1
0.846687692784019 0.82877450558883 1 1
0.742846511597501 0.729734550630869 1 1
0.829910609652845 0.815284847744172 1 1
0.724498838666529 0.711762555967407 1 1
0.823626458966719 0.808476269814432 1 1
0.844005863654787 0.827961680991783 1 1
0.65883851554804 0.647069759742635 1 1
0.579553596992994 0.568775579100971 1 1
0.894453130649325 0.878082661519575 1 1
0.763663952400368 0.749928290279492 1 1
0.677535181954531 0.662459876037773 1 1
0.797704328700348 0.78186534006678 1 1
0.934685160573548 0.916600371717499 1 1
0.882228855990746 0.866818423381385 1 1
0.785464239811761 0.771597567380685 1 1
0.743670741085442 0.730398950014808 1 1
0.722227595806564 0.706967420621019 1 1
0.702405724738063 0.688070555840774 1 1
0.785943991394745 0.773801792631808 1 1
0.87507414429791 0.858306898150666 1 1
0.589162271513156 0.579195358505088 1 1
0.809571155322115 0.793909009242016 1 1
0.793580884052449 0.777811767488465 1 1
0.630419548286418 0.619356445502397 1 1
1.06236894641697 1.04085714666191 0 0
0.80043444309882 0.786078380064052 1 1
0.971011565952104 0.953313676487515 1 1
0.536658885259192 0.52639187518261 0 0
0.677002768278086 0.663544544058808 1 1
0.700269364488518 0.686371365641926 1 1
0.698008183484613 0.684706240944578 1 1
0.802165337425774 0.788501914667045 1 1
0.682510864055439 0.670287197991692 1 1
1.00028495000969 0.982053337763049 1 1
0.897483174701751 0.881362981367144 1 1
0.926483774958647 0.909441499435821 1 1
0.68865591624974 0.676942768494241 1 1
0.703306519908887 0.690812745720161 1 1
0.691525651208117 0.679285841154083 1 1
1.04263629639188 1.02103162913664 1 1
0.802865225737229 0.787449225695211 1 1
1.12896436651562 1.10641479155209 0 0
0.821912120080595 0.807996066321192 1 1
0.899929329545897 0.882374331181084 1 1
0.726807980901158 0.712812201315299 1 1
0.749713936994934 0.736029769734041 1 1
0.912737843885375 0.89601020561401 1 1
0.705324279819798 0.693103231560048 1 1
0.66427608013558 0.653767484774847 1 1
0.811777780338016 0.796113084751719 1 1
0.731031185466878 0.717043316458762 1 1
0.782709972008395 0.76795675921955 1 1
0.901493465778678 0.883623686273081 1 1
0.790839098966808 0.7761409809915 1 1
0.546402929019671 0.534965856992914 1 1
0.982564964876684 0.964207918002778 1 1
0.890311895481687 0.874406170157254 1 1
0.760989225715942 0.747938026565166 1 1
0.866701873986892 0.852493220490599 1 1
0.693806396444424 0.679817721907451 1 1
0.788015411676876 0.772053796593469 1 1
0.880838683876434 0.86506666256721 1 1
0.837586811861003 0.822969404349587 1 1
0.742064715633496 0.727283668347519 1 1
0.780751215491527 0.766033100384095 1 1
0.647836007544731 0.636932674685881 1 1
0.706637624857266 0.693759305253073 1 1
0.805086988275068 0.790583921240259 1 1
0.780008640054713 0.766382604214607 1 1
0.635657788433528 0.624702538640056 1 1
0.871836432820073 0.856588921953904 1 1
1.00881598375756 0.989066094623922 1 1
0.833841296460285 0.818061516203433 1 1
0.854727751906225 0.837512214582314 1 1
0.668702803951818 0.657092797329442 1 1
0.781657103016776 0.766083955042429 1 1
0.821723405517242 0.804940775003385 1 1
0.65801200436587 0.645996244457901 1 1
0.890124392619826 0.873510667509592 1 1
0.897796284645793 0.880211261676783 1 1
0.891617724089061 0.875513885101303 1 1
0.636526585956235 0.623891454569728 1 1
0.596893712072585 0.584787459478 1 1
0.761038225400257 0.746446820521994 1 1
0.718903845378404 0.704826327620414 1 1
0.793781888625192 0.779001290672645 1 1
0.766410458438647 0.753527976874155 1 1
0.707915033009246 0.694613768684412 1 1
0.669978971026504 0.65709926724991 1 1
0.758844190042123 0.74616248928308 1 1
0.825828167193152 0.810614557116721 1 1
0.830081966260473 0.811986101011187 1 1
0.995412300600701 0.977177131716264 1 1
0.806578681870432 0.790686733688457 1 1
0.904123973753928 0.887971674254722 1 1
0.831881297269453 0.817005471933398 1 1
0.646857062984797 0.635013274613655 1 1
0.905658080248703 0.887610317394564 1 1
1.01971887342888 1.00010926067699 0 1
0.812814742057358 0.797289268596617 1 1
0.82732161412188 0.812729016708501 1 1
1.07011760458766 1.04917132368797 1 1
0.753424502127269 0.741337804593423 1 1
0.637883768898797 0.625258984355831 1 1
0.668440393658855 0.654373871508712 1 1
0.742026875261394 0.726806923728254 1 1
0.545976131159357 0.535956366195645 0 0
0.600128903391898 0.588579392123591 1 1
0.665562893378417 0.653497005927756 1 1
0.789985382671053 0.774041054490817 1 1
0.715296476921106 0.701369674153158 1 1
1.0649207736661 1.04705367236963 1 1
0.941447736010391 0.924913485674185 1 1
0.761994874557356 0.747566945896736 1 1
0.773018640911028 0.757741896163147 1 1
0.811279553894315 0.796294138784082 1 1
0.652597744166175 0.640641843111629 1 1
0.591993860762516 0.58110906508224 0 0
0.721359310194384 0.708948162548637 1 1
0.804029056388372 0.78938101784437 1 1
0.696287204450518 0.683174265782305 1 1
0.707158885523143 0.693796595004178 1 1
0.592458945129392 0.582049060005536 0 0
0.904308011551319 0.887991954315993 1 1
0.793214029440724 0.778926894771465 1 1
0.598060617198813 0.58796385916407 0 0
0.855271844742252 0.839715060065512 1 1
0.736623198711027 0.722735000901798 1 1
0.888970408045922 0.871600166069361 1 1
1.03392600614556 1.01504466195698 0 1
0.827832125756229 0.813138337596522 1 1
0.90859356057948 0.892326583788454 1 1
0.850784635332079 0.834227618738625 1 1
0.686061830556032 0.672446628847624 1 1
0.650478537363856 0.637381512476946 1 1
0.837994969926358 0.823840686774564 1 1
0.839120698516768 0.824502467162293 1 1
0.745534236526414 0.732037330988461 1 1
0.966050091814715 0.947899371642463 1 1
0.907092413395834 0.89077901786113 1 1
0.885978895934857 0.869957762684245 1 1
0.726508454985951 0.713947075727663 1 1
0.970472690760878 0.95396259597204 1 1
0.813805688364409 0.799188159440359 1 1
0.838135454302197 0.823506910208271 1 1
0.689112315262565 0.676552990473493 1 1
0.847039340733912 0.832236904595856 1 1
0.723384956526773 0.709975579976154 1 1
0.887250179455315 0.870303324994866 1 1
0.616357451659046 0.606067570849212 1 1
0.619835803966107 0.60855604110426 1 1
0.370671567731751 0.362843993590576 0 0
0.991437204955851 0.973171574722472 1 1
0.599377641379499 0.588126662587561 1 1
0.833599454396126 0.818454200107894 1 1
0.939900784874907 0.920287088210213 1 1
0.772045472124758 0.75670922494101 1 1
0.810981266571392 0.793440564085384 1 1
0.816295083060648 0.801227053969493 1 1
0.803015132122502 0.787541618756278 1 1
0.691370417651179 0.67983677481951 1 1
1.01200199567471 0.993402531667633 1 1
0.729305416347798 0.714569876835859 1 1
0.73823979012052 0.724533091284205 1 1
0.690232719560089 0.676994605799648 1 1
1.02597378291633 1.00657367621009 1 1
0.963095051823769 0.942804559653142 1 1
0.859117481875792 0.842026286412278 1 1
0.984879382708149 0.965923950249357 1 1
0.677221367280441 0.663846940788146 1 1
0.843397107628377 0.827400977650352 1 1
0.912641142439394 0.895524493382408 1 1
0.694451210226317 0.681200695470683 1 1
0.79639615042612 0.781175093785121 1 1
0.816851796520167 0.801090799495377 1 1
0.924602631014748 0.907312610265917 1 1
0.601331146537778 0.59134425374378 0 0
0.825958916874216 0.811515478542284 1 1
0.931530020138929 0.913020457883104 1 1
0.943030678877109 0.923364911743875 1 1
0.933285444434357 0.917177227086588 1 1
0.678992669915706 0.666765180561173 1 1
0.931286176154666 0.913775956620965 1 1
0.914156047782942 0.896711771989373 1 1
0.870428153883891 0.853291394735078 1 1
0.822245501928363 0.807505102996185 1 1
0.892635045944499 0.875906593751731 1 1
0.919749119667695 0.901967577055233 1 1
0.706750972393256 0.69394670874116 1 1
0.886217127203781 0.870966951057682 1 1
0.721565181763812 0.706111193929325 1 1
0.931490048225321 0.915861721253333 1 1
0.687080764034831 0.675235075062427 1 1
0.95950467114264 0.940872672483349 1 1
0.614173845161363 0.602946210071268 1 1
0.725465820815178 0.712184280727904 1 1
0.853659914956475 0.836880384175417 1 1
0.774919391965193 0.759292989250169 1 1
1.23870992304082 1.21553398712062 0 0
0.92197577378354 0.905788176315813 1 1
0.99452460945951 0.976372838586885 1 1
0.829043292897093 0.814943044083834 1 1
0.814846981204259 0.797826974157639 1 1
0.71993163868452 0.707032223387218 1 1
1.07140242644949 1.04971671509892 0 0
0.875579042296827 0.858126397435305 1 1
1.02235730498079 1.00518048162468 0 1
0.940000931995175 0.923916699554664 1 1
0.848141036674701 0.831735767337097 1 1
0.786968444048817 0.770966308977857 1 1
0.549054530969725 0.538050012005276 0 0
0.78308939673219 0.768362389631795 1 1
0.945049093213917 0.926906507203685 1 1
0.873338921363632 0.857123902240292 1 1
0.714377415698221 0.700595862780517 1 1
0.870415161090144 0.854588655421587 1 1
0.786895297320761 0.772865317470284 1 1
0.932140537890342 0.915732370597802 1 1
0.747454026669128 0.732859420250265 1 1
0.841876837905069 0.826777502817877 1 1
0.702281881647232 0.689415527106873 1 1
0.654164328362158 0.642373219063782 1 1
0.649822685303786 0.639237890253838 1 1
0.942971171776736 0.925511617502568 1 1
0.686065234237228 0.672578746651166 1 1
0.886402956020622 0.867702025365535 1 1
0.740771605441086 0.727592639053816 1 1
0.672578508231714 0.660228889690113 1 1
0.59011508758295 0.579262451907607 1 1
0.793414525238098 0.778898033092574 1 1
0.957026543599623 0.93861739272631 1 1
0.686897552573308 0.673028594807655 1 1
0.76734345580706 0.753463206698916 1 1
0.883992368798936 0.868587736563212 1 1
0.637703283006214 0.626094190708502 1 1
1.04734325660873 1.02584106338183 1 1
0.773704041474979 0.759840461361338 1 1
0.759228146952932 0.743460580017024 1 1
1.04535828182957 1.02598993490577 0 1
0.950852277572792 0.932967438214344 1 1
0.837915009692897 0.823735367408413 1 1
0.722767804710475 0.709795155671239 1 1
0.911638562769417 0.891551539727859 1 1
0.707405154031242 0.694357318838211 1 1
0.918327043884129 0.902207756441044 1 1
0.9250872870309 0.908444846081602 1 1
0.791189373372573 0.775999587040654 1 1
0.697212365867622 0.683391922140907 1 1
0.751675600132333 0.738157908925083 1 1
0.804627629556374 0.789788786064092 1 1
0.852488119130302 0.835336577325898 1 1
0.892334918397431 0.875233618054536 1 1
0.857887035910071 0.840114543115518 1 1
0.931897997036164 0.915027310024272 1 1
0.786492914584679 0.771887054713866 1 1
0.473745478514456 0.464048019298163 0 0
0.719321454257142 0.706103983870484 1 1
0.858307850541454 0.842121237119498 1 1
0.925039521910727 0.908533803834011 1 1
0.765364332279151 0.751810112114618 1 1
0.8391489363269 0.823773231685288 1 1
0.734358055455534 0.720725356753687 1 1
0.965088298217855 0.947543328165545 1 1
0.953995028994323 0.935338005453813 1 1
1.00179302300926 0.984522546627689 1 1
0.822516452062925 0.804179907886675 1 1
0.574988918337857 0.563028212853498 0 0
0.719152165465645 0.704275006514215 1 1
0.875925599660643 0.858501534937723 1 1
0.985420384925915 0.969513775114433 1 1
0.633639758046321 0.621772282387326 1 1
0.850281168189324 0.834317733912097 1 1
0.682697996133227 0.669693312342131 1 1
0.820756203943481 0.805515435941721 1 1
0.757117956969748 0.741377516629061 1 1
0.788287222356862 0.773795208813747 1 1
0.83460600573057 0.817040257318334 1 1
0.781807889731674 0.768950742500848 1 1
0.818870217161968 0.803484264237383 1 1
0.775362775510891 0.760043492256132 1 1
0.702792274603354 0.689911602516563 1 1
0.804545125508174 0.790953746628882 1 1
0.820801161477456 0.805841854195519 1 1
0.659592279114243 0.647699520863062 1 1
0.725402501179397 0.713363982779621 1 1
0.905114004164775 0.888177037195567 1 1
0.759404408471936 0.743762838176965 1 1
0.790628813156369 0.775487966326109 1 1
0.745219669114147 0.732139914083944 1 1
1.01762919069703 0.999709423563079 1 1
0.948970111739723 0.929877489071816 1 1
0.928403705399939 0.90996316943605 1 1
1.03252741240919 1.01428505549659 0 0
1.04553050114612 1.02694479809013 1 1
0.881528219011491 0.864246252232088 1 1
0.769646238789839 0.753438292916596 1 1
1.04218489729328 1.02146905457027 1 1
0.98661734373286 0.96882012568551 1 1
0.843249020685673 0.826060448775766 1 1
0.62272150476906 0.611025099478953 1 1
0.755959004839387 0.740312972512304 1 1
0.587993727988027 0.576517044942177 0 0
0.829171364591681 0.813690529174748 1 1
0.960218150103196 0.939920313895126 1 1
0.644546714688023 0.632049878341586 1 1
0.767829045631206 0.754462523819344 1 1
0.803463971125543 0.788237965664569 1 1
0.634960126120003 0.623080962482466 1 1
0.924609217463814 0.907098925544296 1 1
0.776102120794427 0.760452147950402 1 1
0.694862463337456 0.680303716818603 1 1
0.737368912285804 0.723902421217801 1 1
0.576186344854652 0.566311295005873 0 0
0.811041790018882 0.796163053196549 1 1
0.904280882298412 0.886581688470717 1 1
1.0444941921801 1.02265944460571 1 1
0.81145253961477 0.796961520086859 1 1
0.776789635001974 0.762299830041977 1 1
0.770535921856622 0.756707719102488 1 1
0.757156357652772 0.741797153824713 1 1
0.697348599325863 0.685173151156538 1 1
0.861055338070204 0.845104638055917 1 1
0.629891736956468 0.617714508797071 1 1
0.963265033635667 0.944416278209097 1 1
0.79997681159645 0.78594634277782 1 1
0.640409145892665 0.627783442388174 1 1
0.520319066950842 0.510068937074119 0 0
0.764230440656316 0.748831973838843 1 1
0.746369072771725 0.730470624672282 1 1
0.925449108922633 0.907339804206719 1 1
0.779192519910743 0.764977160116917 1 1
0.916798897326242 0.898124165634105 1 1
0.919433801650606 0.899815931091751 1 1
0.594855655301902 0.583975843789553 1 0
0.797080838287039 0.782298076276051 1 1
0.61899853398805 0.606511236896407 1 1
0.732755672815362 0.719685510425132 1 1
0.94729697213915 0.931646078598498 1 1
0.773046359752652 0.758347911613059 1 1
0.967782743445531 0.951076200138478 1 1
0.707006029457273 0.693729747397134 1 1
0.699897631324722 0.687479772099652 1 1
0.841306565213098 0.82576576587354 1 1
0.777431123538844 0.762555357453551 1 1
0.692488383429152 0.678204051730784 1 1
0.787993642483696 0.771657488052455 1 1
0.797156847176777 0.782222931120885 1 1
0.910481805036932 0.89387718140322 1 1
0.851693675544805 0.836741946103445 1 1
1.00850904983136 0.99082030853877 1 1
0.722765387578706 0.708162393796294 1 1
0.870245465776563 0.853305138816717 1 1
0.872157749893611 0.853675632573833 1 1
0.688369625266483 0.676273492927156 1 1
0.867885592970909 0.852781142569325 1 1
0.512944372907456 0.502920291999223 0 0
0.923509975165013 0.905747805391042 1 1
0.729517459109907 0.715269821140472 1 1
0.938552780710553 0.920519010641405 1 1
0.874438292358032 0.857381877637441 1 1
0.632693602382374 0.621488618142199 1 1
0.884237792787961 0.867917688696199 1 1
0.816704096167762 0.80008379271793 1 1
0.857360371356733 0.841932896205651 1 1
0.786766698918871 0.77294071540515 1 1
0.950980845687656 0.934892531119452 1 1
0.795936850188552 0.781189047330779 1 1
0.895611444761567 0.87939534397634 1 1
0.533890602134846 0.524457385912614 1 0
0.861752632813738 0.845284282328853 1 1
0.984246269959087 0.967120630899016 1 1
1.03588584723631 1.01670952644196 1 1
0.700846081274027 0.686443566471893 1 1
0.8330271460101 0.81759340695146 1 1
0.850097206125495 0.834197596519444 1 1
0.903754080741472 0.886450711987808 1 1
0.968022897929308 0.949620723293964 1 1
0.787686623992603 0.773408507034993 1 1
0.816185516005016 0.802037863525972 1 1
0.640891663453677 0.630082418599245 1 1
0.863517973713975 0.844379402166255 1 1
0.794136143915729 0.77710068453426 1 1
0.853650595433641 0.836168952871106 1 1
0.856431413851914 0.840152913792719 1 1
0.697688966263219 0.685812225689199 1 1
0.649810366582159 0.636095054632038 1 1
0.895805398466087 0.876765624518364 1 1
0.857204072988837 0.842877351049004 1 1
0.736063873385374 0.723674780584715 1 1
0.698945612336416 0.686377639068386 1 1
0.887964354739532 0.872408983177827 1 1
0.711787480246658 0.698257761272797 1 1
0.890416472646368 0.874351749287474 1 1
0.915583237480021 0.898544932087743 1 1
0.641303829578518 0.626857860814616 1 1
0.780765232006069 0.763913709183096 1 1
0.555132831371875 0.54460025679947 1 1
0.752368492360916 0.738919308422015 1 1
0.902869127204213 0.88497616826673 1 1
0.842714133272607 0.825946801381303 1 1
0.89640517596839 0.881154298827138 1 1
0.759220168108501 0.745346656582628 1 1
0.750326084980865 0.734374131220513 1 1
0.877121615166858 0.859828615994222 1 1
0.787518873394708 0.773915143149851 1 1
0.869052587751948 0.853797874913389 1 1
0.882220180128403 0.865974427004143 1 1
0.896441906191085 0.880634769903522 1 1
0.934337569763795 0.916941392786067 1 1
0.767252128575573 0.753524192326625 1 1
0.770059748312122 0.753801664953372 1 1
0.673640953302137 0.661219112733632 1 1
0.775067279328505 0.75944770384886 1 1
0.780788876667627 0.765854746725398 1 1
0.794102320245494 0.778502238723758 1 1
0.727126079838624 0.712640701412392 1 1
0.722430199478218 0.708363467687052 1 1
0.765177823737488 0.751066985412645 1 1
0.85382898126032 0.837123435113251 1 1
0.896242735571238 0.879198854931859 1 1
0.717170958135292 0.704368962517966 1 1
0.625557839332531 0.613195067663374 1 1
0.799567216585274 0.783488412903115 1 1
0.928622525636759 0.912114576333198 1 1
0.801072974633718 0.786732469201383 1 1
1.01641511600449 0.997488132598644 1 1
0.8133556698203 0.798181816743685 1 1
0.727216727690007 0.713669603528897 1 1
0.900187243420579 0.881601565027215 1 1
0.743858016573079 0.730174129558499 1 1
0.945930188664005 0.927294594573765 1 1
0.817612343496552 0.803210493876593 1 1
0.762804144738295 0.749328516300507 1 1
0.7318538254672 0.715767467422184 1 1
0.757039431689095 0.742866373475536 1 1
0.734478891110296 0.720640061703588 1 1
0.770898097842802 0.756351870656763 1 1
0.731123780483197 0.71902907418605 1 1
0.90751627400844 0.890820568664662 1 1
0.961287011187197 0.943114357528919 1 1
0.883390246048952 0.866991383504418 1 1
0.801269341665297 0.786199376754731 1 1
0.91403842022183 0.893939752333339 1 1
0.875587909017673 0.859397470797516 1 1
0.737899754833604 0.724413969739393 1 1
0.768017525430782 0.754427122267741 1 1
0.842267538610755 0.824134721746253 1 1
0.867021190758906 0.852073490197171 1 1
0.75969506903741 0.744100410807225 1 1
0.929418781412421 0.912056689386476 1 1
0.980275022793065 0.961090368176108 1 1
0.729871300484177 0.717360488212455 1 1
0.887049323105272 0.870234768250295 1 1
0.938671278389257 0.921160106014441 1 1
0.671742810677555 0.659478247611671 1 1
0.831790346115386 0.815330500328939 1 1
0.707710681280558 0.694083004559043 1 1
0.543754046258235 0.533400105872106 0 0
0.846939642560811 0.830532270265969 1 1
0.860849201746653 0.844387564998687 1 1
0.734532666659856 0.720624559357015 1 1
0.800418139841293 0.784271716609441 1 1
0.802300100454657 0.78829249022274 1 1
0.607566799237371 0.59496342560361 1 1
0.790386916845043 0.773956754610978 1 1
0.823556756591813 0.807548886175635 1 1
0.692786976117903 0.680641215374968 1 1
0.994499985585988 0.973008112234442 1 1
1.01749510322006 0.998473322355938 1 1
0.904269136515859 0.887834562830523 1 1
0.867309734051832 0.849742858872006 1 1
0.741865219574461 0.727842056954701 1 1
0.867661583823231 0.850907852750784 1 1
0.770397117164091 0.758198016780903 1 1
0.985520884969063 0.967326075417868 1 1
0.923856511632897 0.906012040237722 1 1
0.682094061939285 0.66762785505976 1 1
0.877932470078197 0.86143978958944 1 1
0.695888970086379 0.682929199671849 1 1
0.661603126483202 0.649943636812874 1 1
0.715090159085807 0.700859675088018 1 1
0.721683454305036 0.708515966472632 1 1
0.780751388480495 0.765425819323181 1 1
0.643759215743839 0.631444270877987 1 1
0.665798259548026 0.652132868863505 1 1
0.80135181563575 0.786144087710591 1 1
0.774774461980779 0.760086782066208 1 1
0.652991954497514 0.642044424825873 1 1
0.778565836549113 0.763589055126247 1 1
0.917914682580059 0.899020277322137 1 1
0.719953868290127 0.706597686546352 1 1
0.813319990938979 0.797696949434963 1 1
0.85717019178235 0.84116728978691 1 1
0.793892098890715 0.778597703350505 1 1
0.806693493101412 0.791117345962952 1 1
0.85433493440272 0.837549198050328 1 1
0.508523690638074 0.499659371869602 1 0
0.766665428191661 0.752434572040598 1 1
0.667088036528128 0.655120115011478 1 1
1.00645039074667 0.985970064213145 1 1
0.781630229824617 0.767066159255723 1 1
0.700282427994074 0.687146064250375 1 1
0.912753330644276 0.896026089742337 1 1
0.983822053780473 0.966382482906318 1 1
0.829926851606158 0.815190277354333 1 1
0.799509716916788 0.783888405889828 1 1
0.831753648573323 0.815440968321592 1 1
0.852129383996744 0.837369305513809 1 1
0.729865913790418 0.714975628755474 1 1
0.704573222702831 0.692391182606183 1 1
0.761372816111214 0.748417164190922 1 1
0.489808685065851 0.480229191841675 0 0
0.968815212432216 0.950399683852599 1 1
0.725752896648054 0.711694744108405 1 1
0.817508872587739 0.802283969778019 1 1
0.901402858852107 0.884397083590182 1 1
0.800493493832622 0.785923164118055 1 1
0.872011147066324 0.855096165427328 1 1
0.917419809294717 0.901644109248989 1 1
0.848635295183122 0.831937311344963 1 1
0.842729893496116 0.826227034167969 1 1
0.883808355479912 0.869001357663361 1 1
0.882213807576194 0.866391337589697 1 1
0.642314087923452 0.630932971936209 1 1
0.882971376621461 0.866285531362857 1 1
0.870679098436548 0.855253114270729 1 1
0.882280531936597 0.866420046911625 1 1
0.938192196335168 0.921652231309771 1 1
0.969793057454836 0.950859639038786 1 1
0.767569118356019 0.752508568420407 1 1
0.914338375180693 0.897481514654401 1 1
0.819420158436866 0.804207108509609 1 1
0.762253375945777 0.749487628962505 1 1
0.949118982014371 0.932657223672508 1 1
0.936719926835053 0.918634621544434 1 1
0.931141937460393 0.914408032397802 1 1
0.771513520925423 0.757423446076364 1 1
0.635067421936402 0.623279971637213 1 1
0.636170603276653 0.623978629091735 1 1
0.792560042023576 0.776995031602303 1 1
0.952100826141018 0.934168041881584 1 1
0.817413182423316 0.801835796614187 1 1
0.715709982693795 0.703176164145525 1 1
0.824753628551878 0.808449870170644 1 1
0.845534284250088 0.830504819308907 1 1
0.694241523319321 0.681026375262824 1 1
0.827848613411895 0.81248824135109 1 1
0.873411117281732 0.858522591530114 1 1
0.875753645196683 0.860135815252631 1 1
0.844241266529903 0.829080360065665 1 1
0.755436855437945 0.740993309292788 1 1
0.901652635514382 0.885019956077861 1 1
0.883415663403467 0.866593858313648 1 1
0.592135946336819 0.580087228010889 1 0
0.767411965279071 0.753164035734082 1 1
1.07120404104207 1.05209724889428 0 0
0.83438997157854 0.818725297426872 1 1
0.676972136289296 0.665304828851895 1 1
0.478182974539229 0.469625368456373 0 0
0.826564510809841 0.808603172980338 1 1
0.57169813639677 0.561952251457625 1 1
0.564067125426954 0.553269016232931 1 1
0.970528293579064 0.952680001087861 1 1
0.802722153131632 0.79027806656774 1 1
0.752004114757681 0.736633075681417 1 1
0.821751681638423 0.805575973492056 1 1
1.0324387950891 1.01096378723744 0 1
0.670693681047309 0.657293429065933 1 1
0.880702078723866 0.864572593240474 1 1
0.758509907674622 0.744003690340338 1 1
0.802384521777875 0.788018074855186 1 1
0.735695999061269 0.720912138220376 1 1
0.709747606058597 0.696237683649677 1 1
0.757052791288051 0.741692847341452 1 1
1.00842700801335 0.989459893517417 1 1
0.785400371372705 0.769478332060886 1 1
0.761155264226999 0.746819419858323 1 1
0.956380102016799 0.937553165379389 1 1
0.767735782807951 0.752416854888671 1 1
0.844202188327412 0.828898420371644 1 1
0.678491886097972 0.667321896473782 1 1
0.717906934249896 0.705391922221217 1 1
0.944359293560294 0.926337748694531 1 1
0.98362605090986 0.964631929113885 1 1
0.82698837412191 0.811046320016411 1 1
0.917208694972175 0.899219023273794 1 1
0.685754193931694 0.672871771741543 1 1
0.762127303239329 0.748578706426305 1 1
0.887902544467348 0.870544237575957 1 1
0.899454218904364 0.883704381494177 1 1
0.583361430737812 0.571534976586187 1 1
0.591647624558061 0.581065786215402 1 0
1.11086201551144 1.09283647289671 0 0
0.857981961383764 0.842862619346408 1 1
0.730729383750211 0.717565566210764 1 1
0.548639918658002 0.537823554258762 1 1
0.819314658552349 0.805331092178205 1 1
0.64994429340652 0.637879936831721 1 1
0.82312455584256 0.808231448455443 1 1
0.762297985933044 0.746559346241177 1 1
0.831695082293504 0.817797776392813 1 1
0.782015868307526 0.766187275391629 1 1
0.772212266090001 0.758272415581467 1 1
0.825802585177106 0.810442626178721 1 1
0.770954065889877 0.756408261428223 1 1
0.697516391088788 0.6856870673178 1 1
0.776676978832923 0.762273884289948 1 1
0.787582043400283 0.773044027205379 1 1
0.880810067045001 0.864772056902208 1 1
0.696745318244984 0.683127297431693 1 1
0.805797516866162 0.790976267545937 1 1
0.80894205623033 0.79349104349303 1 1
0.879834278892075 0.8640956482806 1 1
0.889502944514357 0.872859350056855 1 1
0.996214391206625 0.976233947638391 1 1
0.830852468077565 0.816657227071006 1 1
0.891194204631586 0.875195720937049 1 1
0.829257904991398 0.814121649123434 1 1
0.773399964026617 0.758836833560917 1 1
0.791752364529691 0.778337191353502 1 1
0.854729744268676 0.838223886075175 1 1
0.966440108639743 0.947230295681488 1 1
0.691706111543494 0.678897969740475 1 1
0.79388039522583 0.779713492851054 1 1
0.81849502286485 0.801854197432626 1 1
0.688666776935168 0.67663165412272 1 1
0.811552517323479 0.79725420238748 1 1
0.78282387648557 0.765972723324853 1 1
0.777013661778707 0.76251782486718 1 1
0.696802444667666 0.682659862080975 1 1
0.73778741444361 0.723447707166449 1 1
0.846034921976284 0.831144484179549 1 1
1.11333875453573 1.0926975606063 0 0
0.916734024663982 0.900288619678216 1 1
0.530224122293264 0.520790063966267 0 0
0.661562733632403 0.648102677434503 1 1
0.753142299344695 0.738401810000468 1 1
0.834689824653807 0.820230609398199 1 1
0.867857435079988 0.851980519050142 1 1
0.571066431979744 0.560958878082827 0 0
0.595603614322701 0.584328704256258 1 1
0.852409328369642 0.835145138303711 1 1
0.918973465020954 0.902438373361726 1 1
0.692435227104613 0.681008987802291 1 1
0.850004878092445 0.834979895477583 1 1
0.906039441039518 0.886553753501953 1 1
0.618832396963044 0.605955188057332 1 1
0.879482996855795 0.864285154829287 1 1
0.992315725182372 0.974615596077072 1 1
0.785683621578292 0.771033137531561 1 1
0.783695171364677 0.769238669842511 1 1
0.605618678344448 0.594254602707744 1 0
0.69057373004154 0.678054219962478 1 1
0.831773393799376 0.817852600841419 1 1
0.849333732200457 0.832609563216252 1 1
0.977852210958463 0.959585577800596 1 1
0.863935037505417 0.849141821469831 1 1
1.004584538385 0.984767325146454 1 1
0.695347890363619 0.681964215192659 1 1
0.816705788977679 0.800548075433581 1 1
0.634776767671483 0.622237750184373 1 1
0.74216511803891 0.726364857884284 1 1
0.612927738648388 0.600172845679257 1 1
0.876847373697526 0.861267110801676 1 1
0.758762013675891 0.744793427136317 1 1
1.02498145492849 1.00723216244477 1 1
0.817269665339913 0.800778814829978 1 1
0.918214797661701 0.902362484285583 1 1
0.888511994382646 0.872127373046862 1 1
0.638856085944425 0.628122163328259 1 1
0.751912867903966 0.736923456830492 1 1
0.827717332166773 0.812525988643806 1 1
0.910051616844877 0.892848481455751 1 1
0.937651301583149 0.921910680676614 1 1
0.708552681004626 0.696822550844133 1 1
0.791944069396076 0.776961666502736 1 1
0.681423291960825 0.668963549658779 1 1
0.896854177447851 0.879329219748978 1 1
0.881244296680286 0.865469620064953 1 1
0.761836063573198 0.747783597516612 1 1
0.803749712386473 0.788972110598899 1 1
0.771785722665189 0.758372776824958 1 1
0.645927897339777 0.634907949912836 1 1
0.778066918902776 0.764222222545798 1 1
0.832864618508773 0.817734540378643 1 1
0.465264746843434 0.457142859411367 0 0
0.958162232065886 0.939746414564841 1 1
0.882672068791995 0.864696852042842 1 1
0.785307535255635 0.769582652808924 1 1
0.865933552894846 0.848638166482924 1 1
0.505192797182708 0.49373254836854 0 0
0.710788352012713 0.697282668687029 1 1
0.907593911179681 0.89258502991093 1 1
0.690056537833469 0.675805468938378 1 1
0.75987409705231 0.7452848142483 1 1
0.810048985333515 0.794557066874389 1 1
0.837254405509087 0.821822853299918 1 1
0.644978206525484 0.633093003770564 1 1
0.611430039794255 0.600557319010278 1 0
0.632885437228249 0.620517343396885 1 1
0.921342614894151 0.905355056266018 1 1
0.854882414093913 0.836573036506457 1 1
0.807315396592601 0.792510849449655 1 1
0.498543872228425 0.489429646202261 0 0
0.676129705267582 0.662833028762336 1 1
0.859234718045902 0.843751576020789 1 1
0.959850355030871 0.94195760016609 1 1
0.962124259727147 0.942810968563259 1 1
0.807293111367131 0.793446695319678 1 1
0.757420289250038 0.744014989177253 1 1
0.857756358015506 0.84106862290248 1 1
0.638987547226328 0.627063734585869 1 1
0.821861492169237 0.805040586370745 1 1
0.590549304237422 0.578072703095527 1 1
0.821092791151494 0.806361906786686 1 1
0.768943210573136 0.754191295470147 1 1
0.94805739642947 0.929814101863199 1 1
0.908803240093881 0.891618831540803 1 1
0.78482552553336 0.770242712369017 1 1
0.87923833312537 0.862846174504416 1 1
0.788814040305957 0.773873374169512 1 1
0.718148356023407 0.703910091752784 1 1
0.914121013763595 0.895302176444914 1 1
0.929312733116033 0.91088083044436 1 1
0.9464984172582 0.929439073901291 1 1
0.591171476793564 0.579434662765623 0 0
0.994876321768063 0.975208202430999 1 1
0.721796648952253 0.706770455513235 1 1
0.769590138422866 0.754038652270934 1 1
0.884958655077712 0.868033366407446 1 1
0.853573268382059 0.83696553488761 1 1
0.875124140683604 0.859040364053043 1 1
0.784487137886153 0.769834115783845 1 1
0.66250963890033 0.651276233639087 1 1
0.893725754202924 0.876989053423451 1 1
0.663106224838233 0.650453476003844 1 1
0.717418864523114 0.703811928163103 1 1
0.950073981833852 0.934168381237028 1 1
0.772795006218765 0.758660589239691 1 1
0.87792191271788 0.860791818977407 1 1
0.642761986457258 0.631395852696232 1 1
0.701107094456354 0.688776790421934 1 1
0.755470091854044 0.741404971946143 1 1
0.752676152788165 0.740430669805922 1 1
0.782747972116818 0.768762898479893 1 1
0.959109448102545 0.939584890243248 1 1
0.662928733048849 0.649352768612516 1 1
0.509587061794592 0.499071438169384 0 0
0.844678200918491 0.828563337246194 1 1
0.80430926044831 0.789208424224082 1 1
0.926334258625592 0.909132583481785 1 1
0.854717811878188 0.839413862054845 1 1
0.912184330627377 0.895790659811074 1 1
0.911402967867467 0.893866046056211 1 1
0.858563746850537 0.843161289061451 1 1
0.792267000852784 0.777447620955563 1 1
0.613809866580643 0.60203721801336 1 1
0.976520601505272 0.958816400158224 1 1
0.860459340039986 0.842965212283282 1 1
0.855996353887486 0.838721255702688 1 1
0.796229345168381 0.780892982453714 1 1
0.853393096330098 0.835815780209304 1 1
0.859076078330558 0.841207709162599 1 1
0.847681308384049 0.832771768998718 1 1
0.849412554474619 0.833273600191849 1 1
0.930157340956174 0.91290914469524 1 1
0.695644869057084 0.682980936271152 1 1
0.702941502520188 0.69002490669348 1 1
0.753839632317609 0.740021590276421 1 1
0.954191456390468 0.937731032310766 1 1
0.683305018401806 0.670718454361006 1 1
0.837578181814574 0.820507275184582 1 1
0.951290991467139 0.932307818967838 1 1
0.490019493429014 0.480449653891698 0 0
1.02815156356653 1.00813553881517 1 1
0.928297807078587 0.910149777839152 1 1
0.730764582749279 0.716496373562491 1 1
0.661888094348461 0.648950364897871 1 1
0.937601273861348 0.920231335832837 1 1
0.971959011264363 0.9520397862946 1 1
0.981694059959719 0.964925249024013 1 1
0.777128980349796 0.763800444916531 1 1
0.932765837848566 0.915065694498586 1 1
0.687400377620167 0.67612652522521 1 1
0.739478833790335 0.724830990249286 1 1
0.841358992119128 0.826521376374022 1 1
0.746295762188151 0.732989259929113 1 1
0.725974169339886 0.71360805635203 1 1
0.808417284449428 0.791546235700258 1 1
0.749816433867056 0.73611348506277 1 1
0.815087459722289 0.799178742295252 1 1
0.921135144502635 0.904099193545728 1 1
0.528734990746334 0.519079920537123 0 0
0.767713398132541 0.754761087978277 1 1
0.74029993674928 0.725794758497767 1 1
0.72019980491907 0.706240955209585 1 1
0.696534661756261 0.684285961918707 1 1
0.565611881564371 0.554516488124412 1 0
0.789321571783135 0.775910896655401 1 1
0.700863556404698 0.688753402415531 1 1
0.780148874972013 0.766163794249085 1 1
0.950426558242838 0.930345673938329 1 1
0.909491492828846 0.891674848269888 1 1
0.883577446118609 0.865082688436609 1 1
0.865521057941532 0.84848159647771 1 1
0.845293052708877 0.829952002178823 1 1
0.67018886494197 0.657837154419867 1 1
0.743739328963809 0.728969422839671 1 1
0.732790580046139 0.719560914727928 1 1
0.683459711479927 0.669776886317595 1 1
0.918614327291941 0.901112968227777 1 1
0.883220385771914 0.868468373564435 1 1
0.837642690575712 0.822734537081212 1 1
0.775719884993176 0.762188580873247 1 1
0.801907641934332 0.787860316109085 1 1
0.739346370346956 0.72487857322361 1 1
1.12254054950332 1.10329644588391 1 1
0.789086188779323 0.774766665009814 1 1
0.748039935361406 0.733621022247164 1 1
0.850987309761327 0.834923034582864 1 1
0.918485908787112 0.901779379334238 1 1
0.901363975174375 0.884416803116236 1 1
0.609439590801094 0.598133963647302 1 1
0.671303561814303 0.659777076971573 1 1
0.789208240017469 0.771240909219176 1 1
0.750380139904325 0.735791835644851 1 1
0.79500767985657 0.780865191742838 1 1
0.768866175422905 0.755914831614696 1 1
0.917310955543724 0.899763561070252 1 1
0.597180794389963 0.585437538208567 1 1
0.832574121352019 0.817065377590109 1 1
1.05413939216355 1.03495584012188 0 0
0.582244465235726 0.572009614804845 1 1
0.882469549893596 0.865820891560306 1 1
0.757559590649625 0.744542802965614 1 1
0.688496643866996 0.675452893681601 1 1
0.988912540578322 0.970235259979896 1 1
0.937460035272819 0.918933795166115 1 1
0.934314356461061 0.914832646422416 1 1
0.626001275417403 0.613951754295343 1 1
1.11254386581853 1.08864837555906 0 0
1.11102189237792 1.08992221359458 0 0
0.77549775938405 0.762161680231161 1 1
0.915981759388757 0.898816127109173 1 1
0.747063454063363 0.733701360917854 1 1
0.995103918767214 0.977512274355249 1 1
0.741988842871778 0.729251368717098 1 1
0.754641869610256 0.739752591222215 1 1
0.840371252274632 0.823892179606156 1 1
0.978381836761251 0.959767191873008 1 1
0.934258258168518 0.91750475262929 1 1
0.711309596674868 0.697506704718227 1 1
0.785902196309493 0.771858523361204 1 1
0.658932949963024 0.647111990969765 1 1
0.719288722955965 0.704938276570849 1 1
0.570757438049871 0.560031416960064 1 1
0.911241779022502 0.894558754978989 1 1
0.704628649721954 0.691790886169152 1 1
0.907074805572438 0.890539247202732 1 1
0.625774535502312 0.614986511761827 1 1
0.887853436851533 0.871576956301024 1 1
0.794971061265107 0.780223977804597 1 1
0.75285349711892 0.738534570512712 1 1
0.822606604972391 0.807390876493512 1 1
0.95454059016275 0.938605714520732 1 1
0.939361825273077 0.922625908666395 1 1
0.741265459298142 0.727134473733843 1 1
0.638682681309769 0.628209109749002 1 1
0.754956562945785 0.74077436823385 1 1
0.949360001874593 0.931442369364002 1 1
0.856282977701699 0.841311316032301 1 1
0.854758998843126 0.83773266741198 1 1
0.980610103204453 0.962684003909507 1 1
0.796695612664352 0.781714770141515 1 1
0.64376248403691 0.631468235695106 1 1
0.773919584676493 0.758941127961668 1 1
0.914574418158085 0.896848509530589 1 1
1.01148244682876 0.990069341954692 1 1
1.0716375940765 1.04962497695179 0 0
0.693888655630516 0.679392142733695 1 1
0.887095427516061 0.869015495311186 1 1
0.838698853331245 0.822767209818261 1 1
0.870387866778977 0.85365706428838 1 1
0.726967826504324 0.713340438274576 1 1
0.67221138984961 0.660165039968546 1 1
0.94045258382125 0.921820490607264 1 1
0.51697540478805 0.506649120239713 0 0
0.959030053268146 0.939242495206262 1 1
0.812226993584043 0.796969924012827 1 1
0.607545248563413 0.596160063860181 1 0
0.887150458904627 0.869712141032463 1 1
0.897993530578383 0.880211161458446 1 1
0.817948670113224 0.803108880742249 1 1
0.843163063428814 0.828895158684766 1 1
0.676383854659685 0.661262189149138 1 1
0.902707557852484 0.884455376754435 1 1
0.689418069255653 0.676483037135782 1 1
0.666750919751647 0.653930123916994 1 1
0.985176755522088 0.965898376657174 1 1
0.553292553378778 0.541352554532217 0 0
0.812656092269732 0.797116664038441 1 1
0.606507522547338 0.594589438107772 1 0
0.844064749051519 0.827578894311489 1 1
0.896247361074653 0.878786297312696 1 1
0.876559735507149 0.861003869669343 1 1
0.877377928059009 0.860912211928072 1 1
0.603428978332994 0.593475405499311 1 1
0.705456450547943 0.691499559246728 1 1
0.815315265207501 0.798689851143718 1 1
0.913382896503832 0.897724237992293 1 1
0.7694272582071 0.754264540837299 1 1
0.747375153400258 0.7333233597066 1 1
0.776499865746248 0.762118066135394 1 1
0.844435094831659 0.828277822719689 1 1
0.596141673512504 0.585202599351607 1 0
0.700117600454021 0.687065529380883 1 1
0.740465264300165 0.727712621411699 1 1
0.721438143972623 0.708515710718768 1 1
0.772079481089782 0.75762054087954 1 1
0.728754371487075 0.715292680848063 1 1
0.80732311960864 0.793900182117933 1 1
0.91904542725572 0.903141846328506 1 1
0.703275747860087 0.689927221720742 1 1
0.827887258059969 0.813186509349065 1 1
0.87491452424636 0.860347566823552 1 1
0.678536085139402 0.66670201333589 1 1
0.933036885008672 0.916406006155587 1 1
0.829779427010238 0.814236757288556 1 1
0.823687539949605 0.808186360956693 1 1
0.808737864248334 0.794400403076094 1 1
0.768185240562432 0.753851297309915 1 1
0.841825082322277 0.827372825334779 1 1
0.890579501625567 0.874753414767955 1 1
0.812899819437251 0.798817710238002 1 1
0.716551651092105 0.70381879346146 1 1
0.77063310631692 0.755245195928507 1 1
0.640276063487744 0.62668131372117 1 1
0.807204960156433 0.791821632229273 1 1
0.792522905189247 0.777784031316737 1 1
0.701828676962514 0.688760608720709 1 1
0.857070551528119 0.840390704384881 1 1
0.857511070485042 0.840270490596475 1 1
0.907255354330035 0.888942929329058 1 1
0.892253228623245 0.872506879530066 1 1
0.743282253337068 0.727623337200334 1 1
0.88280928701412 0.865076047228245 1 1
0.972721634599963 0.953126500491028 1 1
0.770153126667689 0.757209665747417 1 1
0.762486475712398 0.749346665045894 1 1
0.664806026504431 0.653074739271077 1 1
0.893401580158503 0.878549808397453 1 1
0.793634775423576 0.779814625757887 1 1
0.619289116120215 0.607976014730617 1 1
0.888624135123296 0.872336710375957 1 1
0.776663811317603 0.763307026850309 1 1
0.737320063909438 0.72547769704901 1 1
0.806265857712424 0.792645545118986 1 1
0.80685422905796 0.791293732158447 1 1
1.01372047008214 0.995850977540766 0 1
0.790351494812955 0.774932690427024 1 1
0.799570102930978 0.784527982005052 1 1
0.746788244488636 0.733131300860051 1 1
0.973969670534429 0.954148212939487 1 1
0.791625306983325 0.777695000720481 1 1
0.920177294941757 0.903788797723925 1 1
0.89487109809485 0.87656667746511 1 1
0.729919888639013 0.716288023154805 1 1
0.733248836071359 0.72031613862451 1 1
0.833394562706787 0.818854504590657 1 1
1.01308684049168 0.993869432902011 0 1
0.381238659935699 0.374954739261872 0 0
0.994280542536558 0.975485942824087 1 1
0.7663593213971 0.752457693633821 1 1
0.833587559073693 0.817715047744117 1 1
0.536115283290563 0.525172082028018 0 0
1.12094892042434 1.09760360352398 0 0
0.646063139647331 0.634178985577465 1 1
0.796558574845199 0.782878345351364 1 1
0.648278193591091 0.637190342914382 1 1
0.880352022013341 0.863134809025579 1 1
0.773263079829202 0.759868333938046 1 1
0.839774294161345 0.82413086748799 1 1
0.705772968707995 0.692455924929719 1 1
0.891567326631196 0.87353029362375 1 1
0.88185439347256 0.865914317429091 1 1
0.693310506057625 0.679923861044347 1 1
0.547182372462227 0.534752217323883 1 0
0.408449833779552 0.40122130668543 0 0
0.675472236155266 0.663182933906235 1 1
0.885508861091202 0.868974596336474 1 1
1.1042796994933 1.08504889088798 0 0
0.855177287671901 0.839947479232336 1 1
0.763869949516104 0.749337263225341 1 1
0.842460589515208 0.827103632491288 1 1
0.767708469546426 0.753027663826621 1 1
0.955930573624494 0.938728666085847 1 1
0.710339733973851 0.69670301144193 1 1
0.738979600316654 0.725185221322666 1 1
0.806019269252208 0.790454594601623 1 1
0.684350676950166 0.670957889339907 1 1
0.606859587910207 0.596232849468314 1 0
0.94889982768407 0.931638628039533 1 1
0.600041245886193 0.588556863861956 1 0
0.86314128830054 0.847255094413325 1 1
0.69432809963298 0.68114833872576 1 1
0.68430618626855 0.670981185180689 1 1
0.637231443581976 0.624973290951774 1 1
0.814670693249827 0.799229068520071 1 1
0.668048175687127 0.655886543858979 1 1
0.755264893964394 0.741373472620759 1 1
0.833432103822906 0.816208613577833 1 1
0.841820079969053 0.825067476994475 1 1
0.725982601368925 0.712264773625693 1 1
0.785003473775332 0.769982217600394 1 1
0.678677672894655 0.664143572539515 1 1
0.902409608134294 0.886067292716027 1 1
0.852122813569396 0.836750961083024 1 1
0.548773461483101 0.539475973005843 0 0
0.675407495835256 0.66409037680835 1 1
0.722675740839195 0.710274859342246 1 1
0.841919583365679 0.826938539080714 1 1
0.68909737788573 0.675252351728191 1 1
0.72981582495912 0.716825614706819 1 1
0.893241826590012 0.877851065732522 1 1
0.711689273319045 0.698549093116552 1 1
0.820850474272202 0.804382325281946 1 1
0.951522178749521 0.933450203154584 1 1
0.929054380993856 0.911198663808858 1 1
0.743591027303926 0.729560628924681 1 1
0.598465090922155 0.588195569081232 0 0
0.822779175062854 0.806846741419176 1 1
0.893183222608954 0.876017706058757 1 1
0.743126397326047 0.730170002202454 1 1
0.680156369221836 0.666534831143052 1 1
0.776190835014859 0.761572598730843 1 1
1.03299785536962 1.01519028839279 1 1
0.874495233410828 0.859727037500855 1 1
0.642657875184744 0.631557053649992 1 1
0.864358169310718 0.849436874086259 1 1
0.800613747898468 0.785855216192322 1 1
0.914881760178975 0.898213664257651 1 1
0.717747771727611 0.705152844293102 1 1
0.809850600327486 0.794898775621354 1 1
0.626491493483692 0.615750925410213 1 1
0.855502079202417 0.838394787653969 1 1
0.869530214890628 0.851919838391018 1 1
0.966756201334346 0.94966278118103 1 1
0.843002087371659 0.82826190614232 1 1
0.89750742792578 0.881093333519651 1 1
0.929368460629355 0.912273281970828 1 1
0.820922615824175 0.80463624048832 1 1
0.771492851702189 0.757236545332033 1 1
0.74266013664653 0.728977999247163 1 1
0.838664031618284 0.821629258787154 1 1
0.894754134385864 0.880818586536204 1 1
0.901809264065476 0.884611630577173 1 1
0.668435355733275 0.65570683906614 1 1
0.719934832821657 0.707275869370338 1 1
1.02253351529388 1.00458665948298 1 1
0.97820145077302 0.957786939493831 1 1
0.866124839052026 0.850635445771862 1 1
0.833517799717981 0.817038026142336 1 1
0.749089400673049 0.731981754632114 1 1
0.823361272377387 0.80801275722042 1 1
0.861522841879304 0.847215016137336 1 1
0.838594836571625 0.82268627535021 1 1
0.813607408049616 0.796897373833686 1 1
0.960630767206264 0.942813833816318 1 1
0.929571078619972 0.911256560850954 1 1
0.72306725824175 0.708894426989166 1 1
0.866324045376351 0.850483020185712 1 1
0.842595106921799 0.828048781100125 1 1
0.850540245085987 0.835336698656959 1 1
0.973505678755154 0.955110374981208 1 1
0.680809020435617 0.668143295594455 1 1
0.643944544444407 0.630359761736813 1 1
0.654814909417453 0.643667312727485 1 1
0.737329572395103 0.722504583212146 1 1
0.914150342926351 0.897425154149942 1 1
0.96674166546399 0.949463330726926 1 1
0.790258860416067 0.773969043821416 1 1
0.909100411041323 0.892882407504265 1 1
0.719551811813651 0.706529601929996 1 1
0.974817634774102 0.95596488601093 1 1
0.91066240343663 0.893937721980725 1 1
0.566290392562672 0.554347025000732 1 1
0.792252432323741 0.777638551612851 1 1
0.580356635223643 0.57025954383717 0 0
0.749886142151336 0.735727832182496 1 1
0.931762077705934 0.914850820480774 1 1
0.671262447573336 0.658029777926529 1 1
0.716335991233226 0.701208276331155 1 1
0.791886808301783 0.778223882194533 1 1
0.598716417375929 0.588112875280505 0 0
0.878839818821837 0.863410616988281 1 1
0.938185108872448 0.919311014178888 1 1
0.872181185584285 0.852564227950847 1 1
0.721845957452224 0.708946622309962 1 1
0.677418463552075 0.665998664643823 1 1
0.718177656159032 0.704986571977077 1 1
0.748904342835562 0.734877007582672 1 1
0.804944206626092 0.789157794354188 1 1
0.686799343505921 0.675361792726746 1 1
0.79243034833001 0.778380148762218 1 1
0.612882858531577 0.602595693697199 1 1
0.877416895804072 0.86188213903253 1 1
1.12174389013162 1.10220670469237 0 0
0.87629766574563 0.859424681339782 1 1
0.658321502318088 0.645871456348647 1 1
0.695508259122683 0.682352286225926 1 1
1.01923715326817 0.998893804721433 1 1
0.770163501239693 0.756388733289402 1 1
1.16248546159348 1.14215848324141 0 0
0.728671044703909 0.714697221063803 1 1
0.881743519214876 0.865795490221569 1 1
0.654002410696822 0.641453208245072 1 1
0.819212471156935 0.802012519388873 1 1
0.716821204347749 0.703999215444563 1 1
0.852399240995888 0.836869346918186 1 1
0.577538620455266 0.565568198864288 1 1
0.906677503786104 0.89013178605745 1 1
0.917630094939709 0.90075600431975 1 1
0.911435398931569 0.895396246920418 1 1
0.925190482156421 0.90836944307426 1 1
0.543831594048256 0.532924980151208 0 0
0.800395332778378 0.785400959545304 1 1
0.827047119838477 0.811272567333325 1 1
0.652572209140771 0.640571949549 1 1
0.964698544889724 0.946846250549368 1 1
0.619173095079489 0.608903362479776 1 1
0.616664176278905 0.60517675418046 1 1
1.02979245410703 1.00923284698461 0 1
0.699642992245773 0.686150679056833 1 1
0.851190435181744 0.835112670779754 1 1
0.602860340921563 0.592118558963355 1 1
0.623966382766629 0.610634630828125 1 1
0.778680118332253 0.763037566809324 1 1
0.939578742777828 0.922424505682098 1 1
0.760543449731331 0.746039434621253 1 1
0.878530730082192 0.861567281149817 1 1
0.82695745540121 0.811367955352968 1 1
0.955067120005507 0.937193103321157 1 1
0.823485565111878 0.805939293713263 1 1
0.675266415307646 0.663082302091298 1 1
0.721010469492422 0.70723082881728 1 1
0.774507712005753 0.760800019653325 1 1
0.740601467046037 0.725378032783884 1 1
0.736926930099246 0.724008121492304 1 1
0.680943706616977 0.669244958837934 1 1
0.608510275876468 0.59763258698952 1 1
0.902635478526816 0.885246894057465 1 1
0.683825640030032 0.670413741994359 1 1
0.873654916606871 0.857723514701494 1 1
0.672539316369726 0.660297667128328 1 1
0.618053643204547 0.606529759902207 1 1
0.943790951784733 0.924984552534745 1 1
0.91998008524909 0.902398954043326 1 1
0.679670197802698 0.666767297069836 1 1
0.821391741960928 0.804337919785591 1 1
1.01894940908336 0.999060052753099 0 1
0.904362186625602 0.88718183088169 1 1
0.765188153806266 0.750374687405341 1 1
0.845741508232523 0.828578250396096 1 1
0.803884677100539 0.789487400751682 1 1
0.74981706609426 0.736296125848713 1 1
0.916685279522547 0.896791571187819 1 1
0.831046350250279 0.815899674747017 1 1
0.846075516765618 0.831561426240465 1 1
0.82867029190469 0.814442023962477 1 1
0.882178566295213 0.866589423754225 1 1
0.805624273037798 0.792118617749725 1 1
0.759150121053629 0.745610451107406 1 1
0.67944782279171 0.667029465212771 1 1
0.478403151668689 0.469450225763928 0 0
0.661864922715074 0.650555616490004 1 1
0.963801628127162 0.946161546728266 1 1
0.712694923120858 0.699316509302766 1 1
0.870924418233801 0.856698085520289 1 1
0.762972103736205 0.749140645276315 1 1
0.917715997471536 0.899664003950387 1 1
0.60813211368696 0.595535494393397 1 1
0.920211650024013 0.901741962360124 1 1
0.794313240757049 0.780124117667381 1 1
0.763028555859063 0.74803191918502 1 1
0.658226011742305 0.645899318317356 1 1
0.710456897624947 0.696413158906313 1 1
0.804174667116014 0.790883059388681 1 1
1.0185322545634 0.999540310676435 0 1
0.986184600122905 0.965269256651633 1 1
0.971039909999578 0.951291606504237 1 1
0.852476660543058 0.837132664940929 1 1
0.859962842274708 0.843861198201117 1 1
0.850118593722484 0.835229330738853 1 1
0.863137423647435 0.846144427226366 1 1
0.93857889974332 0.918636916486541 1 1
0.680641044826564 0.667229835160062 1 1
0.774839184745225 0.760951619884944 1 1
0.803936063470927 0.789841247311236 1 1
0.926477659223243 0.909815158111579 1 1
0.766507666819243 0.751447604513344 1 1
0.75012148897142 0.734974538337221 1 1
0.803095423373945 0.788592101701288 1 1
0.521389883801284 0.513202189760596 1 1
0.770397547037441 0.755615416066899 1 1
0.90944637662704 0.892175000891631 1 1
0.69253905930828 0.679432146848323 1 1
0.628067446398018 0.615964521362538 1 1
0.877172000837437 0.861493219473454 1 1
0.687783588113267 0.676060711431775 1 1
0.808245460462367 0.792335799523087 1 1
0.815529136591529 0.800120493118867 1 1
0.867446698365588 0.850753457630237 1 1
0.978556150019682 0.959997156680129 1 1
0.752404446423724 0.737338407294824 1 1
1.02709027670236 1.0067516577737 1 1
0.850080850256886 0.833767101351028 1 1
0.886895593702036 0.869629264906995 1 1
0.880579137914996 0.863463698449318 1 1
0.977310381158941 0.95949351506226 1 1
1.08453652969715 1.06217374640212 0 0
0.835940971423031 0.81977648975644 1 1
0.849411485868593 0.833314010338044 1 1
0.823029712248352 0.805736615765874 1 1
0.544796276110567 0.534703459826177 0 0
0.598126666804654 0.587881217394813 0 0
0.520199722182766 0.511454931012353 0 0
0.870396735061132 0.853559354779823 1 1
0.770527189325915 0.757841575692639 1 1
0.925107080825831 0.90702482863749 1 1
0.914204832513769 0.896544854496451 1 1
0.743099073086085 0.728877621650362 1 1
0.894829978319601 0.877882366045649 1 1
0.92480646329504 0.906560515949368 1 1
0.715043495960218 0.701615695075144 1 1
0.754625088222367 0.738893964570711 1 1
0.753764917864549 0.740147860447394 1 1
0.734600944410479 0.721468652000666 1 1
0.736235067406098 0.722133103106879 1 1
0.740816949299158 0.726538316269943 1 1
0.744873592247086 0.732493405179446 1 1
0.79460836332759 0.781184701938804 1 1
0.778246505705107 0.76344662994673 1 1
0.658169840340861 0.646907075205558 1 1
0.737124306883242 0.72400595567909 1 1
0.776570682755765 0.762036466316042 1 1
0.674985113239667 0.661399661312903 1 1
0.97467600074646 0.954395400461077 1 1
0.969408325156992 0.949068103899878 1 1
0.829363509323248 0.814049983454607 1 1
0.795318037760752 0.780810959748801 1 1
0.705537804731198 0.693026639667587 1 1
0.933055747309956 0.915120613076765 1 1
0.746745970524154 0.733232601223357 1 1
0.926250111204289 0.909145305439846 1 1
0.75816275381996 0.743578775615299 1 1
1.17936618027088 1.15858412945919 0 0
0.685464862299601 0.6725043492798 1 1
0.897799607863609 0.879807971734525 1 1
0.788489270529432 0.77279445796454 1 1
0.691564399516567 0.679829533118433 1 1
0.861943824498744 0.842181911063885 1 1
0.712988998072421 0.701408909238502 1 1
0.935235115100705 0.919525339390061 1 1
0.823386912166803 0.808331643521516 1 1
0.911220721305575 0.894703321706975 1 1
0.718818235669828 0.705771872705475 1 1
0.809757227290287 0.794743069918926 1 1
0.642533281702379 0.630246012230148 1 1
0.815437330081956 0.799463157647954 1 1
0.81962310111912 0.804077082250043 1 1
0.897343679803708 0.878931565006553 1 1
1.04731842368269 1.02843308300329 0 0
0.826741976296103 0.810946573798237 1 1
1.0767762635504 1.05658158167193 0 0
0.96298180841262 0.945339426381727 1 1
0.676276322919529 0.662208987780512 1 1
0.938579944755868 0.919031163455423 1 1
0.873590260540696 0.857346379046069 1 1
0.932747735349561 0.914936306408471 1 1
0.604504370986869 0.593623975005815 1 0
0.707963507244036 0.694767820983499 1 1
0.641793584840857 0.631209498497744 1 1
0.772008532026139 0.756933501593038 1 1
0.669811783855958 0.657669492744114 1 1
0.68934171221987 0.676204434740356 1 1
0.707585860426554 0.6946369097321 1 1
0.741236984052126 0.728069674486928 1 1
0.950569077122754 0.933824127559626 1 1
0.926580090794233 0.909446810780249 1 1
0.829581058277926 0.812944290093965 1 1
0.816354186587684 0.79940937000689 1 1
0.386737779227522 0.378855075342777 0 0
1.03916075224697 1.02001548543473 0 0
0.936520378983651 0.917580208773007 1 1
0.809765053643865 0.792684735518541 1 1
0.76347198503739 0.749204197355283 1 1
0.691933815164925 0.678944919524529 1 1
0.586778806807193 0.574467358241973 1 1
0.81301420174145 0.797311069118694 1 1
0.801030992934414 0.786195775572369 1 1
0.819957585831335 0.806072374547912 1 1
0.653569999752934 0.6413933421087 1 1
0.653658720675567 0.640225006143388 1 1
0.968725706145037 0.951053704900939 1 1
0.858877828257564 0.843732721428852 1 1
0.841230892822931 0.826229878738622 1 1
0.828331056351938 0.813650031548469 1 1
0.635133354798281 0.622893162392313 1 1
0.871406250752979 0.856059434287231 1 1
0.764980808023374 0.751545042692711 1 1
0.593460189703888 0.58314460891434 1 1
0.694606606979759 0.682006367649378 1 1
0.81010499981885 0.794512672678905 1 1
0.836335021562002 0.821263189599663 1 1
0.90759314904057 0.890213016695627 1 1
0.847146941435039 0.830981421975432 1 1
0.598302146923751 0.587395057473441 1 0
0.596220081028099 0.58575138011461 1 1
0.578957041151678 0.56802455798601 0 0
0.896597604946864 0.876708614996606 1 1
0.579393516755134 0.568181776576481 0 0
0.938294087514271 0.921046360509681 1 1
0.751120291639179 0.736430579472951 1 1
0.856627998146587 0.839563735364904 1 1
0.6754969447595 0.663075695469008 1 1
0.768430241261691 0.75509724496256 1 1
0.724468968567403 0.711408131606569 1 1
0.664858584492994 0.652199073934938 1 1
0.839986379125239 0.824944289846973 1 1
0.626914719023101 0.615717765666065 1 1
0.752523900607438 0.739185806871538 1 1
0.945383445245409 0.927453844970142 1 1
0.674795420336002 0.663604044097096 1 1
0.848039605978248 0.831947720273198 1 1
0.774837815002566 0.760024947163813 1 1
0.733177195106909 0.720425650072456 1 1
0.768902101989514 0.753940894321472 1 1
0.719487199800287 0.706607652216439 1 1
0.846066087002002 0.83000662971529 1 1
0.835004608719085 0.819952915151809 1 1
1.10618534987768 1.08618959160308 0 0
1.01479772059028 0.996881359350213 1 1
0.935486979474922 0.917625380754322 1 1
0.935665932602761 0.917719061845801 1 1
0.693105664049006 0.680453445807994 1 1
0.751726495989489 0.738589001239393 1 1
0.949557547358619 0.93154552637726 1 1
0.790674122814557 0.774661231853906 1 1
0.723276145844543 0.708854726829216 1 1
0.724713519735906 0.710757728318394 1 1
0.719124969582857 0.705779020685579 1 1
0.766456579471137 0.753279137131319 1 1
0.742900278328428 0.729762934307762 1 1
0.961624999869277 0.944739971036672 1 1
0.876821108404436 0.860848489444774 1 1
0.89484060514353 0.878283752306588 1 1
0.709328979443102 0.694089678605349 1 1
0.798184821385756 0.782881598697986 1 1
0.749553413012025 0.73610490159803 1 1
0.592891638493306 0.582845237676185 0 0
0.726652583719803 0.711481691814111 1 1
0.901704209235033 0.884704560991638 1 1
0.800731487904552 0.78379350904462 1 1
0.566267292815798 0.556417488856399 0 0
0.898004514708117 0.882118019222974 1 1
0.845475965557899 0.830404939596853 1 1
0.793883444985828 0.779065250198672 1 1
1.00084416070372 0.981357323416188 1 1
0.79285240400966 0.777503875012131 1 1
0.777149261700461 0.762539773740163 1 1
0.842512422619073 0.826558520296919 1 1
0.971576311445892 0.952658423851519 1 1
1.05381108443002 1.03270611422825 0 0
0.705886441938121 0.692716255307928 1 1
0.932037563175064 0.915063884311218 1 1
0.684843784104065 0.672849950361539 1 1
0.874299993911525 0.857413300749404 1 1
0.681261589097263 0.668947444717558 1 1
0.796903011246396 0.781385895912427 1 1
0.651878986305737 0.640994407153034 1 1
0.978422331463179 0.958803753887395 1 1
0.422958779312245 0.414259698306571 0 0
0.760790541544915 0.74656958417158 1 1
0.712158877535082 0.699899488720817 1 1
0.893237111504811 0.876853249000877 1 1
0.771891107352121 0.757607647247576 1 1
0.895741636181107 0.8781702281055 1 1
0.684504489310473 0.670443483801638 1 1
0.828748499898631 0.812922240505246 1 1
0.764233282633652 0.750319584740134 1 1
0.691811740976843 0.678728703152819 1 1
0.560013042581422 0.549252743976351 0 0
0.958700226845167 0.94286368439461 1 1
0.677144462205778 0.664344946733431 1 1
0.721539127026748 0.708629102725794 1 1
1.00808358616841 0.989202238672901 1 1
0.629846634802694 0.618860155621172 1 1
0.831188035502839 0.816684932225774 1 1
0.84103039865444 0.825687325167214 1 1
0.800770312419322 0.785800734259255 1 1
0.815205857411577 0.799974636629438 1 1
0.94248396766727 0.923917215552511 1 1
0.963929934768186 0.944020379391736 1 1
0.679671035514639 0.666752815058737 1 1
0.964455598158968 0.946840076474974 1 1
0.686656744219474 0.673877952003058 1 1
0.769826932765558 0.756569450414764 1 1
0.894552579949394 0.879514765013367 1 1
0.956666245204297 0.938339214392293 1 1
0.687729252848205 0.675998990248894 1 1
0.854513000073826 0.83743641156948 1 1
0.7616122217057 0.747783128555154 1 1
0.974144125062879 0.9556982398384 1 1
0.788555632002471 0.772080727117985 1 1
0.854649494383251 0.838666629357413 1 1
0.787173136898513 0.773747849224487 1 1
0.712557613964 0.700310415468884 1 1
0.845984003178515 0.830582354476046 1 1
0.617653935695186 0.605803600389774 1 1
0.635579203367941 0.623258785328856 1 1
0.78914089302421 0.774975082175817 1 1
0.958449471728586 0.940111597266376 1 1
0.876036583826073 0.858867683289321 1 1
0.896942400188267 0.879971303725622 1 1
0.826843802399848 0.810726514216536 1 1
1.02142306019003 1.00283027962532 1 1
0.864139063284513 0.846829258270504 1 1
1.03628903089609 1.0179042754653 0 0
0.711606444879387 0.699635218581145 1 1
1.04594674948328 1.02718963466439 0 0
0.780321196512233 0.766795904122551 1 1
0.68956125574013 0.676026702851561 1 1
0.684710587630769 0.67277685314065 1 1
0.78482708348999 0.770765972468139 1 1
0.772155541355074 0.758013810259031 1 1
0.981770752033834 0.962505714664819 1 1
0.738503422934357 0.724788640732649 1 1
0.83553710842373 0.818646557217083 1 1
0.80853319268202 0.791856726534813 1 1
0.870928906834429 0.852925600331988 1 1
0.784938864526914 0.770843746695472 1 1
0.844736147957897 0.828933227132395 1 1
0.92523050530305 0.907872123786952 1 1
0.656406596850925 0.643497543199948 1 1
0.973227489458989 0.954467979060315 1 1
0.733948335536715 0.721121586000123 1 1
0.793477269085444 0.780326624825856 1 1
0.888014271582892 0.873311270138873 1 1
0.795779289575834 0.781722771110536 1 1
0.769421281895717 0.75387062350233 1 1
0.963158070017269 0.946090655188233 1 1
0.811737342319739 0.797500033524394 1 1
0.995524878800464 0.97637673827357 1 1
1.03577713015657 1.01671270349877 1 1
0.727275347793953 0.712510344923321 1 1
0.695195091818342 0.682650997343397 1 1
0.761061023116264 0.747839065992031 1 1
0.843806197313864 0.82868091360465 1 1
0.699962788977587 0.686591750337652 1 1
0.719286509989908 0.705994174596026 1 1
0.826142163224566 0.810247138227325 1 1
0.827906029796632 0.81252357084206 1 1
0.791452723945437 0.776419148999838 1 1
0.838437372533543 0.822912273795748 1 1
0.689942161650544 0.676807798817612 1 1
0.821532824273969 0.807003378451204 1 1
0.68558857391825 0.671232303990735 1 1
0.854584408115415 0.838483161099204 1 1
1.03181212783759 1.01196126515458 0 1
0.798609093315885 0.781159745895466 1 1
0.909667145968495 0.892370943197525 1 1
1.05688253863232 1.03738165454999 1 1
0.824930543517659 0.809829346474031 1 1
0.546770624448354 0.536439526794473 0 0
0.904781940703459 0.886152492122052 1 1
0.66743731270783 0.655247555566076 1 1
0.777650976732743 0.764245499409092 1 1
0.904365124363847 0.887632430519386 1 1
0.955105926687751 0.936815539745284 1 1
0.661561056670651 0.647918460338907 1 1
0.860283373548584 0.841834566593051 1 1
0.649669191032781 0.63809022317361 1 1
0.853353053868767 0.838383826103437 1 1
0.95498337908108 0.937411784060024 1 1
0.713046149489353 0.699701173677746 1 1
1.02038529060177 1.00212964853673 1 1
0.637144659882036 0.625327596630658 1 1
0.793456091340029 0.778547473895212 1 1
0.985880936260779 0.966160068918778 1 1
0.673391460705139 0.66098767237364 1 1
0.818752001621906 0.803165107181379 1 1
0.696310596862437 0.683740808102496 1 1
0.792596270553907 0.77767583181587 1 1
1.05947661271893 1.03988192079417 0 1
1.0142572341756 0.995950720089629 1 1
0.91273990666393 0.896623494678183 1 1
0.65140710565351 0.637496081698971 1 1
0.796387573087126 0.780905205542013 1 1
0.870936386462085 0.854806983258149 1 1
0.771553130600883 0.756841205929627 1 1
0.843502514467036 0.828438265001528 1 1
0.680758576881728 0.668923361474845 1 1
0.686991155093441 0.674217992027995 1 1
0.757676602927178 0.742497285271553 1 1
0.653290529205137 0.639066826637193 1 1
0.892851277568388 0.875606192560517 1 1
0.598678439485412 0.587505407122929 1 1
0.831721234930036 0.815831351426445 1 1
0.941876034160378 0.923896810602521 1 1
0.845058158471716 0.828557925435631 1 1
0.968831366003718 0.951013698480442 1 1
0.783617832755625 0.770035973820495 1 1
0.844684788740446 0.830259643847857 1 1
1.1370690801822 1.11620215629814 0 0
0.866945457687431 0.851121368232326 1 1
0.739111942551007 0.725666279202298 1 1
0.884249143328574 0.867927698553595 1 1
0.793044673754281 0.779276075264645 1 1
0.761963895374305 0.746642633495358 1 1
0.910782499847794 0.891704141873759 1 1
0.760221056372104 0.747556005726613 1 1
0.936560952319349 0.91918663196791 1 1
0.9288393804193 0.911729542243885 1 1
0.742556546747598 0.729678408092899 1 1
0.852980784623188 0.838013091927273 1 1
0.733044165211856 0.719510814394619 1 1
0.910127334368729 0.892669215379415 1 1
0.863877722888074 0.847997419692997 1 1
0.685136020591463 0.672854008478576 1 1
0.731056173653639 0.718227735908698 1 1
0.725065946569392 0.711776056336887 1 1
0.799217407794552 0.785073954525358 1 1
0.776223325134867 0.760899855739663 1 1
0.85035954683584 0.833507899723576 1 1
0.765091120155935 0.750611913512252 1 1
0.651184344836692 0.639719935015031 1 1
0.727355103299285 0.713331313814501 1 1
0.590429289778063 0.579695181303644 0 0
0.805761178870243 0.790818053891763 1 1
0.868215201806174 0.852287559960763 1 1
0.756256804355502 0.743890171044233 1 1
0.739164576916 0.724489720889496 1 1
0.779210752059287 0.763609300626858 1 1
0.598826660041159 0.58750650808319 1 1
0.938103055456376 0.922348678150349 1 1
1.01104443249465 0.992177711719587 1 1
0.854705988830256 0.838849960580342 1 1
0.843095896775504 0.828855192155512 1 1
0.785156357807199 0.770172860519133 1 1
0.958252729234916 0.941291554807303 1 1
0.774327624546024 0.759959087236986 1 1
0.799852390210812 0.783760493242362 1 1
0.785079740438029 0.770721867326621 1 1
0.788715299118112 0.773144148894362 1 1
0.816130730983039 0.800461733673091 1 1
0.810806239326264 0.795535684692252 1 1
0.668900405763914 0.656558473712156 1 1
0.900961812216216 0.883726165190082 1 1
0.825727309773267 0.810542330708034 1 1
0.760244273978883 0.744552578907156 1 1
0.715194460001054 0.702152250380961 1 1
0.706991012168847 0.694584975408624 1 1
0.540641426249412 0.530091393752713 0 0
0.607595120069595 0.596845020742324 1 0
0.755787177052524 0.742708949397039 1 1
0.62108120495071 0.609469737183096 1 1
0.945594542154974 0.928426988971404 1 1
0.941158543257535 0.924436461627855 1 1
0.624709518592749 0.612681320820931 1 1
0.773972332291427 0.760793941749741 1 1
0.698822740514114 0.685241466361995 1 1
0.912413029749274 0.893441781287109 1 1
0.958379038375286 0.938377909068683 1 1
0.822548924383001 0.805867918763394 1 1
0.628964388753872 0.617527015382044 1 1
0.783290030712128 0.768221512062399 1 1
0.699834720420641 0.686675178215407 1 1
0.886047577843043 0.870026058838855 1 1
0.743458772424609 0.729504902705172 1 1
0.788737359099237 0.773962104924402 1 1
0.649588689945807 0.637505305326863 1 1
0.581821405487141 0.572211578401137 1 1
0.886795814073154 0.871668239025629 1 1
0.70950275650672 0.69682388727584 1 1
0.765998770302658 0.751363168244306 1 1
0.891419494624002 0.875302472558724 1 1
0.695120265391623 0.68255357714227 1 1
0.870230382744763 0.852560204548 1 1
0.628585357893263 0.617793850814047 1 1
0.800512190455364 0.786939209166572 1 1
0.727257030253444 0.71331726831078 1 1
0.873913830348676 0.856805762150134 1 1
0.82918370703827 0.81501092329861 1 1
0.783503773186405 0.768682337536905 1 1
0.864453732978855 0.84857029049759 1 1
0.685947267891905 0.672191969209723 1 1
0.804602260347727 0.787178388670984 1 1
0.908346267022921 0.889045573359822 1 1
0.830588582359051 0.815643215711149 1 1
0.528636717354075 0.518490211590834 1 1
0.964830086349324 0.946574950680276 1 1
0.751760916115499 0.735969081224049 1 1
0.916074692880957 0.897976565787914 1 1
0.780013365868974 0.765406255827651 1 1
1.01129136453924 0.991329437406676 1 1
0.719989855556697 0.70621474838541 1 1
0.469383129573922 0.461549729106988 0 0
0.737992459909887 0.725410820875028 1 1
0.724110046196425 0.710305770382922 1 1
1.08123248608488 1.06234903502034 1 1
0.841699613298378 0.827377882911101 1 1
0.625220492170661 0.615296627293782 1 1
0.787412147305187 0.773796863711932 1 1
0.72491917137898 0.710500355651198 1 1
0.560196869995304 0.548686604446383 1 1
0.90145983724543 0.883596765810142 1 1
0.675233761237696 0.663598259318552 1 1
0.832031494933888 0.817575038334694 1 1
0.742510929864175 0.728309165379355 1 1
0.593584177342968 0.582246570245872 1 0
0.649081422074034 0.637217510459105 1 1
0.879948481283625 0.862808418021168 1 1
0.514509069540485 0.5067393712539 1 1
0.776276078047479 0.7616245302671 1 1
0.67056734388191 0.65964868567918 1 1
0.766685282461346 0.752534155897624 1 1
0.882752588332993 0.865489187786911 1 1
0.778249500238236 0.762999899639217 1 1
0.810123750986715 0.795515688151154 1 1
0.856890552770318 0.83816200740136 1 1
0.959530698459162 0.942733869229655 1 1
0.807018457763852 0.791837735449571 1 1
0.80903351959853 0.794131452439815 1 1
0.684979814216773 0.672914628556283 1 1
0.731968942586315 0.717682736665483 1 1
0.706650497766521 0.694054140110868 1 1
0.80967601571115 0.795849101832173 1 1
0.9012037135941 0.88554098298062 1 1
0.978424141754116 0.959920723901984 1 1
0.63230944782907 0.620281083762311 1 1
0.803898888185317 0.788771691853528 1 1
1.04119100975328 1.02252431197614 0 1
0.669736027933367 0.657892033189728 1 1
0.866003949799779 0.849141859748153 1 1
0.724465259643179 0.712661213663789 1 1
0.899489555528448 0.882356179389693 1 1
0.860097788306788 0.843771545287166 1 1
0.884160912022767 0.867105049446225 1 1
0.740610295982831 0.726495889631433 1 1
0.624470896811467 0.613248218397413 1 1
0.86475520700335 0.847179679101801 1 1
0.602681701746328 0.591500629650229 1 1
1.16060577700077 1.13946287253844 0 0
0.590895290671108 0.579223987117412 1 1
0.827230209963435 0.810678617370276 1 1
0.904857656589653 0.884442488699857 1 1
0.729213819900646 0.715506061110019 1 1
0.649565774498694 0.637696682475758 1 1
0.803122544485448 0.787094678057743 1 1
0.972296463315355 0.95550312564897 1 1
0.604512239623669 0.592733682796757 1 1
0.697913975353601 0.684934731022051 1 1
0.825912483577093 0.810789133482021 1 1
0.537749402996868 0.52747926578935 0 0
0.561493827635529 0.551749856410996 0 0
0.565959387282756 0.554815998824311 1 0
0.888145943137939 0.870101021158301 1 1
0.880728072283753 0.865174199588557 1 1
0.632518906165492 0.62095097013585 1 1
0.89070795201355 0.874211818517452 1 1
0.739843863986836 0.725583715574269 1 1
0.792614312056912 0.778435998473999 1 1
0.7732877478308 0.758514356232278 1 1
1.04492228024091 1.0253739883682 0 0
0.938781868669511 0.919052246196732 1 1
0.94239088480058 0.924022699792109 1 1
0.821734757196812 0.807024821906322 1 1
0.627371254274505 0.613520805937592 1 1
0.919284978945171 0.902673970427427 1 1
0.601439053309966 0.590961045559867 1 0
0.740319447942248 0.725983427190957 1 1
0.727816408483188 0.715113964340649 1 1
0.786292268657105 0.770557051883881 1 1
0.912596602162643 0.894492812426791 1 1
0.765296665980026 0.750471720465185 1 1
0.766792505134768 0.752060086241177 1 1
0.827580330596746 0.813652722005392 1 1
0.725941908069691 0.711546516207449 1 1
0.678774801778169 0.665691983596556 1 1
0.970006194640452 0.952530586248322 1 1
0.88230650374724 0.865441411457502 1 1
0.955289730093997 0.938546175095324 1 1
0.888884965840231 0.871843790562446 1 1
0.804034195804865 0.788538716596207 1 1
0.805456266329404 0.790935340426028 1 1
0.682565087218174 0.670586304553983 1 1
0.857220640331249 0.840681452486846 1 1
0.791371163045818 0.776610529217823 1 1
0.78977319060831 0.774529730828455 1 1
0.920449198038906 0.902856967743303 1 1
0.74370793389783 0.729210709208636 1 1
0.714920454149559 0.700576207533431 1 1
1.09845595290506 1.07441408245728 1 1
0.841894922356234 0.826596181525858 1 1
0.655107494881187 0.642541776034953 1 1
0.652061842415287 0.639428837304108 1 1
0.716471672836902 0.70408884748735 1 1
0.736771642147548 0.719862067510616 1 1
0.751690413641246 0.737609516225131 1 1
0.795739158333121 0.781669333741883 1 1
0.580956022477234 0.570843131740961 1 1
0.729752448076025 0.715470187202309 1 1
0.838552784722108 0.821597220954812 1 1
0.931681104583454 0.913469790881713 1 1
0.79038747737259 0.77500270352669 1 1
0.815751015112008 0.800994746514989 1 1
0.593695612460637 0.583020743068496 1 0
0.662416605833401 0.650342478879668 1 1
0.720061809413581 0.706596355310546 1 1
0.676790069297634 0.664060196174985 1 1
0.534548037863618 0.525604799976755 0 0
0.512517703252317 0.502825114861635 0 0
0.945996148746781 0.927451089846408 1 1
0.704461394326583 0.690721162113605 1 1
0.50646604010441 0.495425909423611 0 0
0.7117310273251 0.697766864621441 1 1
1.03875054184116 1.01707576961834 0 1
0.863717115383041 0.848016892119573 1 1
0.746333211999158 0.731252569867872 1 1
0.805140544302244 0.78918903921665 1 1
0.85717700374163 0.840627686625905 1 1
0.850369392837888 0.835002473350594 1 1
0.646450233582515 0.633982772168852 1 1
0.922081430761881 0.905686414909234 1 1
0.7571346593955 0.743671379198013 1 1
0.612250346236573 0.600859121851799 1 1
0.699497410097114 0.686940570980108 1 1
0.570764959716342 0.561005844319596 1 1
0.709951048554694 0.696702123675876 1 1
0.777141730033403 0.762657217706365 1 1
0.554689130593608 0.544721994186843 1 1
1.09559918894301 1.07279912020128 0 1
0.829781805772716 0.81557874463799 1 1
1.05199235120032 1.03310940767818 0 0
0.911737831898498 0.893969208518412 1 1
0.959193665593296 0.941284746257008 1 1
0.430749762977636 0.423201362387164 0 0
0.655806853057229 0.643131564684298 1 1
0.942448764943526 0.924685039318213 1 1
0.439641075820394 0.431333825776211 0 0
0.651764496811104 0.639888110728552 1 1
0.945861977334121 0.926454842154146 1 1
0.695198902674599 0.681950659157273 1 1
0.667256737150219 0.655898764123363 1 1
0.766483437730742 0.752579947113574 1 1
0.738552746223732 0.724374714266373 1 1
0.599549100579618 0.587398777300775 1 0
0.640400312902121 0.629686844339071 1 1
0.785321031660406 0.769608152922235 1 1
0.797106076557329 0.782789653737494 1 1
0.964304838225004 0.945676344123707 1 1
0.739358114276427 0.725708913278066 1 1
0.858078361901091 0.842535180572409 1 1
0.685158837421124 0.673682341343004 1 1
0.764324504988352 0.749822266984033 1 1
0.794763093205603 0.77960417869935 1 1
0.813957589625264 0.800280629957903 1 1
0.795065741043353 0.779971422673153 1 1
0.968447961171374 0.952311726322395 1 1
0.609711461257329 0.59747168280868 1 1
0.93201652094824 0.915201134140072 1 1
0.841537775543897 0.825348321838509 1 1
0.827166577453764 0.812261955725012 1 1
0.912686769800613 0.896053183927238 1 1
0.732859472384752 0.718901220385406 1 1
0.720053479662814 0.706828933879527 1 1
0.772870401781204 0.758867010886004 1 1
0.698835799687125 0.685608991767011 1 1
0.817116028048825 0.801315809930591 1 1
0.761954324701982 0.744615161156727 1 1
0.778149140612505 0.763828702640296 1 1
0.756871721813695 0.743735737726629 1 1
0.982758641931803 0.964654302487252 1 1
0.708316034313164 0.69443274342956 1 1
0.697192719613341 0.683891784379901 1 1
0.926871030356206 0.910177211573544 1 1
0.813098925727472 0.798181491317222 1 1
0.875641133558298 0.857558029696489 1 1
0.839666518978483 0.824376601039361 1 1
0.585065412640498 0.572747932645842 0 0
0.736841653087095 0.722935895682809 1 1
0.784335436582233 0.769829030955446 1 1
0.641330521625681 0.628819508712882 1 1
0.670216425760768 0.657176807077651 1 1
0.88170325466372 0.86604236143934 1 1
0.854252712510231 0.839914913599423 1 1
0.867596650184065 0.851981367458317 1 1
0.587675103313477 0.576262750641537 1 1
0.805113953821257 0.7906498497914 1 1
0.874171534726386 0.858567253126093 1 1
0.811149569186225 0.796332883990157 1 1
0.94676456773478 0.928845511052711 1 1
0.754176909108098 0.740936839269572 1 1
0.795116855238348 0.779273840750605 1 1
1.02524867352016 1.0057291852377 0 1
0.874630032403817 0.857881684736363 1 1
0.855787507328677 0.840781904373176 1 1
0.773678578220595 0.760199142985685 1 1
0.915115629746733 0.898405630384888 1 1
0.992856003406848 0.973941395875175 1 1
0.605576239912643 0.595119795613256 1 0
1.14401533741608 1.12201851975644 0 0
0.888471598533439 0.872733097773941 1 1
0.822528047785971 0.806345839643126 1 1
1.01119079661329 0.992774931008698 0 1
0.531600085781199 0.520546971887484 0 0
0.919268692198705 0.902245034618908 1 1
0.745170626946057 0.731994225578815 1 1
0.946949891425199 0.929941153164662 1 1
0.702375477562585 0.68893090399801 1 1
0.726145442436806 0.71137240405214 1 1
0.858050172705004 0.839277100174013 1 1
0.873965314743513 0.856783646004923 1 1
0.963822630732499 0.945213568464676 1 1
0.711936710647345 0.696911191979528 1 1
0.887071878281505 0.870911955848113 1 1
0.872895376524998 0.856486146148826 1 1
0.810041314715482 0.794609747087481 1 1
0.741706109401249 0.728937659649107 1 1
0.79865704316498 0.782788270717438 1 1
0.9582159175841 0.940542485910245 1 1
0.883386566153358 0.868486350487262 1 1
0.967509233453427 0.950000753353484 1 1
0.716196936906737 0.704102193817899 1 1
0.669905970463401 0.658008937715778 1 1
0.874680121251388 0.860088039805566 1 1
0.956073099831303 0.93739752627361 1 1
0.921727109756802 0.904263910359764 1 1
0.713036655480803 0.700247055029791 1 1
0.898388656466488 0.880815448259491 1 1
0.916693646873708 0.899354744248859 1 1
0.713536529183945 0.700907505141841 1 1
0.737368846754247 0.725247326269836 1 1
0.77840431504199 0.764553476013498 1 1
0.814371751855584 0.797582915109603 1 1
0.793393305196751 0.778039165709845 1 1
0.790082193372721 0.776225595555229 1 1
0.803226943733912 0.78752053963168 1 1
0.704833327848358 0.691206390392105 1 1
0.957989315105042 0.939215078366786 1 1
0.660363125978171 0.646508137469923 1 1
0.817749155059407 0.803256728123345 1 1
0.946903750309721 0.92914151951165 1 1
0.855822545782919 0.840906115562987 1 1
0.976961423762341 0.958306473540554 1 1
1.04082604312292 1.02196037548243 1 1
0.939914455091107 0.920914595938985 1 1
0.807602583005293 0.794047548274707 1 1
0.687073900538082 0.672732300527899 1 1
0.836771696825549 0.821092153990436 1 1
0.844933354598961 0.829205534691922 1 1
0.554915059418282 0.542864342869996 0 0
0.728308175423885 0.714272597293118 1 1
0.838857623406963 0.82284449968402 1 1
0.830234054528926 0.815210501596432 1 1
0.942659593051797 0.923296117585582 1 1
0.858609629883889 0.842450087425114 1 1
0.723466967322707 0.709410096673342 1 1
0.950873522323381 0.932692551184161 1 1
0.878222953988426 0.861268012103804 1 1
0.702699245593377 0.69012395975166 1 1
0.673484447602363 0.660137379573482 1 1
0.679370060618339 0.667633412832546 1 1
0.735806134211603 0.721297862471815 1 1
0.899511002465804 0.881664743200475 1 1
0.8434577384524 0.826114535333101 1 1
0.78662017775321 0.7718256052645 1 1
0.94097211145338 0.924132901620437 1 1
0.593059208845072 0.582925166269382 0 0
0.723552539426137 0.710215732413657 1 1
0.638336930039165 0.625355513684108 1 1
0.780280053217862 0.766080611070631 1 1
0.760238436291012 0.745518160829224 1 1
0.865330536013238 0.848945313262827 1 1
0.711219545862014 0.697681754945453 1 1
0.655934786407099 0.644171747286783 1 1
1.01698157172419 0.998620679544487 1 1
0.726327939006256 0.712302926124307 1 1
0.800697128007449 0.785668839350777 1 1
0.881734959106046 0.864755532215576 1 1
0.716259015797206 0.70320107218576 1 1
0.998693914275076 0.978737107071749 1 1
0.779351811798787 0.765456116448149 1 1
0.880015645534788 0.863266225396582 1 1
0.74610635779017 0.731274526862986 1 1
0.764261997309651 0.749066514176607 1 1
0.62302819566307 0.610399093722113 1 1
0.790036729347315 0.776279986558532 1 1
0.870490523644287 0.853921042873178 1 1
0.875866965967915 0.859410448333611 1 1
0.814223025601453 0.798340280022217 1 1
0.650906245902175 0.636001154449061 1 1
0.840231519637749 0.825280123890367 1 1
0.79427079364253 0.77963567617051 1 1
0.875957433746681 0.860230415482658 1 1
0.980723002387869 0.961860919462898 1 1
0.870319297737355 0.853874013786804 1 1
0.790766592683575 0.77511213360227 1 1
0.739200865589464 0.725836219531257 1 1
0.752826792673991 0.738238879138477 1 1
0.94050322388144 0.923499375739183 1 1
0.603993008449333 0.592468373137892 1 1
1.02854927747185 1.00646013285664 1 1
0.598559664854037 0.587287332171769 1 1
0.716422658364129 0.703264808466526 1 1
0.601121378378481 0.588536545381563 1 1
0.969041686221518 0.951157313023852 1 1
0.867981957775895 0.851948766235956 1 1
0.693531372867903 0.680269358121434 1 1
0.793589975978191 0.779062502977006 1 1
0.693454513360551 0.678328343074787 1 1
0.772012932226663 0.75745278268482 1 1
0.711866052690647 0.698634145281606 1 1
0.901643217630059 0.885779676575426 1 1
0.720613194929093 0.70785839791719 1 1
0.654332715185349 0.642278843696486 1 1
0.708011253565362 0.694230848179538 1 1
1.03775854512323 1.0185594087563 0 0
0.739257001193505 0.725586878388023 1 1
0.85861740847681 0.84316360623285 1 1
0.732606259286805 0.719244291323064 1 1
0.662127929335326 0.649725317629716 1 1
0.751159062430405 0.738256397237327 1 1
0.930927851842075 0.913505095673431 1 1
0.791259918320946 0.776389767028441 1 1
0.807605045185648 0.792951786112707 1 1
0.501635753791371 0.491348128315346 0 0
0.694823909898262 0.682864438827132 1 1
0.832076047212143 0.816582878327691 1 1
0.865981796085652 0.84711953260406 1 1
0.973229571183172 0.955303137643109 1 1
0.700307020368579 0.687863629006559 1 1
0.940587753800284 0.923621078334926 1 1
0.891008559467424 0.874714292144674 1 1
0.838243312096739 0.822516985214395 1 1
0.843517071039947 0.828334049830125 1 1
1.01060756595996 0.991808140984438 1 1
0.733781425172445 0.71919133417481 1 1
0.949877680234756 0.930588543036756 1 1
0.837888826331603 0.822327062615791 1 1
0.510602960624307 0.500097160010124 0 0
0.881242412029431 0.864440482891305 1 1
0.615179504076625 0.603614475597046 1 1
0.722827846009342 0.708758268657994 1 1
0.779097298097011 0.763774319399897 1 1
0.739252008713309 0.725517272341994 1 1
0.579350262804868 0.568531419563848 0 0
0.704635360747771 0.690106455629133 1 1
0.679648988640503 0.66687364779947 1 1
0.752126003320186 0.735702996152639 1 1
0.580357814198407 0.568373176042149 1 1
0.754987252444857 0.742137853959351 1 1
0.829508769372666 0.81323970878625 1 1
0.759310508556053 0.745366776170409 1 1
0.788051583360176 0.774208064370366 1 1
0.706813959374881 0.693306067437256 1 1
0.567149122514196 0.555615292854602 1 1
0.962696960810689 0.944659216787962 1 1
0.972151982613357 0.953784729392983 1 1
0.562168591126053 0.552075839411505 0 0
0.687851145455845 0.676019833833911 1 1
0.894142315295981 0.878693731426057 1 1
0.840709087245248 0.824108270664901 1 1
0.914696939665238 0.896575411149179 1 1
0.844771810407747 0.828508155348423 1 1
0.690583373415779 0.678120535215224 1 1
0.818172314299019 0.80242890208209 1 1
0.762196992825947 0.748241757994299 1 1
0.787628945288848 0.772675053791609 1 1
0.800656343587903 0.783399955756676 1 1
0.583935548685313 0.573709623390894 0 0
1.02517709668037 1.00679436428022 0 1
0.748534973828367 0.732518966716051 1 1
0.759219581538206 0.745158790093191 1 1
0.738934067375285 0.723652360825009 1 1
0.953408770111768 0.935418441394615 1 1
0.734147639010807 0.720550495834666 1 1
0.947450995486319 0.930135576770626 1 1
0.981122854242422 0.963479702340328 1 1
0.920933594246756 0.90329625527157 1 1
0.89382514422441 0.8763355267912 1 1
0.67101911550214 0.65802905737849 1 1
0.757889516065439 0.744759647609856 1 1
0.884183988154553 0.868188318611406 1 1
0.845665301719567 0.83057537489133 1 1
0.831586690337988 0.817382102469877 1 1
0.692397240957328 0.681431166062448 1 1
0.830471622532679 0.814656342199622 1 1
0.709596174045958 0.696345355793443 1 1
0.721974820189489 0.708292961284746 1 1
0.981306789075269 0.963469697192467 1 1
0.707620421441914 0.694999080144893 1 1
0.614610207252149 0.604337919345171 1 1
0.788551389489386 0.772768588016663 1 1
0.695192609369744 0.681854085268774 1 1
0.774209336946028 0.760150239393992 1 1
0.892893980855879 0.875177693803292 1 1
0.778080267555989 0.765130048432259 1 1
0.851726930298524 0.837139083468574 1 1
0.844365250644203 0.828320229371496 1 1
0.796879042662739 0.78104275937634 1 1
0.588631861841095 0.578837141458345 1 0
0.970865911870042 0.951224908151744 1 1
0.861852347376367 0.845009724579544 1 1
0.686786270551025 0.673592272587402 1 1
0.596381579235417 0.585885297846183 1 0
0.602482615312229 0.591735076440656 1 1
0.627441418001793 0.615256566607269 1 1
0.612173467430424 0.600256491575968 1 1
0.796871253338346 0.782360163281104 1 1
0.902559019249858 0.886475796871967 1 1
0.962839775473392 0.942849810411938 1 1
0.635225213315718 0.621983141447359 1 1
0.714201099806864 0.702097832281557 1 1
0.775609879825917 0.762699102156569 1 1
0.76194200890962 0.747142282558422 1 1
0.866465416610084 0.851259667692094 1 1
0.943309426152906 0.924903053144888 1 1
0.625638835652684 0.614673973205501 1 1
0.636469928047252 0.624101722973877 1 1
0.90016577648348 0.883515237159412 1 1
0.812045289953886 0.795422947461801 1 1
0.812617042402582 0.795353640277359 1 1
0.80639830098217 0.791650422618069 1 1
0.591744903488953 0.580664839764056 0 0
0.716713017230051 0.703661769761286 1 1
0.913474238555931 0.89581585724875 1 1
0.898091918478336 0.882472675518205 1 1
0.861583978407766 0.846724028219012 1 1
0.864979377720584 0.847532455417625 1 1
0.689628711868701 0.677118651831819 1 1
0.785501606197859 0.769734155684393 1 1
0.826240437439012 0.809438130215759 1 1
0.883353652686573 0.866266074277689 1 1
0.898222581916426 0.880247599373076 1 1
0.593020993127671 0.580830342856413 1 0
0.903682239196506 0.886698810857639 1 1
1.02198155569617 1.00363814212007 1 1
0.896407603662488 0.879801670014328 1 1
0.758495703012962 0.744273951118894 1 1
0.776599967062075 0.763187712257608 1 1
0.789224109140059 0.774505456220437 1 1
0.764840146705818 0.749831216762338 1 1
0.91910548842769 0.902652099988006 1 1
0.728983721914656 0.713866676087344 1 1
0.778805479948923 0.763680313345496 1 1
0.606556338149212 0.595443519689386 1 1
0.717163363410101 0.704489402072565 1 1
1.09764081167757 1.07732983675941 0 0
0.766872152910505 0.751174594871004 1 1
1.08324148930329 1.0627968560829 0 0
0.748112341847758 0.733305732738504 1 1
0.680614314569677 0.667810654411323 1 1
0.857345445781391 0.841709187243889 1 1
0.565165220078679 0.553401981863432 1 0
0.679169057191886 0.666420183386005 1 1
0.60324209461522 0.592057516776326 1 1
0.823614527833277 0.807804165940985 1 1
0.739876098657238 0.724836074000281 1 1
0.743721034609246 0.729007182846085 1 1
0.831269208755835 0.814886181801843 1 1
0.704057475822003 0.692242660006766 1 1
0.860184369443493 0.844633553917172 1 1
0.766421919217943 0.751383830868237 1 1
0.955415630082709 0.938703819536533 1 1
0.50428656904552 0.49524468718657 0 0
0.845671418960142 0.829395076908552 1 1
0.844189989231521 0.82883601609886 1 1
0.604587923819977 0.593168213960654 1 0
0.724347512520447 0.711194009944666 1 1
0.875945341054596 0.859614178878487 1 1
0.810592876052739 0.793812620027226 1 1
0.678963606382963 0.66598796836919 1 1
0.769295651352883 0.753475765490835 1 1
0.823475589028872 0.805939578777652 1 1
0.988324488679334 0.96940624526393 1 1
0.622769431715266 0.61025259952543 1 1
0.729289347777515 0.714512865254855 1 1
0.874953526622647 0.857709694694287 1 1
0.674249746416966 0.66203200154896 1 1
0.749602070424287 0.736019266492472 1 1
0.927059550329273 0.910603222200489 1 1
0.841181014036845 0.826074242543898 1 1
0.686698695437319 0.674577291401547 1 1
0.753248596367093 0.739339360551601 1 1
1.02478675802946 1.00423256848375 0 1
0.636785598688991 0.625271302045507 1 1
0.867336827893615 0.850540295629219 1 1
1.06222139712739 1.04326019467236 1 1
0.937445635639721 0.920988548419453 1 1
0.795966150889309 0.780242534629005 1 1
0.707738249556729 0.694064338866206 1 1
0.883309005518365 0.865727706187659 1 1
0.940184097823751 0.92095945360688 1 1
0.737812844669754 0.724160030805718 1 1
0.649612732044568 0.636836353612757 1 1
0.738016760856787 0.725210959685263 1 1
0.724532420820327 0.709470486904627 1 1
0.842556393639277 0.826552580723208 1 1
0.695216724894521 0.683338183940244 1 1
0.702323469010148 0.689580651408564 1 1
0.835897717437531 0.819727382211172 1 1
0.869772486850255 0.854599511224427 1 1
0.755698161219788 0.741297713651664 1 1
0.69314696673978 0.679809377751552 1 1
0.91098912601606 0.892614909152473 1 1
0.882655830719264 0.864037986182671 1 1
0.844641934223288 0.829014836720382 1 1
0.547920438103341 0.538483736689988 0 0
0.778079509140921 0.763326477937265 1 1
0.662485789595051 0.650942290236515 1 1
0.828044985793792 0.813927070013354 1 1
0.890455018241711 0.873512306893058 1 1
0.826806662474846 0.811246460934147 1 1
0.83256893537056 0.818555494330685 1 1
0.566611461062009 0.555360362082821 0 0
0.79267992352568 0.777945882360017 1 1
1.06391154499531 1.04422242666936 1 1
0.932067885097543 0.914492308420385 1 1
0.859176677939336 0.843965229029962 1 1
0.797916552293005 0.784495942750244 1 1
0.825174770248535 0.809223377861232 1 1
0.891581583063873 0.873950141229208 1 1
0.781359371854305 0.767828957106893 1 1
0.836287812093746 0.820746906385923 1 1
0.745736391813981 0.731941592441925 1 1
0.934156289596246 0.915948514667433 1 1
0.520396917508676 0.511174042631373 1 1
0.735093981276797 0.72140976277 1 1
0.748268451500948 0.733674720640575 1 1
0.94676861499542 0.929816125354135 1 1
0.817364315768644 0.802520391403801 1 1
0.688987089358634 0.67589781599876 1 1
0.710267047353219 0.696888474615906 1 1
0.744870020902272 0.73036631277835 1 1
0.772363986181222 0.756623863220264 1 1
0.829388884039945 0.816115484663896 1 1
0.731596429526727 0.719098373942342 1 1
0.626398465182299 0.614917604610463 1 1
0.79151932843466 0.775077840006721 1 1
0.896831489787655 0.880114601986198 1 1
0.981603205743886 0.963605882153177 1 1
0.890793944067509 0.873541135815421 1 1
0.878077105659679 0.86173463434795 1 1
0.974644189541067 0.95659731417044 1 1
0.910509016055256 0.894204024562092 1 1
0.857619315002317 0.840710380113169 1 1
0.706860118040175 0.692775444311009 1 1
0.924431565740884 0.906753899698767 1 1
0.748312618219106 0.733774142838854 1 1
0.855881869751656 0.838185439197778 1 1
0.86494857890323 0.848855223958421 1 1
0.731303200803906 0.717419135230548 1 1
0.624898448204855 0.612666935736907 1 1
0.973748098991855 0.955389748941784 1 1
0.806110284165976 0.791262216262311 1 1
0.69299831661094 0.680612671618842 1 1
0.572436682613329 0.561009320372009 1 1
0.656746320423661 0.643813305352133 1 1
0.905235003097596 0.888780811075331 1 1
0.759239786181024 0.744848422079622 1 1
0.898347178277688 0.882083867123072 1 1
0.794371206199953 0.780484365105316 1 1
1.07953732546551 1.060030120002 0 0
0.946042468635207 0.93016827023835 1 1
0.8691838053786 0.854502592520196 1 1
0.839392908825414 0.824235101990363 1 1
0.891365626763647 0.874640033080749 1 1
0.803776198793921 0.789996738305481 1 1
0.941416553152095 0.924345203333979 1 1
0.83109599698617 0.817001908749711 1 1
0.731472149495218 0.717178652163232 1 1
0.844313747031427 0.828878525272378 1 1
0.815206100191918 0.798512098185589 1 1
0.788511368238063 0.772138850123645 1 1
0.775299860983179 0.761038332053023 1 1
0.679455486938502 0.663542013104171 1 1
0.590561666574889 0.578330016152701 1 1
0.793931442826985 0.777225017245409 1 1
0.693611554666799 0.681170284868544 1 1
0.787671899122274 0.773065727947228 1 1
0.730815212461376 0.716895771870418 1 1
1.04041811813189 1.0205034075263 1 1
0.810130858006194 0.794750203891814 1 1
0.889534988599498 0.871946222724524 1 1
0.845640830087907 0.829040531245339 1 1
1.0353581932755 1.01741136021277 0 1
0.909864345443497 0.892218298310037 1 1
0.891216089875068 0.873654665733381 1 1
0.757942016839143 0.744316573357055 1 1
0.932571989809145 0.914992735497573 1 1
0.819103192326334 0.803778649614572 1 1
0.868895185964154 0.853049345365177 1 1
0.903378812415626 0.887060476141372 1 1
0.673570218316616 0.661241873022689 1 1
0.938493385003692 0.920657043709228 1 1
0.773231239908454 0.759433515307734 1 1
0.829088398645011 0.813954990882964 1 1
0.895777713795132 0.879931625341944 1 1
0.750883914954014 0.736525383551405 1 1
0.902533643186289 0.885728410537572 1 1
0.813863550804712 0.797700879542647 1 1
0.807528208560948 0.792468188614428 1 1
0.839114035339485 0.823213238136909 1 1
0.886430821778255 0.870408547324367 1 1
0.80523105001944 0.790364523983 1 1
0.90010382650324 0.883819023234282 1 1
0.734065558343451 0.719628086114105 1 1
1.00219719245808 0.984871457243317 1 1
0.757104799608187 0.742360359356462 1 1
0.826515049956476 0.8118624035666 1 1
0.905576451171761 0.888890161062432 1 1
0.974394526772889 0.956694621765971 1 1
0.818581172503351 0.803168342243432 1 1
0.625972825068847 0.612724367688757 1 1
0.91197959193258 0.895008432000488 1 1
0.680633233161486 0.666901369195419 1 1
0.903721694036134 0.886412457139434 1 1
0.835406743867071 0.820551069899742 1 1
0.843819324573393 0.828135644856042 1 1
0.626815153770246 0.615870603305391 1 1
0.874846321682858 0.859342885168755 1 1
0.726291097619247 0.713512408373232 1 1
0.601807287989285 0.589410193244831 1 1
0.94789859481141 0.930378933399108 1 1
0.840990657670134 0.824478559274301 1 1
0.917379117309877 0.899764481406883 1 1
0.844327799266277 0.829579536939399 1 1
0.826503754811464 0.810456325815298 1 1
0.779415447516491 0.765121334202393 1 1
0.725295311877006 0.711632309051649 1 1
0.963627485723792 0.944694567277463 1 1
0.811101079816978 0.794792317925652 1 1
0.639271902215619 0.627058410521323 1 1
0.843770064388916 0.828847537866939 1 1
0.64224705542564 0.631190787581483 1 1
0.838555034783207 0.821948236308052 1 1
0.906124261711486 0.889886530607211 1 1
0.921451560757311 0.904669962439012 1 1
0.76643734942944 0.749812436190589 1 1
1.02491695308619 1.00575283465568 1 1
0.825950623989253 0.809452365609953 1 1
0.774665744271513 0.759370034434662 1 1
0.781375895624646 0.765456689424479 1 1
0.824415822783858 0.808743418478884 1 1
0.73825910727704 0.723826614663815 1 1
0.809015954596641 0.794687874220547 1 1
0.789515358528057 0.772306298880102 1 1
0.803388333003436 0.787891902742533 1 1
0.604994383968121 0.59488492597498 1 1
0.705656608183015 0.691920945975693 1 1
0.742885394840403 0.728898337033883 1 1
0.655441968489454 0.644390758086467 1 1
0.646966034244486 0.634667246513634 1 1
0.631250430851161 0.617106856197455 1 1
0.705195405519802 0.692220038987524 1 1
0.696854399913678 0.683634631691731 1 1
0.698725024162222 0.685978643414853 1 1
0.841644876850471 0.826150376790333 1 1
0.913689235479266 0.896174167387711 1 1
0.708603682649786 0.696458613549159 1 1
0.86810569645755 0.85103228457941 1 1
0.485298080457394 0.474896908068768 0 0
0.834172280416 0.819714606917037 1 1
0.800439402912927 0.786015474886796 1 1
0.740261047964234 0.727586941993085 1 1
0.971995254357763 0.954290613048359 1 1
0.600504505997271 0.590011379967443 0 0
0.738268251242783 0.724866214021306 1 1
0.701946023661099 0.688965699057262 1 1
0.957246208419023 0.940896109836461 1 1
0.963119612079146 0.944562159619062 1 1
0.701508564310577 0.688648375387788 1 1
0.878700113851627 0.862634402133099 1 1
0.881032089887356 0.865423713153221 1 1
0.779547031858901 0.766130044166007 1 1
0.686564073520212 0.673963496943287 1 1
0.85938021823826 0.843732910642261 1 1
0.677647373071847 0.665267961471758 1 1
1.03245675695501 1.01363514272101 0 0
0.896709187461305 0.879807342174806 1 1
0.733108354844602 0.719339343739003 1 1
0.710793288539225 0.69808210672851 1 1
0.642128372005445 0.629103536459832 1 1
0.798607396839215 0.7846918650712 1 1
0.721239676765974 0.706936713991507 1 1
0.73777929022811 0.72453059665826 1 1
0.676552653203537 0.66389512561001 1 1
0.812807839625248 0.796870656231507 1 1
0.95691408377273 0.939125366699008 1 1
1.03916983703245 1.02037604100857 1 1
0.756098494838635 0.740420566378406 1 1
0.935659590896997 0.915674110351238 1 1
0.867185660643928 0.850716126672697 1 1
0.990813677992712 0.972050562608979 1 1
0.926777437328056 0.909857597625577 1 1
0.819998898420287 0.80462317149052 1 1
0.886853957015037 0.870640198959558 1 1
0.928260914068741 0.911950262920825 1 1
0.855270676637818 0.838622861555069 1 1
0.981763453997485 0.963536932403533 1 1
0.646297898958237 0.635390088007161 1 1
0.905160220900723 0.88815985386803 1 1
0.731076364376909 0.717215311440965 1 1
0.773162838530799 0.758668370679822 1 1
0.942545525801628 0.925183614887933 1 1
0.845649472623492 0.831099582482504 1 1
0.742012521874565 0.727970228697804 1 1
0.733593481871312 0.72016204760325 1 1
0.637282352307081 0.625337921902355 1 1
0.73631317466596 0.722489062728507 1 1
0.876727684891669 0.859775873917402 1 1
0.958413376641688 0.939919141896811 1 1
0.689046887007471 0.675565261947893 1 1
0.834557592115127 0.81905553632369 1 1
0.952682669852122 0.933838186266097 1 1
0.673227389930436 0.660049056840998 1 1
0.643024992133421 0.630913233449868 1 1
0.757969988059247 0.742345113387113 1 1
0.841605797496908 0.8251249543124 1 1
0.783361764637607 0.76752660875477 1 1
0.712354052043077 0.6979910266556 1 1
0.857859082575968 0.841387245644568 1 1
0.732825701328126 0.718588924741823 1 1
0.509420585088791 0.499252717056335 0 0
0.806982911800728 0.791638669816543 1 1
0.739965586103396 0.726920259278638 1 1
0.670678857789135 0.658718391934495 1 1
0.805997679707153 0.791527631066275 1 1
0.555528311202159 0.544960877372123 0 0
0.736865646341538 0.724320946088021 1 1
0.990086075263094 0.971291912035276 1 1
0.952505137653344 0.935953613987885 1 1
0.727120080670488 0.712978653945129 1 1
0.855925616079776 0.838860210808629 1 1
0.723143080724821 0.709692218583662 1 1
0.888234005545369 0.871728327747026 1 1
0.567409565458853 0.556210509912569 1 1
0.727489094036125 0.714104691992043 1 1
0.731548031363077 0.717751912611029 1 1
0.953366030586204 0.93709948832593 1 1
0.88740420840599 0.870737478037405 1 1
0.697076139459043 0.684562422229711 1 1
0.854052386572527 0.837908369972376 1 1
0.842707812612735 0.827205726732877 1 1
0.776143880740918 0.76031792869422 1 1
0.875762874418807 0.857413229984486 1 1
0.717692510519149 0.703220550617122 1 1
0.785279025495577 0.769648843323732 1 1
0.723994471262639 0.71198788875912 1 1
0.56786076843163 0.556641964052582 0 0
0.928698971385364 0.911645071123138 1 1
0.651130571116375 0.637621754173594 1 1
0.740414489664342 0.726359634451414 1 1
0.9720038926646 0.955020924391137 1 1
0.853879685037526 0.83808494639571 1 1
0.880517391996098 0.862058069778153 1 1
0.826211970711358 0.809844546726221 1 1
0.850010780686939 0.83425744022373 1 1
0.784120169468961 0.769760280940195 1 1
0.774767868425672 0.759714257291975 1 1
0.831702169919581 0.815556036929956 1 1
0.80871036229145 0.794041044981214 1 1
0.947558336419763 0.927309966343278 1 1
0.972835408712771 0.951792333581067 1 1
0.835577357318751 0.819251537032292 1 1
0.956607787838939 0.939754789888756 1 1
0.906616065295388 0.890106584594965 1 1
0.810570729387789 0.794865859712447 1 1
0.771846160222995 0.75768478117365 1 1
0.664506808536516 0.653352432506892 1 1
0.945191141370974 0.926136224201333 1 1
0.676301797453124 0.662251013129723 1 1
0.830284925647672 0.814131044778197 1 1
1.06772816975559 1.04927239231707 0 0
0.90093374784606 0.883984861411487 1 1
0.83135851582629 0.815059699651699 1 1
0.705697230522797 0.691921822842361 1 1
0.780836061597874 0.765988621934203 1 1
0.924524418360335 0.905371030222454 1 1
0.647073770634972 0.63398115104754 1 1
0.924961707233446 0.906915923371187 1 1
0.863526196574212 0.84714078442409 1 1
0.817365406688459 0.803056278474982 1 1
0.67552713925347 0.662333750822505 1 1
0.746501874859025 0.732658669845383 1 1
0.778480388566263 0.762886023192863 1 1
0.811044396016285 0.795442682978497 1 1
0.67872036196897 0.666920227728461 1 1
0.888423972058925 0.872664422227587 1 1
0.658095273235491 0.645702262019098 1 1
0.638345545556598 0.625890051409578 1 1
0.698691723009801 0.684843572805496 1 1
0.702709105056577 0.690074859139755 1 1
0.754803327735697 0.739842926702522 1 1
0.87644210196343 0.860576985623118 1 1
0.736103678622306 0.72203824778115 1 1
0.831401458878512 0.817465894328272 1 1
0.616714551776256 0.604754175421973 1 1
0.769376362893578 0.755488446540335 1 1
0.679739067873303 0.666350487489485 1 1
0.881827430075879 0.867524161002696 1 1
0.876034671959569 0.858814134943572 1 1
0.920259344009682 0.903530560693194 1 1
0.832713528537505 0.816652372149375 1 1
0.570261067185925 0.558226483320011 1 1
0.837927863248144 0.820227110907568 1 1
0.969822053219425 0.951372967842714 1 1
0.85139489027807 0.835900605302664 1 1
0.770965326444165 0.754884401608513 1 1
0.837862748251231 0.822285750805368 1 1
0.75062454205123 0.736417841978274 1 1
0.793381330152817 0.777969568112699 1 1
0.914267808661762 0.895341235674852 1 1
0.921112518366561 0.904858789732757 1 1
0.854567298888686 0.837001769275482 1 1
0.865631584597049 0.849928503545456 1 1
0.996792101641036 0.979326862457296 1 1
0.9835676124891 0.965495287436631 1 1
0.697671047453238 0.684234094065143 1 1
0.472287364471539 0.464283477480271 0 0
0.942835358157219 0.92530095068707 1 1
0.664270288426133 0.65277746829908 1 1
0.82417891315084 0.809181271937965 1 1
0.93117102994533 0.913889323475766 1 1
0.924280841176374 0.905459308926148 1 1
0.763111042109169 0.748810693289908 1 1
0.797427175299677 0.783117226189563 1 1
0.65248933795862 0.641591807032304 1 1
0.68440864510545 0.671748969967644 1 1
0.823824489346867 0.808967006972987 1 1
0.975756383746451 0.957705144894254 1 1
0.620130665877883 0.609045895134626 1 1
0.767959809047538 0.75369503672905 1 1
0.882284569331582 0.866320317729426 1 1
0.946177542991077 0.929503411973241 1 1
0.896185581738084 0.879067990887057 1 1
0.705910153319306 0.693397576124843 1 1
0.916836667272215 0.901642313837031 1 1
0.729039014101273 0.714903885241349 1 1
0.902566465981399 0.885952934424081 1 1
0.719464414584911 0.706192586452992 1 1
0.952149036504578 0.933655399494532 1 1
0.740195036769688 0.727116603123346 1 1
0.804809120093529 0.789134798312251 1 1
0.917799807379735 0.901358921700566 1 1
0.808632646481112 0.792957412055215 1 1
0.59475914517494 0.5831716521453 1 1
0.954486856321843 0.93645496722746 1 1
0.826647502829767 0.810815256194633 1 1
0.726496425087043 0.712616876374077 1 1
0.907243488347561 0.891095005265295 1 1
0.788193874156356 0.773780591913121 1 1
0.801330478251857 0.786981399795063 1 1
0.701277583659057 0.689369317056443 1 1
0.927085964684145 0.910558095739394 1 1
0.817135345415998 0.801978904989182 1 1
0.736022995770597 0.72247508711084 1 1
0.770654439747326 0.7567609052875 1 1
0.809015277667041 0.794605216630829 1 1
0.71283250054126 0.700417865367592 1 1
1.24169984427484 1.21804595532315 0 0
1.13173825736529 1.10893127240334 1 1
0.702988945600189 0.689581126700878 1 1
0.926172199054383 0.908988390904634 1 1
0.915471879210664 0.897263116445444 1 1
0.62082319009167 0.609022088662895 1 1
0.835645421531471 0.820719249876706 1 1
0.984531708956423 0.966725975557616 1 1
0.916448780583662 0.898712079891467 1 1
0.694106744170346 0.679859025529742 1 1
0.954925022123513 0.936009167151242 1 1
0.86971137825291 0.852982706599242 1 1
0.967729539765558 0.947808760421903 1 1
0.71304182525822 0.699674275180076 1 1
0.880705003579781 0.864779850006984 1 1
0.747875053517526 0.733479580054096 1 1
1.0035925503496 0.984536979760436 1 1
0.910265789391579 0.893400980819318 1 1
0.734837096234437 0.722047997906712 1 1
1.16142734209581 1.13941488794669 0 0
0.860863764095684 0.84378824634226 1 1
0.953749062687746 0.93500950307771 1 1
0.866742492326881 0.850115444504538 1 1
0.842037649553883 0.828573908030252 1 1
0.82902755885953 0.814461126443857 1 1
0.926085878997864 0.909442868404989 1 1
0.732428353642395 0.71958489571153 1 1
0.817467186139106 0.802049117947171 1 1
0.955708288283745 0.9371981118893 1 1
0.811263503909526 0.796031726976019 1 1
0.632484336111571 0.620966284213607 1 1
0.833252215178197 0.818737884908834 1 1
0.634506159091233 0.621514504143742 1 1
0.947377684546521 0.928388735259295 1 1
0.967098908123701 0.944380525654141 1 1
0.752026854284247 0.74004188249414 1 1
0.738345183970937 0.72471861579918 1 1
0.905960647802873 0.885622214446683 1 1
0.810442184576014 0.796761473698619 1 1
0.757061348435825 0.743951111669969 1 1
0.660289001494722 0.646868342796043 1 1
0.817524895541697 0.801241752770985 1 1
0.580563134765225 0.569792875298936 0 0
0.662246127150393 0.650381034773488 1 1
0.55430589718706 0.54312148714174 0 0
0.775252328985206 0.759079052368706 1 1
0.89468126575532 0.879690448910551 1 1
0.723195648827779 0.708933890221451 1 1
1.001352485875 0.981087732949728 1 1
0.880477632240343 0.863787300723907 1 1
0.739092764021158 0.724860035780814 1 1
0.697601403128232 0.686195276415969 1 1
0.99732921529153 0.980367390517234 1 1
0.785403574785298 0.772374860407346 1 1
0.93062147936381 0.91346332231967 1 1
0.748510954086109 0.733572084127828 1 1
0.742431532421911 0.728735563711163 1 1
0.722728826805774 0.710102223251752 1 1
0.887246090159994 0.870809202512828 1 1
0.864552765005581 0.847556653932799 1 1
0.974577633322851 0.954615220955216 1 1
0.748017281791896 0.733059076158749 1 1
0.782838546717384 0.76819021689682 1 1
0.683040767714907 0.66897183887155 1 1
0.645393614467064 0.633772750639986 1 1
0.752353260132638 0.737881966923201 1 1
0.595997884257793 0.585327331457401 0 0
0.833769937744798 0.818247001563015 1 1
0.863203745443745 0.847029470201482 1 1
0.767260551574136 0.753906875725509 1 1
0.89173699263149 0.874353748127389 1 1
0.905192108056637 0.887068515392303 1 1
0.781856838861429 0.767968057371978 1 1
0.75630555132779 0.743167820694931 1 1
0.85407650317285 0.839454787417863 1 1
0.732143926254928 0.719333700211262 1 1
0.98194260884728 0.965129483316704 1 1
0.747508701532582 0.732890090528677 1 1
0.637283400729323 0.624135913151736 1 1
0.877773379750274 0.861171450461615 1 1
0.983073038004483 0.965626605184779 1 1
0.535958843672779 0.525402390217017 1 1
0.679288240104596 0.667324189847477 1 1
0.516063461830349 0.506521407278568 0 0
0.92540014626608 0.906106488702229 1 1
0.817842293768315 0.803674895844522 1 1
0.579015168498438 0.568111015949029 1 1
0.852713296203641 0.838128995145813 1 1
0.752857310830366 0.737581862331946 1 1
0.7688737680781 0.754534521802152 1 1
0.922148094758333 0.904327580858966 1 1
0.470767700764369 0.46249565636038 0 0
0.79837929870814 0.784805921804942 1 1
0.742866690321303 0.72804643224815 1 1
0.685141646743398 0.672155412183597 1 1
0.656588524352427 0.643849777488232 1 1
0.684875816742907 0.670712676755202 1 1
0.569120915167316 0.558242450544553 1 1
0.921960561550833 0.906332292233206 1 1
0.876365400469563 0.860015454032315 1 1
0.949210282711662 0.930350460086837 1 1
0.702143952070329 0.68836113737332 1 1
0.970771709587899 0.953350303032056 1 1
0.795106310169354 0.777849965853626 1 1
0.756395198644066 0.741957836423553 1 1
0.821447635144554 0.806698263655169 1 1
0.582117350895986 0.569339792601406 1 0
0.922828695231956 0.906523060074114 1 1
0.621172719581875 0.610331190336486 1 1
0.765620022714845 0.751410198177782 1 1
0.936431297316773 0.919380314108026 1 1
1.02232120654642 1.00366050692712 0 1
0.992800309235818 0.972973224082782 1 1
0.734031891306175 0.720917893172251 1 1
0.838314326334149 0.822389211321445 1 1
0.886762462169121 0.870457224775794 1 1
0.938951223248959 0.920552770751115 1 1
0.9385852058301 0.921056099461623 1 1
0.662780448118694 0.649192638333628 1 1
0.787217185669852 0.772586954572138 1 1
0.759106989009097 0.745337513623673 1 1
0.755662928990176 0.741511241413578 1 1
0.753768916357139 0.740259111159565 1 1
0.759442120989654 0.744702814084306 1 1
0.870389274064137 0.853541932241976 1 1
0.934129604315737 0.917189272679279 1 1
0.631354363567196 0.620122005509695 1 1
0.666979404933888 0.654390365628636 1 1
0.991035915702318 0.972650327070347 1 1
0.846917223120383 0.833194947394325 1 1
0.877362122724793 0.861639755553497 1 1
0.79575081829828 0.781335449959998 1 1
0.766652021274336 0.752258260373845 1 1
0.790245373403607 0.774675295328801 1 1
0.52856161715995 0.519794870664259 0 0
0.903595392483177 0.885309939656878 1 1
0.798204426533772 0.782513232061378 1 1
0.725990306507618 0.713638025499391 1 1
0.751460772022783 0.737017550396769 1 1
0.810164593456182 0.79356584534002 1 1
0.815869488584385 0.801682324847856 1 1
0.864539842855747 0.847089327825672 1 1
0.788728716359775 0.773758353130042 1 1
0.727995324238007 0.713462137981783 1 1
0.516267359422977 0.506532713926916 0 0
0.82662639677913 0.812231506984585 1 1
0.87378234319771 0.858280946082581 1 1
0.700192133035668 0.687544783917437 1 1
0.604993489161833 0.593388514027673 1 1
0.759890751856741 0.745189842350198 1 1
0.671661117609768 0.657287334705526 1 1
0.727799422549549 0.713617158255955 1 1
0.691853214077757 0.679698313713115 1 1
0.861822108531358 0.846735570256609 1 1
0.792179576127255 0.776322165763612 1 1
0.620278952790152 0.609654069744272 1 1
0.651598835400409 0.639654383686554 1 1
0.725913436893213 0.712837958883115 1 1
0.768957232937888 0.753181464191483 1 1
0.673898194076582 0.662388584549938 1 1
0.731411650491718 0.717622711878004 1 1
0.739410698662716 0.725400018556249 1 1
1.00416164497474 0.984558669848202 1 1
0.776834194229794 0.761542141669778 1 1
0.862446139390676 0.845366689952755 1 1
0.761308563797888 0.747767676319005 1 1
0.752608070684532 0.737884260460699 1 1
0.746390819505835 0.732686445833646 1 1
0.657853885220269 0.64540676575594 1 1
0.748337879584411 0.732630530609959 1 1
0.775201533675219 0.760875951898492 1 1
1.01047666473293 0.991026667246206 1 1
0.733720583178934 0.719713131733333 1 1
0.99728103638618 0.976761770460355 1 1
0.626863548673027 0.616951983902992 1 1
0.865147036851192 0.849520014567511 1 1
0.546401701083812 0.535568199739955 0 0
0.839947993411172 0.824428871845043 1 1
0.907423595648302 0.890482464428183 1 1
0.646591883972127 0.634604069839323 1 1
1.11949293085006 1.09756936789488 0 0
0.68922627495048 0.676642091682228 1 1
0.623441017228463 0.611439265098798 1 1
0.939216351433218 0.92282477782968 1 1
0.922998577811587 0.906802852263884 1 1
0.868422976703679 0.851513075042981 1 1
0.736437569523172 0.723608780698958 1 1
1.02769502369607 1.00715506573136 1 1
0.885106417465065 0.87038963501515 1 1
0.834633905621761 0.8205362857473 1 1
0.890803665205195 0.873857409211516 1 1
0.797726440751073 0.782529584300627 1 1
0.714334079691806 0.701102075517732 1 1
0.844360077825176 0.829634333814292 1 1
0.688666951471012 0.676006682180764 1 1
1.0334319331999 1.01440226429699 1 1
0.765503954154596 0.751785431581132 1 1
0.891050109889176 0.87533892689574 1 1
1.06027703994757 1.03953611394719 0 1
0.746635426098771 0.730387763048538 1 1
0.566892716767452 0.555158595777172 1 1
0.967662921523277 0.949024836451762 1 1
0.765187659359939 0.750809585734399 1 1
0.854626165340089 0.839524392148462 1 1
0.826976360987581 0.810361549879123 1 1
1.05363191129296 1.03303053412282 0 0
1.05995534801803 1.04254800132014 0 0
0.497330444136309 0.48937054826575 1 0
0.789789795136301 0.776314195340377 1 1
0.777555556573575 0.761422103820075 1 1
0.629210042502842 0.618574095076221 1 1
0.604443964124312 0.591381622256702 1 1
0.98673616017208 0.969280209801501 1 1
0.770090103113388 0.755166179034548 1 1
0.747311970403643 0.733694325842831 1 1
0.793572336614738 0.778958304471612 1 1
0.9250448947321 0.908934011700737 1 1
1.00772223152749 0.989020640500105 0 1
0.71998390949878 0.7069964911667 1 1
0.853793760665075 0.8349286322504 1 1
0.876782215770933 0.858123604467246 1 1
0.849570473782976 0.834891333260647 1 1
0.78131281569026 0.768157485246021 1 1
0.866918769456205 0.849453915058763 1 1
0.78835359831745 0.773744089075385 1 1
0.968356046298441 0.951370932658263 1 1
0.949697179176483 0.931333875519588 1 1
0.68608866395636 0.673320036914988 1 1
0.824134851423017 0.808565505087797 1 1
0.836040436839913 0.820363421943353 1 1
0.853672785211215 0.837868228352078 1 1
0.912143841798152 0.894430919455686 1 1
0.943389766376214 0.923674754419733 1 1
0.930039648208087 0.911393103709764 1 1
0.538543468781112 0.528703326472684 0 0
0.655032977077586 0.643192986403404 1 1
0.783731495332886 0.767541633100433 1 1
1.1257793381354 1.10516408886279 0 0
0.574207700415409 0.562861462642821 1 1
0.831368171875304 0.815306604185115 1 1
0.723619120254132 0.710171501521824 1 1
0.86697550341537 0.851700099513615 1 1
0.955666562632125 0.93723302868751 1 1
0.811230842498109 0.796961258617009 1 1
0.733355673306765 0.720577318493111 1 1
0.85793195479428 0.843079425245932 1 1
0.700169027391705 0.686388459288807 1 1
0.682574044942413 0.669512467337598 1 1
0.670143123654864 0.657224689372589 1 1
0.869396406317882 0.853627124303131 1 1
0.950267146300799 0.933674377033837 1 1
0.618100961690538 0.606371955361772 1 1
0.710170964801007 0.698676442667779 1 1
0.865163632936259 0.848385940891996 1 1
0.940971044604034 0.922837202578998 1 1
0.647982668999669 0.63554173364302 1 1
0.695331807567599 0.681982458216696 1 1
0.834539514449505 0.817600843048703 1 1
0.776716706128768 0.761583390004736 1 1
0.660213060590137 0.646539556773043 1 1
0.786209168676935 0.770218547751504 1 1
0.740557016442983 0.727583711192768 1 1
0.857613291130558 0.83909027481887 1 1
0.808138876439039 0.794262037866131 1 1
0.675645548934385 0.660582026835939 1 1
0.794734226526715 0.778935065965724 1 1
0.765810818392852 0.751829788264949 1 1
0.955904451583157 0.938511068947769 1 1
0.573924710452762 0.563496339174922 1 0
0.737622972972266 0.722591044509454 1 1
0.8856890039079 0.868843070986501 1 1
0.797270835744824 0.782521460220882 1 1
0.770139880227727 0.755551001235258 1 1
0.661928626987795 0.647447310281724 1 1
0.720477778289311 0.707766352453075 1 1
0.627050933159669 0.615568543345479 1 1
0.907251621239713 0.891881640192184 1 1
0.826492020092216 0.811479733463054 1 1
0.77551237863745 0.760805633763118 1 1
0.810689894551142 0.796284374804432 1 1
0.955931343937684 0.939008305309617 1 1
0.728680251915893 0.716007327390616 1 1
0.754678706429182 0.741686915724071 1 1
0.833014730687655 0.815618362439613 1 1
0.585036755381976 0.574367325142902 0 0
1.04813788730872 1.02647269646931 1 1
0.691502459739706 0.677129141232171 1 1
0.831548226906146 0.817271390456732 1 1
0.685944679871985 0.675013095399647 1 1
0.844710350197011 0.830446079352507 1 1
0.79569140427362 0.780580454777922 1 1
0.897599209880765 0.880291693708692 1 1
0.788287884016299 0.771915019378497 1 1
0.836125266456129 0.820573051800186 1 1
0.90933791964983 0.889182357270993 1 1
0.893724347339255 0.87817561853529 1 1
0.731185374546628 0.718060702309692 1 1
0.602462690939195 0.592132443727684 0 0
1.05842554802766 1.03971103868416 1 1
0.830375112165578 0.815151044129118 1 1
0.723898268561886 0.710930946339013 1 1
0.612084123107642 0.602400469855786 1 1
0.606070603516483 0.594176354074824 1 1
0.85319069662921 0.836466872056031 1 1
0.694995925080421 0.681073334766518 1 1
0.651602135092718 0.640336649126405 1 1
0.793579820908445 0.780239952753732 1 1
0.625055468217561 0.614608215123972 1 1
0.774222919770262 0.76113074189311 1 1
0.94970774864831 0.932305016427887 1 1
0.736558541748142 0.723792748064564 1 1
0.760110848055214 0.746188607969532 1 1
0.709150924184738 0.695981315754474 1 1
0.726501537330786 0.713111504943328 1 1
0.496099148861098 0.486991381831297 0 0
0.857363000081053 0.840253763954714 1 1
0.681076343878733 0.668114361223593 1 1
0.767435211382294 0.750866220269855 1 1
1.04279132405755 1.02423518227999 0 0
0.751592996150539 0.737959246298593 1 1
0.947624663590088 0.931242919018406 1 1
0.93025075263031 0.912052931759011 1 1
1.09403917728286 1.07211076322865 0 0
0.880971192076446 0.864742772643222 1 1
0.756312249161024 0.743777297349258 1 1
0.944384759415514 0.927359363455087 1 1
0.962572626667102 0.946443673494227 1 1
0.676790100662383 0.663883555486468 1 1
0.656583439962214 0.64410918490993 1 1
0.688754341475311 0.676629140112331 1 1
0.973751608789316 0.955662500277621 1 1
1.12886037788428 1.10752390270195 0 0
0.986103626390337 0.967582102358088 1 1
0.74869727912029 0.735032530490294 1 1
0.862248147468981 0.84544507074279 1 1
0.6304444838804 0.618281372981339 1 1
0.786803408526338 0.771630641945732 1 1
0.880872129198408 0.865675038244767 1 1
0.712562236746924 0.700077301045299 1 1
0.652191393170459 0.63888662808624 1 1
0.814943762993271 0.801132057440075 1 1
0.801258452028558 0.786854966203993 1 1
1.08067592198114 1.06048412130026 0 0
0.928259092447414 0.910729480450815 1 1
0.750843127309251 0.736702909027862 1 1
0.730099996642208 0.715359981484045 1 1
0.701701959389271 0.688583810543642 1 1
0.684154169120247 0.671613446769878 1 1
0.643258604328906 0.630416461434279 1 1
0.764327167849602 0.751498078925245 1 1
0.77592103750118 0.7605536890862 1 1
0.938994378460533 0.920421040637196 1 1
0.635010131748375 0.62418709362711 1 1
0.822315871043301 0.807411771646381 1 1
0.964787396665075 0.948182481672944 1 1
0.837402752898693 0.820706460064939 1 1
0.738988533417787 0.723579797387411 1 1
0.84631393964273 0.831246392767836 1 1
0.936836239321851 0.917988469520787 1 1
0.660722076183675 0.648789164483158 1 1
0.684835285032675 0.671212009058269 1 1
0.87319514436011 0.857166136124017 1 1
0.745654862477719 0.732229040994704 1 1
0.723213953589429 0.709377316377685 1 1
0.907727615870188 0.891503124845272 1 1
0.798781181454178 0.784062432475181 1 1
0.900200327368803 0.883654642939001 1 1
0.898431235227816 0.881335448266353 1 1
0.814095270697116 0.800200540269503 1 1
0.699381268871816 0.684057200057901 1 1
0.882100528134288 0.867055346904631 1 1
0.779225206781396 0.762991652529001 1 1
0.727766990310635 0.715391616605033 1 1
0.982198697931508 0.964368532315504 1 1
0.850887824799124 0.83559509133844 1 1
0.817235607814831 0.801202084013486 1 1
0.834133801784875 0.818824635690542 1 1
0.937163361477582 0.921050365093044 1 1
0.73982465445876 0.72596469969253 1 1
0.728312584754144 0.715162058221608 1 1
0.931874931516149 0.914429051749816 1 1
0.745219185525823 0.731852213504148 1 1
1.01979478123884 1.00145284150592 0 1
1.16313962463292 1.14178358080258 0 0
0.941341336060166 0.925426597388736 1 1
0.86232030145192 0.845012771584052 1 1
0.65638907501188 0.645008612316155 1 1
0.823871222410214 0.808883022517708 1 1
0.86056404214599 0.845139099665282 1 1
0.795588197161642 0.781820555372649 1 1
0.571874496636691 0.562749427971617 1 1
0.861310924258814 0.845624338687288 1 1
0.976574580055572 0.956774497459903 1 1
0.951953228684193 0.934276752163975 1 1
0.764454908617413 0.749495934722088 1 1
0.934175533627665 0.914411092523637 1 1
0.843656921273244 0.827661296014492 1 1
0.937942300464978 0.920526514968332 1 1
0.756082746151372 0.74196799284458 1 1
0.729415706315296 0.716207766307685 1 1
0.773903915032481 0.76039007564865 1 1
0.902961034953871 0.885596567567474 1 1
0.79928714481884 0.783498417855481 1 1
0.803919519795317 0.789914999777219 1 1
0.794106987392437 0.77901967532103 1 1
0.900060238812342 0.88374047963246 1 1
0.847382415613216 0.831869843061523 1 1
0.896229218518417 0.878851620536045 1 1
0.6407026908153 0.629957485169352 1 1
0.828274919062334 0.812955808187303 1 1
0.834941247579061 0.820042092772659 1 1
0.750831434386598 0.737808985978162 1 1
0.848892856563865 0.833121972063169 1 1
0.952917784879108 0.935679603512455 1 1
0.737841671658894 0.724623635777709 1 1
0.696771691074801 0.684116539261122 1 1
0.817949035989962 0.803258490539718 1 1
0.911200809454975 0.893613192680911 1 1
0.869681934221638 0.854259344684412 1 1
0.703195914795779 0.690586097952634 1 1
0.607964235123248 0.597315150564638 1 0
0.842160532451232 0.826719815608927 1 1
0.7339641238322 0.719308992737206 1 1
0.585997321442901 0.573881902818043 1 1
0.7355228405593 0.72094521290215 1 1
0.95826242492512 0.942233491191701 1 1
0.910582645661263 0.894341488651289 1 1
0.793149624283637 0.778359703991084 1 1
1.07186641337917 1.05267208123738 0 0
0.873375848699484 0.856025112163216 1 1
0.745380569843345 0.730656090963241 1 1
0.796385580753719 0.779334140901586 1 1
0.705704332810597 0.693318807890147 1 1
0.729998554663672 0.715695156453078 1 1
0.919645787576669 0.90160487107354 1 1
0.631748621282247 0.618170528618123 1 1
0.81835367619354 0.802110991754475 1 1
0.649388326625048 0.637142916212796 1 1
0.78668022641634 0.772622159347238 1 1
0.762957436629453 0.749748533094696 1 1
0.723226141814924 0.709736254473016 1 1
1.17429525693738 1.1524963378292 0 0
0.670097856198681 0.658126037326902 1 1
0.972512908964027 0.953431012980946 1 1
0.908007187877616 0.890675972637198 1 1
0.666671566987489 0.653866384076417 1 1
0.534756344201168 0.524734971011064 1 0
0.706274568611841 0.692653987453713 1 1
0.848318524173528 0.832885635751365 1 1
0.837658572737525 0.822400761838845 1 1
0.840838804014809 0.826075911827941 1 1
0.616431557019586 0.605154820166413 1 1
0.889727498449344 0.872824442778661 1 1
0.739761312556394 0.726975233603088 1 1
0.565495910066905 0.556815738036538 1 1
0.772859682153676 0.759664906582131 1 1
0.644999236021027 0.631493284474045 1 1
0.801730504760132 0.785980865370561 1 1
0.845730744350482 0.83044184733123 1 1
1.10235315004396 1.08148510897743 0 0
0.896901064967572 0.878872846809375 1 1
0.639622497952122 0.628188734051957 1 1
0.775509954095236 0.759262574189787 1 1
1.08327197327062 1.06310958041884 1 1
0.503398090555086 0.493604048214311 0 0
1.06682026688441 1.04755096629899 0 0
0.638247966072506 0.626944704919014 1 1
1.00696404092136 0.988235116073951 1 1
0.544964138487967 0.535542817595115 0 0
0.756260480060924 0.741431454238453 1 1
0.923473609826532 0.904926115598829 1 1
0.803479489391144 0.788584179458742 1 1
0.587907223216021 0.576639197201766 1 1
0.859396528752016 0.841939322318938 1 1
0.807064130254168 0.790535135288862 1 1
0.754122632839694 0.741575438198693 1 1
0.918845067306221 0.902451363614794 1 1
0.937469991069556 0.921237129327731 1 1
0.870063674398876 0.85504870284574 1 1
0.658287471873921 0.646311646736384 1 1
0.845995750856102 0.831558753813428 1 1
0.797603200800871 0.784160001804187 1 1
0.965648048344465 0.947128426870527 1 1
0.659373696753134 0.645440476609818 1 1
0.819195149660657 0.804437081742722 1 1
0.756935549546019 0.742221426681984 1 1
0.818894146321154 0.804751915758805 1 1
0.890626384113433 0.874112537618849 1 1
0.993075996200214 0.973197632563075 1 1
0.852701634461732 0.83683890878621 1 1
0.887812900304766 0.871449113264249 1 1
0.871989762412022 0.854780627304012 1 1
0.701721078713195 0.688093070915254 1 1
1.03569652359696 1.01708602153354 0 0
0.749866049220829 0.734570328367581 1 1
0.566745682429115 0.557394668693242 0 0
0.5344855621784 0.52441931834646 0 0
0.777219973980014 0.762733384262453 1 1
0.690597832719162 0.678712038372243 1 1
0.988537395082139 0.969686790147791 1 1
0.68230908699337 0.670397377903786 1 1
0.890403453605446 0.873812975235107 1 1
0.901805491651136 0.88396219445836 1 1
0.832717516886513 0.817228954487847 1 1
1.05399721291496 1.0345776188351 1 1
0.732449665357096 0.718340203669594 1 1
0.850904978068361 0.83461568040919 1 1
0.789968713801112 0.775869295384745 1 1
0.793884405873517 0.780294894201939 1 1
0.832480957719267 0.817251195996724 1 1
0.774544148485887 0.759228619410212 1 1
0.671418824766577 0.659988904231457 1 1
0.900945342798154 0.884645295014683 1 1
0.766295986466312 0.750443597717479 1 1
0.717748532707408 0.705344245303965 1 1
0.654634772658809 0.639968783724078 1 1
0.742486249725399 0.728161121034042 1 1
0.868271419680668 0.852351309536099 1 1
0.726296622949142 0.711062925473808 1 1
0.94986839056524 0.929953423007471 1 1
0.82986358727462 0.814510497677428 1 1
0.63609907587938 0.621352171782902 1 1
0.944508830048611 0.926605338373218 1 1
0.702183596936612 0.688716509985227 1 1
0.60690944559119 0.594217102281291 1 1
0.900070776550113 0.881107169238712 1 1
0.933437682424365 0.917019149495568 1 1
0.62085387006503 0.611039055834117 1 0
0.577163969976414 0.566259170386281 0 0
0.932758884382741 0.914602820757215 1 1
0.712969606149261 0.698606895987419 1 1
0.779440373376196 0.765423461696451 1 1
0.803586183024673 0.788292705520328 1 1
0.537630750219073 0.528187253232688 1 0
0.790564798302368 0.776535163441331 1 1
0.626498032452996 0.615926381704466 1 1
0.826279739949524 0.810313318155591 1 1
0.712867876849361 0.69975137838269 1 1
0.717705425504423 0.704927878212797 1 1
0.779755101237165 0.766295080417154 1 1
0.540267995025353 0.530766351690991 0 0
0.867983495609295 0.851028154539164 1 1
0.767102774024522 0.752376416612104 1 1
0.948427759384908 0.931416567553391 1 1
0.850921138833411 0.834894133086805 1 1
0.761074676973808 0.74707883247125 1 1
0.915049091765604 0.896566018134409 1 1
0.632026230453292 0.620484182193808 1 1
0.577673872589029 0.565176111169008 1 0
0.629453300443977 0.617754010565857 1 1
0.609237346207173 0.595919264282783 1 1
0.768673200571235 0.755512242918939 1 1
0.722001440440417 0.707803125815609 1 1
0.835812038150448 0.820144615905791 1 1
0.548586487764967 0.538718203051955 0 0
0.698088160118728 0.684976747322886 1 1
0.807814698888283 0.793039005260579 1 1
0.717520275992647 0.704630161807664 1 1
0.854273828597402 0.839116762923875 1 1
0.595824843920825 0.584072241593549 1 1
0.781103750445124 0.766693832491717 1 1
0.864965572176639 0.849650265850995 1 1
0.681063526401805 0.666242144257083 1 1
0.834801529515836 0.818875561113472 1 1
0.718055546289484 0.703836512645029 1 1
0.660245241015666 0.647028025295853 1 1
0.797298946033275 0.782221150109009 1 1
0.668957024325338 0.657155225949243 1 1
0.790752290059901 0.775518590944175 1 1
0.778731605896093 0.764027597556439 1 1
0.874542011615261 0.857750584545549 1 1
0.769497229654205 0.754688441043528 1 1
0.698579930358814 0.683123404017307 1 1
0.721744743642498 0.708886784635164 1 1
0.671956047676957 0.660015269985138 1 1
0.69988201512152 0.68638090138737 1 1
0.66722315717761 0.656039988520397 1 1
0.730261219179287 0.716589719802994 1 1
0.81111980845947 0.796273310263739 1 1
0.70981177129442 0.697270471144066 1 1
0.735287584639378 0.720622058661847 1 1
0.777069937852063 0.763656126389575 1 1
0.944563920839227 0.927643029673141 1 1
0.898650086680237 0.883269689511775 1 1
0.835841904758015 0.819229248374043 1 1
0.758326345751211 0.743065940266434 1 1
0.797867094319004 0.782210317667368 1 1
0.763353085930417 0.750161613703559 1 1
0.907732836117174 0.891395201361329 1 1
0.675470359083452 0.662886944669425 1 1
0.808229345941764 0.794983389685695 1 1
0.926569301805704 0.909096534156855 1 1
0.793494106828569 0.779674424882101 1 1
0.992277756884777 0.97377379590184 1 1
0.840277136229933 0.824825889307491 1 1
0.751178684706693 0.735819122854177 1 1
0.834198390858905 0.818035192839055 1 1
0.90941825356311 0.893834782861015 1 1
0.829849579532015 0.812225471949785 1 1
0.647809214002794 0.636487513036264 1 1
0.95289271801126 0.936707740523706 1 1
0.722287451211093 0.708482337420805 1 1
0.778409635695941 0.763962665411468 1 1
0.817777029389333 0.80326022074243 1 1
0.908312777657379 0.891357288900479 1 1
1.15581083398782 1.13376947442674 0 0
1.03751708355596 1.017779686703 0 0
1.04365893877922 1.02515237694052 1 1
0.918090666507596 0.902259842495346 1 1
0.733038945750391 0.718795709182212 1 1
0.907680019290588 0.891723942686576 1 1
0.782090560701873 0.768282663579705 1 1
0.709600949478225 0.696864275776457 1 1
0.853257172948942 0.837768968625357 1 1
0.857308502258941 0.842957703606473 1 1
0.579425649282068 0.568710634301021 0 0
0.797128114802343 0.781717247177091 1 1
0.890876804905502 0.874857820699919 1 1
0.640405284802694 0.628879295929248 1 1
0.650489671204094 0.638601654503688 1 1
0.809237229076404 0.795110381883339 1 1
0.756723960541367 0.742585749444173 1 1
0.761051484485573 0.744607954991624 1 1
0.730652260546073 0.716236637858407 1 1
0.555141672961329 0.543554827186777 1 1
0.591382028897501 0.581022749944252 1 1
0.718212321404147 0.705639116980655 1 1
0.764138236668244 0.750570919093195 1 1
0.757563007413929 0.744377393123503 1 1
0.767149549156515 0.752884768022577 1 1
0.634675376229857 0.622396338448928 1 1
0.655860761726583 0.645015030773872 1 1
0.80309502626861 0.787031301366516 1 1
0.74262510308746 0.729674547704949 1 1
0.750632390263484 0.736929668224156 1 1
0.795689366584992 0.78198793751901 1 1
0.858159235820554 0.842443198403546 1 1
1.0199540495541 1.00032353490061 1 1
0.804715183203553 0.789817190214551 1 1
0.829838820809708 0.814671465548436 1 1
0.764671523044984 0.75121358671293 1 1
0.72457459898191 0.709648641072336 1 1
0.9649847978991 0.948091942236355 1 1
0.838717333908905 0.822815387410771 1 1
0.799008716598594 0.784438122751466 1 1
0.876080898940902 0.860187818231196 1 1
0.822261008879493 0.806677646700535 1 1
0.693225461468835 0.680327624967146 1 1
0.854837196475563 0.839524269959798 1 1
0.6686458268682 0.656112228899878 1 1
0.706025949115922 0.691190825524678 1 1
0.87222420032112 0.855737022547107 1 1
0.658564290026804 0.646507513815089 1 1
0.847380860494492 0.831935762037849 1 1
0.865882314014677 0.848313698825752 1 1
0.634968902184053 0.622150089552057 1 1
0.680255044716833 0.668221427155911 1 1
0.909851006287349 0.894856364679043 1 1
0.831091614111407 0.814641044159365 1 1
0.620769772664854 0.608699453883273 1 1
1.03864912783582 1.01986582921327 0 0
0.794642565065995 0.779196604778381 1 1
0.725937293668531 0.710599930643623 1 1
0.865855394248286 0.850329179063874 1 1
0.889144970811791 0.873805802283262 1 1
0.700199154311628 0.686807870594695 1 1
0.876720875483175 0.860233026014673 1 1
0.765020405645636 0.751581583927613 1 1
0.992090398613289 0.974321493953256 1 1
0.804054063263709 0.789809094800988 1 1
1.02528100393437 1.00778105226161 0 0
0.754522004135216 0.738301256115098 1 1
0.887900035802013 0.87192267379715 1 1
0.904595036414181 0.885177416933802 1 1
0.596902940808392 0.586398622250597 1 1
0.801480652847974 0.786773315902186 1 1
0.878564735002197 0.862931594671656 1 1
0.837664994902216 0.822380204346067 1 1
0.990125729680092 0.971603308937073 1 1
1.01034496975651 0.988236457114736 1 1
0.525814385098746 0.516523234698882 0 0
0.815728035342536 0.801641893581469 1 1
0.728279101588276 0.714961015042875 1 1
0.525114719880269 0.515600179653263 0 0
0.652507767017735 0.641793379057296 1 1
0.664795264346138 0.653599450114222 1 1
0.92011879433245 0.901749668520291 1 1
0.987283431052531 0.969347993874529 1 1
0.725371726730109 0.711462317229014 1 1
0.755196314541138 0.742256530459672 1 1
0.780472492296206 0.766100248381351 1 1
0.717768205807151 0.704178117953246 1 1
0.775871247340641 0.761760919380961 1 1
0.803059144013922 0.787358286712986 1 1
0.825703862476265 0.81176657080154 1 1
0.723256445857223 0.708193843082324 1 1
0.655426619009498 0.641245609229493 1 1
0.578837693416429 0.567895379913405 1 1
0.851230299990253 0.835979407606278 1 1
0.787677921542248 0.772876716734465 1 1
0.856115216802365 0.840829956430156 1 1
0.835506863102367 0.818753344317447 1 1
0.880642569547105 0.864933847574963 1 1
0.61632812156021 0.604509717909438 1 1
0.692194877652563 0.680261732763894 1 1
0.816726552069245 0.801191039604929 1 1
0.762757178700013 0.748984741199909 1 1
0.689800399867321 0.677423292397678 1 1
0.962168231907338 0.94289386172705 1 1
0.988876978771288 0.970235224460392 1 1
0.817221867565763 0.801474129289653 1 1
0.904765600398478 0.888393659621916 1 1
0.740972821678533 0.726585756511209 1 1
0.869513530155896 0.853025350212612 1 1
0.886407632893709 0.869648196450406 1 1
0.673814792750858 0.659754936836341 1 1
0.647048942907221 0.635781554273951 1 1
0.960384025390037 0.943786402192711 1 1
0.694678860621046 0.680534458464076 1 1
0.764111774053076 0.750291189647803 1 1
1.00230972602513 0.983636010978242 1 1
0.696960278507262 0.683875949023552 1 1
0.778722715600183 0.765014130568871 1 1
0.786024303731182 0.771545837770431 1 1
0.76489286553206 0.750731152873215 1 1
1.02082528325751 1.00317736475956 1 1
0.84161673441222 0.825555926110543 1 1
0.683201155568959 0.669500715531382 1 1
0.621820480650901 0.610795544760212 1 1
0.674294503374288 0.661068289649226 1 1
0.702517618119877 0.689050591611004 1 1
1.04407612979074 1.02626640686401 0 0
0.858185100041057 0.839952978239453 1 1
0.869453309864139 0.853219470568067 1 1
1.06101672611354 1.04226147820954 0 0
0.77765645886739 0.764382060386998 1 1
0.723407674836736 0.710671533055173 1 1
0.713418598237767 0.700626782610899 1 1
0.744580031038491 0.730610822600381 1 1
0.740985877378015 0.726457240691391 1 1
0.762147426265877 0.747170546600727 1 1
0.860597625869957 0.845049281696022 1 1
0.798677333901063 0.78106471923348 1 1
0.524985827737317 0.515284622199446 0 0
0.907564614308844 0.889232902507129 1 1
0.797890760114749 0.783387010769988 1 1
0.81236236364918 0.797299071938475 1 1
0.727034336686149 0.714369901224292 1 1
0.808224478187659 0.792301380141127 1 1
0.868030752851835 0.852078537112609 1 1
0.66462923783763 0.653756183671981 1 1
0.882409277277467 0.865523979448021 1 1
0.662404160383628 0.649600433481146 1 1
0.849676005883148 0.833286237696587 1 1
0.836501571556385 0.820581564692943 1 1
0.656409138289719 0.645134337197576 1 1
0.902542882755841 0.885714375595468 1 1
0.824193969000795 0.806715074202353 1 1
1.0466597189026 1.02682271823575 1 1
0.673699320262931 0.660412318006649 1 1
0.869421666235631 0.853641875256978 1 1
0.954487977483502 0.937810566433645 1 1
0.919881473762708 0.904056657201943 1 1
0.674206906230255 0.661511736020984 1 1
0.940438536400391 0.92264051160984 1 1
0.946867909635727 0.929720027227724 1 1
0.679894688500982 0.668093660372255 1 1
0.709309197243696 0.695714830975546 1 1
0.877651628910094 0.863043770202435 1 1
0.814380864009453 0.798431548317673 1 1
0.711925659962372 0.697235801205906 1 1
0.937978443876716 0.921300708940059 1 1
0.981258215184681 0.962095455471441 1 1
0.84341233585455 0.827567687572615 1 1
0.74821943647824 0.733366639873461 1 1
0.773356911444948 0.760350620557404 1 1
0.945537996359367 0.928122478283688 1 1
0.75433829876913 0.739977431596196 1 1
0.838948920313573 0.823782568195781 1 1
0.846249744238595 0.8300284375034 1 1
0.906685070337785 0.88887956076048 1 1
0.746399877626565 0.732642550928964 1 1
0.811768663558288 0.798103492361958 1 1
0.800765884885567 0.784991038965892 1 1
0.730694437452861 0.715721544617433 1 1
0.75793229643868 0.741806007335348 1 1
0.845610422556359 0.83035953613437 1 1
0.774038537538737 0.757257560888931 1 1
0.532336679785747 0.522070991873417 0 0
0.743347463233283 0.729316619054666 1 1
1.03352036052586 1.01530636063166 1 1
0.722874145077148 0.710770876864244 1 1
0.717222287212612 0.705182153772002 1 1
0.761204486338613 0.74682288655724 1 1
0.79290219560509 0.776028791039192 1 1
0.775051711117725 0.760931385233945 1 1
0.628909611276892 0.617947838751656 1 1
0.891478785468859 0.873552254547228 1 1
0.729543220133746 0.714502257515098 1 1
0.552855206701575 0.54329173341862 0 0
0.735235725486132 0.720540359585414 1 1
0.819827927988827 0.8037176621871 1 1
0.658998383273514 0.647599478790964 1 1
0.945613233207653 0.929496332866911 1 1
0.733790813138916 0.719399086067399 1 1
0.763810775918992 0.748310646377733 1 1
0.701315793528095 0.689085671916931 1 1
0.872578665883196 0.857695971856619 1 1
0.738592979947255 0.726221087424116 1 1
0.670471604062061 0.659231991334823 1 1
0.679576294622721 0.666876184615532 1 1
0.632607795037135 0.620890274719635 1 1
0.887770705947268 0.871253991797628 1 1
0.724855457366813 0.711631330968465 1 1
0.90451249273341 0.888130541476525 1 1
0.911688871294938 0.892169180600584 1 1
0.681581086972369 0.669483887632071 1 1
0.838202459305239 0.82152519634958 1 1
0.755189069097169 0.741410800523273 1 1
0.825120971510309 0.810270625806644 1 1
0.76093492779764 0.74707186964313 1 1
0.723808975370713 0.711649292414842 1 1
0.800169971097568 0.784829195949855 1 1
0.97166935009187 0.953551929706749 1 1
0.997830330218721 0.978827201210492 1 1
0.891139902671261 0.874766777791207 1 1
0.77477537538291 0.760377533042532 1 1
0.655717358234763 0.644474357177483 1 1
0.951654845260035 0.934668791718686 1 1
0.934046699713974 0.915679031494366 1 1
0.835401304997525 0.818877283861499 1 1
0.458722271384829 0.449446838535889 0 0
0.896268423043697 0.879774217287999 1 1
0.943670720152312 0.927176422558304 1 1
1.00764439801416 0.990024052094221 1 1
0.89877316174953 0.882574807278134 1 1
0.657898407308743 0.644820061691559 1 1
0.810097512155902 0.796331757759105 1 1
0.811634213839118 0.795848208359731 1 1
0.736645677703077 0.722066515698391 1 1
0.798846595008485 0.784669034952186 1 1
0.74444718471266 0.731510727639925 1 1
0.829644983183906 0.813443069189438 1 1
0.74853552287742 0.734820089051489 1 1
0.915875885252574 0.897878788729781 1 1
0.780957366866525 0.766210449217294 1 1
0.798404496793143 0.784000411551672 1 1
0.674608601667492 0.661285303684169 1 1
0.832919134239143 0.816016214833114 1 1
0.771156042307945 0.757298076351269 1 1
0.933855869487227 0.915248077429463 1 1
0.448309906965862 0.440869462144226 0 0
0.729733948017777 0.715606915812441 1 1
0.681417614361048 0.668336607865216 1 1
1.02067792926748 1.00094013262375 1 1
0.781954928855797 0.766600929806705 1 1
0.789997216199875 0.776452273695686 1 1
1.09160076484156 1.07225056648762 1 1
0.667559730704017 0.654419661268782 1 1
0.662893501263132 0.649762468785337 1 1
0.816235225277558 0.800767538629104 1 1
0.750011334291769 0.735569211866959 1 1
0.785609645383412 0.771616052682973 1 1
0.94425275036216 0.923976646268861 1 1
0.852648564567504 0.835091551305908 1 1
0.72470138838016 0.711004023254134 1 1
0.945789105769127 0.927501311393758 1 1
0.872553692215909 0.856766616568632 1 1
0.769587952091474 0.755342072863058 1 1
0.885539810365745 0.869750473279204 1 1
0.717448831080831 0.703499450896921 1 1
0.863502320915072 0.846626322593802 1 1
0.848999200600704 0.834645337852302 1 1
0.65708773862967 0.643691556405802 1 1
0.796680106347434 0.781035703064099 1 1
0.692482868945854 0.680330733035044 1 1
0.759589819338003 0.746067158225588 1 1
0.776784989717022 0.761492775045327 1 1
0.936972105609762 0.918830822317359 1 1
0.779844996896508 0.766028258694716 1 1
0.839314995264998 0.823240702421452 1 1
0.730071464076317 0.717868599309606 1 1
0.764581783819612 0.750914394083423 1 1
0.855615881052669 0.84066470324505 1 1
0.681127713243563 0.670016824438808 1 1
0.694574510498562 0.682280683114618 1 1
0.804233460303095 0.789532812010101 1 1
0.768136303620115 0.754379600099442 1 1
0.753924378168507 0.740180690963835 1 1
0.981143225986841 0.962319259498618 1 1
0.779755704020344 0.765307652841013 1 1
0.878071664806703 0.861711917773859 1 1
0.997650131299275 0.980651680638385 1 1
0.761799610229582 0.747615326859118 1 1
0.692754162780365 0.680354043770979 1 1
0.801170677702559 0.786311565376502 1 1
0.854310674635735 0.837956545298185 1 1
0.832387581537461 0.816966276918591 1 1
0.739886177680601 0.725809683929584 1 1
0.824289427237562 0.807602592375052 1 1
0.811196404663786 0.794584148472683 1 1
0.704144767707695 0.691313792668723 1 1
0.609809746563877 0.598166655110017 1 1
0.576883858318818 0.566005406004358 1 1
0.95279180376575 0.934663782897725 1 1
0.861330613777763 0.845679503816665 1 1
0.716077195566884 0.702791187274018 1 1
0.839829472860939 0.825324073238973 1 1
0.731494453532557 0.716668477926758 1 1
0.6546240845412 0.643614303801352 1 1
0.614617033753753 0.604077346725603 1 1
0.728216068859461 0.715815222451729 1 1
0.761733692550938 0.747441880909753 1 1
0.835228344514858 0.81960937903894 1 1
0.824515591639833 0.810149822594689 1 1
0.76711069319997 0.753869799239726 1 1
0.909673878323098 0.891748708513717 1 1
0.777739758516911 0.764596998315133 1 1
0.84623008837009 0.830245276068889 1 1
0.696329113281546 0.68439930071656 1 1
0.889347497613297 0.873647783284641 1 1
0.742665262149963 0.729645477322993 1 1
0.828748121257251 0.813240998319708 1 1
0.660082863084676 0.64859749577202 1 1
0.827199164148702 0.811727325547013 1 1
0.856076223461839 0.838059949153691 1 1
0.769603807938254 0.75634716538876 1 1
0.627376848118115 0.615775977974947 1 1
0.786539474344128 0.77211159485267 1 1
0.821847729581642 0.806710228902231 1 1
0.727400967923149 0.712269829973772 1 1
0.801380756138694 0.785759351545549 1 1
0.814372353998449 0.799091996406818 1 1
0.783439433409864 0.768183572521043 1 1
0.815590410088546 0.798706907871194 1 1
0.658243376769831 0.646034125925006 1 1
0.699959725989571 0.68697609881506 1 1
0.815884244776815 0.801562104560072 1 1
0.773177069846142 0.758955030099183 1 1
0.797918782451296 0.781902299393111 1 1
0.605205447371507 0.593167743510077 1 1
0.647990810395936 0.637246025202052 1 1
0.695799827018212 0.681272220112993 1 1
0.785488368262512 0.771739215503548 1 1
0.957147691549225 0.938912222353941 1 1
0.695997479827051 0.684774406670094 1 1
0.725094290710944 0.711721403602547 1 1
0.696663115213041 0.684845173887378 1 1
0.893824864228193 0.877119538750847 1 1
0.782344022022547 0.767714637540604 1 1
0.828353754111674 0.811147238927122 1 1
0.619499326187746 0.608528567264859 1 1
1.03673486683223 1.01787773150888 0 0
0.790960217328549 0.77643766829319 1 1
1.00440331698338 0.984710808671138 1 1
0.700330317303902 0.688654052875346 1 1
0.802116019251564 0.787956206187318 1 1
0.559119024404442 0.549402118441376 0 0
0.734010604759243 0.721240838918883 1 1
0.634721682960303 0.623391144727818 1 1
0.645571826179062 0.633176092871029 1 1
1.15452916203058 1.13569859729053 0 0
0.732761795451254 0.719800911128369 1 1
0.757955932232222 0.744985968602307 1 1
0.750691034044009 0.735981551479337 1 1
0.769375870418871 0.755676329229666 1 1
0.678340081944914 0.663740212394506 1 1
0.548516006573102 0.538593817616642 0 0
0.681957264314689 0.669022508613235 1 1
0.915721860059308 0.898606356049312 1 1
0.97761090263297 0.960662252630743 1 1
0.842769252257857 0.827148868212311 1 1
0.877228600895933 0.862143266667899 1 1
0.611857473866742 0.600935975822784 1 1
1.06426349637595 1.04696879589384 1 1
0.824878580258107 0.81025037033122 1 1
0.7445155393283 0.730642259311946 1 1
0.925967768705774 0.907970671595886 1 1
0.837004749170604 0.8201893238536 1 1
0.753691825208893 0.739620803316516 1 1
0.671467010614402 0.659228354293208 1 1
0.612140329938188 0.600141176170112 1 1
0.758191126748558 0.743681732930002 1 1
0.747087513621654 0.733396936593669 1 1
0.838696439196576 0.823227072017352 1 1
0.675858817995224 0.66408413848874 1 1
0.542691249623628 0.532637325221412 1 1
1.03107188220216 1.01103021893545 0 1
0.929681474811702 0.91093684539211 1 1
0.614489343852747 0.604036328301172 1 1
0.809701602244429 0.794560263980937 1 1
0.941208868630153 0.922650624649688 1 1
0.808971400281144 0.792959820333675 1 1
0.87189485063994 0.856753807103439 1 1
0.885266899257145 0.86881657630268 1 1
0.963901864506612 0.947022781458839 1 1
0.724719519801472 0.711167981909332 1 1
0.806035030283369 0.790135171398397 1 1
0.790537668487219 0.776353156745282 1 1
0.954754948456812 0.938196042313298 1 1
0.862042988643814 0.844836217055768 1 1
0.737889428951851 0.723278012112239 1 1
0.830960711004286 0.81548266248965 1 1
0.906980653844459 0.88891486094336 1 1
0.511054970820539 0.501573383908252 0 0
0.789050351835325 0.774457384537757 1 1
0.702687421340462 0.68948678504114 1 1
0.798355859534742 0.783526556203918 1 1
0.866055460120306 0.851962802967012 1 1
0.643361905301004 0.631648541745589 1 1
0.625638612512511 0.615477860127201 1 1
0.69496658000338 0.681923957588578 1 1
0.903593294308555 0.887006232127857 1 1
0.825708805781093 0.811811103413942 1 1
0.741346382272721 0.726393739593073 1 1
0.912055536014229 0.895383524876112 1 1
0.717650204732548 0.703267569526644 1 1
0.911739479907718 0.894178121823683 1 1
0.90023519026152 0.884529385392308 1 1
1.02519395186234 1.00702174330389 0 0
0.696278212835413 0.684175142464576 1 1
0.816433540751302 0.801597552541297 1 1
1.00268202562486 0.98241079316317 1 1
0.693385227307015 0.679070473834984 1 1
0.699433978853609 0.68588457792319 1 1
0.842478493151531 0.827277911645682 1 1
0.93606244023819 0.9176640350518 1 1
0.864566221425742 0.849960586206797 1 1
0.615750002324481 0.605147038631531 1 1
0.805076513195156 0.789696157885448 1 1
0.572740986411291 0.561672112097193 0 0
0.780231518907431 0.765622575421933 1 1
0.93803059317853 0.918988674167836 1 1
0.827581135186281 0.812097484342292 1 1
0.930639050086683 0.912709789159441 1 1
0.863886058344884 0.848593384893027 1 1
0.725152393486406 0.714058828970537 1 1
0.658383044680305 0.646630515936311 1 1
0.621071140247414 0.609557773963628 1 1
0.685249141998803 0.672421606589762 1 1
0.851807907378516 0.83499607607764 1 1
0.603812142042413 0.5920819786553 1 0
0.719373188056567 0.706952569492341 1 1
0.561849647655476 0.550666057324126 1 1
0.931644384521004 0.912590139856681 1 1
0.850857945162068 0.834200000500571 1 1
0.651891067483628 0.638949980310307 1 1
0.818477378316923 0.803819414580029 1 1
0.92456446898536 0.907381881361599 1 1
0.950395206454023 0.93071529439709 1 1
0.957413860649698 0.939623757332221 1 1
0.869786067109644 0.853520437385244 1 1
0.757209360466913 0.743736449956216 1 1
0.800593180160216 0.786313337546672 1 1
0.84511516199185 0.827986755140145 1 1
0.99551579952316 0.97768904959392 1 1
0.711901576565416 0.697926826758901 1 1
0.903026641792612 0.886002394809114 1 1
0.757567817673842 0.742775668969521 1 1
0.694444605844853 0.680047094986727 1 1
0.933631663707541 0.915628885573553 1 1
0.66042415299025 0.648304071817991 1 1
0.734661109561011 0.720521840616845 1 1
0.697567297235978 0.682872779635777 1 1
0.945090993342624 0.926950243143475 1 1
0.741747239549086 0.72918407022253 1 1
0.828339668466217 0.811940614534333 1 1
0.898036453928767 0.881374616463901 1 1
0.90532913626513 0.888579831092747 1 1
0.798036378204422 0.782911652990003 1 1
0.906267792879938 0.889550453815106 1 1
0.866423111041351 0.850221643795149 1 1
0.58667587906365 0.576003340272958 1 1
0.710497235908066 0.697840622419103 1 1
0.58431508657282 0.573449433914541 1 0
0.715051785206256 0.701185230894009 1 1
0.780927717315521 0.765446963298779 1 1
0.683488459464765 0.671026789896968 1 1
0.87355817677488 0.856557297780264 1 1
0.818770161138495 0.802547267283587 1 1
0.79943186576244 0.785105583743252 1 1
0.931580881595329 0.914197541873249 1 1
0.833851390356811 0.817051472395137 1 1
0.79862734214904 0.78313714755188 1 1
0.902198820472776 0.883470369165297 1 1
0.833208368618647 0.818101689925971 1 1
0.70000668034236 0.686663953613616 1 1
0.921539644484666 0.901316359843995 1 1
0.909796834102117 0.892739651277944 1 1
0.783373824700487 0.769720266490632 1 1
1.16263378791018 1.13900739695249 0 0
0.905568942510705 0.889708540384331 1 1
0.652007729571079 0.640031157892311 1 1
0.827118762975161 0.809117060143738 1 1
0.872367074185409 0.856501814744921 1 1
1.11304405146804 1.09113503895874 1 1
0.666123385912208 0.651531144829408 1 1
0.958647994303078 0.941475959720117 1 1
0.741662585418016 0.727677386942284 1 1
0.598595833828092 0.587336224380125 1 1
0.762171997081043 0.748580840770189 1 1
0.845838311989896 0.829414282534635 1 1
0.681907371166707 0.668853602954444 1 1
0.761095268238671 0.747628495995957 1 1
0.918638181283987 0.900030600794306 1 1
0.999632221898525 0.981131256182538 1 1
1.13844358352782 1.11826496412091 0 0
0.53106203351076 0.52193935775765 0 0
0.861258217653587 0.844954138016462 1 1
0.933962597731581 0.916812580172358 1 1
0.831867646544179 0.8164107424085 1 1
0.912485350419194 0.896189838744056 1 1
0.90873935553666 0.892243888187231 1 1
0.711394703794033 0.699476583131431 1 1
0.983973276372427 0.966068196910991 1 1
0.765582607270395 0.748682939527962 1 1
0.899144734237841 0.882528664119608 1 1
0.783612508021816 0.76965555802996 1 1
0.637859734487973 0.627081885194824 1 1
0.849858153763336 0.83259350196134 1 1
0.72065452799105 0.705472679148647 1 1
0.813160923447328 0.798031443511114 1 1
0.915528413030498 0.899173641005165 1 1
0.729075561320809 0.714983784141387 1 1
0.509653407157351 0.499493892831018 0 0
0.594019070622355 0.58388816483437 1 1
0.952565126576293 0.935108061090463 1 1
0.633260758286271 0.62175561076328 1 1
0.897882505097202 0.88167493615867 1 1
0.819144165722397 0.804588073235041 1 1
0.897303127657922 0.880337467940021 1 1
0.666555872624419 0.653570669778279 1 1
0.623638592225008 0.612817464651789 1 1
0.816861368343168 0.801968642265175 1 1
0.722455172649742 0.708518399864841 1 1
0.828618788218451 0.812606012011524 1 1
0.91840224336024 0.901886899808451 1 1
0.829491934565152 0.815568153888029 1 1
0.878963884589882 0.863084195546967 1 1
0.901878261954181 0.885441280111886 1 1
0.607959885756381 0.595692247839257 1 1
0.717864701807852 0.702993043199261 1 1
0.682478313467071 0.669281328230578 1 1
0.698014347162063 0.685311319641856 1 1
0.69241262683266 0.680290684697285 1 1
0.637676400063842 0.625580029166032 1 1
0.630556995872754 0.618909757044277 1 1
0.738853997115554 0.723890332662911 1 1
0.652654607829378 0.640631642989135 1 1
0.832619730445928 0.817312870576821 1 1
0.54536946985261 0.53449620825892 0 0
0.806228661286144 0.7898454180585 1 1
0.579335644434365 0.568760367820418 0 0
0.962310355836859 0.943989702514648 1 1
0.927357490860453 0.908084867219464 1 1
0.729939863601046 0.716715109577796 1 1
0.868203505794586 0.853092211722524 1 1
0.798044832930056 0.784800707903756 1 1
0.78422199636771 0.771087389496499 1 1
0.868678548284147 0.852141460980834 1 1
0.794446021623632 0.780461121802718 1 1
0.685917865173925 0.673292741127693 1 1
0.706309070607027 0.691326408151021 1 1
0.750848681664224 0.735348195528802 1 1
0.880712039752784 0.862455413366748 1 1
0.828544469911277 0.813310874211847 1 1
0.979666017867255 0.959835217774158 1 1
0.665199143241957 0.653743036249771 1 1
1.0054774736125 0.984837248037018 1 1
0.913086577915816 0.894743197766314 1 1
0.764495843725445 0.750014842401458 1 1
0.752464831097242 0.73749280718318 1 1
0.882208120644212 0.865614462606888 1 1
0.864534169346517 0.848539263734393 1 1
0.832946894254977 0.81742121391089 1 1
0.540930400803765 0.531630241737909 0 0
0.828933689122684 0.814460834832346 1 1
0.960925735937343 0.943367480756965 1 1
0.780589868670046 0.766602358829032 1 1
0.62621562857031 0.615425959459821 1 1
0.768564407967217 0.753200689199963 1 1
0.693865415224644 0.680293842048347 1 1
0.867538607271519 0.85300955999428 1 1
0.756232036704802 0.74164624802848 1 1
0.798350795205179 0.782858163065605 1 1
0.64617930514676 0.634528722433767 1 1
0.761869699656856 0.748164102099786 1 1
0.762470096417705 0.748889764978157 1 1
0.841222149775499 0.825715038131608 1 1
0.722119926553812 0.70824793963959 1 1
0.683932093891533 0.670331375249707 1 1
0.956210431219657 0.938791970640851 1 1
0.750332045514057 0.7362071588863 1 1
1.11017758929216 1.08795293173524 0 0
0.988157984127466 0.969820663979804 1 1
1.02454391787602 1.00526675562865 1 1
0.653450580170168 0.64067784655416 1 1
0.747255239326076 0.73397764246236 1 1
0.91001539581889 0.891070681220927 1 1
0.786105043595926 0.769717792291816 1 1
0.788749829409119 0.774082395048218 1 1
0.795515227183205 0.78142158848213 1 1
0.710916924017547 0.697865515326312 1 1
0.902469743072232 0.885940506157573 1 1
0.780356152543221 0.766627538237675 1 1
0.720381044801786 0.70664804502072 1 1
0.929167674772819 0.910833359756549 1 1
0.680300115796314 0.669348990021908 1 1
0.797634904531368 0.781184714932597 1 1
0.841599117443551 0.825500272936387 1 1
0.906772555230149 0.889987490039493 1 1
0.758792814058897 0.744126560585436 1 1
0.807313177279878 0.791912998866886 1 1
0.796339123263941 0.781608722555792 1 1
0.777035435618675 0.761740150226106 1 1
0.608698240028713 0.598310786213718 1 0
0.556031105184145 0.546474463633687 0 0
0.829715224239314 0.81302578209316 1 1
0.970398253686049 0.951133016222059 1 1
0.607862641073456 0.597624678841567 1 1
0.840629720624587 0.824718236791938 1 1
0.809687013978349 0.794025565952272 1 1
0.839121290551059 0.824139540503404 1 1
0.711786952179516 0.698187888744447 1 1
0.778668386103408 0.764086813123641 1 1
0.749616537620122 0.736402939415932 1 1
0.709443659877968 0.694702477616822 1 1
0.781958880103187 0.768439569688553 1 1
0.526913064062339 0.515248623203195 1 1
0.734996365097374 0.719611646808963 1 1
0.765775087110149 0.752320734321055 1 1
0.795127284900897 0.780942896275802 1 1
0.752875781619938 0.739439714193672 1 1
0.747499353905583 0.733773092077429 1 1
0.896124017470161 0.879654257059608 1 1
0.900581773878508 0.884339524494164 1 1
0.840458582394515 0.823655659808939 1 1
0.632496956856333 0.620565940240025 1 1
0.85940644574052 0.843867412713649 1 1
0.761206793456456 0.747481055566624 1 1
1.12681615834458 1.10408090211194 1 1
0.786887077902125 0.773007318444513 1 1
0.878505744226636 0.861907912206028 1 1
0.700929128222275 0.685449301912435 1 1
1.01024413214294 0.989583568993882 1 1
0.735164999052613 0.722791509693996 1 1
0.757463175131932 0.743124309143683 1 1
0.930004480560274 0.912297952494147 1 1
0.910292023090889 0.892091672068689 1 1
0.869613379413328 0.851403604845049 1 1
0.848067816078792 0.832867524328387 1 1
0.856707987855182 0.84163640417622 1 1
0.746071477115649 0.730738671330523 1 1
0.670084157781852 0.656953862090364 1 1
0.653033087333374 0.641255847410373 1 1
0.914150349820889 0.893200821169695 1 1
0.821446295823858 0.805769494403819 1 1
0.789187470190973 0.774967496588937 1 1
0.929259211343425 0.913112828561727 1 1
0.738533853410186 0.723208196477511 1 1
0.663500004791318 0.651155761237612 1 1
0.737531466935541 0.723825235178741 1 1
0.765661880617874 0.751434086111666 1 1
0.688185296499077 0.674220694277436 1 1
0.934715968652201 0.917509826385911 1 1
1.05340419049645 1.03528232572109 0 0
0.882843021906724 0.865591731820702 1 1
0.841336101147563 0.825219905208159 1 1
0.793615979163675 0.777271166239074 1 1
0.861273632899232 0.84504835938037 1 1
0.875484090483768 0.857202179041117 1 1
0.745040574921399 0.731160154652981 1 1
0.502468111603762 0.4938311339306 0 0
0.715201682221467 0.702659368701595 1 1
0.837253402299164 0.822897135649698 1 1
0.806867960261986 0.792564430938735 1 1
0.67885376446838 0.665164890361538 1 1
0.767467091718587 0.75466734313599 1 1
0.995388262741246 0.976601271204057 1 1
0.68452872355344 0.671537324310233 1 1
0.790709202754539 0.774606944234802 1 1
0.800658469042964 0.785332360375596 1 1
0.680010800162624 0.668695543159991 1 1
0.997541693604557 0.979842399689994 1 1
0.811624339350521 0.79808620031989 1 1
0.895037459530069 0.878200107889483 1 1
0.855412995759712 0.840651821423976 1 1
0.840962137967477 0.825104971407317 1 1
0.698869906252768 0.684621563280061 1 1
0.725358571785473 0.711894515055959 1 1
0.815706084727845 0.801566678542189 1 1
0.838471558984799 0.823591377452658 1 1
0.942940956435541 0.925198618134374 1 1
0.870672575804559 0.853511202026304 1 1
0.825666651654875 0.811279032800493 1 1
0.712503621904778 0.699894470571978 1 1
0.958743413902443 0.940630224313882 1 1
0.747811669503664 0.733262647097177 1 1
0.892110830538674 0.876167706599811 1 1
0.827599136039063 0.812583643430149 1 1
0.787287488821363 0.772209204065627 1 1
0.665830653180663 0.653846549651135 1 1
0.78495702286508 0.768927230528295 1 1
0.819023105186024 0.803738048924404 1 1
0.736146659253625 0.721165713223363 1 1
0.840339681304604 0.825787228892636 1 1
0.941568586382341 0.924455882450158 1 1
0.682015087875809 0.670795301259168 1 1
0.775053033783988 0.760982402660954 1 1
0.791847046297804 0.774275023152933 1 1
0.881538406214251 0.863840064705638 1 1
0.899665740721142 0.883074922038692 1 1
0.838882547983064 0.823682074713387 1 1
0.919517556096456 0.902736173972521 1 1
0.7860465208736 0.771758132849718 1 1
0.721178210843439 0.70929319149947 1 1
0.785194209305129 0.771568010727574 1 1
0.90304839371403 0.886264334488272 1 1
0.673705316013213 0.662486011478615 1 1
0.755356064177548 0.741466320090479 1 1
0.594738951221136 0.585115064017985 1 1
0.614149546677693 0.603260978862242 1 1
0.565552707445109 0.554365328793534 0 0
0.733298817025138 0.721275609395186 1 1
0.800186161027983 0.782925043723715 1 1
0.753840566721478 0.738206159270684 1 1
0.961058893620683 0.941912755262196 1 1
0.797611612949934 0.78088290319793 1 1
0.885158191074209 0.867760715608548 1 1
0.742320269466866 0.728216521271144 1 1
0.802272358721138 0.787975523268072 1 1
0.908893479745151 0.89011446806608 1 1
0.830781770933054 0.81454768524996 1 1
0.906831357852992 0.889342285556702 1 1
0.709647259820717 0.697033891913387 1 1
0.900203750652705 0.881388315447778 1 1
0.658287329969425 0.64459143053536 1 1
0.796953304564729 0.781180359551024 1 1
0.867730379271265 0.85202746509296 1 1
0.685421214847359 0.673017221451616 1 1
0.984993129520267 0.966497328350349 1 1
0.669428371786313 0.658204042886286 1 1
0.64787298439607 0.636564538602502 1 1
0.683826913453536 0.669900979543608 1 1
0.738906804447317 0.723571503804566 1 1
0.864164381880429 0.848990730062315 1 1
0.893675456214743 0.87667795564704 1 1
0.70198515612934 0.689112232825394 1 1
0.884515319986559 0.868481203200334 1 1
0.841932383637402 0.825446054567572 1 1
1.02349572884561 1.00561999767029 0 0
0.941177725232151 0.923046941756258 1 1
1.03056501875113 1.01219258356583 0 1
0.700709795944762 0.687345814985362 1 1
0.828492644396336 0.813468474640479 1 1
0.83959409503521 0.823876064817858 1 1
0.643871264639367 0.630843495854367 1 1
0.818134940153138 0.803166645873496 1 1
1.05023541208301 1.03105730888883 1 1
0.850300851978397 0.834160186488344 1 1
0.862068069690972 0.84694419944391 1 1
0.744563436407744 0.731382610907817 1 1
0.913814799024479 0.897074995369764 1 1
0.913240273370921 0.897750636906676 1 1
0.826302747198469 0.809128827263373 1 1
0.69266281661629 0.680317902181854 1 1
0.975451419532949 0.957787308640896 1 1
0.826931686472873 0.811617098370127 1 1
0.770106648466551 0.755212667415622 1 1
0.766060267677383 0.752443043073108 1 1
0.574446554643554 0.562321704115092 1 1
0.876241677646209 0.858543396251741 1 1
0.992095561882608 0.970872156655627 1 1
0.677022991250673 0.66441778070696 1 1
0.6428899474814 0.632497466362373 1 1
0.689398496144942 0.677456898142079 1 1
0.672297520136094 0.660106105612262 1 1
0.706976001623326 0.693441809341254 1 1
0.906612100549804 0.890334521278259 1 1
0.612890163195403 0.600725594699817 1 1
0.793670769965306 0.780136773614262 1 1
0.552171915762213 0.54149584953727 0 0
0.664815908012218 0.651315629874544 1 1
0.83042286492201 0.81759196910156 1 1
0.658326588722927 0.645532891922249 1 1
0.821355254684326 0.807814705749267 1 1
1.1170209168834 1.09667015426389 0 0
1.01454187024015 0.996240526458075 0 1
0.784621934113543 0.768369910737194 1 1
0.706206593287493 0.691919129656299 1 1
0.648160984470031 0.637020156782972 1 1
0.722118719375277 0.709421930258552 1 1
0.865464415428798 0.848324622865066 1 1
0.959811921859956 0.939663349969824 1 1
0.712045638681952 0.696698764478946 1 1
0.9796899930886 0.9591573258789 1 1
0.895423044848329 0.877899170673287 1 1
0.874720667444833 0.858438867732281 1 1
0.578977303691056 0.568229657268875 0 0
0.893017949381608 0.875963143902375 1 1
0.845991070374647 0.830690809479723 1 1
0.688215178757533 0.675652107729541 1 1
0.664523590786769 0.651654015218991 1 1
1.06528216858876 1.04413086899032 1 1
0.593646556491749 0.58185911999566 1 0
0.956815585755059 0.937714590966337 1 1
0.704652226762039 0.690913154287192 1 1
0.839031222434264 0.822288989481659 1 1
0.921107789959124 0.902132024794363 1 1
0.932608059091592 0.91575726403699 1 1
0.803991543187232 0.790931481234481 1 1
1.01762249713177 0.999648017814339 0 1
0.72814494483421 0.712690090589604 1 1
0.657983438023607 0.646249995050407 1 1
0.87768125776835 0.861181857976772 1 1
0.553697977601746 0.542823426769016 0 0
0.776380017690773 0.762993937831857 1 1
0.685057809261835 0.67185520412215 1 1
0.977215394161923 0.959784134349003 1 1
0.822110495809217 0.806597962786002 1 1
0.950216883088748 0.932530584905354 1 1
0.987630480850247 0.970307959861273 1 1
0.853406619664184 0.837066725920839 1 1
0.707291566446691 0.694529855462166 1 1
0.781036143146984 0.767130113502141 1 1
0.810705618127323 0.795703283190763 1 1
0.864262475921969 0.84962684219224 1 1
0.730606776204895 0.71735261796493 1 1
0.904938491355681 0.889770684333242 1 1
0.691198598451531 0.678665683663653 1 1
0.763338718173791 0.749776640958909 1 1
0.903466247064976 0.886339402343656 1 1
0.744916199777236 0.731449137675724 1 1
0.713832197431114 0.701438322525054 1 1
0.834443926141159 0.819325895377297 1 1
0.913624725438985 0.895831428897617 1 1
0.460266039177986 0.451924406300108 0 0
0.629192103508809 0.616944959836237 1 1
0.766690737745896 0.750968539246666 1 1
0.656538606820129 0.644474379740181 1 1
0.669576696430107 0.657035127293075 1 1
0.910899895601876 0.893978359680107 1 1
0.85812032584647 0.841694736580053 1 1
0.860156346710891 0.845800574275103 1 1
0.656401832095127 0.64469311723974 1 1
0.840364824639447 0.824389994273683 1 1
0.754688861378621 0.741145178689447 1 1
0.853556017719594 0.836843802286769 1 1
0.95616554940727 0.938325211276459 1 1
0.786420043601016 0.773154164771661 1 1
0.793629074222476 0.778004280906093 1 1
0.82208299095064 0.806305200575112 1 1
0.653435775736269 0.642066848321028 1 1
0.866458895630391 0.850304614620297 1 1
0.732757060311481 0.718775263421562 1 1
0.595276758162041 0.584362423950855 1 1
0.797789552975863 0.781739128976672 1 1
0.539745684016083 0.530316851048919 0 0
0.76579351745388 0.751458346552017 1 1
0.635152433337038 0.623228171716935 1 1
0.731686870912609 0.719266190096392 1 1
0.871529391246901 0.855041845915658 1 1
0.620023966398832 0.607818761643721 1 1
0.889555342967376 0.872093639220599 1 1
0.693816968350934 0.681616939813497 1 1
0.851385022068837 0.835657657576154 1 1
0.890965101411995 0.874658858022681 1 1
0.626108911367457 0.613943250115114 1 1
0.776297374585813 0.760378342971624 1 1
0.886344411540163 0.869401534351874 1 1
0.681554007176256 0.667818433349609 1 1
0.824584220239581 0.809410806139133 1 1
0.750095835953007 0.735738192705322 1 1
0.759158467018837 0.746119591962511 1 1
0.728748113858085 0.716066127106832 1 1
0.881400201233158 0.864510566250092 1 1
0.599927813309769 0.588166793908049 1 0
0.781419371629127 0.76680622997612 1 1
0.938757202099 0.920932828793574 1 1
0.711143968249013 0.696233280378205 1 1
0.779276862424006 0.764107600491923 1 1
0.83956902772364 0.822514490964656 1 1
0.744896073303299 0.732120024344063 1 1
0.721571010586481 0.708814708169714 1 1
0.680606163497336 0.668158286033534 1 1
0.781330921238805 0.766197945514888 1 1
0.633015565162 0.621007534434751 1 1
0.621813924591374 0.611276801361696 1 1
0.892825946607011 0.875594464985202 1 1
0.721271110522289 0.707238064238378 1 1
0.662535063188749 0.650940080074865 1 1
0.806060164722774 0.791444176218289 1 1
0.865856975754896 0.849591640337369 1 1
0.834145995597579 0.819073511686899 1 1
1.01004729699972 0.991885851584066 0 1
0.955285480529519 0.936983839828736 1 1
0.73968996970643 0.726286359920481 1 1
0.830665908111713 0.814684163504844 1 1
0.857236935971159 0.840122054879009 1 1
0.837941653104342 0.822599641906777 1 1
0.993844959347874 0.974157653389477 1 1
0.742521792060286 0.727971088861114 1 1
0.787079814393255 0.771574288164349 1 1
0.987287931797455 0.966897266577094 1 1
0.722759791496787 0.709613513954686 1 1
1.0007083797874 0.981488664070115 1 1
0.890823318799427 0.874372547797605 1 1
0.78331847200411 0.770216252341645 1 1
0.642516603685562 0.630694277258321 1 1
0.86560551345074 0.84903844517002 1 1
0.962741368659587 0.945009659443808 1 1
0.80315546964237 0.786631927621825 1 1
0.731298240295995 0.717627503717843 1 1
1.00234803680025 0.982849741992554 1 1
0.947009117962333 0.92955502938838 1 1
0.974409711291195 0.956517121080196 1 1
0.59550278163658 0.584708274334899 0 0
0.861925105039866 0.847318324258901 1 1
0.912338662053661 0.896312854455815 1 1
0.79281065740143 0.778907728990163 1 1
0.834952946851739 0.821131215622069 1 1
0.803146128764516 0.787774019694764 1 1
0.8952368027598 0.879660301155754 1 1
0.859867207329918 0.845452770569048 1 1
0.769099405172803 0.754363602808394 1 1
0.736298174198978 0.721970519781032 1 1
0.835601252169128 0.818773492171382 1 1
0.992845168493195 0.973255544544246 1 1
0.812173709652517 0.797538556061676 1 1
0.760573475976673 0.747112273158351 1 1
0.677624256860914 0.664915295124821 1 1
0.885260384614422 0.867512015217366 1 1
0.807054598377547 0.79181130214605 1 1
0.820851952443771 0.805423977040594 1 1
0.933832642808132 0.915667421821017 1 1
0.715580143710074 0.702494311935053 1 1
0.926424270046325 0.908671786233926 1 1
0.76015473486021 0.745548575356717 1 1
1.04860974107777 1.02968961381817 0 1
0.832426797583965 0.818480001495398 1 1
0.904355363233205 0.888625093587129 1 1
0.780005505067219 0.766658878311573 1 1
0.682258196382588 0.669380950608876 1 1
0.758428388280634 0.745025826990004 1 1
0.792888078123472 0.7771159068889 1 1
0.79897112065203 0.783538778806273 1 1
0.968169554363343 0.950438838064166 1 1
0.726565372700892 0.71165608898747 1 1
0.587906367043982 0.577121061116672 0 0
0.759132556185749 0.745626236797926 1 1
0.938524208262465 0.922039693762448 1 1
0.875702448005185 0.860367891493327 1 1
0.806970608592373 0.79269020925117 1 1
0.635254333469952 0.622840245434881 1 1
1.10287141843054 1.08071371026306 0 0
0.618216776943913 0.606217783453267 1 1
0.76919276912731 0.754915659978009 1 1
0.70824266602132 0.694650386471625 1 1
0.974430687703776 0.953572823216882 1 1
0.729700736762135 0.71517279461532 1 1
0.803174722644785 0.788772951056789 1 1
0.841869365018009 0.825011089944768 1 1
0.792354984051847 0.776746891183289 1 1
0.835730153228916 0.820065098082761 1 1
0.88838902428871 0.872833891159794 1 1
0.709474183659712 0.697283753105366 1 1
0.817504292248258 0.803850622387383 1 1
0.706334154017881 0.692299431623589 1 1
0.759546737757072 0.746714299792212 1 1
0.749368586211022 0.734894226968248 1 1
0.711157241269934 0.697634464215048 1 1
1.00682630975853 0.988893390623966 0 1
0.725647049743853 0.70900695181777 1 1
0.877224557459941 0.859324299196315 1 1
0.679643753901695 0.665115659394434 1 1
0.826003807018218 0.810039096676008 1 1
0.736448224346034 0.723836449212948 1 1
0.871022422159523 0.85446713193015 1 1
0.489921229007217 0.48053991188144 0 0
0.831229029512887 0.815557231904033 1 1
0.456948466701008 0.448770024612863 0 0
0.765630172229972 0.752080481955323 1 1
0.811920799854295 0.796816305760671 1 1
0.607268842034926 0.596633048865453 1 1
0.693028671006295 0.679070909041217 1 1
0.830157891539026 0.813741421523487 1 1
0.69620312727649 0.682454759548596 1 1
0.755834658100655 0.74020485436048 1 1
0.853645402143114 0.837711325685243 1 1
0.727301326391124 0.715065410772474 1 1
0.777432342046352 0.763902102337399 1 1
1.01022833757304 0.990867457030139 1 1
0.916162456040485 0.896476921052719 1 1
0.846325275041411 0.830210142591805 1 1
0.761880961075891 0.74574685178376 1 1
0.937430356077771 0.919087947460063 1 1
0.927742647669772 0.910264068031153 1 1
0.940840519233576 0.922955491114894 1 1
0.847238240851551 0.832072846803242 1 1
0.935197413055327 0.918608403445701 1 1
0.699731797918316 0.686485142945903 1 1
0.886241705690042 0.868521236278406 1 1
0.733346177455121 0.719738853662271 1 1
0.795169801563111 0.779435508610701 1 1
0.829715069514065 0.813781406130547 1 1
0.862543505988303 0.845734256178933 1 1
0.733238157893834 0.718875720575812 1 1
0.857201892349929 0.83934607036083 1 1
0.989998535584362 0.972298127060012 1 1
0.961515615618597 0.943379046540349 1 1
1.01162076586498 0.991890886575008 1 1
0.551094806689944 0.541200864088693 0 0
1.07100824945847 1.05164658574578 1 1
0.867129934015758 0.851441196038185 1 1
1.06245219660385 1.04115999930897 1 1
0.807677099188768 0.791886758109217 1 1
0.866493148358065 0.852087396797321 1 1
0.823187192034148 0.804875814827959 1 1
0.754906332820149 0.740463995063605 1 1
0.767433707221782 0.753598732328157 1 1
0.917977308506291 0.901650228622521 1 1
1.00324824360473 0.984705587071104 1 1
0.982382080853859 0.961385663062827 1 1
0.883154168747845 0.867814275338264 1 1
0.969962799646435 0.952281443707756 1 1
0.615752689173533 0.603929620935689 1 1
0.730956284210332 0.717871677387762 1 1
0.987457743709126 0.970470800430577 1 1
0.81110702384964 0.795979209907156 1 1
0.73347353305027 0.719687679316733 1 1
0.948140765033055 0.931659301295703 1 1
0.912415951827605 0.893276976647981 1 1
0.875261721370381 0.857316131320689 1 1
0.778040036776797 0.764543328560225 1 1
0.980104705980635 0.961139652336136 1 1
0.980782818633129 0.959259248764569 1 1
0.837910831302228 0.822489805689837 1 1
0.724748814994755 0.710570451657838 1 1
0.786575509568084 0.773280807394537 1 1
0.68874071711666 0.675651365624941 1 1
0.86686558890636 0.849938803882846 1 1
1.06830837792984 1.04823485388801 0 0
0.967757464489248 0.950728823242544 1 1
0.644458624006663 0.63373898733269 1 1
0.609767588369666 0.597887899127002 1 1
0.914406178262505 0.897459778440389 1 1
0.854055892200286 0.836555074714009 1 1
0.61109534890871 0.597707820632255 1 1
0.666325489843337 0.654569039795116 1 1
0.724783666139579 0.710550832197039 1 1
0.757112151745407 0.743644068305125 1 1
0.724181289218016 0.710874686401149 1 1
0.790635273894188 0.77478913258885 1 1
0.807553981764112 0.791284433329032 1 1
0.951150022005699 0.933618038362296 1 1
0.812703334570276 0.797788453358907 1 1
0.794437016197217 0.780178363290962 1 1
0.927322509704424 0.909446642410177 1 1
1.07875592916552 1.06014281180276 0 0
0.789716919904675 0.775163275274527 1 1
1.02594481364249 1.00604918821623 1 1
0.581550870381836 0.571768831244344 0 0
0.791160576610565 0.775010752892853 1 1
0.85207028114764 0.836377625264928 1 1
0.818119243811477 0.800845222753661 1 1
0.830563192237261 0.814570055001596 1 1
0.758977797740791 0.745752886388239 1 1
0.828449326387121 0.813443316975994 1 1
0.54254122664097 0.533346987155503 0 0
0.855213263191599 0.839397224045666 1 1
0.568796352187773 0.558419308829105 0 0
0.936922184152066 0.919100480995977 1 1
0.839247054854456 0.823541377527412 1 1
0.745916303049363 0.733236098995485 1 1
0.857299886222037 0.840068770330374 1 1
0.926741344117027 0.908217269492157 1 1
0.669536645839107 0.656433975031507 1 1
0.928972227495357 0.910162594299765 1 1
0.710306660033554 0.696969412514506 1 1
0.822366778089098 0.806095728263421 1 1
0.930291542919859 0.912591536755462 1 1
0.880936873706697 0.864146734017264 1 1
0.76985550154495 0.755693427646674 1 1
0.796202224176776 0.781079905498079 1 1
0.678830819949927 0.66675988068032 1 1
0.690372742751421 0.677215404090598 1 1
0.828997161970362 0.812716171697605 1 1
0.760022689046206 0.74478001688945 1 1
0.727161512645944 0.714140124907945 1 1
0.866682862365705 0.850337159592489 1 1
0.812133167878448 0.796689896545022 1 1
1.00699991095495 0.987609439654638 1 1
1.12570298042319 1.10396915401247 0 0
0.64670343239583 0.634488813557999 1 1
0.739371074941172 0.724974276697599 1 1
0.928172422967016 0.90908259654706 1 1
0.87719142853095 0.860031807946266 1 1
0.817850776201859 0.803110416759203 1 1
0.853949292761669 0.83821914186971 1 1
0.820315551844571 0.804847648464689 1 1
0.784206121995696 0.770260293686108 1 1
0.910000233355943 0.891714878561152 1 1
0.739069758649839 0.7250432745096 1 1
0.873511497075187 0.857736365332876 1 1
0.777025939114914 0.761603869219526 1 1
0.812862732524813 0.798222529257825 1 1
0.897819274688063 0.880538446795729 1 1
0.948027950227917 0.929193765751363 1 1
0.81561274784658 0.801824256785838 1 1
0.88961921952655 0.873275629026877 1 1
0.764360580196532 0.74805807955344 1 1
0.823371814306912 0.807764676000807 1 1
0.723181367213627 0.707711418999787 1 1
0.880404328578878 0.863925889994152 1 1
0.600343648678373 0.589128540591353 1 0
0.918546969440465 0.902607420397326 1 1
0.742005037375787 0.728354025408905 1 1
0.739143663634464 0.724945120871724 1 1
0.798446124201282 0.784035536011237 1 1
0.906856751005885 0.890262505019582 1 1
1.08622435507218 1.06730694132972 0 0
0.7625546634434 0.746421627992057 1 1
0.917739171125667 0.901000765389672 1 1
0.923442502202204 0.905853433207725 1 1
0.95767311395231 0.939811215914046 1 1
0.805039313840603 0.790916004935999 1 1
0.66105324316669 0.650354540605311 1 1
0.651335113776017 0.638401475334028 1 1
0.710918891852379 0.697539254034836 1 1
0.555729851600551 0.545702853992856 0 0
0.715278731340549 0.702050759498737 1 1
0.741939404183049 0.728155466677954 1 1
0.68476842652369 0.672179740218526 1 1
1.06687354366524 1.04787089432532 1 1
0.581133192192975 0.569487170812713 0 0
0.644173518912031 0.632412098881439 1 1
0.930021131012465 0.911572152998509 1 1
0.766925891109075 0.750504349949986 1 1
0.682185947316078 0.669708884219983 1 1
0.843388958864236 0.828542114736978 1 1
0.626034340152799 0.615264262834852 1 1
0.782753022391151 0.768151091873395 1 1
0.819900645486203 0.805659438203236 1 1
0.89190447889751 0.875682699108716 1 1
0.730073391244992 0.715779870520464 1 1
1.0039908813416 0.983315021289726 1 1
0.942509282432043 0.924965757380786 1 1
0.847156589572448 0.831303483135787 1 1
0.727354432645172 0.713002925683386 1 1
0.815470201544202 0.800502060864098 1 1
0.682621547227025 0.670719454686493 1 1
0.678397372076091 0.666906737571922 1 1
0.842814055448548 0.827233515152997 1 1
0.698633162185095 0.684567435025125 1 1
0.446143801108558 0.438053309440367 0 0
0.705415362915017 0.692060614124391 1 1
0.653263156329822 0.640164739741936 1 1
0.912722809939851 0.896273738396258 1 1
0.613318834024014 0.600628500622426 1 1
0.527761262519702 0.516868092566329 0 0
0.804990377082033 0.789005530486046 1 1
0.865180688770991 0.849336161931841 1 1
0.743005457901971 0.729352565022056 1 1
0.914403787444183 0.897706673360371 1 1
0.81925458650575 0.805405234514291 1 1
0.577076117899516 0.566735067959972 0 0
0.672551054737991 0.659254533692785 1 1
0.694879378087721 0.682087663522269 1 1
0.914996451833177 0.89638898938927 1 1
0.859139830322771 0.842871151441823 1 1
0.727437893613882 0.715679777663391 1 1
0.878770736672594 0.86092076053288 1 1
0.804028530820848 0.788861689295397 1 1
0.820858377922514 0.806131459171122 1 1
0.858965030215991 0.844385153948187 1 1
0.993345859196876 0.975388986243181 1 1
0.668558959875338 0.656835932687113 1 1
0.655736589068416 0.643516750579453 1 1
0.786066238399781 0.76875751205202 1 1
0.706493923711756 0.691242003137097 1 1
0.956144040763777 0.936638378097346 1 1
0.724645606700804 0.711161980956556 1 1
0.793019157635818 0.77697365864751 1 1
0.733892408767612 0.719963932045343 1 1
0.855046523768022 0.838094892128172 1 1
0.682099032336383 0.670592296087609 1 1
0.940713619410625 0.923574694497063 1 1
0.668456970176643 0.656155426310118 1 1
0.808568190691815 0.794481686365406 1 1
0.770840882619261 0.757259657628819 1 1
0.64441786713113 0.631666492504366 1 1
0.880916527046705 0.866108241485795 1 1
0.632867096001365 0.621298722892419 1 1
0.758935162504383 0.745066763103878 1 1
0.843437055391338 0.827380085675043 1 1
0.869768368619717 0.854380754037825 1 1
0.79551758025287 0.781806999495075 1 1
0.921155066981091 0.901075185608775 1 1
0.894557511498291 0.877888511759422 1 1
0.720140702779087 0.705676197631291 1 1
0.788062193248544 0.77408710706296 1 1
0.61087915068716 0.597825093103637 1 1
0.906357829175873 0.890964680355613 1 1
0.783767122772322 0.769471627438111 1 1
0.922704058198991 0.904075213701692 1 1
0.953277599179068 0.936604787713646 1 1
0.794660309587213 0.779187647583443 1 1
0.598720661654916 0.58710586238908 1 1
0.783258897001744 0.769423972027343 1 1
0.791153301969187 0.777851928558816 1 1
0.648404826125243 0.635674712736719 1 1
0.859604109246379 0.844770906877748 1 1
0.818563865600884 0.802572818567824 1 1
0.698623363941521 0.686700184135055 1 1
0.937949425817284 0.91970891346535 1 1
0.784461455113082 0.768908689024341 1 1
0.957071497750279 0.940151895091883 1 1
0.677339661595739 0.663282652941891 1 1
0.938721960669764 0.921035186698804 1 1
0.808744070006228 0.794555916085942 1 1
0.671708258499044 0.658722786093427 1 1
0.770190650263164 0.754967334532254 1 1
0.985762170052298 0.965940979394184 1 1
0.843547353373791 0.827178897574392 1 1
0.883536499131418 0.867651888713637 1 1
0.776850940912997 0.762429406898216 1 1
0.677840852679068 0.663933663790959 1 1
0.738204768605992 0.722674177300306 1 1
0.814504643973014 0.798904597794861 1 1
0.911166898740106 0.895235831424834 1 1
0.84606901051019 0.831010831867027 1 1
0.886937559541527 0.870797928718029 1 1
0.777161878872683 0.761735564318795 1 1
0.725733295385721 0.713592528424721 1 1
0.650514575169191 0.639142240948346 1 1
1.00053539520315 0.982721726823175 1 1
0.664846765931026 0.65129112940272 1 1
0.710971422891853 0.698009453580456 1 1
0.855201139646548 0.837315726456365 1 1
0.573909082184337 0.564306029755334 1 1
0.911048402386651 0.89588545024909 1 1
0.608253821242023 0.596848443484004 1 0
0.764863720317365 0.749408165674362 1 1
0.887600541866819 0.869314409272351 1 1
0.449081991307841 0.440674826778138 0 0
0.914237590180938 0.896375936557311 1 1
0.656730188785508 0.644557941224628 1 1
0.760376624261631 0.74787189955857 1 1
0.807768953383637 0.789945655434706 1 1
0.82457286113698 0.809591017371495 1 1
0.783105531809278 0.765939667218339 1 1
0.797290586985894 0.782751367432345 1 1
0.887386370530569 0.872143497264998 1 1
0.723634315035957 0.709740224858836 1 1
0.74433672707031 0.730788767919662 1 1
0.837889317207085 0.822178178548609 1 1
0.680921644639773 0.669063378413754 1 1
0.766147680279278 0.752677177939619 1 1
0.869191983144201 0.852874193249351 1 1
0.713581443058863 0.700622277526444 1 1
0.71244911799891 0.700495106373366 1 1
0.915138202033633 0.899824187002457 1 1
0.874454415192541 0.857429926475639 1 1
0.843367385490098 0.826389155825826 1 1
0.973147281410935 0.952695654716458 1 1
0.898023619491639 0.882763979477452 1 1
1.02293763983447 1.00332372396439 1 1
0.860697230838089 0.841672347788756 1 1
0.891728019711327 0.871633627978821 1 1
0.670515649289248 0.658372329800791 1 1
1.09793461423712 1.07650308446354 1 1
0.845135091662774 0.829860013638802 1 1
0.78009534715025 0.766395551067183 1 1
0.707802089210983 0.694351407113226 1 1
0.713214071941999 0.700593663956828 1 1
0.65410506372221 0.641990304177814 1 1
1.09551196067379 1.07541464563531 0 0
0.925716007966979 0.909262014229981 1 1
1.00992122446849 0.992373367888513 0 1
0.647860287543122 0.633800884268082 1 1
0.871924620712826 0.854722114383235 1 1
0.69656184241161 0.682683785798615 1 1
0.908609526980024 0.88990476263567 1 1
0.834195552614478 0.818510161690985 1 1
0.945616367866649 0.928037520464209 1 1
0.844534088103323 0.828952771398599 1 1
0.722932862557672 0.709272824387933 1 1
0.420755784049058 0.412883725797297 0 0
1.09149201392737 1.0705626225717 0 0
0.951322039004807 0.932227274226755 1 1
0.691937365906585 0.679087082811813 1 1
0.794376068331507 0.779473860753096 1 1
1.02208785218872 1.00299423726646 0 1
0.85064447495573 0.835561183219003 1 1
0.652901725139815 0.640304695041659 1 1
1.13741299070104 1.1163259674822 0 0
0.908858723938933 0.891812050218933 1 1
0.868243555899682 0.852518405550062 1 1
0.965059423991835 0.948376006911821 1 1
0.792950554217976 0.776500047473099 1 1
0.838622051595356 0.823326206353159 1 1
0.880298510798604 0.863747318829427 1 1
0.803704806991464 0.788479156949472 1 1
0.50968712270615 0.499985421242499 0 0
1.00875654027277 0.989188271170762 1 1
0.614643219782768 0.603137325512334 1 1
0.6795422508605 0.668139439419551 1 1
0.834613799998034 0.820370355846514 1 1
0.91988794206751 0.902572085459689 1 1
0.973850724538599 0.957124721436934 1 1
0.691655312143359 0.679271649161852 1 1
0.829242885156578 0.81316991095466 1 1
0.588680172712771 0.577576659247964 1 1
0.82290706402886 0.807462092634694 1 1
0.556420463562226 0.54535034419439 1 0
0.96945375008074 0.951856257210214 1 1
0.769665782596836 0.756956156884065 1 1
0.624927219128589 0.613506148835132 1 1
0.799021386989462 0.782314551360581 1 1
0.892585238073716 0.875387644398581 1 1
0.754674121753941 0.73972943128291 1 1
0.74178678437385 0.727719479975995 1 1
0.994610778632086 0.975696672457919 1 1
0.848351921789652 0.831737344479767 1 1
0.803693540386601 0.788173123307677 1 1
0.828596423049191 0.811647076382659 1 1
1.03025441143032 1.01160845019414 0 0
0.823480552007326 0.806313604025826 1 1
0.81565043237863 0.801280040751893 1 1
0.862544586683472 0.845930064617937 1 1
0.915167312774461 0.897881729463663 1 1
0.817671927200132 0.801685331609035 1 1
0.641063446831761 0.627584963020878 1 1
0.924924324587527 0.909245995255096 1 1
0.752069303909636 0.737484880920352 1 1
0.696616354352296 0.683543658448014 1 1
0.820401978481583 0.804184212534444 1 1
0.685048805770824 0.670848658827783 1 1
0.688323800314359 0.674291448512229 1 1
0.702729806295163 0.690308255938216 1 1
0.685766686623817 0.672254579650173 1 1
0.823851040366082 0.809970895782887 1 1
0.504171407281935 0.494814291448839 0 0
0.790928308793083 0.775943857641559 1 1
0.840713323786216 0.826004633985985 1 1
0.906501325229544 0.890327399230396 1 1
0.829599571438969 0.8127796757097 1 1
0.81208202423018 0.796267752686894 1 1
0.829585282112967 0.813168030388442 1 1
0.904988025711529 0.888609600131876 1 1
0.781702099779345 0.766134860491819 1 1
0.864257312192689 0.849250893149725 1 1
0.754098007956962 0.739945691725399 1 1
0.654085886898182 0.642782335373908 1 1
0.982197944166362 0.964530556021522 1 1
0.792511198474366 0.778061692654502 1 1
0.850823171373738 0.835724118654842 1 1
0.786272040124867 0.771355734750959 1 1
0.823211757378314 0.807020831527671 1 1
0.706999436228236 0.693658077526103 1 1
0.903656755384949 0.888115279984716 1 1
0.727035668016246 0.713440333162594 1 1
0.667274976485902 0.655737683790762 1 1
0.588392605139592 0.578287853009675 0 0
0.86361713788882 0.846878545155601 1 1
0.977811222849466 0.959444603738505 1 1
0.899155004377754 0.882662198410469 1 1
0.820122370745658 0.805221448149324 1 1
0.747676204716746 0.73453165341086 1 1
0.827256384445951 0.812236476348799 1 1
0.634541949267342 0.623364036658203 1 1
0.925418820800887 0.906924621168266 1 1
0.779835621587862 0.764399688947465 1 1
0.851954158284889 0.835281456502341 1 1
0.99243603195489 0.975499658790485 1 1
0.821258525054498 0.806476000821126 1 1
0.912227530105796 0.893265825419582 1 1
0.73074770365813 0.717013777910577 1 1
0.913737763337995 0.897229613040106 1 1
0.830375841873028 0.815387871645946 1 1
0.896693775892407 0.881087388472594 1 1
0.979262307369153 0.961509253939847 1 1
0.564080776979517 0.55426242058409 0 0
0.614012001333125 0.600755744108538 1 1
0.607538539219782 0.59658421444434 1 1
0.909020112304224 0.891549329927937 1 1
0.606636294254972 0.594774172854609 1 1
0.70511231752676 0.692037267581961 1 1
0.852555439016247 0.836363918987442 1 1
1.00924422938797 0.99172623821784 1 1
0.795175407228046 0.779855237815888 1 1
0.704119871373057 0.690174300105097 1 1
0.795661490907829 0.780693118883398 1 1
0.804818007173572 0.788828246317352 1 1
0.583706974447677 0.573136073856918 0 0
0.858875507366765 0.842995444062097 1 1
1.00168304919182 0.981973625308462 1 1
0.958383813763975 0.941292195658405 1 1
0.718166755985387 0.705076279043107 1 1
0.730210288540824 0.717150979560864 1 1
0.687344592732339 0.673978688534431 1 1
0.959295468662957 0.941874301954197 1 1
0.808429562668765 0.791751270886649 1 1
0.707996535561321 0.69348637291492 1 1
1.03620712084748 1.01858365712479 0 0
0.554307613564411 0.543905424037697 0 0
0.773428511399838 0.758305285847782 1 1
0.830670042577979 0.815870927195907 1 1
0.641667455255412 0.630837826659038 1 1
0.802637425286999 0.788478314472629 1 1
0.96157733343019 0.943381947672166 1 1
0.778622769823518 0.76334967033392 1 1
0.83126148351605 0.815362560496289 1 1
0.69551764349739 0.682203862454426 1 1
0.732626564213896 0.717928941595115 1 1
0.929438781894576 0.912762195458398 1 1
0.7669976655124 0.752486546574102 1 1
1.06542907028665 1.04432212496244 1 1
0.761678711425296 0.749054469320685 1 1
0.722686024577639 0.710158515628498 1 1
0.724140407644282 0.710992972450577 1 1
0.763198751815098 0.748502217679731 1 1
0.935403591879889 0.9189225359918 1 1
0.593398056045606 0.580665916868438 1 1
0.941177717583561 0.924563712819198 1 1
0.865947328005187 0.849405611604801 1 1
0.655472238665555 0.643282103716379 1 1
0.783600247136305 0.768387152890708 1 1
0.917496826846974 0.898317301931536 1 1
0.786775924388238 0.772732162273291 1 1
0.859558816011998 0.843931841360287 1 1
0.711410342024108 0.698810121712748 1 1
0.753432004923801 0.739563467900556 1 1
0.566863256858714 0.555617377278997 1 1
0.800782172631981 0.786514496584931 1 1
0.741874963856096 0.728750668542104 1 1
0.763070448267147 0.749040263541952 1 1
0.97067991063803 0.953149882348465 1 1
0.87140336071606 0.853097244809602 1 1
0.867704199646247 0.852511490336358 1 1
0.673767607143692 0.661123742372408 1 1
0.848620040742833 0.833565829553678 1 1
0.772224031198167 0.757625428614515 1 1
0.845598647317432 0.830301235907652 1 1
0.673854725897073 0.661261985525606 1 1
0.865480106589219 0.848664928452339 1 1
0.724906167741511 0.711920165946459 1 1
0.634428437090484 0.622472202151168 1 1
1.01363186982672 0.993099040248114 1 1
0.906827186371675 0.889746973591674 1 1
0.676814748326011 0.663043970380696 1 1
0.649942821839663 0.638573253302591 1 1
0.678096858867698 0.666095815837518 1 1
0.856209294008453 0.839725301436851 1 1
0.881029025175437 0.865494278439793 1 1
1.12312713403038 1.10351624152451 1 1
0.82683622411426 0.811831314247412 1 1
0.794565293031228 0.777620714880632 1 1
0.844564210446056 0.828330094206341 1 1
0.737946578529817 0.724908157683233 1 1
0.632219723039517 0.619186132513284 1 1
0.973832420126652 0.95300797583774 1 1
0.69240133180485 0.679624921813902 1 1
0.876830514950275 0.860613602109339 1 1
0.945663319905716 0.929411228151338 1 1
0.640866850329605 0.629391307591229 1 1
0.894572142233762 0.87960341115189 1 1
0.726140092228103 0.713094302844248 1 1
0.844249792499908 0.827776518045822 1 1
0.843389972755055 0.826359713309303 1 1
0.815775716250329 0.798154927303975 1 1
0.923558632708987 0.904755407063328 1 1
0.890432243068715 0.875296982914818 1 1
0.890524513272112 0.875014974012584 1 1
0.870939076577457 0.85535079667121 1 1
0.788476137315959 0.774681734955083 1 1
0.574367984287095 0.563425940085553 0 0
0.722087571684446 0.707804047370886 1 1
0.769372925834599 0.755454239458443 1 1
1.06874421673764 1.04835708443569 0 0
0.665058711749769 0.651013277419034 1 1
0.949270419008364 0.931586022956758 1 1
0.788902297028826 0.775131020718129 1 1
0.718342367446066 0.703684716131683 1 1
0.804455515961983 0.789043230973339 1 1
0.616125834975589 0.603473398059331 1 1
0.741097097148237 0.725638537069687 1 1
0.637559521043993 0.625203402522893 1 1
0.756345825568626 0.741536965517622 1 1
0.730447278482821 0.716466944268748 1 1
1.07002477053322 1.04709872205606 1 1
0.622658200879492 0.610737902791295 1 1
1.01215639047926 0.993236674049549 0 1
0.755413631761826 0.740041550439594 1 1
0.746526815202151 0.733010446097466 1 1
0.687945545672316 0.676100043711517 1 1
0.83068434045596 0.816369678509156 1 1
0.922666159933754 0.905984733876911 1 1
0.990381623078091 0.973377375419364 1 1
0.684302831378075 0.671048190382876 1 1
0.985586314742596 0.96602594123324 1 1
0.97536709357279 0.958269591937784 1 1
0.761548547232165 0.746877776338735 1 1
0.736386525625275 0.72279154857091 1 1
0.827792212423598 0.811832072343876 1 1
0.633438733774054 0.622248946875436 1 1
0.787626182688493 0.77316533854154 1 1
0.79114898751365 0.775570588212793 1 1
0.691022197713511 0.679158411758876 1 1
0.864233356759155 0.84858701133563 1 1
0.54602051592424 0.536159533872431 0 0
0.82848679406029 0.81315914226606 1 1
1.13000474359064 1.10351378783247 0 0
0.89700550621751 0.879340452835236 1 1
0.993237966641965 0.972309843357182 1 1
0.89865412864577 0.883012320002598 1 1
0.762915701471309 0.749381535301061 1 1
0.772859449708263 0.758204694972566 1 1
0.66545350279301 0.653324286608853 1 1
0.738320408118347 0.725114225567519 1 1
0.947382986257944 0.930183957215543 1 1
0.687221016190828 0.675637759860452 1 1
0.747900191687385 0.73417809250283 1 1
0.77246314164892 0.757010729201955 1 1
0.672358474994435 0.658958125667979 1 1
0.743682087023653 0.729675556736731 1 1
0.849459721650893 0.833345711948134 1 1
0.931529708378346 0.914047300486309 1 1
1.01610157714949 0.997579350784496 1 1
0.803026695821014 0.788299228521554 1 1
0.809294869940034 0.792792778578695 1 1
0.856040763879681 0.840970408776926 1 1
0.715463063178114 0.700138204977389 1 1
0.669996992466495 0.656545581645776 1 1
0.95524412674089 0.935717679997353 1 1
0.668116307028402 0.65579892122045 1 1
1.05588354519888 1.03653527022079 0 0
0.806747627068556 0.791287200784953 1 1
0.902861970728738 0.885662802064123 1 1
0.765017478871144 0.750375680426349 1 1
0.575002482843389 0.561744450610216 1 1
0.726662681366931 0.711112653409112 1 1
0.913975071429786 0.896540652344988 1 1
0.796248279194558 0.779743760027327 1 1
0.786577851468939 0.771038157608575 1 1
0.904727514135394 0.886865259557488 1 1
0.886050484321348 0.869035062334471 1 1
0.699492175025206 0.685593291383786 1 1
0.955744111198886 0.938221340536312 1 1
0.894127801865958 0.879060194528792 1 1
1.03574352728923 1.01701846113232 1 1
0.710163121116337 0.698099640783267 1 1
0.790153077246559 0.775052526447539 1 1
0.78710025646682 0.7716892216162 1 1
0.813693150692145 0.798411254887866 1 1
0.628259472122524 0.617878642437444 1 1
0.726544221466965 0.711446749784431 1 1
0.686289437519826 0.674092752918566 1 1
0.822552084833361 0.80719368242814 1 1
0.604895127865995 0.594178520285871 1 0
0.769187748097002 0.754603620488121 1 1
0.952012624000519 0.93535374993084 1 1
0.810906073074632 0.796371341800127 1 1
0.786876675836639 0.771843291540234 1 1
0.868237443682266 0.853661172752896 1 1
0.724043682556033 0.711406205584453 1 1
0.638441025341603 0.62630262081049 1 1
0.952325293326906 0.93366705679882 1 1
0.717196940522678 0.705419243954255 1 1
0.771236136242586 0.755662800786727 1 1
0.642038016196824 0.631348549218576 1 1
0.785616587064077 0.770282902507176 1 1
0.595618926732149 0.584442637158343 1 1
0.798376190311225 0.782790489492712 1 1
1.01895253213291 0.999849121116538 1 1
0.966573445553744 0.947291931153767 1 1
0.758123057581016 0.743664990985807 1 1
0.547175041902606 0.537920301731825 0 0
0.925764478740295 0.90946562403688 1 1
0.954440516766254 0.934760820402903 1 1
0.737006975477652 0.72318761314006 1 1
0.759948507469953 0.746718921089616 1 1
0.651777599026743 0.639155968804219 1 1
0.667669718387446 0.655420893130957 1 1
0.888430478338466 0.872124243874012 1 1
0.684438747487331 0.671834682698738 1 1
0.595391605415048 0.584667118516672 0 0
0.802203416115721 0.787211486010311 1 1
0.757268872459699 0.744157217152569 1 1
0.91272480088407 0.896083516511881 1 1
0.702458161707483 0.688371436848783 1 1
0.996247786604522 0.977519529898296 1 1
0.988075345899334 0.970173250818104 1 1
0.57894310774844 0.568146183326568 0 0
0.759545514653601 0.743486189346369 1 1
0.700927130770623 0.688963209486499 1 1
0.744342410248305 0.729808356999942 1 1
0.734589595959006 0.720322330982339 1 1
0.617704872146832 0.606076146393991 1 1
0.774616275345446 0.759160765402354 1 1
0.868408071065629 0.85227258709866 1 1
0.819559498573481 0.804419453789788 1 1
0.828578185946625 0.812480761491833 1 1
0.853807465954443 0.83871270671372 1 1
0.730051037916582 0.71695861988831 1 1
0.947363069903626 0.930168206061183 1 1
0.807668703774344 0.792293820875388 1 1
0.62729831999507 0.615444714271549 1 1
0.836647600580577 0.821312837246298 1 1
0.806020998838169 0.791956483191468 1 1
0.546574603832421 0.535734508345448 0 0
0.781588197363548 0.767575764931815 1 1
0.785609271323251 0.769566778606874 1 1
0.940161984715949 0.921040542763015 1 1
0.696995449616865 0.68525999080443 1 1
0.88735159444304 0.869553425538081 1 1
0.776881132198715 0.762474866619164 1 1
0.91296160489997 0.896373530760198 1 1
0.689751276786901 0.677158815831906 1 1
0.881051455653469 0.864362613984153 1 1
0.821610890309521 0.806948756537675 1 1
0.891829945077778 0.876004707558033 1 1
0.772269725870758 0.758507680100066 1 1
0.827431461324375 0.812992175513922 1 1
0.85781484844708 0.838759090765544 1 1
0.691166961809312 0.679331642677337 1 1
0.741311975405667 0.728537988235613 1 1
0.638287632920038 0.626212649963938 1 1
0.66298638147191 0.650685259972806 1 1
0.804965746916716 0.790154461257519 1 1
0.617319879297181 0.604782488793243 1 1
0.872311028864102 0.856977349769335 1 1
0.905220633805303 0.889433605136535 1 1
0.754111547792777 0.738919476577534 1 1
0.915614739843912 0.897474023118652 1 1
0.819676754051418 0.803037768223787 1 1
0.93457715244017 0.917618634445305 1 1
1.01277997541868 0.994165017241376 0 1
0.932296632352898 0.915610184865116 1 1
0.808954706459315 0.793927840880881 1 1
0.998628409580453 0.979636454945186 1 1
0.752336216911977 0.738603618891285 1 1
0.902323614136334 0.885650968998557 1 1
0.794093280361379 0.778549628395679 1 1
0.690580500392142 0.677989022113853 1 1
0.710618548377699 0.698305018688132 1 1
0.679052471767395 0.665747681738173 1 1
1.07481017404296 1.05482738229126 0 1
0.755847437953034 0.743055874070116 1 1
0.979608428607809 0.961841975061325 1 1
0.719639673883027 0.707024881103564 1 1
0.787183428823562 0.772078457376638 1 1
0.998581650697758 0.979116949620897 1 1
0.703178372203496 0.689780141165189 1 1
0.39896971518666 0.391312683082889 0 0
0.523044456748299 0.513762456457121 0 0
0.493637367834739 0.48483329780142 0 0
0.855183212964368 0.838591140747129 1 1
0.627724242050648 0.616163977666423 1 1
0.856511161570912 0.840318996282383 1 1
0.778537204254905 0.763230600586016 1 1
0.688452114829051 0.675476571029621 1 1
0.84436773855106 0.828310324994955 1 1
0.71142363876066 0.698445035678256 1 1
0.787816288862723 0.773261583264233 1 1
0.59341553697347 0.583070545226648 1 1
0.811248263696591 0.796792537051692 1 1
1.03501902481428 1.01615120847941 0 1
1.07971365148083 1.05912139690218 0 0
0.678435366697078 0.664924976557083 1 1
0.878509365904967 0.862208725954879 1 1
0.74156981776825 0.727793817963496 1 1
0.855121361692724 0.838594545596619 1 1
0.734450390653982 0.717827719148457 1 1
0.850834413336721 0.835085190961202 1 1
0.800839992564202 0.784812490845395 1 1
0.778255988120888 0.763515250738181 1 1
0.77107940060988 0.756839883358621 1 1
0.704428838938016 0.691437201920813 1 1
0.84033653069238 0.825269552395643 1 1
0.771016323062628 0.757957067591643 1 1
0.696519231244217 0.683305756064184 1 1
0.685092167662164 0.671795863187463 1 1
0.887323848066208 0.870586853732816 1 1
0.766508962283058 0.751758488603132 1 1
0.802383060739613 0.786779457237813 1 1
1.03946149684469 1.01941968904932 0 0
0.831278798306495 0.816127089771786 1 1
0.814215625305494 0.799306647348639 1 1
0.656610762132347 0.644142564693388 1 1
0.855970909870083 0.840667244304996 1 1
0.916314329045796 0.89947309223777 1 1
0.976242697026227 0.957150412993839 1 1
0.776422702737362 0.762341264575977 1 1
0.863134544612676 0.846725771874973 1 1
0.881500053497065 0.864946004397399 1 1
0.827965289755334 0.813706764949609 1 1
0.830106765716116 0.814867471883785 1 1
1.05356862268455 1.03372773981482 0 0
0.718999001138045 0.70603284944156 1 1
0.919293527047113 0.903373374686866 1 1
0.706152466771148 0.692376764363076 1 1
0.881736702425312 0.865971119038908 1 1
0.885165081126197 0.868149104291915 1 1
0.55448256607896 0.544268520162354 0 0
0.615216067565585 0.603491756506048 1 1
0.438102163515313 0.429875581274386 0 0
0.724312987041868 0.711717255535306 1 1
0.894539657352498 0.878560961453474 1 1
0.874046988427614 0.855843461346901 1 1
0.74746172341268 0.732572577411399 1 1
0.71373486171019 0.700644622180955 1 1
0.779617060095006 0.766400223266873 1 1
1.07770799113971 1.05692051667407 1 1
0.896060865441971 0.877852623748822 1 1
0.788650558348279 0.775164621791939 1 1
0.868213910877278 0.850955884542358 1 1
0.875084384868058 0.856591321585674 1 1
0.709366133093939 0.696573757565291 1 1
0.972638808319409 0.956048287718279 1 1
0.888953618663065 0.873122828988229 1 1
0.655707838395708 0.642856153351002 1 1
0.844685973725483 0.828611200116488 1 1
0.878951683423683 0.862014225486081 1 1
0.728983400634783 0.715771130349867 1 1
0.838689672959812 0.823394009398536 1 1
0.967303477150449 0.950955064958487 1 1
1.05637001853501 1.03556752841204 1 1
0.579343028179082 0.570187327469398 1 1
0.747333101481971 0.732391194472954 1 1
0.777307262225382 0.762719844605138 1 1
0.785314897317511 0.770875141510093 1 1
0.637284721070514 0.625709167362053 1 1
0.865526796272821 0.849694706170742 1 1
0.767755858808607 0.752348894132401 1 1
0.98482341828471 0.964423751865244 1 1
0.873148731536214 0.857387916942198 1 1
0.740551489183778 0.726523611282643 1 1
0.852961809495509 0.836882770760766 1 1
1.02445486489226 1.00606133312396 1 1
0.878994692476291 0.862592632432478 1 1
0.645957337066185 0.634121965708114 1 1
0.832790795445256 0.817518151666729 1 1
1.02999884247448 1.0117698966746 1 1
0.64189574163888 0.629977946636166 1 1
0.813308992748264 0.797708761073213 1 1
0.746780056565791 0.732543822715954 1 1
0.602580791857615 0.591719128131633 1 1
0.716639787190946 0.702484700092817 1 1
1.03240850692097 1.01223920398698 1 1
0.807526385179736 0.793289640059243 1 1
0.863187192667548 0.84848221873087 1 1
0.591697443697578 0.579547556032262 1 1
0.948758157435692 0.930085464874679 1 1
0.924261099692979 0.907538096589044 1 1
0.825427978503368 0.811851132650567 1 1
0.650485818159132 0.636241150998085 1 1
0.773109998116637 0.758649407806957 1 1
0.664345498972635 0.651897972338678 1 1
0.500961610385649 0.491599157848842 0 0
0.804508849350723 0.789844151722122 1 1
1.09489445315649 1.07491210093849 1 1
0.586081095988665 0.575953578835784 1 1
0.825209890440932 0.809543875481197 1 1
0.854628267856234 0.837590361242886 1 1
0.897212443043764 0.879306325205027 1 1
0.863941222951669 0.848291683846469 1 1
0.730688789878971 0.71826949879784 1 1
0.645090305957648 0.633187207240954 1 1
0.678284233991878 0.666057391059211 1 1
0.922314231101058 0.906300963861869 1 1
1.06071362795614 1.04198267444702 0 0
0.848603429076616 0.831267871177018 1 1
0.862877477150518 0.844890668767456 1 1
0.900534161028278 0.882797896007431 1 1
0.805203871964659 0.790848177026714 1 1
0.840348070569186 0.824204714536059 1 1
0.796378585190665 0.780220852146823 1 1
0.539502230665141 0.528580479932395 0 0
0.897509004293779 0.87976336101293 1 1
0.62563164197292 0.61346799930753 1 1
0.638488471670583 0.62743213353154 1 1
0.922402469969683 0.905349504941565 1 1
0.745128290679754 0.730963227448733 1 1
0.786064215054011 0.770768568928529 1 1
0.765513951237406 0.752123852347667 1 1
0.938244878133556 0.920578659797221 1 1
0.847652755430003 0.831967517868191 1 1
0.957524005152069 0.940486202160801 1 1
0.708413311598258 0.695144688188607 1 1
0.854235407849567 0.838965159223879 1 1
0.789834516225003 0.774003834177834 1 1
0.627321900101123 0.615721683829912 1 1
0.807510694318489 0.791031837305545 1 1
0.853076834366974 0.835982097530886 1 1
0.727153037136751 0.713918798326167 1 1
0.692210523939306 0.679860943076039 1 1
0.812486834661961 0.798295769222593 1 1
0.605551845367183 0.593814740150214 1 1
1.03266413351617 1.01230082291484 0 0
0.792403987304651 0.776488368852006 1 1
0.846820716878342 0.829975250702236 1 1
0.510226017157183 0.501189564390868 1 1
0.598141588980965 0.588017497265526 1 0
0.828616396440688 0.811790000660717 1 1
0.733162887624247 0.719832756415204 1 1
0.952484203775056 0.935921296490272 1 1
0.893436738417166 0.875814662494107 1 1
0.782311572318616 0.767136106289386 1 1
0.874039200163963 0.858218140835539 1 1
0.783414975355701 0.769003865922806 1 1
1.02232781203033 1.0021999643417 1 1
0.643813609210434 0.632006017658888 1 1
0.856876623013865 0.840166058968452 1 1
1.03353121735695 1.01401670047575 1 1
0.868882593069323 0.851870612444123 1 1
0.887340045073164 0.870128276453131 1 1
1.01160013941532 0.990750771759696 1 1
0.744048308084212 0.730432752943495 1 1
0.852639481986188 0.835714170661303 1 1
0.768375592519286 0.751244296533059 1 1
0.699451323491483 0.683973459174272 1 1
0.990279583185338 0.973293565410072 1 1
0.618472874712318 0.605510779626308 1 1
0.681419264552208 0.667575100310447 1 1
0.629108358738701 0.617564023745288 1 1
0.690411781472941 0.67722442372063 1 1
0.870457745788249 0.852051851083616 1 1
0.703263042430975 0.689420427257315 1 1
1.05719531243137 1.03988296572496 1 1
0.725472385309633 0.713592431847936 1 1
0.639648525005426 0.628494083613588 1 1
0.602056345608032 0.590767784389441 1 0
1.01702567113903 0.998144816298152 1 1
0.821331926981136 0.805169948696371 1 1
0.675366808916274 0.662212903642042 1 1
0.896653368008826 0.878653682998963 1 1
0.509727075008693 0.49914562155273 0 0
0.882550994334245 0.866842004537841 1 1
0.918881005300193 0.900962238221633 1 1
0.612542700742613 0.599214571214145 1 1
0.814055111840699 0.799248797058136 1 1
0.704872521814277 0.692119100374148 1 1
0.705393260632348 0.692645081647551 1 1
0.967008272536254 0.947507874142787 1 1
0.806327269145577 0.791710456123451 1 1
0.884838419405223 0.868024558314432 1 1
0.779305504517197 0.76534186953363 1 1
0.479347314469046 0.470784189658922 0 0
0.619469798218817 0.608525554488378 1 1
0.807183886020156 0.792419441958378 1 1
0.681732841075543 0.668131371835373 1 1
0.531038789335765 0.521312990427942 0 0
0.767617253617811 0.753492982611521 1 1
1.10043540317763 1.0811028739141 0 0
0.655058687110118 0.643207133266003 1 1
0.749456721228813 0.736590950320025 1 1
0.848044641529407 0.832607499740605 1 1
0.70562014231994 0.692144271644617 1 1
0.777157647250681 0.761370905496963 1 1
0.874499176072051 0.85513792584412 1 1
0.711649322740073 0.699333735075537 1 1
0.863526366315423 0.848219922906443 1 1
0.806884320309139 0.79208764626983 1 1
0.967558068313862 0.948303999061597 1 1
0.818628494071856 0.802556894782867 1 1
0.71077651653117 0.698674696728097 1 1
0.774197901473167 0.75932077173139 1 1
0.726200734312085 0.713489747748493 1 1
0.773477908665309 0.759926760747121 1 1
0.80392280430498 0.787771925454009 1 1
0.678182073560933 0.666116328051372 1 1
0.894742114465714 0.87787464797189 1 1
0.906535167187719 0.887625167419179 1 1
0.848735162278018 0.830591878419781 1 1
0.725244176047308 0.711588519024944 1 1
0.741491838777309 0.728157899825959 1 1
0.886756342509551 0.869480021654533 1 1
0.835713664366828 0.820313234281339 1 1
0.606433481052084 0.594833993489821 1 1
0.677515225906343 0.664394228849435 1 1
0.711143739123789 0.698333452786268 1 1
0.945734242591374 0.928914855005917 1 1
0.841411295111037 0.825411697757229 1 1
0.724642045600475 0.711701201055215 1 1
0.68780725387701 0.675056661546927 1 1
0.912068122716417 0.896082288475995 1 1
0.840568285389001 0.825702104035726 1 1
0.739516718932065 0.726104749296468 1 1
0.730011023515294 0.717089175760655 1 1
0.925255548488604 0.907620002424816 1 1
0.636381315968173 0.624348387395396 1 1
0.728625635266963 0.713279338863821 1 1
0.803828818620332 0.788733372323587 1 1
0.743995713385762 0.73163436585732 1 1
0.880093604407359 0.863520145095379 1 1
0.904418216061233 0.887324407641459 1 1
0.802690280787768 0.788564907975081 1 1
0.752858271910107 0.738266057773603 1 1
0.904597871656705 0.887886947718218 1 1
0.694107004269136 0.681093965570907 1 1
0.81564457028496 0.800045476611422 1 1
0.862818312029989 0.847302656977719 1 1
0.706888024245219 0.691490312664965 1 1
0.614999953151269 0.603503230593732 1 1
0.820313124412067 0.804862422298973 1 1
0.814308064813947 0.799910649056221 1 1
0.816902408296704 0.800796685327018 1 1
0.807930783245382 0.793849341466915 1 1
0.697449391874508 0.68532068144976 1 1
0.623949980344385 0.613929515525544 1 1
0.865713368847101 0.849877889564399 1 1
0.848204534969548 0.833471798102393 1 1
1.0267779289471 1.00839525904453 0 0
0.843146448656307 0.828039086374272 1 1
0.706874952523369 0.6940620487254 1 1
0.737190510671365 0.721590711245291 1 1
0.613820470609269 0.600877272103827 1 1
0.824160916143057 0.809587526885872 1 1
0.827869797319783 0.811730283602377 1 1
0.644061430629774 0.632378274182926 1 1
0.917507198957536 0.900339799294195 1 1
0.745861002407002 0.73288468602874 1 1
0.928030595499489 0.910132193114144 1 1
0.900528786471043 0.883461765471006 1 1
0.76904715322695 0.754633319103227 1 1
0.720506601933882 0.708152469836271 1 1
0.925912887190751 0.908099210831716 1 1
0.882907352980811 0.866188783656982 1 1
1.04735371433028 1.02776177313542 1 1
0.559634959695796 0.55000022657453 1 1
0.731133559743501 0.718852963604957 1 1
0.874311923198669 0.859069728427916 1 1
0.75772516882041 0.743047868216958 1 1
0.742029550506517 0.728652560050261 1 1
0.664076521182452 0.65031957232189 1 1
0.877168371540888 0.862648678004842 1 1
0.762977182213628 0.749710084866343 1 1
0.803710137542885 0.78835231991784 1 1
0.801784825216455 0.788023264611693 1 1
0.76778543015622 0.754021674363248 1 1
0.841391604174014 0.826209012933773 1 1
0.78297508263475 0.768889319325668 1 1
0.867831008085002 0.852721788103142 1 1
0.661251986445946 0.650233414900332 1 1
0.647540943577545 0.634575946426851 1 1
0.989429885215064 0.970224633644305 1 1
0.776857148560255 0.764230310855468 1 1
0.67939794063907 0.666797727725708 1 1
0.665745690969151 0.653306034827608 1 1
0.678906211843446 0.66544502704207 1 1
0.785423774629415 0.770991996260637 1 1
0.882501297433041 0.863573484472022 1 1
0.745523537745319 0.731909582762469 1 1
0.718512413616542 0.704706421607584 1 1
0.918038179423514 0.899215004860382 1 1
0.958077503899159 0.939353208721303 1 1
0.727431696408666 0.713282687053239 1 1
0.78804686883556 0.771799880723963 1 1
0.709320399526228 0.69714001193568 1 1
0.840335761284123 0.823987077336159 1 1
0.721827881326121 0.707310227334968 1 1
0.838089457992688 0.82324352686862 1 1
0.769620016122354 0.756085907076846 1 1
0.946786062097834 0.930069268360015 1 1
0.590194334195919 0.580173122584411 1 1
0.838474460147055 0.823286403055615 1 1
0.555137689271617 0.544718230963316 0 0
0.872861276497871 0.856461634803551 1 1
0.791016673074686 0.776292923931333 1 1
0.551539797365724 0.540979492365929 1 1
0.901665224849168 0.885876444051818 1 1
1.07970281995031 1.05849368388149 1 1
0.884980105840779 0.867744445631256 1 1
0.82190259467786 0.80633198964148 1 1
0.948097775788282 0.92866104987649 1 1
0.650338422752321 0.636740544525514 1 1
0.948879185121113 0.930700125630664 1 1
0.976782903967807 0.957939470244488 1 1
0.639526956196919 0.629200340719554 1 1
0.87391701564675 0.858482792903155 1 1
1.00490489443608 0.985998774232137 1 1
0.803533806826926 0.788418309718306 1 1
0.821439646306763 0.806478534528295 1 1
0.775913738844596 0.760106908431659 1 1
0.986841194232543 0.968448152438754 1 1
0.958179410199843 0.940045662567693 1 1
0.932694952260104 0.914594138213168 1 1
0.835942570242474 0.821947943091706 1 1
0.700042201958991 0.688350961518056 1 1
0.856932077731518 0.842514630174387 1 1
0.783870868054005 0.770291443987569 1 1
0.577314964468728 0.565200268054391 1 0
0.93153799903413 0.914912959879451 1 1
0.863920559677306 0.848509223364373 1 1
0.803901269973009 0.789677960630154 1 1
1.02740959380441 1.01039563204256 1 1
0.800154799639312 0.785651990930178 1 1
0.87651014414653 0.861908006887108 1 1
0.819363180466846 0.804177577145595 1 1
0.69262710767959 0.677231492558397 1 1
0.736694621498547 0.723910883635076 1 1
0.756036161313536 0.742747275534483 1 1
0.752273633401975 0.737882723250642 1 1
0.921198816618563 0.905264133733911 1 1
0.957420424372414 0.941626528084303 1 1
0.816821338808087 0.801713773088162 1 1
1.09564914843429 1.07403961802716 1 1
0.642301224523952 0.630238375274508 1 1
0.76791729973313 0.754342298121562 1 1
0.902446611157002 0.884010104620123 1 1
0.80304086464165 0.788190893937637 1 1
0.762728172337931 0.74972067724957 1 1
0.687541637534128 0.674531391967249 1 1
0.829210526300366 0.812504721453822 1 1
1.05524798018558 1.03623027588001 1 1
1.02296844050286 1.00362850729056 1 1
0.696474078357975 0.683860267647054 1 1
0.625809255416348 0.61487369289892 1 1
0.609936599744556 0.599614046386051 1 1
0.659332622133328 0.647544958014865 1 1
0.674179200757236 0.661536365311613 1 1
0.793180907798265 0.778101026945938 1 1
0.842348083000533 0.826490862045964 1 1
0.763264716244763 0.747240537387421 1 1
0.993697497542356 0.974487399850065 1 1
0.714106039059831 0.700835170352836 1 1
1.01924433051176 0.999009519314234 1 1
0.741777793043477 0.728433043494988 1 1
0.771814096441526 0.758596325917566 1 1
0.742255732396644 0.728200126219154 1 1
0.637479456089828 0.62467292706556 1 1
0.734020129415054 0.720704162553833 1 1
0.850497128673722 0.835367920635236 1 1
0.704743490031724 0.69012844174584 1 1
0.929426301935251 0.911463005637879 1 1
0.640885588624765 0.628668374148394 1 1
0.851284008016814 0.836635477193764 1 1
0.869770645517448 0.854548301298896 1 1
0.946127167831837 0.928265782640741 1 1
0.603160699201079 0.592088324300715 1 1
0.781403145150607 0.767652844974033 1 1
0.641261109584857 0.629227898364239 1 1
0.826673267675992 0.812653247782513 1 1
0.938657935663462 0.920640834230766 1 1
0.949637187988626 0.931861281668459 1 1
0.989159288199594 0.969252764676397 1 1
0.789874804779941 0.775937303919886 1 1
0.937653540970727 0.921163648984794 1 1
0.917597474180683 0.899741183475258 1 1
0.717841692593485 0.702535075406301 1 1
0.928779325970602 0.911509025688394 1 1
0.68220445730564 0.668117650993787 1 1
0.724962235816287 0.709017244856641 1 1
0.787982949272077 0.772302002000754 1 1
0.645179863384072 0.633605690162533 1 1
0.751974511721473 0.738452127867797 1 1
0.97980696394682 0.961996415998911 1 1
0.964723557822253 0.946695249365922 1 1
1.02555379655907 1.00561888057905 1 1
0.789592643145515 0.775236961760332 1 1
0.842305058197559 0.826275654365084 1 1
0.575474985059228 0.564499271838733 0 0
0.727693715583439 0.713689949498279 1 1
0.853456702850554 0.838318083377199 1 1
0.536840033428187 0.527052734324285 1 1
0.865196949776699 0.84817169852023 1 1
1.00137175159717 0.982753330266163 1 1
0.923911804776227 0.907342456710129 1 1
0.699848664857423 0.684843175284513 1 1
0.887586722137754 0.866636501310703 1 1
0.93165606319044 0.915370468838921 1 1
0.989012390133087 0.971249725522167 1 1
0.813219218087539 0.797147331708705 1 1
0.966963264648381 0.94933240748884 1 1
0.764756822306962 0.750493041081791 1 1
0.801589644055698 0.78702165490435 1 1
0.694874342357572 0.681181044578245 1 1
0.827207301269343 0.812737343178626 1 1
0.623094230554667 0.613042281621783 1 1
0.662135748035541 0.649731094545163 1 1
0.743832407457107 0.729150036053371 1 1
0.834331556873402 0.819221471398339 1 1
0.859459931721552 0.842799929399337 1 1
0.741174131104111 0.727053833546894 1 1
0.792436531287501 0.776845725992179 1 1
0.815776776476244 0.799602015997724 1 1
0.766621569375225 0.752424920609173 1 1
0.868080825178513 0.852017815247419 1 1
0.7461375193067 0.732752270942273 1 1
0.850167310811615 0.833689843005049 1 1
0.811122587318309 0.796307473986355 1 1
0.925770118541447 0.907852781954282 1 1
0.776060791762184 0.761258485612185 1 1
0.833674768191541 0.819073688945374 1 1
0.744525141156798 0.731661546736072 1 1
0.725917197578312 0.711862774892082 1 1
0.74884162339421 0.733998809578119 1 1
1.00924150136277 0.990731439914747 1 1
0.475596457470502 0.466226375477091 0 0
0.652100369158665 0.640229391622235 1 1
0.917526377815958 0.900694822554316 1 1
0.888372986307632 0.87068589907769 1 1
0.883152077119828 0.864904208733327 1 1
0.937454743384082 0.919920507676716 1 1
0.783586784411928 0.768417308014429 1 1
0.770079484513296 0.756596422077852 1 1
0.695087297920416 0.683436954889384 1 1
0.94037142897997 0.922977728502281 1 1
0.874451440822167 0.858438524074316 1 1
0.72228354227036 0.708756873619483 1 1
0.780814753695234 0.766548135815064 1 1
0.656887801670547 0.644759556503891 1 1
0.850420163288829 0.835053648722262 1 1
0.765796240555801 0.75080027981754 1 1
1.07128126209899 1.05265233724354 1 1
0.766216494859767 0.75162094323165 1 1
0.91397812601226 0.897102741780713 1 1
0.600479845874178 0.590422910962829 1 1
1.10396209350921 1.0850123428405 0 0
0.748456487319134 0.732933639375247 1 1
0.886879896155057 0.871548554542208 1 1
0.907128725067622 0.89105492924438 1 1
0.827484346585938 0.810176906539975 1 1
0.781127377773481 0.765983279954395 1 1
0.763228500905952 0.749340815743622 1 1
0.709354027328768 0.696299993774348 1 1
0.701567875799176 0.688268992042278 1 1
0.671068562799346 0.659072623176544 1 1
0.989961193577818 0.971878521330059 1 1
0.655329598708014 0.643389870442438 1 1
0.993724092570933 0.97719201440414 1 1
0.7491357366135 0.73563640558993 1 1
0.505037979272229 0.495178068603195 0 0
0.82730305962119 0.811896891420977 1 1
0.761565698388626 0.746627375310535 1 1
0.804496306107409 0.789572892666438 1 1
0.845136528695404 0.828068308942069 1 1
0.806974666345683 0.792920259289527 1 1
1.04060377237323 1.02160910322208 0 0
0.703975502764972 0.690552908883914 1 1
0.670669952186104 0.658098788330163 1 1
0.651238149095149 0.638432869076602 1 1
0.840875570983151 0.823364584302774 1 1
0.760170636638234 0.746585224149705 1 1
0.741945215005583 0.727525100844032 1 1
0.905222282160451 0.887694594236842 1 1
0.798440486201061 0.783941040240485 1 1
0.770223895294253 0.755571692147769 1 1
0.608103935228116 0.597342390815511 1 0
0.939647805837119 0.922163746694735 1 1
0.784232414173678 0.770310913977383 1 1
0.81316286503616 0.797715125328882 1 1
0.728700508241635 0.71536450966255 1 1
0.750771026171801 0.737850674694784 1 1
0.723347423583352 0.710785349290695 1 1
1.06159743140057 1.04251586572484 0 0
0.564329176277434 0.554105159386434 0 0
0.941329749786068 0.924435026968389 1 1
0.752132828352193 0.738025014906013 1 1
0.946023425921107 0.927833027554363 1 1
0.751170040113586 0.737734271994843 1 1
0.742590454862619 0.728907194904304 1 1
0.808261473263788 0.793877395030582 1 1
0.72062905061412 0.706082024418773 1 1
0.66878109962559 0.656993037554491 1 1
0.80298038288555 0.788061935158064 1 1
0.634710138576225 0.622166264719201 1 1
0.772258168264561 0.757170109276731 1 1
1.0565498590795 1.03601363265221 1 1
0.833584544236577 0.818979642197551 1 1
0.833333365615594 0.818469703720831 1 1
0.788935947258997 0.774256555680794 1 1
0.718458304227336 0.704639357952188 1 1
0.48350483458652 0.472237589800287 0 0
0.861027975177375 0.846016721631359 1 1
0.43779172982996 0.429630240771386 0 0
0.820285726691915 0.804081305583098 1 1
0.910769476489947 0.893782774182585 1 1
0.865661728703527 0.850387972115374 1 1
0.738908630822022 0.723666726915223 1 1
0.703918100673757 0.691884899656289 1 1
0.896733542322599 0.880565288654802 1 1
0.783949398164981 0.770399625077823 1 1
0.586083988065966 0.57452882678279 0 0
1.02329662673636 1.00412198730081 0 1
0.907479760650097 0.890197947960146 1 1
0.971394290265813 0.954467558332711 1 1
0.946183590917558 0.928322226803823 1 1
0.885396468543285 0.868386756049426 1 1
0.780937032706176 0.766947904048476 1 1
1.07323027668239 1.05333767387296 1 1
0.772998627850179 0.759533128021086 1 1
1.01816545367227 0.997711876557064 1 1
0.786405531634217 0.771909185383749 1 1
0.799543414153696 0.783403812221187 1 1
0.755803732115143 0.742228494173558 1 1
0.664358243127111 0.652174470004491 1 1
0.993030123650393 0.971802276662949 1 1
1.05454700343618 1.03512602697299 1 1
0.790707293673651 0.775404564869595 1 1
0.878283254197526 0.859308434337177 1 1
0.637947547222557 0.62666769884822 1 1
1.08904635886605 1.06871663670725 0 0
0.694444754987411 0.68157645543537 1 1
0.671332883395821 0.659019041591536 1 1
0.67153299081408 0.660364778692649 1 1
0.658413432620127 0.647096288231438 1 1
0.817334537701653 0.802368185107407 1 1
0.81738724773346 0.80052102595143 1 1
0.949256525020884 0.929517117956956 1 1
1.07964475884884 1.05964086323356 0 0
0.891102650591759 0.874741708836248 1 1
0.924005344734196 0.906500301626835 1 1
0.648883046837522 0.637116449419095 1 1
0.634927518954856 0.62341678374214 1 1
0.661639490806413 0.650249391613293 1 1
0.761144587829621 0.746914337522374 1 1
0.85868855771174 0.843823788442529 1 1
0.910122746218448 0.894236994127008 1 1
0.602121723043373 0.589484210383696 1 1
0.809846908592062 0.793552329857276 1 1
0.680322652628423 0.667905360936968 1 1
0.760545389184017 0.745914525795558 1 1
0.690252812637651 0.678324302257296 1 1
0.843381331090382 0.827011154498011 1 1
0.741337801877638 0.7267407748245 1 1
0.806998227795873 0.791500115099848 1 1
0.843017967662782 0.828594036582925 1 1
0.983226670444445 0.962993226103313 1 1
0.951677471078711 0.933410367731552 1 1
0.722804682058358 0.709588306019073 1 1
0.809063833612045 0.792738682548439 1 1
0.681025286314336 0.66915367335131 1 1
0.472611377611213 0.464313434249643 0 0
0.947871925913462 0.930430052027857 1 1
0.717530738458723 0.703336383151049 1 1
0.47491884039605 0.464492307466335 0 0
0.885765347225996 0.869809658526282 1 1
0.768423467358807 0.753281445267895 1 1
0.896058832602001 0.87860235639895 1 1
0.641520266209364 0.629116756950153 1 1
0.941591350303867 0.924766964575682 1 1
0.943539630158874 0.92587586227833 1 1
0.979764886156365 0.961900522479358 1 1
0.948804482941061 0.931255071052818 1 1
0.943207467880911 0.92547640022045 1 1
0.75246189364336 0.736021792786346 1 1
1.00021484171148 0.981130628165537 1 1
0.697910418427035 0.685069311134031 1 1
0.708500152685131 0.694208251508738 1 1
0.743995215135452 0.728994881417573 1 1
0.71396058522775 0.700220245463937 1 1
0.712935336450526 0.69973673433992 1 1
0.939161821159243 0.921587365868698 1 1
0.816347254573528 0.801161473556842 1 1
0.653607189362303 0.641148720933082 1 1
0.668988700271882 0.657280045355959 1 1
0.8694470698669 0.853588431005373 1 1
0.675057677661365 0.662943989947629 1 1
0.66453116725691 0.652006115849131 1 1
0.838041448547953 0.823974697188041 1 1
0.878686412174693 0.860849690921134 1 1
0.761470281120892 0.747045402413369 1 1
0.959177560177737 0.940110444306148 1 1
0.823603518170069 0.807553340556542 1 1
0.778130621490503 0.76349249954527 1 1
0.619650289117922 0.608864357245638 1 1
0.805265938211065 0.790455038877733 1 1
0.901943953102606 0.885494286831349 1 1
0.748260640511895 0.73427386730008 1 1
0.80450606331802 0.78813294898437 1 1
1.12430543160561 1.10368484553947 0 0
0.688841763259653 0.675993734817711 1 1
0.78864129544748 0.774046648271879 1 1
0.929886575009325 0.912539872479318 1 1
0.851133758970519 0.832777314210549 1 1
0.838902006319867 0.822874620894957 1 1
0.676171402673139 0.664571449017917 1 1
0.883736399088969 0.866593744510006 1 1
0.930042241698806 0.912661168596953 1 1
0.65283453647755 0.641022248823777 1 1
0.724610441948828 0.710772122769602 1 1
0.867436285749291 0.852614381013662 1 1
0.608232689042049 0.595881539856034 1 1
0.720709838500477 0.707825424890883 1 1
1.00811232382324 0.988159036525209 1 1
0.839485090449205 0.823852409420802 1 1
0.613575697025764 0.601883225267033 1 1
0.736623201959069 0.722953947134095 1 1
0.625472605704387 0.613512047265699 1 1
0.934273837844129 0.917125965186203 1 1
0.797969095890106 0.782772205336348 1 1
0.976007760002395 0.958262815764713 1 1
0.739589728036069 0.725987765090723 1 1
0.831832369249757 0.815471620285479 1 1
0.941053294284402 0.925309949411949 1 1
0.782982091762256 0.768715465872163 1 1
0.568522108739125 0.557023496309765 0 0
0.614841776248195 0.60298122167681 1 1
0.891153323548895 0.87288619624669 1 1
0.703153615959744 0.69098845586283 1 1
0.759550477188029 0.743474562683202 1 1
0.914058165338447 0.896833535763492 1 1
0.882141782203948 0.865416416285015 1 1
0.896543582609473 0.878357616503039 1 1
0.771271828702172 0.757635922946781 1 1
0.848014366264801 0.832774154181574 1 1
0.782233391269132 0.768475147598132 1 1
0.735346338301795 0.718748482611724 1 1
0.77125620591478 0.756805809574369 1 1
0.639834626015168 0.628040414822883 1 1
0.540408839958591 0.530225002388246 0 0
0.728550344705395 0.714927554010362 1 1
0.870718249916841 0.855680059394316 1 1
0.744447029631536 0.731231006015517 1 1
0.624398288537527 0.612661777297571 1 1
0.642704009657613 0.631181273508322 1 1
0.81625436270076 0.801599137903006 1 1
0.820818065265705 0.806559825673799 1 1
0.641906684794662 0.629097478224238 1 1
0.73673943498574 0.72320687409021 1 1
0.640397240004911 0.628896835704536 1 1
0.605861224800295 0.594485677511142 1 0
0.950989940913264 0.930865855661613 1 1
0.784362431353879 0.76932292203927 1 1
0.703718325546364 0.689382291596811 1 1
0.878060443851216 0.859423092395159 1 1
0.678382253938455 0.666175360309202 1 1
0.73356055271755 0.719508921989493 1 1
0.824654835812222 0.808612827353008 1 1
0.681146913541988 0.669946838024621 1 1
0.726056073431825 0.711365383295785 1 1
0.687978053386166 0.675753000496299 1 1
0.851118329772026 0.836646692790934 1 1
0.780720943485123 0.766578742272205 1 1
0.765814966320561 0.751818516446741 1 1
0.996366351541123 0.976513116170418 1 1
0.606576692255534 0.594735574617454 1 0
0.777825669369891 0.763725889112437 1 1
0.937532041926846 0.919365597023211 1 1
0.831067173829569 0.815510121957902 1 1
0.730513806410474 0.715510589079225 1 1
0.967303245838796 0.949037097120322 1 1
0.815677687663974 0.801302051603494 1 1
0.894239519420473 0.87827245746999 1 1
0.54618241120368 0.534985659430187 0 0
0.705422923367235 0.691862080547376 1 1
1.02291426789995 1.00237362578487 1 1
0.917186282959053 0.901117601692334 1 1
0.90260061835745 0.885892725197257 1 1
0.86557756179694 0.851027216603651 1 1
0.852701701697794 0.835206308602277 1 1
0.857199645070702 0.840963609431992 1 1
0.593644856491039 0.58262253770474 1 1
0.822834465053989 0.806207308835448 1 1
0.804538268766179 0.791567615789612 1 1
0.765755414867333 0.751114767230596 1 1
0.954750886995756 0.937911691532015 1 1
0.596015891121002 0.585133094440477 0 0
0.681538352694101 0.668486324244285 1 1
0.80803116791533 0.793881016771261 1 1
0.760097975589831 0.745667465831523 1 1
0.812562795783494 0.797908758806638 1 1
0.766790580826506 0.752964826312076 1 1
0.71920741317051 0.706013160433211 1 1
0.832354125275625 0.817831002063947 1 1
0.746600464740007 0.732728529715167 1 1
0.977169875319425 0.956905070445065 1 1
0.627535883976055 0.61440939902047 1 1
0.658025874973394 0.647068889654974 1 1
0.820790981996881 0.804893541359017 1 1
0.922502286982228 0.908097902392597 1 1
0.950492275168471 0.932559474512424 1 1
1.06817224553585 1.04825388268866 0 0
0.946163475430303 0.926718347424039 1 1
0.855019751758932 0.836984851872541 1 1
0.759385045647949 0.745402777436979 1 1
0.957625342501931 0.939684570638328 1 1
0.884363508163773 0.867114746339486 1 1
0.887043506713689 0.87119330620221 1 1
0.835122395977336 0.819693929767954 1 1
0.759155823477119 0.744758213116969 1 1
0.928478804093451 0.910215345196165 1 1
0.934946238941478 0.916893035978275 1 1
0.88507921312067 0.869589290371619 1 1
0.776244275155616 0.760956205718135 1 1
0.69735359363985 0.684948211477822 1 1
0.869806007734509 0.853104798399445 1 1
0.707373824615049 0.693825626570463 1 1
0.72285326476165 0.709347277738747 1 1
0.798744265088941 0.784879108859019 1 1
0.987842645666678 0.969384956159965 1 1
0.765212457851983 0.750679744085831 1 1
0.733446109523577 0.720906909826599 1 1
0.736324634381177 0.721996388578066 1 1
0.690921270257768 0.677831850807783 1 1
1.05025864556812 1.03091285640923 0 0
0.736472373790009 0.722254236065731 1 1
0.553165795705308 0.54354442857195 1 1
0.872995710478866 0.85674029407171 1 1
1.00352399908119 0.985090298726472 1 1
0.56147614107931 0.552532870196531 1 1
0.872753152757252 0.854957874654564 1 1
0.8535920221695 0.838816560408819 1 1
0.775570633491993 0.757651066512449 1 1
0.966933001389713 0.948956147961328 1 1
0.740317800733322 0.726104959735194 1 1
0.76165789588939 0.747656286678523 1 1
0.92723925985634 0.909114411269396 1 1
0.703679771244503 0.690907413737028 1 1
0.78155797586084 0.767065382429696 1 1
0.92983500853129 0.911172480924487 1 1
0.804469276218654 0.789766385219918 1 1
1.00725123804697 0.98789008289567 1 1
0.829530503970773 0.815609480464954 1 1
0.72402150388481 0.711271937150556 1 1
0.732367601748404 0.718707318547973 1 1
0.83845286368046 0.823904674358734 1 1
0.610174955102524 0.599127646479623 1 1
0.7078321433824 0.693988529878429 1 1
0.678266140866321 0.664940938600011 1 1
0.804190204705075 0.788195167768486 1 1
0.730234232164154 0.715628193971327 1 1
0.615811050250257 0.605184542837325 1 1
0.746323781111749 0.733735857114562 1 1
0.893922878981342 0.877245918281101 1 1
1.00126576885602 0.98297929175799 1 1
0.870950810614318 0.853251440978037 1 1
0.815382415301622 0.799731170746508 1 1
0.804251754400575 0.790581935818794 1 1
0.80591226128664 0.791444528241412 1 1
0.781660782748346 0.766618964730827 1 1
0.858361413390309 0.843071415479886 1 1
0.804131603332474 0.787166176842024 1 1
0.770808184304088 0.757256863422398 1 1
1.18873242974659 1.16474850309814 0 0
0.695687374286223 0.68121031047318 1 1
0.700835283412847 0.685618171248231 1 1
0.771827783811483 0.758134190225249 1 1
0.925645530786772 0.908338490046445 1 1
0.948201433935202 0.930735429598909 1 1
0.924982495094019 0.908451057367766 1 1
0.636017818198596 0.625053751866122 1 1
0.749444961644575 0.735889976281126 1 1
0.749727347670702 0.736645753550168 1 1
0.818070724426781 0.803819458965681 1 1
0.821305404165317 0.806388939646469 1 1
1.04817802007843 1.02884556749681 0 1
0.856646966322672 0.839545453570849 1 1
1.01195774672978 0.991296708728358 1 1
0.684978763754863 0.673037161322535 1 1
0.945526784655176 0.927505506741988 1 1
0.858342755279135 0.842531975456747 1 1
0.721772749517943 0.707592045109064 1 1
0.844106622324099 0.828027067337936 1 1
0.932148621470314 0.915247300667037 1 1
0.884453331153097 0.868360651099343 1 1
0.858709152726814 0.84300567670472 1 1
0.945137401723223 0.926854599904247 1 1
0.774559736887582 0.761131531539282 1 1
0.738079768659239 0.725671269713523 1 1
0.765044376158715 0.751952140309588 1 1
0.85981695734779 0.843496675613054 1 1
0.833015951772581 0.817007645284584 1 1
0.894568389086117 0.876439913564184 1 1
0.881997208620082 0.866957872787858 1 1
0.910815968690834 0.893651878563869 1 1
0.574290675354631 0.564107380110579 0 0
0.892757308745011 0.876657713977009 1 1
0.75011663546887 0.736256677521147 1 1
0.848648920950046 0.834181437823946 1 1
0.6725020126241 0.660501669950548 1 1
0.679229259558517 0.66641294756182 1 1
0.902864039369057 0.885757739088734 1 1
0.70639086042536 0.693331896660018 1 1
0.835196929075263 0.820718143976751 1 1
0.666879611665435 0.65498654050733 1 1
0.729500611841667 0.716338886361909 1 1
1.01583209729305 0.998298760632498 0 1
0.643206814252748 0.631928052223203 1 1
0.804720103781902 0.790242538264811 1 1
0.627548597759251 0.615566356625402 1 1
0.875780883695243 0.862099967316272 1 1
0.726583452303888 0.71158651745105 1 1
0.763466490387942 0.749999569247324 1 1
0.730509880350462 0.715454882270151 1 1
0.621332555717207 0.610022961873807 1 1
1.0097127674767 0.990134626897766 1 1
0.728676026676128 0.713234392551798 1 1
0.873118221866111 0.857553360834775 1 1
0.763650440766537 0.750046932284932 1 1
0.832440095258944 0.817664408019974 1 1
0.895055265418476 0.877156033123855 1 1
0.723780176739543 0.709454423436563 1 1
0.705775452033806 0.69233151549715 1 1
1.02219946063795 1.00475883980463 1 1
0.832620525138719 0.817079469543849 1 1
0.83613314835809 0.82131090896594 1 1
0.688356050972148 0.67634868540632 1 1
0.868594811209988 0.851851758119424 1 1
0.653055912566255 0.640226031409406 1 1
0.848595509505295 0.83358628355503 1 1
0.782923773686887 0.768334199849352 1 1
0.843745873339384 0.829191702607354 1 1
0.838512723986119 0.821578005058661 1 1
0.771219826365001 0.757186941777163 1 1
0.900420017208632 0.883755248729373 1 1
0.951627739025213 0.933292741513861 1 1
0.598202021831065 0.586884901487219 1 1
1.10797945024699 1.08626264391542 0 0
0.671751284982691 0.659793060600365 1 1
0.768915319062002 0.752569019310801 1 1
0.823717035424091 0.808021498277368 1 1
0.901277552102144 0.88472757385492 1 1
0.640923498142241 0.628919750869952 1 1
0.917456352912157 0.901435499627466 1 1
0.932319379952829 0.915654313516805 1 1
0.762950564564098 0.748594884212932 1 1
0.947160827896684 0.930612313601802 1 1
1.02738037058686 1.00736698554695 0 1
0.692123599601429 0.679316121081141 1 1
0.7727549980276 0.757231457974539 1 1
1.02885180722622 1.01142945025926 0 0
0.741486089296954 0.727878076794275 1 1
0.554302041918069 0.544347517198327 0 0
0.849048864256506 0.833389309307958 1 1
0.888589074096371 0.874115549367201 1 1
0.877407513289952 0.859969628261862 1 1
0.874444663168051 0.857130682945164 1 1
0.784377827682387 0.770217992689919 1 1
0.875725534891837 0.858217469879533 1 1
0.964717461111968 0.946150425412221 1 1
0.828575544882739 0.813972888476841 1 1
0.702918137085892 0.69051364880645 1 1
0.839710900626509 0.82437040004578 1 1
0.819614421889183 0.803533836487124 1 1
0.885869809133018 0.869355483248576 1 1
0.531086278020516 0.520983549363588 1 1
0.756532017610634 0.742231723969084 1 1
0.643067632403382 0.631801154417938 1 1
0.734517994911667 0.720120773606339 1 1
0.730253312316466 0.715189838519466 1 1
0.741399381703961 0.726555197965664 1 1
0.867890131574192 0.85043085890873 1 1
0.74588588733445 0.733340311083638 1 1
0.91653838686612 0.89910353920436 1 1
0.751606042557308 0.737500838443853 1 1
0.722832006762494 0.708850338523169 1 1
0.890262179057251 0.874204499717941 1 1
0.793283489856919 0.779395798264805 1 1
0.803494239898057 0.787925592604297 1 1
0.728384262586589 0.716004795216493 1 1
0.881258877954885 0.864623833508793 1 1
0.6108862445801 0.597539025444598 1 1
0.793727619826689 0.779042432347533 1 1
0.659534228491108 0.646100692988691 1 1
0.806859669824865 0.79278314202002 1 1
0.961025693797114 0.941542158331635 1 1
0.839508740936937 0.823744306833646 1 1
1.06055279948131 1.03841582128543 0 0
0.779818597203241 0.76659551142717 1 1
0.823353108707916 0.808496936246418 1 1
1.04750050231224 1.02802322495949 1 1
0.723464519567437 0.709930943841215 1 1
0.652896122982656 0.640518355030947 1 1
0.723933149698458 0.709820075046689 1 1
0.774007492469547 0.7594399014575 1 1
0.749925760583293 0.737123141076365 1 1
0.443422192142268 0.435039961363757 0 0
0.561953043015975 0.551140531775184 0 0
0.750434626019596 0.737185183324895 1 1
0.735085450088974 0.721815472040916 1 1
0.664350048879582 0.65311123768413 1 1
0.736301702433064 0.721986876524626 1 1
0.963671107277069 0.946193994968916 1 1
0.898526882723065 0.881799104040571 1 1
0.569664977141971 0.560123524174282 1 1
0.90252246254836 0.887289634040071 1 1
0.920775350229403 0.905401450721057 1 1
0.879792359186766 0.863550352875397 1 1
0.704037631779053 0.691334897321228 1 1
0.825235134769059 0.811073509315224 1 1
0.867020301816171 0.851806066939839 1 1
0.898910220840843 0.882527418780072 1 1
0.721967421333953 0.708500958519947 1 1
0.929597812689063 0.912670051072544 1 1
0.705626453906894 0.693119242534707 1 1
1.03094912145818 1.01282688889202 0 0
0.897562486557273 0.879553095708265 1 1
0.993952832353643 0.97569034952858 1 1
0.91110923163918 0.894049524721673 1 1
0.795632850928786 0.780547436049565 1 1
0.895137103572159 0.878448268314044 1 1
0.833314976000253 0.817595232523426 1 1
0.534119443861425 0.524047256225509 0 0
1.0277906298962 1.00919574706955 1 1
0.785278632978794 0.770632800157061 1 1
0.706587567729532 0.693611933251162 1 1
0.90188473604062 0.882984408921681 1 1
0.755463899565024 0.740872725244275 1 1
0.792152780678327 0.777276997042948 1 1
0.82507597012801 0.809074104470919 1 1
0.618924312398164 0.606105674046592 1 1
0.886220252404153 0.870400686553605 1 1
0.679561564386669 0.667095660513771 1 1
0.895156191936794 0.87857502462596 1 1
0.887733994042584 0.870028311990089 1 1
0.854387223337284 0.839551201247045 1 1
0.593147641396348 0.58212636112922 0 0
0.743374647897069 0.730783857602235 1 1
0.740417641093331 0.72572528508735 1 1
0.669681773827248 0.658082910954508 1 1
0.74253213872366 0.728968417335828 1 1
0.775706307107012 0.760822363928896 1 1
0.898288152024474 0.880881304049865 1 1
0.870276434293132 0.854604870616154 1 1
0.674136335053981 0.66130090572597 1 1
0.740578871441112 0.726893463494518 1 1
1.04336424528441 1.02273236942294 0 0
0.859479835642954 0.843888421005238 1 1
0.947128856331227 0.9279809123975 1 1
0.794914327886446 0.779274147725975 1 1
0.693197893319553 0.678713789676551 1 1
0.700759710974984 0.68642556114032 1 1
0.79854042465179 0.783842744943877 1 1
0.959659990081807 0.942593241307484 1 1
0.758496898224915 0.742767491152912 1 1
0.62902599134313 0.615212224468882 1 1
0.864246003859167 0.848837962238901 1 1
0.865937388419296 0.849094445785797 1 1
0.68556341006505 0.672537956762572 1 1
0.851134043578482 0.834414330115983 1 1
0.778826337193567 0.763987871583133 1 1
0.840004872305978 0.822788325230921 1 1
0.741860973092221 0.729357432490885 1 1
0.908833638736709 0.891881883202294 1 1
0.865642323919739 0.849133926612209 1 1
0.580954842628044 0.57024115727943 1 1
0.713452641339051 0.700777920091553 1 1
0.724599712124843 0.711236347209045 1 1
0.871319984973794 0.855964428497882 1 1
0.465437111898294 0.456987621512282 0 0
0.656413599096296 0.643546132922794 1 1
0.76097948831888 0.747124000515536 1 1
0.761403558114899 0.747030693864033 1 1
0.921966795733194 0.903403121107512 1 1
0.935590295248884 0.919592340167288 1 1
0.686668542786305 0.675450565507208 1 1
0.633110521572253 0.621309805857689 1 1
0.690531593015637 0.677435625860039 1 1
0.701532406040831 0.685223011200985 1 1
0.882658557072277 0.865415113247497 1 1
1.07252173011659 1.05361396339154 0 0
0.768931042662154 0.755642391280597 1 1
0.529526527399519 0.517908356617232 1 0
0.969233101499601 0.949405151093006 1 1
0.66693511533878 0.655215753853261 1 1
0.768047581041028 0.754585932604455 1 1
1.0373698999068 1.01825623641692 0 1
0.629983088197823 0.617993140131703 1 1
0.742260102360712 0.728531709736914 1 1
0.908505896239844 0.891075175158437 1 1
0.627686473605204 0.616842148983459 1 1
0.935108674134414 0.916000655320732 1 1
0.774234766990044 0.760055807741247 1 1
0.768726758012429 0.755098965213208 1 1
0.752484885473309 0.738396855787807 1 1
0.889968668575071 0.871872505169985 1 1
0.94291926630124 0.923954964295253 1 1
0.905867401240332 0.888881254247884 1 1
0.883968415546075 0.867796565533544 1 1
0.881596944370496 0.86565538900746 1 1
0.725541950777387 0.710882864972981 1 1
0.813609025882201 0.797781100234033 1 1
0.929617915602364 0.913399862624015 1 1
0.638081915352711 0.626952269308534 1 1
0.787755227646298 0.772563433696823 1 1
0.876637667636756 0.858143589652235 1 1
0.663755891383931 0.6502022236995 1 1
0.792418955357943 0.778721477897971 1 1
0.771332575868181 0.757746232039978 1 1
0.854686482655598 0.83899868657953 1 1
0.906693427693467 0.889343189959008 1 1
0.84706495165615 0.830606780913434 1 1
0.5978744903409 0.586583229820336 1 1
0.920762729497084 0.904266027842186 1 1
0.75100435583562 0.735783248785431 1 1
0.820108280708887 0.805553928519064 1 1
0.855161569340339 0.839674128225608 1 1
0.771253400478336 0.757243316448342 1 1
0.636020424611773 0.623886375856842 1 1
0.738385693121438 0.723159839662507 1 1
0.848947364387649 0.833088688774242 1 1
1.02428881960204 1.00480561213369 1 1
0.811984147834411 0.797091055804977 1 1
0.936032095840004 0.919898856578977 1 1
0.749118080355595 0.734927871220059 1 1
0.699196159825644 0.686548141301971 1 1
0.856568736093558 0.841622638743527 1 1
0.765070560642763 0.750291087246459 1 1
0.92572086888265 0.908643136186562 1 1
0.72932077368656 0.716311163732402 1 1
0.759211673137866 0.745933071623251 1 1
0.872433322135228 0.856739351882838 1 1
0.72556703517593 0.71273633358951 1 1
0.639081260294886 0.626612666424931 1 1
0.850588468249824 0.833060378525588 1 1
0.759255319237966 0.746158151375574 1 1
0.830236292238855 0.813452237831222 1 1
0.66677133743525 0.652254016987426 1 1
0.594057174234113 0.583268440029507 0 0
0.728293185051265 0.714829000402704 1 1
0.88971380866292 0.873574483519409 1 1
0.825975441873117 0.811574999173848 1 1
0.724611045330304 0.711920313225416 1 1
0.702007961378962 0.688670449787379 1 1
0.89396884966198 0.877729662757415 1 1
0.758699853085394 0.745638707708844 1 1
0.87768683048351 0.861885072466752 1 1
1.07019343416815 1.04784085595265 1 1
0.975487242055315 0.955662508996877 1 1
0.856437275734934 0.841010637180097 1 1
0.74508377659776 0.731306551068476 1 1
0.805508527901272 0.791680570963528 1 1
0.829583791444266 0.814181172377884 1 1
0.880588593961459 0.864856402452547 1 1
0.905346254502537 0.888790944103408 1 1
0.839101376848234 0.823558327646189 1 1
0.712165126570149 0.699677760750885 1 1
0.81547509346068 0.79889123309741 1 1
0.839966697535623 0.82545477948074 1 1
0.828089796663853 0.811486199395174 1 1
0.963243636443123 0.94467690287986 1 1
0.879277442587039 0.863428291453475 1 1
0.749670879116052 0.733823707461574 1 1
0.659967021616088 0.646783707589372 1 1
0.780148698160154 0.766332157321385 1 1
0.7148904028208 0.702290054275449 1 1
0.760906377638823 0.747352997094729 1 1
0.8863942634841 0.867483414970345 1 1
0.946170218589184 0.928778943840323 1 1
0.861993227063484 0.848064316937355 1 1
1.12166193660646 1.09978099370325 1 1
0.56668707110401 0.555507391645844 0 0
0.939871581064334 0.922461130212214 1 1
0.853576643630142 0.839216976959459 1 1
0.710196425940463 0.697449861977573 1 1
1.00324360874669 0.985609134488405 1 1
0.965487055225988 0.949206671212133 1 1
0.789162793771889 0.772731770076521 1 1
0.65739222308312 0.646389899336566 1 1
0.825676656356782 0.810234358702546 1 1
0.9906317096177 0.970636650071516 1 1
1.00875583421542 0.990987957293638 1 1
0.815134375594924 0.799121162888943 1 1
0.639197965175842 0.626040501135736 1 1
0.79487594437935 0.779808417841996 1 1
1.0755131879961 1.0557991918896 0 0
0.727386070807874 0.714463565327009 1 1
0.94555819231916 0.928137272731514 1 1
0.638306618026002 0.626180490110355 1 1
0.937038853884129 0.918818938208926 1 1
0.915424054487731 0.897414229823876 1 1
0.764478555411962 0.750339798409254 1 1
0.865030911092877 0.849046111401842 1 1
0.954898063420669 0.938447385683367 1 1
0.759910239060317 0.745142102208955 1 1
0.77760673365929 0.763457460784315 1 1
0.698625970175185 0.686635448804116 1 1
0.883473280141096 0.86634691800358 1 1
0.730080842042032 0.716903999252894 1 1
0.739173242212621 0.725864616435709 1 1
0.695001933296189 0.681804974415736 1 1
0.671513396189018 0.658322887306457 1 1
0.800753550526761 0.786353443849311 1 1
0.866890837329224 0.849830292324951 1 1
0.625536982646794 0.614820834103201 1 1
0.634791697874797 0.621557026238728 1 1
1.08820329718119 1.06869472745192 0 0
0.881005134792317 0.864992556829673 1 1
0.981296606966421 0.962716616622772 1 1
0.914196862440687 0.897592388885208 1 1
0.740224198633144 0.726640825845766 1 1
0.990306850923709 0.973032035186015 1 1
0.963668279797046 0.94607858638802 1 1
0.590043874183401 0.576046544682887 1 1
0.67270544843597 0.661237080131276 1 1
0.817596979384976 0.802856521878872 1 1
0.796659640284758 0.781105018090608 1 1
0.721142955334649 0.707965602429482 1 1
0.9926544942551 0.974419489336772 1 1
0.77199244633494 0.757725709520893 1 1
0.912731801471899 0.895588600240644 1 1
1.14548277614252 1.12617343561073 0 0
0.79506111296438 0.780029122390015 1 1
0.687885591711047 0.675498310589716 1 1
0.826296640724669 0.811208513479165 1 1
0.590622466031986 0.57989212086665 1 1
0.829941309993245 0.815263742227113 1 1
0.864425004582501 0.848706211268728 1 1
0.729267753182372 0.714147038445167 1 1
0.791133100831416 0.778669857012087 1 1
0.800325822515735 0.785678364111736 1 1
0.854214974146723 0.838289615142702 1 1
0.695753009791551 0.682904702616964 1 1
0.921788131322055 0.902535024253193 1 1
0.843534545962165 0.826650976983191 1 1
0.746086856758281 0.730506370692003 1 1
0.873169480883168 0.857691349724779 1 1
0.697877065482518 0.685425339295536 1 1
0.81800477720126 0.802127501856271 1 1
0.618084193320363 0.604334439852542 1 1
0.841158555247798 0.824726699372758 1 1
0.753456979665351 0.73902201497573 1 1
0.735624723446946 0.723037422105854 1 1
0.85468921057445 0.839956177261674 1 1
0.783173159135726 0.767395582570276 1 1
0.935650251398353 0.918019843580352 1 1
0.798983893913027 0.783796859024325 1 1
1.18073187971307 1.15750410555216 0 0
0.930538217575854 0.912793246422469 1 1
0.785535182794243 0.772848864070786 1 1
1.03507855218626 1.01774002681643 1 1
0.820687578359745 0.805773406703077 1 1
0.526454828669415 0.516663223911106 0 0
0.822680708938265 0.807259774490432 1 1
0.88592998481533 0.86912512859537 1 1
0.680073942401596 0.666831700176342 1 1
0.841129176455094 0.823052023140078 1 1
0.897000345891597 0.88006134468326 1 1
0.75028738213739 0.737097564143725 1 1
0.890149939274208 0.872401681678589 1 1
0.595858167957819 0.583475477337638 1 0
0.815494442120738 0.801707287419348 1 1
0.776346005982828 0.761393789211986 1 1
0.847191156437864 0.833024109378829 1 1
1.11581119139777 1.09717592530764 0 0
0.638240985400882 0.627002851640555 1 1
0.753136576378999 0.738516561618751 1 1
0.673782396710296 0.661598378862455 1 1
0.931264007219842 0.915140891528957 1 1
0.955711456774412 0.939212348841211 1 1
0.975939063366008 0.95913467652336 1 1
0.944380731998807 0.927226016814202 1 1
0.864889331888741 0.850198543327756 1 1
0.823574922561396 0.808063842271889 1 1
0.784941103288188 0.769473802010712 1 1
0.863541598968039 0.848143887171928 1 1
0.821672491264738 0.806249460012999 1 1
0.950697449486741 0.93285717001089 1 1
0.563894460101305 0.552017957077613 1 0
0.787271632514107 0.772945492518943 1 1
1.06859670472748 1.05019945216573 0 0
0.868174768711307 0.848674481839732 1 1
0.789747634339893 0.774105667834628 1 1
0.912143986642305 0.895810681335984 1 1
1.10879309428686 1.09006265386562 0 0
0.80511670775 0.788106282907617 1 1
0.73763766786001 0.724038825872848 1 1
0.677874361511637 0.666602703070237 1 1
0.787520688058378 0.773216075013288 1 1
0.637653110265914 0.623445945510019 1 1
0.800547574517661 0.786472329397719 1 1
0.818748731765258 0.802180404666339 1 1
0.950473431395313 0.931564133204405 1 1
0.916961115246669 0.90012068338675 1 1
0.629956029417951 0.61926270485196 1 1
0.783165026472775 0.769222051475188 1 1
0.831073452659835 0.81756414555224 1 1
0.758615455979963 0.743415271327743 1 1
0.735853898956633 0.722804192495005 1 1
0.884726230480984 0.866366376631498 1 1
0.818524299521795 0.802869907441428 1 1
0.566815111779164 0.555904314373028 0 0
0.968614768017592 0.949314591778273 1 1
0.78621791199234 0.771972833667181 1 1
0.680191185568283 0.666586320361134 1 1
1.09517131034526 1.07501695945131 0 0
0.638134378108858 0.62722997883363 1 1
0.974804990295488 0.956885589827574 1 1
0.855741509085903 0.837081896316868 1 1
0.672995319084994 0.659127442654131 1 1
0.470325407274058 0.463136194964931 0 0
0.883715664431384 0.867247007164133 1 1
0.670898715777121 0.659029108862234 1 1
0.763654886405959 0.750456914512512 1 1
0.458838371449177 0.449523027798715 0 0
0.717637069265862 0.703817860151922 1 1
0.679803620619693 0.667102727877861 1 1
0.611655331564745 0.600389607290145 1 1
0.920187727733799 0.903618598414695 1 1
0.949675868913431 0.930211834848687 1 1
0.819601944702762 0.803547173980951 1 1
0.61298264627139 0.601928562846594 1 1
0.865492269436058 0.847501061807222 1 1
0.909149784698824 0.892266084207478 1 1
0.847150689848492 0.831906456074378 1 1
0.812070440587182 0.797311438575269 1 1
0.567247785753905 0.557718569192588 0 0
1.01556545266394 0.994561535212658 1 1
0.873034117006911 0.857896040545185 1 1
0.85933171304535 0.843199357606009 1 1
0.641752809740503 0.62894678751791 1 1
0.745017516958553 0.731623196989904 1 1
0.687293729472386 0.675191397663344 1 1
1.06964171010169 1.05007427293719 0 0
0.56297233285079 0.551581467005302 0 0
0.806346597065332 0.790715340609243 1 1
0.794888982093769 0.77987957881369 1 1
0.761418868529715 0.745299835491918 1 1
0.78381621450561 0.770153823075449 1 1
0.809550368312215 0.795056164452114 1 1
0.822387252291772 0.808352428146104 1 1
0.709581809609365 0.694898327069295 1 1
0.76292332804561 0.749509246135903 1 1
0.815416752825618 0.799999445313417 1 1
0.692285808110633 0.678047506500087 1 1
0.784296042808786 0.768761130317093 1 1
0.757556511437928 0.74376370585258 1 1
0.820984275088117 0.8066883362861 1 1
0.773515442403748 0.758209952366576 1 1
0.892818107484683 0.873377462898315 1 1
0.649556026727937 0.637391455367386 1 1
0.702860110017855 0.688407615232605 1 1
0.83167694511615 0.815910901336787 1 1
0.544618072730331 0.535381847695203 1 0
0.709619422104202 0.697217303627594 1 1
0.679119000073228 0.665971242303203 1 1
0.675039517740677 0.662375897711084 1 1
0.67665577032645 0.664177444419205 1 1
0.776948286252449 0.763548817183081 1 1
0.561464385395901 0.551765953942639 1 1
0.636073215323062 0.62431539259054 1 1
0.918797901222347 0.901701742198728 1 1
0.662523628060893 0.649863223643933 1 1
0.83053083782816 0.815435149388562 1 1
0.78776521562142 0.773447389783212 1 1
0.776388310301687 0.762513724346742 1 1
0.811650629278045 0.797792563772419 1 1
0.852543625928412 0.835709346252801 1 1
0.974764095269544 0.957470287920358 1 1
0.800948099543678 0.786256819270884 1 1
0.688277529433324 0.674352528987298 1 1
0.576945885564321 0.566361370409957 0 0
0.823174184793966 0.808923419210475 1 1
0.771191590037925 0.757362451128438 1 1
0.850113685478772 0.832428506941965 1 1
0.762798642716437 0.746037563964445 1 1
0.724350194348827 0.710385521297335 1 1
0.80714771353764 0.793308136329921 1 1
0.721217480886506 0.70822578736419 1 1
0.740374698340115 0.726269902147826 1 1
0.795093433490853 0.781556790258617 1 1
0.883086220598038 0.868004505888355 1 1
0.699543511219314 0.686920838564637 1 1
0.809457680254206 0.793943462511867 1 1
0.986592816635063 0.968336995268723 1 1
1.11148084363809 1.0893444713231 0 0
0.978050208365898 0.959844053887125 1 1
0.667738012556556 0.656437378830952 1 1
0.805783875482788 0.789042681135346 1 1
0.710253547441426 0.697238773911619 1 1
0.747505297679523 0.734528573019543 1 1
0.992864178625577 0.972936500972693 1 1
0.720210241730353 0.707254931509925 1 1
0.672683880819971 0.659564851961073 1 1
0.665193043016515 0.652053873963983 1 1
0.47412960879016 0.464969935154732 0 0
0.81911715565147 0.803657440259252 1 1
0.919405605655673 0.902096886903058 1 1
0.755708262832021 0.741909358358231 1 1
0.706665733668268 0.693065059750209 1 1
0.62025671218407 0.608877690484278 1 1
0.847780216651459 0.830872662613236 1 1
0.961760791058141 0.944885145503874 1 1
0.734158904264314 0.720751753924779 1 1
0.916646298355604 0.899187528045743 1 1
0.677588577799286 0.665352329469792 1 1
0.899473062626073 0.883421215061861 1 1
0.653716331241739 0.641011808909635 1 1
0.737129447450873 0.72381603256953 1 1
0.815781019185157 0.801088046264873 1 1
0.742034203429283 0.727078716319987 1 1
0.956030426100624 0.938115974133617 1 1
0.850969206231957 0.834252247470368 1 1
0.788018333198709 0.77151173935306 1 1
0.651709800990655 0.639496015914247 1 1
0.916811090847673 0.899500428552694 1 1
0.805411741102378 0.789171735044379 1 1
0.73396263640769 0.719357741383018 1 1
0.86971418143423 0.855194556674274 1 1
0.755259733743053 0.742245666671302 1 1
0.574831676774976 0.564057279850588 0 0
0.896110020100357 0.878482692462429 1 1
0.95265205743246 0.935802475755201 1 1
0.740852267140675 0.725907873687648 1 1
0.742728141037412 0.729041282536538 1 1
0.642627166577417 0.630505093864189 1 1
0.584759474139961 0.574490320282673 0 0
0.873798421954835 0.857448714270965 1 1
0.92355340810233 0.907273850754734 1 1
0.716218386802953 0.702848016211271 1 1
0.897445679759935 0.880738306712998 1 1
0.942103269990107 0.924031422221258 1 1
0.591865587425019 0.582603741464166 1 1
1.12398937153127 1.10473797350806 0 0
0.663383221812922 0.651423322519192 1 1
0.606848925768325 0.595382934197947 1 0
0.642200113404784 0.629541988984242 1 1
0.671248203737185 0.657078444324978 1 1
0.833324569308518 0.816775710894907 1 1
0.935337728667397 0.917541781876559 1 1
0.880867142522999 0.863645750639722 1 1
0.733537842265514 0.718344027570039 1 1
0.688276114574153 0.675630225362443 1 1
0.636291387451809 0.624624370800564 1 1
0.929941381650059 0.914134815645881 1 1
0.641782450151504 0.631378395403401 1 1
0.737574877067019 0.723255869382374 1 1
0.744605392717322 0.73018678821006 1 1
0.920227881559863 0.904434726135699 1 1
0.91144349357236 0.892798831518268 1 1
0.816805306066047 0.802102566165643 1 1
1.04563785888373 1.02719310223176 1 1
0.778165902958285 0.762716904507822 1 1
0.764344870018129 0.749331408346344 1 1
0.925033347915308 0.909313244635911 1 1
0.795370965671341 0.77941631655836 1 1
0.679925007234335 0.666550031321199 1 1
0.602535288975759 0.59298433523324 1 1
0.783644081677118 0.768024960976595 1 1
0.721409696688554 0.708277861160969 1 1
0.803557087295174 0.788028324787597 1 1
0.920768161245508 0.903681964331859 1 1
0.742066877019319 0.728056535205297 1 1
0.820620171351601 0.804245096936411 1 1
0.631982312044104 0.620200617496809 1 1
0.769575768837026 0.755784267252882 1 1
0.640046058700668 0.626780399473843 1 1
0.840031011284096 0.822565850985824 1 1
0.894367776493938 0.878559393537254 1 1
0.611884656083065 0.599855007952309 1 1
0.894307514522892 0.878531803294758 1 1
0.898615264825675 0.881837888833747 1 1
0.827152776972222 0.813069888990705 1 1
0.800096080870138 0.785588799774455 1 1
0.603674362033384 0.590851350066688 1 1
0.843198888278557 0.82797404876692 1 1
0.650044571985124 0.637113190443722 1 1
0.881434867233531 0.866636210530941 1 1
0.6326609971084 0.619902668125065 1 1
0.749719983416168 0.735955911869975 1 1
0.724291208089595 0.710064711013138 1 1
0.940719630697958 0.92425870604523 1 1
0.577691912950062 0.566942070045947 0 0
0.746058063686486 0.732714249297333 1 1
0.556220809422685 0.547211226154679 0 0
0.868142517867948 0.852943707143061 1 1
0.860066896152285 0.843829972986125 1 1
0.851960213585956 0.835932797344387 1 1
0.904232036163828 0.886862481881154 1 1
0.610556160739124 0.599014219691763 1 1
0.924395316659614 0.907424310621451 1 1
0.892448449018842 0.877540012847895 1 1
0.848669552622975 0.831986167582569 1 1
0.870834889029755 0.855171238237683 1 1
0.613222364305385 0.600828328709297 1 1
0.740977104585418 0.728070881613341 1 1
0.718800417423355 0.705504093813077 1 1
0.773757204726473 0.758424272194144 1 1
0.784331731787897 0.769429676283103 1 1
0.903115009917652 0.886803192238466 1 1
1.04743267069923 1.02779820314631 1 1
0.786486845493729 0.77158290854265 1 1
0.822653900396103 0.807978767702586 1 1
0.70813347242208 0.696526506123511 1 1
0.868457807098296 0.85354399344428 1 1
0.93158522286444 0.914432011495905 1 1
0.8577175890677 0.84229904544961 1 1
0.647453111229312 0.636007813513885 1 1
0.726750555757127 0.713090656133102 1 1
0.54521427241444 0.535667721403316 0 0
0.920623548333459 0.903779824707441 1 1
0.563138521880236 0.552624181812688 0 0
0.939862995887013 0.921667420183083 1 1
0.744189637993534 0.729007524398267 1 1
0.875976943739116 0.86011421100605 1 1
0.722102695730879 0.708327154724378 1 1
0.741232829923626 0.726254621212762 1 1
0.851456529824016 0.836431504513238 1 1
0.834357983171294 0.816517897388247 1 1
0.815598739514088 0.798759728736813 1 1
0.655831819073259 0.644550002260713 1 1
0.852083780016054 0.835117992811237 1 1
0.720496634956696 0.706670047473474 1 1
0.640343730415095 0.628392252844785 1 1
0.819111083328138 0.80414437293077 1 1
0.761338266898433 0.746600793707851 1 1
0.699467156012013 0.687556135551728 1 1
0.733477915251176 0.719942771187204 1 1
0.779218663901275 0.765695771632244 1 1
0.763154204172671 0.748913714243236 1 1
0.819953423620292 0.803321903622208 1 1
0.913767435871166 0.896396042651577 1 1
0.851065827718226 0.83501515277506 1 1
0.586027114051925 0.575018091623526 0 0
0.729172871855333 0.716760538516872 1 1
0.625880817017049 0.613518060877409 1 1
0.585932270065251 0.574486872493518 1 1
0.857103768533892 0.842118510088287 1 1
0.834072658993897 0.818242498823499 1 1
0.775511229454552 0.761496787526016 1 1
0.802046056477799 0.787261189247662 1 1
1.0233575257695 1.00452838044826 1 1
0.871719284778096 0.85498137277156 1 1
0.822301613032842 0.807549572868194 1 1
0.706518059527739 0.694265859642049 1 1
0.751981996450545 0.738446335267631 1 1
0.678435692141409 0.665495973079499 1 1
0.671888297373984 0.659705636027182 1 1
0.847883364422466 0.831359128809838 1 1
1.01889584216859 0.998255481536222 1 1
0.857546868344021 0.841023172213491 1 1
0.830238021656331 0.815146155362689 1 1
0.710277379584877 0.696605438805002 1 1
0.819006015071725 0.802141907777403 1 1
0.761571530384899 0.747245289931218 1 1
0.647723045928077 0.635685070654233 1 1
0.654595524867629 0.641470641469208 1 1
1.00833985608802 0.988531771246012 1 1
0.867206654827798 0.850398462694487 1 1
0.748052530051221 0.73416776348691 1 1
0.807420101271177 0.793215553181773 1 1
0.683134793524323 0.671394049136771 1 1
0.810677008995227 0.794860932992216 1 1
1.01228829056882 0.993451157436716 1 1
0.557287640477204 0.547622139720761 1 1
1.06550932015882 1.04638276862278 0 0
0.826250237791051 0.811010252601561 1 1
0.582317033402595 0.572112666309179 0 0
0.733686688642316 0.720181781432816 1 1
0.88661874176934 0.869943904415327 1 1
0.632057759900304 0.621283623125634 1 1
0.722707185012572 0.710104686486753 1 1
0.962904000174464 0.944578096494387 1 1
0.859798276147862 0.842876197163362 1 1
0.622916017537755 0.611751219750123 1 1
0.731493374715587 0.718584187726614 1 1
0.965391397871493 0.94736938798941 1 1
0.870691489015737 0.853960461206378 1 1
0.9036630019241 0.886309183353222 1 1
0.820794880681475 0.805419575987577 1 1
0.723950659235784 0.7109216582166 1 1
0.855888273271449 0.838340436001155 1 1
0.752553299831071 0.737644721561686 1 1
0.939102276927929 0.922155815851639 1 1
0.937140370441785 0.918703255778332 1 1
0.875722642757221 0.860089231078747 1 1
0.973669446808603 0.956727520002255 1 1
0.982604536659051 0.963502982832645 1 1
1.12648762156905 1.10714783827946 0 0
0.756402687188103 0.742019332997248 1 1
0.730214245605036 0.717493200964612 1 1
0.899386924939578 0.881204937396633 1 1
0.887417744750078 0.870342165177228 1 1
0.626662502944849 0.612688690725308 1 1
0.670249076734082 0.657579049276012 1 1
0.936563782036172 0.919684365068997 1 1
0.605034068193484 0.590690766728867 1 1
0.771826665196711 0.756939862252904 1 1
0.941647497358775 0.923136619719353 1 1
0.809054836744263 0.795099983368662 1 1
0.862541851203198 0.847934485953086 1 1
0.912826834085118 0.896028724337914 1 1
0.773319112246249 0.758314564048453 1 1
0.983597862618772 0.963215538596195 1 1
0.724723519173514 0.7106013190545 1 1
0.862342442044673 0.847117678320703 1 1
0.97736224666301 0.959170552737605 1 1
0.910721325558708 0.89500624982083 1 1
0.488678579921011 0.479272160284045 0 0
0.559253837095275 0.549154343415292 0 0
0.890016355331326 0.873457588452135 1 1
0.786129155597106 0.772600670452944 1 1
0.829998031227725 0.815111441253555 1 1
0.782520809214594 0.766985575416744 1 1
0.854979983485548 0.840329629385526 1 1
0.71826387159552 0.70482267522968 1 1
0.749743328116221 0.736040988126054 1 1
0.719598310266114 0.7062707115367 1 1
0.885168289847288 0.869729323756991 1 1
0.99608165452276 0.977465046270627 1 1
0.547990561460056 0.538046542701876 0 0
0.729830866314518 0.716423678478457 1 1
0.670382758746886 0.658117800678977 1 1
0.802558294769896 0.789279417004915 1 1
0.84062943642639 0.824714467035931 1 1
0.728303643254286 0.715359638215649 1 1
0.780566513307444 0.767285862690641 1 1
0.834078267683835 0.817797699433607 1 1
0.930507901815089 0.913895796224463 1 1
0.728364806110771 0.713445118165003 1 1
0.575356463363673 0.563849049320264 1 1
1.0935319050939 1.07026611941655 0 0
0.664666052514494 0.653039272708343 1 1
0.733993293478958 0.720490277209734 1 1
0.724226060494063 0.712057052461974 1 1
0.765227525773004 0.750071924522123 1 1
0.909674350575562 0.890726626503303 1 1
0.752726663386135 0.73946205459353 1 1
0.757239296149672 0.744021374161287 1 1
0.903624112422091 0.887864968338419 1 1
0.987921165852968 0.968598578581483 1 1
0.907245810725385 0.891367256468292 1 1
0.747386909459819 0.73416774590469 1 1
0.921987254484054 0.905170064206328 1 1
0.692372950489784 0.67919141661106 1 1
1.019722168025 1.0017676673359 0 1
0.77329380712146 0.757989651612625 1 1
0.669955160381332 0.658539410440835 1 1
0.760853928391842 0.74615117545388 1 1
0.71401318907099 0.700495576025572 1 1
0.766394334299696 0.752914569869398 1 1
0.879645536959212 0.862585890060742 1 1
0.84044773991948 0.824157233092769 1 1
0.653698297999871 0.642912446514729 1 1
0.72737033075959 0.713777707890057 1 1
0.716129642991824 0.702913363682631 1 1
0.779277165960625 0.764513521487213 1 1
0.724958308686596 0.710270914386045 1 1
0.76278439748631 0.747990409768813 1 1
0.651332402829688 0.638565339437622 1 1
0.959801598786181 0.942479326474672 1 1
0.894395999064394 0.878393358865975 1 1
0.863752655075378 0.847487566121179 1 1
0.955076352914803 0.935050095857461 1 1
0.901598735565916 0.884902119868034 1 1
0.852377875124118 0.836601644417442 1 1
0.776191881423279 0.762874985200032 1 1
0.944347979267994 0.927838243485567 1 1
0.814387651053037 0.797444167595917 1 1
0.799278667449868 0.785933969171668 1 1
0.674545275048426 0.662481756058386 1 1
0.884641549315809 0.867047117744935 1 1
0.712543539580543 0.70099714711624 1 1
0.717599490901362 0.704670285413579 1 1
0.910656153746083 0.894463855470523 1 1
0.813110143380287 0.799325427026197 1 1
0.764132127646909 0.748926609120206 1 1
0.839401695154479 0.823865671626182 1 1
0.83539789832535 0.818408735374825 1 1
0.899818803324814 0.884217688912521 1 1
0.796571735390658 0.781205024420392 1 1
0.649453884126739 0.63823069338387 1 1
0.964166409180909 0.945443689929892 1 1
0.775229281612259 0.76087972948696 1 1
0.525179404650011 0.515552632429277 0 0
0.761783833814084 0.747382569056883 1 1
0.778671347553813 0.765073193379898 1 1
0.98834091474987 0.971025360661498 1 1
0.904337239870596 0.88593522367005 1 1
0.481122061333317 0.472399851715822 0 0
0.918348524211548 0.90162732140291 1 1
0.761939496036373 0.748146726710763 1 1
0.665026889604575 0.653746034098922 1 1
1.01648999648533 0.997543792174159 0 1
0.763334116842957 0.749488002483639 1 1
0.897984618028846 0.882103263212196 1 1
0.863934190405203 0.846035879936478 1 1
0.638703343410056 0.628371070733384 1 1
0.815486753511797 0.799858850616124 1 1
0.835069771801974 0.82013299533342 1 1
0.722607696630594 0.708354900748553 1 1
1.03567626271401 1.01771299165847 1 1
0.774671849514959 0.75877472244636 1 1
0.731445055344769 0.718508429005971 1 1
0.891742888784752 0.874610025953043 1 1
0.684949257751269 0.671569801639152 1 1
0.982083937580853 0.963536849189821 1 1
0.80025040010913 0.786409282303463 1 1
0.640264434639381 0.628189609894719 1 1
0.745014456728329 0.730214632937544 1 1
0.626456002908855 0.613894732480447 1 1
0.771870078573923 0.757149769383338 1 1
0.993675889507569 0.975432615514018 1 1
0.718818631947547 0.707459015629531 1 1
0.914025451892142 0.89691817404808 1 1
0.875428354935472 0.860326526087962 1 1
0.888911113856889 0.872715879013509 1 1
0.84630322134591 0.831066443243705 1 1
0.671443148452753 0.66115923717261 1 1
0.814889868099379 0.800855983774491 1 1
0.775707313863815 0.760842287340338 1 1
0.761885355491049 0.746673331375645 1 1
0.719167442114908 0.705362023489038 1 1
0.740975998265615 0.727285047965921 1 1
0.783051692407337 0.767893061843093 1 1
0.768833018438214 0.754366941927511 1 1
0.708238345323345 0.694131659092285 1 1
0.707570880957399 0.694581463661171 1 1
0.788995746072654 0.774998236419084 1 1
0.689130741279484 0.675990645548621 1 1
0.854880951214835 0.839047218659161 1 1
0.778615828424638 0.765163924899952 1 1
0.626532120040817 0.614868689900012 1 1
0.978560715849924 0.961662223957155 1 1
0.796035789439148 0.780396543747947 1 1
0.674765483873772 0.662672964754578 1 1
0.697699222328326 0.684202149842992 1 1
0.792479937414765 0.776634012037745 1 1
0.920651504304122 0.902365332058461 1 1
0.941502430541242 0.924491600030556 1 1
1.10248153361332 1.08149043290028 0 1
0.697040651635042 0.684704696641259 1 1
0.815603259356057 0.800422517923299 1 1
0.9171282401397 0.898556260660982 1 1
0.921620937793534 0.904709679650446 1 1
0.694337668600273 0.681670612884003 1 1
0.813500951620128 0.79890605630117 1 1
0.659104391406316 0.646978091330929 1 1
0.844237490476301 0.827826019325997 1 1
0.965465943093841 0.946942896152961 1 1
0.881114341054618 0.863154650563556 1 1
0.737942479225401 0.724120136782629 1 1
0.947830454187092 0.929316273686718 1 1
0.653381335901567 0.641307349661357 1 1
0.645608449977235 0.634478335980401 1 1
0.933263550111218 0.915858872015593 1 1
0.563584893447866 0.553115869110998 0 0
0.870052950304723 0.85241654270158 1 1
0.820400526138063 0.804841253649039 1 1
0.784545159833261 0.769815619515977 1 1
0.736744527037623 0.722866844988409 1 1
0.821038442833873 0.804396081423532 1 1
0.647658716765963 0.635954544948785 1 1
0.767247754837948 0.752250158131262 1 1
0.64204054805408 0.631283175232942 1 1
0.903517174244886 0.888527396862306 1 1
0.594206017449709 0.582583099944941 1 0
0.615966613923384 0.60468762022393 1 1
0.908991299745483 0.893162775154433 1 1
0.747467471956367 0.734676800693147 1 1
0.569860797775877 0.559003533250224 1 0
0.875986859700286 0.860459734202766 1 1
0.837650466757402 0.820830774062336 1 1
0.9412396871316 0.922416410880928 1 1
0.676739100442651 0.663893099401549 1 1
0.756431099215247 0.742509039469911 1 1
0.999699960739192 0.981225029913067 1 1
0.802202036054214 0.786799059639554 1 1
0.860347692070632 0.845560747845174 1 1
0.929382941322664 0.912113196869266 1 1
0.956914111502377 0.939619694586206 1 1
0.803801538945235 0.786323626830896 1 1
0.753016217354185 0.740327301752817 1 1
0.659123587629898 0.645591985532976 1 1
0.838606161247938 0.823572078841945 1 1
0.736849563725412 0.725201614470858 1 1
0.849770730792517 0.834903382618023 1 1
0.89894029960344 0.882744206490086 1 1
0.679049100646134 0.666695886315526 1 1
0.721915721098351 0.709361355717718 1 1
0.756474897178254 0.740671693681277 1 1
0.695993356939073 0.682294987903356 1 1
0.729775692544499 0.715862358652492 1 1
1.01777433613223 0.998747969024644 0 1
0.911730154942763 0.895186911600495 1 1
0.828930663900761 0.814542388765465 1 1
0.744570145351693 0.731949420421592 1 1
0.680828391499729 0.667752374429041 1 1
0.93002981888668 0.911820502396419 1 1
0.807616269114366 0.793482128394035 1 1
0.876646615558687 0.860062864434918 1 1
0.70620431654504 0.693036467913485 1 1
0.972092580302458 0.954994844638097 1 1
0.822183823671287 0.806186469893203 1 1
0.523904808320458 0.514936015333675 0 0
0.617012218485583 0.605622245783791 1 1
0.8268598196183 0.809931932212675 1 1
0.681653925283074 0.669415768388709 1 1
0.884020416821693 0.868512345834001 1 1
0.791402240058512 0.777436468403463 1 1
0.764178892721915 0.7506505631462 1 1
0.791062823779976 0.774402303002239 1 1
0.644913269794975 0.63248148942079 1 1
0.83367904941013 0.818341766719393 1 1
0.850024584222499 0.835098685846988 1 1
0.956355977987263 0.940208503950794 1 1
0.631768295088287 0.61933395925855 1 1
0.461683047767339 0.452719740262038 0 0
0.712730716663334 0.699563430372981 1 1
0.82730413814621 0.810417417190542 1 1
0.931467296159766 0.913113639899394 1 1
0.905311663850157 0.888292380897505 1 1
0.756890779673687 0.742335914497516 1 1
0.927047156017491 0.910618820365992 1 1
0.873013645389635 0.854738572480749 1 1
0.747241208282983 0.733368457350938 1 1
0.702192021522835 0.689673790628675 1 1
0.906025125558004 0.888707395026047 1 1
0.773372069606682 0.758796550779369 1 1
0.887388212564593 0.870214259616061 1 1
0.783131535979074 0.769600379904143 1 1
0.742699145483923 0.729450919445797 1 1
0.769498238856708 0.755352027609689 1 1
0.901485620717204 0.88396646297201 1 1
0.576587700473895 0.56617388913831 0 0
0.848650456706221 0.833448653318419 1 1
0.614851259295256 0.604386594768316 1 0
0.921266782359216 0.903324759235874 1 1
0.846131612448475 0.830465940024257 1 1
0.804285418139072 0.789075452461089 1 1
0.682726903264437 0.670492918796813 1 1
0.88047859923923 0.862751816683116 1 1
1.06693513124459 1.04746311154824 0 0
0.908230986184035 0.893015105406204 1 1
0.539742759132262 0.530575173786194 1 1
0.653850766968906 0.639115108190486 1 1
0.916607392174196 0.900689464190227 1 1
0.847119234518584 0.83172426733833 1 1
0.859211666653021 0.842836791300394 1 1
0.549216712291371 0.538564589876209 0 0
0.41963803587645 0.412051677972394 0 0
0.776267362130648 0.76098090465901 1 1
0.832728822361356 0.816125003267689 1 1
0.633169563669804 0.621239771541368 1 1
0.819307871339409 0.805545898123198 1 1
0.868578060307159 0.851458202006323 1 1
0.894355936089077 0.877407894642609 1 1
0.785034307997152 0.771998683933523 1 1
0.689876836339459 0.67781581486565 1 1
1.00073670355621 0.981137283378659 1 1
0.874185327571814 0.85787363713626 1 1
0.597335734880457 0.586259591156112 0 0
0.958984853468903 0.940394999750216 1 1
0.822624675372985 0.80750965169352 1 1
1.01886479682889 0.998260477099645 1 1
1.05711757995339 1.03500643432794 0 0
0.968654523149379 0.950108030788027 1 1
0.901749737875425 0.884307473156604 1 1
0.646216740265686 0.634601309259204 1 1
0.749860723191907 0.73553262693725 1 1
0.773903613258073 0.761251524292218 1 1
0.610240077385171 0.599591932871868 1 1
0.852948092937311 0.83622718127375 1 1
0.829901721867907 0.813645991105902 1 1
1.07829419208858 1.05889404530747 0 0
0.763786156571245 0.748094971716343 1 1
0.835550373248053 0.820078055455561 1 1
0.589603810841731 0.578097865934192 0 0
0.882096746073752 0.864267807494626 1 1
0.828116396664424 0.812228309998153 1 1
0.745986062443341 0.732562875525718 1 1
0.628701818083052 0.616911157756823 1 1
0.721153380812897 0.707562981423292 1 1
0.910884168489686 0.894676563536258 1 1
0.632882619457783 0.620714325438509 1 1
0.718581822403985 0.705507312932752 1 1
0.780905379910534 0.766230223549737 1 1
0.805127362851103 0.790805894045654 1 1
0.787897464383922 0.77179844017464 1 1
0.810033746576944 0.795421990258691 1 1
1.08128894437501 1.06028118668563 0 0
1.08250514918207 1.06174054122407 0 1
0.827924204962212 0.812690128320281 1 1
0.798108124262534 0.783234623857034 1 1
0.74919039155332 0.735468715387493 1 1
1.04037878197173 1.01971009631951 1 1
0.716761638997135 0.703970483593145 1 1
0.873973858984044 0.856323970138492 1 1
0.84349895783441 0.82800329163533 1 1
0.936313131701935 0.918634906175172 1 1
0.716161876443304 0.702809511790049 1 1
0.912511993706727 0.895859358409157 1 1
1.09097295695767 1.07278682271872 0 0
0.552541979599653 0.542984763541544 0 0
1.02894379268733 1.00992130875989 0 1
0.914797396565273 0.898001682133859 1 1
0.835775011715026 0.82002752314139 1 1
0.834053912859115 0.819767979376623 1 1
0.64651351774884 0.634049595598407 1 1
0.770131364774616 0.756354744404234 1 1
0.7340022772955 0.720360320331068 1 1
0.654070136001222 0.642044404643501 1 1
0.764188851818518 0.747584682348481 1 1
0.555815534441496 0.545028988495736 0 0
0.786013239875259 0.771747166885367 1 1
0.554468674569014 0.544303653170778 0 0
0.909045422496017 0.890906131658501 1 1
0.634725779623581 0.62306429816287 1 1
0.746179334297354 0.733193368096978 1 1
0.767035094295268 0.751278949794635 1 1
0.641779326541033 0.630110960538321 1 1
0.849603004741643 0.83385764960013 1 1
0.785154856538769 0.770802276175744 1 1
0.70350615852836 0.688395399109527 1 1
0.741576166422609 0.727868146677661 1 1
1.03599527793827 1.01840698717468 0 0
0.677131557509899 0.665257471966895 1 1
0.776362915453107 0.760597255359772 1 1
0.7398936099879 0.725508906994288 1 1
0.804800520718558 0.791285910258322 1 1
0.691727466102757 0.679194722426355 1 1
0.830383158098253 0.81516048945691 1 1
0.614801760465576 0.60315312767811 1 1
0.776294054374143 0.762352791548121 1 1
0.753448576534881 0.741108384360929 1 1
0.791673271009616 0.776568963497954 1 1
0.916192843241787 0.898214973552213 1 1
0.729485290640171 0.716146744876924 1 1
0.603008014451422 0.592993181196355 1 0
0.590505894495873 0.579183020035025 1 1
0.725268752002459 0.711981677964128 1 1
0.599047584688801 0.588388026067478 0 0
0.675523935410777 0.662681240215486 1 1
0.875428951901884 0.85981359356812 1 1
0.618668827124433 0.605955415643441 1 1
1.01612036818613 0.998192907140756 1 1
0.857741447687748 0.842569983720694 1 1
0.733595493924727 0.721052357754894 1 1
0.754776250892694 0.742139587504872 1 1
0.700737933052039 0.688419177557972 1 1
0.600880921829107 0.590464626739189 0 0
0.688200117259033 0.676824753809357 1 1
0.67706883811779 0.664261925466881 1 1
0.690787328710743 0.678694973684251 1 1
0.897515722064364 0.881102516359504 1 1
0.849249276115301 0.833360491134369 1 1
0.927298324914557 0.910383014135228 1 1
0.932483986384853 0.915441330781317 1 1
0.700782946046568 0.687076993425012 1 1
0.862462996652256 0.845001749875388 1 1
0.842524679629966 0.824812740979435 1 1
0.823105733448703 0.807669956905956 1 1
0.749228015182842 0.735650415229211 1 1
0.595784125109281 0.584963151540276 0 0
0.906012799260603 0.889562788868223 1 1
0.688981096006102 0.677198267716948 1 1
0.91528964560925 0.899041279019938 1 1
0.822984629735853 0.807301200500459 1 1
0.838434591370143 0.822688026733037 1 1
0.834660771576209 0.81901959948501 1 1
0.654790109227087 0.643035284206946 1 1
0.927912489511678 0.910243345643616 1 1
0.861436669569461 0.845081395080122 1 1
0.689490847531781 0.675919084624196 1 1
0.693476571566927 0.679907973862717 1 1
0.621434894930411 0.610755744076156 1 1
0.835205670208137 0.817621060319967 1 1
0.699392070297015 0.685848732879549 1 1
1.05714791810814 1.03722519426956 1 1
0.823948272069122 0.808821597983733 1 1
0.587014558729616 0.57624676644192 1 1
0.762859097830538 0.748833764220883 1 1
0.658684624530538 0.646601081257326 1 1
0.927330074828261 0.911225932922501 1 1
0.818614377236221 0.801704731674128 1 1
0.850067149173203 0.835402300987734 1 1
0.698550183279054 0.68528984941314 1 1
0.654730316678277 0.643643805622029 1 1
0.592905995971655 0.581640154076943 1 1
0.737014273499119 0.72329202111853 1 1
1.0111049927671 0.993586646587156 0 1
1.06322120510177 1.04212341230158 0 0
0.813017288809335 0.798953807782228 1 1
0.754499560995126 0.741791742519176 1 1
0.80023548995557 0.786290744018805 1 1
1.04215632839622 1.02399258724554 0 1
1.04502976923696 1.02321697838859 0 0
0.758326025663087 0.746451294063535 1 1
0.796904307714675 0.780681374354137 1 1
0.574460504831118 0.564716055940732 1 1
0.643844084266883 0.631343724887381 1 1
0.7088923337802 0.695967756447589 1 1
0.767963891114444 0.754296139127648 1 1
0.829254961305492 0.814218761795118 1 1
0.983699798048419 0.96553402604776 1 1
0.845383519653433 0.829230312802796 1 1
0.786941987787722 0.773823859741901 1 1
0.767343286220421 0.751535377021259 1 1
0.81443154627158 0.798722906903824 1 1
0.853809517275218 0.83756597928059 1 1
0.864021507463926 0.844746390808028 1 1
0.666297855080305 0.653600565372839 1 1
0.715113320191664 0.701725967760435 1 1
0.844574215120447 0.82803511299358 1 1
0.754776855215136 0.741490672017914 1 1
0.992037344964056 0.972189313603152 1 1
0.716473673707776 0.702545188122158 1 1
0.964688699633571 0.947759855184366 1 1
0.748045075459424 0.733534649848764 1 1
0.908162289954247 0.890656386527802 1 1
0.990081707118759 0.971689227245556 1 1
0.850157697949086 0.833655854065954 1 1
0.843076784646276 0.829277550608287 1 1
0.83597655287575 0.819117168907879 1 1
0.922431044151 0.903727346931737 1 1
0.806996606818573 0.791567277639849 1 1
0.800264780320263 0.785506277250712 1 1
0.648481112209455 0.637006589966389 1 1
0.662021391429833 0.650009530639657 1 1
0.836843809564346 0.820534404051276 1 1
0.629637122608828 0.617505845119165 1 1
0.783854809599681 0.769635013911373 1 1
0.846179407973885 0.829859536183701 1 1
0.705896381342293 0.692487625673558 1 1
1.00425617694607 0.985402778420517 1 1
0.649346531492552 0.637186294724935 1 1
0.477125339002921 0.468116837150677 0 0
0.789808482571189 0.775130964505143 1 1
0.682122323015562 0.668595401032576 1 1
0.871516014745549 0.855493708667112 1 1
0.807046084816219 0.79240346079362 1 1
0.794335773476322 0.778879819999981 1 1
1.04231267662516 1.02288873841067 1 1
0.764436242267396 0.751028381216064 1 1
0.835159907794658 0.818493947010322 1 1
0.823043789510635 0.808146863529215 1 1
0.905304550787115 0.888096408446787 1 1
0.853662552774448 0.837823872784881 1 1
0.821097118285522 0.806360283501428 1 1
0.648432820540718 0.637640511756799 1 1
0.657611567493038 0.64608934608179 1 1
0.71850261741031 0.705075088081149 1 1
0.85098219764423 0.835157596532502 1 1
0.555957617409041 0.545679105297011 1 1
0.84436090725515 0.829228038605826 1 1
0.868392915326789 0.853480266450438 1 1
0.733420395225085 0.718986271573013 1 1
0.889264315096532 0.871354735632926 1 1
0.748037792013437 0.733299429202259 1 1
0.82396724373397 0.808449125119912 1 1
0.735728145101186 0.723012891904692 1 1
0.813374798692995 0.798168075718307 1 1
0.704953498598795 0.690929679399748 1 1
0.693195078933237 0.681222521158138 1 1
0.980718124065756 0.96218881247062 1 1
0.820828818595653 0.805352225973461 1 1
0.617929754567327 0.606356207148 1 1
0.693964950431236 0.682558234341735 1 1
1.00660736008019 0.988341204150673 1 1
0.874892858036569 0.858369395673288 1 1
0.705323033308625 0.692228948400165 1 1
0.881214927072348 0.864547772866325 1 1
1.18880689284981 1.16790501562656 0 0
0.910974833043747 0.894171706519478 1 1
0.862530000175842 0.847308887562175 1 1
0.811901634306671 0.795868954165973 1 1
0.76584561038636 0.751385167861466 1 1
0.949596177563344 0.93247340634654 1 1
0.71740960241543 0.702932650085035 1 1
0.7140802945481 0.700274930549725 1 1
0.711475099297411 0.699332617609979 1 1
0.845234722197268 0.830695522328953 1 1
0.811910382969473 0.797232249556123 1 1
0.808979447079264 0.794652285744824 1 1
0.832757771640709 0.815160306563688 1 1
0.700489403110126 0.687801373923341 1 1
0.805015778624559 0.789744459322997 1 1
0.594191646078209 0.583760362633138 0 0
0.672406696454453 0.660017243750196 1 1
0.649004506368478 0.637583514627606 1 1
0.830904677570994 0.81569497378974 1 1
0.896937663534101 0.879544754629818 1 1
0.602255102303117 0.5906602017802 1 1
0.882928754655224 0.866577022278153 1 1
0.644627511702699 0.631104658337338 1 1
0.47873619505614 0.469974949781213 0 0
0.944845757545889 0.928611340884183 1 1
0.805881854592333 0.791595014723342 1 1
0.600370057204358 0.587894067676775 1 1
0.691116059230481 0.678746964719217 1 1
0.854251216882192 0.837557828486067 1 1
0.988090440748773 0.969432031074563 1 1
0.753178649624824 0.739199566840581 1 1
0.544558845143038 0.534597126203103 1 0
0.800736457849243 0.785649299491395 1 1
0.655754917904592 0.638912045322263 1 1
0.702705981239379 0.689691805710088 1 1
0.799107991103913 0.785688276253253 1 1
1.13001984704497 1.10673071125804 0 0
0.748871767373936 0.734396756937571 1 1
0.651160245897121 0.639978818784851 1 1
0.894760710338817 0.880060008506785 1 1
0.823086560556525 0.808958169830367 1 1
0.731321454808902 0.717988898875577 1 1
0.629102965803913 0.617204118593585 1 1
0.758637727187635 0.744716436788105 1 1
1.04323535573076 1.02348503493227 0 0
0.809833424070478 0.793855635686188 1 1
0.922446256593759 0.905097239169225 1 1
0.767070754993357 0.752894067505156 1 1
0.633960299611922 0.622026132802434 1 1
0.674992800377722 0.663203044574535 1 1
0.898012481816778 0.881849486956305 1 1
0.977065257674437 0.959104795642709 1 1
0.645223365079967 0.63448848313593 1 1
1.06237823671128 1.04130202297438 1 1
0.885893582320784 0.868549931007799 1 1
0.947311049365479 0.930902610549611 1 1
0.745259305166523 0.732233354869371 1 1
0.709527719515144 0.696673250265367 1 1
0.686328160544808 0.674208429760408 1 1
0.938651982115364 0.922208841291951 1 1
0.520979297025577 0.510758908081063 0 0
0.892665373578772 0.87571904736754 1 1
0.703971316909527 0.687973534563754 1 1
0.690366362218181 0.676941279741235 1 1
0.776656063908043 0.761264103916749 1 1
0.9156213699487 0.898273614320228 1 1
0.757749812454286 0.740904962323149 1 1
0.766746295478159 0.75133981906531 1 1
0.907620491834789 0.890820339008097 1 1
0.648337067270901 0.637380478962645 1 1
0.986935071228523 0.968613975299537 1 1
0.900140052417783 0.883775321751969 1 1
0.773426889218145 0.759374970608109 1 1
0.951109700324777 0.934293766905379 1 1
0.980505367500006 0.961375955507953 1 1
0.926586577323397 0.908488707338572 1 1
0.773426358683368 0.757112606509675 1 1
0.793814170251409 0.780735723680614 1 1
0.843649085564964 0.828234095584903 1 1
1.13872609876347 1.11697860122648 0 0
0.732181330042732 0.719689461173607 1 1
0.794134373600815 0.779674055066517 1 1
0.955348697587631 0.936809417810876 1 1
0.703578391525495 0.690679904037748 1 1
0.55059586390123 0.539610589202466 0 0
0.793284695167283 0.778339455329486 1 1
0.809544015216937 0.793353832551843 1 1
1.02751981858981 1.00850401624345 1 1
0.888540137161412 0.871424736129202 1 1
0.917323727037949 0.899684047889507 1 1
0.656226737483839 0.644011681323621 1 1
0.869781544387556 0.853083823014435 1 1
0.746911108734554 0.734053718476308 1 1
0.705616011107774 0.69107439931572 1 1
1.01047855499377 0.990884528554875 1 1
1.037814001297 1.01999092753343 0 0
0.660008096843558 0.646032698663006 1 1
0.954376633211276 0.937452916721276 1 1
0.814103841127124 0.797790195429097 1 1
0.978499833958817 0.958772530446675 1 1
0.832863527396814 0.817558308907617 1 1
0.793154802943094 0.77875856845184 1 1
0.812527070653723 0.796782191822417 1 1
0.975320035617363 0.955800431392763 1 1
0.921897667857128 0.905858574106295 1 1
0.634767501074754 0.624191749903627 1 1
0.92751420169717 0.910950233775257 1 1
0.765598591323593 0.751637396733684 1 1
0.847467749360367 0.83223763870494 1 1
0.646558986285994 0.634811702040739 1 1
0.861151741174599 0.844587501529382 1 1
0.782712323155444 0.767997521748142 1 1
0.922559439457228 0.903863146169281 1 1
0.715433687136657 0.703242938971995 1 1
0.872425209317083 0.85788231020494 1 1
0.807675814266634 0.79241138223319 1 1
0.821551847246705 0.80531528835749 1 1
0.690718951925394 0.677057381521618 1 1
0.959984390396779 0.939782003298929 1 1
0.88337547036789 0.86774029067082 1 1
0.963839505480182 0.94653905121314 1 1
0.652482801479277 0.640275324550497 1 1
0.701995352976918 0.690227249243925 1 1
0.822497952619128 0.80721362175076 1 1
0.713544107320161 0.701065558400224 1 1
0.916921935633501 0.898769535768817 1 1
0.561578895609923 0.551677520147481 1 1
0.849534582180841 0.832803562199212 1 1
1.01071937761766 0.990001195891671 1 1
0.890062207507441 0.871710951357877 1 1
0.897885283692026 0.882451246743125 1 1
0.513726443300066 0.504503628875786 0 0
0.869073561421435 0.852837707634039 1 1
0.914610144262976 0.897457659217263 1 1
0.597622246102453 0.587475872850289 1 1
0.661711423634959 0.648179682132526 1 1
0.768474316918474 0.753655917744608 1 1
0.890305071830363 0.872481608174371 1 1
0.727528314346344 0.714844199586996 1 1
0.964970746283666 0.946507665933234 1 1
0.716121497656439 0.702612225665609 1 1
0.795215915602425 0.781540248873777 1 1
1.04552965741959 1.02524137758869 1 1
0.784400269093358 0.770655686106644 1 1
0.708252847089647 0.694380704529157 1 1
0.716007131095258 0.703617511622229 1 1
0.827677604413317 0.811887055715722 1 1
0.824641290206067 0.810262293214795 1 1
0.799362096314786 0.784738486887699 1 1
0.46905551741455 0.460757896314559 0 0
0.786581925505735 0.77226958942131 1 1
0.658399866745184 0.64804614312192 1 1
0.933203991780559 0.917102796044608 1 1
0.877879379074947 0.862579171140598 1 1
0.890080291168344 0.872624401925363 1 1
0.795401839510488 0.781204151238797 1 1
0.845463177500021 0.829724640018686 1 1
0.844488499759806 0.829609567486877 1 1
1.06787468048924 1.04896489908637 1 1
0.846054586865619 0.831303928342115 1 1
0.742885695599305 0.730366692629548 1 1
0.725807748030434 0.712372877541549 1 1
0.733881303172243 0.720753000543712 1 1
0.913039018987233 0.895231752820714 1 1
0.723207402954921 0.708794223142256 1 1
0.765926420394354 0.752211741677977 1 1
0.585774467732645 0.574467183280164 1 1
0.702288977324408 0.690384519379238 1 1
0.849134346347069 0.833225503610721 1 1
0.773487794891926 0.759692624893696 1 1
0.598832376396335 0.587581371155287 1 1
0.686222913036014 0.674588543698775 1 1
0.828241541660468 0.813407527978538 1 1
0.789865410402014 0.773588443642335 1 1
0.880753277694871 0.864994123446994 1 1
0.731744926789525 0.716672276712486 1 1
0.59445954788117 0.585168970514518 1 0
0.668797897055444 0.656197418246662 1 1
0.711381770536055 0.698335981949693 1 1
0.776971182931947 0.762986738222998 1 1
0.852729008534697 0.836450084520079 1 1
0.700973049718646 0.687779107956159 1 1
0.947548151924352 0.928995553468465 1 1
0.58133590053878 0.569453705179526 1 1
1.08136940898045 1.0612099088677 0 0
0.647522166943976 0.634932937814858 1 1
0.748536178331546 0.734572403898161 1 1
0.779244552233852 0.764465257773111 1 1
0.951574494841944 0.934719875705157 1 1
0.723699741202314 0.71018836583226 1 1
0.720048011135159 0.706723154406865 1 1
0.773836031078756 0.759223911770059 1 1
0.821096125515517 0.804548256076439 1 1
0.822942386017044 0.808092435445842 1 1
0.69797179124479 0.685451185211028 1 1
0.714803910851347 0.702393705337596 1 1
0.761204822086103 0.747060594704799 1 1
0.720649233301901 0.708384507398932 1 1
0.660922477151664 0.647382770160178 1 1
0.71630428201643 0.702650131230915 1 1
0.680349550378565 0.66515439129038 1 1
0.623967147852252 0.611659789221235 1 1
0.945796356419029 0.927689285159792 1 1
0.866132563864265 0.851185472588046 1 1
0.699393869888036 0.685973001122391 1 1
0.933756770203412 0.916028117889195 1 1
0.900130982458681 0.884076287351791 1 1
0.703050481360798 0.689679555153851 1 1
0.672697883893234 0.65982764163263 1 1
0.755041280615961 0.741538778834008 1 1
0.739121637040118 0.723399207998564 1 1
0.849143805761678 0.833970979823802 1 1
0.823980199164206 0.807302719807176 1 1
0.627127871421618 0.615350569482763 1 1
0.682315456974656 0.668643947760665 1 1
0.986037545131479 0.967830234965704 1 1
0.802103576810597 0.787338003602339 1 1
0.92921964464109 0.910067884313619 1 1
0.765248383862505 0.751506966308328 1 1
0.732513008304198 0.718527987892546 1 1
1.00719920688212 0.988755850423916 1 1
0.83569120900763 0.818581315326974 1 1
1.01933836433488 0.999658770386071 1 1
1.02059018824609 0.998171683393926 1 1
0.735793773276304 0.721978989682214 1 1
0.786828987982021 0.772608266701206 1 1
0.794355067357106 0.777602583313388 1 1
0.683334899038964 0.669367330654519 1 1
0.738533235514568 0.7240064184502 1 1
0.709208734860828 0.697630234403209 1 1
0.70171276307838 0.688690973320825 1 1
0.873380939633637 0.856870176728063 1 1
0.798261844265626 0.783900346506932 1 1
0.929165329314749 0.909858810163189 1 1
0.732192120847254 0.717974663701947 1 1
0.70188554057779 0.68931064717823 1 1
0.830578246895574 0.815829199435434 1 1
0.728626457234943 0.715743120856926 1 1
0.609451101881328 0.597137971018931 1 1
0.836320384915424 0.821758956444136 1 1
0.766512211918291 0.752297867778533 1 1
0.776780520893226 0.761060884921061 1 1
0.758296030217721 0.74566035828439 1 1
0.75580048955363 0.740994806792843 1 1
0.767600087943817 0.753314703965154 1 1
1.12683598633221 1.10682761974758 0 0
0.724361913228121 0.712113395630208 1 1
0.88058817880338 0.862969699720683 1 1
0.579575666002236 0.567053886275248 1 1
1.04670001992998 1.02806466453612 1 1
0.858018883315574 0.842271841723027 1 1
0.778193212722754 0.763199464262732 1 1
0.998532274560381 0.977888974116482 1 1
0.703309395482112 0.690711422927656 1 1
0.859773932231016 0.843885861773413 1 1
0.616564354457385 0.605401964319407 1 1
0.804855411992339 0.790347216904521 1 1
0.827229264683446 0.810727574951191 1 1
0.843590737644496 0.826259874418575 1 1
0.689518201140791 0.677780401995959 1 1
0.771985163081021 0.75664623587458 1 1
0.887814189153747 0.871446688740539 1 1
0.766984873319264 0.751548141481742 1 1
0.81192306942492 0.798120498280567 1 1
0.762692422668692 0.74792641671479 1 1
0.880068026290678 0.862822089633662 1 1
0.71064798673971 0.696776879004595 1 1
0.875994253713507 0.860446794834252 1 1
0.920164139949911 0.903841138930595 1 1
1.04899837859823 1.02972281432105 1 1
0.841778727909398 0.826263488881877 1 1
0.904795718513046 0.886840253535833 1 1
0.532449576784746 0.523645888532785 0 0
0.698318046938889 0.686000748715887 1 1
0.588317658170906 0.576940779080724 0 0
0.939726785071838 0.9190201289012 1 1
0.912979754911038 0.895514179483645 1 1
0.693556592078306 0.681029040555589 1 1
0.838965172599774 0.822961886418479 1 1
0.602266266156916 0.589188598128726 1 1
0.749201338386106 0.736269636317238 1 1
0.7566519330647 0.741931583486528 1 1
0.8591077188778 0.843038842699645 1 1
0.722960213907695 0.709839713514231 1 1
0.720046682044115 0.706025815543963 1 1
0.869465038753014 0.852052328785468 1 1
0.697326707674757 0.6837417216177 1 1
0.70368774691442 0.691152494623951 1 1
0.920385571964394 0.902932069094105 1 1
0.47325000467104 0.465290289766386 0 0
0.689695342922328 0.675757810253041 1 1
0.686746633289115 0.674295144909661 1 1
0.834802247076395 0.819878847822196 1 1
0.7438502573214 0.727921190352457 1 1
0.913205653232577 0.895616751865931 1 1
0.95853439528562 0.938425337941137 1 1
0.792777015417139 0.775370537279379 1 1
0.925817474240536 0.907601737877318 1 1
0.590244748814702 0.579192218870206 1 1
0.670474105704056 0.659086123474011 1 1
0.674981383288265 0.663279710164368 1 1
0.859031552585452 0.84358789545784 1 1
0.904871865669047 0.889048591765091 1 1
0.980756253104249 0.961908508914996 1 1
0.662830782652388 0.649653870007464 1 1
0.9552608784349 0.936154270356322 1 1
0.730415094785358 0.7157871318639 1 1
0.70337399722813 0.689697891951291 1 1
0.863266887312038 0.848145748738821 1 1
0.660100285788738 0.648023848163045 1 1
0.932086880609177 0.913537448826296 1 1
0.840194699906168 0.824127466249945 1 1
0.63800076637085 0.626444934757756 1 1
1.13848752529543 1.11603882934833 0 0
0.823202231734232 0.806572595570402 1 1
0.701426421279803 0.687931216981304 1 1
0.734720601020998 0.722150676906202 1 1
0.783523716064784 0.768918654637111 1 1
0.935450242433513 0.917503319976642 1 1
0.777560322062842 0.763410847814972 1 1
0.872707418238546 0.855031544063377 1 1
0.790643862362649 0.774307141197108 1 1
0.728254167061873 0.714685829385565 1 1
0.809800193305895 0.794082679607544 1 1
0.759480830987938 0.744459542498705 1 1
0.665770938356823 0.653430720196607 1 1
1.15465202212112 1.13087436159495 0 0
0.747963094521245 0.733726536689313 1 1
0.978198523252818 0.961968634890679 1 1
0.790161130479894 0.775978414816625 1 1
0.679241158427049 0.665633020521136 1 1
0.769389390344325 0.755302468453355 1 1
0.712752033481448 0.699103327915074 1 1
0.858364014733252 0.843014386648626 1 1
0.615978103179799 0.605006710756389 1 1
0.989832294338712 0.972447861412841 1 1
0.854817689504466 0.840336918180118 1 1
0.762906834357735 0.74977737992776 1 1
0.901429167050915 0.884433650248468 1 1
0.769209307719087 0.755840958664701 1 1
0.807845979519158 0.79189785546304 1 1
0.792672759367641 0.777384161426746 1 1
0.716736412216029 0.703013148423241 1 1
0.680550612215638 0.668227162488289 1 1
0.832487141123917 0.817798748099692 1 1
0.834050711322651 0.819214771373626 1 1
0.733811765867675 0.719290064977065 1 1
0.727063486304045 0.713846244235399 1 1
0.89474268116008 0.877519486152081 1 1
0.60070927838042 0.588983876151293 1 1
0.728496139883997 0.715426095556347 1 1
0.585458669767547 0.574534390893749 1 1
0.803108952915856 0.789018969554248 1 1
0.861433485377542 0.845928617462544 1 1
0.641164897614618 0.62944880754847 1 1
0.702303266414091 0.688613612119116 1 1
0.855899820112062 0.840761919714204 1 1
0.79780766321258 0.782245261637627 1 1
0.604665263645144 0.591483591454544 1 1
0.801918516336832 0.786468805331383 1 1
0.880304367315142 0.864342864960151 1 1
0.774284118818283 0.760914444976701 1 1
0.877588908358592 0.862141834969994 1 1
0.690268583979482 0.676425418184899 1 1
0.747816427660544 0.734399461472778 1 1
0.806127663545145 0.792670163272161 1 1
0.688120028887757 0.67596227298738 1 1
0.622022741132153 0.610914345568286 1 1
0.799595370653871 0.785360317785071 1 1
0.889947858610462 0.871541166370967 1 1
0.76095424740986 0.747929229794046 1 1
0.804529182790943 0.787472224452294 1 1
0.906078664331639 0.889885491661235 1 1
0.62934728978262 0.617179470480966 1 1
0.856430958353573 0.838996954320502 1 1
0.881214923765098 0.865165080500152 1 1
0.986723060400144 0.969105660837754 1 1
0.828632697991009 0.814028778169378 1 1
0.944398275968144 0.927104923776527 1 1
0.605902197048992 0.594447966950187 1 1
0.57128565098872 0.559454317836519 1 1
0.982980230628011 0.965004879155791 1 1
0.882737168033624 0.865476430182407 1 1
0.881057959649567 0.8657219498472 1 1
0.676459271537237 0.664927847881472 1 1
0.859617627398581 0.844081558117935 1 1
0.782021887802278 0.767277722593168 1 1
0.886327187750394 0.867317319891139 1 1
0.828717340166272 0.811476290851062 1 1
0.919583078042616 0.902053361277796 1 1
0.703717328465864 0.690894446279921 1 1
0.72334953717646 0.710872703768986 1 1
0.679468699256076 0.666418941844497 1 1
0.679923864093992 0.667974912635016 1 1
0.864758325510238 0.848751018498225 1 1
0.863715304716905 0.847642799414865 1 1
0.862498506091864 0.845028149241592 1 1
0.748554706446977 0.735261721418739 1 1
0.843016470724467 0.827818127206509 1 1
0.896687127154406 0.881446203787231 1 1
0.704215225944636 0.691142269578549 1 1
0.632454620840761 0.622346630301505 1 1
0.765217458349797 0.75020554394218 1 1
0.833362238163533 0.816678233954376 1 1
0.765524209068163 0.751841594694486 1 1
0.846321694135158 0.830375583202622 1 1
0.774020376668586 0.758330172409345 1 1
0.751353210647633 0.736134782651773 1 1
0.776467265871102 0.761178205624847 1 1
0.777062215741201 0.763165251960389 1 1
0.859840103538552 0.844866468057492 1 1
0.911144634540147 0.894646400703821 1 1
0.66991284760238 0.656159602930556 1 1
1.03495293021165 1.01497119609269 0 0
0.788174375834426 0.773289077141068 1 1
0.98889916458665 0.971370333274421 1 1
0.686942814579223 0.673591510732724 1 1
0.824914396064416 0.810069635994432 1 1
0.892150858809984 0.87627038754849 1 1
0.599864782463549 0.589560310507697 1 1
0.811513503029901 0.794872440967811 1 1
0.718083650576373 0.706054723731971 1 1
0.938022610147221 0.919570626492062 1 1
0.691403614970321 0.677697879150257 1 1
0.781392972230304 0.766985303029165 1 1
0.545782082625147 0.535521288940366 0 0
0.921776881176111 0.903860880284924 1 1
0.841009726586971 0.826885647035844 1 1
0.644949682100951 0.63351018437336 1 1
0.73036671200097 0.717096652063156 1 1
0.709048239834199 0.695784416187427 1 1
0.776014518345974 0.761625741116555 1 1
0.598729707198842 0.586776543928883 1 1
0.750397303996859 0.736465470175813 1 1
1.05317543217307 1.03448502615859 1 1
0.855090024111248 0.839018006601509 1 1
0.836930378050825 0.821805135987141 1 1
0.820027581027629 0.804478330693128 1 1
0.940655730643557 0.922598690113064 1 1
0.851377761862901 0.834470338315447 1 1
0.721739013543676 0.70822426518678 1 1
0.514085590915091 0.504365491479999 0 0
0.802620556124579 0.78737773101709 1 1
0.686383335297295 0.672496135496195 1 1
0.767840284973044 0.753106363388257 1 1
0.790489609094328 0.775223484730465 1 1
0.798417808609784 0.782425617072647 1 1
0.935669459114866 0.918232996267825 1 1
0.761123991474908 0.745671035834062 1 1
0.893669515256603 0.876426693768189 1 1
0.552698015903151 0.541959876561519 0 0
0.837046679978623 0.821222996421419 1 1
0.70154825614471 0.689092622268087 1 1
0.584810483471883 0.573948980638515 0 0
0.714771429831246 0.701047795370781 1 1
0.606094910755986 0.594094973080478 1 1
0.624512658460579 0.611782266874953 1 1
0.795058303861626 0.779509343179125 1 1
0.734809736897214 0.721204761332125 1 1
1.00744717098493 0.988114615220954 1 1
0.885779201980936 0.869363379008911 1 1
1.0472241789325 1.02910842170805 1 1
0.780506585847021 0.766730946315513 1 1
0.767149422747824 0.753671230036932 1 1
0.648904350616892 0.637141762545869 1 1
1.05837971119266 1.03780108989637 0 0
0.936394052745853 0.918601740412606 1 1
0.899156928915489 0.882880417564316 1 1
0.664354880666932 0.65356294733124 1 1
0.777403193513483 0.762636970651908 1 1
0.874330397096533 0.859343692630804 1 1
0.92532205324607 0.908722775512169 1 1
0.881562788346588 0.863296297958847 1 1
0.73387917856671 0.720097138466938 1 1
0.692608092753904 0.679384473335595 1 1
0.648540186397071 0.636927301057347 1 1
0.866389211646577 0.849495182930181 1 1
0.961887828056679 0.943210085615213 1 1
1.02161274858168 1.00207394452714 0 1
0.777850494312633 0.76330414770038 1 1
0.827751674442644 0.81148674702 1 1
0.838459786475059 0.821781042599821 1 1
0.711229906618758 0.698500184941665 1 1
0.666727435945239 0.653497180595619 1 1
0.912647536176598 0.896416694601062 1 1
1.02725512406294 1.00721230579057 1 1
0.775609499309254 0.762237497481352 1 1
0.706061434537836 0.692784490881362 1 1
0.784904171852114 0.769609088917632 1 1
0.870335940851535 0.854265502346122 1 1
0.643867351501058 0.632853269478733 1 1
0.832757551213211 0.817475743902779 1 1
0.985426759809145 0.967690238822009 1 1
0.805746271855398 0.790747456137923 1 1
0.968997779803633 0.950006983260049 1 1
0.732132270193251 0.719988836259079 1 1
0.969909427797735 0.95111207107558 1 1
0.614941617684618 0.603633575996464 1 1
0.738327549007606 0.724835586459408 1 1
0.763846083326991 0.750064819652121 1 1
0.725112403820273 0.71119152238657 1 1
0.863750714468695 0.847073325053453 1 1
0.901135813863484 0.883647692274437 1 1
0.738504317115914 0.723499814647752 1 1
0.766928716765127 0.752844506937821 1 1
1.16733884332243 1.14524718882802 0 0
0.901636506054233 0.883679831938465 1 1
0.801603079605108 0.786307363072731 1 1
0.897401575524714 0.88072488626612 1 1
0.538810970546912 0.528581879533589 0 0
0.852673784153622 0.837832512031231 1 1
