# Supplementary material for: Bias caused by sampling error in meta-analysis with small sample sizes
Source: PLoS One. 2018 Sep 13;13(9):e0204056. doi: 10.1371/journal.pone.0204056 (PMC6136825; doi:10.1371/journal.pone.0204056)
Supplement: S4 File — (ZIP) [file pone.0204056.s004.zip › results N = 10 theta = 0.8 tau = 0.2 sz = 5-10.txt]

"cohen.dl.theta" "hedges.dl.theta" "cohen.dl.cp" "hedges.dl.cp"
0.678776096111681 0.583959240863531 1 1
0.9330842665873 0.859585140130925 1 1
1.00942178316912 0.927143431468374 1 1
0.696607125201189 0.63537481792584 1 1
0.789434163037985 0.726572693993067 1 1
0.860460984626569 0.781641751069077 1 1
0.791747402823419 0.688638274852741 1 1
0.670753140280285 0.618364291906656 1 1
0.787347780196017 0.710194183305263 1 1
0.938199835141757 0.842501107332742 1 1
0.822818970270335 0.753271690673274 1 1
1.23911399307825 1.11333460976069 1 1
1.11206178733011 1.00836219737887 1 1
0.555300706779848 0.443250497192178 1 1
0.651270873139212 0.598363711702514 1 1
0.547188079723927 0.47483239371744 1 1
1.18966001097095 1.08463585796077 1 1
1.38472266670916 1.24400180931553 0 1
0.357932235402475 0.311869649383201 1 0
0.854135818132479 0.789811394683517 1 1
1.02989431706928 0.950260169612138 1 1
0.740715687714902 0.63335517306712 1 1
0.731042520828568 0.622589842542831 1 1
0.746389073280642 0.630920015250287 1 1
0.581730855138954 0.50894979804657 1 1
0.626522927926965 0.560236910620614 1 1
0.698796246941053 0.64433671263133 1 1
1.08441944599901 1.02188880115668 1 1
0.839128774118018 0.735973972465104 1 1
0.755455256834905 0.679900555259676 1 1
0.709777064720273 0.7017172603451 1 1
0.851826092731548 0.770530951863528 1 1
0.94976337078159 0.848428916321656 1 1
0.678150672672036 0.602502307001359 1 1
0.64935699578229 0.564359374468572 1 1
0.443086867828476 0.404182402239794 1 1
0.712372106055164 0.643866935045664 1 1
0.696444106736016 0.58672433866671 1 1
0.899176470730769 0.803244490992788 1 1
0.702005425156966 0.653240567496483 1 1
0.953053946619368 0.824129382968071 1 1
0.560801489744007 0.539977670964432 1 1
0.128036686121665 0.101770897085221 0 0
0.637558513165264 0.582903780885271 1 1
0.585392617982239 0.511241319995632 1 1
0.847237142185183 0.752035838836257 1 1
0.821718330972094 0.759681123918727 1 1
0.331153707656577 0.293438243335403 1 1
0.681777122669666 0.611643741518921 1 1
0.776508471469328 0.667162239863524 1 1
0.972854495398157 0.87152063832147 1 1
0.26091425638455 0.256899950813252 1 1
0.710725758374404 0.63829880018257 1 1
0.897786987432787 0.818599608181455 1 1
0.587530643125294 0.541730131751045 1 1
1.31532449091594 1.20535930604079 1 1
0.775652935481502 0.688937810861666 1 1
0.812545120055936 0.715843979297602 1 1
1.21365837044269 1.15980328638859 1 1
0.690078968661221 0.630381939863325 1 1
0.21946199483755 0.183433992599119 1 0
1.11303122831824 1.00684764500682 1 1
0.725646434978036 0.632266793552856 1 1
0.88111598161627 0.767973331358592 1 1
1.08626009511708 0.992492795887813 1 1
0.684223174359153 0.618178268869921 1 1
0.78024853877127 0.702108159749475 1 1
0.884820192947608 0.79013451199572 1 1
1.18470423837932 1.04625746878256 1 1
0.809766141647462 0.713556740878108 1 1
0.85417093503682 0.760812817434016 1 1
0.646532498878092 0.595132006068718 1 1
0.685538729520936 0.585096641717138 1 1
0.893953083740177 0.823142821295519 1 1
1.0132064745949 0.90891225210009 1 1
0.601449141150706 0.545578894816275 1 1
0.740678575758758 0.648519057847983 1 1
0.706876809809917 0.65206630562335 1 1
1.35577904679196 1.26595945930185 1 1
0.717329402821026 0.639398007655788 1 1
0.134687189014455 0.102448167786826 0 0
0.84813906325398 0.775108769958495 1 1
0.773983866938814 0.723599180666405 1 1
0.795694392765026 0.704605857438326 1 1
1.1147025809702 0.999255076733622 1 1
0.908782404828631 0.829996964763623 1 1
0.636142349799234 0.59195334529898 1 1
0.346070868541055 0.315297508342633 1 0
0.617619509237452 0.547467354868414 1 1
0.792794419477839 0.725153598043956 1 1
0.808101905021529 0.69838958523373 1 1
0.728897539463058 0.648001520092743 1 1
0.673783375305366 0.605220173684963 1 1
1.22574532004149 1.09300125196496 1 1
0.708895199435911 0.645243506749669 1 1
0.742784968482789 0.6639981661836 1 1
0.850996469069853 0.781315969150577 1 1
1.07149052434163 0.960991158859744 1 1
0.835532223394204 0.765357625360579 1 1
0.558148850997666 0.491683721430313 1 1
0.448485611829957 0.362910338973459 1 1
0.871794067033011 0.772286951730725 1 1
0.992221782532804 0.871114502792865 1 1
0.776293424232689 0.702096657846253 1 1
0.771867984842768 0.690421368997982 1 1
0.910345307148133 0.819804952136755 1 1
1.35758809585113 1.22297716793498 1 1
0.399393974460966 0.391860702581523 1 1
0.296594640380474 0.304013523977736 1 0
0.816623886837289 0.755849381193168 1 1
0.95213094739913 0.860689755133506 1 1
0.442087773595248 0.340870556674123 1 1
0.871581717381261 0.78552332258279 1 1
0.756860783042516 0.724316868491128 1 1
0.944377547251892 0.863613433892467 1 1
0.596404494301463 0.552800095756756 1 1
1.23046963340536 1.09915971324413 1 1
0.616027036023513 0.591635372631803 1 1
0.338575621192433 0.327776438871253 1 1
0.372746989453347 0.327365308157881 1 0
0.82507354826563 0.726041910215181 1 1
0.996067592692969 0.900156877545272 1 1
0.955954921568877 0.858205395733808 1 1
0.866643903396569 0.760745943927655 1 1
0.525983715445662 0.496319108822416 1 1
0.94363034274275 0.844908844920289 1 1
0.90779184057003 0.840335444743351 1 1
1.05211369572998 0.947185124586962 1 1
0.810872759106238 0.762592646616688 1 1
0.864298871554166 0.778695421415653 1 1
0.483874097804889 0.45874080304956 1 1
1.20995181969304 1.09995030217682 1 1
0.697082206390953 0.664492796359368 1 1
0.892686589144907 0.824477375425985 1 1
0.470368210304009 0.430093471347745 1 1
0.568358143330339 0.533343258797595 1 1
1.02655226602973 0.934155809512881 1 1
0.823596068345318 0.762358085845976 1 1
0.249173573929995 0.268000339851816 1 1
0.513093158891564 0.452201012688019 1 1
0.946641946291562 0.835203025540566 1 1
1.03851681791316 0.945069534104886 1 1
0.742935102905091 0.566084682231929 1 1
0.944806990985057 0.845201815638375 1 1
1.29914459455774 1.17466367594169 1 1
0.942567737915082 0.846161079539264 1 1
0.795499800057061 0.700060395720706 1 1
0.897971367565554 0.820514556504114 1 1
1.06386217650891 0.94256959910465 1 1
0.457753603944521 0.411370236921499 1 1
0.724250994318294 0.660455479137641 1 1
0.853398471369606 0.776578767226314 1 1
0.833694727358116 0.782913824196977 1 1
0.588863770891151 0.534282478324794 1 1
0.623397526627987 0.587450529730411 1 1
0.97494792882934 0.862741680494362 1 1
0.744537806811963 0.686863338988091 1 1
1.0897311663181 1.02209741114213 1 1
0.559519271669919 0.468699920202662 1 1
1.00908500493276 0.937409762704537 1 1
0.375712969794395 0.309888036224174 1 0
0.774299260579305 0.699435590209829 1 1
0.860140713858531 0.784430556067138 1 1
1.07497731639506 0.927876339166194 1 1
0.526806284847499 0.471438288244545 1 1
1.18385776134483 1.09138760781908 1 1
0.572931764617988 0.5784768459532 1 1
0.800679035901334 0.725461106747246 1 1
0.737228215647796 0.690798818919374 1 1
1.1018391123433 1.00459936480861 1 1
0.811982900444533 0.721099515602293 1 1
0.905405935176982 0.807115748459246 1 1
0.781065651214612 0.672568576876125 1 1
1.07097175508167 0.979495473611915 1 1
0.708478913393662 0.672705369761877 1 1
0.50896616740111 0.459697806310099 1 1
0.752867621967828 0.695885577537553 1 1
0.470757178625778 0.39724608245807 1 1
0.533677019674708 0.471771243008839 1 1
0.757510167364404 0.715234709039731 1 1
0.535717662994494 0.483477241200823 1 1
0.666997155478859 0.58824180234191 1 1
0.846031309827955 0.767033044979301 1 1
1.03487683680484 0.951693750039065 1 1
0.895809114296937 0.81469371242639 1 1
1.10246804725868 0.988689287490084 1 1
0.556234220931331 0.498332850878902 1 1
0.416159332238718 0.377585871296726 1 1
1.11205083196528 1.00058037025484 1 1
1.12105696459262 0.965499299062855 1 1
1.0567045373589 0.951144467299135 1 1
1.06717702129077 0.964035169573638 1 1
0.810017727178216 0.740247205988403 1 1
0.761709885719857 0.679204620469272 1 1
0.598558426263271 0.526975272139205 1 1
0.655897795818831 0.597645149632276 1 1
0.452026110541994 0.421902399257754 1 1
0.289041845104903 0.275306040990261 0 0
1.05020394854396 0.963434155285926 1 1
0.497257606259651 0.452233408301154 1 1
1.1357327768416 1.00413017869131 1 1
0.606669723216727 0.530471534274729 1 1
0.760557096376195 0.703897718741235 1 1
1.1256587596305 0.944860743073169 1 1
0.676242065081435 0.599062464150282 1 1
1.41748280184552 1.25378959216874 0 1
0.517627120615043 0.473114547669013 1 1
0.579092382438478 0.529719008759149 1 1
0.763585625296321 0.677445419854015 1 1
0.763984709292704 0.686290198687742 1 1
0.553498652509294 0.503723382388418 1 1
0.497548348567091 0.484797445926855 1 1
0.507980114295124 0.495858282132407 1 1
0.247363566263664 0.236827385120344 1 1
0.253919389822577 0.249484064846429 0 0
0.684020734919777 0.616899490009709 1 1
0.810109747826024 0.735797589479557 1 1
1.0556036233123 0.946199166999429 1 1
0.845040936354541 0.748414143689819 1 1
0.810249988958042 0.747907454254041 1 1
0.649059492656541 0.580721512613976 1 1
0.751957198871411 0.677144384102353 1 1
0.31140315691051 0.292065480498537 0 0
0.983471225869638 0.87772062740907 1 1
0.461973556003692 0.424078918164732 1 1
1.12583814924387 1.0129541099733 1 1
1.51949824188591 1.36918089080652 0 0
0.349101421623615 0.299855500628028 1 0
0.552293965389449 0.513578777932747 1 1
0.340180121835071 0.281025876482086 1 0
1.32609526380338 1.21725336517399 1 1
0.999018298171193 0.889223674310916 1 1
0.476391132013808 0.461857165913645 1 1
0.342464559538896 0.308876699702606 1 1
1.21062708167879 1.09214096280946 1 1
0.776353797671524 0.720652617610192 1 1
0.875985458967515 0.783323977268309 1 1
0.11566062728104 0.107342539807191 0 0
1.05454577259919 0.962627176202296 1 1
0.583423438545747 0.537221145641655 1 1
0.932608136179953 0.831212627667965 1 1
0.740246935462655 0.681376871276854 1 1
0.674435895392982 0.598892823564124 1 1
0.627401284661009 0.547704847140273 1 1
0.721459400366515 0.65822731980445 1 1
0.704445370166122 0.609892602522186 1 1
0.83760446941723 0.762298957173182 1 1
0.785948404885504 0.71811796366386 1 1
0.607953583044573 0.571167770104149 1 1
0.718868695068219 0.624126924780657 1 1
1.25735429382078 1.11670418160043 1 1
0.998350361408234 0.878674622083826 1 1
1.30493389801075 1.16410165796929 1 1
0.920273753044832 0.830488680789039 1 1
0.82369089766427 0.765693568550403 1 1
0.764092668124498 0.694728180149504 1 1
0.656483699849924 0.607427608809744 1 1
0.808485311613595 0.722526138964551 1 1
0.616514551668406 0.57399321052697 1 1
0.356096551041028 0.325193008758985 1 1
0.724713417032163 0.640226458837773 1 1
0.53734558226701 0.491082004327829 1 1
1.06733806371213 0.94558434496779 1 1
0.959458766542154 0.873733857090635 1 1
1.13041269108935 1.00095704095568 1 1
0.147766486740213 0.134398295265954 0 0
0.899061297195747 0.821526021752312 1 1
0.878795239284891 0.747856568742694 1 1
0.490285242829913 0.443656524017779 1 1
0.768434512152541 0.698680976584156 1 1
1.11696770411181 0.964504164887337 1 1
0.879122371427708 0.817449425341412 1 1
0.933176660349175 0.861591404777188 1 1
1.05381903354557 0.940925077799642 1 1
0.944877672755849 0.835458822749286 1 1
0.550561874187077 0.508365368733228 1 1
0.70520151318021 0.652337678980898 1 1
1.07322704993094 0.955977554876584 1 1
0.83148478520763 0.765101114513255 1 1
0.79083663142889 0.732055671435091 1 1
0.414453241221071 0.39031710608014 1 1
0.563040480109971 0.526335048509963 1 1
1.04852402455547 0.950595119954423 1 1
1.15167960402511 1.03155602542028 1 1
0.85420870493353 0.763653339366327 1 1
1.06088374679361 0.94702983544414 1 1
0.415507142406924 0.386076749052482 1 1
0.711471434611492 0.634007765978483 1 1
0.677421905398066 0.601898177173415 1 1
1.43674616980167 1.29663530996837 0 1
0.296188107730103 0.276342706914999 1 0
0.824970683929817 0.758024300257434 1 1
1.07118113612208 0.980714730306585 1 1
1.13214568947265 1.03062057451116 1 1
0.874061878156043 0.782543179540961 1 1
0.403903228668844 0.37706503691457 1 1
1.07026871278523 0.95731923363443 1 1
1.05067512206286 0.937149551868326 1 1
0.901833424838984 0.825310226366236 1 1
0.960816672817709 0.856743280970406 1 1
0.875987407936853 0.810730768191428 1 1
0.881016628506373 0.754305916081089 1 1
0.812598296706186 0.697821255337886 1 1
0.769567208845674 0.699368647485236 1 1
0.514113081593275 0.499050998975468 1 1
1.30829774453055 1.19932552861015 0 1
0.609679985721638 0.552949939764049 1 1
0.763157318048816 0.724747561265618 1 1
0.917360697117563 0.796379523955444 1 1
0.919358950251479 0.851494511286551 1 1
0.622743297118651 0.561242034835817 1 1
1.13473383208528 1.04823750108982 1 1
0.775278546799879 0.707035771785857 1 1
0.290046901640145 0.265837473309881 0 0
0.946254335611901 0.848603071576625 1 1
1.19688150807357 1.08225282599747 1 1
0.511537275994705 0.462166567749681 1 1
0.542772910216601 0.478702233187956 1 1
0.986735970726563 0.887172547787011 1 1
0.61769282681643 0.543580482962185 1 1
0.601572389642928 0.549396396846288 1 1
1.12575810553502 1.02167582110639 1 1
0.595435136410091 0.55461551215323 1 1
0.978951059386228 0.829379365468157 1 1
0.826532130064949 0.746944190827576 1 1
0.80749157492603 0.741306143067578 1 1
1.10833660436835 1.02972973317076 1 1
0.85700415633441 0.787000247602615 1 1
0.88516551361284 0.792840234905737 1 1
0.478933260747847 0.41871408029904 1 1
0.965893244699943 0.905827852686879 1 1
0.928672678737209 0.845051806812364 1 1
0.573974910454032 0.500082074946313 1 1
1.24005043347193 1.0863652070806 1 1
0.949422661458549 0.859544526933315 1 1
0.446275323687638 0.397186936397145 1 1
1.01282647685827 0.914383058467398 1 1
0.777017721434728 0.693991514882154 1 1
1.01908987954358 0.927420629168042 1 1
1.32352911488327 1.18819545179342 1 1
0.897065460474004 0.779255305533345 1 1
0.622166718262111 0.552144356104153 1 1
0.287805342911785 0.216239207615255 1 0
0.460547993732062 0.417128624301928 1 1
1.0609860443705 0.966228772373617 1 1
1.0102972095495 0.933186418831387 1 1
0.573532197960289 0.52567062344088 1 1
0.75019831637013 0.715696198901045 1 1
0.388586008094584 0.3470862510436 1 1
0.724707196696305 0.651004744088718 1 1
0.560281415646581 0.504980178136213 1 1
0.39404530713952 0.341429176511058 1 1
0.462060559436651 0.406932072087642 1 1
0.628674032192908 0.551247771112556 1 1
1.35579160049772 1.17764599530558 1 1
0.367683802812571 0.31490867574131 1 0
1.03736690684203 0.973475609398365 1 1
0.897290268400516 0.806929026144871 1 1
0.727656416223381 0.665654170738381 1 1
0.99532342925967 0.921720678674612 1 1
0.525354436168304 0.478192855575342 1 1
0.85410052449055 0.743763746257679 1 1
0.922035165627696 0.823245620827801 1 1
0.758563649750558 0.703978340923162 1 1
0.659637526120633 0.610103288307061 1 1
0.625204259566025 0.566847436672728 1 1
0.688771509285072 0.645738645976111 1 1
0.910496534607059 0.816477868282099 1 1
1.02656711992443 0.933033548905324 1 1
0.791462768532248 0.711790737867471 1 1
1.02928207578203 0.953792482286806 1 1
0.41126831879916 0.399329735919174 1 1
1.3263414712228 1.17398872921136 0 1
0.482388407616951 0.456370014546977 1 1
0.343289567760585 0.299646068807663 1 0
1.15820973601848 1.05198590999232 1 1
1.15434391236639 1.03530990563213 1 1
1.05089970350755 0.965173715501582 1 1
1.1991250364204 1.07652910655192 1 1
0.780740701642096 0.671626434121051 1 1
1.08404143671811 0.977108222461146 1 1
0.526752824400172 0.451308089883222 1 1
0.395275403198643 0.364899140891971 1 1
0.480971093960128 0.433928860751129 1 1
0.842942650824426 0.738041986717816 1 1
1.45884193765922 1.37249683504946 1 1
0.363979846172769 0.301957392240089 1 0
0.449742640115436 0.409300835090273 1 1
0.670065833515686 0.600762380989063 1 1
0.772183396874951 0.707253219731832 1 1
1.12591356366904 1.00519424757837 1 1
0.480846769074489 0.432005068981799 1 1
1.04208606442142 0.944046198866258 1 1
0.882018936020959 0.775738197664022 1 1
0.628196519172251 0.571819866040373 1 1
0.891726475024569 0.808539142993344 1 1
1.17740791428714 1.11025748539578 1 1
0.715673406711313 0.646141960505013 1 1
0.354546000581498 0.324364605399222 1 0
0.513641520897611 0.463271415952644 1 1
0.77109641549438 0.694422026978217 1 1
0.678069613046878 0.600107021897801 1 1
0.674637406540456 0.669371029952757 1 1
0.768838120491628 0.664227359877336 1 1
0.562829720693507 0.52653725742625 1 1
0.533178720412204 0.473342634347463 1 1
0.238641923557787 0.227318632500249 1 0
0.60262750924835 0.56018092312766 1 1
1.11319413247728 0.981908041855639 1 1
0.799545936672876 0.740582264801128 1 1
0.994783586630809 0.886445989177555 1 1
0.526669159867347 0.506317882822275 1 1
0.727821043551066 0.682551653154015 1 1
0.902219636774029 0.783719125749673 1 1
0.803470767206271 0.749454777284185 1 1
0.907205707167262 0.835327289444045 1 1
0.587830862958602 0.517122466710323 1 1
0.747028431129815 0.693073292019623 1 1
0.470638902873386 0.433414980886802 1 1
0.768982616086434 0.704549588113233 1 1
0.451184759338005 0.414264658160023 1 1
0.79860676878143 0.722683404010594 1 1
0.882904472325788 0.804654898191146 1 1
1.01754470056716 0.922465512149469 1 1
0.523947520733873 0.529358980058353 1 1
0.457354646116041 0.445308363262365 1 1
0.519558384275779 0.486873307294308 1 1
0.729988175629113 0.630418084433713 1 1
0.999049701122404 0.884088997445072 1 1
0.494780569032745 0.432057150960229 1 1
0.590180980772612 0.533278524001208 1 1
0.842355765562425 0.7460878619341 1 1
0.6455141600175 0.575237726688217 1 1
0.542919263134733 0.500579753636293 1 1
0.855281140783047 0.751539964886223 1 1
0.898369596745987 0.801600065365332 1 1
0.970888829216873 0.823787173860765 1 1
0.433688128557049 0.398085750954209 1 1
0.804586502848913 0.66434946940585 1 1
0.232965587191645 0.202340445010046 1 1
0.902411950580016 0.799451028320835 1 1
0.869200590338794 0.785316775787027 1 1
0.691751643224426 0.620402715904978 1 1
1.31954408626145 1.18003283491595 1 1
0.833704743645094 0.744015915652132 1 1
0.951446197262953 0.834503419950039 1 1
0.612777203883523 0.551689264332181 1 1
1.21614373064296 1.11983879011083 1 1
0.394922019730743 0.337816867060723 1 1
0.512339272114354 0.455529951789167 1 1
1.1131455389585 0.986564925782887 1 1
0.558070492299368 0.488923302855482 1 1
0.621820696064699 0.567084034825715 1 1
0.620398155908991 0.557205536133896 1 1
0.639650547710752 0.595789521588035 1 1
0.788555417937852 0.71650953534499 1 1
0.451412766006186 0.406307882670455 1 1
0.740173521663355 0.669089857442572 1 1
0.717983428214512 0.625661263591378 1 1
0.856201852616828 0.780635034131917 1 1
1.00722468396841 0.932865137016151 1 1
0.574590689020107 0.524635492730249 1 1
0.806097779292272 0.740901898717517 1 1
0.87816173433526 0.76996529941073 1 1
0.902320527372606 0.790507262504174 1 1
0.764254454213916 0.669456997037716 1 1
1.08343745081817 0.97088291906582 1 1
0.62652469595561 0.542811397317902 1 1
0.792208351141663 0.71680348000644 1 1
1.07182673604613 0.97820991859073 1 1
1.27137168340379 1.12474341363628 1 1
0.924855233933561 0.830114338956484 1 1
1.1468371755511 1.02416455288351 1 1
0.952087792723617 0.854979201015394 1 1
0.726729075639366 0.658977120750858 1 1
1.09178242590339 0.985971780374389 1 1
0.883903813688031 0.783782134407139 1 1
0.633635695083053 0.543854925184511 1 1
1.28764351637373 1.14288038469364 1 1
0.488605861411686 0.44410343643627 1 1
0.623927213970068 0.611389652802497 1 1
0.363380546715445 0.351874380624259 1 1
0.327555746303276 0.291002557606224 1 0
0.632191285112204 0.588306676958446 1 1
1.16240995677659 1.0618273061443 1 1
0.994790406463915 0.865135215580056 1 1
0.565864414242823 0.501283435147322 1 1
0.622033512815361 0.559250150222608 1 1
1.0651968685727 0.950543573562754 1 1
0.783213176291217 0.717654566695002 1 1
0.95472653869379 0.871402816462227 1 1
0.79096214663105 0.713941496960281 1 1
0.464457070902952 0.391892458489536 1 1
0.501950086525812 0.467117311316931 1 1
0.544198898397629 0.498793516162639 1 1
0.780471619455673 0.697931530345476 1 1
0.589560156809723 0.55657711265377 1 1
0.501204843291218 0.467257577052858 1 1
0.85672553239588 0.779370746066624 1 1
1.22819309927076 1.12103699052196 1 1
1.05891114539708 0.939406994814505 1 1
0.644698395523574 0.596804309239169 1 1
1.02798937531914 1.03387416601332 1 1
0.631861306183852 0.522990970351094 1 1
0.434967930343716 0.396518702724136 1 1
0.629434378622566 0.555608945151453 1 1
1.03188906891218 0.942663047945734 1 1
1.18578787138667 1.06745548449507 1 1
0.550383277808721 0.508502628301281 1 1
0.646990470293929 0.518250789231288 1 1
0.753189461043123 0.672484480325337 1 1
0.651691486410048 0.571456289963176 1 1
0.795974105436147 0.700248509405862 1 1
0.316524481306267 0.280060307263317 0 0
0.870315089376409 0.826848790656827 1 1
0.537921418786861 0.479953546862597 1 1
1.12993023624699 1.0703928814712 1 1
0.497237758068625 0.456340275863787 1 1
1.18554735188277 1.01189988357771 1 1
0.685488322148887 0.614881954897823 1 1
0.782683996598473 0.708892752406239 1 1
1.28471871056686 1.15438558689856 1 1
0.882751549939368 0.818334157443981 1 1
0.898760735747576 0.789368925268939 1 1
0.795159182524875 0.723963965857525 1 1
0.781184774160457 0.713336732335284 1 1
0.662808679756518 0.582951656905026 1 1
1.02565994130275 0.998017158248159 1 1
0.603790010722267 0.529088486064773 1 1
1.04783148910316 0.94450978732143 1 1
0.851189733008363 0.781231642758179 1 1
0.342296047524963 0.298491511974847 1 0
0.967636203379828 0.831605865575003 1 1
0.845051373402259 0.761759013362333 1 1
0.559185462766678 0.486127016050945 1 1
0.541378848626274 0.463147319532455 1 1
0.825328787816239 0.757230847764433 1 1
0.315207303307512 0.286070426019117 1 0
0.604525834295814 0.558558279748499 1 1
0.259638176804987 0.24146250138421 0 0
1.39155055569102 1.25724373920236 1 1
0.899595498578249 0.809037730584679 1 1
1.03932811966668 0.919709375099661 1 1
0.899768274796606 0.793622548026377 1 1
0.752615200385322 0.702499664624043 1 1
0.976552544894996 0.880757334349252 1 1
0.176905021523223 0.160790421136691 0 0
0.745369169675376 0.680298236905593 1 1
0.974410975984607 0.895181912629159 1 1
0.50814342306275 0.459249628642961 1 1
0.583238572300793 0.517234773683494 1 1
0.869655845989269 0.784726351270351 1 1
0.900380797074993 0.78851269958854 1 1
0.875771892526116 0.772370492075294 1 1
0.667804072091762 0.613982793268803 1 1
0.907919696536442 0.828221576135945 1 1
0.92938281793556 0.856835300449606 1 1
0.818273891252235 0.741806785859187 1 1
0.573715160050703 0.533152147618889 1 1
0.330418577155472 0.308348370368741 1 1
0.826711485103117 0.717559316893131 1 1
0.989378839124732 0.883024093090535 1 1
0.959755728413374 0.872076653406554 1 1
0.940738833434985 0.873361104449821 1 1
1.01346576584323 0.939709813477364 1 1
1.04597318835787 0.929719821840952 1 1
0.764202992197031 0.688396914446619 1 1
0.888538589776458 0.80819252595766 1 1
0.918875145246039 0.828459635965959 1 1
0.976296970391195 0.910246170436089 1 1
1.29538660102901 1.12491808084865 1 1
0.55352770388436 0.534140508649186 1 1
1.01100267094176 0.889836606209296 1 1
0.799839198099205 0.757668620533342 1 1
0.595493179864882 0.556979128304449 1 1
0.711252979836505 0.654536070909795 1 1
0.776900410927994 0.682760981855523 1 1
1.30115739555073 1.25016170311469 1 1
0.398627792883707 0.360763053906175 1 1
1.08058657586007 0.96351509491478 1 1
0.815925713165842 0.723530514495095 1 1
0.532944729188349 0.473484334368758 1 1
0.746578805911558 0.664680950035638 1 1
0.750118295042832 0.676696906245397 1 1
0.824956387206046 0.692498716735262 1 1
0.890860201718806 0.792708600785234 1 1
0.668256259278451 0.599532909350741 1 1
0.646100270414895 0.604530733196369 1 1
0.863742092806428 0.845948646193119 1 1
0.396333985396779 0.354851499604808 1 1
0.489073564427828 0.43466481275084 1 1
0.381456915471524 0.348104857054136 1 1
0.914084173375477 0.827323227750876 1 1
1.00261247073642 0.862688476898189 1 1
1.0964595359797 0.970691881375255 1 1
1.04864976069279 0.929536114133236 1 1
0.353336353159596 0.2984663921966 1 0
1.34795206454411 1.1901992375969 1 1
1.03860938876601 0.964188212314004 1 1
0.462083357706339 0.426203322988191 1 1
1.2105938553905 1.05440439079867 1 1
1.05058881418691 0.953672605887796 1 1
0.989234638055668 0.890785508376817 1 1
0.587439650532299 0.495068865157103 1 1
0.685360396211981 0.650623216553482 1 1
0.392360527232007 0.315245855382248 1 1
-0.0507056395372914 -0.0566707332889908 0 0
1.22243901405785 1.08909076299437 1 1
0.573152236907533 0.549579537118624 1 1
1.05663710045096 0.943488742239063 1 1
0.736664070456127 0.638687193062124 1 1
0.288393230007471 0.25040663613892 0 0
1.04305469116897 0.952059494380709 1 1
1.20163449800616 1.08895937939235 1 1
0.845159784886474 0.759830727364486 1 1
1.03693477734734 0.902277895467427 1 1
0.719293043661482 0.662856989280617 1 1
0.929661185245127 0.81435166944386 1 1
0.461976470009771 0.414431127768587 1 1
0.810410735020421 0.752662307430731 1 1
1.01979926786198 0.920505769895949 1 1
1.01506079225513 0.885186589474329 1 1
0.742096855595457 0.680820459499657 1 1
0.595995105569329 0.519283041752249 1 1
0.48754976752368 0.446773741500213 1 1
1.04908670291675 0.961979542239594 1 1
0.847394560717659 0.760919808640249 1 1
0.971789197086594 0.885366806411646 1 1
1.04213315951824 0.960508534128514 1 1
0.532879039438031 0.469134192699681 1 1
1.34447190132947 1.21571475938715 1 1
0.784642130829702 0.788687951442093 1 1
0.669990790186092 0.594552567511467 1 1
1.10407712716373 0.991672130394229 1 1
0.681933814007998 0.612176566624948 1 1
0.762995527941667 0.711063158156976 1 1
0.840726147717646 0.784325346553973 1 1
0.898545059275023 0.837860929172712 1 1
1.11864514570582 1.00028915736474 1 1
1.11869523133832 1.00955918667927 1 1
0.990772789120426 0.88954355217668 1 1
0.584849136622319 0.521485003650867 1 1
1.00036461590936 0.92021520166812 1 1
0.991855494154862 0.906505475090953 1 1
1.01051878653555 0.955457924739005 1 1
0.827328009192682 0.720003473386584 1 1
0.942430343034394 0.873790609604468 1 1
0.62222063337523 0.567449433707384 1 1
0.463577497327813 0.421378643577649 1 1
0.651161556537751 0.622403366859828 1 1
0.783863834033486 0.725349147105171 1 1
0.819401111706828 0.767432493514947 1 1
0.902906334858877 0.80953610433698 1 1
0.746820253676517 0.674762755514068 1 1
0.533281307469379 0.494907496623958 1 1
0.363414241586075 0.299554393367843 1 1
0.593831525460401 0.531814547606826 1 1
0.547254845132306 0.506399850960235 1 1
0.558444176807345 0.507840237710683 1 1
0.747038994078302 0.682193658684721 1 1
0.370447108130926 0.347665240270114 1 1
0.693386957153047 0.626113580783282 1 1
0.657868758938245 0.592696750275539 1 1
0.525774642199613 0.50171104068322 1 1
0.680244028330486 0.679205366941814 1 1
0.927805209681926 0.818982078783507 1 1
1.21486930665241 1.10535946574212 1 1
0.721539893715297 0.673554767346017 1 1
0.757706376944071 0.705937619689602 1 1
0.685829295288021 0.623062848245534 1 1
1.25875473399723 1.11746224435541 1 1
0.793797067569086 0.720062919623708 1 1
0.575112048040037 0.553453218437355 1 1
1.61056686810931 1.39513525474821 1 1
0.479880954824236 0.426297394012634 1 1
0.943944174829899 0.88707088856147 1 1
0.649546281117487 0.597125221942794 1 1
0.842325888763927 0.739326222254424 1 1
0.906080998965615 0.792421944082836 1 1
1.2286654210042 1.13607919647455 1 1
0.609807079191762 0.552039838971988 1 1
0.769786095788188 0.670340527376689 1 1
1.08167255986509 0.955244537814374 1 1
0.614773427758473 0.554383162635561 1 1
0.769225801590464 0.702737072315508 1 1
1.29130430631656 1.15225979617106 1 1
1.02167338997491 0.941419877419708 1 1
0.932883166913546 0.819268805073062 1 1
0.987655376164817 0.864134536766046 1 1
0.799617338172403 0.721243155640503 1 1
0.820635241008519 0.735577948326902 1 1
0.802805129826782 0.713323658810865 1 1
0.964027566935906 0.887313182749889 1 1
0.312741154646149 0.2903355031029 0 0
1.16078771408552 1.00821939037673 1 1
0.456563334146717 0.39142844236921 1 1
0.698315086629434 0.629152840732981 1 1
0.610248613823132 0.556840651367429 1 1
0.46404625722388 0.431233643860464 1 1
0.734452915927958 0.621660079013497 1 1
0.893105741818935 0.807779071821154 1 1
0.583884499305526 0.520213996880009 1 1
1.13343636666732 1.00386459940803 1 1
0.63522177981102 0.563900297949262 1 1
0.837655060771534 0.775363695004975 1 1
0.352719235810992 0.369721165590633 1 1
0.471048257780828 0.437981089962181 1 1
0.860164581643328 0.754356672175533 1 1
0.771284646110271 0.759451644961315 1 1
0.861210775264928 0.779207001867582 1 1
0.982802824917098 0.862175749937022 1 1
1.1089032354041 0.973202250127377 1 1
0.978763545460697 0.863194540299217 1 1
0.762794414831496 0.71387098028814 1 1
0.880006694406555 0.817289774891157 1 1
0.821495706073657 0.755142896439587 1 1
0.524832961421074 0.491053119703308 1 1
1.08645812053038 0.990403015479163 1 1
1.00835866138202 0.891863080136479 1 1
0.88202522146411 0.754965871291514 1 1
1.19086686286019 1.07580115473989 1 1
0.433253483903255 0.38357709535841 1 1
0.786205505229359 0.727485314334566 1 1
1.14384631266727 1.02548060402996 1 1
1.0497182176651 0.975872084624757 1 1
0.47986038349088 0.436121686590558 1 1
0.982053259226597 0.905201997912555 1 1
0.733286961052916 0.646944566411511 1 1
0.734448271523815 0.675687523678575 1 1
0.425610299368779 0.377246342116705 1 1
1.10036252986767 0.96364740701821 1 1
1.02384026623239 0.916299991690553 1 1
0.902015670251798 0.809300037603169 1 1
0.87284581365442 0.762345493067525 1 1
0.52314737699658 0.465177992151938 1 1
0.710926144154228 0.638833533106687 1 1
0.710745704967552 0.612649487567946 1 1
1.31033302920807 1.14863806437804 1 1
0.899412896372544 0.818348127905384 1 1
0.806794575731162 0.709253816186378 1 1
0.582360173459678 0.531890012515098 1 1
0.540918453948186 0.49912172254559 1 1
0.5230500502664 0.458284902582208 1 1
0.437678178178479 0.409020430154393 1 1
0.896477534146077 0.845702913702783 1 1
0.65387552472411 0.590776506572161 1 1
0.613130508972614 0.531624505636901 1 1
0.407515589089266 0.424443906377743 1 1
0.569034321334367 0.513046900141099 1 1
0.795742550691564 0.705786298362201 1 1
0.68809944519357 0.674938500826782 1 1
1.16285074736898 1.06830962228589 1 1
0.726714303244766 0.662400813813489 1 1
0.801756983242106 0.737616142983791 1 1
0.976941241176406 0.8912346328732 1 1
0.411305061733746 0.308683878075843 1 1
0.520597125516593 0.472618077087467 1 1
1.00728925950419 0.868252398003909 1 1
0.565364705820339 0.528265419827113 1 1
0.342349541049128 0.315331839382942 1 0
0.752337400829728 0.695115522253476 1 1
0.999576562514829 0.914763081852468 1 1
0.771064978737373 0.709585116574062 1 1
1.15574623177746 1.03202178674906 1 1
0.945910057511087 0.832565110612142 1 1
0.398848753381262 0.357770600866924 1 1
1.03657849426251 0.885768770104009 1 1
0.347510834788252 0.315589026053307 0 0
0.334511869278734 0.298532116919348 1 0
0.444803987676928 0.404761454680624 1 1
0.62620064145199 0.57331202165114 1 1
0.727676132146221 0.670272374930216 1 1
0.636981729799739 0.616795305913839 1 1
1.22588843156465 1.04272786437314 1 1
0.484273760334078 0.426644707144045 1 1
0.385214670160543 0.357638253767918 1 1
1.08224358038847 0.963584726783754 1 1
1.25827138210194 1.12437737605295 1 1
0.828762548173294 0.768898845059843 1 1
0.688982543112612 0.631991565635159 1 1
0.487823275768284 0.456634538238372 1 1
0.524664479754574 0.482125086476813 1 1
0.879662586169938 0.803638403010444 1 1
1.46594668495527 1.3537552238559 1 1
0.685432290349985 0.634489301064007 1 1
0.659429474738641 0.582046255758361 1 1
0.683955908977296 0.617345174738144 1 1
0.34072900399799 0.311000264085854 0 0
0.921524685930434 0.799686784552954 1 1
0.475787744721761 0.433909811719569 1 1
0.549856617511127 0.464447520952396 1 1
0.650707066823273 0.582038476390628 1 1
0.413576337762339 0.356853629446386 1 1
1.21478914048455 1.08874552351208 1 1
0.899328200326267 0.808560886649542 1 1
0.771820618804047 0.66934643639236 1 1
0.578216624389258 0.537105452703391 1 1
0.524028595765945 0.488168784923508 1 1
0.563800826880155 0.488180171559692 1 1
1.17746168105834 1.06949714935043 1 1
0.559781175175727 0.525044852565586 1 1
0.220346543161922 0.18821362913511 0 0
0.610777410625551 0.554522109030556 1 1
0.697034995882775 0.645827645937497 1 1
0.403249053621711 0.343093902428958 1 1
0.811907005169521 0.730971055927526 1 1
0.505014714763254 0.427386695111321 1 1
0.530913808544084 0.521123222584777 1 1
0.681414874415738 0.602825767457239 1 1
0.510327275871177 0.471845657699245 1 1
0.610356540891324 0.552827239383721 1 1
0.871423738837759 0.794744399452207 1 1
1.06357180479498 0.995028356878179 1 1
1.1792284080605 1.02487043031412 1 1
0.803836895204621 0.759692271218887 1 1
0.741956275248718 0.714943002042049 1 1
0.89306960097784 0.786968275000042 1 1
0.71459242160097 0.643009149466814 1 1
0.801847607914644 0.707677431138434 1 1
0.540575914878483 0.485877318059268 1 1
0.778745969012362 0.671369799492223 1 1
0.734482087829009 0.722260777560734 1 1
1.20855461929322 1.0990399943945 1 1
0.973737416628466 0.882967548421827 1 1
1.04481914009028 0.916710298407379 1 1
0.736744893239422 0.677395507055355 1 1
0.37383696717127 0.338026491818154 1 1
0.88477778895842 0.847508869897023 1 1
0.900847284012836 0.813076616837431 1 1
0.978869119840057 0.890428762568556 1 1
0.946251380795972 0.846786858226611 1 1
0.984299748939067 0.888565790218606 1 1
0.900036008636065 0.828016607670392 1 1
0.69153441709596 0.628199541456388 1 1
0.531228982602908 0.48257836084572 1 1
1.1038974641596 1.01873621398639 1 1
0.508219384272868 0.447686182649667 1 1
0.848442087662297 0.781094818706534 1 1
0.608295137109636 0.529153848242986 1 1
0.56861458349345 0.49868545461671 1 1
0.5071774293937 0.427919277018523 1 1
0.372513958939347 0.331258449193306 1 1
0.550124125732674 0.507016395792791 1 1
0.39877674649941 0.352819325873235 1 1
0.7716683739211 0.773827303719371 1 1
0.751780488233245 0.667992790215743 1 1
1.09810662772935 0.980059648447846 1 1
0.580147590009698 0.525692706416041 1 1
0.885480371845741 0.802563639958035 1 1
0.790926772278517 0.731099991763357 1 1
1.09527751345184 0.980036710475448 1 1
0.435774999990222 0.374755175391258 1 1
0.868415225783787 0.782687449206096 1 1
0.836081145395035 0.746136539007195 1 1
0.262742807950706 0.250407253959836 0 0
0.580196689905721 0.525370822735339 1 1
0.602098018591487 0.547066966278077 1 1
0.853482610058962 0.782235434799626 1 1
1.2004103982081 1.08483493593393 1 1
0.697957403868123 0.650404951034727 1 1
0.826806562878618 0.751305746357141 1 1
1.04163650291441 0.9335887493316 1 1
0.630677006667282 0.564075364448878 1 1
0.828742469914477 0.748588601199662 1 1
0.339642084242941 0.314865044777371 0 0
0.923625526038701 0.869534468179042 1 1
0.730003825961797 0.628632751997264 1 1
0.862263388223588 0.77512996092849 1 1
0.634819599351072 0.573214477325842 1 1
0.477096692971462 0.445346124883918 1 1
0.759697042880618 0.674520690257845 1 1
0.654486470111379 0.626206581348971 1 1
0.518293150336539 0.487840831386346 1 1
0.696795371211289 0.609168443783729 1 1
0.980453004071185 0.902019374242608 1 1
1.25098342244287 1.13037922171821 1 1
1.07377197795196 0.971535889559918 1 1
0.993463362390776 0.883714238889668 1 1
0.603299087426336 0.556163001641112 1 1
0.48699901008436 0.356608836230421 1 1
1.04189223608073 0.926747616966496 1 1
0.681747572005789 0.583818816675769 1 1
1.16125408110908 1.03393044674442 1 1
0.690797367679759 0.589363987968863 1 1
0.887092197641227 0.811326299136883 1 1
0.908123982098805 0.825204737042538 1 1
0.347897980666171 0.322567798689391 1 0
0.850277831666456 0.749721468563933 1 1
0.902834422605615 0.775054630232612 1 1
0.491275905319093 0.418550342366254 1 1
0.528578773067629 0.548933312729557 1 1
0.676839629816083 0.596190350283307 1 1
0.585093438419588 0.528059225173075 1 1
0.864906355988828 0.769718608098947 1 1
0.895257424096825 0.798154745968248 1 1
0.496553243349309 0.441576973097317 1 1
0.748646922825055 0.661101096562655 1 1
0.925215047396675 0.849398134739099 1 1
0.860481572350015 0.793260069883296 1 1
0.576030200209777 0.524045105038786 1 1
0.547618283671444 0.502740524635433 1 1
0.777852342677634 0.713188107512498 1 1
1.05329075492866 0.968250376311831 1 1
0.479901647978529 0.427369538328621 1 1
1.09354091252954 0.999297709645503 1 1
1.33166627839397 1.15366326987063 1 1
0.609727786440419 0.542139304610847 1 1
0.69460354374937 0.645954835525546 1 1
1.08470324037111 0.980530403169284 1 1
0.515748650296012 0.482572474699656 1 1
0.767118005158914 0.672068463138041 1 1
1.00694673432816 0.888316656278023 1 1
0.83815709141999 0.776871248528478 1 1
0.612848803388774 0.559971946143642 1 1
0.66982514425853 0.593846485327157 1 1
0.831208597175467 0.745513750824255 1 1
0.954922556112645 0.826070465155003 1 1
0.562296288448205 0.515146741382884 1 1
0.734409771213052 0.659485017084733 1 1
1.18355583396677 1.05020209191502 1 1
0.363539947585079 0.338254551263719 1 0
1.01931206571261 0.940943216920125 1 1
0.452230343576198 0.425199363301801 1 1
0.579827445513701 0.563477077396347 1 1
0.779601057642988 0.670286640943313 1 1
0.434516504914317 0.36732280707531 1 1
0.883456409401203 0.737789844174585 1 1
0.521718371153131 0.462781974218754 1 1
1.20844547618707 1.07505126678157 1 1
0.624869784054943 0.558202744633757 1 1
0.745700785574802 0.658933901340277 1 1
0.531962434327974 0.468587293748497 1 1
0.596249373876615 0.531268677877058 1 1
0.342734597702022 0.3197160011005 1 0
0.422704954046368 0.372591475363406 1 1
0.809374822901582 0.751872924693121 1 1
0.768237268532757 0.663255829585588 1 1
0.919907610351164 0.868401233901314 1 1
0.525565614622217 0.470237479500147 1 1
0.441943234691353 0.395431582906289 1 1
0.559926090550053 0.466151549456988 1 1
0.826559002687015 0.736507952826389 1 1
0.61547942941213 0.590464292054634 1 1
1.02400373546459 0.938689614431242 1 1
0.936345695508938 0.876626710075301 1 1
0.595630080262628 0.517519126110105 1 1
0.974081570112675 0.897057698823456 1 1
0.954391537341495 0.866387879818669 1 1
0.543103526894152 0.485533423365793 1 1
0.371063021455615 0.342478754444461 1 1
0.657884120085023 0.572402516567901 1 1
0.931962604051938 0.848452439981535 1 1
0.984266666219261 0.897640577399658 1 1
1.00514201801237 0.908004226912901 1 1
0.740217851864261 0.671100113320067 1 1
1.01133894974764 0.918721221120143 1 1
0.986896236610767 0.946110862008209 1 1
1.01749104862505 0.915525088578781 1 1
1.25357411467493 1.11067786678314 1 1
0.676661586339158 0.603555309503104 1 1
1.03815673589525 0.947111315290256 1 1
0.782223929368703 0.689096261942687 1 1
0.514500481340126 0.464993931406859 1 1
0.279799861862901 0.243432751135017 0 0
1.00925674002239 0.911371650200046 1 1
0.759076266417726 0.698073870004404 1 1
1.02860936850512 0.857634686076184 1 1
0.925191508695851 0.840194637340509 1 1
0.857760152732409 0.825782827529173 1 1
0.649820139855173 0.565187117930592 1 1
0.283602745106071 0.250232801900836 0 0
0.740101539862428 0.634843228502052 1 1
0.472559847670308 0.408544032810281 1 1
1.43574100951564 1.26372741166141 0 1
1.15114605291168 1.11520102188858 1 1
0.301312453066381 0.268698352314434 1 1
0.488428676279802 0.461384290275565 1 1
0.908783870341989 0.782710508126612 1 1
0.740617557243028 0.695691043449492 1 1
0.610098421546442 0.53684972194355 1 1
0.576486524418778 0.532248856081467 1 1
0.681454349823133 0.617592600601704 1 1
0.829239789274903 0.747282481811517 1 1
0.395176313374863 0.339519141846251 1 1
0.738686475979725 0.665473974963395 1 1
0.958142043228095 0.860594158259158 1 1
1.13537127438302 1.0181851866741 1 1
1.69017733525388 1.49221331145378 0 0
0.466687321986169 0.426576922739769 1 1
0.845288542018487 0.759286712073514 1 1
1.05793151299707 0.955102144935141 1 1
0.864582117089972 0.796772632498353 1 1
0.854618713265528 0.787383959258374 1 1
0.85807935120899 0.770238555116752 1 1
0.740718988820435 0.668676159848523 1 1
0.882702237479296 0.776181269372666 1 1
0.407194765701543 0.362556771860762 1 1
0.213972161142776 0.175921012162536 0 0
0.987375153099723 0.898439167863808 1 1
0.585925193142507 0.529107469064599 1 1
0.624094714225314 0.546523512837877 1 1
0.709554259148546 0.640932733925231 1 1
0.764776452876506 0.690363634305107 1 1
0.372681191101023 0.34022422556502 1 1
0.659137899748502 0.593333089065809 1 1
1.24723068454183 1.08254452653224 1 1
0.575500200901831 0.491477939876026 1 1
0.934526486736444 0.85665333368542 1 1
0.793773138796349 0.740214952366757 1 1
0.578939937019326 0.517291597150547 1 1
0.944500067053773 0.849906579921556 1 1
0.926269642346779 0.839601770090846 1 1
0.416283986495353 0.358880789605901 1 1
0.763876112846719 0.683751146135019 1 1
0.884015732068066 0.763501544194409 1 1
1.08711241905467 0.967562593692674 1 1
0.815097766116936 0.771685176667851 1 1
1.10056524135767 0.98876367374284 1 1
1.22867786668645 1.11245514538474 1 1
0.42116078495858 0.396834543044567 1 1
1.0009015087656 0.928455351938123 1 1
0.941938415195473 0.866584920474455 1 1
0.878087183956945 0.809195681335053 1 1
0.85392418015727 0.784102426547308 1 1
0.537037320511537 0.507646482216848 1 1
1.67019560323819 1.51811862884475 0 0
0.523203031963795 0.480980024356897 1 1
0.983427457105881 0.927053338384626 1 1
0.980639147388755 0.89093350254775 1 1
0.466361692155805 0.424344249693094 1 1
0.441112228106144 0.386220730543984 1 1
0.813076646211184 0.773485940252496 1 1
0.94443745881756 0.849851692972573 1 1
0.453207077632778 0.38762267335078 1 1
0.250587154941304 0.23308164140593 1 0
0.775686661955018 0.722920477603585 1 1
0.662178350139122 0.60086895283368 1 1
0.42020015790425 0.399380337119985 1 1
0.528373220187538 0.468729780191053 1 1
0.700835518740418 0.658519338052524 1 1
0.905412556342242 0.809426381355505 1 1
0.373492579011972 0.337881450960616 1 0
1.24228553380688 1.073731534205 1 1
0.4953330077311 0.439315023496546 1 1
0.713582282117645 0.63562654093365 1 1
0.967394566649575 0.862846207823571 1 1
0.835462912864067 0.737536522724003 1 1
0.607155844365206 0.558752301758939 1 1
0.614072425874451 0.540261442220166 1 1
0.844012306863726 0.797633820318567 1 1
0.551620932348643 0.495091550752381 1 1
1.25806516085109 1.16507222488461 1 1
0.787867511301623 0.701975642565046 1 1
0.876929095926362 0.792621278650751 1 1
1.25959464525207 1.13661250254716 1 1
0.215787044157342 0.201592169865987 0 0
0.977044762936397 0.879987095416185 1 1
0.773435184553634 0.697767911507774 1 1
1.00832693366886 0.933404351629004 1 1
0.953892534512321 0.859236699466813 1 1
0.648303464840802 0.612337010544908 1 1
1.19360132060091 1.06752295808747 1 1
0.850582622284492 0.763604137410214 1 1
0.323676143694295 0.303680143668044 1 1
0.355836363099343 0.301589557436832 1 0
0.592011295539337 0.551218837448234 1 1
0.448141893360406 0.410209017208787 1 1
1.05034817031543 0.950452899016184 1 1
0.861907483621468 0.791435219107363 1 1
0.584631564340999 0.527823400885997 1 1
0.289721085565756 0.261426366111514 0 0
0.438427289138949 0.375133501425638 1 1
1.1419849704791 1.02558705928766 1 1
0.520089912487226 0.46635460341385 1 1
1.33398614980379 1.22652284454114 1 1
0.713454301111358 0.673782915651594 1 1
0.759573919613167 0.713621765871796 1 1
0.509257389919267 0.446956671814136 1 1
0.814463748828157 0.733253096596655 1 1
0.495571526909593 0.464329350906188 1 1
0.71497907639983 0.661484893171525 1 1
0.862809790182347 0.749053723098319 1 1
0.796518230189974 0.730101655823929 1 1
0.604763963853771 0.522248019656044 1 1
1.13735023393982 0.99379574948452 1 1
1.01683888187655 0.901336027857401 1 1
0.941738488303696 0.859451980989688 1 1
0.570556952908139 0.516831007369515 1 1
0.827443824848506 0.71057052191088 1 1
0.757619958903139 0.663110189566276 1 1
0.278088109572663 0.249482619913292 0 0
0.660686156222993 0.595980867350159 1 1
0.887745774151767 0.792038724057185 1 1
0.893595030352696 0.806263669328426 1 1
0.982318833806866 0.887759820119683 1 1
0.765633314214397 0.671229209995034 1 1
0.905914183507393 0.846842548938331 1 1
0.47244806809232 0.44330394286549 1 1
0.71765972328146 0.646553165000535 1 1
1.16844948079992 1.06313818594883 1 1
1.33556556178988 1.22428598574012 1 1
0.81887952083901 0.730972239591096 1 1
0.843461913561125 0.777471457141664 1 1
0.682824777366857 0.625858725600851 1 1
0.953806220832323 0.863315900708739 1 1
0.484763596558321 0.411273784079855 1 1
0.659855917547469 0.603230160972844 1 1
0.629954753640411 0.531894989524953 1 1
0.930199328242248 0.817174868808065 1 1
1.1669136976127 1.08160418173522 1 1
0.685047053118507 0.598130152630457 1 1
0.519171346314373 0.508397050259713 1 1
0.83533317356931 0.772264504784989 1 1
0.860461870160801 0.7515625043756 1 1
1.08258885961005 0.986751759472495 1 1
0.850063658197008 0.788630708610408 1 1
0.857272950297506 0.76144296449086 1 1
0.590662492439167 0.541341520929954 1 1
0.871434351050811 0.804196472428481 1 1
0.577789179928769 0.517984042991692 1 1
1.00687882392882 0.922350731050436 1 1
0.818097023148815 0.762408184063195 1 1
1.0649416217781 0.995833196550385 1 1
0.836159164671972 0.750314652532543 1 1
1.00945779773735 0.913114181773954 1 1
1.07551501052134 0.925424803759281 1 1
0.575869537574805 0.537714555363996 1 1
0.931302448880132 0.8379826304261 1 1
0.848905864710375 0.759222061149898 1 1
0.858869207214006 0.797758988681157 1 1
0.391294901990599 0.348723395609573 1 1
0.722819732135742 0.692989445736455 1 1
1.33193641289895 1.16948504508641 1 1
0.915248132042523 0.77063864236436 1 1
0.62177392700691 0.554959525285487 1 1
0.955770656285812 0.887314670317799 1 1
0.864741931727126 0.753741510279212 1 1
0.570392860017438 0.52257683310362 1 1
1.02530347534138 0.930391336520992 1 1
1.01145914650199 0.887068554575875 1 1
0.323299063486161 0.280341490521023 1 0
0.7488916558114 0.642163916239423 1 1
0.67125763198374 0.606251542298993 1 1
0.698843998488683 0.637514118277377 1 1
1.38376134143694 1.24436361351003 0 1
0.877379556803694 0.777042991060756 1 1
1.00088832576379 0.904764576452131 1 1
0.807693153096962 0.729288864082916 1 1
0.956964052766108 0.853668394677312 1 1
0.630434527798455 0.567235968488567 1 1
0.550840854241268 0.49382714646079 1 1
0.747884607514706 0.696393310963071 1 1
1.10749014179214 1.00735953516628 1 1
0.782056865126737 0.731933688599247 1 1
0.613982212104824 0.552362889303698 1 1
0.678343113686173 0.618471710944365 1 1
0.364645617198558 0.29947056364427 1 0
0.588821609005821 0.52847956459817 1 1
0.515164065464382 0.459513297076113 1 1
0.142443113916785 0.132720154858682 0 0
0.763783714893912 0.681806375981506 1 1
0.786428678915738 0.699718369002403 1 1
0.559729744784477 0.50636368257384 1 1
0.862737449974652 0.797213394218366 1 1
0.733805159772771 0.688643140862793 1 1
0.700171801376296 0.633188816139705 1 1
0.698982636611472 0.633013851703661 1 1
1.06652847089479 0.949420836000819 1 1
0.964545377282314 0.873563824230822 1 1
1.19293036791662 1.10366767364542 1 1
0.834278075508351 0.760212912763755 1 1
0.608618452906558 0.555807263372551 1 1
0.987357249489946 0.860368898264143 1 1
0.883519272982206 0.80407443040579 1 1
1.57782507849274 1.43744148534228 0 1
1.29394972561843 1.15578930256674 1 1
0.736080941701417 0.661449952749879 1 1
1.30627774712678 1.16595394966972 1 1
0.828276979083124 0.811951119571942 1 1
0.534918610971505 0.472677436799216 1 1
0.65360034889571 0.612027086746523 1 1
0.828931939927058 0.738996697023947 1 1
0.733954410729449 0.624743395797545 1 1
0.754997867239144 0.657964699541693 1 1
0.9856826458169 0.891655501693254 1 1
0.962688192409583 0.890500897691698 1 1
0.334042683767744 0.299650595435648 1 0
0.482325169148009 0.458050985871726 1 1
0.394251839725588 0.386484555631452 1 1
0.842798690132298 0.730402700440379 1 1
0.859081598965311 0.764116333580291 1 1
0.954591233380132 0.837742803692681 1 1
0.951459456704623 0.861513113132879 1 1
0.921338815683178 0.823905252759196 1 1
0.261652019764661 0.235747605157341 0 0
0.741980489983427 0.666073390116726 1 1
0.977377958709184 0.890238806805875 1 1
1.03334733253239 0.933115957913508 1 1
0.778537216688914 0.710762111890157 1 1
1.02102281051512 0.964911157600624 1 1
0.305368511952292 0.27777980609495 0 0
0.629374958900177 0.597115572812655 1 1
0.669613783276152 0.585003577793791 1 1
0.59057466150265 0.525164098894779 1 1
0.553072817617159 0.464635251648514 1 1
0.339750738849814 0.28469271635519 1 0
0.996579686133075 0.902193012792913 1 1
0.888959825443952 0.781144243248599 1 1
0.698941302189479 0.62849685969945 1 1
0.656498969872689 0.606196337126025 1 1
0.589415477138369 0.54657459534123 1 1
0.436675261681083 0.406322263742197 1 1
0.717267518753667 0.651142047831489 1 1
0.88855020034514 0.812798478376306 1 1
0.391554541066257 0.367229732958645 1 1
1.05287143838481 0.942991887420037 1 1
0.921764267101439 0.83492496453098 1 1
1.48785403235776 1.32235248389225 0 1
0.70874945733743 0.642756985560759 1 1
0.711498937527928 0.637177146527712 1 1
0.488927911274883 0.399757556766958 1 1
0.890852776986191 0.78657258647207 1 1
0.816859162450069 0.702655451578051 1 1
0.743061219988763 0.711233747086631 1 1
0.935935238512899 0.843582736236902 1 1
0.295284498323649 0.268036822351175 1 0
0.87811964194882 0.809196460341235 1 1
1.30631147148918 1.16488987689023 1 1
0.724857766657378 0.64259606182256 1 1
0.966192853679848 0.868889686017442 1 1
0.953210533828084 0.839934684191116 1 1
0.844565812161897 0.707540458576911 1 1
0.29947488883231 0.268980872033296 0 0
0.791721222908238 0.728114360012383 1 1
0.628712036078297 0.639565522677721 1 1
1.16683800288858 1.09186542685671 1 1
1.08577783819304 0.961590950806735 1 1
0.653424502377944 0.565187367278204 1 1
0.724646872049323 0.635681731953598 1 1
1.13346918043932 1.0062729439057 1 1
0.720853214483899 0.647263497345524 1 1
0.756396957660338 0.677530437708147 1 1
0.61695813453366 0.553678305705767 1 1
0.698840800999769 0.652782233876955 1 1
0.639472946925 0.582248724841927 1 1
0.847207676735305 0.737191846310827 1 1
0.478816770152474 0.468941824264998 1 1
0.93827156178177 0.880024134156915 1 1
0.489474556270022 0.46518368906881 1 1
0.755252830779383 0.681195525541485 1 1
0.545760490782212 0.468889158381233 1 1
0.305441416450336 0.278189676902746 0 0
0.573591197583068 0.550481703159138 1 1
1.03560594877666 0.9411856324895 1 1
0.947708407680149 0.837608562851571 1 1
0.793322526895138 0.705879097893381 1 1
0.381519209404214 0.329826611630467 1 1
0.81149551117318 0.697135063994394 1 1
0.903165486478659 0.796189012118963 1 1
0.684114231229433 0.634329471564583 1 1
0.866973417702144 0.775391559198865 1 1
0.903437553582005 0.799497946532663 1 1
1.00431413863087 0.909131860580877 1 1
0.281749972679479 0.29028064512204 1 1
0.863431855007806 0.771100550080227 1 1
0.853402482337441 0.761192202220271 1 1
0.560108031227601 0.514276109342774 1 1
1.17932032210182 1.04599474040154 1 1
0.693855185938322 0.634541964154129 1 1
1.23938657717021 1.11084834561377 1 1
0.903918268725835 0.820383115417508 1 1
0.474433680667202 0.439739916665348 1 1
0.911832682107426 0.793740973718473 1 1
0.535063442830161 0.488509529805147 1 1
0.170092817210631 0.169189758505468 0 0
0.873810603891912 0.775393517290752 1 1
0.938010712265953 0.827726767508969 1 1
0.231496048127202 0.273844963189584 0 1
0.879574019103263 0.877959222639165 1 1
0.939774072880675 0.802127806006751 1 1
0.837791051562588 0.735644010356751 1 1
0.470635781996505 0.397444258659326 1 1
0.768875469042922 0.696083678671557 1 1
0.38481570827993 0.341022536599921 1 1
0.406000332681952 0.36779589854826 1 1
0.882608001642655 0.800375841732783 1 1
1.0322005891153 0.922487583500476 1 1
0.107987771748185 0.0494867201793574 1 1
1.18553775200975 1.06674995714252 1 1
0.712285292995186 0.590193657199608 1 1
0.759180536226689 0.660261016989718 1 1
0.714184201078031 0.637978475991336 1 1
1.37649061783977 1.28560945473437 1 1
0.646214719578335 0.584584572981188 1 1
0.948819645008913 0.848957386755657 1 1
1.14600117027439 1.0204975109965 1 1
0.738198485321386 0.672287353546743 1 1
0.96614451786125 0.875812013983365 1 1
0.683842112539819 0.627616849754966 1 1
0.949618670322456 0.86101779326528 1 1
0.769365395915924 0.710436533185045 1 1
0.555132038238624 0.451376825702666 1 1
0.639110450778554 0.565065061357235 1 1
0.850650014948354 0.763351247473931 1 1
0.939290170225397 0.87217419459139 1 1
1.04330374851594 0.939585264260345 1 1
0.512094100849478 0.455235822852622 1 1
0.673195721818167 0.610381350749774 1 1
0.720993598466505 0.652283788038856 1 1
0.82031250409741 0.757245111768364 1 1
0.637275461686998 0.572869239337352 1 1
1.17762252548794 1.07130450671788 1 1
0.680087503310362 0.602240887601413 1 1
0.782850554264228 0.69533837147072 1 1
1.02320494345131 0.912725731098327 1 1
0.866361904093895 0.778087614722487 1 1
0.420034413946127 0.39273943957677 1 1
0.162648495795974 0.18519721512547 0 0
0.749897343769003 0.683033770997998 1 1
0.407885514936712 0.367107452071871 1 1
0.600623065625183 0.537981887655045 1 1
0.748562274249383 0.644877907840427 1 1
0.790869677066867 0.723030938164799 1 1
0.631320814362922 0.544195274164829 1 1
1.00914459190587 0.929383930951581 1 1
0.749606013373913 0.690011134569441 1 1
0.386142975303931 0.353528344888802 1 1
0.581963936974402 0.536773560287747 1 1
0.379407268683644 0.330921288768703 1 1
0.667204965893874 0.620299062878107 1 1
1.1502086236467 1.01779483269137 1 1
0.470822635589337 0.421989953175347 1 1
0.195864884445375 0.173178759171538 0 0
0.532631266320542 0.485214910105226 1 1
0.641595764303718 0.571213993362439 1 1
0.488831085635531 0.476369194657747 1 1
0.367522065706923 0.368139164143109 1 1
0.712472486160428 0.667388923135089 1 1
0.398959142240461 0.361096291779004 1 1
1.07556413232983 0.998148140745347 1 1
0.67926638586956 0.616694536099569 1 1
1.06496300888169 0.950288413541668 1 1
0.684861617691338 0.628729502111968 1 1
0.668060737207312 0.591223339885206 1 1
0.842273248314059 0.790434155569728 1 1
0.498857569940685 0.485624150403401 1 1
1.13392694757522 1.03462628885476 1 1
0.842476318644141 0.753263452828374 1 1
0.646931171925966 0.581907302462391 1 1
0.810058999283251 0.742241345521111 1 1
0.928143129346934 0.862540371730113 1 1
0.649648208566495 0.57073951332367 1 1
0.899822996502796 0.802043235592608 1 1
0.8078069327275 0.713494771450258 1 1
0.840889325914196 0.7800433566919 1 1
0.32517836970632 0.289167083859474 1 0
0.749253257668133 0.664985179191925 1 1
0.740251138070729 0.664869200672802 1 1
0.636321493440346 0.550188590451047 1 1
0.56764659312047 0.472228725789135 1 1
0.543194833366812 0.484618204620244 1 1
1.01875199985025 0.930147402267896 1 1
0.670023245376281 0.643174849675011 1 1
1.0095187788634 0.90257380117449 1 1
1.00405768107892 0.903983675932412 1 1
0.991464280211724 0.899087403742505 1 1
0.978934824953841 0.918031470783961 1 1
0.362258170054171 0.381229825327108 1 1
1.04770408599239 0.962272591545827 1 1
0.568258150824458 0.522922176225992 1 1
0.915578018829299 0.824083588360162 1 1
0.917052213897402 0.785723685178558 1 1
0.302811197436664 0.238326718672176 1 0
0.433893644384009 0.494907004035468 1 1
0.716548723123041 0.638891569063047 1 1
0.648693431718677 0.583679875873053 1 1
1.03729831038083 0.988303465027092 1 1
0.597239247261724 0.542035834315054 1 1
0.925902257795232 0.870790417485204 1 1
0.644677885122222 0.563364206788888 1 1
1.24545507587954 1.1447246279894 1 1
0.680138288597891 0.594405739828236 1 1
0.976817897590502 0.91788598471004 1 1
0.610842272230904 0.541752084055135 1 1
0.761155007280326 0.687764888657464 1 1
0.807356388277274 0.733448629485785 1 1
0.758999827858507 0.677720884223255 1 1
0.673259826110215 0.601437421409932 1 1
1.00421480541175 0.896133120623978 1 1
0.983359697677889 0.871950056053907 1 1
0.782769767526782 0.685707082766386 1 1
0.739549221194633 0.684143969910769 1 1
0.658004871298975 0.575976869516947 1 1
1.18943121020587 1.08380256434527 1 1
1.019933624245 0.94140842112918 1 1
1.05656806051973 1.00246544706027 1 1
0.716616735567839 0.663142418192644 1 1
0.423328472338351 0.411625789478155 1 1
0.922556928624299 0.820650299868745 1 1
0.583453054303691 0.555630023601984 1 1
0.685343792592829 0.624306179389107 1 1
1.35860651208467 1.19413072105855 1 1
1.04636994232687 0.891044211391608 1 1
0.786757100086 0.707558958182144 1 1
0.934275300400562 0.866555685884278 1 1
0.553396216912583 0.491523859631156 1 1
1.12917998992588 1.03128008883902 1 1
0.891070057627773 0.821652935890759 1 1
0.877060941916864 0.799881873172795 1 1
0.877744834710004 0.812519855495045 1 1
0.358941453023464 0.335676998734744 1 1
1.03965127483219 0.984410365360617 1 1
0.703122503639063 0.640832548950086 1 1
0.692450721282387 0.647505798538622 1 1
0.594871752311604 0.54871029363645 1 1
1.06745950883634 0.942270641625454 1 1
0.762673224911712 0.613271172620877 1 1
0.449094994901609 0.360536804814559 1 1
1.04148142808759 0.9037173878901 1 1
1.03288192199125 0.880995111087968 1 1
1.09390610576709 1.00235540892435 1 1
1.31913350133588 1.15544418189494 1 1
0.596648027182423 0.514488227350661 1 1
0.852942478512363 0.786398561516379 1 1
1.06452437768523 0.978171862949283 1 1
0.987341854350453 0.866396258894379 1 1
0.648044618757492 0.633892943056769 1 1
0.375159377506826 0.340007463611377 1 1
0.528910150232257 0.48714451449477 1 1
0.845752295294552 0.777882014639138 1 1
0.579405206288555 0.512855910953024 1 1
0.832532624648423 0.728026361088771 1 1
0.455622444608194 0.371287616609074 1 1
1.28298957176989 1.17580186442754 1 1
0.938368594944582 0.857075778919569 1 1
0.723128023407981 0.652055944371108 1 1
0.71948308866746 0.669915397720878 1 1
0.555770146080119 0.506434860317163 1 1
1.09465563950031 0.977106500956808 1 1
0.707537285449696 0.663770615749539 1 1
0.888972924872769 0.799965101107579 1 1
0.808978004270418 0.754327633952752 1 1
0.865049745850805 0.826205536366855 1 1
0.358296512428879 0.332517259619329 1 0
0.572118628349699 0.507103626590348 1 1
0.702363663182104 0.659810816351149 1 1
0.59355399916961 0.553172722290039 1 1
0.62601060689582 0.607529812636952 1 1
1.22991499758736 1.11393152818991 1 1
0.611850998786785 0.591695191377913 1 1
0.901335783464201 0.819206115218283 1 1
0.635736890540407 0.590429947907653 1 1
0.822466319457806 0.731055983652951 1 1
1.00545715773128 0.905189207301473 1 1
0.728825736541856 0.645210053488471 1 1
1.06707870984636 0.968746440304806 1 1
1.17207160996181 1.05609132831643 1 1
1.19068097473331 1.06509706689405 1 1
1.02817613869394 0.942591032910774 1 1
0.66212070200875 0.595799961905878 1 1
0.82352430672088 0.756727815766243 1 1
1.04766161730739 0.956922472676383 1 1
1.00899662718824 0.903705869494315 1 1
0.537184664163591 0.488194050189062 1 1
1.48666148513532 1.34412526083994 1 1
0.713604370646536 0.715570212943698 1 1
0.422180009153827 0.382258262395193 1 1
0.853853249668807 0.758397421740222 1 1
0.871129706326035 0.797337214148236 1 1
0.776742274351808 0.700754437902124 1 1
0.760714380966516 0.681558798222377 1 1
0.856444027221661 0.788470811651525 1 1
0.856326237771728 0.767962710937543 1 1
0.438640865564323 0.388786483795409 1 1
0.778555666424677 0.712070427955707 1 1
0.286673802608252 0.307119279191858 0 0
0.891947188338845 0.824079321799561 1 1
0.784914453304003 0.719944781358695 1 1
0.599985587983142 0.54695069677974 1 1
0.899132051800106 0.761957973210136 1 1
0.964599626921043 0.933994577590355 1 1
0.586174412864651 0.527396683002985 1 1
0.645774593439102 0.624966904953565 1 1
0.726883441694634 0.612637361715695 1 1
0.897594875720215 0.74253061321913 1 1
1.09629147603174 0.97478829204775 1 1
0.469879956622632 0.421377080818319 1 1
0.750825619392063 0.683156746504792 1 1
0.915079348791152 0.812156810395719 1 1
0.803683546370263 0.745117484708769 1 1
0.796715012555618 0.720197250774994 1 1
0.544663534556883 0.51504369857977 1 1
0.939386138482767 0.836531785590429 1 1
0.79114460660635 0.725630210772363 1 1
1.17155983440196 1.06274103919227 1 1
1.11344765994733 1.00022474485636 1 1
0.404295260111459 0.346274497318701 1 1
0.347473384048124 0.314049609660819 1 1
0.563146111804051 0.504155978510312 1 1
0.890088090611103 0.833190469148555 1 1
0.9924613910973 0.909932719744595 1 1
0.986809803059939 0.903066061844789 1 1
0.33179088647915 0.305630735614482 0 0
0.707778384384948 0.647221683133636 1 1
0.682561779355038 0.623526705757755 1 1
0.63459728505157 0.533952151986751 1 1
0.656030544233817 0.602074677671427 1 1
0.609057247053905 0.562950110765967 1 1
0.47683966465562 0.436654542102963 1 1
0.762122554618669 0.663794949497741 1 1
0.48074982867288 0.451501283558156 1 1
0.713075559051528 0.644691097347713 1 1
0.292688535287582 0.19341620558942 1 1
0.781270245672554 0.710554071609983 1 1
1.03357314739426 0.882061323064372 1 1
1.10584487945953 1.01232068185777 1 1
0.91428300142773 0.837906247457747 1 1
0.597402311769555 0.519344285222126 1 1
0.905584178980713 0.815613981507241 1 1
0.475048870492124 0.434804565834194 1 1
0.499134109349028 0.469049660721597 1 1
0.913418635802278 0.80116908234318 1 1
0.673007372962882 0.607905807647265 1 1
0.999272257744413 0.902156441115705 1 1
0.681029274910666 0.641604903627759 1 1
0.595692939132123 0.524968125912535 1 1
0.694551662002655 0.653723438020928 1 1
0.941612647821054 0.823817674358482 1 1
0.975074193371475 0.862166077849912 1 1
0.691594571095067 0.629275929480235 1 1
0.910658494509372 0.834450170838152 1 1
0.414062285664088 0.469851900990284 1 1
1.10235150953859 0.996059726387558 1 1
0.965391556118937 0.865594472355636 1 1
1.10855760648546 1.02433044037743 1 1
0.742644284958884 0.678891119334821 1 1
0.726074046433961 0.627707600420515 1 1
0.613944008786356 0.560715903888722 1 1
0.812879811782936 0.719321572793041 1 1
0.681906016919769 0.605468294778937 1 1
0.587276036029422 0.513185359674745 1 1
0.627621168436141 0.548036226214815 1 1
0.612989563013664 0.516805690878443 1 1
0.945594238935256 0.866915807494134 1 1
0.714471817566491 0.675444736844879 1 1
1.05167742789196 0.950626845852212 1 1
1.06078697965438 1.00422586218116 1 1
0.627385747703492 0.535106645171867 1 1
1.26598659897658 1.15259299568478 1 1
0.718306280875752 0.667568266520662 1 1
0.772555099811699 0.699926122707766 1 1
1.02401068869916 0.948528482217528 1 1
0.97171883091675 0.870142520500752 1 1
0.436666524713831 0.398145622694501 1 1
1.18015738287585 1.08496679432301 1 1
0.799050828802282 0.721581522114611 1 1
0.596199233678182 0.535014823539939 1 1
1.12285442262621 0.968261208685981 1 1
0.799870952421949 0.741426488574523 1 1
1.18894144459576 1.07848301271868 1 1
0.786712844595249 0.704439027297228 1 1
0.621260589907947 0.564394835933439 1 1
1.09817769505192 1.04241439063881 1 1
0.521860178924127 0.521397192174547 1 1
0.617614725844731 0.566179944964961 1 1
0.773590273935031 0.705848521484123 1 1
0.650884539555492 0.537596561558866 1 1
0.819267405680785 0.739528409706333 1 1
0.955356919317539 0.860541193594882 1 1
0.910444309935652 0.819962728491101 1 1
1.0357126507104 0.918764354730084 1 1
0.235139715562471 0.254919986490502 1 1
0.836176864024089 0.826480995243427 1 1
0.32984246465891 0.312738044138117 0 0
0.936846021168248 0.833581560401339 1 1
0.969535641116368 0.852739062379223 1 1
0.744342260618936 0.636748461127603 1 1
1.43365455067971 1.27358248306665 1 1
0.786109807977977 0.698583689961573 1 1
0.684915489398173 0.608659955195778 1 1
0.576406862631692 0.534271301216964 1 1
1.28104676131963 1.15715105764227 1 1
0.785440869162437 0.721165450509912 1 1
0.905356944099749 0.815216473195114 1 1
0.508563017313559 0.463501100691566 1 1
0.469011396484827 0.414858277782784 1 1
0.856740198406635 0.7039006256308 1 1
0.69403919009567 0.645359793902138 1 1
0.62628140896733 0.53623656874272 1 1
1.54831531438222 1.3679579951286 0 0
1.24527847607075 1.12814158200409 1 1
0.734009373187822 0.631544431989592 1 1
0.33540119861778 0.33282542055128 1 0
0.938036185962587 0.846598114578964 1 1
0.221654921044213 0.206746205401152 0 0
0.620584236132084 0.548039490632955 1 1
0.817294829252423 0.754820723321583 1 1
0.764462131786576 0.69263449052284 1 1
1.01431521108448 0.830572811559131 1 1
0.615445250294536 0.55774571056826 1 1
0.736585149508704 0.656958449997099 1 1
0.411688917871983 0.352329981393326 1 1
0.762974768733419 0.689842931187245 1 1
0.64193413250473 0.55106310769275 1 1
0.30345142505675 0.26313384566156 0 0
0.411849006548828 0.370886485947643 1 1
0.798493506889648 0.734993516649085 1 1
0.940588550127915 0.867108324507482 1 1
1.15278756030229 1.02007556479198 1 1
0.659202774137689 0.625540769903246 1 1
0.60368805180378 0.566582070852694 1 1
0.908804542403246 0.823826180722322 1 1
0.541676300331226 0.490404528990503 1 1
0.610041399896839 0.566453505501657 1 1
0.42798817829273 0.385016320420657 1 1
0.759646341913205 0.692688350600754 1 1
1.0538858646451 0.955002982793125 1 1
0.6145572879944 0.54700622575014 1 1
0.68235196861883 0.605740848845937 1 1
1.11385849507233 0.98384396139518 1 1
0.829120600274695 0.751351541302544 1 1
0.63136346561236 0.53853966966216 1 1
0.253067910082227 0.224401443725126 0 0
0.681564149848459 0.631139097598132 1 1
0.899749646780555 0.815267615063466 1 1
0.483654163846719 0.44366704327649 1 1
0.648365670671112 0.609480861505704 1 1
1.08929339970191 0.987872418218742 1 1
0.609199939727966 0.546910707795061 1 1
0.831349820899349 0.758604535794509 1 1
0.764682260017069 0.735301387091698 1 1
0.898144696829694 0.828194647927166 1 1
0.841239472669868 0.743005903625589 1 1
0.720022867506497 0.654853704755376 1 1
0.700207608513792 0.585966281845147 1 1
0.773713402852764 0.707182765177972 1 1
0.739999969697817 0.668188806135347 1 1
0.474527385144533 0.402140375064757 1 1
0.701769906045416 0.6045778884104 1 1
1.14462424651999 1.00187677948988 1 1
0.255517062087149 0.185711774801062 1 1
0.840650666504903 0.69338529566104 1 1
1.10242162658615 1.01127499256071 1 1
1.25661506325873 1.12546895335849 1 1
0.577572348807113 0.549608220309766 1 1
0.937601220977902 0.818439263809073 1 1
0.988267607927851 0.869460676437138 1 1
0.543874952921848 0.476121957132511 1 1
0.500847115358523 0.465517431159594 1 1
1.03037960874061 0.931543022394942 1 1
0.774068821551935 0.72309571902831 1 1
0.589283687052024 0.555921659177391 1 1
0.826507395498478 0.794206332974514 1 1
1.07898605231892 1.01227336410929 1 1
0.688471259984385 0.628544754477722 1 1
0.493633003563112 0.458188630267345 1 1
0.880056606813481 0.772505493718408 1 1
1.28645868955054 1.22316019391894 1 1
0.367287111223255 0.318686000542713 1 1
0.78169313215001 0.719917423242953 1 1
0.697202188640715 0.632496956828044 1 1
0.986806987067087 0.862362220930867 1 1
0.765341548618603 0.684592092143363 1 1
0.617718239104734 0.543652699004724 1 1
0.56311830099736 0.541170098755793 1 1
0.416551726819831 0.36372303569776 1 1
0.89296353245572 0.793074565271767 1 1
0.589054835985916 0.541437110785274 1 1
0.902806183269774 0.799709733949206 1 1
0.93061969599217 0.835245733625025 1 1
0.700114275791408 0.640172954971288 1 1
0.62027605637769 0.58267060944451 1 1
0.850657736577072 0.765747051336075 1 1
0.672348667756961 0.592283586384561 1 1
0.910630243010905 0.81230756308817 1 1
1.03433167010996 0.915290088446428 1 1
0.642794975265419 0.590775818934071 1 1
0.845770619605863 0.764598785511984 1 1
1.08223260396138 0.965646837164841 1 1
0.794697531349427 0.728249256667594 1 1
0.786931827621727 0.726727781485722 1 1
0.557030444741007 0.503782605097142 1 1
0.492490215801265 0.464876981767399 1 1
0.981455754774593 0.884485051638503 1 1
1.06099327054664 0.944616612313516 1 1
0.63543369421596 0.564943912005352 1 1
0.928401100222572 0.816970258584279 1 1
0.694747687536351 0.614034202345236 1 1
0.993556191085739 0.861366817985626 1 1
0.410722934469148 0.375470284543378 1 1
1.23891532532276 1.10627961545379 1 1
0.727999717786835 0.68406290382777 1 1
0.939515147449756 0.854900272646889 1 1
1.11923539524671 0.986321121260324 1 1
1.32283293945162 1.1648659743171 0 1
0.662788446231222 0.625231967793791 1 1
1.18103683861924 1.06363561944275 1 1
0.910466259847599 0.847800802577626 1 1
1.10600551716565 0.98363734075366 1 1
0.585855608959453 0.524337880328668 1 1
1.16476857115843 1.05879253270618 1 1
0.447552243127381 0.404674347343533 1 1
0.761027821413232 0.694312973259285 1 1
1.23819285739728 1.1243654253225 1 1
0.628533656590899 0.57199483638991 1 1
0.212154699493577 0.19493796468444 0 0
1.19388033938413 1.08270697566777 1 1
0.709963542193032 0.661647518336379 1 1
0.632093925901463 0.558162404412774 1 1
0.842667572239207 0.751509731177499 1 1
0.896992847752131 0.821251227067123 1 1
0.754636656634315 0.698339293760745 1 1
0.558357828929106 0.505207970571764 1 1
0.869299176335195 0.791709698642115 1 1
0.730211781411504 0.693949614036384 1 1
0.559729680074723 0.489489928558257 1 1
0.590187419296477 0.483765252114341 1 1
0.876207303718107 0.797701671187253 1 1
0.889755073452269 0.774824124797403 1 1
0.608327390645486 0.54995822724966 1 1
0.856108304308821 0.739408431624247 1 1
0.811766553631944 0.717054228294173 1 1
0.745836047567733 0.683833366271743 1 1
0.681074637610828 0.613741249573408 1 1
0.783874057222606 0.669663147382189 1 1
0.74212437354325 0.663601808121549 1 1
0.354583819568371 0.349369630821937 1 1
0.61947269984994 0.567875642744292 1 1
0.778271403639117 0.715342425443372 1 1
0.923744615066553 0.834272072819306 1 1
0.487844779860764 0.445401605368484 1 1
0.71820897571132 0.660509527304101 1 1
0.923841067311248 0.813071682221488 1 1
1.05442544707914 0.962168966081203 1 1
0.764902535828452 0.674532944214992 1 1
1.09417943158939 0.99502002061676 1 1
1.14136420849799 1.04402509988655 1 1
0.715356605437544 0.665404740984963 1 1
1.08914592714491 0.966909566700015 1 1
0.686499172431613 0.605082047593604 1 1
1.23684593069268 1.10992708145699 1 1
0.624319384835603 0.581326692574537 1 1
0.651750995430153 0.582497792262057 1 1
0.78198783701774 0.681416738205045 1 1
0.85401841066675 0.754586077972865 1 1
0.345875432960039 0.303096221013064 1 0
1.04586601646472 0.942266910155438 1 1
0.46607157511563 0.413322980401395 1 1
1.04278012742772 0.926012437418483 1 1
0.781506306866884 0.696644971322925 1 1
0.952889426694258 0.825910496757646 1 1
0.756938974211633 0.667699903196266 1 1
0.714190461700074 0.658923023241162 1 1
0.559618480776021 0.506298515200739 1 1
0.970701708372149 0.883279793685112 1 1
0.750940462209489 0.707165769168677 1 1
0.733393900759761 0.677730277597208 1 1
0.709835858384388 0.640885170564329 1 1
0.726033055539562 0.665208430096642 1 1
0.686245169058221 0.602893597984002 1 1
0.640949153464794 0.56759321771622 1 1
0.895583655543765 0.875020487412608 1 1
0.92160155152045 0.822162828845785 1 1
1.1136984575295 1.0322676847298 1 1
0.909174818201782 0.831948970085346 1 1
0.932960172879299 0.825261468728419 1 1
0.641368798309587 0.603533409411624 1 1
0.789120553576399 0.732800431369849 1 1
0.585176442037454 0.512996166918868 1 1
0.409787398777086 0.37877263060615 1 1
0.649212943862544 0.56721935356112 1 1
1.17854902992405 1.09264677304898 1 1
0.644519778358119 0.6209915254352 1 1
1.21258686591973 1.03718974643117 1 1
0.464675130109971 0.403415587093424 1 1
1.29456086660063 1.16438668883227 0 1
0.253824210573121 0.219833994184842 1 1
0.928708016612656 0.811049021973599 1 1
0.442568738336813 0.416375098182345 1 1
0.504253505106748 0.476827627271145 1 1
0.906300278521301 0.808477189114283 1 1
0.648265648164491 0.60302887650323 1 1
0.576718677173981 0.526651697320599 1 1
0.627068048449901 0.569101941063691 1 1
1.14981496740607 1.04563578953543 1 1
0.953699838888313 0.869633593929587 1 1
0.58157237082909 0.494949283084272 1 1
0.440340366075799 0.39675429922152 1 1
0.611123733627197 0.469812237983919 1 1
0.535898710593578 0.48841577811465 1 1
0.933385105997014 0.817731917191139 1 1
1.24380316886432 1.12545339142816 1 1
1.21745395417725 1.13885140224034 1 1
0.639583755636619 0.598131286446049 1 1
0.888368914195395 0.806955439358908 1 1
1.54888142943129 1.4122882202171 0 0
0.629934162509852 0.561761897303202 1 1
0.842321608342062 0.798678246165767 1 1
1.14455520995122 1.04541018288857 1 1
1.31018278404717 1.14707860779061 1 1
0.932346926565343 0.956489350108393 1 1
0.613046459347532 0.545331727522698 1 1
0.606711416080853 0.569651175260667 1 1
0.571015496901055 0.523235114077524 1 1
0.235112667470123 0.178842187127721 0 0
1.15567930384761 1.03596480209979 1 1
0.281695447145771 0.29435413745048 1 1
0.185645183782416 0.235321125766857 1 1
0.707041422906707 0.659281022057011 1 1
0.711745788323095 0.578443472974239 1 1
0.847511699551588 0.766468129473851 1 1
1.30820354396562 1.22538240479377 1 1
0.772849962955921 0.689006107464321 1 1
0.823012726289742 0.738786816421149 1 1
0.970485215067824 0.865717576684828 1 1
0.619744461161532 0.54817313476815 1 1
0.25574524324591 0.240885610358005 0 0
1.04283241115229 0.963787011825787 1 1
0.541760803102381 0.487384461744008 1 1
0.71399509168131 0.63497971058488 1 1
1.10158443310484 1.01549344454189 1 1
0.562295711486959 0.492127978957742 1 1
0.851209249431743 0.766004216553857 1 1
0.895150091977177 0.805634753893056 1 1
0.688503064988641 0.630786119029163 1 1
1.11190076957544 1.02979675015754 1 1
1.12643847181973 1.00919816272399 1 1
0.677609072844817 0.64541168552732 1 1
0.53537759725428 0.505978872206587 1 1
0.934301793965964 0.869339861494269 1 1
0.79497919028508 0.707770680012876 1 1
0.43917596587669 0.411592751485585 1 1
0.894216305994098 0.799146730784928 1 1
0.655084114360547 0.570080401749051 1 1
0.701888468175808 0.644137457928602 1 1
0.807497101779194 0.723279781508239 1 1
0.924498078773961 0.801671473089824 1 1
0.454981887708601 0.427964087086609 1 1
0.422348919748606 0.399368874753682 1 1
0.773436731952834 0.706629262840258 1 1
0.381946416579464 0.348415937394401 1 1
0.714437644574639 0.595648318953702 1 1
1.28749146746314 1.1477076445326 1 1
0.906433037588909 0.836635022013358 1 1
0.67962762384757 0.626023980431713 1 1
0.687323596201461 0.583704571994412 1 1
0.417608386740682 0.400228290202045 1 1
0.527365741030599 0.428748637328686 1 1
0.831626187113701 0.750323219632615 1 1
0.707931005474114 0.65110875989129 1 1
0.801648548954275 0.752958375039479 1 1
0.856524369477513 0.807263494291118 1 1
0.794623377457263 0.726856402043454 1 1
0.997363991488129 0.884190701864994 1 1
0.716307054559449 0.651447375996407 1 1
0.666506255712707 0.625997443764291 1 1
1.06859805432767 0.977122335362837 1 1
0.680462188982398 0.645448373423761 1 1
1.17238949283091 1.04675095119337 1 1
0.471705128714392 0.426555606468827 1 1
0.55394883783837 0.523640353757849 1 1
0.437173797346599 0.398411428644225 1 1
0.495468242427828 0.459867311886372 1 1
0.955407443654142 0.858282855521702 1 1
0.206242189384659 0.212141482809292 1 0
0.728174139243762 0.664150188594427 1 1
1.1830729155808 1.10315599425974 1 1
0.831468768695205 0.748723760585676 1 1
0.486553838047911 0.516279028514291 1 1
0.944730872587161 0.931317095690476 1 1
0.536549820535006 0.485032697087057 1 1
0.953195895708949 0.842820046112768 1 1
0.574421941615638 0.543115473155179 1 1
1.13770420814758 1.03983198579308 1 1
0.489186434238211 0.387425088451848 1 1
1.20581793377526 1.07655648341148 1 1
1.13213976940044 1.03565187076491 1 1
0.751097732107304 0.694943196235719 1 1
1.01897799503424 0.923120809646731 1 1
0.576763984206396 0.508072075768808 1 1
0.487172267891691 0.428068260220935 1 1
0.932971920068446 0.853436865860759 1 1
0.667542824942814 0.629776334879772 1 1
1.44134536520049 1.28888178275482 1 1
1.10153205029347 0.925937180770624 1 1
0.84096861015557 0.72997505523376 1 1
0.251536468309134 0.242232651331986 1 1
0.657269490536804 0.605595047924216 1 1
0.632586543177163 0.590212592053258 1 1
0.720166416934849 0.656347791011135 1 1
1.13253510176578 1.00652038806325 1 1
0.86630295443419 0.776448148079413 1 1
0.91925758961098 0.827401867791805 1 1
0.634863603252367 0.615659156954446 1 1
1.09343030747437 1.00166656809177 1 1
0.650159136962513 0.585471904161108 1 1
0.96522606260127 0.853977752977479 1 1
1.17281107246431 1.01706249587837 1 1
0.710094834672771 0.652010789465435 1 1
0.731433798305706 0.677355685761371 1 1
0.686296568119335 0.598985861403494 1 1
0.753445558179465 0.691809825397155 1 1
0.438920518965566 0.375328152975333 1 1
0.29730526934064 0.310535955153759 1 1
0.662781516781098 0.609798061091707 1 1
0.874746215979215 0.749205622340915 1 1
0.708804048893844 0.624701440223073 1 1
0.550704204454739 0.514134389208645 1 1
0.557078532753632 0.51571256198411 1 1
0.592271515244786 0.512173249739617 1 1
0.506661089942548 0.456160458493044 1 1
0.344675907663991 0.282546190577566 1 0
0.626986480686816 0.572536463256263 1 1
0.839964108070449 0.748754964530256 1 1
1.03602282355024 0.936014703548162 1 1
0.839728270527786 0.761730301444768 1 1
0.690182581712445 0.593471968112518 1 1
0.967040880323947 0.887592477158681 1 1
1.0048979140629 0.870956972121122 1 1
0.857805695841005 0.767897677462115 1 1
0.724550688747305 0.669266803040996 1 1
0.474343484095421 0.440951361416209 1 1
0.680733567230478 0.605928114659275 1 1
0.988305715139408 0.912988157994932 1 1
0.793201452733439 0.712763602652474 1 1
0.410112472381498 0.382214173328863 1 1
0.873812005243974 0.820494709548358 1 1
0.88944917939753 0.809116816576287 1 1
0.690138574529814 0.631150605956057 1 1
0.557362656494217 0.502565026422367 1 1
0.483811442292798 0.463263700864587 1 1
1.12296550993677 0.984833062771673 1 1
0.387738378296712 0.331377425206897 1 1
0.371893626639335 0.373509853663042 1 1
0.593022876056421 0.522405660257885 1 1
0.746161893016089 0.654558399604824 1 1
0.977427032848107 0.851722957909097 1 1
0.49200859948248 0.447272955234008 1 1
0.991808957619973 0.903765852195737 1 1
0.583585097342677 0.503763974722927 1 1
0.801536378771919 0.702008508362689 1 1
0.576639135072152 0.520274004287703 1 1
0.77062815476575 0.705802968515466 1 1
0.711569038085531 0.619298737475292 1 1
0.687252455973137 0.609862829313765 1 1
0.784077298033328 0.726343572912344 1 1
0.965139489241191 0.900193264795837 1 1
0.712191717808356 0.652177131971118 1 1
0.587331014215825 0.527740624968652 1 1
0.640853239127215 0.556404722289058 1 1
1.11323059817818 1.05329540169484 1 1
0.793637258084932 0.729448506993162 1 1
0.932904840610534 0.847940636040106 1 1
1.14187465065873 1.03823826611346 1 1
0.422572742591719 0.400018301067677 1 1
0.716624510529672 0.639738384538008 1 1
0.456569084736046 0.416091916835871 1 1
1.11260175634378 0.979937401890543 1 1
0.930845129304233 0.804584077176753 1 1
0.822696563888097 0.736239877624005 1 1
0.38993590897668 0.370990803120295 1 1
0.875425353997167 0.790856204324873 1 1
0.70500224362039 0.635609993931715 1 1
0.828410934247198 0.723159148768472 1 1
0.767421722370008 0.671971069742614 1 1
1.73357054691377 1.49024912794359 0 0
1.29713809265257 1.19008871226864 1 1
0.769415151775015 0.684884740077303 1 1
0.721692586022321 0.655412013717327 1 1
0.614740067818413 0.538478808839596 1 1
0.498533627719936 0.40021054311483 1 1
1.03933832777971 0.950241053305257 1 1
0.842260221565748 0.790669717041171 1 1
0.974715744416703 0.894189162098287 1 1
0.582272789953345 0.534825344987614 1 1
0.317116562330694 0.314371073635364 1 0
0.634304691550887 0.590529377430583 1 1
0.871336044778059 0.827347947679866 1 1
1.03986987340147 0.954793433618953 1 1
1.00764876418146 0.919202241628893 1 1
1.05518286733482 0.917145932804784 1 1
0.845587889270656 0.787030802542594 1 1
0.935538836729953 0.866590103375076 1 1
0.257049169703152 0.222681997978641 0 0
0.840315954050239 0.785173805069976 1 1
0.319560927904922 0.318772906087995 1 1
0.897246145342424 0.848011901587 1 1
0.251470430295681 0.243440079126264 0 0
0.667522398396781 0.605907910305558 1 1
0.787725306801854 0.729034295200401 1 1
0.834302061114899 0.74961529238847 1 1
0.885803966109248 0.723281110219173 1 1
0.658073915793762 0.602953305781589 1 1
0.854459663096114 0.835779152268133 1 1
0.396596399418205 0.344950100829773 1 1
0.759592647773686 0.685524598366326 1 1
0.776224762267473 0.750074056557581 1 1
1.09338197427 0.958820421455463 1 1
0.788659141201714 0.71577457359311 1 1
1.03978962527476 0.967989353771804 1 1
0.709964802897748 0.646990638657328 1 1
0.735384556160565 0.669893783415454 1 1
0.815659952139975 0.752178930829486 1 1
1.00219776503126 0.901884532965718 1 1
0.923103993785738 0.916916656983089 1 1
0.593780512901038 0.551161876153399 1 1
0.484510074385217 0.462089299840794 1 1
0.591935611450561 0.560121656275531 1 1
0.678407987818856 0.627950177523763 1 1
1.01315123319356 0.922886528097182 1 1
0.700561328480982 0.657528758221668 1 1
0.571389278370022 0.522683822804028 1 1
0.878352645125826 0.801256079929235 1 1
0.335939914872667 0.307229922410135 1 1
0.690621640879654 0.614900603542393 1 1
0.404602637157823 0.348398525414712 1 1
1.21673044514653 1.10120680717785 1 1
0.72716235071031 0.642813937234188 1 1
0.856875422540979 0.780473973920436 1 1
1.09480408673502 0.965992253163011 1 1
0.529965079913697 0.506440177715287 1 1
0.71931221547291 0.669997803686733 1 1
0.815083725123126 0.751162885890959 1 1
-0.0249535407469914 -0.0310811950553928 0 0
0.85819484250467 0.77715421409086 1 1
1.08230264057591 0.971416724754007 1 1
0.647628137363894 0.563380929527073 1 1
0.92144832642239 0.840368171616177 1 1
0.153180361279311 0.159560700989568 0 0
0.844600929038938 0.722174136423506 1 1
0.383262531737794 0.335075733479766 1 1
0.365853859425838 0.349067712097917 1 1
1.13145885628394 1.05163808799721 1 1
1.36604375204613 1.25897445336918 0 1
0.772541425835328 0.738748343024388 1 1
0.633933394434574 0.540484692515181 1 1
1.02177129898979 0.92375545716604 1 1
0.854408175628509 0.812949700769825 1 1
0.376810777800861 0.326443855449102 1 0
0.846445746647409 0.775409184228915 1 1
0.981172350170841 0.88233409815866 1 1
0.734405426142518 0.680396225623576 1 1
0.512449350778826 0.48032969772591 1 1
0.992743135482237 0.907804998955707 1 1
0.789759996213298 0.712526862999608 1 1
0.362541882480401 0.333439631928733 1 1
1.35246308553423 1.25380894443622 1 1
0.466574416021501 0.408066828953786 1 1
0.77609732995334 0.662913683007112 1 1
0.9077600466023 0.80683254797262 1 1
0.489392520241807 0.408706411601927 1 1
0.834744200828266 0.752557557798112 1 1
0.897713370972432 0.813086158029439 1 1
1.22043877411582 1.11022537073007 1 1
0.0569391877723874 0.0537406094040769 0 0
0.505874572119246 0.447511128664256 1 1
0.794522897017135 0.679847735177611 1 1
0.993433708661325 0.87106810520795 1 1
0.820666689723119 0.74810308723282 1 1
1.49992557037745 1.3543289577367 0 0
0.992463217618144 0.911637739088392 1 1
1.01741574984722 0.912745295992294 1 1
0.795561880314581 0.720894009797946 1 1
1.00049252919786 0.886072710911203 1 1
0.985018555251827 0.919819533611102 1 1
0.841281158787083 0.755717695769111 1 1
1.0986235087201 0.996764892488483 1 1
0.414737630792513 0.377344006049719 1 1
0.593534876326259 0.540558840880659 1 1
1.20774237646007 1.09350583014168 1 1
0.699415154940677 0.636706388508879 1 1
0.961574093170657 0.822779859901985 1 1
0.68182374431541 0.592194873408667 1 1
1.08442757427625 0.986677335847165 1 1
0.816369664611396 0.724357489684293 1 1
0.689111899800449 0.639584858424497 1 1
0.640023309152469 0.59962203848413 1 1
0.647348473287922 0.586324139555179 1 1
0.793739579649836 0.739030371533771 1 1
0.853689022396661 0.778349548048239 1 1
0.860134527919176 0.761166280409205 1 1
0.685760996300982 0.618604565841951 1 1
0.7855187076434 0.731552041338694 1 1
0.503989579406936 0.432925111783504 1 1
0.735304534608023 0.668511847936442 1 1
1.03539423333716 0.915611416585519 1 1
0.585452927501162 0.529550676321409 1 1
0.241801619873664 0.23633833371773 0 0
0.551374800383645 0.51115801921574 1 1
0.951520436044933 0.882710833852074 1 1
0.400086352212013 0.355800340081371 1 1
0.638037019092478 0.574209762564808 1 1
0.188581672106465 0.189827388355984 0 0
0.606401037172117 0.583458887363053 1 1
0.620509836666714 0.562352965835023 1 1
1.05547271219615 0.924720142045162 1 1
0.952288871819169 0.871095701489987 1 1
0.490437842866739 0.441323812175953 1 1
0.673857588705164 0.610863151940704 1 1
0.512366384061889 0.408534782290456 1 1
0.793295232199697 0.719803398559392 1 1
1.0672961411776 0.968474794862111 1 1
1.26133623655031 1.13296500004294 1 1
0.792638725374385 0.741625619090179 1 1
0.647245804512361 0.590664884375513 1 1
0.779937277287377 0.699825195640624 1 1
0.589887134840709 0.540778888322344 1 1
1.01017802646066 0.893991203972403 1 1
0.799363230187438 0.705926777136891 1 1
0.968208876054915 0.87077127513207 1 1
0.820321374868077 0.766982719123555 1 1
0.63986917241042 0.562791472275807 1 1
0.495504372858901 0.450980207053798 1 1
0.736336970742169 0.642278129863821 1 1
1.16755269728147 1.06555445405232 1 1
0.286590314252252 0.25848626811929 0 0
0.866412127671301 0.754345671512683 1 1
0.189904935656609 0.198131257919602 0 0
0.890372198617114 0.802055974423741 1 1
1.04926626804791 0.952639887043615 1 1
0.357175013810943 0.337374127162309 1 1
0.426350147350891 0.436357096416242 1 1
1.15540326156325 1.04478033509229 1 1
0.653768128531054 0.596313002122543 1 1
0.80388798935355 0.730592324102563 1 1
0.515603804400354 0.498001885203813 1 1
0.645556894744614 0.58324867755385 1 1
0.858594960797501 0.792147402737882 1 1
1.06913211804377 0.95540534667784 1 1
0.471369500293766 0.42212821850537 1 1
0.687759351562555 0.678977179036023 1 1
0.885786386462626 0.803336858986405 1 1
0.536800534974215 0.448479705289393 1 1
0.662021338015851 0.717856151817766 1 1
0.648966121726353 0.585380522294153 1 1
0.898092516951487 0.797643903390214 1 1
1.12914321069337 1.01165516875007 1 1
0.885147065314213 0.800198132186418 1 1
0.684122571736964 0.630061109341765 1 1
0.691648031492064 0.618047416476266 1 1
0.994320199588719 0.897832508030629 1 1
0.539102053938272 0.470673142231159 1 1
0.438931129852021 0.347555813410541 1 1
0.654304796406699 0.59299908861326 1 1
1.04041891130368 0.978814672612911 1 1
0.698552316313935 0.631903092428946 1 1
0.812084006944719 0.729464054730623 1 1
0.929613000741846 0.809776866643526 1 1
0.88287173193811 0.790917664447222 1 1
0.979220011469523 0.869265015253885 1 1
1.08895079047666 0.964048264745209 1 1
0.617068388139084 0.564892860809493 1 1
0.741418355492628 0.678719063374563 1 1
0.296613485418228 0.28564936894714 1 1
1.00993947130669 0.917920698206327 1 1
0.810194116699316 0.734295368176045 1 1
0.837157302766767 0.760547142141446 1 1
1.26214673197378 1.11657362429335 1 1
1.05798354846085 0.970922312723384 1 1
1.17426135568344 1.04985925527379 1 1
0.601610897325688 0.540914243193409 1 1
0.837213423343479 0.759646393542815 1 1
0.717513345064054 0.646128569206061 1 1
1.10776989714218 0.977888988355412 1 1
0.864941710747708 0.777564488255734 1 1
1.00183272917165 0.859023852387581 1 1
0.610893322418063 0.557512369356814 1 1
0.803848544863103 0.743305758300829 1 1
0.854194547422613 0.774644514352309 1 1
0.838267703598939 0.762911086548681 1 1
0.693361476235506 0.662040804932064 1 1
0.902343358306376 0.785549514372127 1 1
0.645321550771231 0.580286394736833 1 1
0.628742687386355 0.597736468824849 1 1
0.425038130231687 0.349008249758827 1 1
0.551178235907805 0.510495044028536 1 1
0.804426628684719 0.743598263305384 1 1
0.846706604607439 0.76337741731173 1 1
0.669017972337617 0.560425272978528 1 1
0.412129536075201 0.366678462220837 1 1
0.688394930341875 0.599556803108335 1 1
0.736876296185183 0.67286806247545 1 1
0.5760976706897 0.526331609205148 1 1
1.10339983204893 0.984210558051277 1 1
0.309648465450885 0.2674581626961 1 0
0.696393070884782 0.623533122144166 1 1
0.591862044243745 0.553621734004317 1 1
0.753753360727257 0.691343061672866 1 1
0.769166910880315 0.700151074630127 1 1
0.87311786654684 0.810091875750221 1 1
0.594802207670024 0.514926887997136 1 1
1.12087249926257 1.00883259491486 1 1
0.152687497062008 0.123694150834801 0 0
0.87566942749324 0.784297046540328 1 1
1.00787919711524 0.883999935427144 1 1
0.923837863166915 0.842990844265683 1 1
0.549026744217413 0.533867504179079 1 1
0.574305727721004 0.523474751456236 1 1
1.31350500329868 1.17056136506258 1 1
1.09439169418379 0.969197059628334 1 1
1.06790929434601 0.936703412403275 1 1
0.95289036497943 0.862427739352829 1 1
0.606649255271422 0.567617129433557 1 1
0.724355444699524 0.643531523193513 1 1
1.04402371902432 0.913178638407517 1 1
0.681388625596803 0.644542508916145 1 1
0.793390760923926 0.716678906884903 1 1
0.562504168066891 0.478165846040908 1 1
0.659581362199203 0.589470360566134 1 1
1.07052967844407 0.957830195178685 1 1
0.691109750770743 0.651115052696439 1 1
0.977918785687948 0.880732697320681 1 1
1.07106595083103 0.968368763652959 1 1
0.657873960651227 0.608619198632049 1 1
0.530799772690725 0.45796256528219 1 1
0.605370582195074 0.553864498914547 1 1
0.961013902734242 0.861209825510193 1 1
0.834889221571705 0.736530670632179 1 1
0.55463273072482 0.488840189296686 1 1
0.883175011582772 0.78281561413447 1 1
1.01797143892591 0.911824624162009 1 1
0.815208822378716 0.72606740822748 1 1
1.43982474364838 1.34901194064437 1 1
0.608307007015124 0.549549132305698 1 1
0.894222300994405 0.784147370222376 1 1
0.402930385860676 0.36070572408482 1 1
0.786296053005957 0.711443767881018 1 1
1.07035957363742 0.95617501251818 1 1
0.691884718227122 0.648919275557296 1 1
0.782759670031198 0.7170766558215 1 1
0.442385050627546 0.368921972603809 1 1
0.823700313611522 0.738045361371651 1 1
0.604569405490124 0.590025615432325 1 1
0.880370302753622 0.808735822487485 1 1
0.575466796219289 0.520552243180551 1 1
0.632850817354789 0.545948313065262 1 1
1.74867360796822 1.51296161518695 0 0
0.931028590221644 0.850654431475617 1 1
0.584518164466967 0.514699614136477 1 1
0.89918252600435 0.814856797433442 1 1
1.00907086550177 0.904023723188593 1 1
0.489698585468122 0.455174521361536 1 1
0.776872503649334 0.695909590774845 1 1
0.748112934756269 0.647127835381803 1 1
0.672314770307003 0.644240924371607 1 1
0.789347527505342 0.726213090472842 1 1
0.65728890792411 0.628489556352084 1 1
0.563962508445052 0.484963411442292 1 1
0.536554531617977 0.488537986217441 1 1
0.494387409671191 0.420677185795134 1 1
0.794481351289692 0.737128805659186 1 1
1.040752374632 0.949449559498705 1 1
1.21540650067511 1.0814444880459 1 1
0.765714236749376 0.690614613496655 1 1
0.832759716085494 0.757472606115713 1 1
0.826669789164774 0.762403333914268 1 1
0.397697154467619 0.330641553575073 1 1
0.717324595169022 0.641792066400177 1 1
0.938691979936109 0.827845105660222 1 1
0.491552448376177 0.472312875284763 1 1
1.00912503541754 0.9186475961048 1 1
0.946085535009334 0.875547779507846 1 1
1.47549923206945 1.24871005024157 1 1
0.653802936045512 0.609101490097756 1 1
1.33046839740132 1.23019681072898 1 1
0.995781194172086 0.947693925943779 1 1
0.92993812792782 0.837437195862138 1 1
1.18349338405104 1.09749122652899 1 1
0.212647352866701 0.140303153183418 1 0
0.738539175219911 0.663383039192793 1 1
0.647727375090746 0.622032118872994 1 1
0.538446939777501 0.507704554842277 1 1
0.919978435818402 0.840979411495173 1 1
1.00925622630866 0.914075515854864 1 1
0.967267618257945 0.870587778136125 1 1
1.0048007107805 0.935466975854711 1 1
0.703305896429258 0.64361303778102 1 1
0.895763374713387 0.776874993220291 1 1
0.694788934686239 0.649024120898718 1 1
1.06958204412346 0.978502913394873 1 1
0.915091216890725 0.809490563371879 1 1
0.657023615811152 0.580585152615801 1 1
0.685646204946499 0.627977341086364 1 1
0.706427218024608 0.608125953220893 1 1
0.383883508766588 0.333213504381879 1 0
1.13936533907104 1.01552915449297 1 1
1.07454914759046 0.964112874763067 1 1
0.38891543260139 0.347297475176612 1 1
0.64058840701245 0.599233341758849 1 1
0.754445232932818 0.667113788256282 1 1
0.749029579892013 0.68958398377041 1 1
0.347584379346148 0.315371677355078 1 1
0.5807739116928 0.520362529306675 1 1
0.707009127960587 0.635568831922843 1 1
1.1322652811949 1.06700657033369 1 1
0.993961072635738 0.877079245382987 1 1
0.910530613326062 0.839773102296222 1 1
0.390204705487273 0.360976371851444 1 1
0.978554033447272 0.871011801037592 1 1
1.02090796761161 0.927216921813486 1 1
1.05546952128281 0.964405079966742 1 1
0.858459857370685 0.783690086169238 1 1
1.06156521357112 0.943204317781404 1 1
1.38776467478857 1.22805382298074 1 1
1.03396031117966 0.9449694918864 1 1
0.753539006463852 0.694807890967757 1 1
1.13381777845801 1.00564360108704 1 1
0.945799097740409 0.855040364913146 1 1
0.913965006846125 0.823559446005914 1 1
0.927585566551816 0.846415719066113 1 1
1.0392618183278 0.945487134105209 1 1
0.87021549497935 0.807732344129053 1 1
1.10628445731888 1.02250196602127 1 1
0.865515166761268 0.725787506534887 1 1
0.923291500554206 0.81602553318329 1 1
0.246234140531659 0.255271613521051 1 1
0.49523531922931 0.424955398662193 1 1
0.945643455920365 0.819436293149263 1 1
0.701068622619669 0.660802561182645 1 1
0.860684019531728 0.786965375116387 1 1
0.822149254111174 0.740916524126486 1 1
0.851434009121771 0.775119815846573 1 1
0.958976310404528 0.819199615075167 1 1
0.500303038627615 0.454281440552249 1 1
0.162958534224021 0.149881345829163 0 0
0.634941531030869 0.545205678024577 1 1
0.544272058250322 0.506970566690058 1 1
0.387471241195977 0.318036745988291 1 0
0.706500213012119 0.621911745810998 1 1
0.737104972105847 0.640547559160005 1 1
1.0661849400504 0.963487372337705 1 1
0.507478782879665 0.461448333365411 1 1
0.510831063848305 0.453019027120565 1 1
0.878008353878224 0.782355764056104 1 1
0.900729391854243 0.816256508911558 1 1
1.11810498153576 1.02969928682083 1 1
0.564307780904809 0.521791404981604 1 1
0.67536299723112 0.682546272139792 1 1
0.353124596051602 0.328793343911025 1 1
0.661966991572473 0.585973854866118 1 1
0.568310577930154 0.527052830003653 1 1
0.808206963264693 0.746376246319872 1 1
0.844518238484272 0.753491282422288 1 1
0.433634639086174 0.388110875461515 1 1
0.55142486760224 0.484708642104637 1 1
0.26423476075166 0.240101649613863 0 0
0.888292061659752 0.811293138158997 1 1
0.652728711958977 0.604710297473057 1 1
0.596729754817802 0.551276833364936 1 1
0.714322738551906 0.646141597895632 1 1
0.475184938016209 0.408669922654755 1 1
0.42333593217324 0.368773895151248 1 1
1.2067385907466 1.10111321954705 1 1
0.764860362910288 0.678430587397484 1 1
0.970823689596207 0.887643231871923 1 1
0.571761278455566 0.505805567742376 1 1
0.627436672799622 0.565047573892168 1 1
0.823144947834906 0.746228824535792 1 1
0.715529602342631 0.655844244922814 1 1
1.05428240137326 0.958757051688765 1 1
0.779200831103222 0.667479184928966 1 1
1.12891327107045 1.01315019671144 1 1
0.888361500210305 0.792499297795184 1 1
0.854437639892132 0.792928379103683 1 1
1.17716940756862 1.04451101356367 1 1
0.778873626770047 0.671056445034299 1 1
0.821306045062868 0.702596346776209 1 1
0.939167198633853 0.854717291325431 1 1
0.744824632676122 0.657468267768255 1 1
0.400252746669142 0.378390744565057 1 1
0.853815449664895 0.790786517061158 1 1
0.466424857507431 0.434093434698435 1 1
1.04490939854256 0.986842879037605 1 1
0.871638507540392 0.811687573111453 1 1
0.508249913932444 0.442680502276007 1 1
0.484169963100748 0.474811807362674 1 1
0.93883197193474 0.759782229422238 1 1
0.884894908817281 0.815301654555414 1 1
0.156104175948999 0.170524778225068 0 0
0.844786028511482 0.715177837566878 1 1
0.63260925156392 0.597220413081522 1 1
1.03114168238272 0.887231219993879 1 1
0.893016255936506 0.823360674456263 1 1
0.99002776602611 0.869609367938665 1 1
0.892223845007067 0.788813134423855 1 1
0.773954273531133 0.711034148546068 1 1
0.810599450410488 0.756810578746211 1 1
0.926737612973513 0.828312430674759 1 1
0.585245478255602 0.518470508504167 1 1
0.372756746988174 0.357021461447744 1 1
0.746246754304879 0.700976414118207 1 1
1.05116296179093 0.927607069875197 1 1
0.469990420755261 0.426147549703001 1 1
1.32061914869401 1.19399227870053 0 1
0.593671302799646 0.511489746606102 1 1
1.04814711472757 0.967948365778113 1 1
1.11028036503116 1.00392738074054 1 1
1.02415329426303 0.925637773307233 1 1
0.893199992059085 0.808590182922217 1 1
0.591155140272896 0.532775243419256 1 1
0.859686337918437 0.770393239022483 1 1
0.573913534942211 0.473241999149367 1 1
0.889114662019087 0.778793989764496 1 1
1.16455908545405 1.06928589836558 1 1
0.501703691533993 0.450998502154261 1 1
0.338414417629541 0.366447820108077 1 1
0.908699788147959 0.888290482974177 1 1
1.02583648717328 0.92131271429489 1 1
0.763607669466767 0.682533200853297 1 1
0.508545629726914 0.471270739153805 1 1
1.36404124417822 1.22144032184825 1 1
1.02393659874572 0.909453669708037 1 1
0.251535018721975 0.218516890940629 1 0
0.996325586821968 0.892080755306971 1 1
0.879700134104329 0.805228815018218 1 1
0.774371121422624 0.710515691669964 1 1
0.518210928946348 0.459358748363506 1 1
1.0103870864334 0.903743315641918 1 1
0.829499717029737 0.759512070530838 1 1
0.899939763837246 0.82806508240279 1 1
0.710801600733194 0.625104655069718 1 1
0.765140798188917 0.707633781943659 1 1
0.282722893442789 0.268647581279972 0 0
0.660531877579029 0.619203867924084 1 1
0.537921830167993 0.470506331017168 1 1
0.378087123301377 0.34652620388119 1 1
0.551408717905492 0.503750507737214 1 1
0.650760840222532 0.577054792722802 1 1
0.156499372229701 0.143470123657083 0 0
0.96371902663673 0.852589941201423 1 1
0.985311856013474 0.877163112532787 1 1
0.591989614453751 0.527486003676125 1 1
0.808477071382019 0.730636610489716 1 1
0.766775683922319 0.705753388051248 1 1
0.645747032679431 0.589997607829472 1 1
0.502377454666075 0.482351534202492 1 1
0.946765303420315 0.845674090608707 1 1
0.453241181452432 0.415327064504898 1 1
0.700992649344703 0.610104141595141 1 1
0.77092701621133 0.698095574805214 1 1
0.688234999781698 0.657793451846467 1 1
1.07725295281142 0.997409685974467 1 1
0.911166858434646 0.868857111099792 1 1
0.823658725851075 0.736682420784568 1 1
0.908612813271473 0.818560920053822 1 1
0.554252997957635 0.489585652528688 1 1
0.770515293653328 0.702882627171734 1 1
0.476085637942928 0.40735254541764 1 1
0.615337328036626 0.591288368880921 1 1
1.07519320534602 0.977316604185223 1 1
0.925746529312608 0.85794894277248 1 1
0.721470977897612 0.643692464585191 1 1
0.973262232122265 0.884638793973987 1 1
1.15770750548969 1.01207624544855 1 1
0.628924745475747 0.577872937380878 1 1
0.744383416065656 0.685917217288125 1 1
0.613260659661338 0.562004304508123 1 1
0.759832242255135 0.665241153767792 1 1
0.567135467215058 0.523070245285311 1 1
0.953715289627658 0.898574232021674 1 1
0.671075134677906 0.553751669610057 1 1
0.568782284213106 0.514054561067192 1 1
0.617741119619691 0.596301139750681 1 1
0.969206577094206 0.914702196817726 1 1
0.898037052818969 0.819396559400318 1 1
0.226410162149568 0.196223218249563 0 0
0.956120058014099 0.859691240050585 1 1
0.508800590325256 0.478005937962784 1 1
0.729712622299525 0.696689049140594 1 1
0.861087079900393 0.739991056319239 1 1
0.713928607637253 0.642760136993917 1 1
0.77449828804469 0.678510147310917 1 1
1.10579619775749 1.00428564664475 1 1
0.603156462221723 0.546043550183917 1 1
0.513198618851057 0.483466360912809 1 1
1.33220280365309 1.21799960925812 1 1
0.742470416392914 0.663739500103563 1 1
0.682045516698361 0.609365506973194 1 1
0.857520584446653 0.770093549977346 1 1
0.662766702546662 0.599844426821651 1 1
0.474302851412797 0.431945902183693 1 1
1.24128608812754 1.10580483647914 1 1
0.814983574722141 0.716044496849309 1 1
1.03477405263428 0.919052379305861 1 1
0.917055156240972 0.832659393605093 1 1
0.510426352116883 0.460545848418658 1 1
1.16746886624526 1.06869494149485 1 1
0.822239161525696 0.75846932789065 1 1
0.808986040586318 0.745314775970498 1 1
0.824550589969116 0.703113174956747 1 1
0.246720488512806 0.251562429775887 0 0
0.979175828579451 0.849044761313792 1 1
1.22503601807478 1.1203021893223 1 1
0.510918558312205 0.442875818304969 1 1
1.36982144034136 1.23662033482608 1 1
0.804098618676335 0.729766390825421 1 1
0.875338496840161 0.779351853827151 1 1
0.479832636871072 0.42071177163783 1 1
0.596789804534618 0.582742311400236 1 1
0.801937794870442 0.741508633424303 1 1
0.919590780317066 0.829659306434994 1 1
0.899046809045216 0.786045184414984 1 1
0.943821732340942 0.842509969613278 1 1
0.583987976945565 0.507842608356144 1 1
0.583181284168616 0.506609568715347 1 1
0.864689892958301 0.854464386306127 1 1
1.31690268983298 1.19548820863504 1 1
0.501788341960614 0.454774536289068 1 1
0.735615974512937 0.670053127677458 1 1
0.848213767613063 0.728458567111578 1 1
0.819282908721718 0.752047467337354 1 1
1.01753719348202 0.909498750763398 1 1
0.766271116731483 0.697435774657515 1 1
0.962746864120196 0.873130126316229 1 1
0.826725657928392 0.750949288542321 1 1
0.238883807554734 0.21473505463639 0 0
0.619431762308539 0.585671964433462 1 1
1.11916806442127 1.01454963872302 1 1
0.633002588419736 0.564786565208854 1 1
0.512716832022254 0.435323488602748 1 1
0.587255611869318 0.568788184898629 1 1
0.943565245056199 0.872527292779983 1 1
0.401733708761416 0.402777425943266 1 1
0.9052187561962 0.828182793074455 1 1
1.22869611561683 1.10850491465464 1 1
0.294474929726932 0.298358621519558 0 0
0.596047145966365 0.485142304589931 1 1
1.07498211190649 0.938605347449814 1 1
0.516813405959575 0.487175803833861 1 1
0.809703052687915 0.719724988918268 1 1
1.00811294758811 0.918768297807515 1 1
0.410403717161229 0.364307239978937 1 1
0.593214002809211 0.516879268896782 1 1
0.939732841148613 0.850138214041336 1 1
0.745266725082905 0.688317516017321 1 1
0.623448402912529 0.570839389712287 1 1
0.484943464615192 0.420414293327853 1 1
0.632085649359234 0.552262407899298 1 1
0.629225637895558 0.557160292236078 1 1
0.662873447797322 0.59096728773419 1 1
0.644801970060998 0.585135167903315 1 1
1.10434880782926 1.05685265880818 1 1
0.579685759607597 0.590428052096866 1 1
0.441788613307062 0.39459986281499 1 1
0.649788362385819 0.601546124202989 1 1
0.64367257065134 0.58770235907645 1 1
0.686365541135481 0.608759350099479 1 1
0.741149592820988 0.651809085210329 1 1
1.16221417146465 1.1324180225258 1 1
0.812163746627301 0.736137993006451 1 1
0.900757100576443 0.782756263755545 1 1
0.852371649238383 0.764909990155631 1 1
0.730733533232577 0.654010562379923 1 1
0.772291430343223 0.722718936363415 1 1
0.558571987949046 0.525366850707499 1 1
0.912553259901892 0.857739910837611 1 1
0.467457954476608 0.381959529035621 1 1
0.723519238932662 0.641264475415297 1 1
0.872156668131364 0.771237228317977 1 1
0.285352941419319 0.283535679281902 0 0
0.821194869217705 0.765911243956634 1 1
1.11233334331167 1.02348339782098 1 1
0.642826312324997 0.583012776517715 1 1
0.574200714955565 0.527326833820108 1 1
1.80497504127875 1.69190495362576 1 1
0.793278905880318 0.712563581139353 1 1
0.266789076061013 0.24139396118539 0 0
0.826446093214098 0.726077427831762 1 1
0.868082010861919 0.803987060547071 1 1
0.75337764524816 0.68323345195437 1 1
0.441998726194228 0.42397913810845 1 1
0.829504493494564 0.804348439929717 1 1
0.913835832068613 0.817049350922581 1 1
0.640982849426007 0.577773631550537 1 1
0.792360790269663 0.701861798983677 1 1
0.804567045236021 0.723716024810069 1 1
1.10442920088808 0.988049046943776 1 1
1.13711315819082 1.02868355588843 1 1
0.788987860207999 0.707847125613691 1 1
1.33548327845814 1.20553720397591 1 1
0.48796623761281 0.461168997580915 1 1
0.60518710390946 0.546550452813062 1 1
0.68002157584669 0.605536727472265 1 1
0.683896402833691 0.639173148273769 1 1
0.752383690421986 0.723839890164195 1 1
0.511767595926727 0.496821518867581 1 1
1.51460633176179 1.38106979268122 1 1
0.461451508853419 0.416205303743144 1 1
0.919624927101121 0.775731014223695 1 1
0.81868879365784 0.735603897305304 1 1
0.736050138454424 0.670082443316651 1 1
0.412009251079824 0.401198410787404 1 1
0.806777529344024 0.750523901793293 1 1
0.805576783276727 0.726770197873159 1 1
0.422172132995164 0.396054857549831 1 1
0.700439642925013 0.667551432476795 1 1
0.536387945987431 0.496642277829898 1 1
0.813361892283001 0.716831441130371 1 1
1.07238461017906 0.997304037143058 1 1
0.976694855501618 0.904294081605413 1 1
1.19464480552869 1.06178183509514 1 1
0.580903898149661 0.510930796706835 1 1
0.959330886061839 0.913096988694887 1 1
0.480482037162898 0.432624805156395 1 1
0.524625905510076 0.454773666309447 1 1
0.808386412190604 0.715802670855188 1 1
0.688489079751369 0.610351627969552 1 1
0.98633789274486 0.913617960746261 1 1
1.02547510764283 0.918668865607983 1 1
1.00772237060079 0.910891898663573 1 1
1.02015572526483 0.924878493115258 1 1
0.313486232516045 0.286329481456789 1 1
0.377854412822867 0.316779283995379 1 1
0.104044523466313 0.0799631276108741 1 0
0.623621105984871 0.567984007306324 1 1
0.696806856709724 0.650606432212236 1 1
0.788899275648846 0.733984483919397 1 1
0.555524119461868 0.465831135286223 1 1
1.19402428623048 1.08120138312013 1 1
0.682437781171499 0.585585644769871 1 1
0.675814258914558 0.630641976332114 1 1
0.515367401891328 0.448103617563842 1 1
1.04616174099193 0.941770623022202 1 1
0.711456057963419 0.654551377119988 1 1
0.659497599192562 0.595813409015164 1 1
0.806145148747965 0.703316956162561 1 1
0.266408486159977 0.248106463480871 0 0
0.0993606154596071 0.0990452006926056 0 0
1.27322143632885 1.12763372202327 1 1
0.932004862865325 0.82564946409197 1 1
0.320868451835038 0.291332252611608 0 0
0.908423974497235 0.865241500625117 1 1
0.680070883110644 0.597043478832071 1 1
0.426936809494648 0.423294003016939 1 1
0.614099230747613 0.542892927035686 1 1
0.82174223735499 0.761435413174929 1 1
1.12321637757675 0.964783765547084 1 1
0.427080786542932 0.425032037433489 1 1
0.847920807675575 0.778738227966675 1 1
1.55343850021459 1.37637669126925 0 0
0.337141661864874 0.346140970939796 1 1
0.577803018625422 0.526251826384084 1 1
0.554211303041468 0.497503911643642 1 1
0.643993956602254 0.563772418666089 1 1
0.511938935191088 0.465084283962837 1 1
1.05237060214667 0.935138706969521 1 1
1.00080098897149 0.91446440486277 1 1
0.834305476429251 0.778997975432563 1 1
0.802775808202975 0.725593965979873 1 1
0.444786366470527 0.412296327467471 1 1
1.238956155169 1.10081815090261 1 1
0.97190647232339 0.874328256593509 1 1
0.496979652479583 0.433608211134129 1 1
1.07789473297024 0.978558799665516 1 1
0.920156369817136 0.838342037560101 1 1
0.821526308949204 0.765154031399689 1 1
0.725052712743788 0.632601848302985 1 1
1.02354556488137 0.893061721180969 1 1
0.965567157434183 0.854548226572607 1 1
1.10718869899334 1.02068699012981 1 1
0.695725339235655 0.638634136062653 1 1
0.744191407715635 0.668179536810623 1 1
0.263160601774594 0.231338106022619 0 0
0.585653072924965 0.538114861426561 1 1
0.747945753874538 0.676857827887727 1 1
0.612779201467729 0.546649341758107 1 1
0.625282305503143 0.564482136433623 1 1
0.748344434433433 0.705202051915831 1 1
1.03250779517414 0.965537922308152 1 1
0.77941246353321 0.74236376108256 1 1
0.53871949295355 0.501375901723195 1 1
0.893296173855378 0.813814242529953 1 1
1.04840385284375 0.966023932650251 1 1
0.426669273981095 0.395360996237591 1 1
0.971926700020592 0.889027671937657 1 1
1.23248624847289 1.13180459414411 1 1
1.02427250932802 0.922811077617162 1 1
1.01682084917952 0.906777922213776 1 1
0.762586140641235 0.66573930288351 1 1
0.91903629075871 0.829667677891768 1 1
0.637174889970451 0.548191397905117 1 1
0.661873065482061 0.584267521049861 1 1
0.707992384766838 0.724538953054212 1 1
0.765525332704639 0.689458987879743 1 1
0.855978217028718 0.787940471496316 1 1
1.01212488068477 0.907743649581961 1 1
0.664547222883535 0.534187054811007 1 1
0.784606308039887 0.711180341395245 1 1
0.613036327078123 0.56738338392558 1 1
0.819934179113536 0.781381137485041 1 1
0.821990096471336 0.713979973347016 1 1
1.20663527431303 1.10446398671525 1 1
0.928661612193692 0.841748935948779 1 1
0.749550004045791 0.683575798400802 1 1
0.672246138718185 0.611385593580486 1 1
1.08581792215985 0.99288005531692 1 1
0.942247455461715 0.854526554139555 1 1
1.00037009631654 0.773412287424524 1 1
1.14130984575014 1.00150068351991 1 1
0.672284924911139 0.594719707020377 1 1
0.720869723076668 0.637780309746756 1 1
0.291786350430382 0.27854330628059 1 0
0.537961726897169 0.469795441415325 1 1
1.8144238303327 1.57534462691341 0 0
0.523083234919984 0.473871271847502 1 1
0.244391883828473 0.222497799067657 0 0
0.278527711490602 0.244508815449665 0 0
0.66250569162947 0.607576418043184 1 1
0.328049846161707 0.288018903411833 1 0
0.859828066917942 0.779684132787022 1 1
0.680393098467479 0.631965290285884 1 1
0.83827229601851 0.749985830881574 1 1
0.969241046905576 0.940297713752736 1 1
1.08061922056111 0.977276707314218 1 1
0.364441852752923 0.331161034300783 1 0
0.704367334125835 0.612437590277625 1 1
0.519983987788168 0.469525410323152 1 1
0.363683003099987 0.359846084917171 1 1
0.723436001292534 0.678404971424998 1 1
0.881182634553895 0.78323041620623 1 1
0.598962593333059 0.533087984220981 1 1
0.707249092600618 0.64467616442772 1 1
0.738895891263412 0.713247391521046 1 1
1.24527412835894 1.17406773738328 1 1
0.92929947242492 0.837433661022948 1 1
0.308975605608415 0.275698795451664 0 0
0.736358337349938 0.675139283463116 1 1
1.00090807708913 0.89593183313139 1 1
1.30401168875389 1.16664130382895 1 1
0.675009149524735 0.634491233283578 1 1
0.335423364903605 0.307458886499196 1 0
0.908085376542398 0.8373547318614 1 1
0.924345431747717 0.819989054331408 1 1
0.775517512163952 0.677600296098616 1 1
0.681064393482535 0.593681726500721 1 1
0.513994009725003 0.427706655901364 1 1
0.721857884043904 0.708741434046881 1 1
0.60466328164178 0.535258386469207 1 1
1.29266488386597 1.14907844254012 1 1
0.986019720057018 0.885290472453833 1 1
0.541498109419851 0.48185246785872 1 1
0.831007800658603 0.7607538819136 1 1
0.616751795498932 0.572755994165679 1 1
0.710716509886048 0.606798708942528 1 1
0.521318446396058 0.463673024869067 1 1
0.388276771839757 0.355325627348353 1 1
0.847710902431298 0.780901298384764 1 1
1.1785515728452 1.0768612170114 1 1
0.797625194789952 0.741625755596984 1 1
0.566318779908364 0.494896688377082 1 1
0.849238804721232 0.771068291431587 1 1
0.587644097499773 0.537921410207549 1 1
0.581163945162008 0.534725658338139 1 1
0.491680318883973 0.464729286591752 1 1
0.839393266867471 0.80480481481442 1 1
1.12760021053721 1.02289258703094 1 1
0.791900729148609 0.686622975421731 1 1
0.948081076092102 0.800771283710332 1 1
0.786930935477827 0.763721873753382 1 1
0.792885913011456 0.687113775770519 1 1
1.49628351131934 1.35291823032699 0 1
1.02269852428402 0.902405788299969 1 1
0.720495599721001 0.641740805055545 1 1
0.659756491165507 0.57236339992939 1 1
0.762024491795297 0.683274762488902 1 1
0.668861195939315 0.585492665747417 1 1
0.609660673503846 0.552087971633912 1 1
1.20979606585729 1.21786285086523 1 1
0.603611787199254 0.513191886638759 1 1
1.06757814968997 0.951642100484278 1 1
0.797574469179527 0.725437626513213 1 1
0.530573988729629 0.467273301251581 1 1
0.874507457329749 0.796085697806142 1 1
0.955631489377121 0.830670976152049 1 1
0.45553893695817 0.410986186294285 1 1
0.939192612778718 0.854688866503691 1 1
0.793704442772309 0.734141814547496 1 1
0.689271495744667 0.63952221218438 1 1
0.907193649508621 0.826278156173142 1 1
0.778124144642116 0.715687868709623 1 1
0.451062064038297 0.425276768551849 1 1
0.80710720509045 0.733796071513746 1 1
0.75424380790448 0.69144761676434 1 1
1.49623517004486 1.3080736734668 0 1
1.12603578154501 1.00790835761668 1 1
0.568027003144561 0.533954868042695 1 1
0.656383289513692 0.606066140236028 1 1
0.869058498323926 0.816959813427055 1 1
0.752326546036929 0.694658375874006 1 1
0.525112238500271 0.461317882609593 1 1
0.818116151979716 0.732765634377212 1 1
0.370406619970454 0.34259521785594 1 1
1.26566541881577 1.12339563930748 1 1
0.703931189021703 0.650792264889066 1 1
0.898051291114688 0.828314715915331 1 1
1.31615612052299 1.11331479560345 1 1
0.463739909554408 0.43929159541727 1 1
1.5029166903483 1.35658052951352 1 1
0.456574010099281 0.395128332988974 1 1
0.480179545835721 0.423835002326233 1 1
0.0725414900811059 0.086288388407588 0 0
0.93012714745716 0.813057695910714 1 1
0.478475814712965 0.42658756505922 1 1
0.793843240887131 0.700299677705986 1 1
0.86438157387978 0.795928714372802 1 1
0.889447725756634 0.810025572918841 1 1
0.956994317181572 0.846138937061075 1 1
0.88159384168594 0.807401741889562 1 1
0.78295106916374 0.704872848431507 1 1
0.486145614689983 0.453243134808661 1 1
0.553830834030483 0.478286432367082 1 1
0.495520452191448 0.450914248651643 1 1
1.2879647570566 1.10486731825091 1 1
0.675381090417434 0.619037382519858 1 1
1.79351399979967 1.63357816319857 0 0
0.754871448415712 0.702004910454606 1 1
0.852912328322016 0.788159716537824 1 1
0.690932703386222 0.648978573016393 1 1
1.03792740009464 0.952315509756607 1 1
1.01782447073502 0.896742068254552 1 1
0.869800790779208 0.796790230435729 1 1
0.751399234641649 0.721384959108834 1 1
0.854133475575957 0.754885918213809 1 1
1.10114071783944 1.00227808106972 1 1
0.610393177647751 0.519936910755218 1 1
0.655452157484818 0.563664811849493 1 1
0.477187708769479 0.450636861691837 1 1
0.479486149193482 0.414650793883153 1 1
1.11991208082305 1.06341747768829 1 1
0.636985802622221 0.586219796076749 1 1
0.725415697919496 0.655559905772501 1 1
0.918952456712177 0.846136786331055 1 1
0.727238645946701 0.6717351797476 1 1
0.430350531033553 0.345257739239171 1 1
1.17227629821184 1.07041540513842 1 1
0.563759016505293 0.509839214091536 1 1
0.77735032748989 0.65208927399672 1 1
0.694494920386491 0.642991078720261 1 1
0.611142733677343 0.55255949187268 1 1
0.864170389144458 0.80020655593506 1 1
0.647415306014965 0.630065087155968 1 1
0.955279151848878 0.882925167690502 1 1
0.681947924213971 0.621612261571958 1 1
0.661985667680561 0.623067282068313 1 1
0.989383258723472 0.866020326859272 1 1
0.905238317915077 0.826157172206315 1 1
1.03557581892479 0.940473994645338 1 1
1.09911290034546 0.978380851057532 1 1
0.342054522537347 0.271498163962616 1 0
0.67135261004372 0.619529495320019 1 1
0.783182228496644 0.704100472962001 1 1
0.800489919613837 0.713656426207439 1 1
1.31380798066695 1.16428337121972 1 1
0.721997397340274 0.634002037370088 1 1
0.771625752899049 0.723592705090257 1 1
0.682178805224527 0.594632253291801 1 1
0.510879350863393 0.483018326352328 1 1
0.684865321685847 0.636229787466549 1 1
1.41642716570192 1.2663319818655 1 1
0.854903874862923 0.751740557234679 1 1
0.930597802351392 0.847218376148566 1 1
0.728080984067137 0.68526546715044 1 1
1.07329751721288 0.974721388843072 1 1
1.4298390974928 1.22409985310831 1 1
0.539804466370636 0.491849776129403 1 1
0.81363169135931 0.754917800761655 1 1
0.71123755788783 0.62014339805736 1 1
1.16680744005369 1.04515950072274 1 1
0.59370950589073 0.557556599902293 1 1
0.786604800831701 0.719365915702233 1 1
0.974801877722603 0.907580647642079 1 1
1.19951415768891 1.05655125967023 1 1
0.636216678813934 0.540951480061986 1 1
0.687128600943402 0.605302113321761 1 1
0.642147268107423 0.569949225277563 1 1
0.993771421511435 0.929430874126427 1 1
0.935295681631653 0.815237513801377 1 1
0.698367879590675 0.614527069638945 1 1
0.36070930796065 0.321921248531205 1 1
1.0497913931933 0.918946162781078 1 1
0.702666368276703 0.624710203907037 1 1
0.932518472594554 0.847158856203509 1 1
0.909137920576626 0.830945199891232 1 1
0.707015115948056 0.634247832879771 1 1
0.761753862579322 0.713364980341814 1 1
0.769691727854864 0.70393517625646 1 1
1.41400736357018 1.28081428524021 0 1
1.04046434685257 0.934847140960871 1 1
0.802442568556844 0.721953312111755 1 1
0.599735359781356 0.485180534519615 1 1
0.92944698364814 0.801126531880581 1 1
0.725794170830635 0.662143965331128 1 1
1.4908808296478 1.31992506104092 1 1
0.80583670717138 0.741704126415147 1 1
0.795352046692052 0.737291638224994 1 1
0.837421137369086 0.750237002152548 1 1
0.935021373133533 0.842567557429284 1 1
0.668378753084057 0.602534161347785 1 1
1.07667215086659 0.983925602173168 1 1
0.809417600404552 0.726528937257086 1 1
0.794782139078588 0.710589907003987 1 1
0.434917509729215 0.37823217554254 1 1
1.20786980527868 1.08269761101734 1 1
0.796961773861479 0.700619472583639 1 1
0.988826100839912 0.911290370579738 1 1
0.87747965233197 0.81893618152525 1 1
1.00431314744734 0.862772787898074 1 1
0.622579616299046 0.573252191020443 1 1
0.611054267182974 0.57576110319555 1 1
0.474367683992209 0.444980064754415 1 1
0.857597130619058 0.804443566204404 1 1
0.973856175388571 0.919397061230804 1 1
0.775752687896358 0.701978709709945 1 1
0.649853474822825 0.580724157817184 1 1
0.668399010591283 0.638928004148113 1 1
1.14914617745884 1.04754788792914 1 1
1.08486589195651 0.952291384807544 1 1
1.08712997312296 0.987391169228947 1 1
0.721399994193464 0.669828988582236 1 1
0.581690819618499 0.528892141230837 1 1
0.567207570178527 0.549271315526195 1 1
0.629908718510925 0.559811451127693 1 1
0.758084610651181 0.683209080346102 1 1
0.993290904054939 0.912697761700519 1 1
0.873365203629654 0.826212553629557 1 1
0.874925078583653 0.789128271170943 1 1
0.636092020302201 0.602554440621378 1 1
0.673930021485944 0.619556634518041 1 1
0.739886081608478 0.693483948582609 1 1
0.884072201361666 0.77857383177952 1 1
1.06715837828605 0.92526026114751 1 1
1.04504995717913 0.92873503435446 1 1
0.595971168909337 0.542013403010698 1 1
1.02356146199769 0.944598957629698 1 1
0.745265342169094 0.657473625273366 1 1
0.590235225734326 0.558607542324401 1 1
0.717326320795112 0.620460265284596 1 1
0.855862742444365 0.822562904037899 1 1
0.540320823821211 0.504853401588203 1 1
0.846669761016278 0.712152559798724 1 1
0.860973640139574 0.782682569724226 1 1
1.0077817529849 0.911161920118258 1 1
0.741894062685156 0.677057442163059 1 1
0.837518496730718 0.751467910372365 1 1
0.566959479701287 0.494548686051514 1 1
0.437638377128593 0.3962760915808 1 1
0.973642171349321 0.847349915860939 1 1
0.392863008523825 0.39078317947769 1 1
0.533990684182967 0.487110772885525 1 1
0.923763962348417 0.863537860789052 1 1
0.27062602181334 0.259247385899536 0 0
0.738252048672777 0.647106535874747 1 1
0.969069523657533 0.854549175105164 1 1
0.643980178285539 0.633541102960526 1 1
0.606600528900955 0.563223845408116 1 1
0.50049602413367 0.456515930908591 1 1
1.1504725580191 1.03840128366717 1 1
0.731085418240896 0.652382386601641 1 1
0.815477678564992 0.753389315897865 1 1
1.01663340528632 0.911201194779907 1 1
0.856223642518815 0.800468717167123 1 1
0.31560063328234 0.288545694267996 1 0
0.682377950669237 0.626647031179567 1 1
0.983634714042665 0.841410766044254 1 1
0.912356988219775 0.843497011618052 1 1
0.94489849607325 0.825576201193051 1 1
0.660468851409877 0.58828169795314 1 1
0.666246464716408 0.608741554271196 1 1
0.863727415483955 0.804849641347776 1 1
0.907003885620126 0.805652123803042 1 1
0.293284494026666 0.249993350609896 1 1
1.75918470815811 1.55652699096644 0 0
0.942790859671811 0.86510871693448 1 1
1.01257799844382 0.988050511994589 1 1
0.840268842503358 0.761643075176915 1 1
1.0488554532925 0.941457067426356 1 1
0.630571136934203 0.588351317567698 1 1
0.720122381133611 0.62857144994569 1 1
0.671737228839784 0.635602159933205 1 1
1.09883960568468 1.00907037784142 1 1
0.900267039826349 0.815868127402968 1 1
0.853698590358617 0.774590270198982 1 1
0.68575936670743 0.628455206611549 1 1
0.475972660798009 0.426159201407653 1 1
0.880823518800346 0.752818079547569 1 1
0.555167755180782 0.505994103988125 1 1
0.654111291332217 0.613875978976632 1 1
0.427002791981568 0.405871086183481 1 1
1.18887262735049 1.07482804531875 1 1
0.780063136091512 0.678716234026076 1 1
0.364182763896836 0.324739907026511 1 1
0.861152845644042 0.76588333917919 1 1
1.35732444637575 1.20857576140214 0 1
0.726820663687809 0.663632508363506 1 1
0.712190083155064 0.679109306738121 1 1
1.0265792864936 0.918376236282796 1 1
0.40352275868559 0.387807909318141 1 1
0.259790326926996 0.214495986112205 0 0
1.59264648702722 1.39423627943162 0 0
0.690443330526223 0.685835413540083 1 1
0.511813147167689 0.475018452662799 1 1
0.314838208090936 0.280196672257262 1 0
0.438024484642942 0.397142249202897 1 1
0.819226118453324 0.703317124698516 1 1
0.854096892529759 0.792438660849884 1 1
0.892319791977098 0.811267454419686 1 1
0.807610646341873 0.727459998973102 1 1
0.753311228620142 0.688227593665888 1 1
0.84109066285326 0.750771132545638 1 1
0.794648312384514 0.73324114841041 1 1
0.761077114555984 0.65202971699467 1 1
1.40324184503279 1.22341754793209 0 1
1.32475376219707 1.18951614798211 1 1
0.99695283744645 0.923729893629031 1 1
0.759132787077565 0.647899895035707 1 1
0.595503712481495 0.498657969564477 1 1
0.720061631572155 0.637819461958586 1 1
0.844529967656437 0.79288533864689 1 1
1.0524434985135 0.961332684623061 1 1
0.980365272492919 0.882716560155614 1 1
0.564085203957811 0.534044961371154 1 1
0.598686473325846 0.536964555482533 1 1
0.770009534408594 0.7007823937453 1 1
0.767746838733608 0.682331962044612 1 1
0.901940849388041 0.801022992575606 1 1
1.24946007371728 1.08358717269999 1 1
0.799032974304063 0.692547552642055 1 1
0.729344573457871 0.644384151931647 1 1
1.05466934011862 0.962323561278314 1 1
0.552431258198963 0.525650797332489 1 1
0.601861737476855 0.553377212427966 1 1
0.452753727568704 0.426317882455341 1 1
0.668155107767438 0.588694221258672 1 1
0.96216354311552 0.887366716730603 1 1
0.616786535004854 0.539967834841511 1 1
0.95962070986316 0.850021287195576 1 1
0.736236568429336 0.726384233548925 1 1
0.880047235411246 0.793632185504301 1 1
0.505568094488716 0.501600142413388 1 1
0.257402142868947 0.232074861523201 0 0
0.3442604135386 0.30564294656863 1 0
0.510497070078807 0.461792590582213 1 1
0.938056506494599 0.834408026773904 1 1
1.02731424156828 0.952147682762456 1 1
0.532262870127259 0.475731129213917 1 1
0.651045343320935 0.653247103404093 1 1
0.471304401581719 0.4207656269723 1 1
0.569674296426054 0.522463904945955 1 1
0.683052433124176 0.617178506086522 1 1
0.842289278892872 0.766326215569809 1 1
1.0224515675337 0.92937538508165 1 1
1.07174383616444 0.974369327313665 1 1
0.766959937018002 0.685524932299359 1 1
0.549174877156512 0.504122557623352 1 1
0.684557104161454 0.62115185595297 1 1
1.2655511918977 1.21274468998567 1 1
0.906917697124946 0.798740269075292 1 1
0.975749039753086 0.861923349468159 1 1
0.336464267823686 0.300266005265309 1 0
0.423442101862083 0.430035411050407 1 1
0.643227261895721 0.595457158701921 1 1
0.636648006451728 0.577339260642569 1 1
1.54135095711172 1.40855568143905 1 1
0.76325530841137 0.70736784968453 1 1
1.60623263754393 1.39617091384531 0 0
0.586581471568498 0.543722573107464 1 1
1.08033345903315 0.965947950328376 1 1
0.863489278633721 0.736220426821322 1 1
0.786522542661249 0.706034669126943 1 1
0.88134615622218 0.799377771628993 1 1
0.860849383665806 0.756218150262326 1 1
0.587804319258978 0.545166138879497 1 1
0.592781406160905 0.528736503634396 1 1
0.827923681654816 0.743577201133475 1 1
1.02814772232512 0.918750247740187 1 1
0.836190744406208 0.76234048376031 1 1
0.706670932425698 0.667249311098592 1 1
0.7042710389465 0.598310768374764 1 1
0.767646769662299 0.69861666462321 1 1
0.958949529754392 0.85473531394472 1 1
1.35424657417331 1.18463231382429 1 1
0.875096309193776 0.789464643187782 1 1
0.62712868780532 0.529228618611772 1 1
0.401588649733205 0.369071805305635 1 1
0.548088834302672 0.505878837517785 1 1
0.894033996995975 0.804959977784907 1 1
1.51804914044756 1.35534999643684 1 1
1.01915074984932 0.95830463931504 1 1
0.553621569584913 0.504995178092544 1 1
0.746182627905153 0.677506816372053 1 1
0.481563042327776 0.437641781345932 1 1
1.15635957912516 1.04206525488465 1 1
1.02590124577371 0.789276813761887 1 1
0.995433961594787 0.930106147392978 1 1
0.679450521582744 0.614212591875517 1 1
0.705714397679461 0.649976163200095 1 1
0.955506026961618 0.843829040647314 1 1
0.883591195985436 0.816646281081535 1 1
0.721204070838602 0.65577085516025 1 1
0.404037318205484 0.323012892508689 1 1
0.597365353350185 0.543501281476462 1 1
0.625695253388427 0.475441649230727 1 1
0.899058903354455 0.795726806391395 1 1
0.642440818177366 0.624161387043005 1 1
0.136123036502822 0.108844733411115 0 0
1.05957727154948 0.930302427719341 1 1
0.984528536633821 0.902812622552128 1 1
0.782569134185547 0.703819032966073 1 1
0.777703913286523 0.684080426583257 1 1
0.891200675404455 0.818139411441729 1 1
0.826767690145543 0.80275164826208 1 1
0.581719489319058 0.517805694038076 1 1
0.437183815532079 0.400830439052352 1 1
0.733757775698468 0.661903478465192 1 1
1.11965719955091 1.03323756415541 1 1
0.591059292221616 0.525807082763034 1 1
0.625275068938024 0.543512207963101 1 1
1.19610779158683 1.06792890117268 1 1
1.10500161979371 0.970423912964765 1 1
0.847143987807271 0.730846803120348 1 1
0.726703488301313 0.62389514019946 1 1
0.40129983844217 0.321422233135725 1 1
0.815759918286549 0.729031593258256 1 1
0.394557886769368 0.362368573893121 1 1
0.94898967649693 0.864284683290735 1 1
0.641100473017647 0.57784776063916 1 1
0.593717010438294 0.559313770073418 1 1
1.43034362189666 1.27492644078544 0 1
0.397726687561546 0.330525772475612 1 1
0.959574210924872 0.859761211922438 1 1
0.415543480876297 0.359577022425673 1 1
0.880714960029861 0.774818437462369 1 1
0.740940141606315 0.681269447639688 1 1
0.546113386708593 0.482479992861267 1 1
0.959023731387066 0.853444512496707 1 1
0.327670775670347 0.302829201648162 1 0
0.842882806548516 0.7938673867259 1 1
0.661613170959768 0.592985541496137 1 1
1.31594825981484 1.19819080657885 0 1
0.778307147973022 0.688673860249777 1 1
0.71212694205936 0.649876426595724 1 1
0.859926670526459 0.779070157195437 1 1
0.928711118265992 0.834726140193256 1 1
0.95436408730842 0.880499205736301 1 1
0.922552174892813 0.822642302232592 1 1
0.876456870918539 0.766226860325549 1 1
0.502881986970562 0.474027179473236 1 1
0.712257610104608 0.674748202093579 1 1
0.950834543041488 0.832128299294166 1 1
1.20807102062403 1.10638893145888 1 1
0.905698831754626 0.802756414948946 1 1
1.00246502722188 0.904870479058288 1 1
0.471166758579687 0.44192589539469 1 1
0.575892229576317 0.505288354768396 1 1
0.840933556726099 0.768262146628273 1 1
0.672815237422165 0.593497810816493 1 1
1.04510849161455 0.919040207749287 1 1
0.507587551137563 0.470211284287688 1 1
0.48145526181392 0.461750193681085 1 1
0.91391524296685 0.758438972777979 1 1
0.781411092209015 0.714588892813532 1 1
0.729341755535227 0.663796460140418 1 1
0.723579387741085 0.637656800770062 1 1
1.28944071451225 1.23356810400794 1 1
0.748851653492534 0.698000882985197 1 1
0.878110892764329 0.789972271988064 1 1
0.585244654047231 0.518945156944047 1 1
0.923273512656798 0.808241977389277 1 1
1.2046804734958 1.0576914877693 1 1
0.419266237423601 0.497456470729968 1 1
0.891584003510242 0.800930525318858 1 1
1.34072923519328 1.20970639404605 1 1
0.73807336045525 0.643448995920284 1 1
0.643215701611222 0.580200207686331 1 1
0.475064681502582 0.465968076800314 1 1
0.813080438192036 0.730749881773981 1 1
0.967711174202917 0.83975565109071 1 1
0.813788020733612 0.740201480517046 1 1
0.701833141568398 0.623758112679632 1 1
0.723180820645892 0.642283301954288 1 1
0.555597082796981 0.494179504996377 1 1
0.54763363411634 0.475177072429907 1 1
0.257804681019062 0.268028861634589 0 0
0.623759666643619 0.539022508984791 1 1
0.671624248010321 0.592048060164423 1 1
0.820764303662324 0.733625376364588 1 1
0.965222691436175 0.839160465204802 1 1
1.0924484634644 0.952350349044235 1 1
0.821877013905151 0.785745735781076 1 1
0.271565508011024 0.218324158038005 1 0
0.641964770427084 0.562446017545029 1 1
0.945868103881673 0.855245590628862 1 1
1.28944933427809 1.11691925251228 1 1
0.515248171003893 0.420047973459346 1 1
0.518883402090517 0.466633286076226 1 1
0.730524980175041 0.669606719871113 1 1
0.551639204677065 0.418550874892524 1 1
0.685657799446359 0.625131497857654 1 1
1.02853324658955 0.919190295582518 1 1
0.864316255874316 0.793829845443663 1 1
0.172596794695822 0.135016848893838 0 0
1.28558474832773 1.04221740206656 1 1
0.481786573290277 0.413810142768669 1 1
0.630107494703509 0.552199460421674 1 1
0.587193866431077 0.532499867534366 1 1
0.479522695967922 0.500953965427909 1 1
0.898789101922415 0.784795295839793 1 1
0.6802510775377 0.637583267249143 1 1
0.958788249660959 0.82566353412044 1 1
1.08205084714906 0.986257469805301 1 1
0.481616256991919 0.436325478614808 1 1
0.601420078682897 0.545072267852606 1 1
1.37910510577277 1.20455206713083 1 1
1.00810824197899 0.920248123491384 1 1
0.527096578626419 0.503948816854526 1 1
0.936002567608345 0.897166823762821 1 1
0.515207867842632 0.452157684183273 1 1
0.782839336288994 0.754656379416443 1 1
0.407431486711245 0.376710022311546 1 1
0.831976951543489 0.845929556985107 1 1
0.548917314004898 0.507594281810098 1 1
0.530506896696894 0.481176884709869 1 1
1.00627122118214 0.91824825759281 1 1
0.743067230956137 0.66935736021076 1 1
0.734015541036821 0.670704509130332 1 1
0.969902097877211 0.854186476631919 1 1
0.917605823459414 0.845621912697821 1 1
0.858935176626069 0.746478802032483 1 1
1.06646208998717 0.999531862452978 1 1
0.983033494222795 0.872425161801424 1 1
0.687575444896283 0.589114487155278 1 1
0.937554346645525 0.827887685676256 1 1
1.15521549779827 1.02656325997568 1 1
0.836701516664815 0.72198141180782 1 1
1.02279229278106 0.783863167831888 1 1
0.455657499432397 0.4172224561965 1 1
0.406283640168299 0.372048083479494 1 1
0.230605055580551 0.219225005238903 1 1
0.619674481614129 0.544303796131889 1 1
0.837711215634187 0.740800564432903 1 1
0.828732820789998 0.757767635084537 1 1
0.830225332721945 0.761766637934469 1 1
0.703477355348683 0.634620416674111 1 1
0.738912038127768 0.632390100132737 1 1
0.469705807537758 0.438860102265973 1 1
0.874873504775673 0.800426510902937 1 1
1.11936178471528 1.05306886333974 1 1
1.00973175682316 0.938488569810692 1 1
0.782953875305124 0.719960362682288 1 1
0.536949232411737 0.435227109681678 1 1
0.933397128833711 0.831070971384707 1 1
0.726333937931895 0.662164487557647 1 1
0.21945363626865 0.199806114290343 0 0
0.948382818551317 0.854764844289016 1 1
0.87557689259543 0.804063083081793 1 1
0.481747486425952 0.425480915860453 1 1
0.913624534302105 0.834619743897779 1 1
0.462965883876188 0.402223626138966 1 1
0.76734923512401 0.684939235059783 1 1
0.881636061701316 0.792950830542898 1 1
1.04798155092785 0.990572365229222 1 1
0.661566319705421 0.645567741821906 1 1
0.802949994133628 0.708091468632395 1 1
0.636115063850103 0.607040051843343 1 1
0.821216035435212 0.744567728752388 1 1
0.60281126671645 0.523767474081269 1 1
1.13253339928411 1.02555244277679 1 1
0.847795528253842 0.779965914246753 1 1
0.953555113443858 0.875791379859863 1 1
1.15689012453013 0.995254570504134 1 1
0.667865996818161 0.588075898956863 1 1
0.293802062696555 0.266774725167535 1 0
1.1905374769556 1.04936844168917 1 1
0.874576571682381 0.843573865621318 1 1
0.348441643146697 0.307630076503653 1 0
1.28261062153294 1.1852678496765 1 1
0.96540460380261 0.892363399602664 1 1
0.633325647748922 0.591421530574881 1 1
0.624406562260851 0.67571861685443 1 1
0.343270287095714 0.290908971592569 1 0
0.750295834127809 0.688049551495 1 1
0.718673124878586 0.664450401738934 1 1
0.354908679913537 0.314573589606647 1 0
0.968126340836829 0.877940674318786 1 1
0.36788186992867 0.294070834643178 1 1
0.80855157473385 0.761192013475818 1 1
0.722629137379967 0.677736426727781 1 1
1.15385128719564 1.01443339217988 1 1
0.717613920961584 0.633033223966664 1 1
0.98848461261781 0.90671645893902 1 1
1.02247875308154 0.926137535006542 1 1
0.546184048659294 0.491861903535157 1 1
0.622789961215265 0.549788240394742 1 1
0.449417322051675 0.4165198172567 1 1
0.757037080163694 0.692146325086473 1 1
1.26284641436332 1.15816710509982 1 1
0.911638070037495 0.812370000462488 1 1
1.3118921381922 1.20072396889948 1 1
0.84649633218213 0.763259519725286 1 1
0.890572464379098 0.839563146926732 1 1
1.268239644082 1.15130115015154 1 1
0.647669379203505 0.629618188592973 1 1
1.08954241594719 0.974211561109672 1 1
0.961002207032689 0.845757034172741 1 1
0.774185141314931 0.676976876842234 1 1
0.893011013761834 0.876528935429309 1 1
0.728551227819937 0.676413683025317 1 1
0.708476488902305 0.587341446007265 1 1
0.718642746313301 0.6372777799242 1 1
0.538184833136602 0.489494387215199 1 1
0.932378448708317 0.850176444589602 1 1
0.353537153843521 0.321962677019887 1 1
0.0812125513682484 0.0721956844627544 0 0
0.514136623237094 0.44753827661742 1 1
0.849459296329653 0.747797730920074 1 1
0.502918476038049 0.472789887303452 1 1
0.720711751374366 0.64256674735832 1 1
1.01167583211555 0.90810240680701 1 1
0.904921361523199 0.819090964974569 1 1
0.427851168611978 0.391790166426415 1 1
0.893320825927746 0.803466764680649 1 1
0.875005531624211 0.802048375781288 1 1
0.846887655458407 0.804611203082197 1 1
0.578320226744922 0.510707962427613 1 1
0.825703933629477 0.748579830390237 1 1
0.816111657326535 0.718500463348894 1 1
0.458048429234192 0.396694256004761 1 1
0.881455676458448 0.774347506182038 1 1
1.23030268043228 1.1356933126502 1 1
1.1021515428204 0.989436390855003 1 1
0.582806691345623 0.528688308033286 1 1
0.267965152564 0.277391962861507 1 1
0.64515253780933 0.544933273380818 1 1
0.859247303679016 0.782664936396502 1 1
0.682174389332118 0.592659594157165 1 1
0.810478503236285 0.740991246452292 1 1
0.77462013111267 0.706682832301185 1 1
0.933155578616392 0.840181910764696 1 1
0.677189521939112 0.609306370138053 1 1
1.35023935805684 1.1779928341831 1 1
0.63441150160653 0.571553688399308 1 1
0.695068751513392 0.619261555855962 1 1
0.80123481465089 0.723233148869952 1 1
1.18395201540145 1.05901280598803 1 1
0.729112076723962 0.661150310912255 1 1
0.462297486146255 0.39706528974384 1 1
0.330975606523601 0.269078314950075 1 1
0.765659895246983 0.687401405429705 1 1
0.766588627793273 0.709145455144496 1 1
0.867113796163412 0.766010282589089 1 1
1.32554683995455 1.17165611080271 1 1
1.00744855073213 0.909317324175762 1 1
0.657682568313992 0.606994434998214 1 1
0.583178903454654 0.542071199525027 1 1
0.859009474807818 0.778624688601572 1 1
1.10689289260969 0.998429241551079 1 1
1.11764740886405 0.993789730269013 1 1
1.21395484876783 1.06623467880592 1 1
0.628040849343611 0.559861713728866 1 1
0.661266627032327 0.606404900649405 1 1
0.438568371417967 0.40937341991403 1 1
0.820090608044159 0.706458859843819 1 1
0.905723888939918 0.82189078269004 1 1
0.551092534005782 0.508292538275099 1 1
0.908341389161071 0.818593583709953 1 1
1.2548253598966 1.14105571412413 1 1
0.852080766177495 0.751673328667327 1 1
1.10699228968249 1.00682918197221 1 1
0.8649843074141 0.735719629600634 1 1
1.52839594734146 1.43204192867658 1 1
0.443138482857702 0.389683108236402 1 1
0.663691616056348 0.63615877364948 1 1
1.29745028174281 1.18141254119612 1 1
0.827045078545469 0.754132492850462 1 1
0.463142656539926 0.430128602196129 1 1
0.540985690186085 0.489516356858437 1 1
0.856514876485763 0.800484485081881 1 1
0.937382592296887 0.83020901844387 1 1
0.562302835650235 0.535506666803243 1 1
0.878707523618615 0.783513777071709 1 1
0.781022037352143 0.742878999342951 1 1
0.475724885677418 0.434156464145081 1 1
0.718076354069207 0.639077903057342 1 1
0.933991829766806 0.838690683252891 1 1
0.843679123448532 0.752270732048409 1 1
1.03749184811205 0.963643723190729 1 1
1.12821731372432 1.00930416717678 1 1
0.937168094495678 0.799948085632963 1 1
0.586538793327083 0.52352708754718 1 1
0.833100742378733 0.779910633785565 1 1
1.03333066881059 0.946956830725697 1 1
0.650877202789778 0.568915810096471 1 1
0.51755917137893 0.47144231075081 1 1
0.887545854543635 0.825428507137005 1 1
0.995283888046731 0.897015324766754 1 1
0.456494742708413 0.423144560701519 1 1
0.578657796842561 0.517425386310545 1 1
1.26577918839175 1.12618069067547 1 1
0.7119480908339 0.664754159985504 1 1
0.360144414056817 0.336578849550962 1 1
0.519062141134181 0.451411124651499 1 1
0.70567910094283 0.662168225053699 1 1
0.615257445720918 0.56034105308637 1 1
0.676683770642376 0.636204168552415 1 1
0.747160175553816 0.707014412783964 1 1
0.94310624028971 0.8831217996777 1 1
0.964278357491589 0.89133846642695 1 1
0.571816107047674 0.49938688608882 1 1
0.49926423061413 0.453315411577864 1 1
0.503052557961065 0.450554838673941 1 1
0.378832467395205 0.338119315251284 1 1
0.826278112412678 0.719201886048513 1 1
0.760339032319012 0.700197109747239 1 1
0.614255815850917 0.565652284609397 1 1
0.754127701261601 0.688133994463676 1 1
0.695940398172951 0.615531485334706 1 1
0.768095565983327 0.765228993661961 1 1
0.62818846897099 0.561663371328001 1 1
0.896871482378105 0.798813888242561 1 1
0.918436555369737 0.820248073834113 1 1
0.733563389561152 0.682452366393907 1 1
0.608252092752594 0.554167692684423 1 1
0.7510049791486 0.660549362268113 1 1
0.429241535897876 0.385554978109149 1 1
0.619360606141443 0.561329837601968 1 1
0.811112261113156 0.716931847318803 1 1
0.7981474698012 0.744271025890363 1 1
0.665371772300859 0.598145853879116 1 1
0.700793957127611 0.623334976099234 1 1
0.464016032200881 0.434234040766097 1 1
1.13785197987996 0.97429672433068 1 1
0.828566316560765 0.713670553292732 1 1
0.89240476626326 0.778091618222271 1 1
0.285038054022391 0.320402187580819 1 1
1.2881982666692 1.12091829054987 1 1
0.446461410988395 0.38579045286692 1 1
0.739294579647285 0.668008786059247 1 1
0.9553057542618 0.839630654432133 1 1
0.940731214950622 0.877978030854381 1 1
0.621539616242507 0.625426794875971 1 1
0.426156849334947 0.391414718417846 1 1
1.02398034822311 0.97071830177775 1 1
0.641448884363598 0.597246879863565 1 1
0.676432231138966 0.626438243770273 1 1
0.246647624817994 0.22462900896492 1 0
0.193872732251428 0.216109263334582 1 1
0.591871468942718 0.580642492718377 1 1
1.04076260139609 0.944917527870313 1 1
0.810930960230667 0.752560063826209 1 1
0.944940151372893 0.84779983048662 1 1
1.11897272119057 1.01161109561505 1 1
1.24803053218032 1.07922818384844 1 1
0.784655094061778 0.68658817912484 1 1
0.765113235354814 0.701110747268496 1 1
0.618135392878693 0.551264642361367 1 1
1.30965491003292 1.19996928110607 1 1
1.30212609672856 1.18996220284992 1 1
0.570534906474547 0.500235187835723 1 1
0.94292092387298 0.862808309802168 1 1
0.757839639321087 0.627647058690264 1 1
0.957554689184939 0.858452622664662 1 1
0.606797759446223 0.539315307872488 1 1
0.551765616714977 0.467860554928769 1 1
1.09285653289423 0.995894127768323 1 1
0.866909498637932 0.776277251466232 1 1
0.924094488099646 0.847448517803787 1 1
0.765847386640846 0.632528489832749 1 1
0.522046894619459 0.464243350913359 1 1
0.680255907512638 0.585467179337321 1 1
0.780880548787162 0.755383941624339 1 1
1.00325665068485 0.865677851850868 1 1
0.848118332087749 0.747328024186833 1 1
1.31354818507349 1.1112588478738 1 1
0.803732976743346 0.734879707409709 1 1
0.292653319180184 0.250326959947198 1 0
0.936595761346119 0.814645165523364 1 1
0.752823294864595 0.659319166791796 1 1
0.611850828760685 0.547271875943239 1 1
0.987659373240711 0.93678862721049 1 1
0.582376892024988 0.545942763855726 1 1
0.271205847136809 0.259563739377948 1 0
0.390528065000973 0.33831325849099 1 1
0.898916768754853 0.805791345615717 1 1
0.530361840762222 0.511541776174479 1 1
0.422662591027449 0.412005902302703 1 1
1.07693304612241 0.977104098875738 1 1
0.453245287023781 0.419503702962607 1 1
0.927700347776623 0.864794940174761 1 1
1.06644184593836 0.969533112870187 1 1
1.19616450211102 1.00346410921442 1 1
1.22802760822359 1.10128362821461 1 1
1.1516760818669 1.04789099924884 1 1
0.709609826327294 0.615468765018464 1 1
1.11544112903866 1.01625109836129 1 1
0.577985057950837 0.48689160180402 1 1
0.341585761619476 0.317774279569343 1 0
0.316530857245216 0.276113122234172 1 0
0.898914292990975 0.761926262562603 1 1
1.0352133455765 0.928100091174312 1 1
0.431331260897994 0.368440136372046 1 1
0.557735792183669 0.530566671515208 1 1
0.757791867434731 0.686351176354572 1 1
0.870322851501813 0.76918423026753 1 1
0.528548854242229 0.482155099305151 1 1
0.996246728229011 0.933030309081765 1 1
0.825069516601817 0.757277183487477 1 1
0.89001209975179 0.800114882115114 1 1
0.378388165376318 0.328887242586703 1 1
0.449888596685479 0.399651467215547 1 1
0.448672856987123 0.384979285212487 1 1
0.81036955921575 0.753575231862991 1 1
0.535605622841608 0.490818998359321 1 1
0.987649253104867 0.887619187946199 1 1
0.645190444810926 0.582660484585136 1 1
0.533299178578202 0.491351847722855 1 1
0.693705383397727 0.615512256753789 1 1
0.700310045082903 0.641867955904777 1 1
0.747972108158804 0.675838667363355 1 1
1.05229188702999 0.969427598738082 1 1
0.384019338955338 0.304449113203471 1 1
0.719411098545964 0.649933519590362 1 1
0.85138045975877 0.742008433703172 1 1
0.49194924791485 0.3931654289631 1 1
0.879406601008743 0.779870464939713 1 1
0.440276766098292 0.431662222195241 1 1
0.939250859281634 0.837591020774853 1 1
0.709663209340375 0.635437707449094 1 1
0.648710239076529 0.59424100024842 1 1
1.20830944376321 1.08697884005619 1 1
0.540586078623694 0.520669467514165 1 1
0.91046116347407 0.820991930259279 1 1
0.218308480835004 0.191443813088996 0 0
1.34780269516551 1.16497035499783 1 1
0.880552228259006 0.767173199441354 1 1
1.03047862362606 0.887128793528943 1 1
0.795604040016186 0.746617685968728 1 1
1.06124723510129 0.998092112137238 1 1
0.947252557634213 0.882321995375024 1 1
1.06050902920139 0.922029558027938 1 1
0.584245987426788 0.487252050123195 1 1
1.0828693251988 1.01086598226109 1 1
0.786224550893676 0.680201338753692 1 1
0.973707023791147 0.875413877168848 1 1
0.942096704589126 0.871639515779226 1 1
0.640711902043963 0.555990400642873 1 1
0.504244779051782 0.459342415749587 1 1
0.660130822031548 0.571410027974371 1 1
0.770317007498018 0.696325659353554 1 1
0.965670728372739 0.875657045923545 1 1
1.00042657592759 0.88770074062793 1 1
0.52598832628902 0.461910944938288 1 1
0.497715051337486 0.447779763857241 1 1
0.648453260428984 0.556978710026335 1 1
0.864664522937025 0.791514452267434 1 1
0.515915284456322 0.469681379119172 1 1
1.02163330319324 0.923610592945402 1 1
0.690724449407991 0.648629770303286 1 1
0.68949722159169 0.638883280210664 1 1
0.92302491512516 0.854887187555851 1 1
0.746349772324907 0.661235371184147 1 1
0.724871214828979 0.639085758938296 1 1
0.599952998340008 0.534247211383958 1 1
0.634779000539759 0.593767467205392 1 1
0.510042230257568 0.459805651336513 1 1
0.888767266907329 0.789879004586789 1 1
0.62746096867038 0.594734446348491 1 1
0.702026191930891 0.640674801469087 1 1
0.702442665850561 0.643882198511344 1 1
0.668991686162812 0.608858260391663 1 1
0.563876037828862 0.541648597025552 1 1
1.0920071362613 0.979301390644799 1 1
0.628312110417062 0.579274456186603 1 1
0.71084783534961 0.631410287085858 1 1
0.738216999747082 0.667686181133276 1 1
1.30010811080101 1.16762056852454 1 1
0.825315557252163 0.752976017300961 1 1
0.739521716877278 0.721521910833718 1 1
1.06976648732985 0.966370428184532 1 1
0.284928474256506 0.288636807200905 0 0
0.622872672643016 0.526327424548769 1 1
0.840687742850525 0.754298700570465 1 1
0.138660646272187 0.120681639948351 0 0
0.486792615990532 0.422832720371773 1 1
0.989988451319588 0.90220466541735 1 1
0.639396304417617 0.5697420616116 1 1
1.09613661180283 1.02029388425762 1 1
0.945737566149828 0.868576085299962 1 1
0.433309823677193 0.381836668781336 1 1
0.727050392757814 0.664261248301661 1 1
1.41329992837482 1.26279513601222 1 1
0.927667116767649 0.84444707779453 1 1
0.763724914025589 0.70333875163225 1 1
0.730842026483545 0.655482975460729 1 1
0.709003577518729 0.672667291103195 1 1
0.844719100495452 0.745574840405338 1 1
0.503595280478558 0.486683439580317 1 1
0.882966986353193 0.804719551685288 1 1
0.864706803562255 0.762366044039776 1 1
0.782162622474864 0.690252968754263 1 1
0.641463282137125 0.576010197316882 1 1
0.840239221252954 0.752350480763289 1 1
0.814193402290683 0.702793220126238 1 1
0.506977227605792 0.455079709114405 1 1
0.848057173142746 0.7541194216378 1 1
0.628000272165371 0.574481276891561 1 1
0.621298625053629 0.614209623479934 1 1
1.48404931117339 1.31819136118969 0 0
0.658451607446673 0.602465527032262 1 1
0.473728953604429 0.437245053638242 1 1
0.799494243169067 0.724927510006591 1 1
0.936437333545031 0.838996368858929 1 1
0.517791062403204 0.442095623361876 1 1
1.01787319160129 0.925345626499277 1 1
0.905312339800805 0.818558580026348 1 1
1.38617742421881 1.22004804602976 1 1
1.01895909753633 0.941791617149455 1 1
0.690413173360801 0.62095749936673 1 1
0.677955718087905 0.611494382652679 1 1
0.804093676956814 0.732535334412941 1 1
0.677562912129667 0.610256828578859 1 1
0.633215974462325 0.563355412542344 1 1
0.754968488847587 0.682660796043314 1 1
0.529782683215185 0.452747492984876 1 1
0.731747726332195 0.700399393356444 1 1
0.934080565069257 0.812300771786127 1 1
0.38444864882219 0.334071248001073 1 0
0.599345016532564 0.530857229537252 1 1
0.758388368913949 0.66883442273385 1 1
0.654200704027588 0.596185913823905 1 1
0.374696247285306 0.343100760591287 1 1
0.299731885513814 0.275104953322986 0 0
1.11032275692075 1.01333818822356 1 1
0.482865648579977 0.434285265301699 1 1
0.709455274867665 0.621088427218427 1 1
0.943176587954991 0.833018187477593 1 1
0.888877196794477 0.764967514114229 1 1
0.459405315083975 0.433601169137781 1 1
0.781478765201619 0.726423521200164 1 1
0.43653207880721 0.384945968294359 1 1
1.12103670822687 1.01934298929613 1 1
0.843019294181515 0.821740835812411 1 1
0.892493205030854 0.798255648485421 1 1
0.854712274570055 0.786078653790588 1 1
0.797912982796283 0.731538921558565 1 1
1.14525535073951 1.02800287785397 1 1
0.753322574712705 0.779624643704505 1 1
0.890059735234699 0.777462706833121 1 1
0.443022419897843 0.421133027750319 1 1
0.897132534970393 0.808603222804564 1 1
0.40044897068069 0.350622931790551 1 1
0.981476220160851 0.83390686509922 1 1
0.752951369086394 0.712588987998071 1 1
0.444428796281696 0.366623053701048 1 1
0.616492901998416 0.540149716172548 1 1
0.530490288789518 0.514895101082336 1 1
0.981389240786693 0.895708106136967 1 1
0.803322741900254 0.71284765122262 1 1
1.05991910151663 0.964819801371649 1 1
0.851684188200262 0.759165066947612 1 1
0.648097999682861 0.561095815370362 1 1
0.882339739415873 0.785552981065661 1 1
0.359160058911125 0.295113161300487 1 0
0.614944739927334 0.519645710107923 1 1
1.10958797029053 0.971545761080577 1 1
1.19573173391182 1.07830072413956 1 1
0.867838160458477 0.807745421907229 1 1
0.703642006771608 0.655937485723949 1 1
0.416360840505562 0.380266036032913 1 1
0.868528245122984 0.759006795617268 1 1
1.01555506805577 0.909451396262529 1 1
0.901748619475525 0.814669044694658 1 1
0.926538320948492 0.855464193283241 1 1
1.03733147256835 0.902571897208608 1 1
0.888480626703932 0.840905858772652 1 1
1.14403556356125 1.03504474148566 1 1
1.26907140071387 1.10877103842468 1 1
0.610760281614352 0.556922604242386 1 1
1.22327400372073 1.08776961566403 1 1
0.760383633095498 0.676919766920492 1 1
0.374606087202113 0.327502020558287 1 1
0.622965241773097 0.469590908302285 1 1
0.855286467008648 0.774667460036901 1 1
1.15836636624431 1.0361342682468 1 1
0.960449193679342 0.841783218262222 1 1
1.04809909547884 0.918388278158314 1 1
0.561867013101284 0.520949167343622 1 1
0.734910480512936 0.654937562350856 1 1
0.54484917800968 0.498200584223937 1 1
0.626864612074634 0.589317803925447 1 1
1.07457430704887 0.972570735919281 1 1
0.692900943892454 0.663452665850748 1 1
0.540745512536829 0.485785221936626 1 1
0.67791585865667 0.598151445701585 1 1
1.11392171569448 0.989472766633086 1 1
1.06778664245884 0.95594453571607 1 1
0.68954761927165 0.650631513146101 1 1
0.549435732919864 0.541173540897178 1 1
0.397515244667548 0.367792623894882 1 1
0.546021889454274 0.517088659622995 1 1
0.558932387183339 0.514995623394783 1 1
1.13992183857532 1.036162883536 1 1
1.1653514085869 1.01632880749386 1 1
1.02846505898893 0.951485305881313 1 1
0.717097839133696 0.653365887137297 1 1
0.886463642573278 0.812107869036481 1 1
1.09764985672914 0.999579212029788 1 1
0.695168228940813 0.633418524917013 1 1
0.508147258965949 0.444305719815775 1 1
0.561399570036073 0.499082060095747 1 1
0.895437660966484 0.801258031330215 1 1
1.10794681250356 0.978890122235882 1 1
0.744031412646137 0.704007811632621 1 1
0.641951760356715 0.563928529339717 1 1
1.26821217284069 1.12297378023214 1 1
1.08334039871258 0.918245232362219 1 1
0.768365615503796 0.675915785720962 1 1
0.753086078758267 0.639835720962257 1 1
0.956817731188026 0.874298700892062 1 1
1.17209326199456 1.06005834933386 1 1
0.808399429587878 0.779216745091343 1 1
0.864064577421717 0.794498798586803 1 1
0.897204150736801 0.804516523218032 1 1
0.654043074332263 0.567199182438409 1 1
0.677020296623679 0.646715861211575 1 1
0.738043601175689 0.696062516622402 1 1
0.762238736918847 0.699291762307535 1 1
0.781909527235869 0.681077610518775 1 1
1.34769750680951 1.19939060984876 0 1
0.37938676239573 0.31916895262382 1 1
0.685280860539387 0.628674805054879 1 1
0.539017256985408 0.461412684938811 1 1
1.18794928181984 1.08025240861363 1 1
1.21995427757242 1.10701972824622 1 1
0.267100506309506 0.275997665890935 1 1
0.652929498203541 0.583376406141616 1 1
0.645988167187566 0.561163616812564 1 1
0.888223975375079 0.795268669126432 1 1
0.969787564473955 0.863202108799115 1 1
1.11915996936601 0.997602718887604 1 1
0.739417929152557 0.667380913390782 1 1
1.02470556006198 0.926089758635798 1 1
1.24910139402348 1.1360650530317 1 1
0.305316881517976 0.309196730854887 1 0
0.419111851159484 0.374009045182092 1 1
0.936100169402349 0.841210381016068 1 1
0.776313575675212 0.716815607852666 1 1
0.859983488236805 0.784215996873556 1 1
0.443321783561308 0.428943559272139 1 1
0.785470622924868 0.684525418101419 1 1
0.895470597229715 0.79192241081326 1 1
0.646862517358393 0.596374158074083 1 1
0.853121574933585 0.788553195903183 1 1
0.750589954162023 0.680610220182745 1 1
0.544674121841416 0.491021607086805 1 1
1.0478588498533 0.964690180134518 1 1
0.855570092331545 0.757681234843324 1 1
0.609241624086757 0.546428851340185 1 1
0.61401844282714 0.518292856571527 1 1
1.51254245554508 1.34853138187971 0 0
0.428488075964137 0.403949950418701 1 1
0.776211386562802 0.706242620341433 1 1
0.644539719202455 0.578270554403327 1 1
0.850503152380598 0.777939718800258 1 1
1.10306874945783 0.993180270338642 1 1
0.532531881380171 0.514580321500357 1 1
0.4725444858693 0.428334673678633 1 1
0.41103785906531 0.36108841303262 1 1
0.711267321952235 0.651174295050828 1 1
0.881976475825299 0.803464356237974 1 1
0.472656436892785 0.403271727335155 1 1
0.696243799949484 0.61117891711929 1 1
0.661375074193761 0.616754924110925 1 1
0.911343453622684 0.788725045637123 1 1
0.696347950983026 0.637407886515417 1 1
0.533922641610404 0.477474953179952 1 1
0.56260894022766 0.53341819239876 1 1
1.08667872793654 0.964278330609852 1 1
1.43071091425591 1.20550454573138 1 1
0.804883025231143 0.746254322174494 1 1
0.804739056254088 0.710584800507639 1 1
1.0547946603495 0.962121000685059 1 1
0.64821970386924 0.573785929120335 1 1
0.775576199833534 0.71555495577008 1 1
1.29481208369444 1.14499641713912 1 1
0.672734751752622 0.617364567862688 1 1
0.874285518014696 0.824281274642271 1 1
0.677181575819182 0.605871552337513 1 1
0.926130182353126 0.845196365250831 1 1
1.02441310898714 0.939339361560726 1 1
0.456720360173073 0.437286160671892 1 1
0.593154503173782 0.538001344292183 1 1
0.900824308323796 0.830794539336126 1 1
0.530111233022522 0.4729627698873 1 1
0.674081239199253 0.624186133233191 1 1
0.468477806009454 0.425158118868428 1 1
0.770123106909564 0.701058643882335 1 1
1.08713030996187 0.994023561791632 1 1
0.464510188536389 0.410021760559317 1 1
0.137289111488369 0.126099213694733 0 0
0.97118751789782 0.897422329304582 1 1
0.380317243314294 0.385887103966649 1 1
0.411107930782346 0.368269550446949 1 1
1.01775074879478 0.94252933778784 1 1
0.956243951491863 0.878200768702098 1 1
0.546169173145021 0.557126826348725 1 1
0.423277969441292 0.387762936717958 1 1
0.580955419673151 0.56037869244706 1 1
0.701068620156856 0.650566702791398 1 1
1.38641915675561 1.22891328760195 0 1
0.62669259203629 0.570121794413484 1 1
0.762401620295464 0.683292729718563 1 1
0.941790972696217 0.853939499787932 1 1
0.782019257835818 0.704877721591652 1 1
0.916358598879607 0.830876460541438 1 1
1.62794058334996 1.44448626997271 0 1
1.46325807296819 1.30125979161658 0 1
0.753204929295315 0.688980486498041 1 1
0.867467285231673 0.748056560938047 1 1
0.75550649589995 0.687312146135445 1 1
1.05323586725924 0.947894576451943 1 1
0.527632393290928 0.475934377353401 1 1
0.882142934556815 0.795075121695805 1 1
0.734947802049501 0.682532375931318 1 1
0.953941995985703 0.833462622011683 1 1
0.455178188099872 0.414649013390222 1 1
0.718556834758673 0.64256545490883 1 1
0.940519866499077 0.835956828425033 1 1
0.558704045051818 0.518296645941876 1 1
0.695480967283284 0.626664918432524 1 1
1.03734352308116 0.880298528870083 1 1
1.31869390692423 1.14399061590415 1 1
0.79393678687835 0.713424372021731 1 1
0.735469495905334 0.691858425834339 1 1
0.483479043596342 0.437177683421807 1 1
0.88792778894073 0.770857983643214 1 1
0.676969387942226 0.646978273632161 1 1
1.06932612088314 0.856716719785944 1 1
1.09477424284625 1.00306069338015 1 1
0.376938348546694 0.351513045257328 1 1
1.33668611631999 1.17616410670942 1 1
0.904852049029816 0.807982988692695 1 1
0.962311235643182 0.88744190527402 1 1
0.639179772046473 0.561995526234014 1 1
1.07967638081434 0.961572529233497 1 1
0.641663264423963 0.584391967339683 1 1
0.626240741516047 0.558583839065456 1 1
0.640369476871859 0.58224046005794 1 1
0.632149048177598 0.568949402943064 1 1
0.591061054182693 0.532643453341332 1 1
0.979794930039288 0.875681466106574 1 1
0.822220493585482 0.750467288790719 1 1
0.908353970922751 0.834228271269403 1 1
0.644507466876731 0.568061311863724 1 1
0.760373609218937 0.686711973035885 1 1
0.966849297006968 0.868167773222683 1 1
1.1228762489494 1.12858702151567 1 1
0.769931144616536 0.708271286165962 1 1
0.641630139392227 0.574283336524959 1 1
0.448763367274689 0.421747257987146 1 1
0.969930456810411 0.807420501591447 1 1
0.287472409971163 0.262358130647828 1 0
0.693995937593921 0.630857538459175 1 1
0.641187153365181 0.575617365545157 1 1
0.734371894539543 0.698952803167838 1 1
0.668385249140744 0.595306088475396 1 1
0.319218972950713 0.284643414355173 1 0
1.2337772472453 1.11716766004993 1 1
0.882983743858453 0.8229597195601 1 1
0.899955533223067 0.817838906760772 1 1
0.920261308234189 0.817628517847638 1 1
0.644560577534884 0.587616805971506 1 1
1.04057294260227 0.929739808415326 1 1
0.499594250450667 0.462318537612556 1 1
0.671677755800298 0.590785145804755 1 1
0.654700911255025 0.572937943312103 1 1
0.970396009327393 0.897409912164218 1 1
0.356910150390683 0.295638665500631 1 0
0.695545281226229 0.613734179066366 1 1
1.10265391964902 0.848768338420376 1 1
1.11878464858934 1.01724980668426 1 1
0.995116209987966 0.862922394984241 1 1
0.519834927503036 0.443274948452321 1 1
0.491618831426142 0.426975570812154 1 1
1.09774585733758 0.982773380273848 1 1
0.590517398907201 0.524719682562161 1 1
1.01621827241089 0.943211668418117 1 1
0.70713976836802 0.644453284180813 1 1
0.83482226252692 0.720397971679292 1 1
1.0538945527171 0.942939217660898 1 1
0.65841355104031 0.58968889588833 1 1
0.613404682172119 0.534475724949491 1 1
1.01018437552441 0.903818854570441 1 1
0.562950964826553 0.530567292743158 1 1
0.752693491404759 0.696317990535843 1 1
0.940231077017388 0.855411212268269 1 1
0.621053098292354 0.578648364730796 1 1
0.741203963164248 0.670894795243537 1 1
0.348624622271913 0.321567034085899 1 1
0.615937057016491 0.540796336200544 1 1
0.887685959292612 0.804276018797583 1 1
0.735093324303987 0.663593360987099 1 1
1.17755348270839 1.06859529891612 1 1
0.922178195561936 0.823842177115614 1 1
0.88270168941289 0.782448908724876 1 1
0.754598209811778 0.668533400719227 1 1
0.701075560956414 0.636583594495033 1 1
0.953911354129776 0.856067875893953 1 1
1.1284757379162 0.998240854678645 1 1
0.734682047598123 0.670899082016141 1 1
1.04085005505773 0.916067457409284 1 1
0.668255490335774 0.603191708162774 1 1
0.703329599164477 0.632574415495732 1 1
1.26982083171032 1.12623723008489 1 1
0.905515497141552 0.833498089784305 1 1
0.288336255116665 0.281471144392354 0 0
0.847001920565652 0.74940731774697 1 1
0.969286420716201 0.887313071280738 1 1
0.874559059830349 0.766985503495333 1 1
0.775916502289986 0.700446492448169 1 1
0.959903016464637 0.832652422456217 1 1
1.11055014553704 1.01931469006773 1 1
1.23481786343574 1.12389236551711 1 1
0.571979272879437 0.561336118746191 1 1
0.457615913044773 0.400994960570951 1 1
0.754003079705398 0.714956321741386 1 1
0.895662259471043 0.796771497246253 1 1
0.9241564994293 0.809097326804284 1 1
1.20517699212476 1.09151425060536 1 1
1.21779286324902 1.10169148359555 1 1
0.74488705811037 0.714047622952474 1 1
0.692220897197433 0.622434723418623 1 1
0.884783200957471 0.858686799822723 1 1
0.619990079695113 0.578105775343272 1 1
0.788393591196868 0.7404585378221 1 1
0.728721165437248 0.650619358690786 1 1
1.2030741183287 1.12236740975563 1 1
0.912112714025905 0.831073612556138 1 1
0.401268142337467 0.348820629655484 1 1
0.682964501938207 0.607036844183685 1 1
0.799743481890783 0.712338993818585 1 1
1.19519158935498 1.09805289044812 1 1
0.80451439651233 0.718900365484238 1 1
0.730046072058788 0.704466031173737 1 1
0.884292239696344 0.802958047505166 1 1
0.728681123434564 0.678088167905187 1 1
0.82105940982729 0.718420360377042 1 1
0.761308813402074 0.673972505206791 1 1
0.983172125986926 0.873083860564042 1 1
1.37833148906653 1.31501837180102 1 1
1.25009795500401 1.09466977575907 1 1
0.458349197827336 0.419669285173837 1 1
1.13099841541045 1.08299854361854 1 1
0.929360422368325 0.80943044521404 1 1
1.20022563381086 1.12773642304568 1 1
0.932217182209784 0.845744678573592 1 1
1.50355606989314 1.3155226751449 1 1
0.595016086831497 0.545735428572826 1 1
0.96883941739296 0.858171290940732 1 1
0.76763786520028 0.687000130726524 1 1
1.12477142143797 1.02775420344404 1 1
0.935399856966124 0.813992125816963 1 1
1.41310494076679 1.23818374307745 1 1
0.997914673007532 0.892407289301857 1 1
0.400141877555935 0.344189134966198 1 0
1.24365227824364 1.12432195212312 1 1
0.416515597458973 0.359188400723843 1 1
0.756585341566894 0.739628797660936 1 1
0.652867771303365 0.586201000380462 1 1
0.649215769719972 0.583163898825759 1 1
0.483719469458555 0.419842974783704 1 1
0.98231410087527 0.895775180114388 1 1
1.04961638828316 0.942640465772697 1 1
0.786238538586624 0.698900138982289 1 1
0.903372082602454 0.872033698955735 1 1
0.970746158966277 0.873580077852322 1 1
0.546030618327157 0.420067468020289 1 1
0.930589827362982 0.844029195678371 1 1
1.22811301806661 1.07455219106186 1 1
0.553102703394917 0.509970793229601 1 1
0.763417006839934 0.668179288858033 1 1
0.923244311840223 0.867929415635494 1 1
0.678817090525738 0.616157616550173 1 1
1.25162396567325 1.09994847460143 1 1
0.88148825473559 0.790461807117563 1 1
0.841827937030834 0.724578351512855 1 1
1.26140137745395 1.11728054479921 1 1
0.491015371431248 0.431275691240939 1 1
0.757067813656048 0.699134007600043 1 1
0.382548319182477 0.331332461050185 1 1
0.274507383177509 0.241255501323512 0 0
0.796755394303856 0.75465043634401 1 1
0.918582415231077 0.835134422511132 1 1
0.641384974896378 0.573978577893832 1 1
0.854023025474606 0.763913831062467 1 1
0.869992813364117 0.751820393608116 1 1
0.93335842431438 0.831586216411069 1 1
0.575319926781718 0.503633467621716 1 1
0.611065103892406 0.530941735340668 1 1
0.739264150919132 0.710995586345555 1 1
0.692938085508353 0.651531565994463 1 1
0.726963891597951 0.667580741371066 1 1
1.03752228427046 0.969909437307237 1 1
1.13524918753732 0.994828258549738 1 1
0.395925737577217 0.348587373042689 1 1
0.824742715828473 0.774990737285959 1 1
1.01854160390828 0.886570242433557 1 1
1.49464768833444 1.34252030606318 0 1
0.685488076494363 0.600305383627496 1 1
1.12063026107393 1.0076208176027 1 1
0.554111765730415 0.523835399337518 1 1
0.342420182016781 0.271792689365128 1 0
0.781704540029344 0.715650394388337 1 1
0.8597527255827 0.791661642419771 1 1
0.943958862621678 0.846024262478066 1 1
0.671734857674581 0.623589493497448 1 1
0.734065707187926 0.678862111652671 1 1
0.640997720058501 0.594680178975559 1 1
0.782629760182862 0.726709784906403 1 1
0.841840272781573 0.738559486028904 1 1
0.597241298209258 0.570175675923636 1 1
0.611571094902394 0.508007962143955 1 1
1.03777204798929 0.950911032069004 1 1
0.263299955054584 0.255899986115355 0 0
0.992204229611925 0.892405953038162 1 1
0.791709239388188 0.716941016975881 1 1
0.543244239678077 0.505236226437475 1 1
0.24997032108206 0.220833039319861 1 0
0.805728085229728 0.739167545492625 1 1
1.28534385890864 1.16491894934677 1 1
0.230441959764488 0.204971281778589 1 1
0.846130760274475 0.76547416745165 1 1
0.692334600569148 0.622042574061342 1 1
1.01889842038285 0.932713888601862 1 1
0.613042977715012 0.539100154890327 1 1
0.65738849013499 0.619436953220564 1 1
0.56678139260133 0.522411978194411 1 1
0.533234993295703 0.48125038520835 1 1
0.970466387695715 0.889262138662221 1 1
0.843750610064771 0.755123901054187 1 1
1.07617466725643 0.963889897188708 1 1
0.784810963177016 0.690689729302965 1 1
0.38427686302968 0.369053896659626 1 1
1.32372453513893 1.18344313869166 1 1
0.659456719585801 0.529354412209681 1 1
0.679852211711216 0.635828912254295 1 1
0.381203249047934 0.332646699795094 1 1
1.06865312395541 0.995639421545053 1 1
1.17056784415721 1.06773308077716 1 1
1.21369649749748 1.10298824086219 1 1
1.28793444636388 1.0773596071012 1 1
0.599264124931154 0.559314771007654 1 1
0.82947864108073 0.817255453716689 1 1
0.734311030445576 0.683833428891925 1 1
0.771793984573831 0.709049052288047 1 1
0.667975489453142 0.620853329754737 1 1
0.393084920619114 0.374612908193928 1 1
0.383839027321478 0.342793859166213 1 1
0.863062200104637 0.811904520688966 1 1
0.986435018764534 0.893945743251895 1 1
0.409230451088542 0.367249611718315 1 1
0.797120307140522 0.759278776121946 1 1
0.701696724997814 0.652356742556474 1 1
0.802384405276291 0.737856195353196 1 1
0.627550843534244 0.577704849304759 1 1
0.676570750380078 0.602075826200093 1 1
0.775529358928786 0.691897591126056 1 1
1.14986336134804 1.04583745265921 1 1
0.583729273637821 0.532788643821816 1 1
0.317511195218592 0.280900738262044 0 0
0.384948408883483 0.35336881500726 1 1
0.282343488008453 0.300889450113713 1 1
1.01331293604633 0.94407331374661 1 1
0.504924773649508 0.463992756389463 1 1
0.852380645436201 0.781173407600564 1 1
0.781092497140832 0.719383346506811 1 1
0.689191496739658 0.565355735427936 1 1
0.519787135160139 0.470186501344899 1 1
1.1531737147963 1.0221733300784 1 1
0.8566650823622 0.777004803909985 1 1
0.756856775840178 0.660001927097198 1 1
0.711025643758972 0.608644142819329 1 1
1.01674934180119 0.902381060203515 1 1
0.840924994118976 0.788737043566422 1 1
0.792899946542897 0.745144404167243 1 1
1.10128159143173 0.976297105589122 1 1
0.973132404461832 0.872506246920207 1 1
0.876518275906399 0.777508804207933 1 1
0.689896708483588 0.57818836575749 1 1
0.455503005464217 0.404091781820161 1 1
0.57618762462363 0.501712368683559 1 1
0.395603889565549 0.346765612370381 1 1
1.11967950968908 1.03065372233812 1 1
0.659307921522839 0.588306766285876 1 1
1.03508321688471 0.950633255597929 1 1
0.543606300733141 0.514110338406287 1 1
0.396919365175115 0.339255710023805 1 1
0.765304912365205 0.6451919525409 1 1
0.764387397458348 0.668968037250138 1 1
0.860158805164811 0.740806656580808 1 1
0.370776171380842 0.348617990489475 1 1
0.833711939235431 0.750744040890274 1 1
0.474297918889681 0.404420132057647 1 1
0.891694257141989 0.810297570632376 1 1
0.295307394830904 0.255609893619891 1 0
0.726680922911688 0.686027116507727 1 1
0.953362106127643 0.857121635646644 1 1
0.768656798037379 0.685939725434806 1 1
0.985710998117486 0.907236223165376 1 1
1.28833738116824 1.15751004032516 1 1
0.66523776752297 0.587020398700931 1 1
0.521100764843543 0.456357558455259 1 1
1.09526791734757 1.00925732978944 1 1
0.672779468399297 0.590971394034889 1 1
0.952226665803138 0.885877426025164 1 1
1.02828742181657 0.925893789647185 1 1
0.548415384158412 0.505465838546673 1 1
0.507460754309037 0.453014355701823 1 1
0.279812082246601 0.24825871529681 0 0
0.673171889626562 0.615573014098296 1 1
0.805054236826138 0.702707704556219 1 1
1.5962384269441 1.43748055492307 0 0
0.948148316910737 0.718596628242468 1 1
0.601650607756426 0.52135470040202 1 1
1.05092124165663 0.943210198178728 1 1
1.13548037981102 1.04338365098134 1 1
0.721200946966194 0.664932356891893 1 1
0.713238683075213 0.67849086356471 1 1
0.94457536002514 0.844787556993058 1 1
0.515206201210748 0.462371315511608 1 1
1.29901041159002 1.0880526950751 1 1
0.636566630583669 0.575847705034412 1 1
0.755653697124122 0.695169312590383 1 1
0.189355398365214 0.151716119331761 0 0
0.77085857038349 0.716122231194044 1 1
0.875748169568468 0.750262220695326 1 1
1.12632414569256 0.994897452248773 1 1
0.583334974203058 0.537550625811877 1 1
1.12490165344758 1.02013358360001 1 1
1.08507296967162 0.992724484704759 1 1
0.537446554828966 0.478777053185237 1 1
0.937226685073508 0.852685957703562 1 1
0.801465791842603 0.736087206744945 1 1
0.464102390590855 0.423883340767414 1 1
0.96587257393653 0.875643383578545 1 1
0.751530786182253 0.672793003048391 1 1
0.639357291390994 0.553204533531989 1 1
0.575414426783105 0.498161825814769 1 1
1.25050885665092 1.12886902994421 1 1
0.955631875911521 0.87123519318033 1 1
0.980573705340068 0.89282946096066 1 1
1.10915829057903 1.10106834178288 1 1
0.871878747769998 0.804248393149277 1 1
1.07963007765964 0.970169956172046 1 1
0.958683692859611 0.844956104392836 1 1
0.247707246755133 0.189293061888328 1 0
0.647272897923288 0.570310129482391 1 1
0.995926310141846 0.879833481082214 1 1
0.753825750159875 0.70346544161212 1 1
0.974257184742304 0.880065822023492 1 1
0.520881371524044 0.484496515498357 1 1
1.16267748408383 1.02236554840124 1 1
0.562084440722633 0.494504150402936 1 1
1.23741690715925 1.10847016032968 1 1
1.11182546863996 0.966833800796891 1 1
0.648046921646201 0.562703887331026 1 1
1.42452291338033 1.30706685522009 0 0
0.603414517081638 0.533539551398551 1 1
0.400264191522022 0.355260424236141 1 1
0.441524145884272 0.422926793627142 1 1
0.874486766686796 0.802074135613786 1 1
0.640694422374888 0.588962175578065 1 1
0.778421445014884 0.676205257254238 1 1
0.929473736552768 0.815918724447655 1 1
0.821071911411291 0.810679838934045 1 1
0.822148907759278 0.728557017179267 1 1
0.7362799199684 0.655827343794353 1 1
0.858414298162245 0.765680217001182 1 1
0.957227692591715 0.869880027524263 1 1
0.461970231917336 0.410528610008183 1 1
0.772347458013175 0.715042504128408 1 1
0.925954970258504 0.848286701775988 1 1
1.17267021898818 1.07979047381052 1 1
0.961853555166153 0.875463812285615 1 1
0.723370209819639 0.640252927609419 1 1
0.88315714079023 0.784702690733883 1 1
0.444785308652573 0.388809801696619 1 1
0.485792068766219 0.433223956856418 1 1
0.740434124283458 0.743277988181836 1 1
1.04838205994022 0.977651357657324 1 1
0.560767055334609 0.520605767549821 1 1
0.684379394437872 0.606536066765163 1 1
0.569613267296419 0.519072174901509 1 1
0.7925965260157 0.743196005926026 1 1
0.871130188678067 0.797415015086219 1 1
0.645617435135804 0.591723669667084 1 1
0.976029239232686 0.852312350355601 1 1
1.14313699904318 1.03394413419598 1 1
0.587356093760996 0.503731198095231 1 1
0.686750207011891 0.604286081866513 1 1
1.08438894185968 0.955617179979132 1 1
1.00167006887467 0.926821607683181 1 1
0.777946334246153 0.699471451894326 1 1
0.806676217074064 0.735730180748498 1 1
0.32081329601237 0.287983518945765 0 0
0.375787152866233 0.333646145222554 1 1
0.524663854072726 0.477136438054734 1 1
1.11488631937745 0.979116225283077 1 1
0.750466018278631 0.704715380079597 1 1
0.798654078368299 0.727275774217063 1 1
1.12821121474437 0.988447840917572 1 1
0.798366825268253 0.712344270179011 1 1
0.611416179891968 0.589306513158216 1 1
0.522453704471458 0.446243962084373 1 1
0.624957027336691 0.576585655302145 1 1
0.678420974157653 0.602334434713562 1 1
0.33624685454728 0.301079231583157 1 0
1.32581748295814 1.1764296894512 1 1
0.813704269948538 0.701673306401225 1 1
0.834016893515277 0.770709186542931 1 1
0.944620507471388 0.851336177621546 1 1
0.794693598564305 0.727163109333818 1 1
0.766211075880025 0.699817406281145 1 1
0.638717060332189 0.594993925197465 1 1
0.80634529309894 0.750521757577377 1 1
1.3367100108692 1.23299037812286 1 1
0.64198430118543 0.577603946667964 1 1
1.07967503594794 0.970122360046489 1 1
0.94264618911811 0.839350107579162 1 1
0.307560709379235 0.283980241229221 0 0
0.789072808427859 0.704154673807997 1 1
0.988622828397649 0.90286018848792 1 1
0.676341307992782 0.629615047853656 1 1
1.22189967753616 1.20165553061696 1 1
0.802678066076988 0.695290181722538 1 1
0.64053720536727 0.597870703095544 1 1
0.865708750808524 0.80953152179949 1 1
1.15562985088375 1.04528403077855 1 1
0.587992845905279 0.465563153096181 1 1
0.339405610747191 0.30904695883844 1 0
0.671887827921767 0.607355338772243 1 1
0.674908873723771 0.632421548275746 1 1
0.522286136277745 0.4785391157521 1 1
0.652201419757687 0.663175664702331 1 1
1.06417845768577 0.901678697589244 1 1
0.599541941387311 0.549860337879566 1 1
0.493146049778039 0.453252466144599 1 1
0.479642858270286 0.461275791089919 1 1
0.555168805633055 0.549221913297266 1 1
0.648018237743978 0.566424565874587 1 1
0.523922605203727 0.481458988594638 1 1
0.747154679170411 0.712183692088519 1 1
0.89025867404078 0.824595125222024 1 1
0.786085018024071 0.694256544795577 1 1
0.802620052452 0.694284837023506 1 1
1.03911191344335 0.915420210245111 1 1
1.03334103347467 0.94595925179008 1 1
0.657171113105219 0.594564091521863 1 1
0.689136680324449 0.606148115502387 1 1
1.47933371744669 1.32619260184339 0 0
0.577685338511943 0.540757608273597 1 1
0.742672625157122 0.65879872259633 1 1
0.92566401812682 0.848646909817812 1 1
0.487258055100775 0.453517563270245 1 1
0.283519378479877 0.254955428165184 0 0
0.490260688338006 0.456100849393512 1 1
0.564154118522056 0.523654869459706 1 1
1.09923738250499 0.994132028602706 1 1
0.796880196700499 0.728387659398871 1 1
0.50678716859445 0.488536572804646 1 1
0.801977167644666 0.709829451848081 1 1
0.579904479293695 0.50179912879485 1 1
0.638220168044583 0.613669238697298 1 1
0.801048308697419 0.822772115214318 1 1
0.544741883872805 0.496797156522017 1 1
0.916835711807525 0.833123394323733 1 1
0.990228180237598 0.904657159262576 1 1
0.757096113677857 0.68225853612243 1 1
0.735396600467825 0.65765333800326 1 1
0.495967300976698 0.490582159121725 1 1
0.644660521563821 0.58555632574415 1 1
0.81028052787163 0.779871950514478 1 1
0.956661952052895 0.874822687922153 1 1
0.50297686366547 0.459076599196229 1 1
0.952666875302556 0.882142762945794 1 1
0.648956089447705 0.610262273891514 1 1
1.35380015053554 1.24019721044071 0 1
1.08953779172809 0.996337070003444 1 1
0.449680714077273 0.423796823687173 1 1
0.594413969541313 0.546770476208776 1 1
0.40690425684827 0.372149072477788 1 1
1.10327384650853 1.01966031649065 1 1
0.702638245204792 0.624443193601058 1 1
0.887540950705422 0.807267380689377 1 1
0.792071698217919 0.721762839634783 1 1
0.922923665675288 0.822777180634831 1 1
0.448883031884659 0.411739359342762 1 1
0.718713171756666 0.646210471155264 1 1
1.18663942427336 1.10015513629456 1 1
0.422550197893779 0.395888291439597 1 1
1.19648710400214 1.04744329065224 1 1
0.899214958756367 0.797267603255245 1 1
1.02017081556134 0.904825335703891 1 1
0.726549951974082 0.658139621839355 1 1
0.558163095675997 0.51565638684473 1 1
0.648238745446715 0.607560073101676 1 1
0.457564220561681 0.405701972393987 1 1
0.360942656887998 0.328757934512729 1 1
0.652126494016887 0.607948574894198 1 1
0.950332561414316 0.861059235205298 1 1
0.509741526252299 0.461451556488503 1 1
0.714854221331746 0.660524499278729 1 1
0.904851733616799 0.833410233099316 1 1
0.716398183837819 0.648644915753439 1 1
0.308991611832994 0.308260083686566 0 0
1.09753418696221 0.979135740588414 1 1
0.57141802509507 0.520727506680918 1 1
0.0652585581261437 0.0886840243611027 0 0
0.545190917860427 0.500254851355099 1 1
0.708802963559429 0.671463162449569 1 1
0.724218327728487 0.63313904310462 1 1
0.857630870811805 0.778278508625314 1 1
0.822935266707786 0.721573277784793 1 1
0.367803931256585 0.351694840568794 1 1
0.562843449182385 0.514836784115115 1 1
0.292085415193133 0.309776866677448 1 1
0.931569702981538 0.865964051352398 1 1
0.339475577737745 0.30719746025011 1 0
0.821516253319984 0.724909122507927 1 1
0.342105656106525 0.277356775178743 1 0
0.336852403374653 0.218240311393444 1 0
0.848975224332865 0.769938509315342 1 1
1.06950099824116 0.96977904341804 1 1
0.704373969851782 0.64849842803704 1 1
0.739565419729432 0.671441139361256 1 1
0.862571809773023 0.78102954837834 1 1
0.812857991779093 0.688728607442627 1 1
0.518902831509177 0.487341032412181 1 1
0.801638325025685 0.718951394915372 1 1
0.936642365819144 0.836002225384075 1 1
0.855815162031827 0.746531684468022 1 1
1.24333895327801 1.12408760866823 1 1
0.51014700323517 0.526222453582272 1 1
0.667263457082898 0.591531020513111 1 1
1.06951038322988 0.972404278407525 1 1
0.76031928446841 0.699336249632812 1 1
1.07324275587536 0.900632728819864 1 1
0.498527507599352 0.459075574221536 1 1
0.528158496540101 0.467698952988813 1 1
0.326450555137583 0.305717303223157 1 0
0.816185715306263 0.731852831436952 1 1
0.967864164411841 0.892871504766954 1 1
0.949926318092479 0.838882256960907 1 1
1.32100417753748 1.17191945524611 1 1
0.447824777181052 0.431791971389307 1 1
1.17884290891506 1.07678822854193 1 1
0.636064222763469 0.565107071522438 1 1
1.37694722379182 1.21912835269407 0 1
0.831636078320217 0.73656177574459 1 1
0.279456015972442 0.262822562946856 1 0
0.943374612557191 0.861521486423355 1 1
0.827292227753108 0.715118154868029 1 1
0.27365429135941 0.22667091513352 1 1
0.745241412758403 0.664838384044034 1 1
0.75436348579168 0.679107396011967 1 1
0.909989634667811 0.84666127135514 1 1
0.76559729833114 0.688381657730633 1 1
0.969550429214304 0.887275820941154 1 1
1.17290805792045 1.04974284748933 1 1
0.739924224539811 0.713741300405537 1 1
0.628281844483319 0.586304777760287 1 1
0.797524009248007 0.737689019940354 1 1
0.750491602509819 0.67851279285753 1 1
0.56345754606978 0.508115470311184 1 1
0.88923131767594 0.791896264559267 1 1
0.892621952907586 0.789367324211185 1 1
0.624379727104524 0.577157296385018 1 1
1.16163360433586 1.05273862481752 1 1
1.14971575244215 0.989576111870684 1 1
0.620306540879766 0.568001063840025 1 1
0.899458144500972 0.819836483459128 1 1
0.914533472162593 0.819733860937056 1 1
0.565370969614553 0.48583998017729 1 1
0.609769528220403 0.541508572855835 1 1
0.861940306121068 0.775498229555413 1 1
0.50135975282108 0.475958696545479 1 1
0.977123270108581 0.873532145079083 1 1
0.396845562866003 0.33196640526335 1 1
0.71928262416008 0.666325744215583 1 1
0.905094273334153 0.800321799858031 1 1
0.896933963605552 0.807760484988706 1 1
1.06201989315181 0.994414108876029 1 1
0.450279153367108 0.417449436386395 1 1
1.08532442010172 0.9553535250235 1 1
0.555890621241654 0.475628700172444 1 1
0.842733420243795 0.765178619061168 1 1
0.807657961173313 0.754020106784316 1 1
0.97016615864037 0.864355554139628 1 1
0.798419930408036 0.709464420407114 1 1
0.891342398105472 0.826473153001072 1 1
0.607750647863545 0.540387334352807 1 1
0.611493250473161 0.57616118188709 1 1
0.771878469147964 0.695751496572457 1 1
0.473767985816096 0.404477051451941 1 1
1.19384511668077 1.1039896416153 1 1
1.04153374512442 0.938433821817987 1 1
1.03658430371833 0.926913518479528 1 1
1.00964618322713 0.935718759089206 1 1
0.752232123518159 0.703762680044782 1 1
0.691032446047069 0.650571702193723 1 1
1.05596079517961 0.9077176252543 1 1
0.834637182377868 0.757257534736948 1 1
0.923834963191207 0.844239046660189 1 1
0.735128073921805 0.672001811663483 1 1
1.19018454421802 1.07417446416572 1 1
1.22266825702879 1.10906141866964 1 1
0.704140726202315 0.635564523381561 1 1
0.528424044806771 0.489201732583505 1 1
0.553733081524529 0.513820947893681 1 1
0.715316834003784 0.663353611496238 1 1
1.13072348331734 1.01018099817396 1 1
1.1644300037041 1.05423124677375 1 1
0.283988173976593 0.25084302093274 0 0
0.757506633454477 0.677502662451429 1 1
0.937097277895544 0.802187606793625 1 1
0.574145729510892 0.507069094121702 1 1
0.513518100395586 0.447357029576225 1 1
0.47129983114131 0.40493997349365 1 1
1.04978773116228 0.954937298716092 1 1
0.849069886336782 0.764238254066819 1 1
1.14170446396455 1.02740934205096 1 1
0.289268184736693 0.253938256894017 0 0
1.0688443641438 0.973624802229227 1 1
0.851934123508964 0.781136869211368 1 1
0.744389253393169 0.687450496352281 1 1
0.831934909526153 0.761120385639561 1 1
0.965717898975527 0.88573948523611 1 1
1.25138074300671 1.11720625320468 1 1
0.811304419585082 0.737009573593802 1 1
0.863922542104175 0.78433687540485 1 1
0.800927681449498 0.791233577166238 1 1
0.82031736307669 0.733610428631877 1 1
0.461004172415715 0.441363826499867 1 1
1.26156878420243 1.13785451209271 1 1
0.561539544803282 0.530889690686525 1 1
0.791644372089486 0.713172422599568 1 1
0.789453617737392 0.711809354436736 1 1
1.02004797782474 0.924183457446897 1 1
1.12283039516868 1.00960129813351 1 1
0.669292379494484 0.593264045173676 1 1
0.82989439380313 0.760911858088732 1 1
0.766506918025979 0.710781659742838 1 1
0.538781271059204 0.500676232286047 1 1
0.450777458775181 0.399483055366356 1 1
0.900698885877626 0.739379667565965 1 1
0.625950639669769 0.585199238634653 1 1
0.823116266110843 0.771952204868001 1 1
0.628140828730005 0.557548251237114 1 1
0.441983408872325 0.411068739258086 1 1
0.404009192387772 0.360321768378453 1 1
0.88258666377056 0.797744170631257 1 1
1.03124150199479 0.903418385159113 1 1
0.803490498869127 0.739798897809292 1 1
1.02983684373162 0.932034489587126 1 1
0.79886411091553 0.733897905395429 1 1
0.66546388489376 0.611007806907147 1 1
1.04828154009226 0.934274819276213 1 1
0.952063860730876 0.836916626162436 1 1
0.708820079929024 0.650448229115598 1 1
0.447902902250283 0.398519557332302 1 1
0.855359600324074 0.76303879974847 1 1
0.406817707430019 0.389331155333554 1 1
0.871991423018788 0.800521705437113 1 1
0.984445624926861 0.923960474225523 1 1
0.630434656833382 0.570467763866511 1 1
-0.0939422880551869 -0.0193846932742628 0 0
1.4744478884999 1.26150890930567 0 1
1.16528045694178 1.04301106533765 1 1
0.907490458387724 0.861494374129962 1 1
0.685425342374389 0.669464827197543 1 1
0.727547363816449 0.655153640280217 1 1
0.746145484615862 0.706658617499477 1 1
0.663439387120585 0.60483369686906 1 1
0.52629912443471 0.481735296133795 1 1
0.465826362658989 0.43488363224692 1 1
0.807108442270572 0.698575152195654 1 1
0.919892461748157 0.836740290784098 1 1
0.759698111806992 0.667589844630425 1 1
0.996056554494967 0.90184401343799 1 1
0.388054945748778 0.365887601787282 1 1
0.517246096775522 0.491791063968678 1 1
0.976594585749182 0.873875927084083 1 1
0.600369185909706 0.498496908424008 1 1
0.771220896765615 0.671146280589429 1 1
0.316137743098419 0.294368878173526 0 0
0.931307939825628 0.83104323810692 1 1
0.833662303218909 0.755934034985493 1 1
0.826795121660502 0.74946951235889 1 1
1.11687312135107 1.00598230615231 1 1
1.09656110731628 0.972849623690749 1 1
0.827450937179341 0.715018987547286 1 1
0.614000672668382 0.607636653588176 1 1
0.593110249984074 0.530638749924181 1 1
0.534521637352721 0.492589979617626 1 1
0.587918489802941 0.512508245815933 1 1
0.280767898048755 0.278219644090738 0 0
0.933367846313541 0.816584762560502 1 1
0.183904171269643 0.201422280656582 0 0
0.927544647883888 0.878120875705249 1 1
0.824006480295981 0.732027346181456 1 1
1.06818720710534 0.961490292896403 1 1
0.6793991553549 0.620730844210587 1 1
0.499067889632052 0.468597859294011 1 1
0.615835260015715 0.506189411037054 1 1
0.430282154609383 0.423429523260395 1 1
0.718215664541867 0.618513980602945 1 1
0.558060953834197 0.525522319767956 1 1
1.14401478634298 1.06324316931694 1 1
1.02019818302709 0.908437856763511 1 1
0.796349559585058 0.75388964771198 1 1
0.583538845195934 0.543033348868102 1 1
0.832423670433251 0.730842176627908 1 1
0.610534615314217 0.553013161006591 1 1
0.785261533455579 0.712266745446546 1 1
0.726143090760037 0.681997498860958 1 1
0.892491632119418 0.844147345837054 1 1
0.909168153818173 0.827857590880467 1 1
0.920263390640887 0.894088771490713 1 1
0.644565295218399 0.589631093728831 1 1
0.629688753479413 0.571629589653653 1 1
0.691746663638329 0.616575046291512 1 1
0.709983971346048 0.649630777870583 1 1
1.15576231692787 1.0159356636408 1 1
0.700918071667312 0.680150434952118 1 1
1.35972425135789 1.23377710530793 1 1
0.791414141189129 0.732059705748585 1 1
0.800425035098548 0.732217862068318 1 1
1.01222362417899 0.891938308432822 1 1
1.10799600203658 0.995491891929027 1 1
0.846346678476146 0.765579206947547 1 1
0.381509393439429 0.38297074473673 1 1
1.30472587771501 1.25478082905465 1 1
0.219868670577761 0.205958977343675 0 0
0.755497721515991 0.67686480940526 1 1
1.44586785644806 1.31323851308353 0 1
0.583106037180619 0.529420207686553 1 1
0.939250415160078 0.846509130845717 1 1
0.57578212172238 0.584742872166062 1 1
0.555231690711075 0.493530538809715 1 1
0.629812996393333 0.562943710173252 1 1
0.808468337584458 0.727245140032055 1 1
0.97194558829803 0.870632136730044 1 1
0.57782151278165 0.525632733627505 1 1
1.06291525738978 0.931482053382451 1 1
0.724513118711201 0.623043654836963 1 1
0.699433327678419 0.61840165209605 1 1
1.137240589508 1.06951759075022 1 1
1.31434384409188 1.1209015891718 1 1
0.717570173875621 0.613228525497389 1 1
0.645761720768723 0.613708076501357 1 1
0.71480910454252 0.625410353424275 1 1
0.671331198984016 0.58265922139095 1 1
0.817902512622578 0.716049613670371 1 1
0.79639644485798 0.71605430912142 1 1
1.11208329812249 0.995137040564181 1 1
0.769124964410301 0.663383239694399 1 1
0.624149452868414 0.575110670595466 1 1
0.416869011183456 0.373600691771829 1 1
0.6890210871842 0.648089324341107 1 1
0.855354333170065 0.794500595883683 1 1
0.853172447448093 0.743496856033929 1 1
0.344530742630496 0.294796555977516 1 0
0.564287899403088 0.517587260679098 1 1
0.88394078451285 0.845930139610186 1 1
0.754711711729522 0.681402217361605 1 1
0.495346834918463 0.457508128551802 1 1
0.383923698413066 0.366650955368474 1 1
0.644251123738316 0.58862444979863 1 1
1.20136049367793 1.10330061763013 1 1
0.37936440028335 0.342352436737546 1 1
0.783582313872382 0.72194416807767 1 1
0.839649458598039 0.740776947176338 1 1
1.07663762389207 0.960309199796335 1 1
1.01489534398143 0.901136391356297 1 1
0.676184619630016 0.628038934727717 1 1
1.05143244797446 0.972380877674473 1 1
0.676844492151618 0.617822383267555 1 1
0.731636525613883 0.689781548386674 1 1
0.724095798882797 0.63720016209086 1 1
0.696194657368428 0.593682049976852 1 1
0.742869356397078 0.594300785893284 1 1
0.795460627708837 0.732587323017136 1 1
0.878299969201984 0.787396879290582 1 1
0.50464312508528 0.45741605157745 1 1
0.743148835451643 0.670133959455896 1 1
0.721730081816751 0.665746815054334 1 1
1.12827147727294 1.0394614040617 1 1
0.795577231165591 0.719279226395076 1 1
0.878976585615576 0.778913127285907 1 1
0.564163379567977 0.530105212517773 1 1
1.0438923808255 0.969740624697707 1 1
0.802732400221727 0.720710592509573 1 1
1.03437294330887 0.945384819367134 1 1
0.806675924199205 0.686891394402713 1 1
0.686725115529447 0.637374670822648 1 1
0.647568646885705 0.605817037452512 1 1
1.35376591069954 1.25899000260632 1 1
0.844748281992216 0.773398347899848 1 1
0.906359618138418 0.817665996940513 1 1
0.92146950777799 0.835149224129443 1 1
0.659589070781411 0.621867466262402 1 1
1.03860220115877 0.944436302494906 1 1
0.814182718293835 0.75514275366288 1 1
0.61769507407829 0.561243419626465 1 1
0.681947161523087 0.633363391675861 1 1
0.714307758883545 0.642722017085039 1 1
0.791215746045686 0.727556932084518 1 1
0.911801171749119 0.802666418453985 1 1
0.442967661185963 0.375203685560081 1 1
1.05402344562029 0.931003492002248 1 1
0.628466897663325 0.612298992966419 1 1
0.49474193621585 0.437120293942526 1 1
0.588771360108651 0.521160995103275 1 1
0.956108331946563 0.866593093536721 1 1
1.07609863479814 0.989352392863198 1 1
0.930214753288985 0.83668468853019 1 1
0.808021223760312 0.724992333349732 1 1
0.974849516880209 0.916044855046097 1 1
0.86386151046226 0.772036234551414 1 1
1.00359252058275 0.888270071759622 1 1
0.996587137747121 0.882261458762539 1 1
0.800514222307368 0.765472513468964 1 1
0.823055647718923 0.724024235309127 1 1
0.781103704751442 0.723801654302334 1 1
1.10207067186623 0.989605825086095 1 1
0.453562443137966 0.37180768384214 1 1
0.567693772743099 0.516428067150714 1 1
0.614134400881864 0.528445067180063 1 1
0.467121597193654 0.454324021756718 1 1
1.08193477534556 0.956107366163543 1 1
0.655814343611397 0.641421913221662 1 1
0.786897617195939 0.705235824543944 1 1
0.817080941514559 0.75529598237686 1 1
1.07335218825682 0.958074220939354 1 1
0.765742413136949 0.636363715044669 1 1
0.369581913329553 0.322224055731873 1 1
0.629515701595194 0.570934774639386 1 1
0.480918353844676 0.456922634168482 1 1
1.14922952825372 0.993303387928911 1 1
0.565868988856783 0.500388767538719 1 1
0.524203996561229 0.483862341182464 1 1
1.34790438271694 1.24032300293457 1 1
0.650988243721355 0.578492084329183 1 1
0.559339686879604 0.496719584390223 1 1
0.812011565572313 0.670261993970328 1 1
1.09675174871424 0.997756069148043 1 1
1.00890470744194 0.892207774806375 1 1
0.79124882004449 0.687145471939314 1 1
0.494170391977156 0.472872706883724 1 1
0.783226953213985 0.681832323555997 1 1
0.950380499055597 0.853735716963456 1 1
0.743596851744676 0.731702491370355 1 1
0.849897562380551 0.809554451639255 1 1
1.10222721237216 0.951089417119831 1 1
0.59969075702598 0.551925634319911 1 1
0.971879278053954 0.859152499333758 1 1
0.61728130621863 0.578444889101084 1 1
0.917917561310017 0.802915528759184 1 1
0.742959675045674 0.645110473907602 1 1
1.43175884102864 1.32589656788593 1 1
0.0946867313034145 0.0752576107463934 0 0
0.884912441121943 0.823421609837768 1 1
1.21806354010053 1.10420928069169 1 1
1.01823855035377 0.935059270443115 1 1
0.733009245948484 0.659869250041766 1 1
0.972116676008676 0.873440728882878 1 1
0.67326223968883 0.585142464473205 1 1
0.934321646026525 0.823151471920506 1 1
0.34546443454231 0.326812630372072 1 0
0.977596374388943 0.907105827205654 1 1
0.810565400535945 0.723191515150607 1 1
0.88220312897238 0.796727839785504 1 1
0.957051566571372 0.863901427081728 1 1
0.607023625121564 0.547384032844267 1 1
0.985193144401941 0.906365249751548 1 1
0.581885141468372 0.538540873954114 1 1
1.44533101017563 1.32711207469178 0 1
0.422648533129065 0.38712585023159 1 1
0.686521425173867 0.629989630133428 1 1
0.554525932845333 0.506144405403897 1 1
1.15092327952044 1.02390762561043 1 1
0.775766449429243 0.706308110758171 1 1
1.14812986998493 1.02973352348318 1 1
0.492177497905543 0.42781529415682 1 1
1.04478873248917 0.925588084503959 1 1
0.577681995473344 0.510442096016252 1 1
0.732440815544646 0.65742987085644 1 1
0.796457238408244 0.692195128080253 1 1
0.803085572294527 0.716764248150202 1 1
0.732477498111342 0.664603554982014 1 1
0.706698739840389 0.660041046922094 1 1
0.962076356769904 0.856659613667517 1 1
0.859471343523336 0.787998633935966 1 1
0.495891923373599 0.450331143814675 1 1
1.03172008314828 1.04975756228622 1 1
0.709032494114282 0.653072052464481 1 1
0.827133256221971 0.746314772838043 1 1
0.915942396835939 0.835936230181083 1 1
0.813152194488914 0.729083515174241 1 1
0.613941646140722 0.572125787977294 1 1
0.678127913776425 0.567023452913249 1 1
0.628548519349299 0.57636079904729 1 1
0.567255461632509 0.501228718699954 1 1
0.21909131303743 0.20142616516748 1 1
1.10285588996586 0.997323906740051 1 1
0.685395040128956 0.626680112226719 1 1
0.684475501100673 0.59551964967172 1 1
0.712027087520729 0.645052593392581 1 1
0.861757970089815 0.76407617657891 1 1
0.805336679984942 0.726183072102019 1 1
0.61723270940014 0.558986697774621 1 1
1.08717019963778 0.997494897006493 1 1
0.433794017033561 0.402354550742922 1 1
0.588517223405327 0.543928187613996 1 1
0.856221718358901 0.769907365934359 1 1
0.77135332839053 0.712349863527408 1 1
0.709710006419342 0.631300561685858 1 1
0.349242154382613 0.338836360690749 1 1
1.12845009962652 1.04139455268358 1 1
0.817600416309497 0.735393698256269 1 1
0.65802956652081 0.586025351963935 1 1
0.609818274043376 0.619635203046331 1 1
1.07979560250581 1.0020613086885 1 1
1.13107550487115 1.00896056707719 1 1
0.688832675974872 0.64252268438217 1 1
0.819335126412538 0.736687356150451 1 1
0.488508848931907 0.426650852183063 1 1
0.405806830152352 0.409429153184878 1 1
1.06062292159026 0.93456503425899 1 1
0.864083852555347 0.802351058404687 1 1
0.829741768303363 0.753693991212389 1 1
0.747378397669377 0.658778978353846 1 1
0.775589083347252 0.706557392124852 1 1
0.9284382317228 0.85636795003033 1 1
0.972074384197482 0.886590605289386 1 1
1.03769663990365 0.920243314619914 1 1
0.881553675696821 0.792873346492935 1 1
0.646003234326387 0.590082632906293 1 1
0.519054673092798 0.458190369295574 1 1
0.478117067986448 0.437585039535254 1 1
0.882998606431024 0.812007137558358 1 1
0.781146143802799 0.673458594640341 1 1
0.981748103500624 0.905992272430117 1 1
0.487931197636037 0.400199218691105 1 1
0.886579160590764 0.819901998242883 1 1
0.850617171351685 0.768128442651968 1 1
0.979461090430639 0.884576531750081 1 1
1.19447316944164 1.07942101430599 1 1
1.43702059099419 1.30698350775939 0 1
1.1841950257726 1.0425705143005 1 1
0.739481871685068 0.675900624939583 1 1
0.702582575045325 0.630074508346654 1 1
0.706507458278791 0.602291016667118 1 1
0.770824258678133 0.705705479333559 1 1
0.749793618751822 0.670266744943903 1 1
1.03639080672015 0.905615098515009 1 1
0.883776862368752 0.79087485594082 1 1
0.611564352570361 0.553037588182285 1 1
1.2063224211853 1.08211093146697 1 1
0.722357018288611 0.641522518375875 1 1
0.610551111065431 0.545075551408491 1 1
0.927015857104925 0.81066411170271 1 1
0.906512021694863 0.810991762589823 1 1
0.362508338064218 0.31189931841126 1 1
0.98888445764792 0.881454110378388 1 1
0.0929103869558864 0.0821213738649473 0 0
0.971639502639487 0.90071360062731 1 1
0.417854553065493 0.345237352832054 1 1
1.28077409483475 1.13817271008011 1 1
0.207864325916456 0.175534901424059 0 0
1.23099780176234 1.13087953750878 1 1
0.662028111110148 0.598663860520419 1 1
0.652702217783006 0.616767696135867 1 1
0.943641442284768 0.818453990679826 1 1
0.737162808890853 0.666954285326663 1 1
0.8446779223317 0.763794570431246 1 1
0.682583759107488 0.621830356387694 1 1
0.602896472707467 0.562628063866335 1 1
1.02917583156684 0.93970115658708 1 1
0.893341150996876 0.815526261216984 1 1
0.133987814564893 0.132018352337386 0 0
0.485993021759694 0.440673915362221 1 1
0.410620636366444 0.359898114434141 1 1
1.02322313358968 0.94419048879931 1 1
0.966683600989835 0.86299250352387 1 1
0.551974407578971 0.491311392161226 1 1
0.941783606404485 0.822558523994041 1 1
0.644573584411058 0.591809408046381 1 1
0.735628885312976 0.663925661018026 1 1
0.576359535961507 0.521368423405026 1 1
0.754514626852333 0.689913942329518 1 1
0.555417182352726 0.400687356188606 1 1
0.527782204995567 0.429077721986481 1 1
1.08504902963811 0.986460370526321 1 1
0.888612965247884 0.77152769781428 1 1
0.600837536402422 0.566320110830465 1 1
0.411172356754372 0.354294623658331 1 1
0.975233987761717 0.85566945046291 1 1
0.899769039751006 0.782677104125851 1 1
0.602344134479675 0.558891177347704 1 1
0.749916720801437 0.650015368140328 1 1
0.502818820484035 0.466203913943076 1 1
0.715726039805327 0.645051396425298 1 1
0.980909345228475 0.877849420218196 1 1
0.686326339470141 0.649345069615158 1 1
0.432197832787488 0.387622070611683 1 1
0.540268987335699 0.49428860008356 1 1
0.963977545791799 0.900492793085662 1 1
1.18696808104515 1.14316257365004 1 1
0.673362646998015 0.629515310625311 1 1
0.865905802084207 0.775038951599358 1 1
0.73342390230786 0.666028839176225 1 1
1.1264649731208 1.09705709945139 1 1
0.552717771361838 0.526677612241043 1 1
0.864561419280175 0.858460503404705 1 1
0.555438972082802 0.55786550765343 1 1
0.563447202564765 0.483802469170783 1 1
0.882853808076016 0.765492538605407 1 1
0.830604185653238 0.739686942375962 1 1
0.508120711354537 0.453236722331366 1 1
0.407409976957808 0.35392726135307 1 1
0.57043834183535 0.503596651679916 1 1
0.970683197141798 0.896892327863687 1 1
0.457693677688384 0.400761770420904 1 1
0.899418903505125 0.799032501633443 1 1
1.0070836628318 0.882927876780323 1 1
0.322172037890544 0.296491231344527 0 0
0.291382681390092 0.268063689665296 0 0
0.49090051453764 0.461411433055223 1 1
0.30673295169308 0.262280439023163 1 0
0.907429903159927 0.812896703548868 1 1
0.524253769651191 0.485726992994972 1 1
0.921697678254922 0.857461955560693 1 1
0.695347009295447 0.610502618707217 1 1
1.08159555228495 0.952204420172321 1 1
0.585171426456536 0.504415487082443 1 1
1.24444981711547 1.14110373872998 1 1
1.04921876817818 0.939551078739695 1 1
0.999465174626416 0.923813148904492 1 1
1.04687148780771 0.91677085002046 1 1
0.609992045203243 0.575483422741718 1 1
0.841533698125009 0.742994962821946 1 1
0.742296040869184 0.666563794036916 1 1
0.908541008802503 0.817964760656009 1 1
0.808651651180921 0.711101475471006 1 1
0.686606218152026 0.614465399686141 1 1
0.629168862617473 0.55645712493457 1 1
1.1100305037618 0.999697082340293 1 1
0.854047654920409 0.795827238081722 1 1
0.691183485145642 0.614678574505944 1 1
0.317219381397955 0.282720301624268 0 0
0.688669016451399 0.597142621602279 1 1
0.563211204951179 0.487087639012584 1 1
0.933201742739519 0.8379370223013 1 1
0.824266157724529 0.651011672112913 1 1
0.772649428463936 0.725832481628733 1 1
1.01270924242841 0.942891756108715 1 1
0.559132397830641 0.497512697901029 1 1
0.479298696462216 0.423722758507382 1 1
0.863574612444537 0.785967201763247 1 1
0.348402987262006 0.327443490373021 1 1
0.899152261803052 0.816937028774769 1 1
0.852887206282772 0.739088460037064 1 1
0.641706387870559 0.566242395205405 1 1
1.09894052958164 1.00944731258822 1 1
0.841722509006283 0.761577860243292 1 1
0.462441973705941 0.403317142755521 1 1
0.835322332893105 0.793173122963714 1 1
0.201499911097008 0.177976723163339 0 0
0.640453225109294 0.574085520384415 1 1
0.878210096955685 0.793282574279256 1 1
0.983145758864686 0.886844768639955 1 1
1.02676136645193 0.899141867562442 1 1
0.645526866854865 0.596296627236352 1 1
0.676116193653635 0.618879193377209 1 1
0.677347497050208 0.585711474232978 1 1
0.456542023305815 0.41454590821469 1 1
0.828906790876311 0.770755545549018 1 1
0.534273088087655 0.482078969036023 1 1
0.925086268573414 0.815521478475564 1 1
0.565166945858562 0.421005967082642 1 1
0.889407817961257 0.819940169090022 1 1
0.687548456407383 0.603510710854479 1 1
0.673469917445813 0.592762307505401 1 1
0.546546678846967 0.505378972079692 1 1
0.717139866441987 0.646904377760621 1 1
1.22776418111923 1.12070808187284 1 1
0.738922368112452 0.672296606794435 1 1
0.720843533842679 0.672302463652308 1 1
1.41813029720512 1.26975983041159 1 1
0.518360065637361 0.450587345715283 1 1
1.15035995134482 1.05303671644325 1 1
0.888477183354154 0.811055338710145 1 1
0.799592376224838 0.679432000558915 1 1
0.904635713300453 0.830164738234248 1 1
0.854330575153371 0.765806569123973 1 1
0.721101640147541 0.677423038665571 1 1
0.512525044195713 0.502457040547968 1 1
1.18597553091696 1.06426681039115 1 1
0.535549355337183 0.462912453225561 1 1
0.65898937926249 0.590935964302128 1 1
0.846742663556976 0.776843561486725 1 1
0.562092748044672 0.52753752546526 1 1
0.8086284341831 0.743333911526166 1 1
0.962178650036694 0.909063731429201 1 1
0.698402552935542 0.643020535254868 1 1
0.583357812552781 0.556322901335344 1 1
0.916092426498387 0.822041421685752 1 1
0.773866078326578 0.684946395541126 1 1
0.541637247020284 0.409636336669521 1 1
1.05665701332391 0.990967310166433 1 1
0.859720437686798 0.77298145854809 1 1
1.5724700246934 1.41374228086844 0 0
0.106769886126107 0.14474356509734 0 0
0.721891634500279 0.656028206775194 1 1
1.06810292921308 0.946245625247798 1 1
1.16502259492536 1.03102655218195 1 1
0.622357706307644 0.604072393751446 1 1
0.934367882999707 0.882572124268921 1 1
0.818052874681062 0.749544536248924 1 1
0.704041270760945 0.614394921170115 1 1
0.492794120713499 0.456679501432878 1 1
1.00618080169489 0.889936446904729 1 1
0.333682281352436 0.250871676135271 1 0
0.744271679346394 0.662626000883557 1 1
0.652747601520688 0.588996981319191 1 1
0.818792854768115 0.764933180538175 1 1
1.20801750976406 1.07044947205228 1 1
0.825180656671537 0.741074145028072 1 1
0.822945475406437 0.764029957145665 1 1
0.758108394835078 0.689817659108492 1 1
0.817264390258199 0.717659782425741 1 1
1.17665535151096 1.06172580929128 1 1
1.37832079089224 1.25378651455454 1 1
0.855306419343849 0.746765853642209 1 1
1.26385986366841 1.1847509492483 1 1
0.71529800584275 0.636600391243804 1 1
0.677425445728493 0.586313509978203 1 1
0.662984819649451 0.628136795982594 1 1
0.793534188129289 0.657349802581577 1 1
0.7534583809841 0.689258855741831 1 1
0.631634901271998 0.577005528969237 1 1
1.46863383790462 1.35438658087855 1 1
0.448941814307082 0.413749622280926 1 1
0.739282771060306 0.682385605203417 1 1
0.914552358685869 0.847771909817632 1 1
0.6830275914199 0.619304942017582 1 1
0.900330862271315 0.800419013294221 1 1
0.641327360230407 0.601984399571652 1 1
0.439265893455776 0.383308814136998 1 1
0.545345337398863 0.489634454630108 1 1
1.11796901175902 0.972326544219887 1 1
0.798837708084131 0.711371011745403 1 1
0.831829496888243 0.777645932368011 1 1
0.760527015476794 0.704084025647289 1 1
0.22447428968944 0.172386369162819 0 0
0.767981519628655 0.688453560597568 1 1
0.572010432307538 0.507045727885325 1 1
0.831253715792087 0.744864218123711 1 1
0.568795705849062 0.51943965088354 1 1
1.1003723352394 0.996273826682205 1 1
0.632396923521495 0.643426784476351 1 1
1.16171250363832 1.04165015261783 1 1
0.778087166745849 0.694090274480448 1 1
1.23355150797064 1.08700019743068 1 1
0.587221432518038 0.526845407176462 1 1
0.760993835719527 0.66745665421072 1 1
0.686656692226756 0.638185454729359 1 1
0.91176871999693 0.805179976168359 1 1
0.955160183314981 0.931908230262005 1 1
0.614978078152368 0.550504085003507 1 1
0.867512710008097 0.795429867352164 1 1
0.49383174141641 0.442238302658302 1 1
1.0005660911495 0.912522921504583 1 1
0.619151482980003 0.557940525739044 1 1
0.152660313745275 0.11553256721347 1 1
0.526802271152845 0.476931582408268 1 1
0.307072537647578 0.322132038105374 1 1
0.958244964280232 0.871234978783892 1 1
0.80129057646076 0.74185764079888 1 1
0.381806029617479 0.352588076719598 1 1
0.779152048359492 0.6791426399985 1 1
0.634987189802521 0.579603375500666 1 1
0.123321116015653 0.100514213668422 0 0
0.827778725921769 0.761872755832772 1 1
0.719848318167703 0.623000016200907 1 1
0.610674358488985 0.548201481164162 1 1
0.606365273162126 0.525870034918805 1 1
0.972557437843043 0.868593814758694 1 1
0.721273964324411 0.629532682209974 1 1
0.693559735150958 0.621740118920105 1 1
0.728065594771015 0.646384219782549 1 1
1.52366402857831 1.37205985250303 0 0
0.190529092082321 0.167723568267809 0 0
0.766254520042881 0.70529655663712 1 1
0.697539049696047 0.628694402543887 1 1
0.745261557833827 0.669062015099403 1 1
0.594685529724954 0.574248570211495 1 1
1.12185826759058 1.00907242664597 1 1
0.766101726787265 0.696349634841796 1 1
0.573424782856974 0.510021681944577 1 1
0.709027926611105 0.644418168463942 1 1
0.95214687710984 0.769286547718208 1 1
0.750133858246771 0.66881216562021 1 1
0.28034638538291 0.247012463849321 0 0
0.505421169018187 0.487325985652146 1 1
0.802557374694818 0.691846512058144 1 1
0.740861781087612 0.645296062590257 1 1
0.441692742001943 0.411710419730498 1 1
0.383367965952014 0.36806540967466 1 1
0.367652757470945 0.338112120055852 1 1
0.979131448270884 0.87956567955114 1 1
1.00606533931059 0.904525063807369 1 1
0.539831308983736 0.505614875349868 1 1
1.07231510865484 0.933070347418074 1 1
0.952799951830931 0.830254938068736 1 1
0.829068208262412 0.749084796200679 1 1
0.377265546049021 0.340712725303369 1 1
0.318982199920022 0.306139559321742 1 1
0.990226347352185 0.846748095243388 1 1
0.767950913506081 0.694026397794175 1 1
0.804510815190461 0.723531552646444 1 1
0.424832993550655 0.390116479963119 1 1
0.476321337189116 0.426282797656796 1 1
0.898292933905028 0.855947005317382 1 1
0.775988626841562 0.708244339981501 1 1
0.680350802958963 0.619176687162275 1 1
0.975433311365826 0.857724587778798 1 1
0.379679191105674 0.323355390391264 1 1
0.887271580511516 0.817916271768876 1 1
0.767755450615376 0.679321549832208 1 1
0.583991917028559 0.54024363837319 1 1
0.507935098507072 0.469421717183653 1 1
0.777431204970624 0.693659107270749 1 1
0.691722452262196 0.645493667354378 1 1
0.326446057488846 0.307783416120741 1 0
0.653092963126696 0.585630258360921 1 1
1.04199874664996 0.937890299186071 1 1
0.521130436739719 0.46217115585942 1 1
0.840266427948295 0.746297607899055 1 1
0.637333269587356 0.559990422181986 1 1
0.608109193729588 0.561861179055883 1 1
0.682792314668651 0.607594139012891 1 1
0.786930051639144 0.717719442907354 1 1
1.01068231537644 0.928729586497581 1 1
0.442078229442784 0.391834161288195 1 1
1.22027015450753 1.10440454810904 1 1
0.655592970009352 0.578961824836562 1 1
0.400547827106514 0.369441212346545 1 1
0.980072033619905 0.850220239527158 1 1
0.721119637210768 0.654361528099496 1 1
0.829888731526795 0.727899872792878 1 1
0.650824408249847 0.582623244005816 1 1
0.633840681354372 0.579588015563667 1 1
0.409277364129396 0.358809934176394 1 1
0.90318075761331 0.789694981604294 1 1
0.498152451430102 0.444497201158938 1 1
0.867616053542235 0.781207622773405 1 1
0.977959256442004 0.881121231717931 1 1
0.813535314563428 0.726936916944537 1 1
0.435251315145678 0.399145216346389 1 1
0.75667980490268 0.692762176208091 1 1
0.658456556819649 0.56441546947746 1 1
0.923351193718745 0.844895041402539 1 1
0.387664059104921 0.347598766013132 1 1
0.525392182421456 0.496203280285463 1 1
0.741763546644888 0.692504046200913 1 1
0.759036328115157 0.683796081699594 1 1
0.694844699765308 0.632173723034478 1 1
0.824088638172559 0.722558961013083 1 1
0.645377368743383 0.616512117218383 1 1
0.539808338992269 0.435052256361823 1 1
1.09517285346663 1.01275242381705 1 1
1.23658659373886 1.14261549540696 1 1
1.02968693662778 0.931148498049914 1 1
0.362530227008992 0.327539824278663 1 0
0.639693118317193 0.612923486540253 1 1
1.31010789585444 1.16711483505106 1 1
0.521597369902984 0.4726197389868 1 1
0.502703427166936 0.451113449148439 1 1
0.505318748707421 0.453064484175405 1 1
0.572151033434548 0.509908996291679 1 1
1.10093063208574 0.993131905617023 1 1
0.615840969246077 0.544130466528261 1 1
0.565937019507607 0.491350316101366 1 1
0.257021758316821 0.240550618883276 0 0
0.539318546398941 0.489314037068413 1 1
0.707254063902758 0.661019799025079 1 1
1.121586498418 1.03394848338658 1 1
0.564688156703664 0.504444927613221 1 1
0.205838100955757 0.172060184386869 0 0
0.813836028788759 0.73528005280952 1 1
1.01507977122135 0.897605759302643 1 1
0.488636726658151 0.447952136705212 1 1
0.881594468246465 0.753924429119351 1 1
0.451064064653524 0.432270360228589 1 1
0.694556385675951 0.609429982071708 1 1
0.669543238068889 0.777720568653522 1 1
0.672709509230531 0.580442652637349 1 1
0.998999621671538 0.878166472114001 1 1
1.47828905813399 1.34675829084223 0 0
0.738205424252235 0.675196305338956 1 1
0.935944717705702 0.841113569567233 1 1
0.883312371160234 0.790201381321423 1 1
0.667936979966889 0.60221177492197 1 1
1.12361586673464 1.0092317492838 1 1
0.840971736321829 0.784409838876404 1 1
0.754822791644162 0.687113584790859 1 1
0.456535960570825 0.412331586078864 1 1
1.20005966334734 1.06932270615922 1 1
0.600144544673351 0.555197275181686 1 1
0.529530090933168 0.47521532771841 1 1
0.747825206422094 0.697868875578675 1 1
0.670824456577605 0.665005165278441 1 1
1.07661194612261 0.993258229841532 1 1
0.615701472662192 0.551193253708051 1 1
0.705941981213382 0.63700568004261 1 1
0.901959864503238 0.827140079524396 1 1
1.38866285951781 1.22700912982717 0 1
0.743082057234831 0.649545679822938 1 1
0.926171603219511 0.827487621361691 1 1
0.805214337097476 0.712339240070525 1 1
0.575824152175071 0.504420892307227 1 1
1.1198396386052 1.02756369464906 1 1
0.827112982798737 0.743424439303509 1 1
0.51125203928251 0.478987369641954 1 1
0.745541478355253 0.670147369537882 1 1
0.810262914463048 0.735982596648772 1 1
0.590185437144582 0.521132674354023 1 1
0.933732799892685 0.807722438054478 1 1
0.572991744603055 0.537202280876215 1 1
0.355962072467956 0.344195900303838 1 1
0.500547477286741 0.453380928714459 1 1
0.433960473131557 0.40085196185319 1 1
1.05189266995025 0.923055908678908 1 1
0.449036062408774 0.407035981286876 1 1
0.811619090822775 0.743808248187062 1 1
1.00056552759585 0.899566923525122 1 1
0.836825692993035 0.773243352386725 1 1
1.37159186621792 1.23130690526455 0 1
0.655133162044066 0.606005616234967 1 1
1.30001592120791 1.17343112000264 1 1
0.658652503897099 0.550434323865183 1 1
0.348382164646026 0.301267751647814 1 0
0.836001582848839 0.763200023479826 1 1
0.940928080845904 0.856108111040309 1 1
1.1800371493807 1.11434537355062 1 1
1.14592072450813 1.04545160129999 1 1
0.595217877374973 0.537926582275043 1 1
0.424947548022286 0.396478333706992 1 1
1.21725389230812 1.06838360350695 1 1
0.703412078884809 0.628238343867469 1 1
0.821238921674599 0.701247593262049 1 1
0.78935241034028 0.746796275328682 1 1
0.608890405676701 0.526167557029501 1 1
0.731080160782237 0.665033835992587 1 1
0.850016524134051 0.792334969646241 1 1
0.913628808901107 0.847597195760645 1 1
0.652342678349428 0.58396153193434 1 1
0.747154735874863 0.670322756876311 1 1
0.540289719753061 0.481589471631527 1 1
0.855038378074953 0.747532639617296 1 1
0.562757156981169 0.507260675256497 1 1
0.796530106802309 0.753091827922632 1 1
0.568793165665225 0.555834453265057 1 1
0.861151263404426 0.785172183856111 1 1
0.635620350473208 0.560799074801441 1 1
0.693335417071789 0.631233197991268 1 1
0.78590876528621 0.7182509892867 1 1
0.666612941138693 0.613359606774881 1 1
0.326043349407222 0.280949305127807 1 0
0.772665278644572 0.705087608455854 1 1
0.58122338171107 0.488986664472477 1 1
0.794921070204457 0.728189352510037 1 1
0.72437904593199 0.67159748523691 1 1
0.880737574840711 0.770653040653658 1 1
0.530075145074718 0.454865597089626 1 1
1.10823359839827 0.997638211396052 1 1
0.712294122127342 0.632797212744027 1 1
0.775734552092953 0.665735483373536 1 1
0.624040389869259 0.55576177581722 1 1
1.02747470440989 0.924676162030926 1 1
1.14305997609284 1.04616263498655 1 1
0.784535160085124 0.71784541849144 1 1
0.640547820964228 0.58264171466974 1 1
0.523327969020476 0.472756460002964 1 1
0.802808900106702 0.700849503907777 1 1
1.07878214048765 0.979511172410704 1 1
0.969554384630693 0.902177782242523 1 1
0.474463821318296 0.458824737596563 1 1
1.15882130298243 1.02778762183039 1 1
0.624342976382277 0.555947241343532 1 1
0.81298595275698 0.720119328008412 1 1
1.11012632524327 0.986677553062514 1 1
0.459509815696892 0.421257965708325 1 1
0.66945065091188 0.609034366282808 1 1
1.15103727526914 1.04278116983676 1 1
0.98946479892437 0.906486344117315 1 1
0.853902321819546 0.784159282482384 1 1
0.98377440665017 0.876687159128316 1 1
0.83875174771009 0.766931595151723 1 1
0.887869442568718 0.764672422186476 1 1
1.15639294240078 1.05563782596311 1 1
1.16089904115964 1.04717817416405 1 1
0.699573274836555 0.636289306324741 1 1
1.42464002507798 1.28251746503961 1 1
0.676212908197308 0.592000554689467 1 1
0.726220723547287 0.640698180031369 1 1
0.614518551280017 0.542837122395726 1 1
0.926826961042045 0.864802536854439 1 1
0.826333234302048 0.813069236533734 1 1
0.762681159124962 0.708077644240282 1 1
0.763920451272416 0.719742457058767 1 1
0.919580437495456 0.812804792139025 1 1
0.659440069419588 0.622657226529359 1 1
0.680425705612156 0.619183370511285 1 1
1.05773092314969 0.958998539087529 1 1
0.631892066840895 0.575997404151398 1 1
0.893204175466875 0.801819165761703 1 1
1.20407783918754 1.10472469240159 1 1
0.366332775596316 0.330190270167147 1 0
0.643034057766968 0.559619210233013 1 1
0.802056418643843 0.738403273852996 1 1
0.394827778347269 0.354677681137802 1 1
0.705163960410157 0.638683722402017 1 1
0.776593991267283 0.730467786075998 1 1
0.628285772938229 0.576217313612464 1 1
0.806108639476898 0.755244370848692 1 1
0.620646467236341 0.587445380816019 1 1
1.1637712955618 1.068969548975 1 1
0.408989256451673 0.408765844654425 1 1
0.567936735256828 0.514542094110892 1 1
0.876454348921722 0.805570708807816 1 1
0.881223741268731 0.808653218531555 1 1
0.48936014674057 0.459260008489496 1 1
1.00450926589971 0.911334847523266 1 1
1.16942318527345 1.07699201077008 1 1
1.0636646143348 0.940749300889063 1 1
0.998205119607587 0.877994695479324 1 1
1.12814132883341 0.992915407755838 1 1
0.5841558065625 0.493355831140746 1 1
0.507874392610744 0.446979660941097 1 1
0.769895206106876 0.689906599042486 1 1
0.642100451867945 0.604239934557578 1 1
0.71568415912212 0.628779520907035 1 1
0.558606048750745 0.482184930831422 1 1
0.784330149129052 0.727372554004486 1 1
0.773337084450809 0.720377736077989 1 1
0.771519879469988 0.721386352505198 1 1
1.10728111698495 1.02183458105497 1 1
0.765559927956078 0.673988814162459 1 1
0.857551215967029 0.738382057187997 1 1
0.792560709534026 0.709210774914197 1 1
0.791546645699121 0.700462329847267 1 1
0.500948510251288 0.45540586335436 1 1
0.849300016842552 0.760141272221457 1 1
0.969987381392652 0.844501119274528 1 1
0.470015541893799 0.387673366031113 1 1
0.976264592268272 0.905764893771584 1 1
0.369616484152714 0.332586557096502 1 0
1.15453684902893 1.04669405118461 1 1
0.964125469391026 0.87452136791674 1 1
1.03634410681326 0.89838743690978 1 1
1.12616905389891 1.01947837322077 1 1
0.888555880527569 0.792088507478565 1 1
0.999096086995555 0.973575124179559 1 1
0.730004206218852 0.640028392657937 1 1
0.838019344993272 0.760911705360252 1 1
0.441751017070397 0.505246522538269 1 1
1.03281356102033 0.911280295920237 1 1
0.426111345450898 0.401696779151268 1 1
0.858717810852632 0.82256062299335 1 1
0.423649000968776 0.377627875825124 1 1
0.525003528706984 0.492560345759537 1 1
0.63133699393631 0.566122797849499 1 1
0.712348651378636 0.649506891678444 1 1
0.476553313228319 0.44453365665212 1 1
0.366683615717961 0.333917536436424 1 1
1.12546975112419 1.01258213595224 1 1
0.568219459296873 0.539076816705065 1 1
0.563757375347449 0.496397092978352 1 1
0.760224686391929 0.726380386857101 1 1
0.856950223260515 0.767511612792489 1 1
1.03628083201014 0.932456770653407 1 1
0.648828303981927 0.560289146187625 1 1
1.12839026998033 0.992912263296618 1 1
0.5292614494972 0.497180500895766 1 1
1.27682954852427 1.14957889200219 1 1
0.927499256013188 0.823630272161582 1 1
1.04062082902347 0.937707701463808 1 1
0.839393188888268 0.754893644591791 1 1
0.644106209287828 0.596012256167536 1 1
0.592277826395257 0.558053427414219 1 1
0.899948495478742 0.813247739796498 1 1
0.955872423244358 0.86210940967716 1 1
0.835608862841542 0.732631631625628 1 1
0.72029514677161 0.621658777885235 1 1
0.673740750097851 0.579165881817325 1 1
0.902003552218074 0.825210066778187 1 1
0.909460291019399 0.800884823473831 1 1
0.790491401530534 0.691297798228188 1 1
0.949594155804756 0.862574337509386 1 1
0.578591487596239 0.53876673663866 1 1
0.684505912013317 0.570414748685758 1 1
1.02309263218444 0.956801281357603 1 1
1.0393690948251 0.906672347927677 1 1
1.05910535783858 1.03457919254752 1 1
0.641289903468568 0.520205241361908 1 1
0.366892134307961 0.314970963629002 1 0
0.743118210574985 0.685160593340467 1 1
0.940333825922686 0.873096312188941 1 1
0.773721371961823 0.728574610339245 1 1
1.03927056740842 0.948499346336679 1 1
0.787287916765767 0.694150323315816 1 1
0.791444008530693 0.722276618088206 1 1
0.643617332465706 0.578912587915254 1 1
0.58309023852977 0.506619262525903 1 1
0.652946866786182 0.581875710136132 1 1
0.762041832083696 0.716702574185604 1 1
1.33680043593302 1.17650936334711 1 1
0.834583063953166 0.764404098590577 1 1
1.06442072127892 0.991352802084667 1 1
0.541874672619065 0.502942518344807 1 1
0.649299057441723 0.568302673009655 1 1
0.92821202762449 0.843879625270011 1 1
0.734336908514293 0.671059371194004 1 1
0.81134886429352 0.749379496451426 1 1
1.05965433094492 0.959300281462142 1 1
0.745880603929248 0.727040518676678 1 1
0.825283085392165 0.74548692080649 1 1
0.477108619271295 0.425386934326317 1 1
0.708264125444725 0.654762004326532 1 1
0.659586154980238 0.601724231943788 1 1
0.798461272163916 0.710477964654664 1 1
0.788174803179886 0.708882055450338 1 1
0.567920349448497 0.515117636003091 1 1
0.712791846401649 0.632188190959347 1 1
0.906193177149812 0.805872749611529 1 1
0.699080232456669 0.629437854495129 1 1
0.705537854724783 0.658742311670882 1 1
0.898467105116793 0.806899721959041 1 1
0.628973594862251 0.609232189422553 1 1
0.976918463609944 0.851248322435563 1 1
0.349496639749664 0.29648929061996 1 1
1.11758334427557 1.05365267518653 1 1
0.65566096129503 0.599247979612034 1 1
0.539404706227514 0.470788985260284 1 1
0.483392369478824 0.428606900676996 1 1
1.26955908304876 1.15733404562715 1 1
0.657341586151469 0.600716978567501 1 1
1.30074002629278 1.11627581869482 1 1
0.724213357274618 0.671730723343715 1 1
0.999835060631267 0.904072480186593 1 1
0.682264143847857 0.608006273704673 1 1
0.873492887436484 0.762301194468708 1 1
0.807713061255183 0.696238570828841 1 1
0.71175342131427 0.649288551720629 1 1
0.997588720317841 0.912914805653315 1 1
0.0778807073911886 0.0789990704389701 0 0
0.810884250095743 0.686031381578413 1 1
1.26982490818661 1.17293330629908 1 1
0.848535532666816 0.764158671509864 1 1
0.868182446002884 0.796819692251863 1 1
0.856172716785565 0.752479823571964 1 1
0.739106209006017 0.677430644506231 1 1
0.639684156001176 0.578284315324049 1 1
0.0602729823042032 0.0522631958963583 0 0
0.53398102785004 0.509908991912921 1 1
0.553511911923511 0.499471430428417 1 1
0.470222563018294 0.423960018496967 1 1
0.690002804209884 0.589889710408259 1 1
0.576992627965389 0.556781107839817 1 1
0.476289379986711 0.424368427686395 1 1
0.691097354273394 0.634023184283478 1 1
0.763182391600547 0.663463444036056 1 1
0.673507008955276 0.634468214117289 1 1
0.819985962660403 0.738069739950281 1 1
0.563538383639388 0.538351965596936 1 1
0.514131537660447 0.440637714524928 1 1
0.557931193122947 0.506880373586322 1 1
0.546751383686215 0.494036268713437 1 1
0.911554836558975 0.815027180348549 1 1
0.696699866885673 0.645239961788693 1 1
0.578609316569674 0.538299432466719 1 1
0.414496910370219 0.413931610902602 1 1
0.861865191847468 0.786882083133847 1 1
0.637564761428154 0.583884051798206 1 1
0.409416231467422 0.33906656719444 1 1
0.397909343656688 0.381153640237363 1 1
0.773280511049496 0.706408997737715 1 1
0.443389053175056 0.39696357901614 1 1
0.859057184184421 0.783777488023989 1 1
0.371719952141356 0.33912998034601 1 1
0.667463937954936 0.621370523201607 1 1
0.618499627072954 0.566368945799886 1 1
0.834162708675165 0.777100919931921 1 1
0.0629418886540153 0.0401898041282306 0 0
0.558700913091147 0.508218323599371 1 1
0.350531759390953 0.34701757188366 1 1
0.505222477051553 0.480287971102885 1 1
0.701720912257591 0.637118127850004 1 1
0.530791498985951 0.464971036900378 1 1
1.19072295602591 1.12647793954408 1 1
0.734857248003881 0.684342434433755 1 1
0.864077571754462 0.744094582944584 1 1
0.832937675070903 0.770113614017228 1 1
0.774488691001902 0.709886652920648 1 1
0.702108281198204 0.645687882409292 1 1
1.02910853583421 0.933563897515445 1 1
0.673611051897365 0.617238285684846 1 1
0.580270259490478 0.53168612819899 1 1
0.972209669307625 0.877020084689924 1 1
1.03095285917622 0.936430899427274 1 1
0.945389415379855 0.857556714338241 1 1
0.694324022913685 0.599891685950914 1 1
0.645110888636263 0.545975305449852 1 1
0.702554281776648 0.605466813328233 1 1
0.319547061705406 0.281946140280362 1 0
0.526916882753126 0.487731300190519 1 1
0.775056684989725 0.713512428619662 1 1
0.57152903196878 0.513591799391303 1 1
0.500183214440614 0.44675679113907 1 1
1.04755438139598 0.955456801219944 1 1
0.982918131147827 0.879976877941943 1 1
0.401184277899892 0.368427900900401 1 1
1.15810245982 1.02993727665724 1 1
1.55472479728156 1.34829336615709 0 0
0.761074977832732 0.757488806782557 1 1
0.464954614987012 0.421418060384311 1 1
0.434652176973503 0.402864146723448 1 1
0.373171292169803 0.334503278498891 1 0
0.814055649060955 0.739242798496435 1 1
0.749586162998454 0.695982578192247 1 1
1.19628121921749 1.147240688834 1 1
0.774586132227997 0.717427043030336 1 1
0.684553271539849 0.554491402172199 1 1
0.590498010198221 0.546029141570276 1 1
0.787265369267133 0.701120570285557 1 1
0.820650432485651 0.745918477694472 1 1
0.726908590137971 0.655192896957783 1 1
0.966249494560144 0.856464557816944 1 1
1.16636758300057 1.05222156217559 1 1
0.505901913672852 0.508163100818851 1 1
0.892677347125663 0.779245099996973 1 1
0.502587854451821 0.470370435037886 1 1
0.806559060990033 0.740178601141419 1 1
0.655124815322204 0.638016536663394 1 1
0.879730028726917 0.792080238640029 1 1
0.572500162476463 0.532942690507044 1 1
0.687829842438374 0.619125053911011 1 1
1.30877874302234 1.18539545938937 1 1
0.555849098681612 0.500488980859037 1 1
0.977141629320424 0.865931004991744 1 1
0.946941248159574 0.844061006410244 1 1
0.426871807506399 0.40179483349485 1 1
0.360513763073774 0.363425548780048 1 1
0.687062605001768 0.610525282373814 1 1
1.07686972204298 0.967677506080886 1 1
0.76552672868407 0.672247590525533 1 1
0.858557622483321 0.752482352617793 1 1
0.835756712667184 0.76056714290199 1 1
0.601618595884076 0.554394836006746 1 1
1.33735476205411 1.19318017157707 1 1
0.504482022557403 0.446269479903325 1 1
0.331105501244641 0.318084023682188 0 0
0.831573331061778 0.793627799653078 1 1
1.02706857227885 0.911696938458721 1 1
0.525253505817391 0.481733054982192 1 1
0.958403979087041 0.871858318185891 1 1
0.84225982127089 0.805231531272129 1 1
1.02377751507934 0.912882989446138 1 1
0.683554395684588 0.539795855218395 1 1
0.871014522082417 0.757609908557594 1 1
0.640816213528872 0.622984884920623 1 1
0.7671787395866 0.684569619143869 1 1
1.09890744019266 1.00970332335052 1 1
0.672456308355166 0.607121681665463 1 1
0.139859651438158 0.126283751761422 0 0
0.611330942277321 0.554204375112513 1 1
1.28315912526583 1.15345111972967 1 1
0.82744605163562 0.755711080684835 1 1
0.575648926117172 0.50699631042858 1 1
0.245697865219511 0.213054778860477 0 0
1.24400869198459 1.09491654586429 1 1
0.810063639772312 0.721334721325206 1 1
0.692937164611379 0.624448817902148 1 1
0.333577128798008 0.276695960533023 1 0
0.57649723040228 0.515370629614074 1 1
0.329677021692047 0.305559109486101 1 0
1.18277438009043 1.05646819531708 1 1
0.66394746364147 0.596396242797229 1 1
1.1555866595519 1.04150161900697 1 1
0.978037805395592 0.90287558489735 1 1
1.10691339396831 1.01115623078387 1 1
0.872813840338444 0.728422402944432 1 1
0.806204652828848 0.685015761198601 1 1
0.802602356210264 0.721786319829329 1 1
0.974156274886538 0.867132872885038 1 1
0.436490783038191 0.387421891074194 1 1
0.720298421806174 0.614580860927865 1 1
0.631831992012584 0.544492918992397 1 1
0.735995205367445 0.683830292665336 1 1
0.94779631802178 0.852911474917549 1 1
0.671725112314646 0.612427280657683 1 1
0.600329362413676 0.520674551338276 1 1
0.98427654524937 0.918922228601733 1 1
0.630003412155104 0.587010913899725 1 1
1.04517059228927 0.949169306213571 1 1
0.553537776295685 0.482881421462687 1 1
0.338972283075254 0.294990374577181 1 1
0.821643695976151 0.737220179621169 1 1
0.753408754755497 0.702065801213377 1 1
0.709206731068775 0.629960884809096 1 1
0.755242487541668 0.691984590780952 1 1
0.878727194264591 0.79335696914523 1 1
0.349718185452656 0.311045965570002 1 0
0.684224438227125 0.615915825140258 1 1
1.10435605878084 1.01350814215495 1 1
0.274086457465426 0.292244270481812 1 1
0.606510746225987 0.558321060502371 1 1
1.15338025736377 1.04793676363627 1 1
0.688231341673051 0.645612891051397 1 1
0.936974622941288 0.873696613930493 1 1
0.349071777745346 0.327121992761597 1 0
0.988109485392803 0.896220566336952 1 1
0.633585789545722 0.56600304527911 1 1
0.466845878174114 0.441119139820897 1 1
0.606435761412225 0.570265068686559 1 1
0.994250326058356 0.90757057233111 1 1
0.904188141439868 0.767839477962459 1 1
0.750620645622475 0.686180547152443 1 1
0.704170553361876 0.663792216434616 1 1
1.02965358118834 0.929412383753759 1 1
0.659678902120801 0.608371936051995 1 1
0.741329825479911 0.687892281744006 1 1
1.29431324060277 1.1930325368187 1 1
1.03940628835066 0.908218507775515 1 1
1.07782001803421 0.956829846398564 1 1
1.00223699770395 0.941281283117145 1 1
0.795954159938133 0.718683949158133 1 1
0.9503391298038 0.75634123330345 1 1
1.2748224227289 1.17002125012472 1 1
1.054165131937 0.929106425078715 1 1
0.754660373096561 0.675887505805566 1 1
0.975610536639542 0.901131501367843 1 1
0.584864750358521 0.538819512541414 1 1
0.561364242507297 0.519935863570272 1 1
0.776648660862565 0.677502440233377 1 1
0.706585220243144 0.639784857298639 1 1
0.789337557236675 0.742971814007728 1 1
0.32013343823198 0.28503375881311 1 0
0.920511037615772 0.823254703640037 1 1
0.674907830855627 0.657037627578383 1 1
0.934017213457909 0.85040053103769 1 1
0.538383884948634 0.471614487865118 1 1
0.842295669627787 0.738662385274159 1 1
0.818750062446813 0.736682534716615 1 1
1.30992424242824 1.11331842134728 1 1
0.517824149089443 0.461151945202078 1 1
1.13943792432627 1.04883725924932 1 1
1.23892622462062 1.08503908175015 1 1
0.792469528333255 0.713808619241622 1 1
0.529541516692019 0.505277280053204 1 1
0.687248881494259 0.638967520062167 1 1
0.952102394940156 0.838988943820035 1 1
0.900200471964033 0.811457026369893 1 1
0.983787692620767 0.851620418697943 1 1
1.65433626539571 1.52306187565243 0 0
0.632990076116925 0.596485755654457 1 1
0.438019217506167 0.41136728344409 1 1
0.242539161816408 0.215031227167776 0 0
0.637772175159234 0.58611397086258 1 1
0.658905993803244 0.591748746468879 1 1
0.321300394600669 0.285744837178025 0 0
0.16369040009711 0.164601607306175 0 0
1.00659388854624 0.93354784653783 1 1
0.96403566496937 0.855175461680761 1 1
0.703544355147046 0.629784705276707 1 1
0.865451822307163 0.770898464523681 1 1
1.23298441714694 1.11292117014357 1 1
0.487472587542904 0.419873444228054 1 1
0.41263678168874 0.345530341770203 1 1
0.661360341278682 0.670314766493148 1 1
0.565461150608271 0.506496299781151 1 1
0.729749174520056 0.655528021473893 1 1
0.461427319178601 0.441008330009114 1 1
0.878931405937141 0.789120095118538 1 1
1.09083293614813 0.989289037098837 1 1
0.989048154907263 0.903589252112224 1 1
0.567527075917906 0.501001939726794 1 1
0.772994986837681 0.665594351533873 1 1
0.305388946106762 0.31706716635882 1 1
0.72152180893345 0.658251512288939 1 1
0.8415895069373 0.743798414513886 1 1
0.657439788776692 0.647604370957045 1 1
0.652540338546853 0.601599671417736 1 1
0.538122112781759 0.581563644589515 1 1
0.492490733484399 0.461772926659831 1 1
0.541288341640365 0.471032025141495 1 1
1.2003073262051 1.05546392481734 1 1
0.699604202750624 0.665554879802134 1 1
0.855824635553372 0.761091541991682 1 1
0.952019106982944 0.839753620126166 1 1
0.49092111324807 0.449262113668927 1 1
0.266307270858718 0.2646591366631 1 0
0.881481639163726 0.812411950455695 1 1
1.34130011030363 1.21964605931305 1 1
0.402488038394489 0.365713103441424 1 1
0.880326538892995 0.80492656693588 1 1
1.05802386042271 0.955281253295315 1 1
1.05637222183931 1.0103747048133 1 1
0.470184488169432 0.427945356869738 1 1
0.848877011988646 0.788833694108855 1 1
0.714877800977679 0.645584806390203 1 1
0.877794243498286 0.802075380143398 1 1
0.701652216671956 0.662366308908042 1 1
0.246805703785965 0.2220365998385 0 0
1.05382812185436 0.93613896259926 1 1
0.795909718678647 0.747354785962303 1 1
1.07646932424744 0.992942009441737 1 1
1.12636554894055 1.01768072545904 1 1
0.278437060903029 0.25728094427175 1 0
0.552733182803523 0.501009092157203 1 1
0.915715365951365 0.8469889697871 1 1
0.427106413235728 0.405644637409077 1 1
0.839809014801818 0.768866721542522 1 1
0.476971986521295 0.419499496235433 1 1
0.501212163926358 0.489343444144234 1 1
0.984729171828058 0.913837260362878 1 1
0.481267249233881 0.464195202809927 1 1
0.579795365665922 0.49416468815742 1 1
0.841341250260811 0.764699104119126 1 1
0.781948414874271 0.717661550626579 1 1
0.956064449233474 0.838560764609958 1 1
0.28686870512665 0.213158559429914 1 1
1.11374513809866 0.993090960274206 1 1
0.872821564713491 0.832328153771085 1 1
0.478461246163125 0.43519618031862 1 1
0.76850386274732 0.700119843726572 1 1
1.22209187756706 1.08782812401746 1 1
0.46416164379454 0.402601380569749 1 1
0.541079035194589 0.516556612463613 1 1
0.885926057916705 0.779767640287795 1 1
0.833651415413602 0.789704804406661 1 1
1.03429025433243 0.938537663023492 1 1
1.11424698796235 1.00272572363135 1 1
0.43296728306544 0.385051655591959 1 1
1.08980339805077 0.984301365789179 1 1
0.450609235189605 0.417918090379532 1 1
0.641745377722979 0.581942595869742 1 1
0.960519594210512 0.866832475427325 1 1
0.732800745516349 0.689275207363409 1 1
0.649843443310166 0.573118889467687 1 1
0.533848254470591 0.481863251984797 1 1
0.50083826996645 0.440658335940592 1 1
0.526503833802944 0.475717833557333 1 1
0.656338457982692 0.589313978963563 1 1
0.870146492327193 0.801957663265856 1 1
0.598516664779074 0.561103294988903 1 1
0.832155343703127 0.799146529127544 1 1
0.737403143227565 0.707936206759205 1 1
1.00982205941079 0.911188988400232 1 1
0.797181932157156 0.689445573972496 1 1
0.773774966982494 0.673882211328731 1 1
0.693228248236563 0.611391442485581 1 1
0.475123128478381 0.399884354243741 1 1
0.166085218703664 0.145771329021273 0 0
0.517567005018693 0.493160118354691 1 1
0.385625450351398 0.342336472669931 1 1
1.05111342740488 0.95488986064001 1 1
0.622912943183449 0.585506667996679 1 1
0.853131932475278 0.789148813635118 1 1
0.600224389122302 0.529148333107166 1 1
1.01247520504792 0.929372001248126 1 1
0.377835144636764 0.32377181516441 1 0
0.0921324821060734 0.0962532899450113 0 0
0.751937729291112 0.690395058006426 1 1
0.732802072554017 0.657580629506565 1 1
0.977119737132189 0.89774218021807 1 1
1.02478799080906 0.926521123099005 1 1
0.948856529323579 0.850909996769555 1 1
0.666119887646536 0.585742717968096 1 1
0.657004101467609 0.577143782165645 1 1
1.120368420207 1.02761042921334 1 1
0.49773786845049 0.475862987812558 1 1
0.582053017257598 0.524494175461941 1 1
0.824921447756451 0.752318244118532 1 1
0.81091977694814 0.699297165390464 1 1
0.295772064280318 0.290473948346129 1 1
0.326252590090084 0.361510447754169 1 1
0.906307888816811 0.83441208503983 1 1
0.746109685872989 0.682819938027723 1 1
1.18016433366399 1.09422326664551 1 1
0.894886596508873 0.81058407342576 1 1
0.902427415930085 0.858484357542326 1 1
0.198100133990401 0.15085063144644 0 0
0.439417838663957 0.407581199763175 1 1
0.752971833973428 0.660311327625584 1 1
1.0576477935038 0.943519201421369 1 1
0.589887266601386 0.565049173189372 1 1
0.86798722684429 0.760717045309029 1 1
0.817134938379471 0.749530502111242 1 1
0.735354147570805 0.654917223468249 1 1
0.520692818242772 0.426469254074404 1 1
0.930826976814603 0.840575289414249 1 1
0.640218645043099 0.58387285738504 1 1
0.751740572794447 0.668329049910897 1 1
0.373011981179194 0.373572812027881 1 1
0.805943669916503 0.652302399127016 1 1
1.06070576236129 0.966900824209301 1 1
0.819192869833164 0.739358938083128 1 1
0.400446830165025 0.384817291482 1 1
0.63552438576905 0.600427826064319 1 1
0.696538859532734 0.63485165014242 1 1
0.496163817665708 0.46170121759569 1 1
0.741716174352291 0.668800740643234 1 1
0.490295569694167 0.429134603814659 1 1
0.92938836563975 0.821118785235767 1 1
0.298621685270574 0.2597045007965 0 0
1.1404858867701 1.02789244366617 1 1
0.177794520270764 0.14922667469031 0 0
0.762820162439077 0.690293999553725 1 1
1.09216311972493 0.969558348122213 1 1
1.21072169648886 1.04003729453183 1 1
0.975560068618678 0.908544963016321 1 1
0.989435516999422 0.902916964466273 1 1
0.715863136228205 0.611396168881463 1 1
0.24834509455199 0.236370414853125 0 0
1.0399522922043 0.915987497219985 1 1
0.664220762070839 0.619657730684533 1 1
1.17610842341762 1.01258654691632 1 1
1.09817856440255 0.975642345483886 1 1
0.49826587239716 0.440840017122908 1 1
0.886528314449647 0.814068782671464 1 1
0.695016139069331 0.616411804584207 1 1
0.776292139048314 0.706615095324003 1 1
0.88803731367239 0.804878626153261 1 1
0.998222868046663 0.869462391260294 1 1
0.413976453767299 0.376368627731748 1 1
0.579150994187996 0.521922779122 1 1
0.813738944115143 0.721543934219492 1 1
0.907097093451909 0.765750313837959 1 1
0.504725056939529 0.451343194022776 1 1
1.00202947709339 0.892002367561385 1 1
0.717369198947776 0.680312642915657 1 1
0.778401398783235 0.703751996744131 1 1
0.601011911359499 0.557172989017877 1 1
0.663951321804552 0.613101230236439 1 1
0.413612959671687 0.363433849693503 1 1
0.810463076389154 0.741451466902662 1 1
0.581821711420592 0.552923915590114 1 1
0.983620920500629 0.877485876712371 1 1
0.609228348409886 0.582576500431076 1 1
0.625773703620841 0.542106853408171 1 1
0.402124276808948 0.35271174583188 1 1
0.368923124863097 0.336547104844163 1 1
0.264557693900069 0.251155946959082 0 0
1.2359354969996 1.10567607012218 1 1
0.818590091053783 0.737874347447455 1 1
0.482323255834286 0.393873218960909 1 1
0.45569865757462 0.417831354839184 1 1
1.05936222507189 0.965998539372316 1 1
0.807543949142692 0.751073020879732 1 1
0.397906612226825 0.34550920160601 1 1
1.27774496110811 1.07185667589965 1 1
0.805015192801091 0.713166608582742 1 1
0.71305870999904 0.644673751857604 1 1
1.50306793805888 1.36577256756286 0 1
0.55547048077792 0.557680895427269 1 1
1.05556311345926 0.99234423573551 1 1
0.775937943530726 0.700942187078335 1 1
0.773579497728895 0.703791859560391 1 1
0.864989821401795 0.806981443999794 1 1
0.756373958821521 0.704637331615293 1 1
1.05255305019245 0.958127053985745 1 1
0.638622343808796 0.570395029138702 1 1
0.706032666393442 0.617217840498573 1 1
0.966644736489311 0.885216253225887 1 1
1.24930085979894 1.13148396632987 1 1
0.690923466141094 0.625435239859223 1 1
0.98773465684806 0.897424894124117 1 1
0.749475882871656 0.656080598827253 1 1
0.77342299261756 0.689259204032483 1 1
0.547572835621888 0.480371820564579 1 1
0.532312755853546 0.507871662676839 1 1
1.04685085821747 0.899783255920364 1 1
0.364491350247749 0.321184904139707 1 0
0.586991199587544 0.53628809273479 1 1
1.43805472667271 1.2736974303005 0 1
0.415114845225259 0.370712520664406 1 1
0.534574332764655 0.462849439742732 1 1
0.692920296433783 0.594752332058577 1 1
0.491425352907584 0.439842910666389 1 1
0.902767756455566 0.829028441561211 1 1
0.448334409420538 0.38608173648329 1 1
0.218129856545994 0.171697933478987 0 0
0.473958381366649 0.452499277866699 1 1
0.802095238499832 0.714557706549198 1 1
1.00600786920753 0.945917426986289 1 1
0.841639675673728 0.806092515891671 1 1
0.534198139317287 0.491831147622239 1 1
0.92484103980062 0.825829453484968 1 1
0.849110208033313 0.74807862605819 1 1
0.981212086513862 0.863424887340829 1 1
0.873442762933274 0.793154543356662 1 1
0.771735217609374 0.686941181516752 1 1
0.453388359691333 0.398371208965884 1 1
1.10542890742121 0.969003425415873 1 1
0.677339170794994 0.614363086207236 1 1
0.823684743218953 0.760304153828209 1 1
1.14644434027194 1.02061939388591 1 1
0.533046210754201 0.470640759223615 1 1
0.738740426145851 0.682136210665283 1 1
1.08385980867654 0.987660041238038 1 1
0.836084882632346 0.73220720740285 1 1
0.704564267213933 0.634422141692748 1 1
0.899316747058783 0.796909108994492 1 1
0.524604072768812 0.461380550922938 1 1
0.629776771042933 0.575966168019331 1 1
1.0623864708188 0.963089911260654 1 1
1.27928621808373 1.13425187413995 1 1
0.721092706133369 0.629423789802641 1 1
0.854748648876639 0.779027565965705 1 1
0.65283521582997 0.605868959282452 1 1
0.636090370453561 0.547977743347204 1 1
0.723412776291718 0.687417455726912 1 1
0.655861266440709 0.625669691849691 1 1
0.754026219075304 0.700600119189073 1 1
0.991967794579679 0.910615654844352 1 1
1.05315425045807 0.940945737065597 1 1
0.71097919722562 0.609668988078481 1 1
0.74899032164925 0.683947646779608 1 1
0.728335516365131 0.637235861869513 1 1
0.936201961145346 0.842909623211315 1 1
0.901666561567909 0.832417328315241 1 1
0.642214871416121 0.574585071780648 1 1
0.844146481323319 0.727619957646246 1 1
0.264999421124391 0.237208502931763 0 0
1.09568575654347 0.97791975253572 1 1
1.27184319379525 1.12778195888392 1 1
1.10203853944428 1.03162859011772 1 1
1.04583375137027 0.924827085009033 1 1
0.731075413486848 0.622118959539434 1 1
1.04708565038251 0.961414944398464 1 1
1.01997865012403 0.90807351784055 1 1
0.954911521251888 0.847853161520896 1 1
0.405299700060453 0.37011889752864 1 1
0.899400569379093 0.793525407591291 1 1
0.98159751533566 0.863115550217434 1 1
0.60714462020152 0.543707819974128 1 1
0.890727495398168 0.799124599093463 1 1
1.17558193805961 1.08520952748527 1 1
0.65547431133003 0.597777298219797 1 1
0.682954207127133 0.632516843747539 1 1
0.332406298465879 0.301950215652731 1 1
0.575531186198075 0.540968732664064 1 1
0.60611542751709 0.552924150759691 1 1
0.343931150786353 0.302436685650128 1 1
0.505686588292617 0.458777786189664 1 1
0.575360561739325 0.510059925618911 1 1
0.934115175217601 0.854168081403211 1 1
0.984604760333158 0.915562377853671 1 1
0.639705825486153 0.571934107686522 1 1
0.224333010376839 0.197923168420808 1 0
0.847526323509223 0.805735602470394 1 1
0.866168102980502 0.796581306991413 1 1
1.32756791275988 1.18981726725882 0 1
0.753853677912166 0.67003125028746 1 1
1.0874612017171 0.992118418613106 1 1
0.66183031560005 0.612733741991975 1 1
0.760544153628126 0.680414424920582 1 1
0.763744272879862 0.696439644255177 1 1
0.989861251768924 0.915141961029504 1 1
0.729975438404987 0.67866416978331 1 1
0.761568795574485 0.788628793659776 1 1
0.630571446776217 0.571017476932417 1 1
0.819471184180173 0.709199534197068 1 1
0.932035990094438 0.883747675592072 1 1
0.580765577975064 0.52852590482496 1 1
0.412751980367784 0.364000622020075 1 1
0.564364903934169 0.544271661176881 1 1
1.12867698947409 1.02312619796201 1 1
0.867241890131063 0.813167631351231 1 1
0.707864617830567 0.638827052340652 1 1
1.14813468943052 1.01427309088626 1 1
1.20610887922363 1.07644232473532 1 1
0.651134500113483 0.588809823745286 1 1
0.571655449041064 0.534474324650765 1 1
0.855925826212419 0.740951534014991 1 1
0.708358677407641 0.631881583475687 1 1
0.587585587331047 0.541925037054775 1 1
0.497225276304442 0.449252635733776 1 1
0.667885986746537 0.590765904641049 1 1
0.580642412151904 0.531415752307232 1 1
0.677973905395556 0.609430167019908 1 1
0.734121297171103 0.645789195777724 1 1
0.777746029399682 0.674158441478797 1 1
0.439048567038755 0.376683208759746 1 1
0.399532546645422 0.36075072322262 1 1
1.08811880090037 0.997665070374184 1 1
1.05587780840265 0.986361653566804 1 1
0.613467869442082 0.540221515264005 1 1
0.429089729025625 0.383425901256665 1 1
0.737192298102832 0.695197233036401 1 1
0.863269337714182 0.772807123883296 1 1
1.37721698300247 1.26417885798452 1 1
0.469639396519563 0.398218887318663 1 1
1.07995527459203 0.981245407844129 1 1
1.44987737402315 1.29829247591852 1 1
0.62907073082346 0.563780200286963 1 1
0.763473765728449 0.710763906437412 1 1
0.707667350974518 0.641509893519053 1 1
0.858956261541106 0.781468916844242 1 1
0.501689184821893 0.465483402013593 1 1
0.695831662831793 0.58282677311517 1 1
0.28071165823041 0.270329221267255 0 0
0.607416958904023 0.545810058483603 1 1
0.886354268367928 0.826479057603088 1 1
0.573712025251562 0.521334570563567 1 1
1.1063894673363 0.982797085102648 1 1
0.592033457419059 0.532902254207439 1 1
0.648661125435106 0.601369070132779 1 1
0.616537150672312 0.567067601271604 1 1
0.271802338297974 0.295649933967725 1 1
0.37735461390379 0.358277090748418 1 1
0.744144846814144 0.666655103656747 1 1
0.532181557405433 0.494100372882712 1 1
0.832432459097776 0.767877800006023 1 1
0.626108793601086 0.544966098290655 1 1
1.05379507609878 0.949783547280808 1 1
1.14682753782529 1.02348116221636 1 1
0.696981341685762 0.654089274478221 1 1
1.05731928686833 0.927683986043419 1 1
0.777697651445603 0.704672227921803 1 1
0.938672189326621 0.845416617833286 1 1
0.617259813673001 0.547397483941401 1 1
1.40602440462897 1.27250683725399 1 1
0.670979251524003 0.604077305572975 1 1
0.706547141162266 0.660490191881898 1 1
0.79482748142365 0.73557661514411 1 1
0.79102966767775 0.767729808927101 1 1
0.533554433660623 0.585739115549882 1 1
0.635019474980805 0.594287074484446 1 1
1.05089261543545 0.966405876043475 1 1
0.854029163914067 0.815890105280629 1 1
0.448071566614669 0.404825784706594 1 1
0.637582320663727 0.60573067561702 1 1
0.62846555791618 0.599501596304159 1 1
0.804813328674981 0.731792195866955 1 1
1.07126442609222 0.947067461309326 1 1
0.631811369539465 0.559636337564053 1 1
0.810648388349924 0.747288995527196 1 1
0.686472154067661 0.60507371589819 1 1
0.455910915124476 0.436518666706525 1 1
1.04382635504363 0.948648680322239 1 1
0.587388245494623 0.527889016580963 1 1
0.525422562683345 0.495103570021183 1 1
0.601865817570617 0.539360563551358 1 1
0.983189394957726 0.899982177876199 1 1
1.00543569613694 0.891789704029955 1 1
1.23466474799213 1.12521628545093 1 1
0.822410233534166 0.71180431092861 1 1
0.697149843326545 0.620590018391552 1 1
0.914959748502347 0.812272894254717 1 1
0.443854709911966 0.390683714309313 1 1
0.722448005704789 0.656347262109061 1 1
0.885087041633723 0.799807833175024 1 1
1.00750211212876 0.841335984525507 1 1
0.945604539373186 0.86294516672005 1 1
0.9128699647074 0.827435010960716 1 1
0.782649126581187 0.703801251001714 1 1
0.589083339632943 0.51746435304283 1 1
0.741645105233683 0.68132672032744 1 1
0.925214745661902 0.860083003921824 1 1
0.883242942615481 0.777838004266231 1 1
1.03005664982535 0.957297334548605 1 1
0.969264947015756 0.884634016703801 1 1
0.708498347181754 0.63962364436815 1 1
0.453476200376407 0.421886468147239 1 1
0.892113033918712 0.812193888538412 1 1
0.965086507541322 0.842615688974922 1 1
1.56513706704006 1.39258933484969 0 0
1.00890878236834 0.913178010890173 1 1
1.23750824687132 1.10678356412508 1 1
1.07133321501583 1.02216028444772 1 1
0.671718848295708 0.613998367777066 1 1
0.794746014241584 0.702005895449413 1 1
0.897067972223023 0.821466560421934 1 1
0.971516821393654 0.885306066524726 1 1
0.572129779121762 0.512503559126246 1 1
0.658316937040875 0.632148661070872 1 1
0.855350897100643 0.783395685540104 1 1
0.589002816605348 0.536530160246014 1 1
0.592458295511644 0.523794886263962 1 1
0.931545453434029 0.805334893457716 1 1
0.513804166172751 0.556638474373384 1 1
1.00918444740564 0.939498585852401 1 1
0.586986326881121 0.541105628127033 1 1
0.89629214789229 0.838193392121226 1 1
0.619624468232621 0.595457303873826 1 1
0.566414612758019 0.521128123348656 1 1
1.07168380294073 1.00180253312411 1 1
0.909624399874288 0.836423811677625 1 1
1.36436193969841 1.23206039397985 0 1
1.2083096952915 1.08290700454238 1 1
1.01787584669167 0.928807313992611 1 1
1.2603162721616 1.16061144403867 1 1
0.976548161527571 0.887606897823049 1 1
0.902731681517908 0.812005422981756 1 1
0.677753779674321 0.574730399633978 1 1
1.29015308023316 1.14612641728452 1 1
0.332149829926193 0.297630647329956 0 0
1.25193320458237 1.09703196654594 1 1
0.733120360332455 0.692387285443715 1 1
0.451578156740693 0.414169112641602 1 1
0.518398226520791 0.471982082241571 1 1
0.775736708889388 0.695430498412758 1 1
0.771732608240407 0.699257751076075 1 1
0.773206032667893 0.678101987760284 1 1
0.571619496236979 0.600191142166422 1 1
0.719733074930161 0.666962538127901 1 1
0.8639528742145 0.792224922166558 1 1
0.31907107521237 0.263955986911594 1 0
0.628955962510902 0.569452954761281 1 1
0.885832683828294 0.818568929846725 1 1
0.791171860019019 0.720555159761641 1 1
0.578307904458387 0.553510830460775 1 1
0.815946706924105 0.744257191549913 1 1
1.05589553232066 0.90817818769115 1 1
0.796303591398136 0.670984203998348 1 1
1.02970117441218 0.918027552386344 1 1
0.737973780524722 0.664928419820257 1 1
0.845850803028369 0.80472387282094 1 1
0.735248118805452 0.680176877091739 1 1
0.962041269130617 0.850477220656826 1 1
0.755855899676978 0.664489315770133 1 1
1.17105661317915 1.05345131870459 1 1
0.830067694269502 0.758775933688848 1 1
0.499607720905158 0.47905097452234 1 1
1.02225366230225 0.9270919267828 1 1
0.833025199109537 0.765385392278997 1 1
0.887943813504647 0.80517079650041 1 1
0.411238321319502 0.367935467755733 1 1
0.399490054137241 0.340651850343736 1 0
0.662874745742633 0.592700208347927 1 1
0.632634360114651 0.577814946854004 1 1
0.718045474807487 0.652461198837595 1 1
0.943508283557107 0.854445574119069 1 1
0.713394818518247 0.616495092060903 1 1
0.775138273926359 0.71103527889038 1 1
1.04826898080559 0.968957839072528 1 1
0.946903145951608 0.842579735646312 1 1
0.588716766473388 0.514509707136081 1 1
0.731611875821163 0.658711774836194 1 1
1.20646412803807 1.10587521370457 1 1
0.737753478548 0.665076412161456 1 1
0.256359336667372 0.21348889286451 1 1
0.993747448783404 0.899643339616708 1 1
0.784844115900354 0.69278544707337 1 1
0.878972118389505 0.800368192026155 1 1
0.164351037278135 0.0931872696970301 0 0
0.597056188810436 0.541874063370595 1 1
0.615237850519769 0.56136695247681 1 1
0.951701208959283 0.869942651523462 1 1
0.601971712486698 0.531449811638964 1 1
1.24656622067635 1.08241103067563 1 1
0.361041448681946 0.326807133782508 1 1
0.60825319326594 0.557926381730133 1 1
0.410228394618491 0.379860409695852 1 1
1.0423410020715 0.935059636924142 1 1
0.739440387241361 0.645160601173652 1 1
0.958439926598319 0.881794791577081 1 1
1.05275030526756 0.938704074843571 1 1
0.771853091015448 0.683152068796442 1 1
0.922909176431079 0.797832608152549 1 1
0.452913915581655 0.459042308368161 1 1
1.11454236729456 0.982329459633575 1 1
0.237384888423022 0.18412594487615 0 0
0.589273017969816 0.532506466426179 1 1
0.804031349375614 0.705677500251712 1 1
0.67046179849083 0.594712131204018 1 1
0.816157454495874 0.71957748993543 1 1
0.926117330104585 0.867536597196734 1 1
1.10404148792851 0.959236786132231 1 1
0.979156287937165 0.909210749116453 1 1
0.758416071200566 0.666758807412087 1 1
1.11256091835818 1.023514201827 1 1
0.792620193436678 0.750627260879149 1 1
0.718819521284812 0.644890489046528 1 1
0.797916949393155 0.709941161548947 1 1
1.11469292116824 1.00309799791394 1 1
0.488993588469791 0.428373161697911 1 1
0.784118450150955 0.722846312928184 1 1
0.451759900773849 0.410110134477668 1 1
1.01183161661081 0.970798609408262 1 1
1.05235832411221 0.966933145443995 1 1
1.23596395973023 1.13904149732134 1 1
1.00162265209271 0.920211522926227 1 1
0.749563483921782 0.676558578641952 1 1
0.781686577193803 0.727672806162583 1 1
0.830770285820932 0.758604204466013 1 1
0.570741079378351 0.520199442763088 1 1
0.687072184200237 0.622315249020957 1 1
0.458928784906455 0.398494704782208 1 1
0.869330394287209 0.814394944985788 1 1
1.00467961241283 0.877124633989312 1 1
0.812833809339171 0.70168830397735 1 1
1.0598617243814 0.971968506562276 1 1
0.735548964423711 0.669532920090155 1 1
0.447458570765752 0.446113694550653 1 1
0.805762953500397 0.746304686273723 1 1
0.94459481938966 0.801266285575094 1 1
0.265936478271649 0.261984840270234 1 0
0.190901634186824 0.165772587224217 0 0
0.904065518084964 0.811455527764027 1 1
0.727753443723172 0.639163349257746 1 1
0.550583790222899 0.495956225683434 1 1
0.948818211495472 0.860850291513076 1 1
1.35410346072037 1.18615888269816 1 1
0.703092257612898 0.627395478971508 1 1
0.97520840410056 0.87969244189347 1 1
0.751591172624778 0.680084424550071 1 1
0.501603261123664 0.4389197372893 1 1
0.708403515434364 0.640556801457513 1 1
0.556461559587506 0.466007158746883 1 1
0.821236414895134 0.7368893200832 1 1
0.844720792546815 0.742218336437746 1 1
0.865791941527368 0.764814988816075 1 1
0.672989663039582 0.607194335312461 1 1
0.500625476398566 0.439554040382964 1 1
0.508546727386004 0.442714999919671 1 1
0.795050771728668 0.68739194046472 1 1
0.616886753857096 0.549757803076302 1 1
0.807206025587093 0.721120940668396 1 1
0.336919504876649 0.306911524769757 1 1
0.370718804991676 0.32134111141628 1 1
0.774719692543452 0.673796957344192 1 1
0.621343787342605 0.564691372388471 1 1
0.932545826693004 0.818819759529861 1 1
1.37318966167729 1.30331236921275 1 1
0.757610920127657 0.67569953119185 1 1
0.963965860605658 0.871083839856624 1 1
0.984607417647483 0.893340710725487 1 1
1.35904653696995 1.15528052055608 1 1
0.713123010408938 0.636799738748886 1 1
0.611315632867101 0.558484267271428 1 1
0.567518995825983 0.527021095164651 1 1
0.768741435379339 0.68928863016341 1 1
0.532202027910741 0.485171542873009 1 1
0.713468130978477 0.64620314544952 1 1
0.93302616913384 0.827389202008216 1 1
0.790515319181565 0.734167877312481 1 1
0.931206907131695 0.83279490703646 1 1
0.458878450295075 0.44559362050838 1 1
0.739213533675926 0.681841419066528 1 1
0.764801406411123 0.697679527298657 1 1
0.770122950875333 0.688398018355092 1 1
0.312815753964292 0.256500517868966 1 0
0.469270231466249 0.423722825117076 1 1
0.818230999085973 0.72199712025222 1 1
0.823364527542254 0.72349486719679 1 1
0.554015031805332 0.503671116024601 1 1
1.32488536934069 1.18734845006684 1 1
0.720148936896911 0.667238210400733 1 1
0.900148387331168 0.82593122177653 1 1
0.829148112049939 0.726887824758363 1 1
0.662563761677621 0.639621082045975 1 1
1.03954975691105 0.926205618996913 1 1
1.05059600761411 0.937279552781366 1 1
0.584077206569805 0.544662428919665 1 1
0.426111768028318 0.39576250707668 1 1
0.58357011802236 0.512977025131242 1 1
1.01400433730261 0.960399001409414 1 1
1.20561339279345 1.06752806919052 1 1
0.701092644827965 0.698301030582743 1 1
0.865453021643679 0.771578050999486 1 1
0.749005791309971 0.691917725477331 1 1
1.27388174163929 1.10580769716189 1 1
0.620754034703429 0.576681477782445 1 1
0.715083437947598 0.609489095938539 1 1
1.26938856104811 1.16472220910948 1 1
0.896538656762626 0.812428583474138 1 1
0.402177286937969 0.360140285081975 1 1
1.11080851881434 1.01422351020164 1 1
0.587911126015443 0.535212067403972 1 1
0.593207704212424 0.530265765603629 1 1
1.01277785458309 0.933292555136603 1 1
1.68516407541454 1.50050668653248 0 0
0.673347258787941 0.61382807389042 1 1
0.574761856860031 0.540755817403802 1 1
0.846982279248403 0.765400569116288 1 1
0.778829644769073 0.682555058951231 1 1
0.796334465021014 0.698705918454702 1 1
1.06514778063846 1.00437416839881 1 1
0.55641267323016 0.500416742180396 1 1
0.629221123792113 0.580584040209168 1 1
0.888016995208202 0.804663855836708 1 1
1.40501470158316 1.24469447422168 1 1
0.997051242632565 0.898666392108207 1 1
0.765411306193536 0.713096451897183 1 1
0.917518010923634 0.832886610980384 1 1
0.879748561959604 0.746368907897538 1 1
0.699621666885004 0.649951558258075 1 1
1.04721855325119 0.956101078775263 1 1
0.985788961284191 0.989313738578634 1 1
0.772733322796136 0.691806561280033 1 1
0.887729216696428 0.808593785699365 1 1
1.07623518373236 0.989659123061663 1 1
0.90696979899987 0.826397971523494 1 1
0.933920604995018 0.866362416723568 1 1
0.898409346137432 0.820054852415576 1 1
0.830885585193301 0.728589449950057 1 1
0.687715799471199 0.589871255112003 1 1
1.02037444265863 0.909345935859767 1 1
0.911754764116957 0.799235431479718 1 1
0.663756224409922 0.612606709001693 1 1
0.584105307122217 0.516837608903516 1 1
0.760993045198742 0.662826696118661 1 1
0.998675072840603 0.887705232363578 1 1
0.726831656167667 0.696491204789129 1 1
0.855176540941612 0.76411011664638 1 1
1.20976160261869 1.03469083653791 1 1
1.37448623956454 1.22600843022326 1 1
0.500050389230717 0.447033639125872 1 1
0.695047534513806 0.618566995710652 1 1
0.947574357744765 0.847706734830676 1 1
0.582867204825856 0.569472044362926 1 1
0.918471769631357 0.829036139931769 1 1
0.598673990630779 0.555402071510396 1 1
0.843433197349516 0.759334617419067 1 1
0.620927290218234 0.563936854331526 1 1
0.898431689028636 0.84323029945712 1 1
0.78367164183937 0.693038195549486 1 1
0.90850879018915 0.834766636676797 1 1
0.774579523973099 0.706626310040347 1 1
1.18671697575358 0.994484247078402 1 1
0.82915447767185 0.733409940319693 1 1
1.05579638708074 1.08745301034114 1 1
0.678325570054058 0.652035477433031 1 1
0.59621157115756 0.564830520641987 1 1
0.989307268401745 0.890999173440385 1 1
0.769444087798867 0.69925154502844 1 1
1.06140933944495 0.959666143360265 1 1
0.668975362197535 0.600560738998857 1 1
0.895897971091178 0.78125408770001 1 1
0.53278695098611 0.490704803128461 1 1
0.473430173023469 0.414303010650836 1 1
1.4192134599914 1.28180747524328 1 1
0.68345369148662 0.631449795093169 1 1
1.23245011750015 1.0691999821396 1 1
1.32586939216799 1.20899792965869 1 1
0.882900271800335 0.774146083419766 1 1
1.01806762944716 0.881625171128427 1 1
0.735297651930754 0.660346888393729 1 1
0.381012926533639 0.354989636763299 1 0
0.682977290892762 0.6254763451384 1 1
1.06653012247567 0.962873680260619 1 1
0.869946231768604 0.767557540296129 1 1
0.71815192601231 0.663798970990412 1 1
0.934250558651034 0.834871908592327 1 1
1.1291541697548 1.08500847700808 1 1
0.925074823111642 0.773992033491107 1 1
0.880417778025343 0.817033477848315 1 1
0.77704293356024 0.708937797898794 1 1
1.10142513462203 0.982737669497041 1 1
0.842492257720513 0.738393906055601 1 1
0.937500181230473 0.848539424862209 1 1
0.850175038965724 0.734107044651136 1 1
0.606937181999004 0.55988105947351 1 1
1.11734509453157 0.949535811915073 1 1
0.663712608435263 0.5860673215099 1 1
0.712871806891817 0.670950757146648 1 1
0.596323661215463 0.53733552604304 1 1
0.340008764527531 0.266283607922683 1 1
1.11238776160422 1.00728165929995 1 1
0.764809989657828 0.69037205543443 1 1
1.03129254048697 0.956901325366479 1 1
0.809323348445278 0.732066134099135 1 1
0.837868420208883 0.742039173087746 1 1
0.79506656089295 0.690588473521664 1 1
0.928012327518596 0.818044931157533 1 1
0.376251359128626 0.300122391049669 1 0
0.886385489465048 0.783094841618252 1 1
0.728508040250642 0.654934255894489 1 1
0.659745027672266 0.579350429315047 1 1
0.64523936950803 0.595976237388949 1 1
1.00413551855378 0.908346744304503 1 1
0.602355436187687 0.540213875615722 1 1
0.516936919503065 0.475253130505599 1 1
1.22390830884428 1.08538674475195 1 1
0.987912617516863 0.880720605609017 1 1
0.633382000566662 0.579345404827969 1 1
0.499382421619054 0.444841002423358 1 1
0.528145871677635 0.478411408844697 1 1
0.601822085495623 0.542039390538625 1 1
0.643637223558904 0.574223949712341 1 1
0.525918389313491 0.459545122399503 1 1
0.755793587601144 0.658545557672796 1 1
0.665565998644125 0.599456739591917 1 1
0.993842681801817 0.899640679382263 1 1
0.554394917510649 0.497064862304835 1 1
0.823769202599838 0.748261013552456 1 1
0.861986510502564 0.760002348451066 1 1
0.920992072422023 0.841179190212418 1 1
0.815062871357652 0.733984377327817 1 1
0.662932305720565 0.608099914019481 1 1
0.578323961607094 0.525104470897356 1 1
0.577988789632256 0.526852242184037 1 1
0.949184778407923 0.819357149450669 1 1
0.863737815793369 0.770024690447274 1 1
0.52590838234004 0.534137297227657 1 1
1.1201457064488 1.00488315787686 1 1
0.499669256615354 0.399172190054841 1 1
0.697333972978814 0.646379113240049 1 1
1.01565731764306 0.923359106226766 1 1
0.815077531110857 0.745260775354111 1 1
0.88262805434559 0.814287494066802 1 1
0.393944403147605 0.350526096331116 1 1
0.429787409653016 0.423415435699486 1 1
0.782675124702922 0.716106653730018 1 1
0.359085640970917 0.291623207856901 1 0
0.573683123846153 0.560636901648387 1 1
0.692180763393379 0.657857376529799 1 1
0.377823016897963 0.344254951188414 1 1
0.540739817778763 0.502292517435784 1 1
1.08540328406285 1.01109817634656 1 1
1.36785609931576 1.2597745940785 1 1
0.882572943878077 0.794050734358882 1 1
1.14530404421894 1.05443847149219 1 1
1.08602726964454 0.960696259856987 1 1
0.659764173989725 0.597653250246619 1 1
0.967895429172911 0.88514947821189 1 1
0.59828037260766 0.532426905570441 1 1
0.913932226299511 0.83458595802308 1 1
0.464138465422257 0.418551457036391 1 1
0.348352252553669 0.34366228108402 1 1
0.993436589082053 0.855628117187235 1 1
0.377402176057366 0.341601362159086 1 1
0.515765987330539 0.480323152716945 1 1
0.574388149448322 0.495302986929119 1 1
1.3839775330901 1.24446654871524 0 1
0.672349713738693 0.627085997282381 1 1
0.753246485321819 0.673072409518112 1 1
1.02697953794812 0.932541823790993 1 1
0.691205932236202 0.679596511970484 1 1
0.863822611739077 0.785566880128235 1 1
0.569497520596648 0.535598238898692 1 1
0.642935317633269 0.609855778764138 1 1
1.11207932190036 0.991407411923805 1 1
0.304265319626848 0.26674870541089 0 0
0.820333065038701 0.767384531610775 1 1
1.07183284664856 0.940597545450738 1 1
0.828658554304295 0.745884227983199 1 1
0.599660468812219 0.541812129824253 1 1
0.928361472407827 0.820800130936215 1 1
0.716117230605609 0.621732858221293 1 1
1.0498723677145 0.857947607729253 1 1
0.778911861842995 0.707729927705549 1 1
0.711767652023587 0.629635072272001 1 1
0.45428966925826 0.400934082871685 1 1
0.81328607068083 0.72775280578798 1 1
0.654487083243713 0.59799669531093 1 1
0.518105531400155 0.474904242610899 1 1
1.1533753050106 1.04549322410252 1 1
1.12729256926378 1.02484972484506 1 1
1.24477498385318 1.11995284141005 1 1
0.7168565012505 0.631125269593535 1 1
0.661570953646463 0.607445604585315 1 1
0.406095925471651 0.363421247471101 1 1
1.36374501618518 1.21490974922921 1 1
0.77489889117911 0.711909718155084 1 1
0.738852839250766 0.671870205811031 1 1
0.846860344768631 0.77882057946809 1 1
1.35295120065285 1.18957226730485 0 1
0.754032692167365 0.659601814484271 1 1
0.623430835257131 0.55700390091175 1 1
0.50191634848315 0.438454551839116 1 1
1.18753071488123 1.09909535303763 1 1
1.03586648493512 0.955346740026557 1 1
0.417599727339495 0.420333284956083 1 1
0.681433462397254 0.640597898567512 1 1
0.485106260992621 0.423029443050174 1 1
0.821473156771904 0.717690959111658 1 1
0.721104073627678 0.647267138933067 1 1
0.345755737778437 0.317487548694449 1 0
0.640852007107248 0.590182326191267 1 1
0.94991791513113 0.886140460743292 1 1
0.508992096754817 0.461305054212564 1 1
0.868733509202204 0.783722952638504 1 1
0.369560238854515 0.334895759833449 1 1
1.10699950782716 1.03677569266184 1 1
0.745528719498721 0.636157024804588 1 1
0.990024144479412 0.87909074360068 1 1
1.23768654272656 1.12535218128907 1 1
0.960201155381589 0.848584803790561 1 1
0.470580352395969 0.443729946084983 1 1
0.680587511447404 0.635876792355377 1 1
0.392656763343451 0.313960415748763 1 1
0.702059020986164 0.612796889523874 1 1
0.914248283959924 0.765071162914349 1 1
0.835935294100459 0.768490711501958 1 1
0.818364893733039 0.717440671204163 1 1
0.947438401161145 0.86347308010763 1 1
0.266001063725981 0.221744219681391 0 0
0.711040642722069 0.650307779548444 1 1
0.8781584926432 0.753058585565461 1 1
0.15831070429765 0.155038005889371 0 0
0.821387756723585 0.768576985185235 1 1
0.953559085012657 0.886577803820047 1 1
0.378809027252123 0.348572675300916 1 1
0.714868114925875 0.657677980510473 1 1
0.990981366870697 0.915124448813828 1 1
1.26615276739598 1.14621173824325 1 1
0.965991110374367 0.880459110527717 1 1
0.310710764303771 0.269422126973239 0 0
0.458567085092587 0.396822922462957 1 1
0.977622573362554 0.883079105350955 1 1
0.62556045860188 0.570174268436778 1 1
0.81044873720747 0.774736838380802 1 1
0.722121910779606 0.622119931512862 1 1
0.570853842856305 0.531078569762635 1 1
1.06673140385949 0.988609209325912 1 1
1.13701927446746 1.0180653706982 1 1
0.994044321292688 0.956287947338206 1 1
0.572700154125948 0.50351131623932 1 1
0.828747358406941 0.736735108182427 1 1
1.3164188949999 1.17070375373868 1 1
1.19287302223271 0.954976616524618 1 1
0.996932392577156 0.918335445115216 1 1
0.848191606812315 0.799896106086575 1 1
0.471684105022646 0.44001878244028 1 1
0.558965298879935 0.550229338714799 1 1
0.852971431866293 0.747427751563784 1 1
1.2542330402303 1.04670011065093 1 1
0.630464869621943 0.555809497829167 1 1
0.936988753896203 0.813718102294886 1 1
1.35622092991748 1.20383895028444 1 1
0.401873181193647 0.399071172552145 1 1
0.82169131488449 0.759604767749707 1 1
0.132897654964018 0.16593309263882 0 0
0.511487472357356 0.470621689806626 1 1
0.841207019507767 0.724658273730376 1 1
0.750333272341521 0.682787171379944 1 1
0.452321291876997 0.422981584407917 1 1
0.909265397707982 0.816718685727055 1 1
0.217480389500749 0.191293834197707 0 0
0.97650253599044 0.901936754901611 1 1
0.706564060576327 0.654637912302544 1 1
0.634192245688333 0.570817231442135 1 1
0.555494684202407 0.487359084074345 1 1
0.356963150196067 0.320035479567573 0 0
0.683851516814027 0.610814459396739 1 1
0.804948525939185 0.704251647742695 1 1
0.945136257832225 1.02757735452127 1 1
1.00483764648132 0.924279250541579 1 1
1.40667403403491 1.242484147688 0 1
0.59670595209921 0.533152632929376 1 1
0.61217975467035 0.531609052765457 1 1
0.961855183482397 0.85567663191608 1 1
0.96238989854171 0.87206136559442 1 1
1.15537121322562 1.04512507337014 1 1
1.12223960945636 0.964454959755844 1 1
1.018684657245 0.936169824719229 1 1
0.858275783193372 0.746782923913298 1 1
1.01517805522676 0.974154264920711 1 1
0.615411342655241 0.561919682150355 1 1
0.959120559578822 0.884866053517582 1 1
0.576443057989807 0.529685323657677 1 1
1.12587535254529 1.01672735023072 1 1
0.398246324848065 0.36076885840595 1 1
1.03983762598764 0.96139647433691 1 1
0.71435960623321 0.635845365103874 1 1
1.01113694557921 0.938961124036124 1 1
0.992946854476633 0.924164117361118 1 1
0.331698017845428 0.293446688414192 0 0
1.07159201311782 0.990219236042389 1 1
0.925024838786359 0.828627112387714 1 1
0.701380969172565 0.647654732464411 1 1
0.393361174908333 0.359286501791184 1 1
1.01923064469876 0.909374714439255 1 1
0.623414230254279 0.5699895755803 1 1
0.634920913634386 0.591156142798013 1 1
1.04676830023974 0.930660386420334 1 1
0.900455432397881 0.797733166215 1 1
1.04808571848375 1.04412043598107 1 1
0.762043518105617 0.699792065367421 1 1
0.93767378985141 0.843369538029212 1 1
0.710318306630101 0.654328583181288 1 1
1.05660387066451 0.972123209426517 1 1
0.772200867415197 0.682297907312483 1 1
1.06227490647339 0.960816841178502 1 1
0.652274408837784 0.606746506394907 1 1
0.628457916987171 0.583982873435096 1 1
0.390300044641747 0.376566215201863 1 1
0.7991127004464 0.703416124386868 1 1
0.219242342697519 0.219957476284967 0 0
0.634866926195167 0.566703953439599 1 1
1.02032708551984 0.932731293730279 1 1
0.560445429819048 0.507729457158041 1 1
1.10446620145015 1.02514925604504 1 1
0.70217628882613 0.638085485835941 1 1
1.21547062633326 1.07158857360271 1 1
0.829640432231989 0.775213907579721 1 1
0.584936632815319 0.538800376756546 1 1
1.02671392995722 0.943415505240443 1 1
0.798397771846878 0.694722325514892 1 1
0.893684145277419 0.801131258035841 1 1
1.05585587945677 0.937616756166958 1 1
0.673385351292252 0.587664882528789 1 1
0.8163618864486 0.724755218601227 1 1
0.618818581590445 0.561764669447449 1 1
0.350537842248235 0.320890972550454 1 0
1.16520096740343 1.05051516366074 1 1
0.587076673798611 0.552050008765374 1 1
0.438369005879964 0.358437802536694 1 1
0.506284446020201 0.432080808852658 1 1
0.93546021070724 0.848899959481013 1 1
0.618946217111962 0.557656776269581 1 1
0.606939149773773 0.539392616684933 1 1
0.732190495953767 0.678195239355203 1 1
0.623016568164354 0.564060966518193 1 1
0.788172748887997 0.734760627944201 1 1
0.843569434917734 0.752938875153976 1 1
0.918196803043761 0.80723746829322 1 1
0.40355320750913 0.382328829048946 1 1
0.604009188728536 0.570255835872822 1 1
0.709658852668755 0.660241968720783 1 1
0.872977385566831 0.765979490445654 1 1
0.706412493138477 0.620710319238112 1 1
0.735350742862369 0.673407752319925 1 1
0.736898575533676 0.709634341117274 1 1
1.13845636523143 1.0640044801966 1 1
1.01128270799564 0.889241376892609 1 1
0.761190333383491 0.705967316220132 1 1
1.01287721255061 0.92214728794169 1 1
0.600473861688725 0.525845782407704 1 1
0.506819148398426 0.454806747448793 1 1
0.855480283384042 0.783500570546022 1 1
0.571355412625581 0.52093790758752 1 1
0.866730330919066 0.774468466615765 1 1
0.758536874416683 0.701658966585757 1 1
0.874393376636428 0.787907164519589 1 1
0.63235946775034 0.541031116912676 1 1
0.756041788360608 0.68928670129757 1 1
0.523046208585964 0.406382134621042 1 1
0.867523773347154 0.753734592865056 1 1
0.501373126384347 0.448038088299181 1 1
-0.212851046902727 -0.163121899630181 0 0
0.763532192911114 0.714153292110551 1 1
0.573486809976473 0.492423696939542 1 1
0.498999955026645 0.450988333180759 1 1
0.656171480449708 0.654821745825641 1 1
0.418678385919677 0.405689628629058 1 1
0.66052139101879 0.601025435893263 1 1
0.920209611902062 0.838629068469749 1 1
0.281317881811887 0.260746577488601 1 1
0.45203727210462 0.425503687670244 1 1
0.659537671470255 0.578110682840789 1 1
0.5821864828332 0.510233897405426 1 1
0.340520175737234 0.315459598356914 1 1
0.932302511255579 0.819286755858326 1 1
1.27094545173314 1.15180222233946 1 1
0.641698363701008 0.583680841560686 1 1
0.422286138040016 0.391770240851423 1 1
0.933624732279321 0.842476720720612 1 1
0.90088187011536 0.812873002263563 1 1
0.727241283420971 0.653467252931608 1 1
0.163909183281451 0.154314591464847 0 0
0.380027439953966 0.357943792089104 1 1
0.937598446154067 0.827123113209088 1 1
0.836792129610163 0.744840208933212 1 1
1.04630698170669 0.951273692223902 1 1
1.14290908967782 0.981042698882934 1 1
0.919064073273553 0.814921591013233 1 1
0.556546877960409 0.512313188814035 1 1
1.10986864212601 0.996462175933563 1 1
0.957368537036338 0.874549125481639 1 1
0.782534116447454 0.715010300212644 1 1
0.841398894960514 0.715662110946543 1 1
0.465242783797303 0.442063062537914 1 1
1.16040513393333 1.05325241537703 1 1
0.574069026897707 0.48987579106678 1 1
0.900741950351679 0.825454833252125 1 1
0.518148290419904 0.469259689008193 1 1
0.547144033881262 0.453094753141047 1 1
0.833334497185102 0.767782842932806 1 1
0.59474377963974 0.556536388667228 1 1
0.942190551508055 0.845986472094572 1 1
1.30744283956905 1.14854664981261 1 1
0.610857877226805 0.548713342770306 1 1
0.75711525609414 0.701261228316635 1 1
0.903596430669237 0.823226051377199 1 1
1.07894448271292 0.984312424131173 1 1
0.606701303581515 0.559942192722618 1 1
0.762284215742946 0.695897370758412 1 1
0.812405747297619 0.743819767295984 1 1
1.0030763131574 0.890693258011976 1 1
0.821371444272242 0.732742426533583 1 1
0.735613254562362 0.653175903206922 1 1
0.388117965091713 0.331756275613621 1 1
1.09057652542079 0.997108887652097 1 1
0.57193409898562 0.519593540713174 1 1
0.960407602407606 0.862618616840399 1 1
0.492576505575484 0.467603561330608 1 1
0.57543899282962 0.533577280398393 1 1
0.88987817429546 0.777776910754233 1 1
0.525876366906913 0.506301269725436 1 1
0.502900873220873 0.531451440564081 1 1
0.750681350879272 0.676647607735613 1 1
0.781995652642963 0.693732590961453 1 1
0.928642277524361 0.864829676950181 1 1
0.51112189885861 0.455073155017726 1 1
0.814704144356854 0.702704031432573 1 1
0.379254165733177 0.365891188681102 1 1
1.0737735180153 0.974656937274521 1 1
1.09838808510269 0.970418893314916 1 1
0.505938059543415 0.492154346653081 1 1
0.41921430552232 0.337548224911785 1 1
0.544746618635183 0.491210005862616 1 1
0.519898144946455 0.4868153627975 1 1
0.974496591763673 0.863624141465009 1 1
0.777148876719356 0.700288232290028 1 1
0.766267453805251 0.636159482502006 1 1
0.474142688639177 0.435674708031367 1 1
0.713261979622539 0.637510942260552 1 1
0.612110277359117 0.54202287275022 1 1
0.719837106231366 0.665242004786209 1 1
0.938391151350965 0.834321186763742 1 1
0.494512006986699 0.472372227189353 1 1
0.896693787712071 0.805701384028408 1 1
0.834151169833499 0.726161762078817 1 1
1.39121925223245 1.16757618604461 1 1
0.633845848292997 0.559600266474696 1 1
0.818675807534029 0.738561100838874 1 1
0.966155305216456 0.852786699123033 1 1
0.523678948873015 0.463624062617053 1 1
1.08116693151047 0.995210516094112 1 1
0.827331408894989 0.716869614409207 1 1
0.65693809949029 0.602208461856292 1 1
0.942449039050251 0.800300328193714 1 1
0.486468238425649 0.425652441665578 1 1
0.841282823021858 0.740683374063007 1 1
0.711275558738604 0.623547253036961 1 1
0.837081168289245 0.744660195187609 1 1
1.05155961066846 0.955724940781317 1 1
0.781814966529362 0.733131526308761 1 1
0.795134587323125 0.734031108628982 1 1
0.789120151696067 0.68034677269091 1 1
0.835069819663713 0.698322155892282 1 1
1.01110926575129 0.916389357848074 1 1
0.563956794922108 0.500423779504943 1 1
0.886468715403041 0.830512385602658 1 1
0.760317047823042 0.674779555516438 1 1
0.787337102443895 0.716459983424759 1 1
0.84460068153555 0.730139488015581 1 1
0.704131706238578 0.713977473139646 1 1
0.724741941568417 0.661394105516597 1 1
1.53409754938134 1.41102085945363 0 1
0.581835686501804 0.516348112606032 1 1
0.722836167818073 0.66020390105535 1 1
0.643766868836301 0.57556124579752 1 1
0.952272074365442 0.86655881575035 1 1
0.708287462245289 0.645643672625001 1 1
1.22041136382215 1.10639813299075 1 1
0.914015775003802 0.842264645053741 1 1
0.794006673832997 0.718056187163142 1 1
0.701574209612848 0.640803134862909 1 1
0.89414224624559 0.806656787949968 1 1
1.36221641117047 1.28886717473379 1 1
1.31816500570851 1.19414139654041 1 1
0.87548076102537 0.801243411087972 1 1
0.820865730854861 0.732383134290334 1 1
0.716744210140122 0.647547686036265 1 1
1.12206240095386 1.01752822324763 1 1
0.68258381843266 0.627053396281742 1 1
0.524339615637247 0.458290364266874 1 1
0.894194447007821 0.795308203788142 1 1
0.496882043770801 0.459948789674884 1 1
0.44798792718264 0.407633912750848 1 1
0.465578638217393 0.451116350620487 1 1
0.803840882098895 0.71109359688609 1 1
1.24993801568041 1.1064779726709 1 1
0.801308729639663 0.689061510288825 1 1
0.373745930603443 0.332593651969506 1 1
0.606192287913639 0.542468051033211 1 1
0.187275505339222 0.182205880091071 0 0
0.859940593480897 0.77950432156825 1 1
0.838563330817032 0.75253029701136 1 1
1.00280655109859 0.883657854426518 1 1
1.04309343022485 0.93301072075203 1 1
0.946152272469878 0.816344015653405 1 1
0.550586219508123 0.505592417094623 1 1
0.929667929100886 0.852444943315071 1 1
0.788495498088964 0.719845241709533 1 1
0.212184301358557 0.230849337387525 1 1
0.567523031359426 0.52006877170987 1 1
0.902334460969688 0.827147002595123 1 1
0.569898607615594 0.518061703192487 1 1
0.638100091769546 0.5398766151563 1 1
0.692233589732181 0.633440408474995 1 1
1.24482532608736 1.13644108875061 1 1
0.766789921065977 0.741921335805779 1 1
0.762525966447398 0.679765573067025 1 1
0.822941345099825 0.731097239595517 1 1
0.830039478969993 0.772676318056694 1 1
0.588755926347919 0.533588685708038 1 1
0.700640806057515 0.651920822713021 1 1
0.685972362362838 0.618358491019154 1 1
0.857734086856845 0.772177459651448 1 1
0.607386490674794 0.620676098449857 1 1
0.654765097189844 0.609753210507661 1 1
0.675466347021339 0.57029452327627 1 1
0.521274694482036 0.492591407615923 1 1
0.770680583391387 0.711921958674527 1 1
0.790683826960555 0.684997024704701 1 1
0.400570056537172 0.377102538464007 1 1
0.618938809491487 0.547608509046784 1 1
0.849220589550501 0.758950511039295 1 1
0.585513581192965 0.533588362551699 1 1
0.687792106235226 0.618349829392801 1 1
0.402642837277127 0.356595798410932 1 1
1.11342044836357 1.09763416530961 1 1
0.68091243172258 0.614063632564617 1 1
0.793882031553018 0.70808948492679 1 1
1.01275075744219 0.883933130428939 1 1
1.00455463707448 0.903904469213426 1 1
0.733418339951021 0.674225715563233 1 1
0.715954977300264 0.660512509132697 1 1
0.605430583419497 0.577426411225713 1 1
0.701714538166634 0.660848572971334 1 1
1.40684798944638 1.28885290474073 1 1
0.66296066035507 0.596362556696294 1 1
0.980339682792107 0.837862702819579 1 1
0.63190499619868 0.5787895487406 1 1
0.711713811526766 0.600428624289743 1 1
0.815880320122646 0.727913593737176 1 1
0.783819304852802 0.688274490848557 1 1
1.44146104848283 1.37210787120985 1 1
0.88630498171277 0.801476694647083 1 1
0.657994620948231 0.597170697080073 1 1
0.202870186843257 0.17114019841341 0 0
1.00825799956881 0.906221347895384 1 1
0.817039059400915 0.762979871163601 1 1
0.85099200166462 0.773663977829985 1 1
0.878950828898581 0.781782384125626 1 1
0.931600813830171 0.842142615336636 1 1
0.604226361449807 0.517700080048887 1 1
0.688636674836745 0.615908260835986 1 1
0.585316445121065 0.521958506702816 1 1
0.708855038822796 0.646842673151644 1 1
0.840669863226958 0.772235721591845 1 1
1.35035682706526 1.20678701629829 0 1
0.473817812223724 0.42325575336587 1 1
1.12225461841876 1.01568525804491 1 1
0.912229382681847 0.834875967520729 1 1
0.815869047648062 0.761461240461207 1 1
0.509446328721208 0.445643095793408 1 1
0.491896109041438 0.457312435573437 1 1
0.433161828537867 0.384098297105308 1 1
1.04446683557213 0.918327159908689 1 1
1.03475298735577 0.906111847661337 1 1
1.29495367503742 1.16175091665008 1 1
1.35842529768464 1.22749498849515 1 1
0.596560681127859 0.540395305590368 1 1
0.53300550727032 0.48882946654012 1 1
1.21859741168115 1.10480077494896 1 1
1.05780777653986 0.974285499986234 1 1
0.530349104724863 0.485703186890713 1 1
0.89711822788306 0.823066587619538 1 1
0.480546929427896 0.433723457768512 1 1
0.805980475876357 0.740033645141873 1 1
0.81723685048568 0.768946517046883 1 1
0.59386292920284 0.531285448114424 1 1
0.955728377073625 0.861698999828648 1 1
1.4064849283767 1.2916901268256 1 1
0.776870443999674 0.698032584855036 1 1
0.60933847039116 0.560259403877938 1 1
1.20765850619954 1.06926021903238 1 1
0.643689883460597 0.594159167936364 1 1
0.760593220900542 0.656298205964553 1 1
1.14674991115418 1.04137720467177 1 1
0.818427903988589 0.777419570790744 1 1
1.03438540875814 0.915349482544569 1 1
0.398086844663049 0.344660432446512 1 1
0.644625448677473 0.581188240090438 1 1
0.994473844609892 0.890192818435982 1 1
0.844306788173121 0.778508723863162 1 1
0.881221956724794 0.802239690922323 1 1
0.854167494361763 0.762492748169275 1 1
0.825440194620498 0.744707752797962 1 1
0.764589979552535 0.65088871704492 1 1
1.15502162793674 1.01819413417945 1 1
0.42617732198501 0.382399069333707 1 1
1.37899924729529 1.1969733888083 1 1
0.523151329062548 0.455760225184185 1 1
0.565763512635082 0.56543303602221 1 1
0.324455321476561 0.308989318714993 1 0
0.670254885411211 0.648848130760693 1 1
0.945290401226332 0.874173545463008 1 1
1.17899588317566 1.08740480150729 1 1
0.721201174271276 0.661843979599288 1 1
0.448846767837567 0.437378890019752 1 1
0.546240399225669 0.466230422172372 1 1
0.754980905958542 0.700987808731932 1 1
0.889723021219434 0.790922188283473 1 1
1.09836898074244 0.970611341331623 1 1
0.752234723369871 0.643563171930876 1 1
1.12539305607677 0.960254856531518 1 1
0.602026569523245 0.530131087968406 1 1
0.762719296123835 0.696367154220751 1 1
0.838978846366452 0.763003735572411 1 1
0.715417490706471 0.704315420833176 1 1
1.1269052024697 1.01896383827532 1 1
0.775624887263586 0.706874509393461 1 1
1.37470138645608 1.27870530007518 1 1
0.92336802034843 0.833872876241348 1 1
0.637455210422656 0.587015078886688 1 1
1.0754118156209 0.983770644369802 1 1
0.814566693762075 0.741278205817727 1 1
0.692772514907698 0.649171399200256 1 1
0.708506638928261 0.643041784114065 1 1
1.23104346527994 1.03706504412596 1 1
0.821838459023817 0.765248351715989 1 1
1.04427282300417 0.957223779506176 1 1
0.553975041542003 0.508748300895193 1 1
1.19347617212922 1.09389760428743 1 1
0.743977420551874 0.648966249602093 1 1
0.691081734979479 0.605501359716644 1 1
0.747733166378803 0.692015024710855 1 1
0.279227492667395 0.265270931330371 1 0
0.715455604928326 0.649361374539338 1 1
0.526071103893833 0.49605030541963 1 1
0.865697026502457 0.814540342287847 1 1
1.12108166986497 1.03057683073008 1 1
1.10176189920291 1.05847927378138 1 1
0.6103971069826 0.510873785424447 1 1
0.979956377013773 0.882854089287233 1 1
0.480966647173577 0.451226650651044 1 1
0.402039042438304 0.361120583693773 1 1
0.80653060085694 0.741431263222702 1 1
1.13903919831903 1.02821973796783 1 1
0.612977480474079 0.648669328311802 1 1
0.804369135177621 0.733910255354648 1 1
0.651944969803605 0.569547118965032 1 1
0.93805038803861 0.852516037248188 1 1
0.721299970294609 0.672640627560478 1 1
0.472071993715325 0.426117572439491 1 1
1.13165979150955 1.05201220369208 1 1
1.11437262676997 0.967154967978921 1 1
0.653737651002406 0.590335373858076 1 1
0.283921492059734 0.239813080538262 1 0
0.769336147074724 0.712322680572234 1 1
0.196309535326364 0.16987794280544 0 0
0.75835893474571 0.651505205581508 1 1
1.50619632884843 1.35480662480106 0 0
0.87486402716369 0.798140361208498 1 1
0.695003760314597 0.632589613932362 1 1
1.07308201508499 0.931597635335658 1 1
1.14737130835652 1.03527873137536 1 1
1.16551903381147 1.12518044995822 1 1
0.525984297401908 0.465600462943955 1 1
1.08512307279034 0.977008865986514 1 1
1.26209508000419 1.12974298628967 1 1
0.673352189733363 0.604090402472354 1 1
0.796053621422255 0.734183199856217 1 1
1.06743967889217 0.991768865755099 1 1
0.751220645708886 0.643325704258139 1 1
0.973171372355702 0.874896542301775 1 1
0.788214720302781 0.724996136204699 1 1
1.09596923729183 0.991583200209227 1 1
0.896349350440629 0.848242929820378 1 1
1.02600378116556 0.907207322275747 1 1
0.858555590403708 0.781619201983087 1 1
0.620900555969728 0.569120369347198 1 1
0.800498825033244 0.699741262247259 1 1
0.67214032440823 0.599643575456027 1 1
1.15518592099217 1.04891707938814 1 1
0.858758384672545 0.789590950311438 1 1
0.545547379344225 0.498726657664612 1 1
0.631837170588347 0.614465551753039 1 1
0.486224673075171 0.438283072477777 1 1
0.6248650979039 0.52583644994744 1 1
1.01523396412827 0.877298504587528 1 1
0.73643002387765 0.677643057062471 1 1
0.602293741861583 0.532241307367629 1 1
0.355527578530338 0.331645248836251 1 0
1.10782326136099 1.0114355374095 1 1
0.605032742951756 0.559358503575489 1 1
0.80294959937095 0.721042381005135 1 1
0.995561194401667 0.894688149984512 1 1
0.823563889388308 0.732438693785125 1 1
0.925585411330615 0.826307406835877 1 1
0.597799095404872 0.540668110289015 1 1
1.13896440270702 1.05420658892877 1 1
0.885296775517312 0.786233617916101 1 1
1.4492915838532 1.30018786249833 0 1
0.714770562487882 0.655685385930543 1 1
0.912030621791224 0.85219567650855 1 1
0.292479153114937 0.26691485323639 0 0
1.02642686107506 0.955840155751524 1 1
0.671718347925482 0.610300909764352 1 1
0.638194105706062 0.588554224428734 1 1
1.06541385553845 0.941249026822333 1 1
0.759970308551221 0.705748339802933 1 1
0.869539571722447 0.768680979760957 1 1
0.671039919848696 0.607253508759382 1 1
1.34912980930804 1.22990638741075 1 1
0.445073511295878 0.421372457880039 1 1
0.867479504791485 0.771767474570847 1 1
1.12300497226661 1.00698667725003 1 1
1.09963230924209 0.964753457197407 1 1
0.486439903531446 0.422959057262742 1 1
0.457161398744761 0.424688463552307 1 1
1.16850315996257 1.05750398775136 1 1
0.650071349957917 0.56406439123662 1 1
1.16169710946056 1.06284445907676 1 1
0.726108961001632 0.654920927926012 1 1
0.661396166218088 0.572204784433668 1 1
0.551877256535929 0.555265891813498 1 1
0.814885074580304 0.753928491397237 1 1
0.827900637470961 0.730950107355886 1 1
0.861449293744498 0.760295079944868 1 1
0.695268126184333 0.642009692345356 1 1
0.873621159665411 0.790571251813925 1 1
0.908302368515466 0.839744044419753 1 1
0.791992269348419 0.719467820101553 1 1
0.758029890564728 0.644256487003082 1 1
0.745032889627476 0.706379306867591 1 1
0.456354943201318 0.398603932179886 1 1
0.672389585391115 0.587100076879069 1 1
1.15707547783073 1.06505392695852 1 1
1.13393416664223 1.07291059485849 1 1
0.611131466152377 0.55701858830575 1 1
0.616814095814539 0.556195096796486 1 1
0.71281511397672 0.627441035188363 1 1
1.10697495791196 0.988751831080385 1 1
1.24017582261979 1.10547862158948 1 1
0.750239150497855 0.646341078978829 1 1
0.631673964017362 0.566028128003155 1 1
0.649113372392235 0.586317729701941 1 1
0.558253103724885 0.500728108187158 1 1
0.420049270118721 0.406872628821954 1 1
0.658925669847782 0.600805111287802 1 1
0.315862948049088 0.242440534121449 0 0
1.21764801271748 1.08220315494665 1 1
1.09309013352261 0.964356894458969 1 1
1.05167776251475 0.953970421361277 1 1
0.180771791446771 0.192307216154321 1 1
0.923051840140157 0.81417743674976 1 1
0.4117971622774 0.36736225976373 1 1
0.770433042342215 0.714879013531546 1 1
1.0377913868588 0.944831206234352 1 1
1.05611768539882 0.986378760367275 1 1
1.14731368973895 1.05807275662226 1 1
1.17124550325744 1.04423480863383 1 1
0.485388591688821 0.407575154360219 1 1
1.4666729318945 1.39217452512797 1 1
0.771190789914406 0.694134113197025 1 1
0.954766853598624 0.832322716130821 1 1
1.05812286939136 0.953553354515372 1 1
1.17198357494872 1.04616577916681 1 1
0.59130127381474 0.531878523792969 1 1
1.50216473967298 1.30856254369703 0 1
0.745563599731813 0.659492799194983 1 1
0.793444877694151 0.689991809521109 1 1
0.753143279073357 0.681867466688908 1 1
0.553163986561356 0.472846889958452 1 1
0.919912364512037 0.830141426265504 1 1
0.371079865660837 0.357492562426053 1 0
0.647979068590036 0.622589776714404 1 1
0.419228943744424 0.361605850717674 1 1
1.31178245972903 1.23712300293006 1 1
0.861784717437398 0.744838723280121 1 1
0.997604004272109 0.870503085909145 1 1
1.13321102046812 0.979680831113384 1 1
0.429070794735737 0.388202540245697 1 1
0.739588242526696 0.655836165375269 1 1
1.02954334908039 0.898329425731497 1 1
0.661574741435743 0.604144946169635 1 1
0.419652031377406 0.371458520555221 1 1
0.567173418750651 0.455996911684501 1 1
1.11715638460971 1.04517212608357 1 1
1.14528029151653 1.07347918766895 1 1
0.578735920518145 0.535660740427951 1 1
1.00069538197548 0.889189663122335 1 1
0.684631844513491 0.643175046425269 1 1
0.502542597365909 0.463415348713802 1 1
0.917164192028957 0.838279593215622 1 1
1.64920114723089 1.53413283860605 1 1
1.09871175026186 1.01005981632629 1 1
1.02445038066471 0.920858301488939 1 1
1.29455161326042 1.15736295643441 1 1
0.665534261372597 0.595883905108544 1 1
0.524904040834499 0.441498279792102 1 1
1.11713411135795 1.00313457693221 1 1
0.488010932159985 0.436867006222776 1 1
0.840078051873536 0.75364837067022 1 1
0.668786622712704 0.594160761713071 1 1
1.63358569134742 1.464058306717 0 0
0.814336996881082 0.761738939918966 1 1
0.876399475901603 0.778541943680395 1 1
0.369375465358341 0.331095828826384 1 0
0.979946103473298 0.910072642232171 1 1
1.02774044895562 0.891361343524373 1 1
0.981440551146578 0.952083296476168 1 1
0.406548495322924 0.367250130627184 1 1
1.00355223534395 0.897985025563943 1 1
0.668512985767081 0.60538185127553 1 1
0.783384686660626 0.719361184952496 1 1
0.567066337651349 0.520906867533968 1 1
1.00636111708761 0.895728244160408 1 1
0.509239749786609 0.484374718075108 1 1
0.56590375385865 0.518755643827835 1 1
0.261581853595604 0.240500314772553 1 0
1.50687944210504 1.37240658149913 0 1
0.721861837150483 0.632374334171729 1 1
0.578672804217902 0.520898507064508 1 1
0.571815044483065 0.517119923080223 1 1
0.473393223484403 0.497388010127636 1 1
0.901264002500283 0.882341902873686 1 1
0.272125392301321 0.266008904105503 1 0
0.420214233225797 0.399390773810538 1 1
0.62149042581981 0.534453755789853 1 1
1.34032681856078 1.24058707115118 1 1
0.986778712625442 0.906887590184308 1 1
1.30535914921964 1.18057283788294 1 1
0.419982450847521 0.375493039942525 1 1
0.6947810705251 0.629198431993345 1 1
0.448222805032166 0.416994338196847 1 1
0.63194643906478 0.572481345634023 1 1
0.690260470532585 0.639408257503401 1 1
1.02303751211419 0.936720608841364 1 1
1.14579012715854 1.08511793335467 1 1
0.730704921893016 0.660338395241299 1 1
1.08212274407732 0.948383410116226 1 1
0.419512972636813 0.386725119035598 1 1
0.422280654197065 0.369711369642466 1 1
0.878845151346733 0.791215801173228 1 1
0.623841458340004 0.664452452746367 1 1
0.830318934397396 0.728077623502254 1 1
0.742973744591335 0.68692303969221 1 1
0.443056831456524 0.385814089025353 1 1
0.533557997409531 0.501104059848159 1 1
0.561464846610601 0.488986280226491 1 1
0.64645898453479 0.590365164302068 1 1
0.699738421861497 0.619054521102246 1 1
0.986861626010439 0.891712322001183 1 1
0.597760199046078 0.525460400253354 1 1
0.226976307426459 0.190581325122503 0 0
0.917638865872275 0.809386473214992 1 1
0.361726629800979 0.311402354160917 1 1
0.94687525920822 0.888615427271143 1 1
0.59829321710193 0.547245695455418 1 1
0.935153883952803 0.826435534332987 1 1
1.1087589410548 1.01692688584713 1 1
0.851573404677914 0.769517691802379 1 1
0.707132706393615 0.632128146569164 1 1
1.02431634042767 0.895502557996228 1 1
0.738717475541574 0.619905080342676 1 1
0.756839866549164 0.686813813206195 1 1
0.471759436114515 0.430836619244992 1 1
0.555993115725081 0.508338042609381 1 1
0.47277399061254 0.417321103541435 1 1
0.37855306232276 0.337454341963493 1 1
0.621543723556816 0.598996193031729 1 1
0.751992811344177 0.693428092371925 1 1
1.70365459421714 1.52457897898669 0 0
1.45214314439979 1.34693508456426 1 1
0.534565579273845 0.481388150435568 1 1
0.705783607457941 0.639337219854878 1 1
0.849961337790233 0.805013805170504 1 1
0.274205709571494 0.256574160307337 0 0
1.05325265622709 0.937228287729197 1 1
0.901333050724632 0.819011420125942 1 1
0.951238056931949 0.859122193041671 1 1
0.406161910153714 0.41260427784895 1 1
0.658614240022279 0.572691685640424 1 1
0.444128290881166 0.383514673989577 1 1
0.811818321924783 0.719117784707818 1 1
1.00029032401196 0.931415208363541 1 1
0.824414739883056 0.729420276761196 1 1
0.829819296538208 0.73881966337096 1 1
0.982234696536322 0.905636535873341 1 1
0.472530173584353 0.392781285236578 1 1
0.852067626315515 0.783132728648397 1 1
0.632780090272054 0.592624209869606 1 1
1.20673693216287 1.09861465283656 1 1
1.06750491434033 0.987970301901775 1 1
0.863829354040811 0.764964388231775 1 1
0.844915691119686 0.765296944343538 1 1
0.625394350112146 0.574787374883213 1 1
0.815401971373153 0.732441671528826 1 1
0.512336262832448 0.476614689184055 1 1
0.878328901553287 0.761031136722441 1 1
0.805800931718848 0.740017554319012 1 1
0.779658336452651 0.703816144069687 1 1
0.444792168342325 0.388255495365173 1 1
0.627037693221248 0.570037693484674 1 1
0.974948356417793 0.868946531963842 1 1
0.860265016060127 0.773312368791762 1 1
0.865608871959196 0.807135884689225 1 1
0.576368312267685 0.516554491061842 1 1
0.551634075210524 0.496183698448331 1 1
0.924471769074497 0.814685235569426 1 1
0.913184278337788 0.846592605949593 1 1
1.08889629059431 0.961218714605359 1 1
0.49461649592269 0.432809717123667 1 1
0.746399406297592 0.66422934178619 1 1
0.571203080182855 0.519599473302063 1 1
0.577829805525215 0.531470245312187 1 1
0.71384468485397 0.654140356223127 1 1
0.742175276423691 0.662340829817902 1 1
0.854738001161001 0.792908766031343 1 1
0.563619989322393 0.500917126742669 1 1
0.408148005340745 0.360123957491755 1 1
0.780629618899977 0.734575173232989 1 1
0.4845953555328 0.475890981220376 1 1
0.930448599899882 0.909076781413007 1 1
0.934145167931252 0.866944580157857 1 1
0.788249659638219 0.688141470914409 1 1
0.871628465641686 0.783142090705601 1 1
0.584940889938756 0.53680161218238 1 1
0.529691071964923 0.527114842971935 1 1
0.797080987306989 0.707192213269857 1 1
0.815499934755874 0.723332083492454 1 1
0.97605567558223 0.84919461224619 1 1
0.991679974874412 0.884805697310129 1 1
1.0134558513677 0.928758265653125 1 1
0.659465777239703 0.592346297906947 1 1
0.665504842065306 0.6008976606797 1 1
0.557362141855938 0.529593226461974 1 1
0.707883407156036 0.607193157631106 1 1
1.03905112239334 0.945372063582271 1 1
0.796455007443809 0.751292908086921 1 1
0.887105454065308 0.776460482594384 1 1
0.770921927201325 0.681763002931508 1 1
0.707340473585714 0.696559634890534 1 1
0.542949569481161 0.515496890980921 1 1
0.514364378325205 0.459256961265002 1 1
1.07165204542181 0.999318551277257 1 1
0.560619946266175 0.514631453598916 1 1
0.471631902613976 0.420392373651469 1 1
0.811886306441004 0.746586138886246 1 1
0.408037935940204 0.381934982754522 1 1
0.973174878424221 0.873039191990472 1 1
0.756735893820536 0.715225220612137 1 1
1.01196379366112 0.922597197881996 1 1
0.756352298422244 0.673870257454322 1 1
0.933548700647575 0.878097409605808 1 1
0.543455551643935 0.579437650501635 1 1
1.04902003492199 0.948549013734422 1 1
0.948197425827039 0.871739665165174 1 1
0.563509623323155 0.513978063497002 1 1
0.108511094103447 0.0611766325164999 0 0
1.23306765945797 1.11936544450297 1 1
0.63737010345933 0.548020363955971 1 1
0.693594955462309 0.650080018788819 1 1
1.17277672565814 1.04878265780903 1 1
0.758825535123889 0.698051233042464 1 1
1.02008035073856 0.950945202270012 1 1
0.514129651235787 0.485784896398385 1 1
0.759565014198565 0.669442523157087 1 1
1.00720714811514 0.913608059116238 1 1
0.82615522285562 0.756441122095521 1 1
0.738037532556844 0.659851197504513 1 1
0.77280175289846 0.720557512462502 1 1
1.25685000480575 1.12475326252497 1 1
0.720120403225894 0.641386247661216 1 1
0.970210889930676 0.911285810986568 1 1
0.667089514490879 0.657318237830205 1 1
0.736347937827184 0.667188413155987 1 1
1.07134020809186 0.970764037745849 1 1
1.13101457127455 1.01309338113217 1 1
0.660461327132004 0.568313168276887 1 1
0.842004646416847 0.777116224903854 1 1
0.379604683764783 0.31107800978875 1 0
0.761925138257695 0.711748384456745 1 1
0.50435763540841 0.440728019939701 1 1
0.636382391989016 0.548816923162179 1 1
0.721735706402853 0.655743764160056 1 1
1.06163829982901 0.970112630109282 1 1
1.38904242706386 1.19794880388167 0 1
0.753324924085562 0.662174124119728 1 1
0.876966940505749 0.777646158885809 1 1
0.476639485567481 0.435596091703211 1 1
0.949070829137363 0.83273689793971 1 1
0.553623378861935 0.510889497110247 1 1
0.704658563392942 0.641826811945236 1 1
0.660624102294773 0.581615666354661 1 1
0.724987482014582 0.64267068791748 1 1
0.988929038813086 0.871540799290415 1 1
0.737916674100457 0.647817725601096 1 1
0.697403916581763 0.631664543274026 1 1
0.641089139245533 0.570592817834179 1 1
0.66772590015297 0.609514484872333 1 1
1.00554951016871 0.934744535124593 1 1
0.488527274594338 0.454778042041784 1 1
0.715240911106375 0.640372701000022 1 1
0.711470078141372 0.660995809130173 1 1
1.01368327781111 0.878630645253335 1 1
0.903536355497981 0.836949649687487 1 1
0.646176152904476 0.588839262517781 1 1
0.450605417657879 0.417768186454754 1 1
0.475318095574034 0.442729006909857 1 1
0.823603182931593 0.792818916327888 1 1
1.39285878725298 1.27765708528255 1 1
1.18616348528388 1.02624955044589 1 1
0.779093926787191 0.695003255257 1 1
0.981511889315134 0.878993344850953 1 1
0.627038154997438 0.571742004061329 1 1
0.515490106670092 0.489938002911889 1 1
0.912482372589906 0.794161638973171 1 1
1.04489994026236 0.886092222290771 1 1
0.542042491593742 0.451527449135776 1 1
0.702743044445721 0.629059900324041 1 1
0.843983785123865 0.781470884860387 1 1
0.924105299652338 0.822623480339787 1 1
1.04483106393872 0.971016023641531 1 1
0.807350757477977 0.674856249877065 1 1
0.684118218861702 0.62647345311072 1 1
1.07694184294079 0.980497784444023 1 1
0.361729447687557 0.329496157748966 1 0
0.537427174481932 0.457020570976789 1 1
0.946622985681287 0.857967652508831 1 1
0.820516049377485 0.751516226424806 1 1
0.539911233846752 0.507553375910567 1 1
0.419298429119143 0.385175736496091 1 1
0.446545776232915 0.433472264091939 1 1
1.02294230819052 0.916223109036811 1 1
0.595298183700808 0.554402114246972 1 1
1.31553081958625 1.14921780997328 1 1
0.861791985175727 0.771428211961207 1 1
0.85689475452177 0.810270812617988 1 1
0.64124261801236 0.596017208106087 1 1
1.13781093725222 1.00899421814185 1 1
0.333160572129101 0.280127491697927 1 0
0.568363852536302 0.52316184104444 1 1
0.687484642779923 0.592044670519007 1 1
0.484092721780563 0.459483830406475 1 1
1.39171381959141 1.26258008966511 0 1
0.674633980106114 0.597068696510457 1 1
0.508066827834032 0.444907966610678 1 1
0.754498287072239 0.688257418289958 1 1
0.720262309724882 0.644766609088736 1 1
0.451850541067978 0.472722414725806 1 1
0.806232164519533 0.71456753293586 1 1
0.738191990378324 0.631411146947722 1 1
0.328953204654341 0.290329307214519 1 0
0.897856430428503 0.820211534156002 1 1
0.824964310155815 0.734879310570925 1 1
0.666392115158629 0.603762337814664 1 1
0.581096028405802 0.58021795683039 1 1
0.615031213677627 0.543718395925105 1 1
1.06812421140479 0.980037625747555 1 1
1.05979232181662 0.964934369104013 1 1
0.749259076822772 0.666680983343187 1 1
0.555694971464151 0.555176958312302 1 1
0.835773212779296 0.776270377322085 1 1
0.917518407166657 0.835164459455842 1 1
0.666338380849603 0.613977677600306 1 1
0.517103636891514 0.453828848250014 1 1
1.09920100070791 0.95994948814428 1 1
1.01788421008197 0.904112509224583 1 1
0.789650909594305 0.730004957619795 1 1
0.901435053443679 0.835286091589101 1 1
0.782859385740712 0.706609770111444 1 1
0.679438519885707 0.632861390974343 1 1
1.01695851914863 0.918619826415327 1 1
0.691892719641381 0.627517793702728 1 1
0.853438301605894 0.758827406906369 1 1
0.582607290880267 0.518447978960363 1 1
0.714123444053206 0.644802003487774 1 1
0.908853871296919 0.885246010984155 1 1
0.624912213279464 0.543780996191872 1 1
0.77681544368901 0.705597828734799 1 1
0.309014429151639 0.301552667378475 1 1
0.851963563480249 0.757804456510426 1 1
0.466563562131785 0.390867507499735 1 1
1.33724104285806 1.15680855701124 1 1
1.34913987685282 1.2057378285583 0 1
0.742136941338792 0.702562750211878 1 1
0.921671889228547 0.829737016957811 1 1
0.85760056606029 0.754326771887085 1 1
0.754648201817858 0.689826458332931 1 1
0.647083238752345 0.580827788190707 1 1
0.32157491221228 0.276649995547891 1 0
0.78329761792346 0.742738166448236 1 1
0.411001726033988 0.397604661452267 1 1
0.442022969639636 0.408764809423284 1 1
1.10783210615078 0.989549640858771 1 1
0.903152110906202 0.861913381366397 1 1
0.459172144514522 0.423316187970915 1 1
0.66343717673906 0.592335615256847 1 1
1.12596953363353 1.01700976159222 1 1
0.516264446533981 0.462035742196662 1 1
1.32388073454808 1.13826680676105 1 1
1.43340426411241 1.337450076334 1 1
0.516125969704562 0.457900956418209 1 1
0.235822066560787 0.140725249203134 1 0
0.914091274563982 0.831242653778264 1 1
0.949097974291348 0.81391888386883 1 1
1.04741541578528 0.966421795813192 1 1
0.435914621487637 0.396452615778657 1 1
1.06257559122059 0.960329126453951 1 1
0.165940716586209 0.162935754930402 0 0
0.671068339395883 0.584882803527301 1 1
1.20860401694853 1.08604021460941 1 1
0.693862968975622 0.629908788315752 1 1
0.921904952024165 0.831452909935016 1 1
0.509468881503334 0.458993966572173 1 1
0.941122744855731 0.849005969862511 1 1
0.563330856962671 0.506366488606592 1 1
0.678426631817119 0.619734939657672 1 1
0.767470446963052 0.715913241993946 1 1
0.666352107183664 0.608651470116247 1 1
0.456509353222705 0.405493305467412 1 1
1.11043903083872 0.999774957428531 1 1
0.87172577587347 0.78783170804898 1 1
0.775677749554554 0.710106968261398 1 1
0.650970799131245 0.568726252655831 1 1
0.459507403401317 0.399468695180149 1 1
0.90305933304322 0.834611656248693 1 1
0.569571336532538 0.537519887864991 1 1
1.17567828102779 1.0405490264333 1 1
0.641760993105194 0.599963730839159 1 1
0.900808199636313 0.780155808202041 1 1
0.891673220576995 0.797509977487657 1 1
1.13943517681407 1.04584467620368 1 1
0.700368950653403 0.647240461464679 1 1
0.887779201306899 0.810821683979095 1 1
0.455152062793628 0.43439508926834 1 1
1.29747162890572 1.16169835207937 1 1
0.476725787564179 0.445230480957254 1 1
0.957739330552302 0.86818793815929 1 1
0.550509909647207 0.495406070021697 1 1
0.681658226168414 0.596341529009798 1 1
1.05208035080174 0.97405688395103 1 1
1.13252687143659 1.02635565941094 1 1
0.414878647418882 0.33110551720146 1 1
0.93161937672466 0.8414687600402 1 1
0.661216279123012 0.574801454938597 1 1
0.703615809324932 0.634469723204921 1 1
0.711495439376724 0.669570176680041 1 1
0.235905737374534 0.233544497994303 1 1
0.909758282876171 0.821379505564292 1 1
0.900176293944926 0.81602123843573 1 1
0.823449045469168 0.768255284635196 1 1
0.862467588930903 0.740921367917179 1 1
1.01309376202468 0.896854369038388 1 1
1.03430642310756 1.01641489781837 1 1
0.811876121530196 0.739580196606579 1 1
0.49316294860852 0.445692558551651 1 1
0.759037899094996 0.699058482451106 1 1
1.04320541481711 0.933017970195263 1 1
0.680787655921483 0.638213653916467 1 1
0.816074853997509 0.72521128942088 1 1
0.804006987965421 0.71962890630388 1 1
0.931353716961428 0.848926204399535 1 1
0.626639349041378 0.549628964403258 1 1
0.765721327512821 0.691312300804454 1 1
0.833201824832871 0.761491380340985 1 1
0.887910828955692 0.781540256684756 1 1
0.991183693827333 0.977537631390891 1 1
0.890776248428701 0.800357813373096 1 1
1.2152672357342 1.09418834283041 1 1
0.820582455573307 0.723264028618575 1 1
0.747661491295019 0.674358909927591 1 1
0.978937442053743 0.895615238509536 1 1
0.527823941827496 0.476950222103238 1 1
0.460777211995411 0.447552245737305 1 1
0.519694165053624 0.485219380778897 1 1
0.81604627975416 0.755657785893493 1 1
0.955256696171977 0.855743504188534 1 1
0.312570390082753 0.288054200219636 0 0
1.054221889272 0.947697614794015 1 1
0.690812460640175 0.597016525400332 1 1
0.86153221876581 0.787766489139747 1 1
0.889128828585637 0.738253672426999 1 1
1.19709545112449 1.05386240668509 1 1
0.653676873860797 0.573944484769015 1 1
0.894287535729163 0.790064445555921 1 1
0.595026025011238 0.526481737868994 1 1
0.809173012629125 0.75184607314984 1 1
0.766635987583217 0.703028578913269 1 1
0.823757743536098 0.740111492427398 1 1
0.88931505043499 0.827985057221777 1 1
0.683218732467813 0.693078510355796 1 1
0.543429626038313 0.511693666462019 1 1
0.722548875074321 0.652469533873319 1 1
1.00356213897154 0.882546970109278 1 1
0.239761524204174 0.215132723815205 0 0
0.772275972146103 0.658266888320463 1 1
1.18559702443541 1.06684317501592 1 1
0.85031640373724 0.752521612038329 1 1
1.08340810286392 0.995758817661177 1 1
0.912820933599147 0.803149790850048 1 1
0.9428092587413 0.865512179365643 1 1
0.421427818146278 0.401077483577941 1 1
0.449003189412143 0.402089839154487 1 1
0.448996571239391 0.420132373533402 1 1
0.968285530372956 0.884376139794135 1 1
0.623760047938294 0.572122702153384 1 1
0.942695819919342 0.836676855327537 1 1
0.536367157774847 0.484816150332841 1 1
0.769195629003727 0.68668008539517 1 1
0.582747763117393 0.537251009823133 1 1
0.714066425170787 0.638206769081724 1 1
0.850098745354863 0.81436262372375 1 1
0.982982491935635 0.87148579032092 1 1
0.944124516014264 0.870159223014895 1 1
0.983303463200318 0.849748058407822 1 1
0.609304294174989 0.540441426681012 1 1
0.576823331079487 0.541096550673385 1 1
0.629152630413021 0.550143821682126 1 1
1.43611730453999 1.26971601733004 1 1
0.683460313798409 0.626598231690893 1 1
1.29226548553995 1.18606531134528 1 1
0.714928704213074 0.658612355465435 1 1
0.585878848799824 0.561587054915198 1 1
0.537891380351821 0.487150480362399 1 1
0.799079636775099 0.750854690258994 1 1
1.15890049832937 1.04863548377162 1 1
1.07838425934195 0.937160293749176 1 1
0.994896424570686 0.910286421933683 1 1
0.692475807388517 0.600572213037509 1 1
0.75812617286217 0.697714027245692 1 1
0.943295334360086 0.839255046578609 1 1
1.27687263380921 1.13915026365276 1 1
0.622172210896289 0.561212881003557 1 1
0.774882607697523 0.686738284191288 1 1
0.557519899099206 0.564935354993314 1 1
0.789121802467571 0.724398034785239 1 1
0.782515011415594 0.706106013274076 1 1
0.697733985423325 0.621454253586053 1 1
0.644247031440564 0.628456010471851 1 1
0.701777440381598 0.651613673886075 1 1
0.149660025938925 0.131881196365745 0 0
0.477471876346344 0.436826505972318 1 1
0.336542623812502 0.298580265456996 1 0
1.16881548856995 1.03211250622731 1 1
0.871199241508245 0.749322152369708 1 1
0.127734139732517 0.109761744706074 0 0
0.725964639568919 0.664128122846851 1 1
0.351048680998671 0.322964322298314 1 1
0.648098919045035 0.577603093477042 1 1
0.357389106794859 0.329458116728526 1 1
0.762979109767158 0.691678488059613 1 1
0.451239506593171 0.421631341277308 1 1
0.66305793757202 0.589702632212743 1 1
0.524394068526205 0.485504806001271 1 1
0.756885772399853 0.674638004682402 1 1
0.496461420592913 0.456910195850292 1 1
0.604425851406316 0.566416243193939 1 1
0.392557191934075 0.408336291792817 1 1
1.11233003335255 1.01383578603258 1 1
0.73192316182968 0.670594453259999 1 1
0.884181300109726 0.798206641730674 1 1
0.505960694719866 0.455232911136694 1 1
0.955977845578469 0.871825537023374 1 1
0.460970175415756 0.415700803849514 1 1
0.427571336152755 0.390142173935356 1 1
0.600030212018049 0.526575492804591 1 1
0.624701288701718 0.605244644905726 1 1
0.796881839565118 0.72924984367722 1 1
0.465078154840362 0.438944181805393 1 1
0.632584976055346 0.584114665264116 1 1
1.22662540413466 1.11616971992176 1 1
0.608077003188974 0.536438201065305 1 1
1.31817705677066 1.21082893255397 1 1
0.960983199967469 0.88926212925811 1 1
0.647252400009666 0.568157555241433 1 1
0.36544089583073 0.32700236452524 1 0
0.965915128947621 0.869604824317185 1 1
1.02026584542721 0.924053979356324 1 1
0.784787691613655 0.695957882087425 1 1
0.989980081490915 0.894369475679736 1 1
0.89948633852296 0.805023253109154 1 1
0.697733487404684 0.641242276487863 1 1
0.938447805107567 0.83379378552182 1 1
0.587700447864358 0.514605794219662 1 1
0.836851275380492 0.766250454821088 1 1
0.776352040255615 0.685033494529986 1 1
0.711250259903917 0.651666038458843 1 1
0.746786467316285 0.704915064168517 1 1
1.1104162560662 0.947810374258851 1 1
0.911730905887601 0.860389701814411 1 1
0.719264930930359 0.669634920116856 1 1
0.919142679678084 0.699557659292788 1 1
0.895594883718501 0.810057159903589 1 1
1.29277655290373 1.14823078315686 1 1
0.666828212461579 0.597072896919444 1 1
0.433616860209619 0.42315021589824 1 1
0.706405778019611 0.629404993102962 1 1
0.652116856185758 0.59746573294977 1 1
1.26974311884127 1.08926548397269 1 1
0.996204269937587 0.894762649116329 1 1
0.885415773669329 0.769240680032151 1 1
0.680622249854491 0.601234115561678 1 1
0.985871548734408 0.886389466482061 1 1
0.387298337427801 0.359940861101161 1 1
0.717157159865173 0.670344218272875 1 1
0.663458321920499 0.613181830448298 1 1
0.94850783834248 0.837628232283678 1 1
1.19149302583816 1.07781665401354 1 1
0.910628085986354 0.837627216913937 1 1
0.88627158266341 0.807106039513512 1 1
0.347501878190639 0.302671526336085 1 0
0.946828847129442 0.873086342915487 1 1
0.73946828202185 0.658785229825882 1 1
0.902105573066593 0.844146156713784 1 1
0.518882229574539 0.486044628558885 1 1
0.717827242178104 0.675761130027788 1 1
0.487326717791091 0.44309521746627 1 1
1.07122243080188 0.983778211020427 1 1
1.05137711524669 0.949389358847673 1 1
0.782152460968396 0.721978969555405 1 1
0.532725559826435 0.494125670239987 1 1
0.796929520315064 0.715394086964109 1 1
0.603648062295879 0.541998951131521 1 1
0.855726239533763 0.783939268305779 1 1
1.13097643139916 1.07804094874184 1 1
0.806213008247038 0.727113558952769 1 1
0.78536523428072 0.690271974067108 1 1
0.260636758335127 0.23476630649185 0 0
0.854428388687061 0.78206513595596 1 1
0.617560435603837 0.538746292029373 1 1
0.857410585905621 0.758489262466195 1 1
1.01205434557622 0.872103044024493 1 1
1.23698102284391 1.1197833491569 1 1
0.480038330197188 0.453169799574772 1 1
0.811013575779877 0.707681211281787 1 1
0.609069183514183 0.549104122325758 1 1
0.626261063081897 0.549614858273548 1 1
0.970005089020421 0.908674732601529 1 1
1.15121085268148 1.06098129671872 1 1
0.979670219065722 0.886638295544864 1 1
1.22593786346576 1.08182960433126 1 1
0.876178049854271 0.773491686838768 1 1
0.689010904866428 0.608708274502157 1 1
0.524188169309226 0.489659587940025 1 1
1.27884227488546 1.11526798911438 1 1
1.16152385227288 1.04026642114808 1 1
0.739469141865829 0.67391818807793 1 1
0.979054540135774 0.864736621873095 1 1
0.535817718777409 0.472785440796208 1 1
0.677342062609849 0.596097397916287 1 1
0.699983182433118 0.651671077483137 1 1
0.530595950437896 0.493264039623998 1 1
1.15480458218071 1.10701801145461 1 1
0.68494721121588 0.611025528747973 1 1
0.859931849096582 0.801295187441968 1 1
0.624633968806115 0.532822537016704 1 1
0.624565672419357 0.582014779584133 1 1
0.814302669284244 0.733694423047685 1 1
1.01747453869774 0.930038711630557 1 1
0.397898035551326 0.370455844734434 1 1
1.42924345808354 1.27807166025018 1 1
0.633296946208113 0.575631930982369 1 1
1.0611406142832 0.850611382459079 1 1
1.44934405804415 1.32454639924745 1 1
0.726665513243614 0.681268645696743 1 1
0.798731306535568 0.722291267003991 1 1
0.505073619874619 0.421116075669761 1 1
0.644531313590727 0.585038166577236 1 1
0.821505207314031 0.744001018857809 1 1
0.999879405881994 0.906683914269138 1 1
0.324924330642245 0.315018439130971 1 1
0.561560803484572 0.489540408872155 1 1
0.949844125859249 0.874160682755844 1 1
0.998652090039881 0.850770997261505 1 1
0.229449048619289 0.201637808149602 0 0
0.616451115557348 0.577275867752021 1 1
0.340647195052201 0.30263922594179 1 0
0.496051934741998 0.458860187212284 1 1
1.02733429859085 0.907854909182641 1 1
0.799799261357596 0.715541311630667 1 1
0.548079703076925 0.488130330389244 1 1
0.678018363836333 0.607779670960199 1 1
1.25358006987428 1.13605032907617 1 1
0.453516121839398 0.404170200802695 1 1
0.872818283649216 0.785599200917986 1 1
0.8978276830397 0.819785626461777 1 1
0.686522838153019 0.66177910024564 1 1
0.932309130233142 0.828427907593765 1 1
0.816981436443845 0.736130404609481 1 1
0.996101579249311 0.92093585472906 1 1
0.594681476621685 0.52317559612462 1 1
0.638643524307005 0.595490340213531 1 1
0.737361713791246 0.668166051277334 1 1
0.72349845585894 0.708440517519688 1 1
0.586204602074661 0.549519771887346 1 1
1.2513536944097 1.1808448267449 1 1
0.679097346025425 0.639348038948439 1 1
0.693219477460183 0.593999931495092 1 1
0.779856638047041 0.709485674459333 1 1
0.53224724765173 0.507056761669186 1 1
1.11443667936693 1.00174451420106 1 1
0.89390788858376 0.821879296752651 1 1
0.698354116671407 0.635531307085469 1 1
1.35207475006953 1.22442000825326 0 1
0.0602339755689227 0.0538048283270568 0 0
1.1307603210394 1.01601483816212 1 1
0.607199827862696 0.555218087946158 1 1
0.405688483512556 0.357203056000739 1 1
0.911467691688331 0.819987837455181 1 1
0.456842982605772 0.44322733991948 1 1
0.93768142302032 0.848449209171505 1 1
0.430379972613789 0.369827702087115 1 1
0.661794154726417 0.580155698288011 1 1
0.767128659682747 0.701647937643325 1 1
0.321209947893407 0.295943405858771 0 0
1.4700335735656 1.35469702626343 1 1
0.867585571391259 0.758804496377894 1 1
0.440217897055294 0.40298707354444 1 1
0.705840881557792 0.610237122400323 1 1
0.941163344109155 0.820446944091259 1 1
0.906169936666617 0.846922901051081 1 1
1.23791346600508 1.11808461816983 1 1
0.990227518657912 0.882168460414202 1 1
0.799190668096804 0.71657113548111 1 1
0.908433510023509 0.80249072988396 1 1
0.651149783995729 0.602709746249808 1 1
0.566555344330762 0.506511867240807 1 1
0.772043604737144 0.70614607829228 1 1
0.778369996011166 0.661269181687125 1 1
1.02448529603027 0.921629416183684 1 1
0.456847716434157 0.437407190855665 1 1
0.902719145449197 0.828641445471544 1 1
1.16516044960463 1.06791970644345 1 1
0.906102608260772 0.864972808961266 1 1
0.251204846158782 0.234639004640473 0 0
0.695232964266441 0.630282064951055 1 1
0.922865878168767 0.82726045138431 1 1
0.797813838434205 0.736131594403832 1 1
0.854436065243639 0.729020038669922 1 1
0.834892865927906 0.73830980850551 1 1
0.478474844015856 0.444897232584274 1 1
0.584058900591996 0.544686838390783 1 1
0.416031239361155 0.382481378472862 1 1
0.431270650299214 0.376166198704813 1 1
0.774440679261157 0.69667935208259 1 1
0.709810200500112 0.632897401028358 1 1
0.57155183646584 0.503283936336935 1 1
0.554254260465623 0.49846439245664 1 1
0.660271251941416 0.655074596995589 1 1
0.703733894803438 0.642803371759954 1 1
1.05808559879382 0.938173343051567 1 1
0.504296782646936 0.453294297594982 1 1
0.678438491645039 0.59488152594766 1 1
0.554556483691861 0.525341610955853 1 1
0.769263684765053 0.712188768681237 1 1
0.515885836634019 0.441597554062463 1 1
0.63800585235633 0.576750264835593 1 1
0.633021578980171 0.540845459411975 1 1
0.989224199715687 0.887384879870782 1 1
0.843057887343479 0.764270623790523 1 1
0.590758940812508 0.5310876851177 1 1
0.823542243248929 0.741239579416253 1 1
0.762790211987675 0.736588835892133 1 1
0.670264480265564 0.543920458852983 1 1
1.17055000189849 1.10176272229558 1 1
0.787710769125886 0.732498020890547 1 1
0.809358388357649 0.754934585506261 1 1
1.15156308184511 1.0813610721364 1 1
1.32761098926531 1.23825238853658 1 1
0.828857762404476 0.754803639891825 1 1
0.542547753712288 0.514985945599734 1 1
0.713771433973882 0.646924972940463 1 1
0.927250916534519 0.84232892070489 1 1
0.43800791373771 0.39018834210757 1 1
0.568787594529727 0.49963602796252 1 1
0.39344153318957 0.34051997606182 1 1
0.564458387315545 0.510010060703603 1 1
0.72640153057663 0.671335907460617 1 1
0.736443084726272 0.667356552767477 1 1
0.700659117026009 0.594566107872388 1 1
0.968163913155142 0.899856673517687 1 1
0.370628195983381 0.359107037527837 1 1
0.825131472092183 0.750906398818545 1 1
0.885378243159715 0.761423610273785 1 1
0.455753222766514 0.416818651888434 1 1
1.06843431549231 0.970120966572594 1 1
0.234946106061958 0.230647022074478 0 0
1.03316467894233 0.943774450685426 1 1
0.970690618840519 0.861227846815698 1 1
0.844691701110962 0.776560070676065 1 1
0.553642481333561 0.492795923696329 1 1
1.0191226667747 0.896105706350522 1 1
0.95106543820397 0.884605723328751 1 1
0.824177972082862 0.756016950009919 1 1
0.93605872038776 0.868522939286421 1 1
0.912670670770027 0.8184342515269 1 1
0.870008103604793 0.785182753126099 1 1
1.04655854358292 0.936827641852372 1 1
1.33432807782504 1.22904952781643 1 1
0.681451869939457 0.605333948953403 1 1
0.932012743721921 0.830032171592954 1 1
0.81106201148269 0.734010843965003 1 1
0.333087259379301 0.287424753779628 0 0
1.19041905148101 1.07048321289729 1 1
0.745431468811107 0.653353763948547 1 1
0.613281677738657 0.550420749963456 1 1
0.284351575515144 0.255618241265699 0 0
0.8436420662732 0.769286130822743 1 1
0.56809990821134 0.538246050285365 1 1
0.523626350947512 0.450061741412198 1 1
0.416005658053578 0.405396661785714 1 1
0.425241697793279 0.355072431628051 1 1
0.977178938982731 0.878577234609191 1 1
0.951292358851281 0.828141989864273 1 1
0.486681778145419 0.421960749318743 1 1
0.497874913448864 0.468701277527242 1 1
0.71506218701389 0.670670152612394 1 1
1.01335757324122 0.95510636567761 1 1
1.25297407661171 1.09990598269072 1 1
0.575696820425593 0.518498723227254 1 1
0.959682594098293 0.868043970763058 1 1
0.803357619208742 0.721930781280512 1 1
0.634637405788653 0.564647391592301 1 1
0.730942329865748 0.676334223516193 1 1
0.747979594112215 0.681404465956874 1 1
0.568333780860656 0.499936159408341 1 1
1.12149698199999 1.05131774523266 1 1
0.878038706561459 0.784302903243436 1 1
1.02944830627179 0.904671866931418 1 1
0.829393179215551 0.737924641356922 1 1
0.3044985777834 0.269353365009804 1 1
0.993180331813003 0.889059325627033 1 1
0.861162158322794 0.760661319012357 1 1
1.20182125680879 1.0822085978394 1 1
1.17663776842152 1.05676721827728 1 1
0.742950207850878 0.708095303357333 1 1
0.589438557725256 0.541207648067344 1 1
0.661705043625469 0.608873892597335 1 1
1.06187460960025 0.95703402260699 1 1
0.810370816987844 0.732656288961139 1 1
1.21929365826275 1.09206642136785 1 1
0.436985447230301 0.404127359969532 1 1
0.624044816302019 0.555957113013588 1 1
0.496231796683665 0.46343450219588 1 1
0.851671519037828 0.703713811538791 1 1
0.927948338294358 0.842963374705786 1 1
0.689897760653585 0.626171011013944 1 1
0.523941934919122 0.472525872997425 1 1
0.721574080790096 0.662401310966238 1 1
0.85031307307188 0.775440533252077 1 1
0.782518511878891 0.724115348300043 1 1
1.1313406174142 1.04474484449708 1 1
0.322709826753583 0.295849444546066 0 0
1.06411604212222 0.95049024418273 1 1
1.20839323114055 1.10545379272656 1 1
0.93327369807233 0.920586382026779 1 1
0.334413912941043 0.277476548696765 1 0
0.790336756073474 0.730219672223762 1 1
0.868246438322832 0.766956063134263 1 1
0.747990115660999 0.688896872693951 1 1
1.17136304636083 1.06879157176506 1 1
0.648572717603627 0.596473513385626 1 1
1.32491342675625 1.23749716777031 1 1
0.881335504272376 0.794047381014469 1 1
0.944431906138893 0.833917824615392 1 1
0.725430777419667 0.658866041761325 1 1
1.2711407729518 1.12481166797933 1 1
0.945850370502003 0.870737879198029 1 1
0.815792085244097 0.768072520626473 1 1
0.738138201664771 0.665367107871646 1 1
0.419329649341152 0.38391825100509 1 1
0.950866668692441 0.877650494101108 1 1
0.971395358132033 0.896037920938587 1 1
0.653992943627023 0.611972025045765 1 1
0.936060683076965 0.882283344961513 1 1
0.40532399386168 0.364469296566475 1 1
0.598853306121182 0.534481585414098 1 1
0.654205806574368 0.598645116094948 1 1
0.674326528786147 0.632111754834218 1 1
0.533576637896385 0.518945824332556 1 1
0.301892509548761 0.278860396239314 1 0
0.960172954081686 0.895429165452569 1 1
0.630023791080567 0.572572659133755 1 1
0.772246187969391 0.697208762700037 1 1
1.09374510522389 0.972995483041418 1 1
1.11632102985501 0.982258040766996 1 1
0.549974357418723 0.516035553701476 1 1
0.901229255458623 0.805609241224399 1 1
0.954129014941035 0.848049229048342 1 1
0.840390889162505 0.762730718469404 1 1
0.855602364975098 0.810692777041464 1 1
0.948084484193733 0.788715441996481 1 1
0.671469064116242 0.601733768490287 1 1
0.940549817985433 0.821153703037749 1 1
0.681801659186319 0.63761066517274 1 1
0.73038563491526 0.658927997329429 1 1
0.547673134105522 0.484810713510589 1 1
0.606135560144244 0.540253119580313 1 1
0.720403917818396 0.650999865526045 1 1
0.780557702481699 0.697212373986616 1 1
0.797017718337698 0.704839029532733 1 1
1.04835751068228 0.949184285898479 1 1
1.46684751055007 1.3336804694813 0 0
0.877113750584669 0.789484368449828 1 1
0.496313683242683 0.459960193989487 1 1
1.10823017758324 1.00030950671959 1 1
0.670723527365179 0.639736145081751 1 1
0.897130374043187 0.817334530674049 1 1
0.66484566338888 0.558164984330256 1 1
0.763307814319125 0.743600590806033 1 1
0.734995973340803 0.671756931923446 1 1
1.00932857377563 0.938125053101769 1 1
0.598078788718921 0.535092326513164 1 1
0.338629702965744 0.296373640125958 1 1
1.01880604884612 0.839694738872422 1 1
0.736852386115485 0.703702701782499 1 1
0.610974737398992 0.548024017773687 1 1
0.860840793848168 0.811023697767665 1 1
0.666207848981442 0.619398419913874 1 1
0.309882971300814 0.273871474990024 0 0
0.524930512017833 0.474895645398488 1 1
0.912238518113754 0.835353390416836 1 1
0.854180901760014 0.791213310479453 1 1
1.27315200631192 1.10406290302887 1 1
0.995156641369116 0.862402725967338 1 1
0.713354255916616 0.649697811595876 1 1
0.573127816721316 0.500257576817735 1 1
0.720941506399708 0.655976434634659 1 1
0.402091399905429 0.416519877571379 1 1
0.738041205272894 0.678886787597943 1 1
0.583435345896063 0.527420314970107 1 1
0.730511481020615 0.684197607411302 1 1
0.825334152840413 0.77171339877674 1 1
0.319123423767732 0.319064973866771 0 0
1.14434748338559 1.03819418009906 1 1
0.63628909691692 0.594291489029964 1 1
1.0534547278014 0.989285077945899 1 1
1.07133888743767 0.966196246223824 1 1
0.541095939578382 0.490584686625164 1 1
1.04242546018383 0.978927476982907 1 1
0.939476031169342 0.826738568942888 1 1
0.936446996555671 0.845829045227652 1 1
0.684295842675302 0.619496730132574 1 1
0.745512863267731 0.666893257845143 1 1
0.726162635603808 0.661837460799978 1 1
0.580008564422164 0.52188908343018 1 1
1.30690541636386 1.15278393506287 1 1
0.37040569464581 0.382698072675723 1 1
0.562364088790271 0.52442617810844 1 1
0.311689634996386 0.270945582623193 0 0
0.583353298016783 0.513546787134141 1 1
0.846084318274808 0.755836904096042 1 1
1.19703267746864 1.19531636172238 1 1
0.32186828909837 0.304398756823869 0 0
1.06604472678376 0.983081600405748 1 1
0.736035908880096 0.652010293570872 1 1
0.288343955568575 0.252357460728761 0 0
0.728864744086459 0.700916834478073 1 1
0.898621498456359 0.829248025873956 1 1
0.573448244008063 0.522870992732497 1 1
0.720413099658887 0.663766680402539 1 1
0.95368513363022 0.852157579186527 1 1
0.507093124957837 0.480431589208555 1 1
0.539189017540286 0.495186349422127 1 1
0.774471846179226 0.62941118424926 1 1
0.434445471515534 0.399138945106276 1 1
0.601701943105226 0.531151933461304 1 1
0.836435633986582 0.736528309667384 1 1
0.451249167005277 0.407246648805598 1 1
0.863543593701836 0.782788087443745 1 1
0.703964679871511 0.623811405032432 1 1
0.767275109854955 0.699316274066769 1 1
0.581601921245486 0.523989858422824 1 1
0.559922744862243 0.526621350797262 1 1
0.657654149556503 0.626604867403505 1 1
0.704293712714761 0.626934633649513 1 1
0.757823422512972 0.701741803783792 1 1
0.80715036938142 0.726331447242079 1 1
0.634972757957942 0.576071405425837 1 1
0.432138699268681 0.457905773767448 1 1
1.13749007294342 1.03046883667791 1 1
0.433389266563151 0.385281229661245 1 1
0.927857399242444 0.83828126812214 1 1
0.626571785527251 0.530846688400217 1 1
0.861023842972731 0.794022332716856 1 1
0.665361982220028 0.596998636871182 1 1
1.1052904717827 1.00306755562134 1 1
1.03741109692246 0.936561070082379 1 1
1.09079809493184 0.951925993578842 1 1
0.693936774362848 0.605689951857535 1 1
0.827893280653473 0.736991913972526 1 1
1.63066476973962 1.45927523044085 0 0
0.992724039988757 0.925648382468125 1 1
0.668002901809363 0.587129104174241 1 1
0.69792072439395 0.62682853373966 1 1
0.910657267349836 0.811162610940616 1 1
0.628637220916605 0.624517716777316 1 1
1.26693199143557 1.13205253707105 1 1
1.25612165625438 1.10151628045994 1 1
1.08041720965793 0.99384455951295 1 1
0.791040330242136 0.738000191047072 1 1
0.727494132798206 0.68072203832693 1 1
1.16271526026551 1.01830242438984 1 1
1.22935524546177 1.12792489209883 1 1
0.624366897839842 0.533202565735495 1 1
0.91080115260489 0.810085912525951 1 1
0.8407574063378 0.753085089339124 1 1
0.700631603110446 0.617211556553184 1 1
0.586514709473207 0.536489826080193 1 1
0.653140450763759 0.553461090597099 1 1
1.28120892828477 1.19220781502943 1 1
0.833009055917805 0.736889800050392 1 1
0.581300297573173 0.521408969956343 1 1
0.891012018593997 0.822234662524026 1 1
1.15895551981331 1.02658360963206 1 1
0.85496063030164 0.764430422346399 1 1
0.689035488064909 0.629422057398033 1 1
0.975878810411509 0.875494616512243 1 1
0.51524754144446 0.480921083358613 1 1
0.579217683054222 0.517889729922216 1 1
1.28679962357355 1.12136045627259 1 1
0.959630505833198 0.851085172029769 1 1
0.749992270209445 0.683548240121561 1 1
0.501431745612832 0.45175249712123 1 1
0.583787579387736 0.487207178425992 1 1
0.636076436788926 0.559592936942865 1 1
1.34036794445451 1.18981580530254 1 1
0.753168624411324 0.634400267635874 1 1
0.46330552960757 0.421727749376153 1 1
0.885226726696913 0.789693076296639 1 1
0.983754215377303 0.861195816147006 1 1
0.779298255190455 0.698426231636697 1 1
0.348384363058364 0.305093064703525 1 1
0.600077271571954 0.561536208867206 1 1
0.47771808911663 0.428226241904662 1 1
1.01152979881796 0.919787443582668 1 1
1.70862176896611 1.52987554025385 0 0
1.08272337787273 0.966486936342775 1 1
0.623965194362977 0.550171197296945 1 1
0.561702322944568 0.529947846796601 1 1
0.818591903055661 0.726363254520281 1 1
1.37891819311716 1.22084046191047 0 1
0.669665387213721 0.592387107963775 1 1
0.769062455203031 0.689797183523512 1 1
0.714749296984765 0.648521733352314 1 1
0.383393045869303 0.343859285452779 1 1
0.932485134253432 0.846405810603464 1 1
1.30168893347801 1.1469792944256 1 1
0.384340615440986 0.369046458178719 1 1
0.845003918073301 0.737016777726503 1 1
1.06883174632027 0.969693634561217 1 1
0.369094672694837 0.345458705425633 1 1
0.811011178695795 0.733128551948132 1 1
0.722311538593172 0.69598926836547 1 1
1.00876102608399 0.924224926054808 1 1
0.793963113997633 0.735917507997692 1 1
0.691369231973941 0.626499217214116 1 1
0.408715441543096 0.349141176398197 1 1
0.787715135751791 0.720709122764558 1 1
0.954035587520269 0.852255227786953 1 1
0.673570655468255 0.620905846964219 1 1
1.19621424865371 1.12157418780279 1 1
0.365717707322633 0.323336111675788 1 1
1.28869014925483 1.19673193428793 1 1
0.644855050749266 0.570184877646842 1 1
0.77893502833293 0.707794886174271 1 1
0.877690618898391 0.75963813926121 1 1
0.368148675378083 0.35808637400482 1 1
0.368307491735832 0.358919857925962 1 1
0.589278300096596 0.519765260212955 1 1
0.712641883750034 0.648889280676282 1 1
1.05739960991048 0.940725061490544 1 1
0.428139597783082 0.375028124655489 1 1
0.962688378635525 0.861426559806385 1 1
0.766300701045882 0.699899912419468 1 1
0.894242996583539 0.812429892279236 1 1
0.486237497129653 0.426799730549019 1 1
0.972800741480955 0.888757646509096 1 1
1.12464568504536 0.995901944001623 1 1
0.743674615486563 0.752338155149197 1 1
0.884329931398815 0.82819358970471 1 1
0.629186371158956 0.590856648234337 1 1
1.05735294964323 0.923697157278646 1 1
1.22221601664165 1.12726373461586 1 1
0.864705347056497 0.77842268667591 1 1
1.59333752110159 1.39672233556399 0 0
0.510089997323275 0.468560322905493 1 1
0.588567115256506 0.586824075122153 1 1
0.370473797117599 0.324416162810111 1 0
0.990092016598006 0.889679466926934 1 1
1.15196469052337 1.02878312031863 1 1
0.290359276825278 0.274814614142499 0 0
0.338797184840874 0.307677979395081 1 0
0.718690820429969 0.639807610501643 1 1
0.830179263622199 0.757145388769835 1 1
0.558355706230537 0.537636812632042 1 1
0.342268522135422 0.323686323621401 1 0
0.75834066009066 0.676372698684597 1 1
0.572324149530523 0.535034997301957 1 1
0.825004008829898 0.73551805995938 1 1
0.869485691660842 0.774193649389784 1 1
0.785952395833182 0.717809631155961 1 1
0.455256441297644 0.39033389309619 1 1
0.578331555178174 0.510563338467545 1 1
1.11517167418051 1.0086186868341 1 1
0.542531266184346 0.487996742891953 1 1
0.796519633655245 0.709327070404286 1 1
0.25862173673293 0.190242146438364 1 0
0.727496464427567 0.638603068828702 1 1
0.895897910182955 0.813591063074769 1 1
0.59605637078694 0.53023324293928 1 1
1.09510766024577 0.990493421334645 1 1
0.982683810343437 0.872411301957362 1 1
0.561387393777279 0.531933519217844 1 1
1.00264958358119 0.914000823596735 1 1
0.53659125957748 0.478605494904131 1 1
0.812111913611667 0.745404892110636 1 1
0.708351597994571 0.610126996468666 1 1
1.02514502467298 0.903356393188267 1 1
0.688132456930016 0.626423704576193 1 1
0.232693579032187 0.213271357258841 0 0
0.275945039594892 0.24088032759527 0 0
0.77787352100231 0.612544423967962 1 1
0.898853335283719 0.802992079085372 1 1
0.933551635091547 0.825387652271055 1 1
0.592407195453513 0.565120707399656 1 1
1.24568755108117 1.09770174907369 1 1
1.05190396678368 0.928465081935025 1 1
1.02572867967184 0.889412148516493 1 1
1.14629141111562 1.04844511894173 1 1
0.918047440990898 0.807887751783912 1 1
1.1477639920152 1.05798404605296 1 1
0.567757125226223 0.528344964391285 1 1
0.586056621866313 0.576469827118273 1 1
0.279826786257164 0.26064903825867 1 1
1.03425937925159 0.952480653191226 1 1
1.07764145925157 0.952044619723123 1 1
0.642041637788398 0.543851701962118 1 1
0.824063862217919 0.759455629694126 1 1
0.770664746049335 0.664080885721953 1 1
0.722181754116123 0.663825586441137 1 1
0.75972730939319 0.699560566413428 1 1
1.21803475266464 1.10483885086269 1 1
1.44234822801611 1.35012326622426 1 1
0.711223005698365 0.626514542929718 1 1
0.422908487118095 0.397010001422682 1 1
0.486673937982797 0.438119415584243 1 1
0.955302583990492 0.861495903671063 1 1
0.749653880762659 0.656143556882753 1 1
1.14753792039778 1.03257138799015 1 1
1.14660604633072 1.05272262695782 1 1
1.03952056496304 0.934391815887005 1 1
0.99808807127305 0.908265710135302 1 1
1.04763571351315 0.954493063567005 1 1
0.808361670871815 0.759435158692426 1 1
0.301252961803847 0.338252271382453 1 1
1.03348247112943 0.930608979541427 1 1
0.708373064440644 0.647388844740842 1 1
1.21379613916835 1.10638622152977 1 1
0.474865464899918 0.42908561456873 1 1
0.985462969853809 0.87311620067312 1 1
0.812065683344066 0.733110061469224 1 1
0.915314550779027 0.796503639053759 1 1
0.669776217377704 0.617176611271687 1 1
0.749306559197693 0.677119759608945 1 1
0.879788850162803 0.767551031201632 1 1
0.800323907946747 0.683357956944324 1 1
0.867022156841617 0.795838141512444 1 1
1.21154887647235 1.02476809505732 1 1
0.941809687614113 0.878037285615619 1 1
1.26097415164935 1.14693772249682 1 1
0.642676083129446 0.568247550440073 1 1
0.893237391027089 0.818300385097185 1 1
0.985463324989153 0.874792645256779 1 1
0.48288186251396 0.43528959364534 1 1
0.793991016562874 0.726935385546456 1 1
0.612832208661829 0.601902579464877 1 1
0.853888812629729 0.791301117729325 1 1
0.914703999397096 0.797110570239553 1 1
0.592578873153049 0.527628532384524 1 1
0.529119533019596 0.449251599120572 1 1
0.923729503794631 0.847986403158493 1 1
0.563711105465324 0.518307320589185 1 1
0.513853853638945 0.456847629860999 1 1
0.508266609252671 0.453705022862718 1 1
1.16475745227998 1.07861007573939 1 1
0.707664130113576 0.634580569066211 1 1
1.0929201061611 1.00437460183204 1 1
0.793877397279288 0.72141166146177 1 1
0.687742895249982 0.669181266379619 1 1
0.276528974766421 0.251670031458527 0 0
1.01099926243402 0.895781298825193 1 1
0.608308716046712 0.556557592303738 1 1
0.815071818310478 0.75120271762329 1 1
1.00248915783562 0.907360360908793 1 1
0.912595535739758 0.816578705845186 1 1
0.604665431745824 0.539538803532483 1 1
0.558687216353796 0.516586744521846 1 1
0.328186683223408 0.289046293883526 1 1
0.187946157050572 0.179723949653436 0 0
0.700564862274282 0.636982014406073 1 1
0.751376642922657 0.69955808066832 1 1
0.832396322155212 0.743987210366013 1 1
0.870455006485027 0.779042282433351 1 1
0.347924649340492 0.315633304924444 1 1
0.716875866286185 0.647266526913052 1 1
0.850536852168669 0.755814645059852 1 1
0.891187635327056 0.801687943460934 1 1
0.614789178675975 0.582403778104377 1 1
0.514760122849326 0.445750233476722 1 1
1.3199763121665 1.20007602740328 1 1
0.747380470942762 0.676952836428473 1 1
0.77357701872264 0.696173931884991 1 1
0.845516311369561 0.769317734326979 1 1
0.614524547343732 0.520677874338432 1 1
0.705365550657141 0.631877588476427 1 1
0.530569092518537 0.465059523430598 1 1
1.07505471797334 0.98211285377005 1 1
0.436655897334567 0.407797425697501 1 1
0.875316173371737 0.789144227500436 1 1
0.70672226325163 0.613151805413577 1 1
0.598992202859553 0.519309434602241 1 1
0.932112291879328 0.855179154759542 1 1
1.16678866795268 1.04070047213931 1 1
1.16796312056648 1.06871336466091 1 1
0.943359635684664 0.806950191665565 1 1
1.06038055961163 0.91040987144074 1 1
0.789009405407979 0.734343963899782 1 1
0.43757115032409 0.422441521519157 1 1
0.572715218855874 0.506669745484815 1 1
0.726515225155432 0.67444145037852 1 1
0.110307096009404 0.135591026998931 0 0
0.835740312890191 0.741616223524298 1 1
1.04113138113841 0.965807338524084 1 1
1.0534580576086 0.932579118423925 1 1
0.782444717684495 0.718036690725917 1 1
0.329587443024424 0.293040519550997 1 0
0.720029103396378 0.62628542508624 1 1
0.643466510085617 0.510952353594805 1 1
0.593955348165303 0.53145635372349 1 1
0.537950409381673 0.512805978657234 1 1
0.944647790377822 0.854252157980871 1 1
0.889313796881345 0.804292266669527 1 1
0.69527156957819 0.636717050947907 1 1
0.804318754631049 0.693507171278994 1 1
0.791579386603014 0.705564220630947 1 1
0.772389473178404 0.701504048491771 1 1
1.11642171490534 1.03372825382367 1 1
0.603864693974767 0.516653062576077 1 1
0.814464296375042 0.728924361119324 1 1
0.823632841620471 0.747337502558864 1 1
0.788902469533333 0.717416557459686 1 1
1.16897873293286 1.05648994543845 1 1
0.72029427940672 0.66807408927346 1 1
0.751603496569068 0.681992037704952 1 1
0.646167223504981 0.558498937731381 1 1
0.808442171892668 0.732132168570458 1 1
1.21908087480043 1.0827114894212 1 1
0.78075828368933 0.718095917785639 1 1
0.283069527869724 0.266583381230462 1 0
1.06087213412193 0.983932220581951 1 1
0.724991151628612 0.632414443428681 1 1
0.917625529259355 0.815542464246354 1 1
1.07423272348094 0.971309153873829 1 1
0.841346163680059 0.73309013527761 1 1
1.07454386291977 0.954327501158151 1 1
1.08045932140174 1.00161664591501 1 1
0.825613288757619 0.742490823121673 1 1
0.832871505495124 0.757634516396724 1 1
0.668646778919465 0.623397484795506 1 1
1.8683321081043 1.67937199453776 0 0
1.00259990287816 0.858410884914495 1 1
1.27410187229647 1.12280398230776 1 1
0.852223449821771 0.805085532432389 1 1
0.723034606884971 0.658293275882809 1 1
0.516714149119134 0.476106801120057 1 1
1.03623277449175 0.985276248532036 1 1
0.731184390159538 0.651507734053426 1 1
0.840383417989494 0.763889056071442 1 1
1.17617052238367 1.02706569010144 1 1
0.541199645183431 0.468794873076351 1 1
1.2720847757825 1.13540483242727 1 1
0.931813403071248 0.844150680746891 1 1
0.613538751107826 0.560759711826931 1 1
0.644152959213157 0.609712715527542 1 1
0.900550970622373 0.822916381970438 1 1
0.79363702699201 0.725259430788956 1 1
1.33267756197322 1.32636021723947 1 1
0.916976736451807 0.829141106903756 1 1
1.05881148616315 0.980421296262714 1 1
0.567953826114665 0.517372889291214 1 1
0.356239328802727 0.354450510313659 1 1
0.910664149815359 0.819211088403992 1 1
0.838284809794155 0.732328186188105 1 1
0.68713022255636 0.598562249606354 1 1
0.573089999602872 0.508600376990016 1 1
0.593724151923212 0.5605481875921 1 1
1.04979739616963 0.94390709349753 1 1
0.530558135751102 0.470659683354181 1 1
0.762507081363243 0.672090181639908 1 1
0.64019893260138 0.574610679003867 1 1
0.915651669438984 0.846834060739611 1 1
0.925101760362035 0.861378161552355 1 1
1.38989940380032 1.25159619516882 0 1
0.75884523089559 0.67809699932271 1 1
0.789213965058492 0.729486482387543 1 1
1.17132650248793 1.03437467532399 1 1
1.42766862445793 1.27161161488416 1 1
0.502985844995851 0.437545154496208 1 1
0.776364119707437 0.712481639918147 1 1
0.800629282503287 0.703251003490338 1 1
1.08760224495227 1.00248593994247 1 1
0.608859101979113 0.569441282073885 1 1
0.766008860042122 0.69278619431964 1 1
0.614339604190186 0.588234111809577 1 1
0.732609325084897 0.665451150592233 1 1
1.17074636547155 1.07471630678341 1 1
0.674023239298647 0.604425275367001 1 1
0.653744046783483 0.57469772957338 1 1
0.67416969079061 0.661273898746577 1 1
0.692854071987373 0.64764123657024 1 1
0.740948778443714 0.6888888888054 1 1
1.17769005648263 1.05760408334204 1 1
1.34780379503767 1.15758506061182 1 1
0.556703478848519 0.514041203537376 1 1
0.616097959054058 0.544457957840832 1 1
0.829373645122939 0.744980177595245 1 1
1.10559177689302 0.976912583277276 1 1
0.952310625481188 0.824344250234281 1 1
0.450087201453081 0.413784133968026 1 1
0.501915624476334 0.46115430408906 1 1
0.823180518691224 0.754561834600934 1 1
0.921636613584968 0.802195870784809 1 1
0.953943440598091 0.867805863616084 1 1
1.14600176606703 1.02027409645885 1 1
0.70477566014396 0.654782827308035 1 1
0.742199765915847 0.672049314440756 1 1
0.625110083963559 0.568672659395753 1 1
0.862902976295516 0.798128668926946 1 1
1.09795139461176 1.01160990199131 1 1
1.03885207626229 0.931592679181964 1 1
0.309368154964687 0.290608631703862 0 0
0.888397790100386 0.849283172142362 1 1
0.777245213109763 0.714956845188404 1 1
1.25154398110556 1.16250652556648 1 1
1.14624324593042 1.01287877988296 1 1
0.73632266069541 0.65837876080276 1 1
0.627515217590918 0.558245311308141 1 1
1.18804994327478 1.07455689342594 1 1
0.869612194118848 0.789667046760796 1 1
0.997836920586293 0.881396264537249 1 1
1.04834218104031 0.920507951221562 1 1
0.535720122046757 0.492610801630216 1 1
1.12942274280548 1.0057658359853 1 1
1.09885125768713 0.993028764253303 1 1
0.835126814798084 0.751233899914804 1 1
0.937918435877081 0.858690029528622 1 1
1.00159750281387 0.94563306527241 1 1
1.02451081940397 0.938628298663602 1 1
0.900040301847065 0.797693223892844 1 1
0.660964053509754 0.572871325084563 1 1
1.49960639884628 1.3093713906027 1 1
0.492034538345199 0.42615379688509 1 1
0.759082305964775 0.655703313995699 1 1
0.964334133596436 0.881776811476167 1 1
0.818081189933502 0.698705793633703 1 1
1.1965734571245 1.0775629759332 1 1
0.727814301050572 0.657217737106006 1 1
0.765993117054418 0.726242419515068 1 1
0.707632795947531 0.653985858162472 1 1
0.494880039550886 0.429731397593306 1 1
1.26789413767669 1.15563825264384 1 1
0.407545930026628 0.355695989686891 1 1
1.14012967972583 0.952799272602991 1 1
0.890506799437399 0.815901935532347 1 1
1.02043250728066 0.956246163287043 1 1
0.875804412584199 0.748071491149539 1 1
0.434334373804022 0.396294418932689 1 1
0.82586186093571 0.740914263269981 1 1
0.928387422563046 0.821906090195421 1 1
0.96465796730891 0.899000838764034 1 1
0.459515874551529 0.422896215851295 1 1
0.983897942749538 0.861614721485979 1 1
0.608098837928551 0.549169277264893 1 1
0.697177293614379 0.637171703614196 1 1
0.848304263130697 0.757617219433762 1 1
0.93474236676758 0.830039585479442 1 1
0.545077425770656 0.503344168556074 1 1
0.898254765809551 0.88910651670227 1 1
0.992237910509731 0.881870882358066 1 1
0.737778237571666 0.668456513214551 1 1
1.16126966228805 1.03614003159839 1 1
0.679010228965665 0.605952464364073 1 1
0.508027542475941 0.444257528706449 1 1
0.423735957902912 0.361742238533017 1 1
1.17466271634324 1.0441394441413 1 1
1.05656686473835 0.974904928690618 1 1
0.539786248294744 0.595640366214065 1 1
1.05802779177099 0.94516788422763 1 1
0.762037606907235 0.687523274469259 1 1
0.702352904622926 0.63221024064552 1 1
1.0213385974559 0.92256783975365 1 1
0.618159383695189 0.566910008640965 1 1
0.760064811029791 0.71458323243996 1 1
0.571940486681565 0.546262000042203 1 1
1.26634159304425 1.12070596966537 1 1
0.927120521073857 0.838781499872901 1 1
0.326556753181349 0.281636782502934 0 0
0.85460675371356 0.74871955443853 1 1
1.17039055732574 1.04831246655868 1 1
1.0664416997769 0.953894850424958 1 1
1.13669987382879 1.09093601435801 1 1
0.433633200751106 0.399695622464043 1 1
0.825808342949154 0.732044629233423 1 1
0.572217573120568 0.526580110532014 1 1
1.19169504274603 1.06997829050696 1 1
0.274319868182446 0.242610629999136 0 0
0.745055522271316 0.671983413462006 1 1
0.565300627184058 0.507599819277747 1 1
0.710623997739171 0.637510705073827 1 1
1.08691239544543 0.979654574160443 1 1
0.508748653172473 0.464484979563807 1 1
1.14762976345924 1.04285912824978 1 1
0.52629959954284 0.459729831611236 1 1
0.89652316702609 0.819771673331271 1 1
0.84598468539073 0.741589489902401 1 1
0.603726355803066 0.544213715726799 1 1
0.857914175636778 0.780532432160935 1 1
0.852829660007242 0.826039301737657 1 1
0.504549770020052 0.464091835790097 1 1
0.838471403896709 0.779011207567799 1 1
0.885393539250957 0.810878012645955 1 1
0.699909635445627 0.615981512516352 1 1
0.939879082573398 0.853834636507871 1 1
0.830550436541576 0.752660587996946 1 1
1.16919363242841 1.06997760617155 1 1
0.733744198678895 0.659604687157117 1 1
1.33265132208811 1.18883528238737 0 1
0.619247236611565 0.543396074432665 1 1
0.840216668271717 0.7582265529707 1 1
0.615494272568556 0.555208196430951 1 1
0.375393157792392 0.358128531823682 1 1
0.830242646158324 0.752064198570573 1 1
0.786070350997381 0.716675774833812 1 1
1.11110721146705 0.981209461979665 1 1
0.468204205199167 0.453397226024645 1 1
0.848541232281392 0.7647866688563 1 1
0.94058489141754 0.943598162300246 1 1
0.590076950108054 0.535638690167828 1 1
1.25760039338778 1.12139886944528 1 1
0.699619912744363 0.642326344573117 1 1
0.758394651621065 0.641405473863853 1 1
0.759880181151923 0.713871847141623 1 1
0.459212968691167 0.412814616339344 1 1
1.06133277279202 0.967072615292293 1 1
1.19848682066487 1.08749059987661 1 1
0.591238290428982 0.55328017180967 1 1
0.256510137174312 0.228216308416442 0 0
0.580236846638657 0.533009005855178 1 1
0.942048427922908 0.821283213354599 1 1
0.728588456046261 0.66378027213229 1 1
0.377554060080651 0.323177906493834 1 1
0.855998905166474 0.782229682613966 1 1
0.486369438119136 0.422069718744318 1 1
0.132555085863336 0.128851436766724 0 0
0.836790631464189 0.743307917591394 1 1
0.602054912658222 0.543389741288199 1 1
0.80203799024675 0.720031480502339 1 1
0.387044950531605 0.353911842699598 1 1
1.07340239717503 0.991532880081322 1 1
0.641081498717994 0.596870269981651 1 1
0.810007524493388 0.723052987616664 1 1
0.820206975936056 0.755231368010764 1 1
0.677638163688341 0.654821872602049 1 1
0.692936588820488 0.642232926691225 1 1
0.656155850225762 0.539324334091038 1 1
0.659266210549658 0.603093861131601 1 1
0.77077082990932 0.735960316010486 1 1
1.14250145689201 1.05632054839014 1 1
0.564921764398666 0.500928473482192 1 1
0.679352927247125 0.634495265989062 1 1
0.65346636603618 0.581420700161652 1 1
0.808001491649565 0.72224312838627 1 1
0.899072609625455 0.7989641967899 1 1
0.71855361734177 0.658718849210596 1 1
0.640240773264987 0.603480920696776 1 1
0.787319918905314 0.704399220024099 1 1
0.524705517138807 0.522187010597982 1 1
1.27829919209268 1.1449428513042 1 1
0.868332648466934 0.76179303864349 1 1
0.708999131742735 0.615405477324292 1 1
0.475975812139343 0.438334083874297 1 1
1.07575059703859 0.979527495871687 1 1
0.585037604636447 0.54054522077673 1 1
0.782808060769977 0.715924903898075 1 1
0.410708365895799 0.342696086807213 1 1
0.576549087711404 0.518046519871073 1 1
0.50113095603463 0.476244884155242 1 1
1.12559972557801 1.01696427153894 1 1
1.03188892556357 0.911073941656468 1 1
1.08154467122577 0.974908092922662 1 1
1.19169044177939 1.07882766097493 1 1
0.63358431891578 0.526829442014822 1 1
0.605417751399656 0.574977066894052 1 1
0.78968076687644 0.682086005006997 1 1
0.802157569182958 0.719519838525639 1 1
0.753839619024935 0.656835740873904 1 1
0.753327656269885 0.692483641171523 1 1
1.40116140152737 1.29251424505675 0 1
1.00270704342781 0.908459232681526 1 1
1.02570171127183 0.904389608459648 1 1
0.562413547627402 0.527946155984966 1 1
0.959331032666833 0.875417627367421 1 1
0.252402687137895 0.223669528074841 0 0
0.47779255601273 0.439111154852127 1 1
0.162259220345617 0.142999810603565 0 0
1.12795666928905 1.01389125501613 1 1
0.800062251331496 0.741645146369757 1 1
0.89611025702275 0.814668993151249 1 1
0.326642825421328 0.260538188400633 1 0
0.915268820424687 0.843979165541795 1 1
0.719849015853108 0.644789048577138 1 1
0.465059456577094 0.413352768903895 1 1
1.05190233075441 0.959195178979871 1 1
0.57683971877514 0.50384178147074 1 1
0.645660927780031 0.593911401792126 1 1
0.876302973423238 0.767792932039646 1 1
0.827121850343185 0.745351087463186 1 1
0.644477585510506 0.617307093221703 1 1
0.710636842798097 0.62796832328826 1 1
1.16838438001822 1.05339842138661 1 1
0.946054498865885 0.837102213463995 1 1
1.07719691315926 0.976875607658229 1 1
0.83241426640239 0.666870859055265 1 1
0.74646554959013 0.675838104262028 1 1
0.651047951453195 0.640042856904869 1 1
0.797380196298671 0.7237720293924 1 1
0.95349078604309 0.831703274490523 1 1
0.765948969808821 0.738419324448619 1 1
0.71230002495175 0.678977258742918 1 1
0.736271787968724 0.67014794206087 1 1
0.902737662192822 0.837502705363304 1 1
0.637960054986103 0.549632357839613 1 1
0.689011154472406 0.616204076708693 1 1
0.729664867618623 0.67379343304073 1 1
1.08336984460111 0.946778402720553 1 1
1.28371244546255 1.14961785049299 1 1
0.68862246541768 0.613306665306471 1 1
0.726787237520768 0.648346875172787 1 1
0.881501445841106 0.798943556668323 1 1
0.693161703452363 0.661010781244792 1 1
0.508219416179658 0.472424804008084 1 1
0.538933203841629 0.50033629331294 1 1
0.743741598461618 0.687711921928907 1 1
0.653481426026376 0.611933773042484 1 1
0.468423419043671 0.40836708387652 1 1
0.867626492285655 0.768916814781018 1 1
0.411969376033311 0.37409077372612 1 1
0.783240115112988 0.694024693737358 1 1
0.776522014452328 0.729044935609907 1 1
1.06147381712952 1.00347182186305 1 1
0.359670293018618 0.313557276560432 1 0
0.912103040930626 0.82684683048 1 1
0.748388905604793 0.606379146267761 1 1
0.519904943762117 0.471157968888168 1 1
0.614167781140113 0.552852528586742 1 1
1.17942750815727 1.06294081899465 1 1
1.08219900606391 0.972573923604937 1 1
0.895741350169445 0.77327723772156 1 1
0.466191429007487 0.415767537905852 1 1
0.607493935069092 0.555684641981438 1 1
1.41082083409907 1.24873267844438 0 1
0.740156970290455 0.667812104655913 1 1
1.09144038866743 0.961332855290949 1 1
0.650229929111938 0.58575666945285 1 1
0.547337767253348 0.510042307440534 1 1
0.272831296120672 0.253851545520857 1 0
0.958267080107305 0.790585413122376 1 1
1.00584703443819 0.908088072639299 1 1
0.766810185511944 0.687936682384965 1 1
0.740410778204424 0.667464231537273 1 1
0.335351657455477 0.305488942473088 1 1
0.560118205076561 0.527554548168162 1 1
0.91975026699013 0.846380425362549 1 1
0.886480684390343 0.834963428527553 1 1
1.25439039477661 1.16704033101984 1 1
0.625911819199696 0.564019605819142 1 1
0.887980311913936 0.812766748404448 1 1
0.663040612438718 0.615645988263251 1 1
1.2898025747971 1.11883724723831 1 1
0.485762341395244 0.447770724853366 1 1
1.22452729797814 1.05022337875157 1 1
1.35737062264047 1.22904181874354 0 1
0.981939669489033 0.901906863295473 1 1
0.962053236317708 0.884980332933297 1 1
0.642986910472798 0.629738842589295 1 1
0.158997330869993 0.145473908792678 0 0
1.11359541462447 0.990694222150356 1 1
0.832117160201812 0.751188038775831 1 1
0.876882721647661 0.810102629550677 1 1
0.471172432399794 0.399083926549574 1 1
0.766876730177419 0.74041475914872 1 1
0.555596225373828 0.506870070919296 1 1
0.619493207450613 0.549991599811456 1 1
0.621783399505507 0.564296496097891 1 1
0.907976026654459 0.810736266517722 1 1
0.972169726641907 0.882308651187727 1 1
0.399620367744073 0.326909484122603 1 1
0.974266467545944 0.807650389795339 1 1
0.757996163768347 0.681012802878823 1 1
0.614224646614165 0.554815708100808 1 1
0.879051651094191 0.791873295141003 1 1
0.645192534200158 0.629072777164199 1 1
1.1068104734827 0.963308201487028 1 1
0.999215727065982 0.901617575906691 1 1
0.809287049396067 0.742368794754064 1 1
0.630108149980155 0.537030774038587 1 1
0.736173377929224 0.658744741164626 1 1
0.406034799986109 0.381051473129946 1 1
0.875618284842449 0.797425310824177 1 1
0.97658536475011 0.883531543347089 1 1
1.1704397924811 1.07257590254269 1 1
0.958054926536418 0.839803449183408 1 1
1.08561504378217 0.976648596507941 1 1
0.891590208003415 0.800028444754925 1 1
0.604000842918851 0.552858979992139 1 1
0.926242585920021 0.842314612183409 1 1
1.30445880416299 1.17632147041202 1 1
0.880770925516576 0.796598944651478 1 1
0.710085288298571 0.636243179590482 1 1
0.94735467828641 0.862181447105259 1 1
0.949781430839358 0.839573398539087 1 1
0.556696274170396 0.507011750941233 1 1
0.934051065237512 0.815543341189137 1 1
0.524244415585065 0.462415809534772 1 1
0.684974128542485 0.627617164730743 1 1
0.870400214394273 0.777355238859272 1 1
1.18094347752436 1.09356003534442 1 1
0.653512038401839 0.609909577670422 1 1
0.934749374424031 0.896793772289366 1 1
0.73680055062221 0.682932307072404 1 1
0.967045432192958 0.8972196876691 1 1
0.40307639132867 0.378864016871789 1 1
0.890977034823272 0.811540602021907 1 1
1.22698404131881 1.12501667523056 1 1
0.625530667392627 0.562550416576968 1 1
0.577577851073209 0.530744984635579 1 1
0.650026079296817 0.528071832527165 1 1
0.915653598724748 0.855247884576484 1 1
0.397213914451766 0.336084130151245 1 1
0.583262159219566 0.533087411331269 1 1
1.17717943906114 1.06606788562566 1 1
0.977204532354685 0.853121573424175 1 1
0.582905040436333 0.526723601405535 1 1
0.484516012631389 0.431100164590343 1 1
0.329196850346212 0.283989962244303 1 1
0.542107683936615 0.529254343689988 1 1
0.427314104254118 0.382036806125119 1 1
1.09675504139764 0.975298464072321 1 1
1.07400060570096 0.933156088368435 1 1
0.780277868708844 0.702584608017787 1 1
0.902335966866623 0.814897938518513 1 1
0.815229970470887 0.729496906748512 1 1
0.844231431026505 0.761124115332655 1 1
0.590931737959925 0.54632022753342 1 1
0.972003482502356 0.866681233056191 1 1
0.648085857769275 0.56845307711726 1 1
0.96339512575382 0.855711568927123 1 1
0.717733205948306 0.629315509692626 1 1
0.648235066553999 0.559813793146384 1 1
0.541173648185933 0.451721264649517 1 1
0.67280022345815 0.622355602954515 1 1
0.932703233608868 0.825728006106808 1 1
0.722760949805205 0.647825697464935 1 1
0.423155651017998 0.371459680371665 1 1
0.450482855936526 0.410155244216651 1 1
0.2171399515183 0.20262823999646 0 0
0.923793011845747 0.811012488383996 1 1
0.884768984868054 0.809472193942567 1 1
0.776734529131695 0.743575616266969 1 1
0.770004641176989 0.681938449976283 1 1
0.662827697400672 0.59512499252769 1 1
1.12333492518699 1.00753354780623 1 1
0.619763681553993 0.574393388643292 1 1
1.13957661184809 1.06101095752322 1 1
0.767301061634795 0.679773927875284 1 1
1.31399696518889 1.20176167971357 1 1
0.823466547487386 0.757342511651821 1 1
1.07190387211153 0.974085521781546 1 1
0.431784369635989 0.362096070323919 1 1
0.73564284903365 0.645302533304398 1 1
1.21460900571961 1.07560420206117 1 1
1.05967865263668 0.973626763037151 1 1
0.912645997398883 0.820429186248473 1 1
0.810929030989294 0.766650190647101 1 1
0.665023542000171 0.601355051582647 1 1
0.740575157927664 0.670542394846802 1 1
1.23024514213294 1.16452192244368 1 1
0.618528231573067 0.574351497381647 1 1
1.16065235178348 1.05046074226084 1 1
1.03488288076889 0.939649549185428 1 1
1.07092073107664 0.974147244538623 1 1
0.411810176376302 0.360950010332738 1 1
0.435228179532232 0.38806362328586 1 1
0.889882961028425 0.819789963442608 1 1
1.19643612900387 1.08653976670644 1 1
0.571299913278307 0.554453762183154 1 1
0.521731203320288 0.473044420934213 1 1
0.911044735332038 0.839215253533029 1 1
0.570713019305265 0.515550477179698 1 1
0.560182244267623 0.492030007651517 1 1
0.738147078485163 0.673587096517219 1 1
0.670863326977985 0.61565174276915 1 1
0.506465244793285 0.448117285142214 1 1
0.837044412336119 0.76298736705594 1 1
0.671530457233624 0.626706426460144 1 1
0.483843700709077 0.444662074972386 1 1
0.457691186783651 0.40678157010198 1 1
0.66826247351189 0.59696463840768 1 1
0.665391133830302 0.665509223529507 1 1
0.729583337361409 0.668328559826578 1 1
0.630340336075869 0.565536291606 1 1
0.709018786073289 0.619183853260651 1 1
1.29921928711534 1.19847654602983 1 1
0.849886832836199 0.766276440834955 1 1
0.859090467564459 0.754474420942923 1 1
0.96971431967586 0.888139164433407 1 1
1.08619333190169 0.982419833221039 1 1
0.838223778928718 0.743656537262023 1 1
0.137778031938028 0.125636391531732 0 0
0.790080331388011 0.719271411939093 1 1
0.672350823887153 0.616165213679594 1 1
1.26144566227493 1.17656185612166 1 1
1.19496314926983 1.07440405269502 1 1
0.627154171277229 0.542746181187204 1 1
0.755789408811392 0.664845244401509 1 1
0.457391705570933 0.406749091740069 1 1
0.390915149937892 0.362281471036064 1 1
0.804799139058604 0.731978031428784 1 1
0.900855099624545 0.820497664509494 1 1
1.18168137579137 1.06125000211554 1 1
0.718615097010442 0.654135691596365 1 1
0.917367608600189 0.831033956073717 1 1
0.844940910617395 0.769038804641757 1 1
0.330404573872647 0.311784275684302 0 0
0.620970843659755 0.541968495895201 1 1
0.678859548130229 0.608964333824636 1 1
1.06553312834616 0.896962717179829 1 1
0.808089133898998 0.742462067540034 1 1
0.876521110870525 0.781456948652167 1 1
0.277308391791388 0.294346476222682 1 1
0.489087206825816 0.413476198848071 1 1
0.490492060643428 0.462764003441003 1 1
1.03821070386278 0.950751776907682 1 1
0.729686687775068 0.657309227639772 1 1
1.37022619273732 1.21986422200418 0 1
1.3653258556604 1.22638663641142 1 1
1.53036272664616 1.38749354377079 0 0
0.870310121895164 0.870605165986138 1 1
0.86422990914557 0.684296108330934 1 1
0.822361786954204 0.794187574804414 1 1
0.869257913340997 0.856301796223626 1 1
0.48322639057344 0.421293244214836 1 1
0.460833970829489 0.408572663019798 1 1
0.399748426338329 0.36116264233413 1 1
0.79028649987421 0.746816775269142 1 1
1.00729784165398 0.91458574295961 1 1
0.938014715350583 0.844117255561313 1 1
0.627150117959348 0.553623553720039 1 1
0.623441794559736 0.579684987703389 1 1
1.05298727929734 0.94250018134403 1 1
0.797287564171998 0.70120451793991 1 1
0.658679549068245 0.61482000839708 1 1
0.972992685924827 0.930230513651538 1 1
1.28239481439779 1.12451687185098 1 1
0.489594005653663 0.445466290899235 1 1
0.758048001964888 0.683226821357054 1 1
1.0171231445931 0.880951066832087 1 1
0.696784097282096 0.692111912289376 1 1
0.878097790327597 0.784344063038984 1 1
0.774485058531331 0.690053305014829 1 1
1.41462318266436 1.2702532577914 0 1
0.837229826324646 0.755255753308774 1 1
0.805822834836821 0.73225826733796 1 1
0.646223220596617 0.612222507597342 1 1
1.01647295656986 0.900256031720317 1 1
1.05251069630691 0.942614780633132 1 1
1.05751603999365 0.959337674387585 1 1
0.56181171276546 0.513895183710149 1 1
0.753887284954904 0.667856941534371 1 1
0.329345855280803 0.272795932335612 1 0
0.763567391198303 0.697082925851017 1 1
0.681442365312857 0.636243687960389 1 1
0.535085866178541 0.527031739513051 1 1
0.731594966782315 0.654513787456793 1 1
0.572028941837053 0.514501380830481 1 1
1.08075732147038 0.977791459423026 1 1
0.264534228629961 0.178731392304552 0 0
0.573571845122266 0.544126282527426 1 1
0.527086805241307 0.482916392087133 1 1
1.29090415348604 1.17769288598068 1 1
0.699879725133032 0.614151929621797 1 1
0.762490497165733 0.709763785751273 1 1
0.613414200872204 0.566170621326306 1 1
1.45448364704469 1.28823053310907 0 1
0.917279815836213 0.819594390328544 1 1
0.734129193817211 0.626816546615997 1 1
0.597414617189442 0.559826721268664 1 1
0.779048731083697 0.711202491605046 1 1
0.741898190700911 0.662944541504304 1 1
0.762227562109359 0.69169193410289 1 1
1.63388909968085 1.45697416320793 0 0
0.777636693840529 0.683836996744942 1 1
0.625635483997114 0.603410824317057 1 1
1.0280137004549 0.942388660578773 1 1
1.29969325962054 1.19774841701578 1 1
0.553345048969566 0.505397512027285 1 1
1.15498097242466 1.03040516557934 1 1
0.522301282756031 0.471624996647632 1 1
1.1312828546883 1.00221442570626 1 1
1.81453099919137 1.5807139759357 0 0
0.58064713640697 0.518919023603465 1 1
0.373815290802094 0.333272341853312 1 0
0.796796035577356 0.714213772885274 1 1
0.994951729431061 0.932209059907371 1 1
1.16698623793648 1.03177254571831 1 1
0.672943776401473 0.620956078540344 1 1
0.798016035637148 0.713690404768221 1 1
0.288302577369007 0.277588927281093 0 0
0.508987654755514 0.432859914892358 1 1
1.12632091688744 1.05557364894918 1 1
0.954409974285201 0.865019155942319 1 1
0.77892020857051 0.717226790397507 1 1
0.686486870457156 0.631989362013471 1 1
0.68495009797809 0.618853175397195 1 1
0.766148685815127 0.678766063371066 1 1
0.887695636801988 0.782421301997263 1 1
0.938106152518422 0.866463127810371 1 1
0.83502167264798 0.742218312761234 1 1
0.556761430608507 0.485106356267906 1 1
0.804287581895015 0.740679446732941 1 1
0.894506907238164 0.81674803821988 1 1
0.818192076627663 0.628260989477225 1 1
0.431622842891257 0.398858610087653 1 1
0.438999259456456 0.401314312130545 1 1
1.01861889665896 0.929355794568024 1 1
0.558647724365423 0.518137356838743 1 1
0.592520579896283 0.558660349173284 1 1
0.887857392049302 0.802317008185442 1 1
1.23392917137619 1.08812926618233 1 1
0.591849328950939 0.548396952671579 1 1
1.10046657112035 1.01250989292555 1 1
0.759159535793268 0.67727269927647 1 1
0.564649401779418 0.507805196014666 1 1
1.24507815972271 1.11095157122567 1 1
0.582689893963763 0.526638289942877 1 1
0.86490489054992 0.801504496700554 1 1
0.799502051763815 0.731427120481732 1 1
0.738295366532265 0.675819030512319 1 1
0.685210037628494 0.618476947130322 1 1
0.635838832639528 0.582403899599142 1 1
1.2223851712145 1.06245441753888 1 1
0.866420916894259 0.767737655495268 1 1
1.02330011522698 0.898883830953768 1 1
0.383479502241035 0.360011126109201 1 1
0.968780818154088 0.909057099332994 1 1
1.19618476974563 1.06288825103153 1 1
0.835418230874381 0.687210294846425 1 1
0.935263742806573 0.83751563918145 1 1
0.956750780612506 0.883489940229489 1 1
0.691945721146445 0.64724836333774 1 1
0.476273810207075 0.413093266239818 1 1
0.952622760301236 0.855006344011873 1 1
0.814025896187575 0.734917550157128 1 1
1.42664674380297 1.28924200563057 0 1
0.617747739920768 0.552998874688172 1 1
0.838587549851794 0.750363469356059 1 1
0.655491181320829 0.594907234525442 1 1
0.573401175514948 0.529841650573415 1 1
0.959628267111162 0.883117690500089 1 1
0.946047773850856 0.877469625452846 1 1
0.900224598756689 0.812210511864034 1 1
0.602978741577178 0.510719706591494 1 1
0.564681905630882 0.526248370449884 1 1
1.02331946571259 0.900400760684049 1 1
0.503324082729206 0.457183885866115 1 1
0.996486321717145 0.879627071375189 1 1
0.377817381420097 0.322760912862067 1 1
0.606695734668762 0.542568269750131 1 1
0.467561689290213 0.430736693822471 1 1
0.713245367605546 0.641570986745372 1 1
0.480106144795646 0.434369344742458 1 1
0.974796782504338 0.876936185551087 1 1
0.626269144325666 0.582419289112167 1 1
0.626895051022438 0.551728962662911 1 1
0.917898074686833 0.779960281423837 1 1
0.812192788345155 0.735241745426485 1 1
0.836919578837107 0.760388727337647 1 1
0.798335779158377 0.713038517164149 1 1
0.571202454345751 0.527202036965913 1 1
0.53492412527148 0.520545783752219 1 1
0.875199574453206 0.80336312458075 1 1
0.828104815023209 0.752876792608158 1 1
0.625335905307516 0.527981673077915 1 1
1.07504708648183 0.961805262120185 1 1
0.634466096632928 0.592310578219816 1 1
0.92942322422381 0.82893325686678 1 1
0.676957213703437 0.597611415602297 1 1
0.871827448950344 0.779620403604654 1 1
0.933873871076588 0.852146022858616 1 1
0.332474828148016 0.325408665327566 1 1
0.343604051285396 0.318625069258167 1 0
0.773546632677897 0.708007087265528 1 1
0.650690357946558 0.565948398221418 1 1
0.766977417054829 0.71199992455556 1 1
0.726055683623669 0.640396470086881 1 1
0.751122279514201 0.67274972207587 1 1
0.900366175398294 0.801426786705733 1 1
0.653928733684267 0.606112512555089 1 1
0.565286045978824 0.553261112294828 1 1
0.831381194917415 0.744560481673319 1 1
0.975991419019598 0.87517815159687 1 1
0.52528754472227 0.501327136162616 1 1
0.719705658279067 0.688770018905104 1 1
0.879462991387709 0.814815602573372 1 1
0.408894769178938 0.352545028191713 1 1
0.523523977004995 0.457546668170877 1 1
1.11350188563188 0.988962766842027 1 1
0.917939448281392 0.840524119501451 1 1
0.268754317423771 0.256615885793318 0 0
0.974940347011058 0.875142429888674 1 1
0.576202399184245 0.527358764862472 1 1
0.928192620297956 0.825852126440882 1 1
0.798271233351636 0.712862860567053 1 1
0.922838586446009 0.830544681671149 1 1
0.743831862846589 0.700027832592756 1 1
0.574911946982887 0.507165445030485 1 1
0.906588756539953 0.813349394376455 1 1
0.56516443158347 0.463052471219858 1 1
1.24203239739 1.12034893155739 1 1
0.794877236162771 0.712393159035339 1 1
1.31934885902493 1.21390784253198 1 1
0.526080799772361 0.488508758539622 1 1
0.868898950925177 0.769753715522833 1 1
0.549318083574546 0.514484467719123 1 1
1.2177710039177 1.0975513248816 1 1
0.765528533349566 0.705889310754218 1 1
0.684630476514944 0.614316452268215 1 1
0.643509546014225 0.572511180807824 1 1
0.600843462409723 0.556952987060899 1 1
0.547061832249772 0.454156765276029 1 1
1.11438825097203 0.987353595878679 1 1
0.642886645815854 0.594440722298898 1 1
0.812567242335667 0.739423351463941 1 1
0.731706848809758 0.645566807209496 1 1
1.24836078736073 1.10495084916242 1 1
1.03354421284765 0.93225018482746 1 1
0.903639257765741 0.826205594513464 1 1
1.35478882074838 1.21789422326205 1 1
0.712736172780421 0.631208570024154 1 1
0.978737711064466 0.900003289002138 1 1
0.402134597601633 0.371998199828046 1 1
0.876104481314349 0.794173838098082 1 1
1.01577180892433 0.926180360942663 1 1
0.666381441414278 0.597132831079174 1 1
0.525781839964736 0.462305748241932 1 1
0.661277194246265 0.594438208094473 1 1
0.765027431022542 0.667651043931355 1 1
0.504127655312558 0.453249631142536 1 1
0.386829139758188 0.357557569566872 1 0
0.709462446588295 0.649792030604987 1 1
0.823339554027588 0.727033677112462 1 1
0.625600041660589 0.548774435489784 1 1
0.516883710235866 0.492668837965302 1 1
0.975679733421099 0.856688398734829 1 1
0.470577630028749 0.431395047943433 1 1
0.943947575142131 0.840561824063337 1 1
0.419068182383427 0.369117345711455 1 1
1.0429859237187 0.937359940601668 1 1
0.963104197501114 0.878701013630191 1 1
0.986204472123205 0.901594448478408 1 1
0.936783696200688 0.831731841937687 1 1
0.621430428377762 0.551269395205293 1 1
0.845952285467176 0.746460170470727 1 1
0.531604735101137 0.501700479905701 1 1
0.579260123915872 0.463295495708947 1 1
1.06714794558771 0.916369552454632 1 1
0.516742329623863 0.466674585328389 1 1
1.33492173036887 1.17408103309531 1 1
1.19174279078208 1.09159490882579 1 1
0.883630735862664 0.798168111127133 1 1
0.383401734296207 0.378872272529618 1 1
0.513861595540538 0.439302025662971 1 1
0.739298860260906 0.667173235377483 1 1
0.810804930500496 0.740447328764698 1 1
0.723002328528849 0.645421832966817 1 1
0.0959686517615666 0.10658921371435 0 0
0.785309573314872 0.716484218225828 1 1
0.521038080771255 0.483327573237871 1 1
0.773028194135475 0.695461018146075 1 1
1.42291153182568 1.28620890956101 1 1
0.839169689663571 0.734378520456571 1 1
1.09241151087014 1.00571930973811 1 1
1.12494909581947 1.01423488274119 1 1
0.351980237515225 0.343323416739659 1 1
0.373196668640386 0.340865204693988 1 1
0.681307215314852 0.62998929109834 1 1
0.644993617575325 0.603078867656499 1 1
0.446941616247918 0.409044036133221 1 1
0.648416216810448 0.590014280317086 1 1
0.960967181496546 0.832805804626635 1 1
0.252261281582895 0.24404819636634 0 0
1.03051594545631 0.896764828263762 1 1
0.899201584167214 0.827094038025313 1 1
0.822134120989616 0.745285940346802 1 1
0.832591042734435 0.745189531075439 1 1
0.564889900791925 0.536807775661897 1 1
1.17335427591686 1.08878817413032 1 1
1.00456325734487 0.913482298822394 1 1
0.681468409804139 0.622951754044984 1 1
0.198019757540375 0.179230586664254 0 0
0.564172697384078 0.516578713806367 1 1
0.493451716122232 0.44853270548237 1 1
0.571662644116315 0.500279260669495 1 1
0.493994254651351 0.441638142364224 1 1
0.976993918670848 0.835048289570673 1 1
0.332218773384976 0.318510260275403 1 0
0.986926863641757 0.872405328887086 1 1
0.766887940056977 0.692396321273236 1 1
1.5867619653056 1.38132312833756 0 0
1.12656272409426 0.947304667496908 1 1
0.548491236005104 0.501205020695623 1 1
1.05817066646568 0.914276211588734 1 1
0.569874161328109 0.571569314766679 1 1
0.782380574390588 0.701500884292557 1 1
0.993726933772211 0.867220126209531 1 1
0.843453773788855 0.785800511359949 1 1
0.6869021189929 0.614355364187601 1 1
0.722075012514335 0.637044901438074 1 1
0.256689443958066 0.215315151945386 0 0
0.763928865938198 0.714555970833483 1 1
0.287243037799525 0.299981537565 0 0
0.625152659680368 0.571376518355103 1 1
0.511505607900648 0.482851342372612 1 1
0.637554537130993 0.565855120783677 1 1
0.845480288498556 0.774924865344278 1 1
0.838338946538837 0.778725019863253 1 1
0.700300639242223 0.630325253475207 1 1
0.757902201686987 0.637616090723316 1 1
0.69996107481333 0.664539587293422 1 1
0.963257748730413 0.852703736131664 1 1
0.648825737901911 0.601133548034522 1 1
0.885264987978218 0.79194288437403 1 1
0.522478154206207 0.431823174718928 1 1
0.932648714943357 0.84653369724035 1 1
0.660236271953512 0.601288059953419 1 1
0.58401350611975 0.533395862455875 1 1
0.814892825902847 0.732003270033881 1 1
0.508365581415295 0.479311130861641 1 1
0.880199335764674 0.807591362788403 1 1
0.796122305659116 0.617290232573483 1 1
0.520543277479395 0.485217488157349 1 1
1.45648494538892 1.28895041307373 1 1
1.11047085300932 1.03485822971161 1 1
0.848091798235706 0.758206592139649 1 1
0.767115105545579 0.660451066227735 1 1
0.736514154677801 0.672800723085644 1 1
0.685575121377523 0.61024113248279 1 1
0.4943088539202 0.428973005378638 1 1
1.24075076623134 1.13735830610139 1 1
0.702912912343591 0.682853577071647 1 1
0.785349036527765 0.686888413358485 1 1
0.748417962819091 0.687372490928411 1 1
1.03726393941427 0.956044265948449 1 1
1.24007581699923 1.12834574426096 1 1
0.60950501859265 0.561821738797028 1 1
0.825112734370757 0.752214039922865 1 1
0.786782687583466 0.717168485013126 1 1
0.747299357941754 0.659044438101337 1 1
0.829881442617634 0.778138724328326 1 1
0.603544240072358 0.564646306178267 1 1
0.605004650506054 0.538692467590238 1 1
0.716706901617698 0.697411712667688 1 1
0.766439239632554 0.688786963027925 1 1
1.02994883518292 0.903899725869076 1 1
0.890465204999547 0.83144303003082 1 1
0.56898281143562 0.52416178376647 1 1
0.755265213620774 0.682710269939813 1 1
0.783836996501542 0.705789084427788 1 1
0.741801957348023 0.693645216153554 1 1
0.875118329127322 0.783608149470891 1 1
0.793255076520863 0.702376095407922 1 1
0.635099068446393 0.597519801502849 1 1
0.648307131887164 0.576636336929195 1 1
0.125004990812369 0.100743968720712 0 0
0.979054295792614 0.900434658756803 1 1
0.34305835877163 0.325805803068339 1 1
0.882324439024672 0.804984849348908 1 1
0.524910581012927 0.499206624670847 1 1
1.19362744961282 1.09522608111041 1 1
0.844196718963738 0.759734404427256 1 1
0.947584689580672 0.869720704024946 1 1
0.79182833007263 0.74353403363428 1 1
0.744914677988777 0.660815237956364 1 1
1.09571242156881 0.933920919352095 1 1
0.923448745217266 0.853499952618399 1 1
0.750900613904125 0.673205958998341 1 1
0.856670633172384 0.781104914654295 1 1
0.849864146918611 0.757121816968215 1 1
0.729343583096116 0.697530484504586 1 1
0.795768429508326 0.756504373357691 1 1
1.1346481873882 1.07298260588109 1 1
1.1957533347072 1.07978818327801 1 1
1.03622328661931 0.914316003287263 1 1
0.953027782979076 0.82213416231646 1 1
0.4029553488696 0.370239663481579 1 1
0.813977188778053 0.755846728661409 1 1
1.21411489429436 1.11073219738572 1 1
0.560465474252118 0.499135848872577 1 1
1.14007145129602 1.04117783627545 1 1
1.03409652152167 0.923800588011787 1 1
-0.20871227049786 -0.195644770791283 0 0
1.05629002105095 0.942043450064073 1 1
0.839045246111733 0.782058032032479 1 1
0.887462228612516 0.797245091069648 1 1
0.640782547580961 0.600204948696351 1 1
0.73735934176913 0.658009426650243 1 1
0.680939797017096 0.602401774282924 1 1
0.717181389637111 0.660137509771441 1 1
0.681141871728463 0.627008362922714 1 1
0.574245040988586 0.513520374579226 1 1
1.17800008599289 1.0617795402656 1 1
0.133139439188601 0.122721759737612 0 0
0.798460593187376 0.719596466392414 1 1
0.60673316952287 0.515316118206894 1 1
0.909408704744287 0.807683810261241 1 1
0.69372575740259 0.591344812851146 1 1
0.706625716378266 0.634848798654955 1 1
0.877138969000981 0.805575520820163 1 1
0.526520471165 0.46702416392402 1 1
0.567184594220768 0.522025109505005 1 1
0.638925116827425 0.546065347717897 1 1
0.336227404781887 0.302598294559673 0 0
0.894497832111044 0.780434072567146 1 1
0.883227566581375 0.806751918030184 1 1
0.657020064700242 0.616123105978004 1 1
0.839315505965999 0.756133665221607 1 1
0.818759110682158 0.749487102892488 1 1
0.831327306731302 0.743780691377892 1 1
0.646846653502574 0.581313871567441 1 1
0.978573372326293 0.885687824511727 1 1
0.924905385472243 0.884700085981846 1 1
0.706749914796414 0.635130635479132 1 1
0.72788367040114 0.630480598433218 1 1
0.699134185353386 0.658696769162277 1 1
0.535470303111373 0.492679396300824 1 1
1.24487858833584 1.10718789038466 1 1
1.15216131613158 1.02182208142721 1 1
0.968908521444944 0.879939466479735 1 1
0.538476586720044 0.505260531312453 1 1
1.12845845974359 1.0141376246973 1 1
0.954394764233914 0.848079940040366 1 1
0.537350539414528 0.493469656073965 1 1
1.08073995364469 0.908204990576972 1 1
1.24164121901105 1.08552454594302 1 1
1.02028783999289 0.923632953829665 1 1
0.696104871141937 0.613932589302254 1 1
0.679882895674375 0.597924354287872 1 1
1.11933173126073 1.01281370147845 1 1
0.673445301383644 0.609300147474183 1 1
0.381754401192203 0.347681519203851 1 1
0.638000115139918 0.573868138380937 1 1
1.04104485459618 0.875816599095136 1 1
0.759607990977543 0.72259670484818 1 1
0.261442312597191 0.261636153506036 1 1
0.516226584248683 0.436428463876993 1 1
0.884148786048326 0.810250820090682 1 1
0.537784113132509 0.489990742614176 1 1
0.481392206131007 0.437502508884311 1 1
0.727367308231179 0.658403367572571 1 1
0.2508037395785 0.248018127559686 1 0
1.18533912888385 1.08103100721191 1 1
0.397084817612916 0.357125331112738 1 1
1.05142342013727 0.958505428719465 1 1
0.325948631454263 0.303827544237829 0 0
1.2243318033086 1.1070526908501 1 1
0.982852007372653 0.893816767542803 1 1
0.979924726773433 0.88798711332384 1 1
0.956431554097717 0.877235547791424 1 1
1.27774643076579 1.15122667007193 1 1
0.483229246218388 0.440285773954361 1 1
0.906082508156949 0.826754438330083 1 1
1.19065110932999 1.06221019581555 1 1
0.883420999163768 0.782055322219426 1 1
1.29929384846041 1.20886746790408 1 1
0.898070119973886 0.815035336674611 1 1
0.55584477805961 0.521830948155954 1 1
1.08230978580198 0.966327760639238 1 1
0.928398618337517 0.839548490541965 1 1
0.474963340099008 0.431753467051382 1 1
0.96666279678666 0.868654554433091 1 1
0.673563889036506 0.622801368279953 1 1
0.483628585627294 0.432199643762171 1 1
0.394056936569355 0.352567827240753 1 1
0.419180312809244 0.428540335745178 1 1
0.68298899883768 0.616481948504947 1 1
0.664909819052228 0.592686724711606 1 1
1.28664799277974 1.17969869026965 1 1
0.666964996557797 0.566381878389915 1 1
0.92804583086118 0.838866543494621 1 1
0.827073574239659 0.794211898268251 1 1
1.46490165145593 1.28801969737427 1 1
0.813417898306503 0.746323009832457 1 1
0.75891600006315 0.699348368660955 1 1
0.579575508382865 0.495697548856832 1 1
0.897382217859622 0.837849609857427 1 1
0.830794311636476 0.7559211706357 1 1
0.990026484336979 0.877690668859883 1 1
1.57762916358022 1.41965446611983 0 0
0.783926228692484 0.701819556633883 1 1
1.23792914107938 1.11424042726019 1 1
0.727717055859267 0.66255766062656 1 1
0.187670566937519 0.163562651257657 0 0
0.570119386477023 0.537567624574827 1 1
0.596141204208574 0.541221739960508 1 1
0.355215713760677 0.325395288427074 1 0
1.44185130030995 1.30235766278166 1 1
1.1126539081109 1.0098980559255 1 1
1.56028922437563 1.41393518227653 0 0
0.971957361897897 0.890233815634436 1 1
0.0691784410329864 0.0614846137013117 0 0
0.351680617494456 0.31679425295802 0 0
1.04821275210593 0.937345196446317 1 1
0.758575467808157 0.654424694643649 1 1
0.695367021891972 0.647931758118022 1 1
0.619778129802666 0.573889728991987 1 1
0.490050118254011 0.431451226943868 1 1
0.836282987438882 0.756658340599633 1 1
0.491086547955892 0.441553850662505 1 1
0.477734373435144 0.438281200125483 1 1
0.590849884197611 0.527071070031738 1 1
0.468879212157218 0.402443743981605 1 1
1.11137647548371 1.00213090315683 1 1
0.974940280256414 0.860954238569944 1 1
0.596991835799932 0.522911943512229 1 1
0.957782868067967 0.85986994240113 1 1
0.823704485914667 0.72163490822078 1 1
0.760814673189817 0.664549507082753 1 1
0.395625249856404 0.342874937254934 1 1
0.559461801902538 0.523129035172725 1 1
0.594555402904134 0.533165307056573 1 1
1.08066798634245 0.976049932858399 1 1
0.993829624120783 0.882971446799205 1 1
0.984187683067093 0.882045904250235 1 1
1.09694349465966 1.00499657833188 1 1
0.645081280023118 0.549856448748796 1 1
0.929251983489857 0.84303419648695 1 1
1.14989407410143 1.00970328186025 1 1
0.772909984505995 0.679128448517691 1 1
1.00056303305906 0.898835969357743 1 1
0.873957283109718 0.765168030373641 1 1
0.688569788517543 0.573826181462351 1 1
0.795782024791399 0.693917484312003 1 1
0.915387462422669 0.791840363200323 1 1
0.73368791157117 0.672053084859407 1 1
1.19626502955132 1.0410873432981 1 1
0.741666555823838 0.677693735374578 1 1
0.953369774385011 0.845224597372449 1 1
0.505967300803283 0.484157245364698 1 1
1.10948978630209 0.988091014638761 1 1
0.547719981803516 0.525292262615685 1 1
0.700458648579764 0.646543348320827 1 1
0.229284253379276 0.197404478890052 1 0
0.861137327673218 0.802503004146131 1 1
0.663258139965937 0.635880108258468 1 1
0.639149215055899 0.60252689481843 1 1
0.752025976542765 0.695872842330309 1 1
0.832418058498393 0.742914699538834 1 1
0.506242468736964 0.444704994102707 1 1
1.40090147420302 1.28352009910316 1 1
0.853042758437739 0.75646952508504 1 1
0.663940205641216 0.610894495694568 1 1
0.968763851441701 0.832712809064768 1 1
0.900569528783667 0.804908117922066 1 1
0.960039039687396 0.837440792787467 1 1
1.3338186340615 1.1993095403728 1 1
0.576644562653128 0.530289534126052 1 1
0.560479667898205 0.519285360238701 1 1
0.584302006138889 0.5247461060704 1 1
0.437341045177927 0.408474368157271 1 1
0.679235632198793 0.613748221967781 1 1
0.948373564586328 0.842282827831775 1 1
0.740769882572314 0.732496060112033 1 1
0.745455792538289 0.660061892088548 1 1
1.12730831716842 1.03282514743127 1 1
0.461878083070537 0.423494741445639 1 1
0.491465255089639 0.464456026270714 1 1
0.873444832951223 0.810445288340216 1 1
0.82451275041625 0.733511406579239 1 1
1.0431351584524 0.935067555812963 1 1
0.665505920349242 0.603625718907564 1 1
0.933700397907657 0.851974071162916 1 1
0.767632035168841 0.687797510407194 1 1
0.945102101150981 0.844168163426599 1 1
0.359871697049622 0.357727109846953 1 1
1.080529084882 0.968860599778775 1 1
0.737174317046253 0.680388817785517 1 1
0.964137077118178 0.878619570020561 1 1
0.863312281226695 0.782644613685391 1 1
0.628168639878044 0.547673984278822 1 1
0.782759213175714 0.697086562855196 1 1
0.808723116917663 0.691519560898711 1 1
0.739056702088211 0.69496807613256 1 1
0.8134150116403 0.725517471543244 1 1
0.514720566593305 0.461543042743037 1 1
0.756599803508211 0.676712098163832 1 1
0.900907226683813 0.809738197176674 1 1
0.92657192725128 0.888014705724162 1 1
1.31273014634315 1.18936629890822 1 1
0.863398698172537 0.775233144351324 1 1
0.736243046657815 0.657688945540712 1 1
1.06109735068406 0.975182943136035 1 1
0.863857260240962 0.782033394431556 1 1
0.539435076885537 0.514136549366298 1 1
0.569148425196246 0.510081645379524 1 1
0.978318352755514 0.878511930020638 1 1
0.592429359570654 0.556025065245841 1 1
0.251217590641755 0.249019393365374 1 1
0.682168234260947 0.6349442142891 1 1
0.848459162641612 0.780607472244169 1 1
0.548958617703957 0.486451950174262 1 1
1.26895237038337 1.15438691797293 1 1
0.658076174348791 0.571666910360686 1 1
1.07021959983537 0.929141656556483 1 1
0.653720874977072 0.600792415052882 1 1
0.788001389050167 0.730678352171061 1 1
1.11303664098595 0.992926381316622 1 1
0.455008526830433 0.40130197809144 1 1
0.428597775733691 0.415366969879114 1 1
1.06608472217065 0.960557908488431 1 1
0.639804596349404 0.554705424861189 1 1
0.930605687269954 0.837867005350741 1 1
1.08141748178217 1.00222491778155 1 1
0.739045740688456 0.683507073171829 1 1
0.47621394638674 0.428448481549756 1 1
0.867379740569701 0.792160901979707 1 1
0.990623645960085 0.909017594540749 1 1
0.773756416648453 0.735053009339182 1 1
0.957378014755158 0.912942888751082 1 1
0.606990241359733 0.547840397760034 1 1
0.749287584862955 0.677196537185676 1 1
1.0496360975001 0.925898095819606 1 1
0.90309261384613 0.791797766763816 1 1
0.856500826949719 0.778588838606451 1 1
0.718184641222043 0.658380269877523 1 1
0.551205472755037 0.497502780267975 1 1
0.686352238491326 0.615735965951441 1 1
1.16762569532308 0.967192426564045 1 1
0.558352241224279 0.506879284498039 1 1
1.29598947057046 1.16768199999377 0 1
0.742287566367748 0.670714351441379 1 1
0.359445860010244 0.342773086055969 1 1
0.675228346784635 0.589677592156335 1 1
0.913992178629958 0.830216998346062 1 1
0.641381094942026 0.564645938001815 1 1
1.19228220326277 1.06949473839691 1 1
0.627436672448205 0.59430982213392 1 1
0.655446129992934 0.60339536545811 1 1
1.14557386049888 1.04058643443552 1 1
0.753474821272089 0.699209216675465 1 1
0.573534848559024 0.531862408146271 1 1
0.818205979990987 0.704936467681149 1 1
1.02066783318429 0.845282638896415 1 1
0.838535623612705 0.75202881117392 1 1
0.870172305008565 0.79180526005918 1 1
0.494276463166284 0.451489502456403 1 1
0.732645141883451 0.621249525402191 1 1
0.540146386164589 0.464359451237487 1 1
1.1809673257265 1.05149142845474 1 1
1.10443637125254 0.978876056933379 1 1
0.527722492322649 0.491353251759327 1 1
0.977344613441107 0.88201688003869 1 1
1.02229478031244 1.00496431321768 1 1
0.897623071924848 0.803083263705125 1 1
0.69471230629043 0.624684534883058 1 1
0.175866488803695 0.203293280749087 0 0
0.791706130736728 0.720384719107848 1 1
1.09394576978505 0.969195175265829 1 1
0.497443220292307 0.427906686230154 1 1
0.742206885429187 0.690929875385572 1 1
1.16291032745167 1.04234977108938 1 1
1.00447445686642 0.910054072858258 1 1
0.65424060100269 0.619360166250568 1 1
0.851524368102252 0.771569084352441 1 1
1.00668358719984 0.885978556614152 1 1
1.10419308106012 0.991261758191257 1 1
0.734347649097786 0.687274565162205 1 1
1.03199932096571 0.95239204514172 1 1
1.00242380799253 0.895086645570555 1 1
0.441462190932908 0.429005994512244 1 1
0.633797758649606 0.541767615395085 1 1
0.897717586814939 0.818898424908995 1 1
1.04455494971686 0.902318622149662 1 1
0.814440016582931 0.768343446776146 1 1
1.06763556953033 0.97672720954738 1 1
0.636608774843553 0.600052134516508 1 1
1.05289210171449 0.958346964498809 1 1
0.694374533068553 0.638819113193715 1 1
0.311906600390505 0.27658683597324 1 1
0.386394646437033 0.400424903688419 1 1
1.00892801940724 0.915099359486559 1 1
1.02491320559731 0.951883188959589 1 1
0.914339167230118 0.853968837222038 1 1
0.653392368244397 0.587979810182865 1 1
1.23155486733016 1.11980916951927 1 1
0.418694885647625 0.382114733694663 1 1
0.563328027768625 0.49220531109999 1 1
0.675180097234246 0.622555814120825 1 1
0.606099493054159 0.543007806256487 1 1
0.9360875960399 0.841233829458815 1 1
0.905200939565831 0.827297447096572 1 1
0.776775589867083 0.725137423134946 1 1
0.529233972884572 0.462345255320784 1 1
1.2088598808263 1.07004660194615 1 1
0.505277977895893 0.435988258502723 1 1
0.738395580820117 0.661957775666147 1 1
0.82218501926823 0.730478116407987 1 1
0.742871010575751 0.715340324358578 1 1
0.407532309291333 0.392618501888314 1 1
0.634047327309766 0.557453130248529 1 1
0.588189919123004 0.528408356075788 1 1
0.51350749959326 0.47956300317534 1 1
0.489997303177448 0.469754669276093 1 1
0.757693289858266 0.703171127906486 1 1
0.808181222793512 0.701345861288851 1 1
0.670980935217775 0.612846137780354 1 1
0.557429397599856 0.495892921851067 1 1
0.900390595907804 0.823803486183136 1 1
0.64795816795068 0.641339161325578 1 1
1.29146177719517 1.15351169146821 1 1
1.1983473128372 1.11839374526066 1 1
0.867018980058921 0.796173390087381 1 1
0.939746414844837 0.833926755169596 1 1
1.21748306174497 1.08914490251526 1 1
1.08522535162344 0.969436892539336 1 1
0.74929178292689 0.687726699042849 1 1
0.514592452164939 0.49946448332161 1 1
0.85895259014218 0.747442096756818 1 1
0.682747926537073 0.594764601031801 1 1
0.590950063418446 0.523027186862785 1 1
0.457597020524434 0.40688742040331 1 1
0.640683787541244 0.597116035923032 1 1
0.32283014663482 0.276287412115479 1 0
0.821064542227335 0.749988279020998 1 1
0.518247776272772 0.452245942234897 1 1
1.39760246939476 1.26729219155641 0 1
0.546576664111036 0.510106458152325 1 1
0.935720160266456 0.851030121710849 1 1
0.737197247699154 0.669965500318391 1 1
0.621325278806684 0.575819570743398 1 1
0.573788711084127 0.554262951221066 1 1
0.583198856459239 0.527983746949891 1 1
0.912046914213706 0.829291126191411 1 1
0.934012824561919 0.844100373432338 1 1
0.439151422862935 0.387248500849869 1 1
0.587579716142794 0.534140044697427 1 1
0.740591104795845 0.654211372715843 1 1
0.737227094908318 0.653574184755007 1 1
1.01480824753272 0.919075677315282 1 1
1.08895945717221 0.965537871184905 1 1
0.613386486128759 0.556899268494213 1 1
1.02856955715647 0.906429041271569 1 1
0.836406781998369 0.756461930875048 1 1
0.265488226580336 0.24933365369302 1 0
0.471546912293202 0.483658267922677 1 1
0.191202948074844 0.153569263554569 0 0
0.614981681674056 0.577170565218627 1 1
1.01217115290806 0.926419976814748 1 1
1.28802973972306 1.19399708636237 1 1
0.749490153912974 0.68320643841435 1 1
1.00633005975371 0.871435798337232 1 1
0.997351586517955 0.911899789341923 1 1
0.726721535948754 0.666414113155518 1 1
0.59505284389132 0.576323556560467 1 1
0.551253286701398 0.513319421298697 1 1
1.18541618198153 1.05272583973268 1 1
0.923933167424211 0.822793547493296 1 1
0.55987329080455 0.536339711679064 1 1
1.04401994690752 1.05056199175062 1 1
0.884690678041897 0.761296476230972 1 1
1.25037652196051 1.13308825462942 1 1
0.856494858857561 0.781976897058271 1 1
0.362622265907674 0.324204224326678 1 0
1.17505020835391 1.05815279670696 1 1
0.315031882960134 0.290438892735242 0 0
0.879020090032844 0.787900800651126 1 1
0.892619961749938 0.828817697654661 1 1
0.741782473347189 0.689400240131113 1 1
0.705665018412156 0.636159637651887 1 1
0.724116729044825 0.653935681228514 1 1
0.722858341603911 0.662083794522088 1 1
0.646476751100468 0.583562024940232 1 1
1.07288866524314 0.965485581934061 1 1
0.722365429377013 0.586835134963423 1 1
1.07063664931183 0.966176728946578 1 1
0.696914691302037 0.634924986160667 1 1
0.697390290413899 0.623952863185502 1 1
0.72176625597026 0.627528971357521 1 1
0.764736815358227 0.668924493203146 1 1
1.06918906803505 0.989831927900711 1 1
0.741499268377455 0.681274254060373 1 1
0.692776049195556 0.610839965552374 1 1
0.419328526893829 0.362520328925721 1 1
0.622332219737194 0.548650942403438 1 1
0.502886431668093 0.436974770600944 1 1
1.20049178726983 1.07344069381468 1 1
0.815366441346175 0.748860419417289 1 1
0.40684610048877 0.38995957130076 1 1
0.665993783202378 0.605886301468559 1 1
0.826947594625194 0.753388537506168 1 1
1.0375971036757 0.9060648872011 1 1
0.508606942097821 0.546640001161465 1 1
1.26890867711804 1.13150658291015 1 1
0.643002499365557 0.529312958516414 1 1
1.18699533986445 1.04297066811552 1 1
0.975491015621503 0.854494233406757 1 1
0.640051357752043 0.586663638268523 1 1
0.323385076553432 0.290280695512462 1 0
1.28791553233126 1.16339143725361 1 1
0.583445840587092 0.542726401639286 1 1
0.891832813943249 0.786275906645329 1 1
0.87848932983017 0.802215284827419 1 1
0.882740278758755 0.798420996851586 1 1
0.874984435905932 0.764394168663364 1 1
0.963724492571721 0.870627729002373 1 1
0.931726120292807 0.830240921813909 1 1
0.666237625404885 0.603279094850036 1 1
0.675370987153564 0.63685853550751 1 1
0.778803803538416 0.683002850525118 1 1
1.31337477565207 1.16539507463337 0 1
0.743562161121634 0.68406333383971 1 1
0.785246088191307 0.724097390905545 1 1
0.738724321238875 0.686274778908311 1 1
1.09272597989365 0.980351254031352 1 1
0.660876362792035 0.593182761769664 1 1
0.715828779691366 0.637529311437103 1 1
0.745106340902975 0.678865504473926 1 1
0.927500153882949 0.865208208656981 1 1
0.879692493376189 0.780984528344666 1 1
0.854548195791985 0.773885163403523 1 1
0.653775980089505 0.603654604626884 1 1
0.484050730166315 0.444762718469853 1 1
0.864886915415376 0.833540895963186 1 1
0.635141021873701 0.5624349241026 1 1
0.74289270222247 0.660726838783091 1 1
0.854932867325144 0.789234939826028 1 1
1.21000855083443 1.08602545852407 1 1
0.606347454995723 0.576953048260983 1 1
0.963110615826829 0.855027117849396 1 1
0.753741281056395 0.728853282837318 1 1
0.409284157588055 0.389744299091325 1 1
0.767263257958292 0.717470528989282 1 1
0.56353477146711 0.496319553936194 1 1
0.471315510566135 0.442296706548797 1 1
0.571861198287346 0.525115197889642 1 1
0.817869321558821 0.733526200304543 1 1
0.732655441228631 0.646574138162142 1 1
0.917892795639782 0.838059914247521 1 1
0.628829759465156 0.535344525429427 1 1
0.598627013541802 0.544026745055159 1 1
0.764241567624515 0.68196931691384 1 1
1.08349971404232 0.966806197374256 1 1
0.518709853280121 0.487164596471007 1 1
0.894180918883995 0.796909597272308 1 1
0.782553146879646 0.721699738010056 1 1
1.05387334152707 0.948713960758123 1 1
0.847642443861777 0.820547897638202 1 1
0.209946755297 0.169266474130219 0 0
0.379381255388557 0.374176065270281 1 1
0.984768436824125 0.911608487646418 1 1
0.798735845801228 0.708231517057153 1 1
0.504748745080359 0.47981031603418 1 1
0.567324833955971 0.512913133302542 1 1
0.607772974176433 0.514195948753037 1 1
1.15681794871015 1.04821927851374 1 1
0.68003375187177 0.609057712325808 1 1
0.630445681209798 0.568640970077615 1 1
0.638159580941427 0.543930464452095 1 1
0.855843949996804 0.76614576428624 1 1
1.32570204657227 1.1966089734635 0 1
0.383172720788579 0.367929880809411 1 1
0.224257430797377 0.251166300929461 1 1
0.457104174997203 0.407178489909975 1 1
0.617018979526031 0.574794685603272 1 1
0.874417545970042 0.803789877444422 1 1
0.342569701081567 0.344369247729887 1 1
0.869021490474507 0.66872433896893 1 1
0.737592101687694 0.72028999343014 1 1
0.847679052745097 0.758925457326217 1 1
0.89060481576864 0.820679260594121 1 1
1.19509432327355 1.07279726932301 1 1
0.449674196278842 0.39643898178808 1 1
0.825294954126479 0.750421595983887 1 1
0.400440223809937 0.359863391708084 1 1
0.449410968845281 0.385336203166654 1 1
0.657318058178882 0.578334924435728 1 1
0.895866922316558 0.776649172304013 1 1
1.19923208402538 1.06299267283381 1 1
0.84448762605102 0.773342230922749 1 1
0.663614379221131 0.641565029048348 1 1
0.543569072143444 0.535903663816033 1 1
0.86247535931424 0.800513518464077 1 1
0.690865991102965 0.628552164878247 1 1
1.36728901206474 1.25288430622212 1 1
1.1643178595361 1.04650185693587 1 1
0.377842931073197 0.352078803239401 1 1
0.827962353239506 0.751948674501658 1 1
0.0357103139951066 0.0262947720156979 0 0
0.587967826402807 0.516134119335793 1 1
0.732680948405322 0.682985728417502 1 1
1.07898409617603 0.959052446490925 1 1
1.13832915727177 0.992910893716291 1 1
0.346941253125456 0.319462038383485 1 0
0.543388495588336 0.513782819413306 1 1
0.89374639782507 0.812192702069282 1 1
1.38613435966806 1.26927143748839 1 1
0.347345213483716 0.287668222795095 1 0
1.0622143185106 0.983919498754806 1 1
1.06584301605949 0.930282502474764 1 1
0.698066782835972 0.61220498392446 1 1
0.881023255683634 0.793175520829457 1 1
0.682082431327974 0.601401876843116 1 1
0.900171457494187 0.785106277231204 1 1
1.21446500212897 1.09397345042657 1 1
0.848418446061461 0.800637679326209 1 1
0.286031563984025 0.317680540060588 1 1
0.765828213326743 0.687358670747395 1 1
0.670019570357104 0.655268913329467 1 1
0.933750230552087 0.823541096179832 1 1
1.08908086538683 0.952374220233134 1 1
0.846359898225346 0.797334648543946 1 1
0.840811603288555 0.782013808077964 1 1
0.798521197756788 0.71082511597745 1 1
0.863578749528953 0.779510224994397 1 1
1.17848125221787 1.09354047346331 1 1
0.833101400766692 0.750189771171559 1 1
0.562230025863991 0.526430339058138 1 1
0.746378747825395 0.662712869111916 1 1
0.517736074754401 0.48751505200936 1 1
0.392320081302214 0.329295738257961 1 0
1.01137064274427 0.965658764082935 1 1
0.484804407893799 0.381440832016815 1 1
0.675856249809083 0.609362512896619 1 1
0.735581448298982 0.645278095951185 1 1
0.941538620706608 0.86430678239535 1 1
0.657515527228757 0.592801656858031 1 1
0.483929207052891 0.434059284201132 1 1
0.590844135555592 0.549792794143071 1 1
1.15100266500453 1.09427377247449 1 1
0.537562195647187 0.508740686369168 1 1
0.508074202920761 0.486619545274359 1 1
1.00574077633271 0.915772674028685 1 1
1.02243551514321 0.938235471153693 1 1
0.787963133513986 0.662947412115312 1 1
0.637443075339267 0.588842613472248 1 1
0.828512702359377 0.762867062732632 1 1
0.931445531189947 0.840628327901202 1 1
0.736144370530213 0.662826789545622 1 1
0.588042205543016 0.503809980273409 1 1
0.592123262370477 0.534799489343119 1 1
0.302609560225378 0.27934858971299 0 0
0.527560590219225 0.502822584987091 1 1
0.616689763400111 0.587089854532153 1 1
0.69899704742169 0.656441491912748 1 1
0.785599857315372 0.691164972937671 1 1
0.962965421574454 0.865410358454518 1 1
0.819516138866652 0.752929765031349 1 1
0.593927929430603 0.535168003357928 1 1
0.648850968666763 0.593659475004959 1 1
0.624509594911495 0.575269666370132 1 1
0.623257761631929 0.543637363101804 1 1
0.946925972392947 0.848267192948857 1 1
0.660965311034414 0.567409133317939 1 1
1.45424557760183 1.27611870297614 1 1
0.839259739736882 0.741347537212149 1 1
0.837197223602496 0.826791164430299 1 1
0.566896576305017 0.474311344053362 1 1
0.394406552454899 0.337097829885745 1 1
1.11589291809477 1.00576211038984 1 1
0.902891077191393 0.821274048186373 1 1
0.865439917634849 0.783298250204909 1 1
0.770684926103011 0.692791412317969 1 1
0.978781751946033 0.892067604820467 1 1
0.436836563706636 0.37827162144094 1 1
1.08920906359567 0.993334523309282 1 1
1.0840840022294 0.998856566222098 1 1
0.908401599400127 0.823636974398952 1 1
0.344725147918382 0.303677630191114 0 0
0.69512675417193 0.643471629486164 1 1
0.681571373894858 0.604510154372519 1 1
0.669370679357706 0.595403664235079 1 1
1.25796462025245 1.12972481361437 1 1
0.75630529999068 0.665395775816509 1 1
0.818851994344806 0.741777180292089 1 1
0.707430334441436 0.631195783665683 1 1
0.881362170443756 0.77883759186345 1 1
0.756922843208411 0.673234554621195 1 1
0.967698751231126 0.871992860030105 1 1
0.71878948970124 0.656046195410987 1 1
0.594459139722388 0.476093691585463 1 1
0.41196025662533 0.338128268256223 1 1
1.04866582911383 0.946378205805763 1 1
0.81284082988647 0.753444919990463 1 1
0.788325259081958 0.699520303282706 1 1
0.899986623053871 0.791810539481032 1 1
0.792808676194992 0.695715154321191 1 1
0.975103680696755 0.85793626153225 1 1
0.342539056216464 0.298127534131817 1 0
0.645849243192477 0.574698586631336 1 1
0.80410209253955 0.729942888947009 1 1
0.927895633169197 0.842464015294777 1 1
1.25700507233068 1.1500232695719 1 1
0.628056034897159 0.5786798765503 1 1
0.99505104061682 0.903471147096757 1 1
0.710046522363863 0.622977887018006 1 1
0.552926942406061 0.525621352344942 1 1
1.04742404542422 0.969352058419894 1 1
0.761012562439144 0.72313443613045 1 1
0.834574809329728 0.762958723127693 1 1
0.681955392771934 0.59712353136742 1 1
0.977853946110317 0.870511868036853 1 1
0.558616976665644 0.49944554460116 1 1
1.0083734040825 0.912290787485054 1 1
0.145119952354826 0.138027483165453 0 0
0.921908423886745 0.873621952877938 1 1
0.779320988204671 0.700941830155791 1 1
0.988768202884258 0.890200535648597 1 1
0.577917595749335 0.521329761105037 1 1
0.746966131215832 0.667047476814691 1 1
1.10995344051114 0.98868424322699 1 1
0.52235057238257 0.481882967793691 1 1
0.422535597660243 0.380585591265895 1 1
1.14029016120361 1.09506020826793 1 1
1.03210614230418 0.954903092806086 1 1
0.451894279327916 0.431156595808134 1 1
0.25539400382594 0.220810312507468 0 0
0.657851780962706 0.565698861435254 1 1
1.21734863838379 1.08259089654448 1 1
0.328812761632135 0.264555373838961 1 0
0.392352194210029 0.359213534998892 1 1
1.01667543942542 0.888738050588835 1 1
0.327545934370337 0.339885204425943 0 0
0.48068617664644 0.426109881848708 1 1
0.749975140625886 0.65899364020473 1 1
0.996313891003314 0.883596094891768 1 1
0.532931192231646 0.495126935550964 1 1
0.706995623554449 0.657595026428214 1 1
0.339237679790579 0.309755051593582 1 0
0.928844306403981 0.843415136612447 1 1
0.53870876818638 0.51629415151868 1 1
0.547831131040195 0.526786687807371 1 1
1.0561218899373 0.921563470938694 1 1
0.378192691626914 0.349690536547131 1 1
1.00719111093364 0.901646021484257 1 1
0.88696258445778 0.788848250660269 1 1
0.829257409833367 0.807925188400155 1 1
0.608039876093014 0.556766177071337 1 1
0.968025917323107 0.839348747409114 1 1
0.824869467783924 0.760601385090206 1 1
0.436935803301051 0.388670576245615 1 1
1.30263584110287 1.11759706293367 1 1
1.03461793331552 0.921790164594999 1 1
0.694839264957339 0.630239188040271 1 1
0.232503273048879 0.231749643045585 0 0
0.586472125689665 0.532395243915462 1 1
0.621871291846278 0.560843197743512 1 1
0.467995529753999 0.36444765110766 1 1
0.482257847811924 0.428328098959696 1 1
0.83222270982614 0.746390309998575 1 1
1.15439925555635 1.05957812458101 1 1
0.704987667791857 0.679090438013361 1 1
0.856479736687 0.810616008021268 1 1
0.414758141209666 0.390845156148742 1 1
0.578970979551806 0.535972608214041 1 1
0.849500593306166 0.723097774839995 1 1
0.408832278728273 0.37197722721194 1 1
0.167139682416991 0.138433729339752 0 0
0.648012040288676 0.615585886915611 1 1
0.616034281132003 0.562451725936956 1 1
1.05250975006789 0.980796582222241 1 1
1.06900547936919 0.984884722201439 1 1
1.05614133422093 0.954605237817976 1 1
0.430487376275444 0.357902204923862 1 1
0.814387348483907 0.769651688887867 1 1
0.257779650296608 0.28968202233701 1 1
0.613194959605656 0.571770617596338 1 1
1.09259929317186 0.971959680618911 1 1
0.785260492880615 0.686835789246415 1 1
0.90262860781685 0.810256462403586 1 1
1.21788174555903 1.07267651469202 1 1
0.742716280793272 0.672575606571776 1 1
0.862122265558435 0.795088174579675 1 1
0.700066273429896 0.636783487112628 1 1
0.691183644975673 0.59482730295284 1 1
0.528830399817255 0.464618606312572 1 1
1.00448503577003 0.95489663734504 1 1
1.17209898880661 1.03881062239457 1 1
0.83834059911274 0.766181778286832 1 1
1.27680094718349 1.15080050566878 1 1
1.09654438850691 1.02469058948005 1 1
0.689502132022743 0.608007049057311 1 1
0.513866244240979 0.465253918362769 1 1
1.16991696891961 1.02387662866586 1 1
0.610161597136925 0.606124144066056 1 1
0.992203447539297 0.886337998084767 1 1
0.509665515703784 0.468143710874776 1 1
0.902720305372245 0.838244168258944 1 1
1.01715340002484 1.03795176668946 1 1
0.396330944105643 0.358195734769168 1 1
1.12403553651625 1.01964577482562 1 1
0.902361113023967 0.814705943408023 1 1
0.686283680579017 0.640526418509063 1 1
0.963579696386488 0.874401684786691 1 1
0.945645500547432 0.832038928023926 1 1
0.613067946208593 0.54919088502296 1 1
0.471079437615816 0.444008893381151 1 1
1.02779142278524 0.973293578962784 1 1
0.816112918270477 0.773130856967851 1 1
0.772941571985183 0.700272430204161 1 1
0.441307894568635 0.449439140142295 1 1
1.1911993498817 1.03828312497278 1 1
0.886510233583584 0.786772302432232 1 1
0.444804134182414 0.403623216864438 1 1
0.691939485705315 0.627750526923864 1 1
0.813862113242705 0.741149865539112 1 1
0.830720950013484 0.71331494021506 1 1
0.607153209435341 0.567281404749107 1 1
0.498233772835878 0.432108251370346 1 1
0.518700609085389 0.456364645139193 1 1
0.949033858625301 0.83131176766465 1 1
0.95754232099181 0.860798846470607 1 1
0.892124140404447 0.810518695482971 1 1
0.548606286190488 0.507503136311151 1 1
0.762428598056976 0.73580954047 1 1
0.581731514740562 0.525289586568997 1 1
0.626988930603802 0.57696097357568 1 1
0.736583726184961 0.658007781624655 1 1
0.790450727223788 0.703183613142771 1 1
1.13881438141661 1.0395855088099 1 1
0.683490588397941 0.648523679362663 1 1
0.679906811367935 0.555221122371819 1 1
0.109976733437185 0.0924833983707246 0 0
1.01044595524373 0.930649832840994 1 1
1.12137566572005 1.00611864753276 1 1
0.58129808620413 0.560576997376058 1 1
1.09443705747904 0.953092723423788 1 1
0.977950491326717 0.891262550569365 1 1
0.656804183498938 0.585709221960532 1 1
0.904761000136646 0.875541205497694 1 1
1.01515743791597 0.881303452156508 1 1
1.08332508183921 0.96120112250586 1 1
0.6165473966094 0.552642853513849 1 1
1.28587546052019 1.15968931407724 1 1
0.631351956187523 0.554863107175138 1 1
1.00645108771532 0.900148747845232 1 1
0.56729861278322 0.517358819387864 1 1
1.30351237602883 1.20555116987708 1 1
0.727734301849727 0.653845724127374 1 1
1.09676970615068 0.937029139640799 1 1
0.939292291809841 0.925028115580607 1 1
0.768059810388831 0.671964871718185 1 1
0.406954808291454 0.382021984381406 1 1
0.813858729894925 0.745728950005022 1 1
0.740581122919987 0.664583250581503 1 1
0.763045812526667 0.656492415883524 1 1
0.798091657155551 0.734990455608245 1 1
0.756311699029135 0.680029325079317 1 1
0.884443870220922 0.835277338043689 1 1
0.874374091684779 0.791890226166149 1 1
0.873443393394228 0.738501093669375 1 1
0.929219206670151 0.837220586413111 1 1
0.893724617302808 0.813846261058888 1 1
1.02282403126869 0.924977714670986 1 1
0.99455463645798 0.916924003607957 1 1
1.21076660508072 1.08151877341731 1 1
1.11182613293183 1.0315341506712 1 1
0.642930249912265 0.59506070567643 1 1
0.774891033025166 0.707537171863328 1 1
0.699694442000474 0.62482459675546 1 1
1.21483816969646 1.10252266823441 1 1
0.138336645390601 0.15822625046481 0 0
0.743648543664212 0.674729528281104 1 1
0.750720369778383 0.680258202351075 1 1
0.688182785493774 0.626570009383637 1 1
1.06971255318111 0.970276615110441 1 1
0.416470495865491 0.400709730820435 1 1
0.380548737970815 0.363491052841542 1 1
1.10259396377007 0.972213275071282 1 1
1.2795410995217 1.15505491640777 1 1
0.842672759367758 0.774076630303978 1 1
0.848962219550653 0.782080104062327 1 1
1.16073436630498 1.06542112443028 1 1
0.586546433690296 0.529957073164387 1 1
0.422626892472163 0.355355645486565 1 1
0.348375211940159 0.309408503676241 1 0
0.772392469166151 0.696164531329967 1 1
0.485932956731969 0.425727719252433 1 1
0.525029231143007 0.422632136860591 1 1
0.573471567327301 0.567581983282553 1 1
0.565199698159273 0.505754265141475 1 1
1.11412028114262 0.99420971423932 1 1
0.773895360681923 0.664870532407692 1 1
0.790574969965215 0.719783125346934 1 1
0.665667684761282 0.593621107247223 1 1
1.06198285041928 0.926204060078621 1 1
0.384211704139403 0.39681244787983 1 1
0.561991532229523 0.508530576349527 1 1
0.549052682666735 0.487080229395598 1 1
0.610941496547072 0.564415825734717 1 1
0.698614452253586 0.625024730067976 1 1
0.54016593676245 0.504837654947563 1 1
1.02338257493659 0.944649220520204 1 1
0.855059817718559 0.796054277528879 1 1
0.844668821170504 0.79364349393502 1 1
0.657736493623989 0.565546267470306 1 1
0.660160960537315 0.585416697055045 1 1
0.199637131039916 0.169341115009405 0 0
0.772968282018364 0.697676949449635 1 1
0.941037154006497 0.876388888369668 1 1
1.04506096965647 0.936848167666043 1 1
0.196489284517865 0.189675224461327 0 0
0.958091074539601 0.870040458149131 1 1
0.821483693152349 0.724663593083557 1 1
0.371950156522203 0.317592929117587 1 1
1.10767120262219 0.970907027392463 1 1
0.829558441986415 0.732706941629062 1 1
0.770500566021338 0.685112347895845 1 1
0.456994018725322 0.41027727615585 1 1
0.566659717046333 0.583368243448025 1 1
0.568814018487848 0.516203973239423 1 1
0.634636611167543 0.562338333742038 1 1
0.85254790871139 0.806179845178958 1 1
0.701606917881796 0.675910592497544 1 1
0.584886151240312 0.523514653290847 1 1
0.834657970996249 0.751118148653033 1 1
0.592160569024191 0.546827611390017 1 1
0.265621488699143 0.289909615172658 0 0
0.625416104491498 0.574898675400829 1 1
0.871199238855904 0.799338729650874 1 1
1.21254413873723 1.1196551167854 1 1
0.663119206505021 0.603017428953832 1 1
0.588069281498969 0.562736462338492 1 1
0.824897137494278 0.753269653562176 1 1
1.01006772492268 0.921721439987058 1 1
0.723495111726503 0.648573294067672 1 1
0.19979162371469 0.172670955571416 0 0
0.815867849829406 0.744602854084789 1 1
0.717635429297836 0.662324636347854 1 1
1.09631137678624 0.962165261664837 1 1
1.11422738296926 1.07595461867913 1 1
0.828367851881555 0.734968516155789 1 1
0.680828197614979 0.640189205075019 1 1
1.1352070290962 1.02674417818035 1 1
0.435720343470201 0.417946802045575 1 1
0.943674368874664 0.805508999422765 1 1
0.776712682545485 0.713820813894931 1 1
0.863783395909906 0.757302976950492 1 1
1.21228456342929 1.06822751377037 1 1
1.28086118250354 1.18583311624556 1 1
0.624371647446341 0.556136938152667 1 1
0.870257717269306 0.80063862310098 1 1
0.588344632449482 0.559554592540677 1 1
0.454541566650741 0.390807009423063 1 1
0.88441726785883 0.829731031081581 1 1
0.581751637525178 0.534810043839239 1 1
0.732735311848569 0.66740652771256 1 1
0.552267146601361 0.49170090647427 1 1
0.972148246728068 0.882562157664666 1 1
1.24060975206606 1.1329128445091 1 1
0.590973471745526 0.521826087045553 1 1
0.364120617538207 0.326873070514517 1 1
0.776175482219821 0.703869567103105 1 1
0.434132985155162 0.426404595964754 1 1
0.476031314868808 0.430296239647847 1 1
0.654014835308432 0.614226870221433 1 1
0.640108205324746 0.580344840482861 1 1
1.19794087955289 1.04139372907083 1 1
0.743281141172712 0.686695473371396 1 1
0.681589311939049 0.613888087947634 1 1
0.939820366523906 0.853405637881897 1 1
0.844015872551495 0.709827340995711 1 1
1.0800069831865 0.942936879970827 1 1
0.630749411636325 0.493877245787577 1 1
0.911659195808443 0.846088031935746 1 1
0.85062961703269 0.784280775781227 1 1
0.993903333420445 0.896463088359064 1 1
1.0989617906789 0.950653716909752 1 1
0.723919363707087 0.635022967087499 1 1
0.49303923666606 0.457358224128755 1 1
0.822630656805111 0.736386617898252 1 1
0.492062024493107 0.478845379733164 1 1
0.797434654019508 0.740016011191818 1 1
0.731091823179316 0.631705274813113 1 1
0.485597034736265 0.451572661247602 1 1
0.831708226515141 0.761876526829442 1 1
0.537883190018735 0.484555781513 1 1
0.828179601593567 0.730991877142394 1 1
1.12052764679199 1.02875714937569 1 1
0.610441597454326 0.568700974460737 1 1
0.592025181577043 0.556745466330622 1 1
1.29847291914322 1.08119610305054 1 1
0.715584529501543 0.641255749998303 1 1
0.796927797341996 0.714470494664985 1 1
0.255551171459313 0.237661923133392 1 0
0.633559977623379 0.557990949173864 1 1
0.689459633903863 0.624868636658389 1 1
0.814553837588362 0.709658627955425 1 1
0.639930588335689 0.579418992009736 1 1
0.718779766404086 0.650944550181988 1 1
0.819482422387636 0.76273963570639 1 1
0.877779366735414 0.788317210467371 1 1
1.08476953793628 0.981186720585761 1 1
0.576023347236361 0.514530526800495 1 1
1.10458753878636 1.01326050022418 1 1
0.696776236856654 0.629311446044152 1 1
0.262696181937736 0.23112220512261 0 0
0.657866456567832 0.60914026126141 1 1
0.62668059435981 0.564062866728516 1 1
0.596347007172645 0.533921016174965 1 1
1.13686555055864 1.00326371259125 1 1
0.202467829630821 0.210129981847264 1 0
0.81337603691355 0.767921187508664 1 1
0.915438042422195 0.784143169517973 1 1
1.18240983004623 1.06220285755826 1 1
0.860363856709659 0.752872905248488 1 1
0.890980328104357 0.841267307382899 1 1
0.888869457122421 0.80592177464858 1 1
0.734076980073031 0.676619534388501 1 1
0.580958071621762 0.533782613506042 1 1
0.807456347218517 0.711801643845879 1 1
0.853832586151264 0.745219254164341 1 1
0.937335392452115 0.871354223965826 1 1
0.839089697245641 0.850726427191694 1 1
0.974013328086453 0.874582635895637 1 1
0.525986017228508 0.47617734941623 1 1
1.07289771444305 0.955666205330954 1 1
1.25668832518708 1.12690915367933 1 1
0.734517313329336 0.695413314817464 1 1
1.34081594909839 1.2233699880352 1 1
0.815307010740824 0.815666469477947 1 1
0.54280409262356 0.514534708784931 1 1
0.64827608705618 0.587775415335243 1 1
0.557551871023061 0.51343748587958 1 1
0.555393912269971 0.503822739859704 1 1
0.639973771898875 0.602982968912537 1 1
0.500634877751476 0.47319026065658 1 1
1.11601702156275 0.988888790170195 1 1
1.37898753796272 1.21649487948379 1 1
0.740970396292741 0.656378119818569 1 1
0.606113826197087 0.563145237236152 1 1
0.517767400297132 0.442915543872092 1 1
0.769741503145283 0.667361862429624 1 1
0.547180603205152 0.481575500109073 1 1
0.47350619860613 0.408506739429211 1 1
0.709531962062554 0.646915372984321 1 1
0.836101919972574 0.726135249297947 1 1
1.19571423151875 1.0699981299448 1 1
0.742173385568808 0.682745581287758 1 1
0.456227861173084 0.419323359524521 1 1
1.24999589399525 1.07645442593736 1 1
0.874060019782358 0.787371004377633 1 1
0.64419139090168 0.623915293296808 1 1
0.80880355502361 0.696920484108729 1 1
0.568177790604715 0.518060459396348 1 1
0.769503779473058 0.686555776189628 1 1
0.788689776948482 0.707385362290103 1 1
0.836841869420653 0.75817357689557 1 1
0.576306612431059 0.539432759263433 1 1
0.825200793752518 0.768946536703207 1 1
0.900439583679206 0.812553339256005 1 1
1.07729846483417 0.967818303338732 1 1
1.02455791765234 0.893091650740667 1 1
0.809661342730035 0.734728753028179 1 1
0.726974638567796 0.635231239005746 1 1
0.375624905155711 0.354375891718639 1 1
0.920368983814848 0.818168199993601 1 1
0.92275655157669 0.881952049614909 1 1
0.50705592215941 0.442912467940369 1 1
1.03652150325802 0.943566574028268 1 1
0.822005353148879 0.759883670151696 1 1
0.550110998901918 0.485144815438557 1 1
0.71487580312423 0.650545784929342 1 1
0.927947759945175 0.85265753285745 1 1
0.701526998272462 0.652210561583231 1 1
1.23218312909545 1.09725411056253 1 1
